# Supplementary material for: Structural and Functional Diversity in Rigid Thiosemicarbazones with Extended Aromatic Frameworks: Microwave-Assisted Synthesis and Structural Investigations
Source: ACS Omega. 2023 Apr 25;8(18):16047–79. doi: 10.1021/acsomega.2c08157 (PMC10173449; doi:10.1021/acsomega.2c08157)
Supplement: Supplementary file 1 — ao2c08157_si_001.zip [file ao2c08157_si_001.zip]

Archive with 38 entries (38 files):
- Updated Cifs_files/._.DS_Store
- Updated Cifs_files/._1 - s15sip1.cif
- Updated Cifs_files/._10 - s15sip8.cif
- Updated Cifs_files/._11 - e15sip5.cif
- Updated Cifs_files/._12 - e15sip2.cif
- Updated Cifs_files/._13 - e15sip3.cif
- Updated Cifs_files/._14 - e15sip4.cif
- Updated Cifs_files/._15 - e18sip1.cif
- Updated Cifs_files/._16 - ox5472.cif
- Updated Cifs_files/._17 - h07sip1.cif
- Updated Cifs_files/._18 - ANPhDMSO remeasured microwave isolated.cif
- Updated Cifs_files/._2 - Zn-mono_H.cif
- Updated Cifs_files/._3 - FCT090_traces.cif
- Updated Cifs_files/._4 - anthra.cif
- Updated Cifs_files/._5 - k08sip3.cif
- Updated Cifs_files/._6 - s18sip4.cif
- Updated Cifs_files/._7 - k07sip1.cif
- Updated Cifs_files/._8 - ox5458_remeasured.cif
- Updated Cifs_files/._9 - s18sip3.cif
- Updated Cifs_files/._Ccdc numbers and compounds codes.docx
- Updated Cifs_files/.DS_Store
- Updated Cifs_files/1 - s15sip1.cif
- Updated Cifs_files/10 - s15sip8.cif
- Updated Cifs_files/11 - e15sip5.cif
- Updated Cifs_files/12 - e15sip2.cif
- Updated Cifs_files/13 - e15sip3.cif
- Updated Cifs_files/14 - e15sip4.cif
- Updated Cifs_files/15 - e18sip1.cif
- Updated Cifs_files/16 - ox5472.cif
- Updated Cifs_files/17 - h07sip1.cif
- Updated Cifs_files/2 - Zn-mono_H.cif
- Updated Cifs_files/3 - FCT090_traces.cif
- Updated Cifs_files/4 - anthra.cif
- Updated Cifs_files/5 - k08sip3.cif
- Updated Cifs_files/6 - s18sip4.cif
- Updated Cifs_files/7 - k07sip1.cif
- Updated Cifs_files/8 - ox5458_remeasured.cif
- Updated Cifs_files/9 - s18sip3.cif
