# Supplementary material for: Structural and Functional Diversity in Rigid Thiosemicarbazones with Extended Aromatic Frameworks: Microwave-Assisted Synthesis and Structural Investigations
Source: ACS Omega. 2023 Apr 25;8(18):16047–79. doi: 10.1021/acsomega.2c08157 (PMC10173449; doi:10.1021/acsomega.2c08157)
Supplement: Supplementary file 1 — ao2c08157_si_001.zip [file ao2c08157_si_001.zip › Updated Cifs_files/1 - s15sip1.cif]

 
data_s15sip1
 
_audit_creation_method            'SHELXL-2014/7'
_shelx_SHELXL_version_number      '2014/7'
_chemical_name_systematic         ?
_chemical_name_common             ?
_chemical_melting_point           ?
_chemical_formula_moiety          ?
_chemical_formula_sum
 'C24 H30 N4 O3 S' 
_chemical_formula_weight          454.58

loop_
 _atom_type_symbol
 _atom_type_description
 _atom_type_scat_dispersion_real
 _atom_type_scat_dispersion_imag
 _atom_type_scat_source
 'C'  'C'   0.0181   0.0091
 'International Tables Vol C Tables 4.2.6.8 and 6.1.1.4'
 'H'  'H'   0.0000   0.0000
 'International Tables Vol C Tables 4.2.6.8 and 6.1.1.4'
 'N'  'N'   0.0311   0.0180
 'International Tables Vol C Tables 4.2.6.8 and 6.1.1.4'
 'O'  'O'   0.0492   0.0322
 'International Tables Vol C Tables 4.2.6.8 and 6.1.1.4'
 'S'  'S'   0.3331   0.5567
 'International Tables Vol C Tables 4.2.6.8 and 6.1.1.4'
 
_space_group_crystal_system       monoclinic
_space_group_IT_number            14
_space_group_name_H-M_alt         'P 21/c'
_space_group_name_Hall            '-P 2ybc'
 
_shelx_space_group_comment
;
The symmetry employed for this shelxl refinement is uniquely defined
by the following loop, which should always be used as a source of
symmetry information in preference to the above space-group names.
They are only intended as comments.
;
 
loop_
 _space_group_symop_operation_xyz
 'x, y, z'
 '-x, y+1/2, -z+1/2'
 '-x, -y, -z'
 'x, -y-1/2, z-1/2'
 
_cell_length_a                    21.7348(4)
_cell_length_b                    11.8244(2)
_cell_length_c                    9.1991(2)
_cell_angle_alpha                 90
_cell_angle_beta                  91.497(2)
_cell_angle_gamma                 90
_cell_volume                      2363.37(8)
_cell_formula_units_Z             4
_cell_measurement_temperature     150(2)
_cell_measurement_reflns_used   6827
_cell_measurement_theta_min     4.0530
_cell_measurement_theta_max     71.8700
 
_exptl_crystal_description        'plate'
_exptl_crystal_colour             'translucent intense yellow'
_exptl_crystal_density_meas       ?
_exptl_crystal_density_method     ?
_exptl_crystal_density_diffrn     1.278          
_exptl_crystal_F_000              968
_exptl_transmission_factor_min    ?
_exptl_transmission_factor_max    ?
_exptl_crystal_size_max           0.250
_exptl_crystal_size_mid           0.200
_exptl_crystal_size_min           0.010
_exptl_absorpt_coefficient_mu     1.481
_shelx_estimated_absorpt_T_min    0.708
_shelx_estimated_absorpt_T_max    0.985
_exptl_absorpt_correction_T_min                   0.61870
_exptl_absorpt_correction_T_max                   1.00000
_exptl_absorpt_correction_type            'multi-scan'
_exptl_absorpt_process_details
;
CrysAlisPro, Agilent Technologies,
Version 1.171.37.33 (release 27-03-2014 CrysAlis171 .NET)
(compiled Mar 27 2014,17:12:48)
Empirical absorption correction using spherical harmonics,
 implemented in SCALE3 ABSPACK scaling algorithm.
Empirical absorption correction using spherical harmonics,
 implemented in SCALE3 ABSPACK scaling algorithm.
;
_diffrn_ambient_temperature       150(2)
_diffrn_radiation_wavelength      1.54184
_diffrn_radiation_type            CuK\a
_diffrn_source 'sealed X-ray tube'
_diffrn_source_type 'SuperNova (Cu) X-ray Source'
_diffrn_radiation_monochromator 'mirror'
_diffrn_measurement_device 'four-circle diffractometer'
_diffrn_measurement_device_type 'SuperNova, Dual, Cu at zero, EosS2'
_diffrn_detector 'CCD plate'
_diffrn_detector_type 'EosS2'
_diffrn_detector_area_resol_mean 8.1150
_diffrn_reflns_number             17176
_diffrn_reflns_av_unetI/netI      0.0347
_diffrn_reflns_av_R_equivalents   0.0451
_diffrn_reflns_limit_h_min        -26
_diffrn_reflns_limit_h_max        26
_diffrn_reflns_limit_k_min        -13
_diffrn_reflns_limit_k_max        14
_diffrn_reflns_limit_l_min        -11
_diffrn_reflns_limit_l_max        7
_diffrn_reflns_theta_min          4.257
_diffrn_reflns_theta_max          72.189
_diffrn_reflns_theta_full         67.684
_diffrn_measured_fraction_theta_max   0.981
_diffrn_measured_fraction_theta_full  0.999
_diffrn_reflns_Laue_measured_fraction_max    0.981
_diffrn_reflns_Laue_measured_fraction_full   0.999
_diffrn_reflns_point_group_measured_fraction_max   0.981
_diffrn_reflns_point_group_measured_fraction_full  0.999
_reflns_number_total              4588
_reflns_number_gt                 3954
_reflns_threshold_expression      'I > 2\s(I)'
_reflns_Friedel_coverage          0.000
_reflns_Friedel_fraction_max      .
_reflns_Friedel_fraction_full     .
 
_reflns_special_details
;
 Reflections were merged by SHELXL according to the crystal
 class for the calculation of statistics and refinement.
 
 _reflns_Friedel_fraction is defined as the number of unique
 Friedel pairs measured divided by the number that would be
 possible theoretically, ignoring centric projections and
 systematic absences.
;
 
_computing_data_collection
;
CrysAlisPro, Agilent Technologies,
Version 1.171.37.33 (release 27-03-2014 CrysAlis171 .NET)
(compiled Mar 27 2014,17:12:48)
;
_computing_cell_refinement
;
CrysAlisPro, Agilent Technologies,
Version 1.171.37.33 (release 27-03-2014 CrysAlis171 .NET)
(compiled Mar 27 2014,17:12:48)
;
_computing_data_reduction
;
CrysAlisPro, Agilent Technologies,
Version 1.171.37.33 (release 27-03-2014 CrysAlis171 .NET)
(compiled Mar 27 2014,17:12:48)
;
_computing_structure_solution     
; 
 SIR92- Altomare A., Burla M.C., Camalli M., Cascarano G.L., Giacovazzo C. , 
 Guagliardi A., Moliterni A.G.G., Polidori G.,Spagna R. 
 (1999) J. Appl. Cryst. 32, 115-119
;
_computing_structure_refinement   
;
 SHELXL-2014/7 (Sheldrick, 2014)
 Sheldrick GM (2008) Acta Crystallogr A64:112--122 and 
 C. B. H\"ubschle, G. M. Sheldrick and B. Dittrich
 ShelXle: a Qt graphical user interface for SHELXL
 J. Appl. Cryst., 44, (2011) 1281-1284.
;
_computing_molecular_graphics  

'ORTEP3 for Windows - Farrugia, L. J. J. Appl. Crystallogr. 1997, 30, 565'

_computing_publication_material    
;
 'WinGX publication routines, Farrugia, 
 L. J., J. Appl. Crystallogr., 1999, 32, 837-838
; 
_refine_special_details           ?
_refine_ls_structure_factor_coef  Fsqd
_refine_ls_matrix_type            full
_refine_ls_weighting_scheme       calc
_refine_ls_weighting_details
'w=1/[\s^2^(Fo^2^)+(0.0915P)^2^+0.4701P] where P=(Fo^2^+2Fc^2^)/3'
_atom_sites_solution_primary      ?
_atom_sites_solution_secondary    ?
_atom_sites_solution_hydrogens    mixed
_refine_ls_hydrogen_treatment     mixed
_refine_ls_extinction_method      none
_refine_ls_extinction_coef        .
_refine_ls_number_reflns          4588
_refine_ls_number_parameters      304
_refine_ls_number_restraints      0
_refine_ls_R_factor_all           0.0584
_refine_ls_R_factor_gt            0.0512
_refine_ls_wR_factor_ref          0.1426
_refine_ls_wR_factor_gt           0.1354
_refine_ls_goodness_of_fit_ref    1.030
_refine_ls_restrained_S_all       1.030
_refine_ls_shift/su_max           0.001
_refine_ls_shift/su_mean          0.000
 
loop_
 _atom_site_label
 _atom_site_type_symbol
 _atom_site_fract_x
 _atom_site_fract_y
 _atom_site_fract_z
 _atom_site_U_iso_or_equiv
 _atom_site_adp_type
 _atom_site_occupancy
 _atom_site_site_symmetry_order  
 _atom_site_calc_flag
 _atom_site_refinement_flags_posn
 _atom_site_refinement_flags_adp
 _atom_site_refinement_flags_occupancy
 _atom_site_disorder_assembly
 _atom_site_disorder_group
S S 0.47304(2) 0.54932(4) 0.78626(5) 0.03161(16) Uani 1 1 d . . . . .
N1 N 0.57307(7) 0.32603(13) 0.59050(16) 0.0265(3) Uani 1 1 d . . . . .
N2 N 0.54876(7) 0.42426(13) 0.63796(16) 0.0283(3) Uani 1 1 d . . . . .
H2 H 0.5626(10) 0.487(2) 0.608(2) 0.029(5) Uiso 1 1 d . . . . .
N3 N 0.48943(7) 0.32478(13) 0.79637(17) 0.0282(3) Uani 1 1 d . . . . .
H3 H 0.5079(11) 0.263(2) 0.764(3) 0.034(6) Uiso 1 1 d . . . . .
N4 N 0.09364(7) 0.25687(16) 0.91727(19) 0.0348(4) Uani 1 1 d . . . . .
H4 H 0.0805(12) 0.245(2) 0.995(3) 0.041(7) Uiso 1 1 d . . . . .
O1 O 0.63683(6) 0.53878(11) 0.49163(14) 0.0327(3) Uani 1 1 d . . . . .
O2 O 0.07903(7) 0.34026(14) 0.69800(15) 0.0412(4) Uani 1 1 d . . . . .
O3 O 0.00667(6) 0.34901(13) 0.87323(14) 0.0358(3) Uani 1 1 d . . . . .
C1 C 0.65002(8) 0.44236(15) 0.45513(19) 0.0278(4) Uani 1 1 d . . . . .
C2 C 0.70065(9) 0.40549(17) 0.3616(2) 0.0317(4) Uani 1 1 d . . . . .
C3 C 0.74573(10) 0.46321(19) 0.2911(3) 0.0419(5) Uani 1 1 d . . . . .
H3A H 0.7495 0.5430 0.2998 0.050 Uiso 1 1 calc R U . . .
C4 C 0.78648(11) 0.4002(2) 0.2049(3) 0.0506(6) Uani 1 1 d . . . . .
H4A H 0.8178 0.4390 0.1550 0.061 Uiso 1 1 calc R U . . .
C5 C 0.78212(10) 0.2850(2) 0.1913(3) 0.0444(5) Uani 1 1 d . . . . .
H5 H 0.8098 0.2462 0.1305 0.053 Uiso 1 1 calc R U . . .
C6 C 0.73718(9) 0.22298(18) 0.2659(2) 0.0330(4) Uani 1 1 d . . . . .
C7 C 0.69712(8) 0.28732(16) 0.35039(19) 0.0287(4) Uani 1 1 d . . . . .
C8 C 0.72729(9) 0.10441(18) 0.2654(2) 0.0350(4) Uani 1 1 d . . . . .
H8 H 0.7527 0.0566 0.2095 0.042 Uiso 1 1 calc R U . . .
C9 C 0.68085(10) 0.05849(16) 0.3459(2) 0.0336(4) Uani 1 1 d . . . . .
H9 H 0.6750 -0.0211 0.3439 0.040 Uiso 1 1 calc R U . . .
C10 C 0.64133(9) 0.12512(16) 0.43168(19) 0.0301(4) Uani 1 1 d . . . . .
H10 H 0.6101 0.0909 0.4870 0.036 Uiso 1 1 calc R U . . .
C11 C 0.64944(8) 0.23987(16) 0.43258(18) 0.0268(4) Uani 1 1 d . . . . .
C12 C 0.61820(8) 0.33495(15) 0.50188(18) 0.0268(4) Uani 1 1 d . . . . .
C13 C 0.50387(8) 0.42426(16) 0.74040(19) 0.0272(4) Uani 1 1 d . . . . .
C14 C 0.44020(8) 0.30798(16) 0.89905(19) 0.0283(4) Uani 1 1 d . . . . .
H14A H 0.4348 0.3780 0.9564 0.034 Uiso 1 1 calc R U . . .
H14B H 0.4519 0.2465 0.9674 0.034 Uiso 1 1 calc R U . . .
C15 C 0.37975(8) 0.27803(15) 0.82152(18) 0.0274(4) Uani 1 1 d . . . . .
H15A H 0.3813 0.1983 0.7889 0.033 Uiso 1 1 calc R U . . .
H15B H 0.3744 0.3263 0.7342 0.033 Uiso 1 1 calc R U . . .
C16 C 0.32455(8) 0.29387(16) 0.91884(19) 0.0285(4) Uani 1 1 d . . . . .
H16A H 0.3349 0.2637 1.0168 0.034 Uiso 1 1 calc R U . . .
H16B H 0.3161 0.3757 0.9289 0.034 Uiso 1 1 calc R U . . .
C17 C 0.26666(8) 0.23490(17) 0.8598(2) 0.0308(4) Uani 1 1 d . . . . .
H17A H 0.2636 0.2464 0.7532 0.037 Uiso 1 1 calc R U . . .
H17B H 0.2706 0.1526 0.8778 0.037 Uiso 1 1 calc R U . . .
C18 C 0.20760(8) 0.27691(17) 0.9271(2) 0.0320(4) Uani 1 1 d . . . . .
H18A H 0.2125 0.2753 1.0343 0.038 Uiso 1 1 calc R U . . .
H18B H 0.2002 0.3563 0.8972 0.038 Uiso 1 1 calc R U . . .
C19 C 0.15232(9) 0.20583(18) 0.8817(2) 0.0367(4) Uani 1 1 d . . . . .
H19A H 0.1531 0.1930 0.7754 0.044 Uiso 1 1 calc R U . . .
H19B H 0.1556 0.1312 0.9300 0.044 Uiso 1 1 calc R U . . .
C20 C 0.06125(9) 0.31729(17) 0.8190(2) 0.0316(4) Uani 1 1 d . . . . .
C21 C -0.03751(10) 0.4143(2) 0.7824(2) 0.0408(5) Uani 1 1 d . . . . .
C22 C -0.01111(13) 0.5290(2) 0.7469(3) 0.0578(6) Uani 1 1 d . . . . .
H22A H 0.0258 0.5194 0.6891 0.087 Uiso 1 1 calc R U . . .
H22B H -0.0002 0.5689 0.8374 0.087 Uiso 1 1 calc R U . . .
H22C H -0.0418 0.5732 0.6913 0.087 Uiso 1 1 calc R U . . .
C23 C -0.05639(11) 0.3473(3) 0.6478(3) 0.0530(6) Uani 1 1 d . . . . .
H23A H -0.0915 0.3844 0.5987 0.079 Uiso 1 1 calc R U . . .
H23B H -0.0681 0.2705 0.6762 0.079 Uiso 1 1 calc R U . . .
H23C H -0.0218 0.3437 0.5817 0.079 Uiso 1 1 calc R U . . .
C24 C -0.09190(11) 0.4263(3) 0.8826(3) 0.0538(6) Uani 1 1 d . . . . .
H24A H -0.1239 0.4725 0.8348 0.081 Uiso 1 1 calc R U . . .
H24B H -0.0782 0.4629 0.9734 0.081 Uiso 1 1 calc R U . . .
H24C H -0.1085 0.3513 0.9041 0.081 Uiso 1 1 calc R U . . .
 
loop_
 _atom_site_aniso_label
 _atom_site_aniso_U_11
 _atom_site_aniso_U_22
 _atom_site_aniso_U_33
 _atom_site_aniso_U_23
 _atom_site_aniso_U_13
 _atom_site_aniso_U_12
S 0.0355(3) 0.0246(2) 0.0350(3) -0.00190(16) 0.00630(18) 0.00229(17)
N1 0.0276(7) 0.0244(7) 0.0276(7) -0.0013(6) 0.0025(5) 0.0006(6)
N2 0.0322(8) 0.0216(8) 0.0315(8) 0.0007(6) 0.0063(6) -0.0004(6)
N3 0.0276(7) 0.0252(8) 0.0322(7) -0.0005(6) 0.0058(6) 0.0001(6)
N4 0.0272(8) 0.0445(10) 0.0330(8) 0.0025(7) 0.0056(6) 0.0023(7)
O1 0.0393(7) 0.0248(7) 0.0342(7) -0.0005(5) 0.0052(5) -0.0023(5)
O2 0.0416(8) 0.0502(9) 0.0322(7) 0.0025(6) 0.0088(6) 0.0017(7)
O3 0.0303(7) 0.0434(8) 0.0340(7) 0.0014(6) 0.0053(5) 0.0068(6)
C1 0.0298(9) 0.0269(9) 0.0266(8) 0.0021(7) 0.0004(7) -0.0011(7)
C2 0.0324(9) 0.0313(10) 0.0316(9) 0.0025(7) 0.0036(7) -0.0002(7)
C3 0.0409(11) 0.0330(10) 0.0525(12) 0.0088(9) 0.0138(9) -0.0022(8)
C4 0.0433(12) 0.0442(13) 0.0655(14) 0.0132(11) 0.0253(11) -0.0004(10)
C5 0.0394(11) 0.0463(12) 0.0485(12) 0.0068(10) 0.0181(9) 0.0076(9)
C6 0.0325(9) 0.0365(10) 0.0303(9) 0.0027(7) 0.0063(7) 0.0053(8)
C7 0.0299(9) 0.0297(9) 0.0265(8) 0.0025(7) 0.0012(7) 0.0008(7)
C8 0.0388(10) 0.0346(10) 0.0317(9) -0.0009(8) 0.0052(7) 0.0090(8)
C9 0.0420(10) 0.0260(9) 0.0328(9) -0.0003(7) 0.0023(8) 0.0037(8)
C10 0.0343(9) 0.0285(9) 0.0277(8) 0.0014(7) 0.0043(7) -0.0014(7)
C11 0.0285(8) 0.0291(9) 0.0229(7) 0.0001(7) 0.0020(6) -0.0008(7)
C12 0.0291(8) 0.0261(9) 0.0253(8) 0.0008(6) 0.0007(6) -0.0014(7)
C13 0.0251(8) 0.0289(9) 0.0274(8) -0.0018(7) -0.0010(6) -0.0019(7)
C14 0.0292(9) 0.0294(9) 0.0264(8) 0.0012(7) 0.0037(7) -0.0023(7)
C15 0.0289(8) 0.0278(9) 0.0257(8) 0.0006(6) 0.0017(6) -0.0014(7)
C16 0.0286(9) 0.0307(9) 0.0262(8) -0.0016(7) 0.0011(7) 0.0011(7)
C17 0.0286(9) 0.0326(10) 0.0313(9) -0.0024(7) 0.0008(7) 0.0003(7)
C18 0.0307(9) 0.0364(10) 0.0289(8) -0.0018(7) 0.0031(7) 0.0009(8)
C19 0.0279(9) 0.0383(11) 0.0441(10) -0.0028(8) 0.0041(8) 0.0020(8)
C20 0.0287(9) 0.0354(10) 0.0309(9) -0.0035(7) 0.0036(7) -0.0024(7)
C21 0.0356(10) 0.0450(12) 0.0416(11) 0.0018(9) -0.0019(8) 0.0091(9)
C22 0.0550(15) 0.0459(14) 0.0722(17) 0.0107(12) -0.0035(13) 0.0081(11)
C23 0.0412(12) 0.0688(17) 0.0486(12) -0.0059(11) -0.0056(10) 0.0064(11)
C24 0.0387(12) 0.0677(17) 0.0549(13) -0.0050(12) 0.0018(10) 0.0171(11)
 
_geom_special_details
;
 All esds (except the esd in the dihedral angle between two l.s. planes)
 are estimated using the full covariance matrix.  The cell esds are taken
 into account individually in the estimation of esds in distances, angles
 and torsion angles; correlations between esds in cell parameters are only
 used when they are defined by crystal symmetry.  An approximate (isotropic)
 treatment of cell esds is used for estimating esds involving l.s. planes.
;
 
loop_
 _geom_bond_atom_site_label_1
 _geom_bond_atom_site_label_2
 _geom_bond_distance
 _geom_bond_site_symmetry_2
 _geom_bond_publ_flag
S C13 1.6819(18) . ?
N1 C12 1.296(2) . ?
N1 N2 1.353(2) . ?
N2 C13 1.374(2) . ?
N2 H2 0.85(3) . ?
N3 C13 1.325(2) . ?
N3 C14 1.459(2) . ?
N3 H3 0.89(3) . ?
N4 C20 1.338(3) . ?
N4 C19 1.456(2) . ?
N4 H4 0.79(3) . ?
O1 C1 1.225(2) . ?
O2 C20 1.218(2) . ?
O3 C20 1.352(2) . ?
O3 C21 1.475(2) . ?
C1 C2 1.480(3) . ?
C1 C12 1.514(2) . ?
C2 C3 1.371(3) . ?
C2 C7 1.403(3) . ?
C3 C4 1.416(3) . ?
C3 H3A 0.9500 . ?
C4 C5 1.371(4) . ?
C4 H4A 0.9500 . ?
C5 C6 1.414(3) . ?
C5 H5 0.9500 . ?
C6 C7 1.406(3) . ?
C6 C8 1.418(3) . ?
C7 C11 1.415(2) . ?
C8 C9 1.379(3) . ?
C8 H8 0.9500 . ?
C9 C10 1.420(3) . ?
C9 H9 0.9500 . ?
C10 C11 1.368(3) . ?
C10 H10 0.9500 . ?
C11 C12 1.468(2) . ?
C14 C15 1.520(2) . ?
C14 H14A 0.9900 . ?
C14 H14B 0.9900 . ?
C15 C16 1.527(2) . ?
C15 H15A 0.9900 . ?
C15 H15B 0.9900 . ?
C16 C17 1.526(2) . ?
C16 H16A 0.9900 . ?
C16 H16B 0.9900 . ?
C17 C18 1.523(2) . ?
C17 H17A 0.9900 . ?
C17 H17B 0.9900 . ?
C18 C19 1.516(3) . ?
C18 H18A 0.9900 . ?
C18 H18B 0.9900 . ?
C19 H19A 0.9900 . ?
C19 H19B 0.9900 . ?
C21 C22 1.512(4) . ?
C21 C23 1.517(3) . ?
C21 C24 1.525(3) . ?
C22 H22A 0.9800 . ?
C22 H22B 0.9800 . ?
C22 H22C 0.9800 . ?
C23 H23A 0.9800 . ?
C23 H23B 0.9800 . ?
C23 H23C 0.9800 . ?
C24 H24A 0.9800 . ?
C24 H24B 0.9800 . ?
C24 H24C 0.9800 . ?
 
loop_
 _geom_angle_atom_site_label_1
 _geom_angle_atom_site_label_2
 _geom_angle_atom_site_label_3
 _geom_angle
 _geom_angle_site_symmetry_1
 _geom_angle_site_symmetry_3
 _geom_angle_publ_flag
C12 N1 N2 116.20(15) . . ?
N1 N2 C13 120.77(15) . . ?
N1 N2 H2 120.2(15) . . ?
C13 N2 H2 118.9(15) . . ?
C13 N3 C14 123.88(16) . . ?
C13 N3 H3 119.2(16) . . ?
C14 N3 H3 116.6(16) . . ?
C20 N4 C19 121.19(17) . . ?
C20 N4 H4 121(2) . . ?
C19 N4 H4 118(2) . . ?
C20 O3 C21 120.04(15) . . ?
O1 C1 C2 128.07(17) . . ?
O1 C1 C12 126.24(17) . . ?
C2 C1 C12 105.67(15) . . ?
C3 C2 C7 119.97(19) . . ?
C3 C2 C1 132.82(19) . . ?
C7 C2 C1 107.21(16) . . ?
C2 C3 C4 117.9(2) . . ?
C2 C3 H3A 121.0 . . ?
C4 C3 H3A 121.0 . . ?
C5 C4 C3 122.1(2) . . ?
C5 C4 H4A 119.0 . . ?
C3 C4 H4A 119.0 . . ?
C4 C5 C6 121.2(2) . . ?
C4 C5 H5 119.4 . . ?
C6 C5 H5 119.4 . . ?
C7 C6 C5 115.7(2) . . ?
C7 C6 C8 116.15(17) . . ?
C5 C6 C8 128.16(19) . . ?
C2 C7 C6 123.09(18) . . ?
C2 C7 C11 113.28(17) . . ?
C6 C7 C11 123.63(18) . . ?
C9 C8 C6 120.03(17) . . ?
C9 C8 H8 120.0 . . ?
C6 C8 H8 120.0 . . ?
C8 C9 C10 122.82(18) . . ?
C8 C9 H9 118.6 . . ?
C10 C9 H9 118.6 . . ?
C11 C10 C9 118.28(17) . . ?
C11 C10 H10 120.9 . . ?
C9 C10 H10 120.9 . . ?
C10 C11 C7 119.08(17) . . ?
C10 C11 C12 134.54(17) . . ?
C7 C11 C12 106.38(16) . . ?
N1 C12 C11 125.25(16) . . ?
N1 C12 C1 127.29(16) . . ?
C11 C12 C1 107.42(15) . . ?
N3 C13 N2 116.49(16) . . ?
N3 C13 S 125.67(14) . . ?
N2 C13 S 117.82(14) . . ?
N3 C14 C15 111.55(14) . . ?
N3 C14 H14A 109.3 . . ?
C15 C14 H14A 109.3 . . ?
N3 C14 H14B 109.3 . . ?
C15 C14 H14B 109.3 . . ?
H14A C14 H14B 108.0 . . ?
C14 C15 C16 112.27(14) . . ?
C14 C15 H15A 109.2 . . ?
C16 C15 H15A 109.2 . . ?
C14 C15 H15B 109.2 . . ?
C16 C15 H15B 109.2 . . ?
H15A C15 H15B 107.9 . . ?
C17 C16 C15 112.85(14) . . ?
C17 C16 H16A 109.0 . . ?
C15 C16 H16A 109.0 . . ?
C17 C16 H16B 109.0 . . ?
C15 C16 H16B 109.0 . . ?
H16A C16 H16B 107.8 . . ?
C18 C17 C16 113.72(15) . . ?
C18 C17 H17A 108.8 . . ?
C16 C17 H17A 108.8 . . ?
C18 C17 H17B 108.8 . . ?
C16 C17 H17B 108.8 . . ?
H17A C17 H17B 107.7 . . ?
C19 C18 C17 112.19(16) . . ?
C19 C18 H18A 109.2 . . ?
C17 C18 H18A 109.2 . . ?
C19 C18 H18B 109.2 . . ?
C17 C18 H18B 109.2 . . ?
H18A C18 H18B 107.9 . . ?
N4 C19 C18 113.63(17) . . ?
N4 C19 H19A 108.8 . . ?
C18 C19 H19A 108.8 . . ?
N4 C19 H19B 108.8 . . ?
C18 C19 H19B 108.8 . . ?
H19A C19 H19B 107.7 . . ?
O2 C20 N4 124.24(18) . . ?
O2 C20 O3 125.29(18) . . ?
N4 C20 O3 110.47(16) . . ?
O3 C21 C22 110.29(18) . . ?
O3 C21 C23 110.30(19) . . ?
C22 C21 C23 112.9(2) . . ?
O3 C21 C24 102.11(17) . . ?
C22 C21 C24 110.6(2) . . ?
C23 C21 C24 110.2(2) . . ?
C21 C22 H22A 109.5 . . ?
C21 C22 H22B 109.5 . . ?
H22A C22 H22B 109.5 . . ?
C21 C22 H22C 109.5 . . ?
H22A C22 H22C 109.5 . . ?
H22B C22 H22C 109.5 . . ?
C21 C23 H23A 109.5 . . ?
C21 C23 H23B 109.5 . . ?
H23A C23 H23B 109.5 . . ?
C21 C23 H23C 109.5 . . ?
H23A C23 H23C 109.5 . . ?
H23B C23 H23C 109.5 . . ?
C21 C24 H24A 109.5 . . ?
C21 C24 H24B 109.5 . . ?
H24A C24 H24B 109.5 . . ?
C21 C24 H24C 109.5 . . ?
H24A C24 H24C 109.5 . . ?
H24B C24 H24C 109.5 . . ?
 
loop_
 _geom_torsion_atom_site_label_1
 _geom_torsion_atom_site_label_2
 _geom_torsion_atom_site_label_3
 _geom_torsion_atom_site_label_4
 _geom_torsion
 _geom_torsion_site_symmetry_1
 _geom_torsion_site_symmetry_2
 _geom_torsion_site_symmetry_3
 _geom_torsion_site_symmetry_4
 _geom_torsion_publ_flag
C12 N1 N2 C13 -175.15(16) . . . . ?
O1 C1 C2 C3 0.1(4) . . . . ?
C12 C1 C2 C3 -178.2(2) . . . . ?
O1 C1 C2 C7 -179.74(18) . . . . ?
C12 C1 C2 C7 2.02(19) . . . . ?
C7 C2 C3 C4 1.8(3) . . . . ?
C1 C2 C3 C4 -178.0(2) . . . . ?
C2 C3 C4 C5 -0.3(4) . . . . ?
C3 C4 C5 C6 -1.5(4) . . . . ?
C4 C5 C6 C7 1.6(3) . . . . ?
C4 C5 C6 C8 -178.9(2) . . . . ?
C3 C2 C7 C6 -1.7(3) . . . . ?
C1 C2 C7 C6 178.12(17) . . . . ?
C3 C2 C7 C11 178.20(19) . . . . ?
C1 C2 C7 C11 -2.0(2) . . . . ?
C5 C6 C7 C2 0.0(3) . . . . ?
C8 C6 C7 C2 -179.61(17) . . . . ?
C5 C6 C7 C11 -179.92(18) . . . . ?
C8 C6 C7 C11 0.5(3) . . . . ?
C7 C6 C8 C9 -0.6(3) . . . . ?
C5 C6 C8 C9 179.8(2) . . . . ?
C6 C8 C9 C10 0.0(3) . . . . ?
C8 C9 C10 C11 0.8(3) . . . . ?
C9 C10 C11 C7 -0.9(3) . . . . ?
C9 C10 C11 C12 178.23(18) . . . . ?
C2 C7 C11 C10 -179.60(17) . . . . ?
C6 C7 C11 C10 0.3(3) . . . . ?
C2 C7 C11 C12 1.0(2) . . . . ?
C6 C7 C11 C12 -179.06(17) . . . . ?
N2 N1 C12 C11 -177.25(16) . . . . ?
N2 N1 C12 C1 5.3(3) . . . . ?
C10 C11 C12 N1 3.2(3) . . . . ?
C7 C11 C12 N1 -177.51(17) . . . . ?
C10 C11 C12 C1 -178.91(19) . . . . ?
C7 C11 C12 C1 0.34(19) . . . . ?
O1 C1 C12 N1 -1.9(3) . . . . ?
C2 C1 C12 N1 176.34(17) . . . . ?
O1 C1 C12 C11 -179.73(17) . . . . ?
C2 C1 C12 C11 -1.44(19) . . . . ?
C14 N3 C13 N2 -175.85(15) . . . . ?
C14 N3 C13 S 5.4(3) . . . . ?
N1 N2 C13 N3 4.7(2) . . . . ?
N1 N2 C13 S -176.41(13) . . . . ?
C13 N3 C14 C15 92.2(2) . . . . ?
N3 C14 C15 C16 -163.24(15) . . . . ?
C14 C15 C16 C17 -164.23(15) . . . . ?
C15 C16 C17 C18 -162.70(16) . . . . ?
C16 C17 C18 C19 -172.07(16) . . . . ?
C20 N4 C19 C18 96.0(2) . . . . ?
C17 C18 C19 N4 -167.39(16) . . . . ?
C19 N4 C20 O2 -4.7(3) . . . . ?
C19 N4 C20 O3 175.57(17) . . . . ?
C21 O3 C20 O2 1.7(3) . . . . ?
C21 O3 C20 N4 -178.52(18) . . . . ?
C20 O3 C21 C22 -64.8(2) . . . . ?
C20 O3 C21 C23 60.6(3) . . . . ?
C20 O3 C21 C24 177.66(19) . . . . ?
 
loop_
 _geom_hbond_atom_site_label_D 
 _geom_hbond_atom_site_label_H 
 _geom_hbond_atom_site_label_A 
 _geom_hbond_distance_DH 
 _geom_hbond_distance_HA 
 _geom_hbond_distance_DA 
 _geom_hbond_angle_DHA 
 _geom_hbond_site_symmetry_A 
N2 H2 O1  0.85(3) 2.05(2) 2.728(2) 136(2) .
N3 H3 S  0.89(3) 2.60(3) 3.4474(16) 159(2) 2_646
N4 H4 O2  0.79(3) 2.13(3) 2.852(2) 154(3) 4_566
 
_refine_diff_density_max    0.290
_refine_diff_density_min   -0.273
_refine_diff_density_rms    0.058

_shelx_res_file
;

    s15sip1.res created by SHELXL-2014/7


TITL s15sip1 in P2(1)/c
CELL  1.54184  21.7348  11.8244   9.1991   90.000   91.497   90.000
ZERR     4.00   0.0004   0.0002   0.0002    0.000    0.002    0.000
LATT   1
SYMM  - X, 1/2 + Y, 1/2 - Z
SFAC  C    H    N    O    S
UNIT 96 120 16 12 4
ACTA
LIST 4
MERG   2
FMAP   2
PLAN   -10
TEMP -123
SIZE 0.25 0.2 0.01
BOND $H
CONF
HTAB N2 O1
EQIV $1 -x+1, y-1/2, -z+3/2
HTAB N3 S_$1
EQIV $2 x, -y+1/2, z+1/2
HTAB N4 O2_$2
L.S.   6
WGHT    0.091500    0.470100
FVAR       2.54086
S     5    0.473037    0.549325    0.786262    11.00000    0.03551    0.02457 =
         0.03503   -0.00190    0.00630    0.00229
N1    3    0.573075    0.326032    0.590502    11.00000    0.02761    0.02439 =
         0.02764   -0.00132    0.00246    0.00061
N2    3    0.548758    0.424259    0.637964    11.00000    0.03215    0.02162 =
         0.03152    0.00066    0.00631   -0.00043
H2    2    0.562623    0.487383    0.608243    11.00000    0.02879
N3    3    0.489431    0.324785    0.796365    11.00000    0.02762    0.02516 =
         0.03216   -0.00054    0.00580    0.00014
H3    2    0.507907    0.262773    0.764185    11.00000    0.03412
N4    3    0.093643    0.256874    0.917273    11.00000    0.02725    0.04448 =
         0.03299    0.00249    0.00559    0.00232
H4    2    0.080480    0.244854    0.994557    11.00000    0.04136
O1    4    0.636830    0.538781    0.491633    11.00000    0.03931    0.02482 =
         0.03424   -0.00052    0.00518   -0.00229
O2    4    0.079028    0.340264    0.697996    11.00000    0.04158    0.05021 =
         0.03220    0.00250    0.00880    0.00172
O3    4    0.006674    0.349013    0.873234    11.00000    0.03027    0.04337 =
         0.03396    0.00140    0.00534    0.00676
C1    1    0.650022    0.442362    0.455133    11.00000    0.02982    0.02694 =
         0.02663    0.00209    0.00042   -0.00107
C2    1    0.700647    0.405486    0.361560    11.00000    0.03244    0.03128 =
         0.03160    0.00251    0.00363   -0.00025
C3    1    0.745730    0.463213    0.291074    11.00000    0.04087    0.03303 =
         0.05250    0.00882    0.01385   -0.00217
AFIX  43
H3A   2    0.749503    0.542984    0.299770    11.00000   -1.20000
AFIX   0
C4    1    0.786480    0.400218    0.204929    11.00000    0.04329    0.04420 =
         0.06548    0.01320    0.02531   -0.00040
AFIX  43
H4A   2    0.817848    0.439003    0.154994    11.00000   -1.20000
AFIX   0
C5    1    0.782120    0.285017    0.191265    11.00000    0.03936    0.04627 =
         0.04847    0.00675    0.01808    0.00762
AFIX  43
H5    2    0.809800    0.246177    0.130538    11.00000   -1.20000
AFIX   0
C6    1    0.737185    0.222978    0.265898    11.00000    0.03248    0.03650 =
         0.03031    0.00266    0.00628    0.00531
C7    1    0.697123    0.287319    0.350393    11.00000    0.02993    0.02971 =
         0.02653    0.00246    0.00120    0.00076
C8    1    0.727286    0.104409    0.265360    11.00000    0.03881    0.03459 =
         0.03170   -0.00092    0.00524    0.00902
AFIX  43
H8    2    0.752659    0.056612    0.209492    11.00000   -1.20000
AFIX   0
C9    1    0.680851    0.058492    0.345890    11.00000    0.04204    0.02597 =
         0.03278   -0.00028    0.00227    0.00367
AFIX  43
H9    2    0.675049   -0.021130    0.343900    11.00000   -1.20000
AFIX   0
C10   1    0.641328    0.125117    0.431678    11.00000    0.03425    0.02846 =
         0.02774    0.00143    0.00429   -0.00142
AFIX  43
H10   2    0.610067    0.090897    0.487008    11.00000   -1.20000
AFIX   0
C11   1    0.649435    0.239865    0.432581    11.00000    0.02854    0.02909 =
         0.02287    0.00014    0.00197   -0.00078
C12   1    0.618198    0.334953    0.501882    11.00000    0.02908    0.02608 =
         0.02529    0.00076    0.00074   -0.00140
C13   1    0.503869    0.424260    0.740401    11.00000    0.02507    0.02892 =
         0.02744   -0.00183   -0.00103   -0.00193
C14   1    0.440198    0.307978    0.899052    11.00000    0.02919    0.02943 =
         0.02635    0.00123    0.00366   -0.00226
AFIX  23
H14A  2    0.434755    0.377966    0.956365    11.00000   -1.20000
H14B  2    0.451877    0.246459    0.967361    11.00000   -1.20000
AFIX   0
C15   1    0.379749    0.278029    0.821519    11.00000    0.02891    0.02775 =
         0.02569    0.00059    0.00167   -0.00138
AFIX  23
H15A  2    0.381305    0.198319    0.788893    11.00000   -1.20000
H15B  2    0.374414    0.326289    0.734155    11.00000   -1.20000
AFIX   0
C16   1    0.324547    0.293866    0.918840    11.00000    0.02858    0.03065 =
         0.02621   -0.00161    0.00107    0.00113
AFIX  23
H16A  2    0.334927    0.263721    1.016842    11.00000   -1.20000
H16B  2    0.316052    0.375711    0.928881    11.00000   -1.20000
AFIX   0
C17   1    0.266659    0.234899    0.859785    11.00000    0.02859    0.03263 =
         0.03132   -0.00239    0.00084    0.00028
AFIX  23
H17A  2    0.263631    0.246398    0.753239    11.00000   -1.20000
H17B  2    0.270593    0.152639    0.877787    11.00000   -1.20000
AFIX   0
C18   1    0.207599    0.276908    0.927052    11.00000    0.03075    0.03638 =
         0.02892   -0.00176    0.00309    0.00091
AFIX  23
H18A  2    0.212535    0.275325    1.034323    11.00000   -1.20000
H18B  2    0.200242    0.356304    0.897189    11.00000   -1.20000
AFIX   0
C19   1    0.152322    0.205826    0.881698    11.00000    0.02786    0.03834 =
         0.04413   -0.00278    0.00405    0.00203
AFIX  23
H19A  2    0.153091    0.193026    0.775407    11.00000   -1.20000
H19B  2    0.155645    0.131172    0.929989    11.00000   -1.20000
AFIX   0
C20   1    0.061250    0.317286    0.818955    11.00000    0.02870    0.03544 =
         0.03089   -0.00347    0.00355   -0.00241
C21   1   -0.037508    0.414308    0.782391    11.00000    0.03564    0.04497 =
         0.04161    0.00182   -0.00190    0.00911
C22   1   -0.011106    0.529043    0.746938    11.00000    0.05498    0.04589 =
         0.07221    0.01071   -0.00350    0.00811
AFIX 137
H22A  2    0.025768    0.519426    0.689121    11.00000   -1.50000
H22B  2   -0.000193    0.568912    0.837381    11.00000   -1.50000
H22C  2   -0.041780    0.573157    0.691335    11.00000   -1.50000
AFIX   0
C23   1   -0.056390    0.347268    0.647835    11.00000    0.04117    0.06876 =
         0.04860   -0.00589   -0.00557    0.00639
AFIX 137
H23A  2   -0.091476    0.384356    0.598667    11.00000   -1.50000
H23B  2   -0.068084    0.270486    0.676193    11.00000   -1.50000
H23C  2   -0.021806    0.343665    0.581740    11.00000   -1.50000
AFIX   0
C24   1   -0.091897    0.426318    0.882630    11.00000    0.03868    0.06775 =
         0.05491   -0.00504    0.00180    0.01709
AFIX 137
H24A  2   -0.123933    0.472480    0.834796    11.00000   -1.50000
H24B  2   -0.078193    0.462906    0.973418    11.00000   -1.50000
H24C  2   -0.108521    0.351288    0.904101    11.00000   -1.50000
AFIX   0
HKLF    4

REM  s15sip1 in P2(1)/c
REM R1 =  0.0512 for    3954 Fo > 4sig(Fo)  and  0.0584 for all    4588 data
REM    304 parameters refined using      0 restraints

END

WGHT      0.0915      0.4701

REM Highest difference peak  0.290,  deepest hole -0.273,  1-sigma level  0.058
Q1    1   0.4285  0.5452  0.7746  11.00000  0.05    0.29
Q2    1   0.2960  0.2608  0.8827  11.00000  0.05    0.28
Q3    1   0.5137  0.5519  0.7906  11.00000  0.05    0.27
Q4    1   0.4098  0.2886  0.8662  11.00000  0.05    0.25
Q5    1   0.4834  0.5499  1.0233  11.00000  0.05    0.25
Q6    1   0.7098  0.4423  0.2914  11.00000  0.05    0.25
Q7    1   0.4786  0.3715  0.7319  11.00000  0.05    0.25
Q8    1   0.4811  0.5611  0.6851  11.00000  0.05    0.25
Q9    1   0.4693  0.4991  0.7118  11.00000  0.05    0.25
Q10   1   0.7080  0.2514  0.3012  11.00000  0.05    0.23
;
_shelx_res_checksum   86502

_shelx_hkl_file
;
  -3   0   0 61607.0 1524.07  34
  -4   0   0 53737.1 1503.83  26
  -5   0   0 36108.0 1136.87  26
  -6   0   0 2125.81 217.903  26
  -7   0   0 71701.0 2056.82  26
   7   0   0 67028.1 2121.10   2
  -7   0   0 66335.9 2149.96  28
  -8   0   0 4126.56 408.183  28
   8   0   0 4278.54 391.437   2
  -8   0   0 4661.67 366.674  26
   9   0   0 631.732 173.309   2
  -9   0   0 460.284 141.360  28
  -9   0   0 475.016 133.417  26
  10   0   0 228.980 134.100   2
 -10   0   0 297.890 137.029  28
 -10   0   0 349.771 129.181  26
  10   0   0 219.133 128.879   3
 -11   0   0 39222.3 1503.18  26
  11   0   0 36343.2 1510.13   3
 -11   0   0 38994.3 1667.54  28
  11   0   0 39396.8 1613.29   2
  12   0   0 483.030 172.586   2
 -12   0   0 442.117 138.850  26
 -12   0   0 481.188 178.650  28
  12   0   0 497.021 186.179   3
 -13   0   0 3815.14 423.100  26
  13   0   0 3689.29 447.006   3
 -13   0   0 3644.33 516.856  28
  13   0   0 4224.78 484.201   2
  14   0   0 15817.7 1001.75   3
 -14   0   0 16353.4 1123.79  28
 -14   0   0 15416.0 941.905  26
  14   0   0 15772.3 1027.76   2
  15   0   0 225.966 135.233   3
 -15   0   0 110.494 125.148  26
  15   0   0 220.921 156.332   2
 -15   0   0 277.159 187.122  28
  16   0   0 197.385 132.983   3
 -16   0   0 205.049 174.670  28
 -17   0   0 4929.29 256.683  21
  17   0   0 4583.66 263.727  29
 -18   0   0 739.892 99.1830  21
  18   0   0 691.099 99.9147  29
  19   0   0 13308.8 519.094  29
 -19   0   0 13632.2 504.135  21
  20   0   0 194.687 64.4662  29
 -20   0   0 119.872 54.5578  21
  21   0   0 104.852 53.5417  29
 -21   0   0 50.6360 42.8181  21
 -22   0   0 101.090 38.8742  21
  22   0   0 78.9891 42.6081  29
  23   0   0 5168.89 248.767  29
 -23   0   0 5318.87 248.206  21
  24   0   0 248.790 45.8561  29
 -24   0   0 374.113 58.7495  21
 -25   0   0 142.681 44.8449  21
 -26   0   0 60.0170 25.8442  21
   1  -1   0 5893.28 196.669   2
   1   1   0 5455.48 208.689   2
   2   1   0 57062.8 1584.30   2
   2  -1   0 58824.5 1568.52   2
   2   1   0 60771.9 1533.01   1
  -2   1   0 60648.7 1476.30  31
   3   1   0 19099.5 489.895  16
   3   1   0 17804.1 616.079   1
   3   1   0 17462.0 661.958   2
   3  -1   0 18504.7 652.062   2
  -3   1   0 18647.7 525.887  31
   4  -1   0 0.62871 46.1922   2
   4   1   0 86.6300 70.8146   2
   4   1   0 95.4693 18.1833  16
  -5  -1   0 3262.68 152.000  34
   5  -1   0 2783.60 258.549   2
  -5   1   0 3396.82 251.994  26
   5   1   0 2584.73 266.359   2
   5   1   0 3082.76 162.743  15
  -6  -1   0 81.5564 64.3361  26
   6   1   0 121.677 84.0711   2
  -6  -1   0-1.37244 27.8013  34
   6  -1   0-43.0600 69.3781   2
   6   1   0 20.4387 27.3251  15
  -6   1   0-12.9635 46.6070  26
   7   1   0 1481.51 226.327   2
  -7  -1   0 1228.61 103.335  34
  -7   1   0 1417.16 195.383  26
  -7  -1   0 1612.55 223.467  28
  -7   1   0 1401.38 217.937  28
  -7  -1   0 1405.44 185.858  26
   7  -1   0 1318.25 204.191   2
   7   1   0 1416.98 109.033  15
   8   1   0 65.2384 77.4499   2
  -8   1   0 53.0933 75.1952  28
   8  -1   0 43.0038 56.3336   3
  -8  -1   0 106.567 97.3279  28
   8  -1   0 141.067 105.316   2
  -8   1   0 131.209 74.5427  26
  -8  -1   0 144.700 72.9383  26
  -8  -1   0 138.728 41.5361  34
  -9   1   0 3016.69 309.522  26
  -9  -1   0 2650.49 353.110  28
  -9   1   0 2811.98 377.824  28
   9  -1   0 2881.18 323.286   3
   9  -1   0 3019.65 352.387   2
   9   1   0 2845.85 340.340   2
  -9  -1   0 3105.66 307.562  26
 -10  -1   0 3254.26 345.048  26
 -10   1   0 2724.39 397.340  28
  10   1   0 3180.53 383.435   2
 -10  -1   0 3117.34 406.393  28
  10  -1   0 2747.29 340.011   3
  10  -1   0 3102.79 366.624   2
 -10   1   0 3493.00 350.096  26
 -11   1   0 2938.68 346.000  26
 -11   1   0 2529.95 378.124  28
  11  -1   0 2466.79 330.682   3
 -11  -1   0 2631.35 394.653  28
  11   1   0 2763.82 375.223   2
  11   1   0 1961.86 303.483   3
 -11  -1   0 2506.18 332.336  26
  11  -1   0 2911.08 371.918   2
  12  -1   0 645.638 188.095   2
 -12   1   0 623.977 165.161  26
 -12   1   0 337.697 152.753  28
  12  -1   0 544.542 165.042   3
  12   1   0 254.586 132.069   2
  12   1   0 401.132 141.168   3
 -12  -1   0 506.869 160.099  26
 -12  -1   0 277.928 170.407  28
  13  -1   0 4643.11 503.817   3
  13   1   0 3974.51 450.766   3
 -13  -1   0 4009.26 454.032  26
 -13  -1   0 4639.38 582.979  28
 -13   1   0 4037.18 445.890  26
  13  -1   0 4199.10 483.111   2
  13   1   0 3992.02 490.227   2
 -14   1   0 3216.13 406.399  26
  14   1   0 2767.34 395.052   3
  14   1   0 3131.41 440.031   2
 -14  -1   0 2844.68 388.353  26
  14  -1   0 2869.45 419.329   3
  14  -1   0 2891.21 421.118   2
 -14  -1   0 3101.03 484.363  28
 -15  -1   0 164.514 108.143  26
  15   1   0 123.645 99.1048   3
  15   1   0 237.977 148.121   2
 -15   1   0 239.287 112.102  26
 -15  -1   0 118.827 136.286  28
  15  -1   0 137.159 120.073   2
  15  -1   0 256.719 155.003   3
  16   1   0 13400.9 967.477   3
  16  -1   0 14096.2 1015.17   3
 -16   1   0 11396.6 861.463  26
 -16  -1   0 14056.1 1128.38  28
  16   1   0 15507.5 1065.35   2
  17  -1   0 218.190 61.6571  29
  17   1   0 252.814 66.8900  29
 -17   1   0 269.244 59.7109  21
  18   1   0 1399.10 142.729  29
 -18   1   0 1477.51 135.560  21
  18  -1   0 1431.24 139.422  29
 -19   1   0 2737.29 186.465  21
  19  -1   0 2826.21 197.493  29
  19   1   0 2786.64 205.571  29
 -19  -1   0 2752.71 191.780  21
  20  -1   0 408.001 79.2922  29
  20   1   0 451.968 87.0669  29
 -20   1   0 421.233 81.1726  21
 -20  -1   0 286.346 64.9004  21
 -20   1   0 390.437 73.2191   8
  21  -1   0 357.907 71.6948  29
 -21   1   0 220.484 60.6942   8
 -21   1   0 350.743 74.4773  21
 -21  -1   0 296.688 74.1486  21
  21   1   0 322.073 71.9888  29
  22   1   0 1231.54 119.241  29
 -22   1   0 1516.19 131.165  21
  22  -1   0 1344.36 122.550  29
 -22  -1   0 1283.89 123.290  21
  23   1   0 562.977 77.1164  29
 -23   1   0 655.847 81.7572  21
 -23  -1   0 669.847 83.1689  21
 -24   1   0 3131.65 168.160  21
 -24  -1   0 3246.70 172.030  21
  24   1   0 2832.20 162.890  29
 -25   1   0 1820.65 115.942  21
 -25  -1   0 1946.78 119.427  21
 -26   1   0 6.14801 20.3478  21
 -26  -1   0-12.6800 19.2592  21
   0  -2   0 49806.1 1251.16  36
   0   2   0 48197.7 1326.47  33
   1   2   0 13671.0 504.994  32
  -1   2   0 13316.1 412.193  32
  -1   2   0 11672.5 361.701  33
   1   2   0 11524.4 380.338   2
   1   2   0 12190.6 480.093  33
   1  -2   0 13784.5 395.663  36
   2  -2   0 44920.6 1207.10   3
   2   2   0 42872.6 1305.99  33
   2  -2   0 45308.0 1147.87   2
  -3   2   0 74.3368 45.8090  31
   3   2   0-13.0084 81.2052  33
   3   2   0 33.7349 48.6391   2
   3   2   0 105.843 42.2971   1
   3  -2   0 94.7450 48.0853   3
   3  -2   0 17.9252 35.6455   2
   4   2   0 21039.3 590.567  16
   4   2   0 18939.6 769.195   2
  -4   2   0 20488.4 618.928  31
   4   2   0 19737.3 712.466   1
   4  -2   0 20360.1 747.820   3
   4  -2   0 21499.8 746.476   2
   5   2   0 1920.59 222.198   2
   5  -2   0 2373.19 223.540   2
  -5   2   0 2134.67 142.689  31
   5   2   0 2076.69 112.725  16
   5  -2   0 2038.21 214.318   3
   6   2   0 32690.6 1199.99   2
  -6   2   0 31630.5 937.444  31
  -6   2   0 35932.2 1152.14  26
   6  -2   0 33168.8 1156.08   3
   6  -2   0 35216.1 1178.26   2
   6   2   0 30819.4 845.993  16
  -6  -2   0 35237.7 1208.67  28
   7   2   0 182.315 57.5314  15
  -7   2   0 142.148 47.5472  31
   7  -2   0 85.8614 51.3992   3
  -7  -2   0 109.801 80.5485  28
   7   2   0 300.601 122.612   2
  -7   2   0 272.925 103.495  26
   7  -2   0 219.666 79.7821   2
   8  -2   0 9389.94 585.586   2
   8   2   0 9636.61 607.037   2
   8  -2   0 8090.83 536.692   3
  -8  -2   0 8759.63 608.316  28
  -8   2   0 8658.47 529.911  26
   8   2   0 8753.30 381.463  15
  -8  -2   0 8154.86 340.409  34
  -8   2   0 7867.77 378.981  31
   9  -2   0 2513.57 318.640   2
  -9  -2   0 2898.14 365.858  28
   9  -2   0 2439.92 310.383   3
  -9   2   0 1879.93 187.544  31
   9   2   0 2849.49 221.277  15
  -9   2   0 2342.79 285.761  26
  -9  -2   0 2560.34 284.220  26
 -10  -2   0 3822.42 373.292  26
 -10   2   0 3134.12 356.349  26
  10  -2   0 3871.95 404.345   2
  10  -2   0 3024.58 360.212   3
  10   2   0 3959.17 433.430   2
 -10  -2   0 3757.51 436.004  28
 -10   2   0 2881.03 239.442  31
  11  -2   0 798.704 198.993   3
  11  -2   0 830.508 209.551   2
  11   2   0 386.035 140.508   2
 -11   2   0 581.460 171.187  26
 -11  -2   0 542.979 164.100  26
 -11  -2   0 546.057 208.918  28
 -12  -2   0 1767.17 347.808  28
  12  -2   0 2363.83 348.956   3
  12   2   0 2234.24 327.532   3
 -12  -2   0 2303.81 343.816  26
  12  -2   0 2174.83 328.476   2
 -12   2   0 2077.83 309.177  26
  12   2   0 2719.12 382.788   2
 -13  -2   0 71.9177 103.110  28
  13   2   0 0.26613 82.9554   3
  13  -2   0 83.0813 103.482   2
  13   2   0 61.1763 88.4869   2
 -13   2   0 172.391 132.859  26
  13  -2   0 78.2930 102.906   3
 -13  -2   0 22.0362 67.3336  26
  14   2   0 8886.93 715.015   3
 -14  -2   0 8827.82 732.138  26
  14  -2   0 10221.6 795.816   2
  14   2   0 10301.3 814.961   2
 -14   2   0 9144.23 718.277  26
 -14  -2   0 9239.26 856.322  28
  14  -2   0 9875.44 796.903   3
 -15  -2   0 84.6207 119.304  28
 -15  -2   0-0.48108 62.4194  26
  15   2   0 40.5469 125.925   2
  15  -2   0 18.3533 130.701   3
  15   2   0-60.7408 71.5031   3
  16  -2   0 1404.17 325.298   3
 -16   2   0 1611.46 365.309  35
 -16  -2   0 1446.45 363.708  28
  17   2   0 9440.13 427.761  29
 -17   2   0 10251.4 403.785  21
  17  -2   0 9648.96 409.001  29
  18   2   0 5959.76 315.991  29
  18  -2   0 5856.50 301.855  29
 -18   2   0 6200.46 296.070  21
 -18   2   0 5941.45 301.806   8
 -19   2   0 219.560 64.4262   8
 -19   2   0 206.551 59.8480  21
  19  -2   0 236.299 60.4300  29
  19   2   0 165.743 63.7717  29
 -20  -2   0 258.395 68.7239  21
  20   2   0 305.532 71.5410  29
  20  -2   0 297.743 67.5142  29
 -20   2   0 278.675 70.1289   8
 -20   2   0 357.434 81.8212  21
  21   2   0 88.5706 52.6284  29
 -21   2   0 40.5914 43.3350   8
 -21  -2   0 16.1326 41.3090  21
 -21   2   0 57.1488 50.2840  21
 -22   2   0 58.9530 44.5521   8
  22   2   0 76.6082 47.7558  29
 -22  -2   0-0.10671 51.7721  21
 -22   2   0 16.6569 39.1138  21
  23   2   0 34.5270 32.4090  29
 -23  -2   0 111.665 49.0058  21
 -23   2   0 117.420 51.5960  21
 -24   2   0 64.1343 39.0939  21
  24   2   0 9.79315 21.3716  29
 -24  -2   0 84.8833 44.3127  21
 -25  -2   0 1408.80 96.6636  21
 -25   2   0 1317.59 92.8648  21
 -26   2   0 328.084 41.8398  21
 -26  -2   0 415.717 47.1179  21
   0   3   0 22.6202 35.5555  33
   0   3   0 14.2330 38.2896  32
   0  -3   0 1.87766 21.1946  36
   1  -3   0 128070. 3062.31  36
  -1   3   0 134875. 3172.24  32
   1   3   0 131542. 3297.96  32
  -1   3   0 139224. 3234.44  13
   2   3   0 51.4637 28.8075   2
   2  -3   0 92.5640 40.0568  36
   2   3   0 73.9341 55.0059  33
  -2  -3   0 111.443 59.8351   4
  -2   3   0 63.6756 69.4855  13
  -2   3   0 37.3900 26.7888  32
   3   3   0 21917.1 763.269   2
   3   3   0 21818.5 695.460   1
  -3  -3   0 23965.2 867.884   4
  -3   3   0 24479.0 817.852  13
   3   3   0 23565.3 932.107  33
   4  -3   0 59.6807 64.7166  27
   4   3   0 42.4784 60.6481  14
   4  -3   0 122.258 56.4139   3
   4   3   0 82.9831 55.9915   2
  -4   3   0 150.104 78.2435  35
  -4  -3   0 57.4841 58.5889   4
   4   3   0 115.780 49.2408   1
  -4  -3   0 86.2811 74.5223  28
  -5   3   0 32007.4 988.380  31
  -5  -3   0 35028.4 1207.18  28
   5   3   0 33846.1 966.783  16
   5   3   0 33419.3 1176.73   2
   5  -3   0 36501.2 1183.85   3
   5  -3   0 35887.6 1114.59   2
  -5   3   0 34641.5 1213.02  35
  -6   3   0 20986.6 715.217  31
   6  -3   0 24915.2 892.985   2
   6  -3   0 24416.5 946.080   3
   6   3   0 21314.8 665.027  16
  -6  -3   0 23535.6 953.963  28
  -6   3   0 24263.7 959.948  35
   6   3   0 21686.6 920.270   2
   7   3   0 8418.76 324.316  16
   7  -3   0 10273.1 587.078   3
  -7   3   0 8232.68 388.087  31
  -7  -3   0 9862.17 599.258  28
   7  -3   0 10418.4 554.950   2
  -7   3   0 10748.8 609.607  35
   7   3   0 9384.75 572.658   2
   8  -3   0 21142.1 961.105   3
   8   3   0 20774.6 966.030   2
   8  -3   0 22165.8 927.862   2
  -8  -3   0 20725.9 1010.12  28
  -8   3   0 21602.6 977.192  35
   9  -3   0 1625.31 250.711   3
   9   3   0 1663.59 265.080   2
   9   3   0 1366.97 161.781  15
  -9  -3   0 1575.04 296.957  28
  -9   3   0 1390.38 256.733  35
   9  -3   0 1564.27 247.691   2
  10  -3   0 12755.0 797.869   3
  10   3   0 12945.0 807.168   2
 -10   3   0 13460.2 826.730  35
 -10  -3   0 14226.6 778.289  26
  10  -3   0 12869.7 765.230   2
 -10  -3   0 12752.4 864.157  28
 -11  -3   0 6452.28 630.521  28
  11   3   0 5056.31 467.928   3
 -11   3   0 6293.91 570.160  35
  11   3   0 6677.30 580.530   2
 -11  -3   0 6514.07 536.503  26
  11  -3   0 6726.33 584.721   3
  11  -3   0 6307.15 536.292   2
 -12  -3   0 1812.07 299.077  26
  12   3   0 2184.01 342.732   2
  12  -3   0 2352.97 356.774   3
 -12   3   0 1905.05 329.595  35
  12   3   0 1581.58 265.885   3
 -12  -3   0 2122.05 380.589  28
  13   3   0 3300.19 430.377   2
 -13  -3   0 2880.28 390.602  26
 -13  -3   0 2757.99 453.117  28
 -13   3   0 2726.86 419.243  35
  13  -3   0 2946.25 417.432   3
 -14   3   0 306.039 173.676  35
 -14  -3   0 166.824 149.095  28
 -14  -3   0 134.086 98.7070  26
  14   3   0 214.505 139.137   2
  14  -3   0 299.005 160.802   3
 -15  -3   0 51.9992 73.9036  26
 -15   3   0 23.4394 85.4669  35
  15  -3   0-20.4726 89.8951   3
  15   3   0-11.5821 95.7317   2
 -15  -3   0-100.733 142.007  28
 -16   3   0 1103.87 115.051  21
 -16   3   0 1208.67 127.022   8
 -17   3   0 1845.78 151.495  21
 -17   3   0 1994.89 161.425   8
  17   3   0 1751.42 163.537  29
 -18   3   0 7445.63 330.935  21
 -18   3   0 7083.58 337.468   8
  18   3   0 6720.29 351.700  29
  19   3   0 323.614 75.1598  29
 -19   3   0 289.194 74.5332   8
 -19   3   0 301.400 76.5280  21
  20   3   0 472.969 85.2632  29
 -20   3   0 392.612 76.2060  21
 -20   3   0 338.312 84.9703   8
 -21   3   0 134.016 51.5527   8
  21   3   0 200.661 61.7279  29
 -21  -3   0 142.755 67.6550  21
  21   3   0 177.995 43.8203  25
 -21   3   0 129.201 50.0109  21
 -22  -3   0-3.13094 39.7142  21
  22   3   0 100.650 37.0930  25
 -22   3   0 111.850 80.2666  21
  22   3   0 103.572 45.8397  29
 -22   3   0 25.1671 42.3185   8
 -23  -3   0 17.9732 33.0466  21
  23   3   0 33.8079 33.6901  29
 -23   3   0 57.7259 49.5798  21
 -23   3   0 145.409 46.5198   8
  23   3   0 39.0666 28.3741  25
  24   3   0 15.7068 24.3382  29
 -24  -3   0 7.07186 28.0837  21
 -24   3   0 50.9890 36.8742  21
 -25   3   0 24.3738 23.5237  21
  25   3   0-10.4489 18.5339  29
 -25  -3   0 33.1070 26.0892  21
 -26   3   0 226.554 33.1335  21
 -26  -3   0 164.840 30.1701  21
   0   4   0 9873.44 503.416  32
   0  -4   0 8804.49 331.973  36
   0   4   0 9540.02 513.086  14
  -1   4   0 7235.08 439.363  14
  -1   4   0 6737.57 381.885  32
  -1   4   0 7289.75 416.115  13
   1  -4   0 6465.87 285.875  36
   1   4   0 7324.10 442.535  14
   2  -4   0 27593.8 876.978  36
  -2   4   0 30318.7 1033.31  13
  -2   4   0 27559.0 936.246  32
  -2   4   0 30683.6 1091.94  14
   2   4   0 30355.1 1094.88  14
   2  -4   0 28966.4 1069.66  27
  -2  -4   0 30039.0 1081.02   4
   3   4   0 540.014 136.118  14
   3   4   0 763.448 90.8238   2
   3  -4   0 581.671 97.9422  36
  -3   4   0 576.125 134.465  13
  -3  -4   0 768.564 148.392   4
   3  -4   0 732.032 144.173  27
   3   4   0 578.225 75.2857   1
  -3   4   0 663.173 96.1412  32
  -4   4   0 387.600 105.816  13
   4   4   0 413.151 89.5680   2
   4   4   0 294.967 64.9717   1
   4   4   0 325.251 105.254  14
   4  -4   0 449.180 99.7174  36
  -4   4   0 460.981 82.7955  32
   4  -4   0 443.538 126.056  27
  -4  -4   0 429.140 118.437   4
   5  -4   0 947.685 148.767  36
   5   4   0 814.566 110.692  16
  -5  -4   0 924.070 175.130  28
   5  -4   0 950.912 179.016  27
   5   4   0 840.294 139.066   2
  -5   4   0 887.415 167.074  13
   6  -4   0 43.9509 89.8691  27
   6   4   0 108.263 65.5963   2
  -6  -4   0 5.50708 100.148  28
   6   4   0 32.6555 37.6336  16
   6  -4   0 86.2318 62.0654   3
   7  -4   0 1835.89 274.218  27
  -7  -4   0 2143.74 302.428  28
   7   4   0 1615.68 229.885   2
  -7   4   0 1613.93 253.259  35
   7  -4   0 1873.95 250.491   3
  -8  -4   0 4480.31 447.234  28
  -8   4   0 4308.63 431.762  35
   8   4   0 4221.96 390.687   2
   8  -4   0 4850.99 429.281   3
  -9   4   0 2579.60 349.751  35
   9   4   0 2462.15 312.203   2
  -9  -4   0 2022.29 321.806  28
   9  -4   0 2712.48 337.034   3
  10   4   0 2573.13 338.594   2
 -10   4   0 2800.71 373.505  35
 -10  -4   0 2428.06 380.684  28
  10  -4   0 2575.24 345.536   3
  11  -4   0 2397.10 350.836   3
 -11  -4   0 2285.03 387.532  28
 -11   4   0 2261.84 369.189  35
  11   4   0 1982.86 313.474   2
 -12  -4   0 323.409 155.086  26
  12  -4   0 293.878 143.499   3
 -12   4   0 248.979 148.528  35
  12   4   0 239.933 130.501   2
 -12  -4   0 272.760 150.083  28
 -13   4   0 60.6202 94.5767  35
  13   4   0 51.5710 110.710   2
 -13  -4   0-1.48156 130.301  28
 -13  -4   0 55.6273 99.6862  26
 -14  -4   0 2718.74 486.545  28
 -14   4   0 3370.51 503.855  35
 -14  -4   0 2334.49 381.581  26
  15   4   0 939.387 127.454   5
  15  -4   0 693.322 245.511  36
 -15   4   0 713.546 91.7748  21
 -16  -4   0 1043.96 103.434  22
 -16   4   0 1350.80 133.721   8
 -16   4   0 1174.33 119.607  21
 -17  -4   0 557.605 81.5950  22
 -17   4   0 612.349 91.8551  21
 -17   4   0 595.308 94.3881   8
 -18   4   0 1452.71 131.839  21
  18   4   0 1562.97 152.165  29
 -18   4   0 1716.99 154.124   8
 -19   4   0 1506.23 135.572  21
 -19   4   0 1541.99 145.694   8
  19   4   0 1428.45 147.429  29
  19   4   0 1639.21 121.029  25
 -20   4   0 155.337 61.4276  21
  20   4   0 23.9267 39.2035  29
 -20   4   0 21.1214 43.3001   8
  20   4   0 39.3027 44.3723  25
  21   4   0 13.4628 33.7945  29
 -21   4   0 12.0713 37.5624   8
 -21   4   0 19.7211 46.7674  21
  21   4   0 10.4448 29.2850  25
 -22  -4   0 304.414 60.0336  21
 -22   4   0 313.857 60.5385   8
  22   4   0 440.714 72.9597  29
 -22   4   0 370.386 67.9969  21
  22   4   0 249.593 45.0678  25
 -23   4   0 347.674 52.6893   8
 -23  -4   0 378.408 62.3475  21
  23   4   0 405.122 63.6605  29
 -23   4   0 426.232 63.4471  21
  23   4   0 307.295 44.8453  25
  24   4   0 283.115 46.4604  29
 -24   4   0 230.411 44.2230  21
  24   4   0 184.196 30.3240  25
 -24  -4   0 236.463 45.7632  21
 -25   4   0 119.279 31.6275  21
  25   4   0 117.473 28.0327  29
 -25  -4   0 195.302 37.5119  21
   0   5   0 202.599 134.406  14
  -1   5   0 3088.09 329.835  14
   1   5   0 3240.92 340.926  14
   2   5   0 273.862 156.785  14
   2  -5   0 142.350 49.4097  36
  -2   5   0 114.470 90.7966  14
  -2  -5   0 128.025 88.1013   4
  -2   5   0 244.200 134.681  13
  -2   5   0 196.564 81.7137  32
   3  -5   0 17.2369 63.0394  27
  -3  -5   0 19.0896 65.6883   4
   3  -5   0 71.1326 43.9850  36
   3   5   0-57.3860 110.261  14
  -3   5   0 102.033 92.7684  14
  -3   5   0 16.3861 96.7407  13
  -4  -5   0 49.6186 67.7371   4
   4   5   0-97.5162 109.784  14
   4  -5   0 1.71261 38.9886  36
  -4   5   0 105.894 118.658  13
   4  -5   0 93.3737 73.4445  27
  -5   5   0 24414.1 1035.04  13
   5  -5   0 25382.3 1131.92  27
   5  -5   0 23350.9 907.711  36
   5   5   0 25675.2 1144.58  14
  -5  -5   0 23613.7 1116.82   4
  -5  -5   0 26889.1 1117.67  28
   5   5   0 24017.6 860.930  16
   6   5   0 27587.2 969.426  16
  -6   5   0 30425.9 1216.28  13
   6  -5   0 32966.1 1358.86  27
   6  -5   0 29506.8 1104.32  36
  -6  -5   0 32394.5 1304.60  28
  -7  -5   0 40522.4 1612.27  28
  -7   5   0 39490.1 1499.72  13
   7  -5   0 39907.7 1428.81  36
   7  -5   0 40712.3 1645.75  27
   8  -5   0 20729.9 1119.64  27
  -8  -5   0 20237.3 1094.90  28
   8  -5   0 20749.4 961.525  36
  -8   5   0 19119.1 981.252  13
  -9   5   0 4723.15 466.429  13
   9  -5   0 5635.88 482.697  36
  -9  -5   0 5593.90 564.838  28
   9  -5   0 5556.58 563.929  27
 -10   5   0 2216.07 330.467  13
  10  -5   0 2666.38 350.934  36
 -10  -5   0 2358.43 383.360  28
  10  -5   0 2138.78 364.141  27
 -11  -5   0 511.358 215.874  28
  11  -5   0 468.605 182.928  27
  11  -5   0 491.077 174.071  36
 -12  -5   0 8401.06 692.823  26
 -12  -5   0 7350.36 778.445  28
  12  -5   0 8003.36 683.990  36
  12  -5   0 9299.77 832.542  27
 -12   5   0 7491.10 718.222  35
 -13  -5   0 11810.2 1019.58  28
  13  -5   0 13191.9 1038.37  27
 -13   5   0 11034.6 909.043  35
 -13  -5   0 10272.8 822.317  26
  13  -5   0 11482.5 868.314  36
 -14   5   0 2116.55 165.622   8
  14  -5   0 1746.66 344.237  36
  14   5   0 2173.10 210.422  23
  14   5   0 2291.19 202.978   5
 -14   5   0 2324.07 165.264  21
 -15   5   0 2531.09 183.477   8
  15   5   0 2688.21 221.456   5
 -15  -5   0 2158.24 149.440  22
 -15   5   0 2505.61 174.930  21
 -16  -5   0 3.51098 40.6209  22
 -16   5   0 55.3091 56.9317  21
 -16   5   0 24.8083 45.4015   8
 -17   5   0 774.117 102.692   8
 -17  -5   0 663.842 85.6698  22
 -17   5   0 668.111 95.2549  21
  18   5   0 2619.39 159.217  25
 -18   5   0 2737.18 193.014   8
 -18  -5   0 2298.97 158.777  22
 -18   5   0 2563.93 179.953  21
 -19   5   0 371.190 80.2717  21
  19   5   0 277.058 64.4840  29
  19   5   0 357.184 65.6140  25
 -19   5   0 379.599 73.2310   8
 -20   5   0 33.6446 48.1824  21
  20   5   0 80.2959 42.9351  29
 -20   5   0-8.57502 39.6740   8
  20   5   0 53.8751 39.0484  25
 -21   5   0 381.730 70.4011  21
  21   5   0 274.758 59.5373  29
  21   5   0 281.598 53.9105  25
 -21   5   0 363.006 67.0880   8
  22   5   0 1701.23 132.609  29
 -22   5   0 1831.68 125.649  21
 -22  -5   0 1559.51 128.464  21
  22   5   0 1721.81 106.045  25
 -22   5   0 1617.12 119.884   8
 -23   5   0 49.8966 35.3743  21
  23   5   0 43.3470 25.2456  25
  23   5   0 72.3393 37.9136  29
 -23  -5   0 107.465 44.1603  21
 -23   5   0 37.6129 44.2519   8
 -24   5   0 85.3991 30.4212  21
 -24   5   0 66.4547 28.3340  23
  24   5   0 58.3065 26.4788  29
 -24  -5   0 57.9062 28.3584  21
  24   5   0 45.5256 17.3549  25
 -25  -5   0 328.406 38.5664  21
   0   6   0 17493.8 916.712  14
  -1  -6   0 6406.18 526.136   4
   1   6   0 6203.01 526.171  14
  -1   6   0 6453.92 529.737  14
  -2  -6   0 30768.6 1326.34   4
  -2   6   0 30623.7 1313.66  14
   2   6   0 30757.9 1326.84  14
   3   6   0 538.352 147.615  14
  -3  -6   0 466.243 146.411   4
  -3   6   0 436.835 177.216  14
  -3   6   0 631.766 174.134  13
  -4   6   0 2727.23 358.181  14
  -4   6   0 2365.37 306.560  13
   4   6   0 2452.30 336.790  14
  -4  -6   0 2591.70 344.383   4
  -5  -6   0 15738.6 879.143  28
   5   6   0 13903.9 651.449  16
  -5  -6   0 13735.6 880.912   4
   5   6   0 13741.9 884.108  14
   5  -6   0 14804.5 886.176  27
  -5   6   0 14120.6 803.073  13
  -5   6   0 15110.6 904.919  14
  -6   6   0 532.488 169.379  13
  -6  -6   0 670.954 200.327  28
   6  -6   0 456.714 154.719  27
  -7   6   0 2248.85 321.953  13
   7  -6   0 2953.15 402.239  27
  -7  -6   0 2380.93 354.734  28
  -8  -6   0-10.6839 84.3099  28
   8  -6   0 24.8603 72.9967  27
  -8   6   0 79.4511 122.960  13
  -9  -6   0 892.815 241.897  28
   9  -6   0 1022.60 254.942  27
  -9   6   0 1015.27 227.239  13
 -10  -6   0 3.41816 119.988  28
  10  -6   0 10.5648 95.2182  27
 -10   6   0-56.0400 103.778  13
  11  -6   0 1277.94 309.630  27
 -11   6   0 816.658 252.613  13
 -11  -6   0 1241.41 303.447  28
  12  -6   0 4192.33 586.280  27
 -12   6   0 3107.88 453.540  13
 -12  -6   0 3931.91 577.189  28
  13   6   0 1649.59 183.206  23
  13   6   0 1575.60 168.801   5
 -13   6   0 1530.28 139.350   8
 -13   6   0 1379.31 130.443  21
  14   6   0 3273.01 257.079  23
 -14   6   0 2909.66 198.996   8
  14   6   0 3174.74 244.534   5
 -14   6   0 2716.56 188.664  21
  14   6   0 2919.61 172.226  25
  15   6   0 194.935 80.1118   5
 -15   6   0 266.221 73.1112  21
 -15  -6   0 189.095 56.2732  22
  15   6   0 280.110 64.0308  25
 -15   6   0 174.946 77.5752   8
  16   6   0 10634.6 369.629  25
  16   6   0 10618.5 481.540   5
 -16   6   0 9498.88 398.821  21
 -16   6   0 9739.45 414.259   8
 -17   6   0 987.145 113.594  21
  17   6   0 1263.00 109.533  25
 -17  -6   0 1006.67 107.380  22
 -17   6   0 1053.16 118.253   8
 -18   6   0 726.730 94.8965  21
  18   6   0 876.681 88.7847  25
 -18  -6   0 695.134 86.4234  22
 -18   6   0 792.303 104.283   8
 -19   6   0 53.9692 49.8212   8
  19   6   0-3.67318 36.9008  29
  19   6   0 48.4793 41.0549  25
 -19   6   0 63.5069 52.4965  21
  20   6   0 1073.87 113.604  29
 -20   6   0 1253.85 115.951   8
  20   6   0 1264.37 99.6394  25
 -20   6   0 1097.73 108.281  21
  21   6   0 1399.37 98.9192  25
 -21   6   0 1262.00 109.819   8
  21   6   0 1294.90 118.670  29
 -21   6   0 1565.28 123.427  21
  22   6   0 1174.00 106.525  29
  22   6   0 1272.56 84.2922  25
 -22   6   0 975.374 97.9149  23
 -22   6   0 1414.06 104.910  21
 -22   6   0 1182.07 93.9246   8
 -23   6   0 566.067 58.2472   8
 -23   6   0 814.826 71.6511  21
  23   6   0 668.408 54.8373  25
  23   6   0 713.293 71.0439  29
 -23  -6   0 647.721 67.1486  21
  24   6   0-6.07004 13.9632  29
 -24  -6   0 9.34747 23.5555  21
   0   7   0 202.220 137.471  14
   1   7   0 1760.40 312.105  14
  -1  -7   0 1848.76 319.388   4
  -1   7   0 1894.81 324.164  14
  -2   7   0 305.327 183.818  14
  -2  -7   0 68.6740 81.7515   4
   2   7   0 137.387 148.083  14
  -3  -7   0 186.753 127.700   4
  -3   7   0 73.5306 83.4223  14
   3   7   0 37.0123 87.5516  14
  -4  -7   0 8924.67 736.261   4
  -4   7   0 8821.15 663.956  13
   4   7   0 9400.73 751.275  14
   4   7   0 8385.14 539.534  16
  -4   7   0 9428.71 745.587  14
   5   7   0 3003.76 300.248  16
  -5   7   0 3061.34 403.759  13
  -5   7   0 3630.52 468.396  14
  -5  -7   0 3288.07 447.503   4
  -5  -7   0 3384.47 432.990  28
   5   7   0 3612.11 463.129  14
  -6   7   0 8124.21 719.370  14
  -6   7   0 7022.00 610.954  13
  -6  -7   0 8177.17 689.959  28
  -7   7   0 605.952 224.540  14
   7  -7   0 827.798 228.500  27
  -7   7   0 423.262 173.081  13
  -7  -7   0 811.873 232.709  28
  -8   7   0 511.328 199.538  14
   8  -7   0 814.220 241.831  27
  -8   7   0 513.951 182.077  13
  -8  -7   0 750.703 224.231  28
  -9  -7   0 53.0554 102.906  28
  -9   7   0-84.7294 157.950  14
  -9   7   0-52.8699 88.7855  13
   9  -7   0 56.9171 98.5875  27
  10  -7   0 75.0540 94.2590  27
 -10  -7   0 315.835 189.294  28
 -10   7   0 24.9260 146.930  13
  11   7   0 867.480 89.6183  25
 -11   7   0 867.605 102.070   8
  11   7   0 754.645 121.038   5
 -11   7   0 860.687 248.123  13
 -11   7   0 752.695 101.327  21
  11   7   0 776.918 125.827  23
 -12   7   0 1298.54 133.211  21
 -12   7   0 1540.08 141.109   8
  12   7   0 1429.47 119.204  25
 -12   7   0 1197.74 141.887  23
  12   7   0 1434.31 168.194  23
  12   7   0 1482.15 166.327   5
 -13   7   0 7507.21 342.765   8
  13   7   0 7508.11 414.791  23
  13   7   0 7419.89 392.734   5
 -13   7   0 6773.87 356.192  23
 -13   7   0 6839.61 323.952  21
  13   7   0 7455.83 299.652  25
 -14   7   0 798.320 105.615  21
  14   7   0 829.294 146.718  23
  14   7   0 623.307 96.0694  20
  14   7   0 809.515 126.618   5
 -14   7   0 903.638 109.017   8
  14   7   0 934.029 101.039  25
 -15   7   0 944.815 114.049   8
 -15   7   0 782.704 113.237  23
  15   7   0 1050.53 98.7912  25
 -15   7   0 911.796 108.928  21
 -15  -7   0 763.692 89.6695  22
  15   7   0 1066.75 145.462   5
 -16  -7   0 86.6344 44.1977  22
  16   7   0 177.783 73.4615   5
 -16   7   0 170.576 54.4895  23
 -16   7   0 104.661 50.4237   8
 -16   7   0 183.686 66.2461  21
  16   7   0 216.021 52.1657  25
 -17   7   0 18.5370 32.7920  23
 -17  -7   0-0.16800 39.2746  22
  17   7   0 34.1644 35.1174  25
 -17   7   0-18.9611 40.6428  21
 -17   7   0-95.7273 55.0592   8
  18   7   0 824.279 83.4921  25
 -18   7   0 660.784 103.982  23
 -18   7   0 829.602 94.8487  21
 -18  -7   0 714.774 83.7169  22
 -19   7   0 102.443 50.7953  21
  19   7   0 66.2128 35.8256  25
 -19   7   0 103.607 52.1908   8
  19   7   0 160.025 59.8919  29
  20   7   0 60.0537 38.0647  29
 -20   7   0 93.1021 45.9225  21
 -20   7   0 24.9468 33.3146   8
  20   7   0 81.2353 39.1792  25
  21   7   0 1128.68 82.5328  25
 -21   7   0 1019.79 93.4077   8
  21   7   0 1039.73 100.507  29
  22   7   0 1749.70 116.029  29
  22   7   0 1854.90 95.8980  25
 -22   7   0 1595.48 104.119   8
 -22  -7   0 1818.85 114.768  21
  23   7   0 2884.90 137.402  29
 -23  -7   0 2780.92 130.863  21
   0   8   0 24683.9 1379.96  14
   0  -8   0 26456.0 1437.47   4
   1   8   0 18882.2 1178.44  14
  -1   8   0 19454.9 1187.36  14
  -1  -8   0 18741.4 1189.07   4
  -2  -8   0 19105.4 1198.11   4
   2   8   0 17797.7 1146.50  14
  -2   8   0 18454.6 1144.59  14
   2   8   0 17211.7 905.885  16
  -3  -8   0 6228.77 664.068   4
   3   8   0 5935.70 489.035  16
   3   8   0 5859.73 638.830  14
  -3   8   0 6112.73 652.760  14
   4   8   0 1691.75 243.635  16
  -4  -8   0 1820.26 359.682   4
   4   8   0 1650.52 342.427  14
  -4   8   0 2168.13 400.634  14
  -5  -8   0 3975.95 503.457  28
  -5   8   0 3452.65 495.540  14
  -6   8   0 3086.46 471.695  14
  -6  -8   0 3416.78 485.580  28
  -7   8   0 497.988 175.804  13
  -7  -8   0 784.993 237.473  28
  -7   8   0 644.096 265.372  14
  -8   8   0 1744.39 351.111  13
   8   8   0 1854.61 136.872   9
   8   8   0 1959.53 186.019   5
  -8   8   0 1772.01 148.809   8
  -9   8   0 77.1884 49.7854   8
   9   8   0 13.3366 38.0912   5
   9   8   0 34.3423 49.1002  23
   9   8   0 38.9967 29.5667  25
  10   8   0 230.628 84.0370  23
  10   8   0 357.255 58.2031  25
  10   8   0 285.453 77.4578   5
 -10   8   0 229.197 59.0573   8
  11   8   0 2151.94 213.606  23
  11   8   0 2139.96 144.859  25
 -11   8   0 2130.26 171.557   8
  11   8   0 2108.36 200.917   5
 -12   8   0-7.10893 46.4951   8
  12   8   0 69.8436 64.4720  23
  12   8   0 36.0113 38.5394  25
  12   8   0 87.1333 53.6218   5
 -13   8   0 1738.66 150.124   8
  13   8   0 1846.58 193.678   5
  13   8   0 1673.00 194.695  23
  13   8   0 1693.13 126.870  25
  14   8   0 163.185 66.8562   5
  14   8   0 314.972 62.1785  25
  14   8   0 235.998 67.3358  20
 -14   8   0 372.960 76.0171   8
  14   8   0 354.923 107.658  23
 -15   8   0 53.5534 47.5600   8
  15   8   0-7.29923 34.5539  25
 -15  -8   0-36.8020 43.6949  22
  15   8   0 46.7606 56.1491   5
  15   8   0 2.82421 37.0172  20
  16   8   0 503.240 95.3333   5
 -16   8   0 479.100 75.9340   8
 -16  -8   0 425.251 69.1072  22
  16   8   0 442.457 68.7159  25
 -17  -8   0-35.1761 33.2358  22
  17   8   0-7.18364 35.5465  25
 -17   8   0 58.9998 52.3272   8
 -18  -8   0 44.0732 39.8832  22
 -18   8   0 119.807 47.8279   8
  18   8   0-15.7745 35.2870  25
 -19   8   0 85.4362 43.3974   8
  19   8   0 33.6587 28.3859  25
  19   8   0 78.4129 34.4334  29
  20   8   0 380.801 60.5590  29
 -20   8   0 490.146 62.3587   8
  20   8   0 433.500 49.8895  25
  21   8   0 512.898 61.1232  29
 -22  -8   0 551.924 53.8752  21
  22   8   0 678.332 61.0931  29
   0   9   0 99.6831 123.521  14
   0  -9   0-76.8912 94.9931   4
   0   9   0-10.8501 56.3940  16
   1  -9   0 1116.18 301.490   4
  -1   9   0 1093.25 324.286  14
  -1  -9   0 1060.92 302.392   4
   1   9   0 974.228 271.850  14
   1   9   0 869.077 202.943  16
  -2  -9   0 39.0264 71.6003   4
   2   9   0 101.495 94.3450  16
   2   9   0 87.1041 45.0797   9
   2   9   0 196.519 59.4850   7
   2  -9   0 95.1531 101.205   4
  -2   9   0 122.531 60.9060   6
  -2   9   0 161.121 58.6867   7
   2   9   0 132.998 59.5840   6
   3   9   0 26.4849 62.8242  16
  -3  -9   0 54.3809 83.7842   4
   3   9   0-12.3345 39.1209   7
   3   9   0 15.0673 42.6631   9
  -3   9   0 32.3896 42.4750   6
  -4   9   0 1040.14 113.200   6
  -4   9   0 843.527 92.0620   9
   4   9   0 1072.97 104.575   9
   4   9   0 1117.46 118.241   7
   4   9   0 842.956 131.392  23
  -5   9   0 685.915 86.4338   6
  -5   9   0 584.361 77.2692   9
   5   9   0 619.100 84.9901   9
   5   9   0 609.738 111.534   5
   5   9   0 620.238 95.3117   7
   5   9   0 507.943 100.771  23
   6   9   0 65.4204 53.6853   9
   6   9   0-4.73460 53.7125  23
   6   9   0 33.3262 58.0201   5
  -6   9   0 29.4214 45.2253   6
   7   9   0 404.089 73.1776   9
  -7   9   0 428.454 87.4241   6
   7   9   0 475.345 106.298   5
   7   9   0 366.709 94.1706  23
   8   9   0 179.613 78.3635   5
  -8   9   0 408.830 86.0952   8
   8   9   0 255.472 80.9628  23
  -9   9   0 2105.12 169.493   8
   9   9   0 2093.73 135.134  25
   9   9   0 2001.10 203.072  23
   9   9   0 2245.00 210.379   5
 -10   9   0 399.594 82.7673   8
  10   9   0 393.872 94.3691   5
  10   9   0 284.991 85.3693  23
  10   9   0 330.835 56.8404  25
  11   9   0 2697.26 243.799  23
 -11   9   0 3282.44 210.362   8
  11   9   0 2827.00 164.641  25
  11   9   0 2875.17 241.196   5
  12   9   0 2620.50 226.090   5
 -12   9   0 2482.09 186.218   8
  12   9   0 2757.62 236.273  23
  12   9   0 2566.34 157.027  25
  13   9   0 83.8212 62.0150   5
 -13   9   0 53.2825 64.6465   8
  13   9   0 31.1200 41.3196  25
  13   9   0 149.995 87.4339  23
  14   9   0 3081.94 167.565  25
  14   9   0 3261.35 244.539   5
 -14   9   0 3503.65 208.035   8
  15   9   0 465.079 64.8812  25
  15   9   0 529.703 100.582   5
  15   9   0 484.024 75.9620  20
 -15  -9   0 600.477 77.0923  22
 -15   9   0 671.344 95.9264   8
  16   9   0 235.912 73.4665   5
 -16  -9   0 161.090 46.3751  22
  16   9   0 160.089 44.8323  25
 -16   9   0 222.869 64.2495   8
 -17  -9   0 45.2759 32.6557  22
  17   9   0 2.20272 30.2214  25
 -18  -9   0 26.0355 30.6916  22
 -19   9   0 225.065 45.4977   6
  19   9   0 145.298 40.8100  29
 -20   9   0 67.4311 31.3264   6
  20   9   0-16.8872 29.4018  29
  21   9   0 267.998 37.8409  29
   0  10   0 7454.05 333.537   6
   0  10   0 7654.60 347.506   7
   0  10   0 7620.78 320.808   9
  -1  10   0 1298.17 121.488   9
  -1  10   0 1356.02 133.762   7
   1  10   0 1335.91 137.429   7
  -1  10   0 1248.62 135.340   6
   1  10   0 1173.50 129.293   6
   1  10   0 1347.35 118.794   9
  -2  10   0 7447.28 332.432   6
  -2  10   0 7265.62 313.934   9
   2  10   0 7760.56 316.063   9
   2  10   0 6872.54 342.430   7
  -2  10   0 7416.55 343.593   7
  -3  10   0 93.5495 51.9937   6
  -3  10   0 4.24034 46.5043   7
  -3  10   0 117.171 57.1746   9
   3  10   0 94.8849 59.9799   9
  -4  10   0 253.901 68.6595   9
   4  10   0 154.235 58.1608   9
   4  10   0 65.1581 51.2011  23
  -4  10   0 127.326 63.7711   6
  -4  10   0 142.156 51.6899   7
   4  10   0-25.7827 51.3215   7
   4  10   0 172.245 74.8057   5
  -5  10   0 729.819 96.9805   6
   5  10   0 692.758 120.833   5
   5  10   0 726.205 93.0597   9
  -5  10   0 760.861 89.7460   9
   5  10   0 819.016 135.717  23
   6  10   0 713.757 125.221  23
  -6  10   0 735.758 100.716   6
   6  10   0 903.009 102.840   9
   6  10   0 871.341 134.212   5
   7  10   0 5133.04 317.081   5
  -7  10   0 4529.35 252.601   6
   7  10   0 4694.70 316.910  23
   8  10   0 4860.44 316.242   5
  -8  10   0 5159.20 263.628   6
   8  10   0 4207.40 301.669  23
  -9  10   0 212.666 69.3475   6
   9  10   0 127.008 61.5465  23
   9  10   0 172.425 68.0113   5
  10  10   0 325.516 92.7917  23
  10  10   0 333.428 88.2748   5
 -10  10   0 435.315 87.8615   6
  11  10   0 5869.33 337.736   5
 -11  10   0 5615.88 278.050   6
  11  10   0 5724.84 340.330  23
 -12  10   0 1144.25 116.688   6
  12  10   0 1232.18 148.471   5
  12  10   0 1199.14 152.075  23
  13  10   0 246.611 61.6072  20
  13  10   0 312.308 91.2391  23
 -13  10   0 280.550 70.5027   6
  13  10   0 244.739 77.6164   5
 -14  10   0 781.892 89.5378   6
  14  10   0 648.907 88.7635  20
  14  10   0 661.383 108.530   5
  15  10   0 1697.42 131.677  20
  15  10   0 2164.24 177.469   5
 -15 -10   0 1907.54 127.614  22
 -15  10   0 2070.69 145.209   6
 -16  10   0 455.641 73.3085   6
 -16 -10   0 398.099 58.9939  22
 -17  10   0 2988.79 152.905   6
 -17 -10   0 2517.63 129.964  22
  18  10   0 2537.00 144.040  29
 -18  10   0 2528.73 132.639   6
  19  10   0 687.307 64.3845  29
 -19  10   0 634.237 57.2758   6
   0  11   0-16.3012 48.7505   7
   0  11   0 9.66354 48.3415   9
  -1  11   0 326.072 88.5585   6
  -1  11   0 284.959 70.6435   7
   1  11   0 262.346 68.2072   7
   1  11   0 395.168 80.0598   9
  -1  11   0 284.455 68.9937   9
   2  11   0 3916.29 206.774   9
   2  11   0 3727.99 230.801   7
  -2  11   0 3674.20 233.552   7
  -2  11   0 4038.30 234.473   6
  -2  11   0 3389.33 199.207   9
   3  11   0 4252.70 290.909   5
  -3  11   0 4513.55 229.426   9
  -3  11   0 4394.01 261.702   7
  -3  11   0 4711.93 253.465   6
   3  11   0 5000.88 237.457   9
   4  11   0 892.476 135.823   5
  -4  11   0 788.709 106.705   7
  -4  11   0 854.203 109.203   6
  -4  11   0 871.073 97.9174   9
   4  11   0 1080.78 109.987   9
  -5  11   0 1066.99 108.280   9
   5  11   0 1158.13 150.127   5
  -5  11   0 1225.09 128.985   6
  -5  11   0 1340.99 135.150   7
  -6  11   0-14.6043 54.2056   7
  -6  11   0 68.3753 81.7537   6
   6  11   0-12.4581 53.8944   5
   6  11   0 2.20163 51.8533  23
   7  11   0 2886.01 230.940  23
  -7  11   0 3322.29 203.786   6
   7  11   0 3377.39 249.947   5
  -7  11   0 3468.55 218.192   7
  -8  11   0 507.055 84.1593   6
   8  11   0 335.831 84.2153   5
   8  11   0 432.840 93.1820  23
  -8  11   0 432.979 84.4906   7
   9  11   0 1077.85 143.406  23
  -9  11   0 1207.73 116.830   6
   9  11   0 1108.49 140.038   5
  10  11   0 162.543 67.7760  23
 -10  11   0 357.290 74.0872   6
  10  11   0 308.660 85.0415   5
 -11  11   0 169.862 51.8263   6
  11  11   0 152.646 69.7405   5
  11  11   0 93.7489 58.1220  23
  12  11   0 187.476 56.4068  20
 -12  11   0 248.073 63.3429   6
  12  11   0 194.404 61.9360   5
  13  11   0 46.4292 41.2392   5
  13  11   0 36.3891 36.6129  20
 -13  11   0 55.4597 47.9795   6
  14  11   0-4.22307 29.1000  20
  14  11   0 10.7127 38.8068   5
 -14 -11   0-26.4959 35.8272  22
 -14  11   0 48.2143 43.9617   6
 -15 -11   0 272.204 43.1298  22
 -15  11   0 304.769 54.2680   6
  15  11   0 287.194 65.8390   5
 -16 -11   0 3.84090 21.6858  22
 -16  11   0 0.42986 28.2388   6
 -16  11   0 78.3985 35.2099   7
 -17  11   0 11.5905 23.5486   6
  17  11   0 22.5428 20.0995  29
 -17  11   0 58.9960 28.5361   7
   0  12   0 599.470 96.5196   7
   0  12   0 720.437 92.3120   9
  -1  12   0 1609.80 149.646   7
   1  12   0 1622.29 127.097   9
   1  12   0 1580.20 146.760   7
   1  12   0 1687.66 175.624   5
  -1  12   0 1661.42 128.631   9
  -2  12   0 1847.37 137.570   9
   2  12   0 1923.07 135.865   9
  -2  12   0 1811.75 154.651   7
   2  12   0 1675.42 171.612   5
   3  12   0-42.8984 51.3685   5
  -3  12   0 56.3744 42.9060   9
  -3  12   0-32.3787 44.2546   7
  -4  12   0-29.8067 38.8275   9
   4  12   0 8.18399 44.7644   5
  -4  12   0-47.1663 54.7135   6
  -4  12   0 100.175 59.2611   7
  -5  12   0-62.0954 46.0033   7
  -5  12   0 66.7298 42.7935   9
   5  12   0-4.90626 49.8076   5
  -5  12   0 53.3355 53.9397   6
  -6  12   0 2974.15 183.923   6
   6  12   0 2577.45 204.611   5
  -6  12   0 2513.97 178.074   7
  -7  12   0 161.595 66.1271   6
  -7  12   0 55.1577 51.6015   7
   7  12   0 115.481 69.1005   5
   8  12   0 542.311 99.5596   5
  -8  12   0 506.490 84.8463   6
  -8  12   0 436.272 80.8077   7
   9  12   0 452.367 78.7360   5
  -9  12   0 553.582 81.8694   6
  -9  12   0 372.174 66.8663   7
 -10  12   0 1236.61 111.137   7
 -10  12   0 1420.92 117.102   6
  10  12   0 1329.76 137.855   5
  11  12   0 108.488 46.9995   5
 -11  12   0 186.620 44.6715   6
 -11  12   0 180.340 54.1071   7
  11  12   0 99.4813 38.3025  20
 -12  12   0 669.650 73.4660   6
  12  12   0 644.953 89.7282   5
 -12  12   0 554.192 71.0674   7
  12  12   0 552.613 68.0526  20
 -13 -12   0 670.813 65.5237  22
 -13  12   0 949.652 83.7410   6
  13  12   0 804.482 76.5139  20
 -13  12   0 903.803 83.9285   7
  13  12   0 859.523 95.0423   5
 -14  12   0 531.206 60.9918   7
 -14 -12   0 370.145 44.8179  22
 -14  12   0 475.028 57.4117   6
 -15  12   0 925.335 68.6889   6
 -15  12   0 775.361 65.7994   7
   0  13   0 15.7627 45.7564   5
   1  13   0 14.2502 45.4741   5
  -1  13   0 39.4094 50.3713   5
   2  13   0-42.2947 43.2017   5
  -2  13   0 42.9402 48.9018   7
  -2  13   0 6.27704 51.4480   5
   3  13   0 108.588 54.1532   5
  -3  13   0 246.281 62.3862   7
   4  13   0 246.169 63.5176   5
  -4  13   0 193.921 55.6415   7
   5  13   0 909.985 117.069   5
  -5  13   0 994.701 105.843   7
  -6  13   0 1356.77 114.449   7
   6  13   0 1280.58 127.495   5
  -7  13   0 1360.85 111.591   7
   7  13   0 1093.71 122.240   5
  -8  13   0 3772.94 186.281   7
   8  13   0 3439.91 211.302   5
  -9  13   0 891.628 85.1844   7
   9  13   0 759.567 96.2626   5
 -10  13   0 1398.34 100.239   7
  10  13   0 1320.74 115.969   5
  10  13   0 1253.54 99.8763  20
  11  13   0 270.159 51.7094   5
  11  13   0 224.230 40.1939  20
 -11  13   0 350.382 49.4865   7
 -11 -13   0 219.218 36.3001  22
 -12  13   0 442.590 50.5598   7
  12  13   0 560.835 66.5455   5
   0  14   0 268.698 56.0390   5
   1  14   0 331.337 56.0550   5
  -1  14   0 331.643 61.3117   5
   2  14   0 283.486 56.4090   5
  -2  14   0 246.696 51.7023   5
   3  14   0 15.2374 30.3794   5
  -3  14   0 49.5184 34.4329   5
  -4  14   0 69.8406 38.7558   5
   4  14   0 44.4361 33.5223   5
  -5  14   0 21.0440 27.8018   5
   5  14   0 5.96976 27.3190   5
  -6  14   0 367.761 57.9088   5
   6  14   0 304.932 50.5893   5
  -7  14   0 152.515 41.2719   5
   7  14   0 163.248 42.2549   5
   7  14   0 51.4140 24.6919  20
 -26   0   1 34.8420 26.9991  21
 -25   0   1 17.4785 27.1357  21
 -24   0   1 23.9668 32.5176  21
  24   0  -1 15.2805 26.9537  29
 -23   0   1-2.39320 35.5368  21
  23   0  -1 26.5847 35.5452  29
 -22   0   1 25.1099 47.7231  21
  22   0  -1-2.25258 34.9912  29
  21   0  -1-59.0760 40.8991  29
 -21   0   1 29.3294 49.2727  21
  20   0  -1 51.2912 46.4594  29
 -20   0   1 6.25645 46.0403  21
 -19   0   1 10.6176 44.4159  21
  19   0  -1-12.4640 36.4651  29
 -18   0   1 13.5659 41.5477  21
  18   0  -1-1.35640 42.9053  29
  17   0  -1 33.3234 38.9792  29
 -17   0   1-19.1402 38.8804  21
 -16   0   1 100.236 168.827  28
 -16   0   1 42.8136 98.9305  26
 -15   0   1 130.380 130.489  26
 -15   0   1 118.599 147.807  28
  15   0  -1 124.266 127.514   3
 -14   0   1 60.8338 163.464  28
  14   0  -1-21.8383 65.2190   3
 -14   0   1 170.377 143.000  26
  13   0  -1-57.4815 83.9239   3
 -13   0   1 74.1612 93.2258  26
 -13   0   1 33.8206 104.210  28
 -12   0   1-13.3534 90.8825  28
 -12   0   1 14.4536 82.0325  26
  12   0  -1-6.57636 100.248   3
 -11   0   1-37.3091 91.9925  28
  11   0  -1 37.2762 91.9218   3
 -11   0   1-15.8397 124.772  26
 -10   0   1 83.4661 93.3188  26
 -10   0   1-58.7257 84.7179  28
  10   0  -1 151.138 114.988   3
  -9   0   1-185.489 123.924  28
   9   0  -1 24.1110 87.1783   2
  -9   0   1-64.9035 87.3510  26
   9   0  -1 140.859 104.527   3
   8   0  -1-36.3851 60.0583   3
  -8   0   1-17.9264 97.7093  26
  -8   0   1-26.9166 77.0034  28
   8   0  -1 93.5224 76.1956   2
   7   0  -1-18.4849 49.6409   3
  -7   0   1 28.2931 67.6014  28
   7   0  -1 63.6760 66.6873   2
  -7   0   1 33.5580 60.2847  26
   6   0  -1-7.40808 40.7962   3
  -6   0   1-28.2487 57.6335  28
  -5   0   1 62.3209 72.8500  28
   5   0  -1-42.2407 50.8562   3
   4   0  -1 11.5508 43.8515   3
  -4   0   1 48.8510 63.9405  28
  -3   0   1-30.8037 47.6666  28
  -2   0   1 26.3127 30.4107  28
   1   0  -1 18.6007 12.8769  27
   1   0  -1 34.2725 24.0945  34
  -1   0   1 23.4604 23.1423  28
   1   0  -1 59.8562 21.3417  31
   0   0   1-10.3135 17.6459  26
  -1   0  -1 21.6981 16.7262  28
  -2   0  -1 14.7771 17.1972  16
  -2   0  -1 17.3618 19.8839  11
  -2   0  -1 37.5515 30.0712  28
   3   0   1 6.72838 37.6493  32
  -3   0  -1 2.82662 45.6863  28
  -3   0  -1-18.2015 21.8596  11
  -3   0  -1-8.89043 21.7751  26
  -3   0  -1 15.7777 17.7753  16
  -4   0  -1 17.2285 29.9919  26
  -4   0  -1 1.68108 17.7310  16
  -4   0  -1 18.8799 36.8910  34
  -4   0  -1 4.40906 19.2496  11
  -4   0  -1-57.0862 64.2986  28
   4   0   1 45.1800 45.5822  33
   5   0   1 68.1265 85.1504  33
  -5   0  -1 112.123 61.4097  34
  -5   0  -1 13.1370 36.6931  26
  -5   0  -1 34.0268 67.7783  28
  -5   0  -1 95.0642 27.3211  16
   6   0   1-85.1818 94.0936  33
   6   0   1-7.43423 60.8816   1
  -6   0  -1 10.4510 9.13751  16
  -6   0  -1 80.5019 51.3534  34
  -6   0  -1 50.1289 74.9000  28
  -6   0  -1 6.36636 36.3853  26
  -7   0  -1-12.0925 63.5036  28
   7   0   1 101.886 97.9412  33
  -7   0  -1-24.9092 49.1457  26
   7   0   1 62.3026 84.1655   2
  -7   0  -1 43.1990 44.3989  34
   8   0   1 8.90035 69.8224  33
   8   0   1 113.121 121.803   2
  -8   0  -1-32.6668 78.0583  28
  -8   0  -1-30.5239 48.8748  26
  -9   0  -1 99.5077 92.2589  26
   9   0   1 266.171 196.915   2
  -9   0  -1-81.5905 84.2982  28
 -10   0  -1 100.689 87.8093  26
 -10   0  -1 36.6307 122.665  28
  10   0   1 113.895 130.259   2
 -11   0  -1 41.9068 77.4976  26
  11   0   1 65.7783 117.060   2
 -11   0  -1 52.5000 92.7519  28
 -12   0  -1-11.1111 95.8455  28
 -12   0  -1-49.3130 60.9478  26
  12   0   1-56.3535 114.914   2
  13   0   1 6.97141 97.7437   2
 -13   0  -1 50.9665 90.9389  28
  14   0   1 20.9068 72.4957   3
  14   0   1-10.1433 85.6947   2
 -14   0  -1 18.1418 119.439  28
  15   0   1-7.81097 85.3330   3
  15   0   1 105.566 111.047   2
 -15   0  -1-38.4251 88.2807  28
  16   0   1-1.04320 97.9738   2
  16   0   1 65.6389 90.7439   3
 -17   0  -1 62.8100 49.0280  22
 -17   0  -1-7.55096 48.5420  21
 -18   0  -1 25.1681 38.3687  21
 -18   0  -1 4.95555 41.7424  22
 -19   0  -1 121.147 60.9523  21
 -19   0  -1 17.3631 39.1535  22
 -20   0  -1 21.8666 49.4387  22
 -20   0  -1 5.40315 44.1953  21
 -21   0  -1 10.9654 40.9181  21
 -21   0  -1-71.9815 42.8276  22
 -22   0  -1-5.81226 44.5208  21
 -22   0  -1-24.4542 32.9249  22
 -23   0  -1 25.1056 29.8578   8
 -23   0  -1 85.6927 48.3075  21
 -24   0  -1 93.7819 41.6201  21
 -24   0  -1 4.59274 25.8376   8
 -25   0  -1 12.5484 25.6079  21
 -26   0  -1 41.9719 25.0044  21
 -26   1   1 740.250 62.8821  21
 -26  -1   1 729.882 62.0384  21
 -25   1   1 1287.40 93.0574  21
  25   1  -1 1028.68 86.0748  29
 -25  -1   1 1155.81 89.5132  21
 -24  -1   1 2468.82 147.833  21
  24   1  -1 2537.84 155.308  29
 -24   1   1 2577.27 151.010  21
  23  -1  -1 3946.22 211.882  29
  23   1  -1 4096.98 217.374  29
 -23   1   1 4076.72 213.386  21
 -23  -1   1 4133.17 213.114  21
 -22   1   1 164.765 55.0866  21
  22  -1  -1 90.8681 43.6087  29
 -22  -1   1 27.5601 44.3480  21
  22   1  -1 95.1996 51.9005  29
  21   1  -1 23.1903 33.9362  29
 -21  -1   1-2.23902 43.4708  21
  21  -1  -1 45.6163 41.4889  29
 -21   1   1-8.77135 46.6917  21
  20  -1  -1 1680.33 151.159  29
  20   1  -1 1850.95 159.979  29
 -20   1   1 1729.58 150.831  21
 -20  -1   1 1671.00 150.359  21
 -19   1   1 653.956 95.7171  21
  19  -1  -1 707.799 104.185  29
  19   1  -1 763.707 106.072  29
 -19  -1   1 682.047 96.8743  21
  18  -1  -1 71.1669 46.6138  29
  18   1  -1 82.4305 52.1360  29
 -18  -1   1-26.7433 47.8763  21
 -18   1   1 31.0849 43.6953  21
  17  -1  -1 4289.38 252.112  29
  17   1  -1 3942.50 243.522  29
 -17   1   1 4220.16 237.145  21
 -16   1   1 159.964 137.176  26
 -16  -1   1 201.300 125.032  26
 -16  -1   1 206.731 163.309  28
 -15  -1   1-27.4834 101.317  26
 -15  -1   1 116.975 128.038  28
 -15   1   1 42.0833 101.133  26
  15   1  -1-31.4082 86.8416   3
 -14  -1   1 258.595 149.551  26
 -14  -1   1-28.5554 85.0097  28
 -14   1   1 17.5324 69.1225  26
  14   1  -1-44.0976 62.0840   3
  14  -1  -1 123.798 130.989   3
 -13   1   1 378.601 164.090  26
  13   1  -1 625.932 179.899   3
  13  -1  -1 691.958 219.546   3
 -13  -1   1 581.286 189.596  28
 -13  -1   1 802.819 228.738  26
 -12   1   1 29228.8 1483.54  28
 -12  -1   1 29649.4 1494.86  28
 -12   1   1 30328.8 1364.31  26
  12   1  -1 29462.8 1309.42   3
 -12  -1   1 30769.6 1402.73  26
  12  -1  -1 31112.2 1375.00   3
 -11  -1   1 15637.1 991.269  28
 -11   1   1 17498.9 937.246  26
 -11   1   1 17662.4 1036.11  28
 -11  -1   1 17317.9 960.059  26
  11  -1  -1 17808.6 935.480   3
  11   1  -1 16406.4 876.796   3
 -10   1   1 53024.4 2000.28  28
 -10  -1   1 50032.5 1966.29  28
  10   1  -1 54884.2 1878.76   2
  10   1  -1 49886.0 1775.67   3
 -10  -1   1 53827.9 1885.82  26
  10  -1  -1 53148.6 1856.21   3
 -10   1   1 52792.9 1859.19  26
   9   1  -1 1203.61 210.969   2
  -9  -1   1 1108.61 234.224  28
  -9  -1   1 897.161 195.689  26
  -9   1   1 882.545 229.357  28
  -9   1   1 1259.50 217.736  26
   9   1  -1 1095.02 183.393   3
   9  -1  -1 1100.88 194.662   3
  -8  -1   1 22529.0 1036.77  28
  -8   1   1 23659.0 970.200  26
   8   1  -1 25646.5 987.492   2
   8  -1  -1 24728.5 962.564   3
  -8  -1   1 24097.9 969.602  26
  -8   1   1 24125.5 1047.15  28
   8   1  -1 22820.0 901.159   3
  -7  -1   1 1271.84 214.709  28
   7   1  -1 1445.25 199.923   2
  -7   1   1 1309.31 188.516  26
   7  -1  -1 1354.19 193.832   3
  -7   1   1 1216.86 208.136  28
   7   1  -1 1173.69 94.1523  11
   7   1  -1 1201.11 165.343   3
  -7  -1   1 1457.55 196.264  26
  -6   1   1 4908.47 350.800  26
  -6  -1   1 4651.99 377.605  28
  -6  -1   1 5317.85 355.928  26
   6   1  -1 4757.45 261.088  15
   6  -1  -1 4933.61 340.485   3
   6   1  -1 4630.34 207.292  11
   6   1  -1 4692.45 312.048   3
   6   1  -1 5141.55 349.523   2
  -6   1   1 4950.64 390.612  28
   5   1  -1 11185.6 437.766  15
  -5   1   1 13033.9 601.691  28
  -5  -1   1 11524.2 571.504  28
   5   1  -1 11277.6 405.282  16
   5   1  -1 11473.8 382.462  11
   5   1  -1 11159.7 479.766   3
   4   1  -1 56181.0 1531.18   3
   4   1  -1 56637.3 1451.29  11
  -4   1   1 61235.2 1689.84  28
   4   1  -1 56554.5 1476.80  16
  -4  -1   1 54262.4 1643.12  28
   4   1  -1 54640.7 1510.98  15
   3   1  -1 59.1279 31.6443  11
  -3  -1   1 37.2920 41.2533  28
  -3   1   1 61.0377 42.6642  35
   3   1  -1 64.1529 30.3968  16
  -2  -1   1 6330.27 273.974  28
   2   1  -1 6439.57 241.964  11
  -2   1   1 6293.24 278.846  35
   2  -1  -1 6005.25 274.215  27
   2   1  -1 5869.43 226.638  36
   1   1  -1 4670.95 192.938  14
   1  -1  -1 4664.82 212.134  27
  -1  -1   1 4828.77 169.654   4
   1   1  -1 4617.82 172.403  36
  -1   1   1 4530.24 159.863  13
   0  -1   1 1515.41 85.5940  27
   0   1  -1 1602.81 90.4828  14
   0   1   1 1567.53 113.280  14
  -1   1  -1 23423.5 660.416  35
   1   1   1 23525.0 715.000  14
   2  -1   1 313.496 44.9122  32
   2  -1   1 269.835 63.6568   1
  -2   1  -1 250.809 49.5217  16
  -2  -1  -1 279.851 52.6376  28
   2  -1   1 247.349 38.2339  33
  -3  -1  -1 18979.2 647.369  28
   3  -1   1 17923.2 585.558  33
  -3   1  -1 18523.9 562.503  16
  -4   1  -1 1205.47 101.160  16
   4  -1   1 1237.71 142.387  33
   4   1   1 1302.39 153.985   1
  -4  -1  -1 1145.81 153.922  28
  -4   1  -1 1385.09 122.943  31
   5   1   1 500.000 107.972   1
  -5  -1  -1 464.993 110.225  28
  -5   1  -1 486.325 85.2901  26
   5  -1   1 526.101 107.050  33
  -5   1  -1 553.629 87.2344  31
  -5   1  -1 283.472 29.9965  15
  -5  -1  -1 482.583 70.9170  34
  -5   1  -1 460.139 66.3698  16
  -5  -1  -1 340.850 32.5714  11
  -6  -1  -1 61.4920 47.6891  34
   6  -1   1 76.4109 94.0238   2
  -6  -1  -1 112.166 63.6079  26
  -6   1  -1 52.3370 27.8045  16
   6   1   1 40.9790 67.4643  33
  -6   1  -1 80.9410 73.4664  28
  -6   1  -1 0.69710 38.7899  26
   6   1   1 29.7631 47.4692   1
   6  -1   1 69.4216 64.2804  33
  -6  -1  -1 35.2245 63.0287  28
   7   1   1 666.796 164.528  33
  -7   1  -1 813.980 182.913  28
  -7  -1  -1 637.431 115.889  26
  -7  -1  -1 703.025 154.272  28
  -7   1  -1 623.983 78.3936  16
   7   1   1 771.919 170.509   2
  -7   1  -1 680.972 125.842  26
  -7  -1  -1 885.410 107.134  34
   7   1   1 716.582 163.093   1
   7  -1   1 900.126 205.988   2
  -8   1  -1 35622.8 1368.19  28
   8  -1   1 32819.6 1375.47   2
   8   1   1 35703.3 1405.05   2
  -8  -1  -1 33055.0 1327.13  28
  -8  -1  -1 32544.6 997.818  34
  -8   1  -1 34777.9 1147.95  26
  -8  -1  -1 33674.3 1161.28  26
   8   1   1 36498.7 1393.52  33
  -9  -1  -1 9829.51 668.248  28
   9  -1   1 8789.00 657.387   2
  -9  -1  -1 9099.42 542.820  26
   9   1   1 9497.16 696.073   2
  -9  -1  -1 8465.58 417.770  34
  -9   1  -1 10328.0 686.297  28
  -9   1  -1 8613.31 516.424  26
 -10   1  -1 98.5894 93.8275  26
 -10  -1  -1 57.8426 113.730  28
 -10  -1  -1 30.6100 44.1916  34
 -10   1  -1 71.1139 120.411  28
  10   1   1 174.670 137.874   2
  10  -1   1 160.531 157.248   2
 -10  -1  -1 3.23507 59.7673  26
  11  -1   1 1961.53 362.851   2
 -11  -1  -1 2573.07 382.864  28
 -11   1  -1 1892.57 269.502  26
 -11   1  -1 2263.69 370.227  28
 -11  -1  -1 2318.12 284.963  26
  11   1   1 2652.20 412.369   2
 -12  -1  -1 6399.08 633.630  28
 -12   1  -1 5020.31 389.578  31
 -12  -1  -1 5581.13 490.510  26
  12   1   1 5798.20 600.340   2
 -12   1  -1 5366.14 468.376  26
  12  -1   1 5346.39 577.814   2
  13   1   1 3230.89 446.646   2
 -13   1  -1 2769.32 299.779  31
  13  -1   1 2843.71 430.732   2
 -13  -1  -1 3152.27 476.551  28
 -13   1  -1 2942.18 358.623  26
  13  -1   1 2989.13 406.193   3
  14  -1   1 5750.24 599.497   3
 -14  -1  -1 6235.74 693.157  28
 -14   1  -1 4346.58 397.278  31
  14  -1   1 6108.90 652.739   2
  14   1   1 5998.91 642.347   2
  15   1   1 9296.91 835.055   2
  15   1   1 8786.65 777.793   3
 -15  -1  -1 9158.22 875.398  28
  15  -1   1 9623.29 845.053   2
  15  -1   1 9656.74 819.800   3
  16  -1   1 2740.13 449.104   2
  16   1   1 2176.94 387.545   3
  16   1   1 2528.60 439.337   2
 -16  -1  -1 2524.95 463.110  28
  16  -1   1 2059.61 399.531   3
 -17  -1  -1 1135.52 105.003  22
 -17   1  -1 1242.45 124.043  21
  17   1   1 933.861 117.586  29
 -17   1  -1 1066.71 107.453  22
 -18   1  -1 732.732 89.9324  22
  18   1   1 702.770 99.2817  29
 -18   1  -1 767.561 101.256  21
 -18  -1  -1 743.353 91.6954  22
 -19   1  -1 233.239 62.1603  21
 -19   1  -1 197.424 59.8448  22
 -19  -1  -1 131.977 54.3287  21
  19   1   1 260.248 68.6616  29
 -19  -1  -1 173.296 49.0507  22
 -20  -1  -1 77.0253 53.7177  21
 -20   1  -1-28.7600 40.7260  22
 -20   1  -1 50.5197 48.2057  21
 -20  -1  -1 73.0465 47.3417  22
 -21   1  -1 1290.67 107.623  22
 -21   1  -1 1301.38 130.627   8
 -21  -1  -1 1247.86 107.779  22
 -21  -1  -1 1398.29 132.576  21
 -21   1  -1 1513.77 133.175  21
 -22  -1  -1 218.669 64.8782  21
 -22   1  -1 227.489 60.5954   8
 -22   1  -1 294.421 69.3918  21
 -22  -1  -1 193.486 48.2147  22
 -23   1  -1 2279.61 148.842  21
 -23  -1  -1 1683.02 113.839  22
 -23  -1  -1 2186.87 146.269  21
 -23   1  -1 1906.10 136.457   8
 -24  -1  -1 1452.18 107.931  21
 -24   1  -1 1500.34 110.364  21
 -25   1  -1-34.3210 27.7183  21
 -25  -1  -1 3.33310 28.4963  21
 -26   1  -1 67.9304 25.8240  21
 -26  -1  -1 18.8414 20.8387  21
 -26  -2   1-14.6740 20.2144  21
 -26   2   1 25.8139 22.0303  21
  25   2  -1 547.459 60.7860  29
 -25   2   1 503.050 57.2602  21
 -25  -2   1 555.783 61.2515  21
 -24  -2   1 1279.35 102.729  21
  24   2  -1 1202.35 102.303  29
 -24   2   1 1401.85 108.359  21
 -23  -2   1 1679.71 129.476  21
  23   2  -1 1870.83 139.094  29
 -23   2   1 1781.89 132.798  21
 -22  -2   1 5970.69 279.355  21
 -22   2   1 5948.38 275.425  21
  22   2  -1 6246.20 294.794  29
 -21  -2   1 991.377 114.023  21
  21   2  -1 1322.50 130.627  29
 -21   2   1 1264.22 126.283  21
  21  -2  -1 1230.92 126.260  29
 -20  -2   1 74.7944 42.0268  21
  20  -2  -1 27.7289 43.4108  29
  20   2  -1 52.5257 50.5279  29
 -20   2   1 93.2400 61.8434  21
 -19   2   1 34.3138 46.3138  21
  19   2  -1 45.7992 45.1920  29
  19  -2  -1 46.1700 44.7751  29
  18  -2  -1 5395.56 287.973  29
  18   2  -1 5103.25 286.680  29
 -18   2   1 5309.73 271.850  21
 -17   2   1 2620.44 183.960  21
  17   2  -1 2398.43 193.418  29
  17  -2  -1 2810.33 195.643  29
 -16  -2   1 10355.5 1001.66  28
 -16   2   1 9236.92 814.071  26
 -16  -2   1 9596.63 847.150  26
  16  -2  -1 11872.3 918.000  36
 -16   2   1 10329.3 919.944  35
  15  -2  -1 5542.14 595.188  36
 -15  -2   1 5362.50 594.527  26
 -15   2   1 4978.73 612.761  35
 -15   2   1 4738.91 548.455  26
 -15  -2   1 4478.61 628.321  28
 -14  -2   1 5422.94 660.341  28
 -14   2   1 5025.20 575.774  35
  14   2  -1 4821.15 496.711   3
 -14   2   1 4668.77 530.850  26
 -14  -2   1 5323.95 577.004  26
 -13  -2   1 9031.68 738.370  26
 -13  -2   1 8926.70 815.450  28
  13   2  -1 8486.97 642.304   3
 -13   2   1 8917.04 707.170  26
 -12   2   1 10759.5 744.207  26
  12   2  -1 9736.75 668.354   3
 -12  -2   1 9931.93 823.199  28
 -12  -2   1 10725.1 761.011  26
  12  -2  -1 10180.1 734.006   3
 -11  -2   1 2068.87 305.666  26
 -11  -2   1 1711.28 305.147  28
  11   2  -1 2114.86 285.143   3
 -11   2   1 1962.97 293.202  26
  11  -2  -1 2296.27 325.973   3
 -10   2   1 3836.94 412.047  26
 -10  -2   1 4569.55 485.696  28
  10   2  -1 3758.87 361.624   3
 -10  -2   1 4260.48 415.047  26
  10  -2  -1 4102.70 407.659   3
   9   2  -1 13926.8 604.262  15
  -9  -2   1 17359.2 841.579  26
   9   2  -1 14018.5 717.004   3
   9  -2  -1 16585.1 824.188   3
   9   2  -1 17721.2 835.137   2
  -9  -2   1 15168.5 888.992  28
  -9   2   1 15881.9 825.345  26
  -8   2   1 1036.69 194.853  26
   8  -2  -1 886.169 176.663   3
   8   2  -1 857.999 149.347   3
   8   2  -1 969.788 172.635   2
  -8  -2   1 919.959 208.374  28
   8   2  -1 897.503 121.824  15
   7   2  -1 534.693 138.364   2
   7  -2  -1 192.067 95.4154   3
   7   2  -1 270.867 80.9192   3
   7   2  -1 313.692 66.1146  16
   7   2  -1 329.951 92.0388  15
  -7   2   1 209.589 40.0234  31
  -7   2   1 229.566 93.4249  26
  -7  -2   1 272.498 110.791  28
  -7   2   1 430.780 131.915  35
   6   2  -1 16685.8 626.955   3
   6   2  -1 17224.0 540.960  16
  -6   2   1 18090.4 751.978  35
   6   2  -1 17840.6 619.005  15
  -6   2   1 18222.2 755.178  26
  -6  -2   1 17668.2 773.174  28
   5   2  -1 1000.08 97.9265  16
   5  -2  -1 1069.22 146.176  36
   5   2  -1 836.499 85.1942  11
  -5   2   1 927.886 144.418  35
   5   2  -1 1044.60 125.621  15
   5   2  -1 966.380 113.871   3
  -5  -2   1 930.887 150.378  28
   4   2  -1 2898.74 175.135  16
  -4  -2   1 2985.31 239.909  28
  -4   2   1 2971.59 243.639  35
   4  -2  -1 2950.73 224.627  36
   4   2  -1 2812.65 165.449   3
   4   2  -1 2834.19 165.843  11
   3   2  -1 34879.4 983.248  16
   3  -2  -1 35154.4 1101.98  27
   3   2  -1 34223.9 977.988  11
   3  -2  -1 35369.5 1056.39  36
  -3   2   1 34861.6 1092.82  35
  -3  -2   1 36005.9 1096.92  28
  -2  -2   1 19316.9 634.141   4
   2  -2  -1 19867.4 643.905  36
   2   2  -1 18203.8 513.766  36
   2   2  -1 21180.1 616.575  16
  -2   2   1 19621.2 604.570  13
   2   2  -1 19555.6 602.229  11
   2   2  -1 20086.9 675.206  14
  -1   2   1 11508.0 413.785  33
   1   2  -1 11595.0 445.740  14
   1  -2  -1 11638.4 426.712  36
  -1   2   1 11837.2 412.006  13
   0  -2   1 95194.5 2438.70  27
   0   2  -1 95799.4 2468.15  14
   0   2   1 99539.5 2461.52  33
   0  -2  -1 94205.3 2438.67  36
   1  -2   1 1166.07 117.094  27
   1   2   1 1196.82 127.292  33
   2  -2   1 138827. 3447.61  33
  -2   2  -1 147157. 3623.35  35
  -3   2  -1 4272.98 267.730  35
  -3  -2  -1 4410.96 260.276  28
  -3   2  -1 4078.38 225.505  31
  -4   2  -1 1424.21 158.428  35
  -4  -2  -1 1502.48 170.251  28
   4  -2   1 1050.55 117.196  33
  -4   2  -1 1516.12 140.164  31
  -5   2  -1 45340.1 1299.63  31
   5   2   1 45924.0 1420.26   1
  -5  -2  -1 45446.9 1450.91  28
   5   2   1 46181.4 1572.10  33
   5  -2   1 44489.2 1503.11   2
   6   2   1 3910.15 315.314   1
   6   2   1 3554.83 351.430  33
  -6  -2  -1 3999.84 338.680  28
  -6   2  -1 3764.10 239.657  31
   6  -2   1 3716.55 344.407   2
   7   2   1 24387.2 1086.98   2
  -7  -2  -1 23803.2 783.057  34
   7   2   1 22119.0 1071.57  33
   7   2   1 23818.2 993.959   1
  -7  -2  -1 24949.1 1035.64  28
  -7   2  -1 21919.1 800.054  31
   7  -2   1 22665.2 1052.62   2
  -8  -2  -1 6973.11 362.657  34
  -8  -2  -1 8045.08 561.656  28
  -8  -2  -1 7509.05 452.928  26
   8   2   1 7767.50 601.546   2
  -8   2  -1 6506.02 376.181  31
   8   2   1 7209.08 591.625  33
   8  -2   1 7018.14 561.489   2
  -9  -2  -1 93.1306 85.7950  28
  -9  -2  -1 62.9889 62.4664  26
  -9   2  -1 153.487 72.7026  31
   9   2   1 195.972 131.231   2
   9  -2   1 330.715 154.155   2
  -9  -2  -1 135.123 68.9377  34
 -10  -2  -1 8324.51 548.283  26
 -10  -2  -1 7985.30 413.268  34
  10  -2   1 9013.73 691.862   2
 -10   2  -1 8184.17 459.908  31
  10   2   1 9103.69 718.324   2
 -10  -2  -1 9431.10 696.268  28
  11   2   1 541.743 199.873   2
 -11  -2  -1 444.843 145.726  26
  11  -2   1 516.436 179.888   2
 -11  -2  -1 504.481 194.388  28
  11  -2   1 332.472 141.007   3
 -11   2  -1 366.704 88.2226  31
  12   2   1 9055.60 776.342   2
 -12   2  -1 7438.61 484.030  31
 -12  -2  -1 8558.85 613.569  26
  12  -2   1 9436.33 756.057   2
  12  -2   1 7739.43 667.378   3
 -12  -2  -1 8576.49 770.542  28
  13  -2   1 1500.75 306.595   2
 -13  -2  -1 1503.86 353.820  28
  13  -2   1 1220.09 274.933   3
  13   2   1 1636.36 326.936   2
 -14  -2  -1 1515.21 351.654  28
  14   2   1 1577.37 327.825   2
  14  -2   1 1787.02 346.628   3
  14  -2   1 1788.90 351.095   2
  15   2   1 993.624 286.526   2
  15  -2   1 1061.13 291.688   2
 -15  -2  -1 655.992 219.228  28
  15   2   1 655.854 211.880   3
  15  -2   1 672.320 222.307   3
  16  -2   1 4769.39 610.758   2
  16   2   1 3451.77 485.647   3
 -16   2  -1 4168.88 233.775  21
  17   2   1 5546.61 305.812  29
 -17  -2  -1 5633.37 267.685  22
 -17   2  -1 5780.44 266.430  22
 -18  -2  -1 2703.26 169.740  22
 -18   2  -1 2740.27 186.222  21
 -18   2  -1 2386.85 164.439  22
  18   2   1 2380.25 189.518  29
 -19  -2  -1 5711.50 257.621  22
 -19   2  -1 6091.75 288.559  21
  19   2   1 5210.99 291.499  29
 -19   2  -1 5061.48 250.765  22
 -20   2  -1 783.344 106.856   8
 -20   2  -1 826.414 103.976  21
 -20  -2  -1 760.607 88.0867  22
  20   2   1 681.304 99.1420  29
 -21   2  -1 4021.67 218.441  21
 -21  -2  -1 3547.89 219.264  21
 -21  -2  -1 3663.77 191.912  22
  21   2   1 3767.59 224.427  29
 -21   2  -1 3711.02 221.486   8
  22   2   1 2150.86 154.652  29
 -22  -2  -1 2260.25 157.379  21
 -22   2  -1 2462.11 158.475  21
 -22  -2  -1 2154.69 136.127  22
 -22   2  -1 2189.80 155.493   8
 -23  -2  -1 310.930 53.5175  22
 -23   2  -1 453.003 69.3474   8
 -23  -2  -1 530.375 75.5882  21
 -23   2  -1 485.485 67.3149  21
 -24   2  -1 150.905 44.6010   8
 -24   2  -1 220.466 46.5282  21
 -24  -2  -1 250.426 55.3401  21
 -25   2  -1 45.5082 29.9447  21
 -25  -2  -1 25.9354 33.2761  21
 -25   2  -1 22.9335 24.4002   8
 -26   2  -1 526.966 48.8366  21
 -26  -2  -1 505.512 49.9190  21
 -26   3   1 194.694 31.7761  21
 -25   3   1 435.141 53.9817  21
 -25  -3   1 483.180 55.3066  21
  25   3  -1 415.031 52.9873  29
 -24  -3   1 430.442 60.9613  21
 -24   3   1 407.608 60.8469  21
  24   3  -1 428.499 58.8548  29
 -23   3   1 854.099 87.2436  21
 -23  -3   1 750.377 82.4154  21
  23   3  -1 709.699 85.9078  29
  22   3  -1 3366.20 205.758  29
 -22  -3   1 3293.60 193.482  21
 -22   3   1 3712.42 201.576  21
  21   3  -1 3898.39 232.269  29
 -21  -3   1 3657.63 215.337  21
 -21   3   1 3887.03 216.211  21
  21   3  -1 3214.11 167.527  25
  20   3  -1 2416.85 149.116  25
 -20   3   1 2760.03 185.234  21
  20   3  -1 2801.35 200.178  29
 -19   3   1 2462.29 176.930  21
  19   3  -1 2237.88 141.173  25
  19   3  -1 2453.14 190.341  29
  18  -3  -1 10.9580 33.1079  29
  18   3  -1 135.751 60.6967  29
 -18   3   1 43.2189 40.3161  21
  18   3  -1 78.2245 39.5569  25
  17   3  -1 298.985 76.5441  29
 -17   3   1 390.602 79.6533  21
  17  -3  -1 360.495 76.8242  29
  16  -3  -1 649.389 92.4025  29
  16   3  -1 594.379 101.785  29
 -16   3   1 596.029 89.8128  21
 -15  -3   1 245.770 185.299  28
 -15   3   1 154.814 117.207  35
 -15  -3   1 86.1060 112.228  26
  15  -3  -1 225.784 145.783  36
 -14  -3   1 2318.74 406.979  26
 -14  -3   1 1903.60 399.770  28
  14  -3  -1 2370.36 384.212  36
 -14   3   1 2064.97 382.145  35
 -13  -3   1 651.998 245.999  28
 -13   3   1 258.558 143.735  35
 -13  -3   1 450.431 205.548  26
  13  -3  -1 439.799 170.901  36
 -12   3   1 537.576 180.982  35
 -12  -3   1 949.429 228.377  26
 -12  -3   1 1017.45 275.174  28
  12  -3  -1 841.590 207.162  36
 -11  -3   1 248.149 147.016  28
  11  -3  -1 319.697 132.303  36
 -11   3   1 76.2176 116.873  35
 -11  -3   1 389.020 155.055  26
 -10  -3   1 8814.13 714.373  28
  10   3  -1 7706.95 452.583  15
 -10  -3   1 10074.2 670.945  26
 -10   3   1 8656.31 653.128  35
  10  -3  -1 10104.6 652.050  36
   9   3  -1 72950.5 2137.82  15
   9   3  -1 69286.7 2189.63   3
  -9  -3   1 78650.7 2584.30  28
  -9   3   1 75156.5 2466.90  35
   8   3  -1 19058.9 796.592   3
  -8   3   1 22167.5 1009.07  35
   8  -3  -1 23333.7 965.683  36
   8   3  -1 20465.1 804.951  15
  -8  -3   1 21794.0 1045.64  28
   7   3  -1 18044.0 633.373  16
   7   3  -1 17666.9 697.613   3
   7  -3  -1 20636.9 857.914  36
  -7  -3   1 20091.1 924.173  28
  -7   3   1 20117.1 904.188  35
   7   3  -1 18629.6 735.502  15
  -6  -3   1 505.204 147.637  28
   6  -3  -1 540.428 137.000  27
   6   3  -1 487.201 83.8391  16
  -6   3   1 701.487 156.849  35
   6  -3  -1 537.193 113.500  36
   6   3  -1 468.680 81.7903   3
   5  -3  -1 8498.16 511.891  27
  -5   3   1 7939.66 482.575  35
  -5  -3   1 8329.57 496.926  28
   5   3  -1 8084.40 358.806  16
   5  -3  -1 8914.66 455.631  36
  -4  -3   1 5221.30 361.652  28
   4   3  -1 5197.99 274.592  16
  -4   3   1 5417.69 320.100  13
   4  -3  -1 5355.09 375.025  27
   4  -3  -1 5621.80 330.849  36
   3  -3  -1 340.888 92.2736  27
   3   3  -1 418.558 99.2821  14
  -3   3   1 386.669 95.1532  13
   3   3  -1 267.824 30.7924  36
   3  -3  -1 455.533 87.2563  36
  -3  -3   1 398.705 81.3623   4
   3   3  -1 414.852 75.4634  16
  -2   3   1 4591.01 271.677  13
   2   3  -1 4598.29 304.643  14
   2  -3  -1 4195.60 258.528  36
   2   3  -1 4467.74 256.203  16
  -2  -3   1 4680.46 290.834   4
  -2   3   1 4215.54 235.519  33
   1   3  -1 3859.85 272.677  14
  -1   3   1 3782.10 264.962  32
  -1   3   1 3922.43 232.198  33
   1   3  -1 3970.91 242.921  16
  -1   3   1 3809.13 244.930  13
   1  -3  -1 3315.06 219.981  36
   0   3   1 6868.60 345.404  33
   0   3  -1 6659.81 362.921  14
   0  -3  -1 6521.17 313.908  36
   0   3   1 7043.14 390.201  32
   1  -3   1 242.230 48.1291   3
  -1   3  -1 163.833 61.7780  14
   1   3   1 292.784 80.4844  33
   1  -3   1 222.248 67.9841  27
   1   3   1 189.939 83.9983  32
   2   3   1 620.495 124.931  33
   2  -3   1 449.026 95.7365  27
   2  -3   1 478.670 69.5451   2
   2   3   1 712.746 147.419  32
   2  -3   1 599.928 85.7777   3
   3  -3   1 26404.2 937.104  27
   3  -3   1 22343.0 833.274   2
  -3   3  -1 24647.7 826.734  31
   3   3   1 27061.1 977.916  14
   3   3   1 25590.4 981.654  33
  -3  -3  -1 23991.8 939.314   4
  -3   3  -1 25828.9 896.044  13
   3   3   1 24503.1 998.577  32
   4   3   1 20749.1 856.754  14
   4   3   1 20791.5 903.919  33
  -4   3  -1 19062.4 780.572  35
   4   3   1 20015.8 896.207  32
  -4  -3  -1 19680.0 776.552  28
   4  -3   1 17393.3 753.607   2
  -4   3  -1 19279.2 690.959  31
  -4  -3  -1 19210.6 827.285   4
  -5   3  -1 2818.18 211.959  31
  -5  -3  -1 2506.97 259.175  28
   5  -3   1 2289.77 247.604   2
  -5   3  -1 3016.11 281.878  35
   5   3   1 2884.06 251.380   1
   5   3   1 2892.36 344.980  33
   6  -3   1 36494.8 1377.04   2
  -6   3  -1 38645.7 1207.30  31
   6   3   1 37894.1 1542.59  33
   6   3   1 43293.2 1500.36   2
  -6  -3  -1 38385.3 1386.41  28
   6   3   1 38827.4 1336.23   1
  -6   3  -1 39995.3 1382.01  35
   7   3   1 1622.02 274.353  33
   7   3   1 2026.53 249.273   1
  -7  -3  -1 1662.91 245.636  28
   7  -3   1 1713.20 251.214   2
   7   3   1 2062.55 303.259   2
  -7   3  -1 1786.32 251.666  35
  -7   3  -1 1884.17 190.319  31
  -8  -3  -1 120.291 134.343  28
   8   3   1 118.554 124.996   2
   8   3   1-232.398 146.891  33
   8   3   1-34.4638 86.0342   1
   8  -3   1 69.8510 98.3110   2
  -8   3  -1-73.6214 55.0241  31
  -8   3  -1 162.594 126.851  35
   8  -3   1-61.0221 99.9372   3
  -9   3  -1 728.766 190.052  35
  -9  -3  -1 798.935 128.378  34
   9   3   1 773.254 211.900   2
  -9  -3  -1 714.522 210.899  28
   9  -3   1 1073.48 233.063   2
  -9   3  -1 618.794 123.388  31
   9  -3   1 650.042 177.230   3
 -10   3  -1 2480.23 333.685  35
  10  -3   1 2131.43 326.644   2
 -10  -3  -1 2150.42 276.127  26
  10   3   1 2033.32 339.269   2
  10  -3   1 1765.44 279.981   3
 -10  -3  -1 2199.72 342.916  28
 -10   3  -1 1987.31 227.094  31
 -11  -3  -1 12411.8 740.034  26
 -11   3  -1 10747.1 598.439  31
  11  -3   1 13159.3 854.088   2
 -11   3  -1 13383.6 849.247  35
  11   3   1 13367.9 917.483   2
  11  -3   1 13608.3 872.202   3
 -11  -3  -1 13253.0 918.366  28
 -12  -3  -1 762.641 244.780  28
  12  -3   1 997.850 242.148   3
 -12   3  -1 1226.79 281.004  35
  12  -3   1 1019.56 244.428   2
  12   3   1 1010.11 257.877   2
  13  -3   1 4155.00 507.990   2
  13   3   1 3791.76 502.303   2
 -13  -3  -1 4726.59 591.745  28
 -13   3  -1 3915.91 489.878  35
  13  -3   1 4164.24 507.571   3
  14  -3   1 18507.1 1151.04   2
  14   3   1 18893.0 1202.39   2
 -14   3  -1 17238.1 1145.84  35
 -14  -3  -1 15420.7 1203.46  28
  14  -3   1 18139.9 1158.64   3
  15   3   1 290.013 134.610   2
  15  -3   1 239.068 176.569   3
  15  -3   1 262.422 143.339   2
 -15  -3  -1 53.3335 82.8964  28
 -15   3  -1 287.495 156.926  35
 -16   3  -1 2978.23 193.834  21
 -16  -3  -1 2901.85 172.759  22
 -17  -3  -1 1996.44 149.844  22
 -17   3  -1 2027.59 157.878  21
 -17   3  -1 1991.88 166.019   8
  17   3   1 1793.71 166.542  29
  18   3   1 1159.91 131.019  29
 -18   3  -1 1225.81 130.753   8
 -18   3  -1 1373.62 134.149  21
 -18  -3  -1 1165.24 112.120  22
 -19   3  -1 2315.43 178.501   8
 -19  -3  -1 2154.59 152.596  22
  19   3   1 2083.96 178.987  29
 -19   3  -1 2274.85 171.850  21
  20   3   1 160.389 61.5590  29
 -20  -3  -1 222.349 58.7409  22
 -20   3  -1 174.179 64.1692   8
 -20   3  -1 196.247 57.4244  21
 -21   3  -1 9.43403 42.3738  21
 -21   3  -1 57.0937 40.1948   8
 -21  -3  -1 133.708 52.9411  22
  21   3   1 20.7342 30.6894  29
  22   3   1 69.7991 32.3567  25
 -22  -3  -1 21.4643 41.1367  21
  22   3   1 75.6205 41.3343  29
 -22   3  -1 49.4658 40.4226  21
 -22  -3  -1 14.3148 33.3952  22
 -22   3  -1 55.5977 36.5986   8
 -23   3  -1 464.485 72.1806   8
 -23   3  -1 414.564 67.8811  21
 -23  -3  -1 391.670 61.7034  21
 -23  -3  -1 304.011 50.1804  22
  23   3   1 370.699 49.3999  25
  23   3   1 335.999 58.0091  29
 -24   3  -1 671.578 70.2361   8
 -24  -3  -1 788.595 78.7525  21
 -24   3  -1 888.685 80.3196  21
  24   3   1 669.826 56.7990  25
 -25   3  -1 5080.53 189.194  21
 -25  -3  -1 5014.68 190.861  21
 -26  -3  -1 2245.15 104.939  21
 -25   4   1 468.729 51.8075  21
  25   4  -1 363.456 47.3058  29
 -25  -4   1 415.142 47.5993  21
 -24   4   1 18.0044 29.7875  21
  24   4  -1 96.4653 34.9303  29
 -24  -4   1 76.2466 32.6472  21
 -23   4   1 1454.24 110.514  21
  23   4  -1 1530.13 117.633  29
 -23  -4   1 1399.61 108.761  21
 -22   4   1 1786.61 131.899  21
 -22  -4   1 1724.12 132.233  21
  22   4  -1 1486.22 101.575  25
  22   4  -1 1736.95 139.656  29
  21   4  -1 1145.05 90.4165  25
 -21  -4   1 1049.92 108.577  21
 -21   4   1 1231.61 117.145  21
  21   4  -1 1062.83 119.938  29
 -20   4   1 2749.52 185.394  21
  20   4  -1 2755.35 157.278  25
  20   4  -1 2817.60 200.003  29
  19   4  -1 10590.7 451.738  29
  19   4  -1 11174.9 386.423  25
 -19   4   1 11282.2 433.696  21
 -19   4   1 10132.4 423.587   8
 -18   4   1 9474.62 408.619   8
  18   4  -1 10453.7 370.370  25
 -18   4   1 10106.3 408.723  21
  18   4  -1 9888.83 438.128  29
  17   4  -1 13836.2 549.362  29
  17   4  -1 15316.1 485.071  25
 -17   4   1 13555.6 524.718   8
 -17   4   1 14800.9 526.990  21
 -16   4   1 104.483 54.1351  21
  16   4  -1 98.7990 44.2100  25
 -16   4   1 68.6759 41.4066   8
 -15   4   1 3562.76 210.290  21
 -14   4   1 818.219 281.752  35
  14  -4  -1 1138.06 287.778  27
 -14  -4   1 749.651 227.180  26
 -14  -4   1 631.336 284.534  28
  14  -4  -1 721.927 218.611  36
 -13  -4   1 1208.27 342.600  28
 -13   4   1 1708.08 353.239  35
 -13  -4   1 1709.55 323.895  26
  13  -4  -1 1467.70 295.222  36
  13  -4  -1 1524.58 334.893  27
  12  -4  -1 202.243 130.672  36
 -12  -4   1 304.362 187.430  28
 -12  -4   1 114.321 101.283  26
  12  -4  -1 192.221 133.227  27
 -12   4   1 194.648 156.198  35
 -11  -4   1 13956.1 1005.09  28
  11  -4  -1 14449.7 961.936  27
 -11   4   1 13592.9 921.644  35
  11  -4  -1 15603.7 915.708  36
 -11  -4   1 14816.2 922.529  26
  10  -4  -1 318.703 147.847  27
  10   4  -1 117.515 67.0474  15
  10  -4  -1 255.408 113.883  36
 -10   4   1 158.796 122.352  35
 -10  -4   1 295.038 172.340  28
   9  -4  -1 4267.03 462.853  27
   9   4  -1 3502.85 310.948  15
  -9  -4   1 3420.74 429.299  28
   9  -4  -1 3679.88 379.883  36
  -9   4   1 3814.87 432.146  35
   8   4  -1 42.5919 79.6341  15
   8  -4  -1 13.4484 55.4630  36
  -8   4   1-71.6570 98.6643  35
   8  -4  -1 24.1865 74.1531  27
  -8  -4   1-10.7004 75.2890  28
   7  -4  -1 5380.42 467.941  27
   7   4  -1 4457.44 278.900  16
  -7   4   1 5023.93 389.860  13
  -7  -4   1 4995.93 448.480  28
   7  -4  -1 5061.32 399.824  36
   6  -4  -1 4027.68 383.087  27
  -6   4   1 3698.29 315.519  13
   6  -4  -1 3904.54 329.386  36
   6   4  -1 3249.85 235.190  16
  -6  -4   1 4222.46 388.355  28
   5  -4  -1 1346.43 176.349  36
  -5   4   1 1210.56 184.581  13
   5  -4  -1 1463.49 223.580  27
  -5  -4   1 1465.20 210.344  28
   5   4  -1 1421.21 148.817  16
  -4   4   1 12880.0 517.242  33
   4  -4  -1 15197.6 737.012  27
  -4  -4   1 15121.3 716.166   4
   4  -4  -1 15377.3 641.727  36
  -4   4   1 15196.9 661.788  13
   4   4  -1 14846.5 726.366  14
   4   4  -1 15052.9 577.407  16
   3  -4  -1 16493.4 660.166  36
   3   4  -1 16498.1 752.624  14
   3   4  -1 17565.8 640.237  16
   3  -4  -1 16215.9 750.010  27
  -3   4   1 14869.5 572.953  33
  -3   4   1 16378.8 686.179  13
  -3  -4   1 16238.7 731.417   4
  -2   4   1 10734.1 524.941  32
  -2   4   1 10268.6 565.223  14
   2   4  -1 10085.0 539.590  14
   2   4  -1 10719.2 476.820  16
  -2   4   1 9480.15 433.459  33
   2  -4  -1 9559.90 453.641  36
  -2  -4   1 9838.67 525.070   4
  -2   4   1 9790.30 499.902  13
  -1   4   1 3557.98 252.700  33
   1   4  -1 3974.43 317.972  14
   1   4  -1 4234.76 283.527  16
   1  -4  -1 3589.20 243.228  36
  -1   4   1 3706.66 303.394  32
  -1   4   1 3671.02 316.076  14
   0   4   1 58395.8 1767.91  33
   0   4  -1 62993.8 1823.37  13
   0  -4  -1 57577.1 1692.08  36
   0   4   1 64014.1 1887.48  32
   0   4  -1 60777.0 1836.68  14
   0   4   1 63191.8 1894.47  14
  -1   4  -1 26365.4 893.492  13
   1  -4   1 25905.8 890.048  27
   1   4   1 27541.6 984.688  32
   1   4   1 26818.9 918.523  33
  -1   4  -1 25942.0 912.012  14
   1   4   1 27443.2 963.321  14
   2  -4   1 80734.4 2177.89  36
  -2   4  -1 89174.7 2455.11  13
   2   4   1 89822.9 2541.81  14
   2   4   1 89932.3 2604.62  32
   2  -4   1 88265.3 2474.83  27
   2   4   1 87479.0 2538.83  33
  -2   4  -1 86818.3 2474.17  14
  -2  -4  -1 87464.1 2520.25   4
   3  -4   1 17973.7 631.079   2
   3   4   1 21761.1 978.009  32
   3   4   1 21401.4 941.395  33
   3  -4   1 21420.6 879.364  27
   3  -4   1 20884.3 746.538   3
  -3   4  -1 21187.2 845.768  13
  -3  -4  -1 20759.1 893.859   4
   3   4   1 21755.3 920.535  14
   4   4   1 10250.7 613.839  14
   4  -4   1 8951.07 433.176   2
   4  -4   1 9723.33 497.330   3
  -4   4  -1 9648.53 546.100  13
   4  -4   1 10365.6 590.880  27
   4   4   1 10697.7 661.993  33
  -4  -4  -1 9337.28 578.509   4
   5   4   1 911.588 177.445   2
  -5   4  -1 907.195 181.240  13
   5   4   1 785.368 137.070   1
   5  -4   1 825.493 164.595  27
  -5  -4  -1 888.544 170.362  28
   5  -4   1 734.999 129.664   2
   5  -4   1 801.924 146.472   3
   5   4   1 959.283 233.268  33
  -6   4  -1 4445.70 318.600  31
   6   4   1 4342.01 351.570   1
   6  -4   1 4953.17 391.575   3
   6  -4   1 4348.82 345.373   2
  -6   4  -1 4723.02 399.702  35
   6   4   1 4026.77 396.852   2
  -6  -4  -1 4823.70 408.318  28
   6   4   1 4796.39 479.184  33
   7   4   1 10738.2 710.318   2
   7   4   1 11264.1 645.462   1
   7   4   1 13421.8 861.989  33
  -7   4  -1 12291.1 716.869  35
  -7   4  -1 10446.9 535.801  31
   7  -4   1 12100.7 684.986   3
   7  -4   1 11606.2 637.777   2
  -7  -4  -1 11790.1 719.353  28
   8   4   1 3144.69 385.512   2
   8  -4   1 3352.90 364.982   3
   8   4   1 2901.28 335.177   1
  -8  -4  -1 3820.21 407.688  28
  -8   4  -1 3412.45 386.447  35
  -8   4  -1 2775.04 262.989  31
   8  -4   1 3399.86 351.051   2
  -9   4  -1 1515.38 191.446  31
  -9  -4  -1 1866.05 307.053  28
  -9   4  -1 1725.43 291.454  35
   9  -4   1 2097.09 288.897   2
   9   4   1 1930.99 313.506   2
   9  -4   1 2237.79 318.369   3
 -10   4  -1-88.8777 103.165  35
  10  -4   1 172.440 111.330   3
  10  -4   1 81.4927 96.2353   2
  10   4   1 46.7304 88.5850   2
 -10  -4  -1 168.511 111.108  28
 -11  -4  -1 20.4390 122.378  28
 -11  -4  -1-18.7597 78.9306  26
  11  -4   1 117.496 86.0040   2
  11   4   1-27.2510 84.5331   2
  11  -4   1 81.3454 69.3950   3
 -11   4  -1-22.8720 125.240  35
  12   4   1 2090.35 365.464   2
 -12  -4  -1 2418.73 415.659  28
  12  -4   1 2335.61 375.419   3
 -12   4  -1 2343.93 380.027  35
  12  -4   1 2482.95 362.555   2
 -13  -4  -1 691.593 243.265  28
 -13   4  -1 1203.62 292.185  35
  13  -4   1 960.266 229.873   2
  13  -4   1 1158.78 279.715   3
  13   4   1 833.861 230.470   2
 -14  -4  -1 14.5901 115.432  28
  14   4   1-6.38785 84.5929   2
  14  -4   1-4.05430 68.0114   3
 -14   4  -1 105.267 138.441  35
 -15   4  -1 10902.6 418.303  21
  15   4   1 10973.7 902.590   2
 -15  -4  -1 9833.97 384.593  22
 -15   4  -1 11010.0 432.838   8
 -16  -4  -1 681.954 85.8217  22
 -16   4  -1 734.519 103.358   8
 -16   4  -1 669.342 91.1949  21
 -17   4  -1 740.581 96.0613  21
 -17  -4  -1 657.114 95.3219  22
 -17   4  -1 755.102 106.895   8
 -18  -4  -1 638.244 89.7909  22
 -18   4  -1 534.316 80.5904  21
 -18   4  -1 445.188 85.9264   8
  18   4   1 449.528 84.8766  29
  19   4   1 102.628 44.2706  29
 -19   4  -1 225.650 67.1754   8
 -19  -4  -1 227.817 54.3598  22
 -19   4  -1 137.372 48.4775  21
 -20  -4  -1 1765.09 133.510  22
 -20   4  -1 1934.67 146.862  21
 -20   4  -1 1918.69 156.996   8
  20   4   1 1855.35 159.066  29
  21   4   1 4012.82 189.362  25
 -21   4  -1 3975.40 219.308   8
  21   4   1 3811.39 221.021  29
 -21  -4  -1 3617.15 186.505  22
 -21   4  -1 3844.42 211.604  21
  22   4   1 9434.51 374.495  29
 -22  -4  -1 9736.85 372.510  21
  22   4   1 10200.1 334.182  25
 -22  -4  -1 9157.69 332.366  22
 -22   4  -1 10904.8 374.374  21
 -22   4  -1 10018.4 375.027   8
  23   4   1 1595.55 116.791  29
 -23   4  -1 1913.37 123.970  21
 -23   4  -1 1603.84 120.189   8
  23   4   1 1651.90 99.0275  25
 -23  -4  -1 1861.34 124.877  21
 -24  -4  -1 839.051 76.1828  21
  24   4   1 697.718 56.8024  25
 -24   4  -1 865.318 74.1938  21
 -24   4  -1 752.222 72.0187   8
 -25   4  -1 200.161 34.3834  21
 -25  -4  -1 177.940 32.5736  21
 -24   5   1 1078.37 81.3641  21
 -24  -5   1 992.282 74.5913  21
 -24   5   1 923.046 89.5775  23
  24   5  -1 1071.90 85.0449  29
  23   5  -1 446.781 63.9008  29
 -23   5   1 346.899 57.1672  21
 -23  -5   1 316.084 49.8561  21
 -22  -5   1 265.227 53.6652  21
  22   5  -1 247.978 56.8635  29
  22   5  -1 123.431 32.8973  25
 -22   5   1 232.539 54.9465  21
  21   5  -1-20.4576 34.5263  25
  21   5  -1-63.8642 37.3493  29
 -21   5   1 45.6042 41.2486  21
  20   5  -1 1184.14 98.4511  25
  20   5  -1 1197.06 126.392  29
 -20   5   1 1234.51 115.730  21
 -20   5   1 1232.76 122.435   8
  19   5  -1 1431.77 114.669  25
 -19   5   1 1524.83 131.371  21
 -19   5   1 1496.61 133.507   8
  19   5  -1 1306.44 136.362  29
  18   5  -1 3074.17 174.915  25
  18   5  -1 3006.98 217.386  29
 -18   5   1 3148.99 200.794  21
 -18   5   1 3155.43 207.435   8
 -17   5   1-4.61548 41.2127  21
  17   5  -1 56.5954 41.0882  25
 -17   5   1 52.5944 55.1397   8
 -16   5   1 159.744 62.1738  21
 -16   5   1 148.733 54.5121   8
  16   5  -1 234.456 51.2551  25
  16   5  -1 149.128 51.4543  20
 -15   5   1 3079.32 205.524   8
  15   5  -1 3633.86 258.022   5
  15   5  -1 3280.74 177.895  25
 -15   5   1 3009.56 194.868  21
  14  -5  -1 159.904 137.728  36
 -14   5   1 259.962 65.0985  21
  14   5  -1 242.946 56.3896  25
  14   5  -1 236.312 73.3427   5
 -13  -5   1 117.453 67.8297  26
  13  -5  -1 107.935 126.716  36
 -13  -5   1 261.687 172.965  28
  13  -5  -1 119.481 123.795  27
  12  -5  -1-111.093 140.443  27
 -12  -5   1 82.7610 100.269  26
  12  -5  -1 84.3107 73.4096  36
 -12  -5   1-13.6666 82.3511  28
 -11  -5   1 1505.65 339.282  28
  11  -5  -1 1734.30 289.361  36
 -11   5   1 1383.56 259.891  13
  11  -5  -1 1694.52 336.014  27
  10   5  -1 2311.09 282.780  15
  10  -5  -1 2346.50 386.108  27
 -10  -5   1 2786.47 436.201  28
  10  -5  -1 2502.76 343.741  36
 -10   5   1 2150.65 307.658  13
   9  -5  -1 3503.84 442.236  27
  -9  -5   1 2762.75 404.141  28
  -9   5   1 2700.46 330.900  13
   9  -5  -1 2728.27 341.864  36
   9   5  -1 2840.91 305.432  15
   8  -5  -1-1.21398 76.0259  27
  -8   5   1 79.4359 69.3514  13
   8  -5  -1 67.4929 76.0169  36
  -8  -5   1 42.0764 112.630  28
  -7  -5   1 4787.79 467.229  28
   7  -5  -1 5243.75 497.596  27
   7  -5  -1 4504.99 396.402  36
  -7   5   1 4456.00 399.279  13
   7   5  -1 4084.29 290.744  16
   6   5  -1 97.8236 67.2751  16
  -6  -5   1 73.2493 96.3381  28
   6  -5  -1 81.9925 83.9299  36
   6  -5  -1 104.975 96.2588  27
  -6   5   1 196.499 103.297  13
   5  -5  -1 12769.9 649.180  36
  -5   5   1 12129.1 641.394  32
  -5   5   1 12920.0 685.629  13
  -5  -5   1 14071.7 775.773  28
   5  -5  -1 14786.2 807.442  27
   5   5  -1 13681.0 586.922  16
  -4   5   1 33.5022 113.956  13
   4  -5  -1 112.552 85.3258  27
  -4   5   1 50.3335 60.2922  32
  -4  -5   1 63.6485 62.4171   4
   4   5  -1-17.1411 90.9716  14
   4  -5  -1 33.3947 53.9689  36
  -4   5   1 117.289 118.234  14
   4   5  -1 14.1514 52.5865  16
   3  -5  -1 11351.6 551.055  36
   3   5  -1 12684.1 710.353  14
  -3   5   1 11519.9 620.038  32
  -3   5   1 11496.2 618.944  13
  -3   5   1 12219.5 709.175  14
   3   5  -1 12272.4 570.393  16
  -3  -5   1 12250.6 677.250   4
  -2   5   1 1280.00 227.603  14
  -2   5   1 1024.58 176.666  32
   2  -5  -1 1255.41 159.003  36
   2   5  -1 1442.81 180.033  16
   2   5  -1 1497.83 231.613  14
  -2  -5   1 1364.71 210.206   4
   1   5  -1 7377.80 501.978  14
  -1   5   1 6355.45 414.477  33
   1  -5  -1 7208.19 389.701  36
   1   5  -1 8251.85 458.191  16
  -1   5   1 7830.66 507.571  32
  -1   5   1 7422.97 527.699  14
   0   5   1-13.9331 67.0114  32
   0   5   1 54.5200 97.9176  33
   0   5  -1 189.398 146.735  14
   0   5   1-0.08954 87.8904  14
  -1   5  -1 1808.57 261.455  14
  -1   5  -1 1575.90 244.494  13
   2   5   1 607.524 168.024  32
  -2   5  -1 471.729 139.347  13
   2   5   1 558.790 147.079  33
   2   5   1 650.844 178.590  14
  -2   5  -1 683.028 152.815  14
  -2  -5  -1 545.898 145.092   4
  -3  -5  -1 3360.12 361.266   4
  -3   5  -1 2975.43 326.400  13
  -3   5  -1 3271.34 346.208  14
   3   5   1 3190.65 354.786  14
   3  -5   1 3160.84 334.798  27
   3   5   1 2929.46 353.898  33
   4  -5   1 14185.6 778.696  27
  -4  -5  -1 13998.9 806.030   4
   4   5   1 14700.8 815.309  14
  -4   5  -1 14079.5 738.141  13
   4   5   1 14164.9 852.859  33
  -5  -5  -1 2905.64 327.514  28
   5   5   1 2222.88 360.894  33
   5   5   1 2753.48 342.263  14
   5  -5   1 2987.31 346.585  27
  -5  -5  -1 2429.78 325.374   4
  -5   5  -1 2802.48 323.388  13
   6   5   1 1168.14 258.621  33
   6  -5   1 1393.34 209.051   3
  -6   5  -1 984.172 205.179  13
   6  -5   1 1418.99 243.839  27
  -6  -5  -1 1398.48 236.060  28
  -7  -5  -1 234.389 140.653  28
   7  -5   1 81.0867 68.3891   3
   7  -5   1 166.460 133.460  27
  -7   5  -1 39.4110 84.7323  13
  -8  -5  -1 14101.5 883.200  28
   8  -5   1 15861.7 966.594  27
  -8   5  -1 13449.8 819.902  13
   8  -5   1 14797.5 836.859   3
  -9  -5  -1 4097.27 477.171  28
   9  -5   1 4070.06 493.442  27
  -9   5  -1 3346.59 418.681  13
   9  -5   1 4375.50 447.468   3
  10  -5   1 459.514 186.518  27
  10  -5   1 564.298 174.341   3
 -10  -5  -1 842.032 254.391  28
 -11   5  -1 116.241 102.245  35
  11  -5   1 69.8703 88.3283  27
 -11  -5  -1 14.1077 66.1996  28
  11  -5   1 146.419 111.194   3
 -12  -5  -1 1341.40 340.638  28
  12  -5   1 1301.16 282.224   3
 -12   5  -1 727.159 241.164  35
  12  -5   1 1271.72 311.093  27
 -13  -5  -1 95.7018 129.756  28
  13  -5   1-83.5674 90.4213  27
  13  -5   1 169.614 140.291   3
 -13   5  -1 41.1416 97.8711  35
 -14  -5  -1 42.4258 34.9795  22
 -14   5  -1 86.1843 47.0956  21
  14   5   1 53.7245 45.2351   5
 -14   5  -1 58.9877 45.6617   8
  14   5   1 137.974 90.1486  23
  15   5   1 100.655 70.2431   5
 -15   5  -1 90.3712 47.5559  21
 -15  -5  -1-37.9297 45.6955  22
 -15   5  -1 18.7533 48.2851   8
 -16   5  -1 26.0426 42.0583  21
 -16  -5  -1 66.5756 38.1908  22
 -16   5  -1-27.6176 49.7607   8
 -17   5  -1 105.993 48.0900  21
 -17  -5  -1 223.064 57.3352  22
 -17   5  -1 139.194 60.5565   8
 -18  -5  -1 216.039 56.4145  22
 -18   5  -1 185.897 61.8413   8
 -18   5  -1 174.529 57.8856  21
  19   5   1-7.15373 38.8194  29
 -19   5  -1 62.1647 44.4937   8
 -19   5  -1 47.4586 43.2018  21
 -19  -5  -1 43.3268 45.0890  22
 -20   5  -1 270.181 66.5963   8
  20   5   1 318.974 58.7214  25
 -20  -5  -1 226.392 53.9194  22
 -20   5  -1 291.899 63.9876  21
  20   5   1 266.718 61.2162  29
 -21   5  -1 299.733 64.8376   8
  21   5   1 306.758 61.9304  29
 -21  -5  -1 223.214 45.5181  22
 -21   5  -1 241.415 55.9300  21
  21   5   1 308.877 58.0680  25
 -22  -5  -1 395.803 56.3188  22
  22   5   1 423.978 68.2149  29
 -22   5  -1 494.066 69.7473  21
  22   5   1 334.155 50.4202  25
 -22   5  -1 420.253 64.5734   8
 -23   5  -1 136.122 38.2742   8
  23   5   1 216.589 42.6059  29
  23   5   1 226.390 40.0798  25
 -23   5  -1 197.618 43.3873  21
 -23  -5  -1 183.873 41.4137  21
 -24   5  -1 126.244 29.7934   8
  24   5   1 141.888 28.3455  29
 -24  -5  -1 173.483 35.8357  21
 -24   5  -1 178.522 33.7504  21
  24   5   1 120.532 23.8004  25
  24   6  -1 318.029 40.8417  29
 -23  -6   1 1418.23 94.9905  21
 -23   6   1 1411.66 107.984  23
  23   6  -1 1389.54 102.352  29
  22   6  -1 53.9105 30.2439  29
 -22   6   1 50.1534 42.0844  23
 -22  -6   1 24.5805 29.5173  21
 -22   6   1-47.2698 38.1296  21
 -21   6   1 41.4349 29.7373   8
 -21   6   1 47.9884 35.3350  21
  21   6  -1 72.5815 41.3259  29
  21   6  -1 31.3587 25.8405  25
  20   6  -1 10.9051 36.6899  29
 -20   6   1 14.7434 42.7796  21
 -20   6   1 2.26347 34.1225   8
  20   6  -1-13.2348 30.2344  25
 -19   6   1 2006.67 153.453  21
  19   6  -1 1748.70 154.534  29
  19   6  -1 2031.07 131.332  25
 -19   6   1 1982.92 151.003   8
  18   6  -1 3121.08 170.133  25
 -18   6   1 2709.79 184.600  21
 -18   6   1 2838.51 192.206   8
  18   6  -1 2609.78 194.731  29
 -17   6   1 6522.19 309.931  21
 -17   6   1 6944.80 322.320   8
  17   6  -1 7169.87 282.030  25
 -16   6   1 5892.58 298.171   8
 -16   6   1 5490.33 282.527  21
  16   6  -1 6253.91 353.879   5
  16   6  -1 6136.51 258.047  25
  15   6  -1 4696.61 217.797  25
 -15   6   1 4436.95 252.700   8
  15   6  -1 4790.57 308.372   5
 -15   6   1 3977.14 235.943  21
  15   6  -1 3797.01 247.870  20
  14   6  -1 31.7137 47.6067   5
  14   6  -1 139.776 45.5550  25
 -14   6   1 55.0763 40.3250   8
  14   6  -1 83.6976 43.7847  20
 -14   6   1 128.166 55.8904  21
  13   6  -1 2910.61 208.821  20
  13   6  -1 3678.18 260.321   5
 -13   6   1 3301.21 204.312  21
  13   6  -1 3490.13 183.923  25
 -13   6   1 3463.80 216.571   8
  12  -6  -1 828.422 230.238  36
  12  -6  -1 1191.31 313.774  27
 -12  -6   1 1014.37 302.693  28
  11  -6  -1 3807.80 456.374  36
  11  -6  -1 4894.41 601.773  27
 -11  -6   1 3967.01 570.947  28
 -10  -6   1 3764.24 520.666  28
  10   6  -1 3723.34 383.564  15
  10  -6  -1 4300.98 539.668  27
  10  -6  -1 3992.77 440.592  36
   9  -6  -1 2371.43 390.290  27
   9   6  -1 2176.20 284.145  15
  -9  -6   1 2016.06 365.689  28
   9  -6  -1 2305.35 326.945  36
  -9   6   1 2002.78 309.837  13
  -8   6   1 7136.73 593.244  13
  -8  -6   1 8467.68 718.384  28
   8  -6  -1 7864.16 592.024  36
   8  -6  -1 8380.12 715.213  27
  -7   6   1 420.554 148.644  13
  -7  -6   1 739.195 208.503  28
   7  -6  -1 581.969 160.639  36
   7  -6  -1 703.482 198.290  27
  -6   6   1 3196.28 414.266  14
  -6  -6   1 3389.53 402.001  28
  -6   6   1 2884.05 346.406  13
   6   6  -1 3216.48 281.282  16
   6  -6  -1 3400.90 422.251  27
   6  -6  -1 3291.67 342.956  36
  -5  -6   1 690.937 186.070   4
  -5   6   1 951.448 244.398  14
  -5   6   1 517.107 148.932  13
  -5  -6   1 828.782 191.612  28
   5   6  -1 668.169 193.723  14
   5   6  -1 625.610 123.128  16
  -4   6   1 12973.6 819.729  14
  -4   6   1 12126.1 714.294  13
  -4  -6   1 12363.7 787.370   4
   4   6  -1 13206.9 809.790  14
   4   6  -1 13046.9 629.691  16
   3   6  -1 421.660 128.642  14
  -3  -6   1 404.745 141.531   4
  -3   6   1 416.477 172.015  14
   3   6  -1 666.529 142.293  16
  -2  -6   1 8377.76 608.549   4
   2   6  -1 8389.69 505.907  16
   2   6  -1 8484.27 620.390  14
  -2   6   1 8226.81 619.202  14
   1   6  -1-68.3697 85.5040  16
   1   6  -1 108.183 90.4830  14
  -1   6   1 146.139 103.441  32
  -1   6   1-24.3637 133.889  14
   0   6  -1 11803.7 718.823  14
   0   6   1 11068.6 719.129  14
   0   6   1 10016.6 689.912  32
  -1   6  -1 1933.20 286.264  14
   1   6   1 1969.98 308.833  14
  -1  -6  -1 2464.80 321.296   4
   1   6   1 1932.63 299.950  32
  -2  -6  -1 246.703 116.664   4
  -2   6  -1 284.122 135.456  14
  -2   6  -1 218.321 117.284  13
   2   6   1 199.597 90.5592  14
   3   6   1 1124.32 231.054  14
  -3   6  -1 769.512 199.591  14
  -3  -6  -1 1238.13 238.338   4
  -3   6  -1 986.875 207.296  13
   3   6   1 928.278 217.488  33
   4   6   1 9757.76 758.248  33
   4   6   1 10634.8 757.806  14
  -4  -6  -1 11690.8 785.821   4
  -4   6  -1 11413.2 749.636  14
   4  -6   1 11582.0 758.450  27
  -4   6  -1 10763.7 690.659  13
  -5   6  -1-53.3596 90.5832  14
  -5  -6  -1-37.6159 79.2888   4
   5   6   1 94.8436 132.479  14
   5  -6   1 121.985 89.1837  27
  -5   6  -1 207.658 139.250  13
  -5  -6  -1 22.3035 77.0110  28
  -6  -6  -1 3894.07 431.273  28
   6  -6   1 3828.95 455.169  27
  -6   6  -1 3227.35 402.003  13
   7  -6   1 1655.60 302.501  27
  -7  -6  -1 1752.63 310.450  28
  -7   6  -1 1490.67 270.299  13
  -8  -6  -1 910.327 228.020  28
   8  -6   1 1248.20 288.429  27
  -8   6  -1 881.690 213.502  13
   9  -6   1 3544.65 491.789  27
  -9   6  -1 3309.27 426.039  13
  -9  -6  -1 3364.40 460.391  28
  10  -6   1 439.789 196.027  27
 -10  -6  -1 613.242 211.734  28
 -10   6  -1 644.972 204.967  13
 -11  -6  -1 716.182 249.089  28
  11  -6   1 636.930 239.015  27
 -11   6  -1 751.546 216.449  13
 -12   6  -1 21.2630 134.660  13
 -12  -6  -1-24.0969 78.6183  28
  12  -6   1 88.3575 128.560  27
  13   6   1 479.551 110.071  23
  13   6   1 488.944 102.745   5
 -13   6  -1 489.596 84.2698   8
 -13   6  -1 475.430 83.2701  21
 -14   6  -1 349.687 78.8985   8
 -14   6  -1 360.302 71.2165  21
  14   6   1 501.861 105.976   5
  14   6   1 292.331 97.0694  23
 -15   6  -1 733.082 101.925   8
  15   6   1 648.580 126.880   5
 -15  -6  -1 613.674 88.3868  22
 -15   6  -1 625.227 95.5849  21
  15   6   1 621.763 134.475  23
 -16   6  -1 3053.36 201.761  21
 -16  -6  -1 2789.52 183.314  22
  16   6   1 3354.35 262.940   5
 -16   6  -1 3264.82 208.564   8
 -17  -6  -1 4230.09 220.949  22
 -17   6  -1 4174.44 236.401  21
 -17   6  -1 4453.00 253.535   8
 -18  -6  -1 3073.79 183.362  22
  18   6   1 3526.60 181.695  25
 -18   6  -1 3276.54 207.229   8
 -18   6  -1 2902.20 191.221  21
  19   6   1 2184.28 173.354  29
 -19   6  -1 2668.09 180.988   8
 -19  -6  -1 2605.13 157.457  22
 -19   6  -1 2395.49 165.053  21
  19   6   1 2693.52 152.504  25
  20   6   1 828.489 81.4066  25
  20   6   1 731.507 90.8865  29
 -20   6  -1 928.234 98.5633  21
 -20  -6  -1 742.306 78.3352  22
 -20   6  -1 907.310 102.119   8
 -21   6  -1 1659.42 125.831   8
  21   6   1 1622.79 103.265  25
 -21   6  -1 1456.04 114.391  21
 -21  -6  -1 1477.38 102.246  22
  21   6   1 1517.97 126.888  29
  22   6   1 1659.33 96.1985  25
 -22   6  -1 1536.49 107.217  21
 -22  -6  -1 1232.13 86.5067  22
  22   6   1 1435.93 110.850  29
 -22   6  -1 1583.81 112.158   8
  23   6   1 715.294 57.9142  25
 -23   6  -1 620.136 59.9811   8
  23   6   1 595.094 61.9827  29
 -23  -6  -1 674.423 66.8398  21
 -24  -6  -1 607.274 54.7073  21
  24   6   1 524.495 41.3788  25
  23   7  -1 1027.27 76.5452  29
 -22   7   1 826.633 83.3316  23
 -22  -7   1 770.686 71.0029  21
  22   7  -1 844.359 78.7677  29
  21   7  -1 308.492 58.4060  29
 -21   7   1 369.980 61.4987  23
 -21   7   1 386.234 56.3627   8
 -20   7   1 2895.17 188.654  23
 -20   7   1 2367.03 153.395   8
  20   7  -1 2579.08 171.636  29
  20   7  -1 2667.98 137.988  25
  19   7  -1 15.8884 30.4246  25
 -19   7   1 13.8057 38.4252  23
 -19   7   1 57.5865 46.2308  21
  19   7  -1 24.4960 41.0108  29
 -19   7   1 3.01354 34.3511   8
  18   7  -1 71.8503 44.7116  25
 -18   7   1 56.2684 49.6569  21
  18   7  -1 73.0642 47.3967  29
 -18   7   1 35.7383 43.1846  23
 -18   7   1 29.4555 37.8074   8
  17   7  -1 2927.04 164.693  25
 -17   7   1 2771.39 185.113  21
 -17   7   1 2812.42 192.056   8
  17   7  -1 2306.93 177.100  20
 -17   7   1 2937.44 218.380  23
 -16   7   1 1839.86 152.229  21
  16   7  -1 2054.50 193.192   5
  16   7  -1 1472.90 143.620  20
 -16   7   1 2098.02 168.977   8
 -16   7   1 2110.06 186.053  23
  16   7  -1 2026.33 138.909  25
 -15   7   1 83.0690 50.9724  21
  15   7  -1 147.099 71.0066   5
 -15   7   1 82.0322 51.7918   8
  15   7  -1 83.3563 43.6700  20
  15   7  -1 120.951 41.1073  25
  14   7  -1 496.346 73.6662  25
 -14   7   1 410.580 80.6729   8
 -14   7   1 439.238 86.4778  21
  14   7  -1 381.989 91.5225   5
  14   7  -1 352.428 76.9729  20
  13   7  -1 920.822 138.797   5
  13   7  -1 972.605 123.646  20
 -13   7   1 838.338 113.391  21
 -13   7   1 1098.47 123.000   8
  13   7  -1 958.227 95.1250  25
  13   7  -1 907.523 148.078  23
  12   7  -1 2923.01 237.953   5
  12   7  -1 2260.19 219.452  23
 -12   7   1 2724.03 217.255  23
 -12   7   1 2724.92 190.190   8
  12   7  -1 2740.35 160.980  25
 -12   7   1 2347.95 176.231  21
 -11   7   1 9130.48 387.760   8
  11   7  -1 9159.80 334.951  25
  11   7  -1 7796.30 432.044  23
  11   7  -1 9614.12 451.975   5
 -11   7   1 8261.93 362.766  21
 -11   7   1 9110.61 417.770  23
 -10   7   1 841.758 265.293  14
  10  -7  -1 891.526 266.835  27
 -10  -7   1 896.629 269.919  28
  -9   7   1 15.0024 97.7996  14
  -9  -7   1 270.250 130.168  28
   9   7  -1 71.9348 62.6057  15
   9  -7  -1 251.333 141.126  27
  -8  -7   1 437.157 167.429  28
  -8   7   1 396.221 192.986  14
  -7   7   1 7255.29 624.510  13
  -7  -7   1 8899.87 764.416  28
  -7   7   1 8109.39 752.312  14
  -6   7   1 5574.70 607.354  14
  -6  -7   1 6194.46 608.719  28
  -6   7   1 5091.00 502.475  13
  -5   7   1 408.557 197.982  14
  -5  -7   1 654.120 200.700  28
   5   7  -1 459.951 122.386  16
  -4   7   1 367.832 183.058  14
   4   7  -1 617.348 142.807  16
  -4  -7   1 583.929 173.021   4
   4   7  -1 626.407 180.756  14
  -3  -7   1 47.4205 85.7387   4
  -3   7   1 102.800 131.471  14
   3   7  -1 82.7219 83.4840  16
   3   7  -1-28.4678 82.0085  14
   2   7  -1 4015.09 371.015  16
  -2   7   1 3511.38 435.286  14
   2   7  -1 3740.26 451.370  14
  -2  -7   1 3528.71 427.371   4
   1   7  -1 195.559 111.337  14
  -1  -7   1 232.215 125.995   4
   1   7  -1 405.024 119.640  16
  -1   7   1 242.740 131.437  14
   0   7  -1 1137.20 210.771  16
   0   7  -1 1088.58 249.066  14
   0  -7  -1 1063.14 242.996   4
   0   7   1 865.809 224.401  14
  -1   7  -1 666.571 194.504  14
  -1  -7  -1 632.432 182.819   4
   1   7   1 587.083 173.515  14
  -1   7  -1 800.969 178.415  16
  -2   7  -1 3356.06 423.238  14
   2   7   1 3068.52 417.015  14
  -2  -7  -1 3726.84 451.028   4
  -3   7  -1 1185.40 246.830  13
  -3   7  -1 991.357 217.402  14
  -3  -7  -1 1000.16 245.789   4
   3   7   1 927.471 244.883  14
  -4   7  -1 4291.45 458.762  13
   4   7   1 4186.29 517.484  14
  -4   7  -1 4425.10 503.988  14
  -4  -7  -1 4143.41 506.771   4
  -5   7  -1 484.917 200.304  14
  -5  -7  -1 287.580 164.703   4
  -5   7  -1 208.200 125.054  13
  -5  -7  -1 290.672 149.829  28
   5   7   1 286.197 149.683  14
  -6   7  -1 1023.63 242.719  14
   6  -7   1 1166.82 275.053  27
  -6  -7  -1 922.798 226.944  28
  -6   7  -1 904.591 252.940  13
  -7  -7  -1 1722.22 325.250  28
  -7   7  -1 1244.43 303.500  14
  -7   7  -1 1331.48 293.201  13
   7  -7   1 1568.06 321.097  27
  -8   7  -1 8043.74 704.065  13
   8  -7   1 9452.77 835.137  27
  -8   7  -1 7937.81 758.154  14
  -8  -7  -1 7809.72 732.169  28
  -9  -7  -1-75.2544 121.602  28
  -9   7  -1 180.345 109.954  16
  -9   7  -1 24.5822 81.3378  14
  -9   7  -1 13.2044 106.016  13
   9  -7   1 173.943 126.391  27
  10  -7   1 1010.41 310.320  27
 -10   7  -1 952.492 251.929  13
 -10  -7  -1 816.893 261.186  28
 -10   7  -1 739.911 182.322  16
  11   7   1 936.428 137.476   5
 -11   7  -1 890.278 108.428   8
  11   7   1 949.369 138.011  23
 -11   7  -1 811.387 99.6150  21
 -12   7  -1 2840.41 194.437  21
  12   7   1 3412.32 256.051   5
 -12   7  -1 3002.66 202.580   8
  12   7   1 3139.02 258.856  23
  13   7   1 701.480 137.931  23
 -13   7  -1 778.533 103.918   8
  13   7   1 995.734 140.218   5
 -13   7  -1 873.754 112.102  21
  14   7   1 1411.02 189.077  23
 -14   7  -1 1546.92 144.376   8
  14   7   1 1830.14 189.385   5
 -14   7  -1 1495.55 141.865  21
  14   7   1 1602.28 130.494  25
 -15   7  -1 308.519 73.6424   8
  15   7   1 453.145 111.277  23
 -15   7  -1 244.404 72.1844  21
 -15  -7  -1 316.473 66.3664  22
  15   7   1 243.627 80.4624   5
  15   7   1 286.710 63.0289  25
  16   7   1 2485.74 226.016   5
 -16   7  -1 2646.80 185.239   8
 -16  -7  -1 2323.04 163.545  22
 -16   7  -1 2457.18 178.249  21
  16   7   1 2814.19 164.285  25
  17   7   1 1333.62 108.187  25
 -17   7  -1 1113.11 113.840  21
 -17   7  -1 1233.70 125.625   8
 -17  -7  -1 1255.97 112.611  22
 -18  -7  -1 402.400 69.7445  22
 -18   7  -1 268.984 58.7575   8
 -18   7  -1 392.632 71.8735  21
  18   7   1 448.618 65.6124  25
  19   7   1 475.333 79.1109  29
 -19   7  -1 545.568 76.8908   8
  19   7   1 636.950 73.0554  25
 -19  -7  -1 642.525 77.4429  22
 -19   7  -1 471.137 67.8870  21
  20   7   1 798.060 73.1610  25
 -20  -7  -1 705.186 72.6685  22
  20   7   1 680.108 82.4447  29
 -20   7  -1 768.713 82.2828  21
 -20   7  -1 850.983 90.7691   8
  21   7   1 1151.90 100.821  29
  21   7   1 1289.36 86.0439  25
 -21  -7  -1 1218.19 84.8997  22
 -21   7  -1 1421.64 105.726   8
  22   7   1 114.415 32.7532  29
  22   7   1 101.904 24.4064  25
 -22   7  -1 134.873 37.1775   8
 -23  -7  -1 551.391 53.1255  21
  23   7   1 541.253 44.4120  25
 -23   7  -1 536.540 51.3035   8
  22   8  -1 22.0597 21.7022  29
 -21  -8   1 15.8504 22.5338  21
  21   8  -1 15.9566 24.6906  29
 -21   8   1 9.96118 25.4803   6
 -21   8   1 38.5610 22.2621  23
 -20   8   1 106.677 36.2610  23
  20   8  -1 86.4680 40.3440  29
  19   8  -1 120.060 45.1207  29
 -19   8   1 121.687 44.4368  23
  18   8  -1 155.685 51.3216  29
 -18   8   1 24.9030 38.5943   8
  18   8  -1 66.1955 35.4752  20
 -18   8   1 95.9629 48.8641  23
  18   8  -1 80.1012 33.4434  25
  17   8  -1-16.5481 37.5098  25
 -17   8   1 34.3812 45.5892   8
 -17   8   1 16.7883 45.0976  23
  17   8  -1-5.29547 28.6875  20
 -16   8   1 494.135 93.2997  23
  16   8  -1 660.989 74.3408  25
 -16   8   1 771.667 103.677   8
  16   8  -1 599.666 103.558   5
  16   8  -1 566.529 85.7957  20
  15   8  -1 302.932 70.2126  20
 -15   8   1 285.915 75.7456  23
  15   8  -1 395.956 65.1913  25
  15   8  -1 347.729 85.7968   5
 -15   8   1 433.618 86.4087   8
 -14   8   1 3500.01 225.272   8
  14   8  -1 3245.91 224.501  20
 -14   8   1 3605.55 251.885  23
  14   8  -1 3932.52 276.092   5
  14   8  -1 3456.08 186.766  25
 -13   8   1 2448.59 186.005   8
  13   8  -1 2270.55 192.089  20
  13   8  -1 2714.41 229.989   5
 -13   8   1 2326.58 203.301  23
  13   8  -1 2739.76 161.242  25
  12   8  -1 478.195 104.910  23
  12   8  -1 573.961 72.3810  25
 -12   8   1 582.173 91.9651   8
  12   8  -1 637.383 112.796   5
 -12   8   1 469.107 90.2351  23
 -11   8   1 6769.64 322.355   8
  11   8  -1 6732.02 374.341   5
  11   8  -1 5650.17 359.261  23
 -11   8   1 6338.12 346.884  23
  11   8  -1 6119.64 266.796  25
 -10   8   1 3589.72 252.517  23
 -10   8   1 3543.18 227.944   8
  10   8  -1 3282.55 263.753  23
  10   8  -1 3663.80 265.520   5
  10   8  -1 3671.72 191.907  25
   9   8  -1 1495.79 123.245   9
  -9   8   1 1428.77 143.113   8
   9   8  -1 1463.93 112.916  25
  -9   8   1 1361.09 150.911  23
   9   8  -1 1601.60 173.837   5
   8   8  -1 147.632 51.5016   9
   8   8  -1 87.6891 60.6388   5
   8   8  -1 106.159 37.9694  25
  -8   8   1 91.0680 49.3242  23
  -8   8   1 112.865 51.5144   8
  -7  -8   1 1561.79 346.800  28
  -7   8   1 1423.33 365.685  14
  -6   8   1 285.115 145.819  14
  -6  -8   1 370.639 173.379  28
  -5  -8   1 1775.72 343.291  28
  -5   8   1 1472.77 329.878  14
   4   8  -1 4087.43 532.590  14
  -4   8   1 4233.10 551.448  14
   4   8  -1 3916.17 385.022  16
  -4  -8   1 3889.69 520.125   4
  -3   8   1 682.588 246.374  14
  -3  -8   1 386.195 174.667   4
   3   8  -1 472.004 130.487  16
   3   8  -1 320.783 165.601  14
  -2   8   1-61.6123 139.753  14
   2   8  -1 136.767 78.3402  16
  -2  -8   1 94.0363 55.6117   4
   2   8  -1-24.8876 105.593  14
   1   8  -1 3759.21 397.862  16
   1  -8  -1 3588.49 510.635   4
  -1   8   1 3337.29 477.556  14
   1   8  -1 2898.95 436.397  14
  -1  -8   1 3717.22 491.263   4
   0  -8  -1 1172.84 278.330   4
   0   8   1 956.368 254.204  14
   0  -8   1 974.862 239.956   4
   0   8  -1 1212.88 226.542  16
   0   8  -1 1024.76 271.162  14
  -1  -8  -1 10852.2 892.136   4
   1   8   1 10838.7 880.280  14
  -1   8  -1 11401.5 731.619  16
  -1   8  -1 10364.4 837.156  14
   2   8   1 4685.86 574.244  14
  -2  -8  -1 4884.67 590.766   4
  -2   8  -1 5134.07 578.205  14
  -2   8  -1 5010.53 478.352  16
   3   8   1 14.9629 138.229  14
  -3   8  -1 209.303 102.375  16
  -3   8  -1 265.836 178.800  14
  -3  -8  -1 184.193 139.512   4
  -4   8  -1 81.1284 80.0814  14
  -4  -8  -1 439.459 193.554   4
  -4   8  -1 468.201 167.021  16
   4   8   1 420.932 223.009  14
  -5   8  -1-40.6560 54.8102  16
  -5  -8  -1 142.087 122.315  28
  -5   8  -1 194.930 158.277  13
  -5   8  -1-27.3220 100.863  14
  -6  -8  -1 1256.08 286.771  28
  -6   8  -1 1243.27 314.656  14
  -6   8  -1 1217.92 231.842  16
  -6   8  -1 1256.01 306.858  13
  -7   8  -1 1066.57 226.744  16
  -7   8  -1 835.017 269.255  14
  -7  -8  -1 963.662 269.192  28
  -7   8  -1 714.042 237.345  13
   8   8   1 12476.3 562.832  23
  -8   8  -1 13142.4 490.268   8
   8   8   1 13881.8 564.781   5
   9   8   1 1.68583 54.4775  23
   9   8   1 16.2990 50.7348   5
  -9   8  -1 78.5791 52.4597   8
   9   8   1 52.7241 30.6604  25
  10   8   1 1223.98 160.658   5
  10   8   1 1211.92 158.939  23
  10   8   1 1118.97 101.637  25
 -10   8  -1 1196.29 128.237   8
  11   8   1 294.068 57.8575  25
  11   8   1 319.540 94.2021  23
  11   8   1 253.248 74.5257   5
 -11   8  -1 380.873 73.5124   8
  12   8   1 72.4461 68.4186  23
  12   8   1 39.3154 32.8121  25
 -12   8  -1 5.24850 49.3015   8
  12   8   1-42.3407 60.4134   5
 -13   8  -1 386.002 84.5924   8
  13   8   1 348.820 95.3536   5
  13   8   1 381.115 96.0451  23
  13   8   1 295.219 61.8219  25
  14   8   1 10172.6 373.807  25
 -14   8  -1 10131.0 416.433   8
  14   8   1 10526.7 500.378  23
  14   8   1 10482.6 488.611   5
  15   8   1 1986.25 134.367  25
  15   8   1 1876.35 183.149   5
 -15  -8  -1 1654.22 135.036  22
  15   8   1 1871.72 195.059  23
 -15   8  -1 1691.00 151.236   8
  16   8   1 333.172 65.1278  25
 -16   8  -1 239.360 70.6324   8
 -16  -8  -1 171.472 50.9441  22
  16   8   1 181.416 76.4701   5
  17   8   1 1070.08 93.7571  25
 -17   8  -1 984.979 108.790   8
 -17  -8  -1 1009.45 95.0083  22
 -18   8  -1 273.844 58.8446   8
  18   8   1 283.635 50.5152  25
 -18  -8  -1 203.756 50.3695  22
  19   8   1 936.750 97.0032  29
  19   8   1 1256.64 88.4549  25
 -19   8  -1 920.450 95.7236   8
 -19  -8  -1 1073.83 90.9488  22
 -20   8  -1 738.683 73.9423   8
  20   8   1 606.148 74.1435  29
 -20  -8  -1 538.979 56.4618  22
  20   8   1 802.196 66.6132  25
  21   8   1 1008.20 83.8894  29
 -21  -8  -1 873.457 62.8542  22
 -21   8  -1 1010.08 79.5791   8
  21   8   1 1154.02 71.4224  25
 -22  -8  -1 14.4706 21.0051  21
 -20   9   1 7.39074 21.0436   6
  20   9  -1 23.3974 22.7153  29
  19   9  -1 8.85862 26.3977  29
 -19   9   1 1.89647 28.1948   6
 -18   9   1 61.6675 36.6531   6
 -18   9   1 9.08790 24.5545  23
  18   9  -1 18.7409 32.1523  29
  17   9  -1 8.47975 23.7645  20
 -17   9   1 19.2004 41.5712   6
 -17   9   1 21.5941 33.5948  23
 -16   9   1 111.149 47.4365   6
  16   9  -1 170.725 72.1413   5
 -16   9   1 77.9529 50.1697  23
  16   9  -1 139.155 44.9347  20
  15   9  -1 908.133 128.813   5
  15   9  -1 780.849 101.530  20
 -15   9   1 691.818 104.892  23
  14   9  -1 2478.67 211.650   5
 -14   9   1 2008.16 180.233  23
  14   9  -1 2225.32 175.513  20
 -13   9   1 936.947 114.156   8
 -13   9   1 741.132 113.486  23
  13   9  -1 931.212 119.671  20
  13   9  -1 861.830 125.555   5
 -12   9   1 464.929 92.5838  23
  12   9  -1 475.244 110.294   5
 -12   9   1 502.436 97.2356   8
  12   9  -1 506.351 104.656  23
  11   9  -1 284.511 89.1354  23
 -11   9   1 194.224 69.4451  23
  11   9  -1 208.751 84.7426   5
  10   9  -1 20536.0 750.013   5
 -10   9   1 19900.5 654.393   6
 -10   9   1 18120.6 708.817  23
  -9   9   1 15920.5 645.941  23
  -9   9   1 16814.5 591.062   6
  -8   9   1 141.356 68.3115   6
  -8   9   1 126.143 63.0545  23
   8   9  -1 188.556 75.5661   5
   8   9  -1 192.776 55.0973   9
   7   9  -1 2642.45 166.459   9
   7   9  -1 2932.92 232.939   5
  -7   9   1 2416.24 208.083  23
  -7   9   1 2661.03 182.918   6
  -6   9   1 5588.65 331.640  23
  -6   9   1 6215.23 294.927   6
   6   9  -1 6355.66 276.587   9
   5   9  -1 16350.6 522.681   9
  -5   9   1 15617.6 544.204   6
   5   9  -1 17368.3 649.853   5
   4   9  -1 6672.79 360.356   5
   4   9  -1 6434.96 271.758   9
  -4   9   1 5766.92 286.313   6
   4   9  -1 5893.56 298.422   7
  -4   9   1 5451.78 325.182  23
   3   9  -1 3816.24 199.340   9
  -3   9   1 3707.33 211.201   6
   3   9  -1 3547.97 217.616   7
  -3   9   1 3232.33 239.604  23
  -3   9   1 3782.92 231.361   7
   3   9  -1 3098.10 370.485  16
  -2   9   1 77.6131 38.6335   7
   2   9  -1 157.281 55.9847   9
   2   9  -1 59.4189 37.9183   7
  -2   9   1 127.665 54.2119  23
   2   9  -1 102.240 49.3109  16
   2   9  -1 162.644 53.3215   6
  -2   9   1 213.369 64.7991   6
  -1   9   1 1472.85 134.823   6
  -1  -9   1 1419.46 340.474   4
   1   9  -1 1451.52 125.646   6
   1   9  -1 1499.79 120.108   9
   1   9  -1 980.976 257.323  14
   1   9  -1 1510.40 270.209  16
   1   9  -1 1267.33 128.327   7
  -1   9   1 1277.54 130.717   7
   0   9  -1 3656.47 209.664   6
   0   9  -1 3923.25 201.327   9
   0   9  -1 3395.26 512.677  14
   0  -9   1 3678.30 543.752   4
   0   9  -1 3688.97 425.481  16
   0   9   1 3733.83 218.926   7
   0   9   1 3827.35 214.707   6
   0   9  -1 3636.28 220.237   7
   1   9   1 1856.13 158.214   7
   1   9   1 1919.72 155.466   6
  -1   9  -1 1900.05 148.267   6
   1  -9   1 2212.99 420.421   4
  -1   9  -1 2000.73 159.553   7
  -1   9  -1 1614.95 348.731  14
  -1   9  -1 2257.87 148.448   9
  -2   9  -1 1093.26 107.883   9
  -2   9  -1 1085.68 121.032   7
   2   9   1 1115.33 115.869   7
   2   9   1 1219.78 111.870   9
  -2   9  -1 1005.92 110.980   6
   2   9   1 1015.17 141.533  23
   2  -9   1 1203.64 319.230   4
   3   9   1 209.317 67.4606   7
   3   9   1 416.449 71.5186   9
  -3   9  -1 251.237 63.1545   6
  -3   9  -1 173.193 44.8596   9
   3   9   1 212.085 77.6977  23
  -4   9  -1 4055.07 215.922   9
   4   9   1 4189.45 290.861  23
  -4   9  -1 4279.16 234.084   6
   4   9   1 3964.82 242.582   7
   4   9   1 4762.54 233.105   9
  -5   9  -1 36.8733 54.5802   6
  -5   9  -1 27.3213 45.8310   9
   5   9   1 57.5642 47.5432   9
   5   9   1 103.080 59.9304   5
   5   9   1 6.30727 45.7466  23
  -6   9  -1 1215.54 113.962   9
   6   9   1 1331.94 165.533  23
  -6   9  -1 1417.71 140.824   8
   6   9   1 1351.58 160.858   5
  -6   9  -1 1397.75 131.179   6
   7   9   1 7665.55 396.645   5
   7   9   1 6867.40 397.709  23
  -7   9  -1 7212.91 333.963   8
  -7   9  -1 6876.40 297.959   9
  -8   9  -1 1438.11 143.122   8
   8   9   1 1516.90 170.120   5
   8   9   1 1342.80 165.464  23
   9   9   1 8112.17 419.426   5
   9   9   1 7507.13 422.608  23
  -9   9  -1 7896.74 355.290   8
  10   9   1 6135.94 378.173  23
  10   9   1 5941.29 258.866  25
 -10   9  -1 6847.19 319.776   8
  10   9   1 6634.93 373.241   5
  11   9   1 849.051 142.452  23
 -11   9  -1 910.660 119.488   8
  11   9   1 770.144 133.786   5
  11   9   1 818.408 84.0524  25
  12   9   1 514.819 71.4820  25
  12   9   1 440.472 109.838  23
  12   9   1 426.833 104.802   5
 -12   9  -1 513.702 90.4019   8
  13   9   1 7638.00 306.872  25
  13   9   1 9064.39 442.740  23
  13   9   1 8563.10 425.433   5
 -13   9  -1 8380.37 360.935   8
  14   9   1 10776.8 381.034  25
  14   9   1 11822.8 505.654   5
 -14   9  -1 11248.9 435.554   8
  14   9   1 11495.0 514.029  23
  15   9   1 3974.77 189.563  25
  15   9   1 3847.98 259.408   5
 -15  -9  -1 4003.57 203.790  22
 -15   9  -1 3934.11 222.083   8
  16   9   1-11.9511 30.4934  25
  16   9   1-14.8559 40.8579   5
 -16   9  -1 71.4392 56.3737   8
 -16  -9  -1-18.2063 45.1600  22
 -17  -9  -1 991.703 91.0384  22
 -17   9  -1 1067.09 102.522   8
  17   9   1 986.444 80.1339  25
  18   9   1 13.9507 27.1451  25
 -18  -9  -1 18.2785 30.5664  22
 -18   9  -1 42.9400 37.8760   8
 -19   9  -1-47.0217 27.3469   8
  19   9   1-26.0053 23.4796  25
 -20   9  -1 110.771 34.7320   6
 -20  -9  -1 64.7291 21.3539  22
  20   9   1 85.2065 26.2511  29
  19  10  -1 33.9095 21.5326  29
  18  10  -1 464.493 57.8325  29
 -18  10   1 459.609 52.8687   6
 -17  10   1-12.1002 36.2648   6
  17  10  -1 21.1929 23.5347  20
  17  10  -1-53.9540 36.7533  29
 -16  10   1 37.9122 39.6499   6
  16  10  -1 64.3897 35.1384  20
 -15  10   1 6.28343 40.5881   6
 -15  10   1 0.89643 35.2292  23
  15  10  -1-9.41722 32.8323  20
  15  10  -1 98.2673 53.8833   5
  14  10  -1 101.911 57.6430   5
  14  10  -1 96.3636 39.8150  20
 -14  10   1 101.373 49.7969   6
 -14 -10   1 76.6987 34.5588  22
 -14  10   1 167.034 50.0030  23
 -13  10   1 842.732 115.297  23
  13  10  -1 931.226 126.989   5
 -13  10   1 1171.42 115.190   6
  13  10  -1 891.675 112.269  20
  12  10  -1 3075.40 235.731   5
 -12  10   1 3399.63 200.514   6
 -11  10   1 3514.20 213.878   6
  11  10  -1 3564.34 256.189   5
 -10  10   1 81.3379 57.3299   6
 -10  10   1 183.654 62.5641  23
  10  10  -1 119.329 62.3211   5
  -9  10   1 2535.84 178.432   6
   9  10  -1 2193.11 205.287   5
  -9  10   1 1883.17 187.542  23
  -8  10   1 503.758 91.6351   6
  -8  10   1 358.322 85.2141  23
   8  10  -1 408.165 104.546   5
  -7  10   1-37.9505 53.9519   6
   7  10  -1 94.0578 54.4518   9
  -7  10   1 104.167 62.0732  23
   7  10  -1 20.0371 59.9804   5
   6  10  -1 115.741 58.0794   5
  -6  10   1 155.835 68.5635   6
  -6  10   1 230.793 73.4885  23
   6  10  -1 174.834 56.6844   9
   5  10  -1 1436.85 171.393   5
  -5  10   1 1422.39 151.188   7
   5  10  -1 1491.41 124.738   9
  -5  10   1 1424.67 136.322   6
  -5  10   1 1355.88 157.774  23
  -4  10   1 1085.88 141.445  23
  -4  10   1 1507.09 137.313   6
   4  10  -1 1130.30 145.694   5
   4  10  -1 1211.11 132.806   7
  -4  10   1 1343.29 144.013   7
   4  10  -1 1366.47 117.135   9
  -3  10   1 106.597 44.8391   7
   3  10  -1 110.609 47.7030   9
  -3  10   1 128.409 47.8504   9
   3  10  -1 54.2367 48.2519   7
  -3  10   1 134.141 65.6262  23
   3  10  -1 107.509 69.2910   5
  -3  10   1 87.0526 58.0389   6
  -2  10   1 38.0503 49.9789  23
  -2  10   1 54.8190 65.3729   6
  -2  10   1 38.7369 42.9388   9
   2  10  -1 91.9777 51.2982   9
   2  10  -1-57.7029 59.7885   7
  -2  10   1-54.5935 51.0748   7
  -1  10   1 459.546 76.8465   9
   1  10  -1 649.239 93.3777   9
  -1  10   1 441.312 96.0475   6
   1  10  -1 447.827 87.6965   6
   1  10  -1 352.244 69.1861   7
  -1  10   1 439.591 96.5634  23
  -1  10   1 417.363 87.6442   7
   0  10  -1 6801.13 323.422   7
   0  10  -1 6935.40 299.251   9
   0  10   1 6230.99 310.256   6
   0  10  -1 6209.61 302.196   6
   0  10   1 6441.35 324.696   7
   0  10   1 6214.58 368.208  23
   0  10   1 7047.55 299.458   9
   1  10   1 1223.01 121.609   9
  -1  10  -1 892.908 118.005   6
   1  10   1 1033.23 148.343  23
  -1  10  -1 1047.93 125.851   7
   1  10   1 999.814 125.062   7
  -1  10  -1 1210.53 120.101   9
   2  10   1 16934.7 553.142   9
  -2  10  -1 15893.5 565.726   6
  -2  10  -1 16348.7 585.326   7
   2  10   1 14805.8 651.882  23
   2  10   1 16800.3 589.974   7
  -2  10  -1 16862.2 550.976   9
  -3  10  -1 4698.38 263.059   6
  -3  10  -1 5190.79 283.259   7
   3  10   1 5593.02 259.201   9
   3  10   1 4806.62 323.743  23
  -3  10  -1 5197.48 252.724   9
   3  10   1 4934.59 281.702   7
   4  10   1 6108.00 378.812  23
   4  10   1 7684.41 314.633   9
   4  10   1 6942.90 382.868   5
  -4  10  -1 7052.86 301.600   9
  -4  10  -1 6900.45 318.285   6
  -4  10  -1 6786.40 332.249   7
  -5  10  -1 809.113 108.895   6
   5  10   1 903.535 133.619   5
   5  10   1 938.500 153.874  23
  -5  10  -1 827.050 93.7581   9
   6  10   1 1.48662 52.4894   5
  -6  10  -1 3.03663 48.3929   6
  -6  10  -1 12.0976 38.5883   9
   6  10   1 42.7687 53.1059  23
   7  10   1 60.2125 57.2011   5
  -7  10  -1 31.5307 47.6241   9
   7  10   1 45.7621 48.3221  23
  -7  10  -1-79.8309 58.1368   6
  -8  10  -1 330.328 77.1018   6
   8  10   1 291.987 85.1117  23
   8  10   1 385.695 96.7234   5
  -9  10  -1 2383.85 170.507   6
   9  10   1 2398.66 217.440  23
   9  10   1 2390.06 218.405   5
 -10  10  -1 727.490 100.355   6
  10  10   1 799.209 129.857   5
  10  10   1 814.266 128.950  23
  11  10   1 76.4842 51.6158  23
 -11  10  -1 103.610 65.1017   6
  12  10   1-16.6598 28.5545  25
 -12  10  -1 17.3196 48.5144   6
  12  10   1 65.3930 47.6456  23
  12  10   1-90.6701 65.9166   5
  13  10   1 1639.24 110.466  25
  13  10   1 1567.45 164.650   5
 -13  10  -1 1775.75 139.621   6
  13  10   1 2046.15 184.867  23
 -14  10  -1 443.749 78.0548   6
  14  10   1 479.431 95.4278   5
 -14 -10  -1 430.466 63.5625  22
  15  10   1 639.762 95.0927   5
 -15  10  -1 734.904 87.1505   6
 -15 -10  -1 681.520 76.3596  22
 -16 -10  -1 1757.49 114.120  22
 -16  10  -1 1675.27 119.782   6
 -17  10  -1 324.500 50.6026   6
 -17 -10  -1 435.702 55.5665  22
  18  10   1 35.8536 21.6555  29
 -18 -10  -1 44.5360 28.3552  22
 -18  10  -1 25.3423 29.2869   6
 -19  10  -1 251.747 38.1714   6
  19  10   1 314.469 43.8430  29
 -17  11   1 29.0464 25.5899   7
  17  11  -1 30.4595 23.8913  29
 -16  11   1-5.87995 25.9182   6
 -16  11   1 15.4510 25.8067   7
  16  11  -1-17.3723 19.3249  20
 -15  11   1-1.71511 29.5161   6
 -15  11   1 6.95302 27.8531   7
  15  11  -1-2.39269 25.9051  20
  14  11  -1 2.44108 26.0696  20
 -14  11   1 30.8887 35.5670   6
 -14  11   1 52.0004 42.9110   7
  14  11  -1 38.6821 44.9811   5
  13  11  -1 63.5264 47.2601   5
 -13  11   1 160.280 54.0067   6
  13  11  -1 66.2095 31.2261  20
  12  11  -1 201.684 68.5046   5
  12  11  -1 72.6468 36.1414  20
 -12  11   1 164.700 56.5616   6
  11  11  -1 3033.77 221.331   5
 -11  11   1 3102.29 182.646   6
 -11  11   1 2737.15 190.034   7
 -10  11   1 2920.21 192.071   7
  10  11  -1 2619.23 211.393   5
 -10  11   1 3069.27 185.803   6
  -9  11   1 549.464 89.8951   6
   9  11  -1 542.922 100.091   5
  -9  11   1 544.795 93.4281   7
  -9  11   1 351.502 81.4403  23
  -8  11   1 737.970 102.454   7
  -8  11   1 416.352 89.5019  23
   8  11  -1 581.697 105.571   5
  -8  11   1 656.893 94.8904   6
  -7  11   1 582.066 92.7339   6
  -7  11   1 421.655 92.1343  23
   7  11  -1 558.280 105.854   5
  -7  11   1 540.976 97.5768   7
   6  11  -1 1170.36 108.612   9
  -6  11   1 1198.42 128.470   7
  -6  11   1 947.392 120.990   6
   6  11  -1 1117.71 145.294   5
   5  11  -1 655.365 114.118   5
  -5  11   1 461.070 97.0804  23
  -5  11   1 639.649 101.700   7
   5  11  -1 794.652 93.0824   9
  -5  11   1 695.733 98.7162   6
  -4  11   1 2688.98 187.451   6
  -4  11   1 2925.27 204.572   7
   4  11  -1 2556.74 220.241   5
   4  11  -1 2692.96 166.469   9
  -3  11   1 1766.53 135.887   9
   3  11  -1 1981.96 138.680   9
  -3  11   1 1988.88 165.393   7
   3  11  -1 1905.02 192.834   5
  -3  11   1 1977.51 164.386   6
  -3  11   1 1560.87 175.902  23
  -2  11   1 786.430 109.029   6
  -2  11   1 762.289 106.034   7
   2  11  -1 787.414 127.981   5
   2  11  -1 1014.95 101.109   9
  -2  11   1 868.987 133.092  23
   2  11  -1 850.055 111.922   7
  -2  11   1 867.169 99.1931   9
  -1  11   1 546.105 111.806  23
  -1  11   1 741.390 97.1111   9
   1  11  -1 554.283 72.6790   9
   1  11  -1 623.326 97.2725   7
  -1  11   1 592.701 96.0859   7
   0  11   1 671.218 98.9725   7
   0  11  -1 559.704 75.8150   9
   0  11  -1 823.940 109.217   7
   0  11   1 745.056 94.6467   9
   0  11   1 557.166 113.340  23
  -1  11  -1 136.506 54.2296   6
   1  11   1 167.533 72.0495  23
  -1  11  -1 70.1230 44.5785   9
   1  11   1 29.2501 48.7004   7
   1  11   1 226.176 69.7922   9
  -1  11  -1 2.72948 55.5537   7
  -2  11  -1 209.644 65.5363   6
   2  11   1 314.723 88.7110  23
  -2  11  -1 128.254 54.7229   7
  -2  11  -1 177.692 61.7291   9
   2  11   1 102.601 59.0813   7
   3  11   1 637.147 118.901  23
  -3  11  -1 638.198 98.4505   6
  -3  11  -1 707.998 103.161   7
  -3  11  -1 644.627 86.2943   9
   3  11   1 688.745 118.306   5
   4  11   1 1842.83 185.772   5
  -4  11  -1 2275.97 154.352   9
  -4  11  -1 1875.52 161.145   7
   4  11   1 1824.13 190.192  23
  -4  11  -1 1862.59 157.024   6
   5  11   1 1964.22 189.797   5
   5  11   1 1902.34 193.832  23
  -5  11  -1 2129.95 142.139   9
  -5  11  -1 2053.56 164.124   7
  -5  11  -1 2051.50 162.581   6
  -6  11  -1 315.819 65.9130   9
   6  11   1 355.382 88.7504   5
  -6  11  -1 417.346 83.5848   6
   6  11   1 280.767 90.7906  23
  -6  11  -1 404.906 89.2921   7
  -7  11  -1 1297.05 135.844   6
  -7  11  -1 1110.06 101.343   9
   7  11   1 1055.44 142.759   5
  -7  11  -1 1047.66 123.831   7
   7  11   1 1052.51 141.232  23
  -8  11  -1 2127.55 157.967   6
   8  11   1 2059.01 196.897   5
   8  11   1 2001.87 190.958  23
  -8  11  -1 2128.35 169.264   7
   9  11   1 4725.93 298.436  23
  -9  11  -1 4619.96 238.993   6
   9  11   1 4533.03 287.513   5
  10  11   1 48.6434 55.3620   5
 -10  11  -1 10.6722 53.7332   6
  10  11   1 24.3449 51.4962  23
 -11  11  -1 2417.87 164.281   6
  11  11   1 2654.27 204.284  23
  11  11   1 2193.68 190.458   5
  12  11   1 602.511 81.1560  20
  12  11   1 755.509 110.254  23
  12  11   1 649.089 103.325   5
 -12  11  -1 816.605 94.8016   6
 -13  11  -1 2343.40 146.026   6
  13  11   1 2053.93 172.081   5
 -14 -11  -1-31.4152 37.2842  22
  14  11   1 115.891 49.5639   5
 -14  11  -1 84.9918 46.7805   6
 -15  11  -1 298.820 49.8775   6
 -15 -11  -1 335.766 51.0656  22
 -16 -11  -1 319.610 44.1586  22
 -16  11  -1 388.243 49.4686   6
 -16  11  -1 349.407 53.3187   7
  17  11   1 8.39778 20.0351  29
 -17  11  -1 35.5120 21.5380   6
 -14  12   1 91.7072 36.4787   7
  14  12  -1 52.4545 27.2608  29
 -14  12   1 98.2774 32.1386   6
  14  12  -1 68.7898 26.2817  20
 -13  12   1 82.9188 34.7302   7
  13  12  -1 99.6350 30.5195  20
  13  12  -1 116.686 39.7809   5
 -13  12   1 72.5093 28.5188   6
 -12  12   1 237.199 54.2844   7
 -12  12   1 264.672 51.4055   6
  12  12  -1 206.330 45.5406  20
  12  12  -1 275.473 66.9644   5
 -11  12   1 490.313 70.2959   6
 -11  12   1 418.720 68.6326   7
  11  12  -1 322.142 67.8623   5
  11  12  -1 356.097 64.0449  20
  10  12  -1 568.494 93.2070   5
 -10  12   1 605.588 79.8642   7
 -10  12   1 642.648 82.1304   6
   9  12  -1 931.397 118.565   5
  -9  12   1 808.584 98.4391   7
  -9  12   1 1022.55 108.370   6
  -8  12   1-7.65382 42.0747   6
   8  12  -1-47.6010 47.9198   5
  -8  12   1 9.60283 38.3912   7
  -7  12   1 32.5332 49.8592   6
   7  12  -1 58.7260 54.0087   5
  -7  12   1 58.4562 49.5330   7
  -6  12   1 1340.34 126.494   6
   6  12  -1 1413.74 151.208   5
  -6  12   1 1438.34 130.770   7
  -5  12   1 123.378 64.6550   6
  -5  12   1 67.4413 56.5802   7
   5  12  -1 0.70722 46.5803   5
  -4  12   1 346.858 71.6975   7
   4  12  -1 625.804 82.3334   9
  -4  12   1 384.216 85.2323  23
   4  12  -1 364.790 78.0360   5
   3  12  -1 1004.99 129.677   5
  -3  12   1 1285.27 131.493   7
   3  12  -1 1356.65 114.009   9
  -3  12   1 1021.52 132.225  23
  -2  12   1 158.636 63.9765  23
   2  12  -1 149.344 66.7428   5
  -2  12   1 268.860 74.9991   7
   2  12  -1 333.901 70.2232   9
  -1  12   1 1065.78 134.374  23
   1  12  -1 1393.46 113.319   9
  -1  12   1 1201.76 130.333   7
   1  12  -1 1184.65 143.194   5
   0  12   1-22.0183 44.2084  23
   0  12   1-19.6341 50.6587   7
   0  12  -1 54.2616 63.9525   5
   0  12  -1 181.837 58.4270   9
   0  12  -1 46.9226 49.7370   7
   1  12   1 1443.52 162.083   5
  -1  12  -1 1379.04 131.963   7
   1  12   1 1516.91 160.052  23
  -1  12  -1 1539.31 121.118   9
  -2  12  -1 1048.69 98.3665   9
  -2  12  -1 921.814 107.172   7
   2  12   1 912.757 131.708  23
   2  12   1 1092.65 138.008   5
   3  12   1 1182.70 140.878  23
  -3  12  -1 1522.90 138.172   7
   3  12   1 1489.69 160.007   5
  -3  12  -1 1379.43 114.023   9
  -4  12  -1 300.083 76.5901   7
  -4  12  -1 179.898 46.3455   9
   4  12   1 290.522 76.5055  23
   4  12   1 286.916 78.4730   5
  -4  12  -1 230.436 66.8101   6
   5  12   1 2205.11 196.358   5
  -5  12  -1 2655.89 173.169   6
  -5  12  -1 2443.35 146.595   9
  -5  12  -1 2694.57 178.887   7
   5  12   1 2368.39 197.935  23
   6  12   1 711.669 107.161   5
  -6  12  -1 810.951 100.763   7
  -6  12  -1 647.882 73.3615   9
   6  12   1 749.988 109.067  23
  -6  12  -1 906.587 105.008   6
  -7  12  -1 28.5876 44.3555   6
  -7  12  -1 52.7592 33.8763   9
   7  12   1 102.154 57.6685  23
   7  12   1 99.8941 53.9270   5
  -7  12  -1 83.2934 48.7082   7
  -8  12  -1 162.948 58.4806   6
  -8  12  -1 215.327 55.7538   7
   8  12   1 231.821 63.9170  23
   8  12   1 298.727 79.6970   5
  -9  12  -1 126.899 47.8852   7
  -9  12  -1 90.5669 49.1425   6
   9  12   1 91.4513 51.5878  23
   9  12   1 154.963 60.2856   5
  10  12   1 529.536 84.9814  23
 -10  12  -1 614.052 81.2774   6
  10  12   1 511.037 84.8310   5
 -10  12  -1 688.994 87.2506   7
 -11  12  -1 266.724 57.4512   6
 -11  12  -1 146.062 48.4746   7
  11  12   1 215.649 45.8170  20
  11  12   1 308.827 74.7991  23
  11  12   1 113.861 46.0660   5
  12  12   1-4.17912 19.7912  20
 -12  12  -1 53.6578 40.3410   7
 -12 -12  -1 28.9495 38.2566  22
  12  12   1 90.6909 52.6087   5
 -12  12  -1 98.1117 35.8968   6
  13  12   1 611.936 81.9500   5
 -13  12  -1 802.206 74.4510   6
 -13  12  -1 715.515 73.4956   7
 -13 -12  -1 568.329 61.9272  22
 -14 -12  -1 28.9842 23.3527  22
 -14  12  -1 19.9961 25.9295   7
 -14  12  -1 13.3548 24.8481   6
  11  13  -1 16.3961 22.5763   5
  11  13  -1-11.9414 21.1889  20
 -11  13   1 23.3793 21.8931   7
  10  13  -1 48.8919 23.7189  20
 -10  13   1 86.6725 34.4850   7
  10  13  -1 78.7016 30.8671   5
   9  13  -1 1878.09 141.824   5
  -9  13   1 1884.38 124.110   7
   9  13  -1 1953.52 130.626  20
  -8  13   1 7.36247 33.5911   7
   8  13  -1-24.9842 32.3492   5
   7  13  -1 207.614 58.6431   5
  -7  13   1 323.046 65.0724   7
   6  13  -1 681.027 98.7334   5
  -6  13   1 524.921 76.9764   7
   5  13  -1 4998.47 272.628   5
  -5  13   1 5555.09 250.531   7
  -4  13   1 1008.54 109.165   7
   4  13  -1 903.555 111.255   5
   3  13  -1 494.463 79.6585   5
  -3  13   1 597.875 88.3760   7
   2  13  -1 1026.82 118.389   5
  -2  13   1 961.134 119.471   5
   1  13  -1 1795.45 118.649   9
   1  13  -1 1484.04 143.953   5
  -1  13   1 1732.09 159.045   5
   0  13   1 130.637 62.1500   5
   0  13  -1 80.3976 44.1921   9
   0  13  -1 22.3111 49.1760   5
  -1  13  -1 62.7281 40.3125   5
  -1  13  -1 133.505 50.3189   9
   1  13   1 94.6480 55.7312   5
   2  13   1-7.68522 41.1713   5
  -2  13  -1 41.7176 35.6867   9
  -2  13  -1 0.10386 39.4032   5
  -2  13  -1 9.54027 47.1259   7
   3  13   1 20.8756 32.1866  23
  -3  13  -1 28.1545 44.7914   7
  -3  13  -1-28.0995 45.8377   5
   3  13   1-12.8181 43.3055   5
  -3  13  -1 78.2399 38.2882   9
  -4  13  -1 55.5290 45.8256   7
   4  13   1 37.4662 45.1075   5
  -4  13  -1 42.3841 46.3358   5
   4  13   1 16.3199 32.0401  23
  -4  13  -1-0.84992 29.8056   9
  -5  13  -1 1404.94 115.870   7
   5  13   1 1103.74 115.214  23
   5  13   1 1219.96 127.455   5
  -5  13  -1 1207.80 88.1222   9
   6  13   1 2201.87 161.608  23
   6  13   1 2404.20 177.242   5
  -6  13  -1 2154.12 114.955   9
  -6  13  -1 2690.90 158.459   7
  -7  13  -1 2024.58 133.562   7
   7  13   1 1676.41 134.047  23
   7  13   1 1910.98 153.686   5
  -8  13  -1 2149.10 133.357   7
   8  13   1 1769.53 133.719  23
   8  13   1 1934.08 152.748   5
   9  13   1 852.254 86.6062  23
   9  13   1 842.857 96.7010   5
  -9  13  -1 1133.10 91.0168   7
  10  13   1 1076.78 103.639   5
 -10  13  -1 1179.63 86.7062   7
  10  13   1 901.929 77.6725  20
 -11 -13  -1 18.5702 24.7958  22
  11  13   1-22.7174 23.8102   5
  -7  14   1 427.261 61.0908   5
   7  14  -1 483.609 55.8788  20
   6  14  -1 227.072 41.0548  20
  -6  14   1 173.411 42.7772   5
   6  14  -1 122.565 38.9879   5
  -5  14   1 376.781 62.7345   5
   5  14  -1 353.827 55.8838   5
   4  14  -1 140.279 41.9093   5
  -4  14   1 95.7396 33.9252   5
  -3  14   1 517.671 75.8978   5
   3  14  -1 484.100 68.1569   5
  -2  14   1 1716.93 131.621   5
   2  14  -1 1603.75 124.303   5
  -1  14   1 201.747 56.7393   5
   1  14  -1 164.982 53.9772   5
   0  14   1 1739.84 135.956   5
   0  14  -1 1607.24 129.194   5
   1  14   1 1229.87 114.336   5
  -1  14  -1 1098.14 107.257   5
  -2  14  -1 2711.29 167.364   5
   2  14   1 2939.57 176.974   5
   3  14   1 2386.69 155.400   5
  -3  14  -1 2209.55 145.600   5
   4  14   1 1182.60 105.331   5
  -4  14  -1 931.003 91.0872   5
   5  14   1 153.558 40.3957   5
  -5  14  -1 149.831 38.2419   5
   6  14   1 74.6795 30.1569   5
 -25   0   2 9.06640 22.3402  21
  24   0  -2 272.049 50.8036  29
 -24   0   2 382.053 53.4604  21
  23   0  -2 2113.18 147.361  29
 -23   0   2 1836.09 135.190  21
 -22   0   2 1764.48 137.931  21
  22   0  -2 1853.33 147.453  29
  21   0  -2 349.790 70.3515  29
 -21   0   2 228.140 61.8136  21
 -20   0   2 1050.20 116.188  21
  20   0  -2 1064.70 122.953  29
 -19   0   2 20480.0 700.111  21
  19   0  -2 22279.0 728.048  29
 -18   0   2 5985.35 299.796  21
  18   0  -2 6206.33 313.847  29
  17   0  -2 1197.17 118.551  20
 -17   0   2 1383.34 130.831  21
  17   0  -2 1534.89 144.900  29
 -16   0   2 4572.75 571.497  26
  16   0  -2 4045.33 518.794  36
 -15   0   2 11988.0 924.488  26
  15   0  -2 13180.3 913.686  36
 -15   0   2 10905.8 1006.17  28
 -14   0   2 6791.12 731.253  28
 -14   0   2 6466.73 642.261  26
  14   0  -2 7330.00 643.066  36
 -13   0   2 322.295 170.560  26
 -13   0   2 332.374 199.422  28
  13   0  -2 149.036 102.430  36
 -12   0   2 190.091 159.246  26
  12   0  -2 35.6926 104.319  36
 -12   0   2-22.6359 98.9434  28
 -11   0   2 6325.68 618.849  28
 -11   0   2 6485.06 569.641  26
  11   0  -2 6627.69 530.180  36
  10   0  -2 5757.88 467.452  36
 -10   0   2 4991.81 515.850  28
 -10   0   2 5529.58 504.165  26
  -9   0   2 21354.5 1030.05  26
   9   0  -2 21525.6 948.133  36
  -9   0   2 20268.8 1050.41  28
  -8   0   2 5538.78 470.616  28
  -8   0   2 5393.07 451.440  26
   8   0  -2 5699.43 414.991  36
  -7   0   2 16908.3 829.409  26
  -7   0   2 16279.3 831.377  28
   7   0  -2 17799.1 750.432  36
  -6   0   2 1841.94 239.749  28
  -6   0   2 1748.50 226.869  26
   6   0  -2 1862.28 202.857  36
  -5   0   2 5713.86 380.345  28
  -5   0   2 6220.31 402.400  26
   5   0  -2 5971.69 334.072  36
   4   0  -2 40510.2 1153.96  36
  -4   0   2 40292.9 1238.03  28
  -4   0   2 40766.4 1261.93  26
   3   0  -2 841.001 114.960  36
  -3   0   2 823.099 116.015  28
   3   0  -2 772.548 75.0070  34
   3   0  -2 755.547 73.5444  27
  -3   0   2 886.260 128.597  26
  -2   0   2 63857.5 1757.08  26
  -2   0   2 61466.3 1577.61  35
   2   0  -2 60186.0 1620.01  34
  -2   0   2 65714.0 1660.88  28
   2   0  -2 64937.7 1709.49  36
   1   0  -2 31013.6 874.134  36
  -1   0   2 25676.2 731.022  28
  -1   0   2 30456.5 872.362  26
   1   0  -2 29166.4 823.019  34
   1   0  -2 26794.6 740.403   4
   1   0  -2 30290.5 806.813  31
   0   0   2 124661. 3195.65  26
   0   0  -2 134921. 3211.73  31
   0   0  -2 128239. 3229.09  34
   1   0   2 87.1370 17.8595  26
  -1   0  -2 234.855 59.7196  16
  -1   0  -2 225.689 61.9762  31
   2   0   2 3485.81 225.215  33
  -2   0  -2 3485.96 205.444  16
  -2   0  -2 3424.47 195.149  11
   2   0   2 3536.63 233.374  32
  -3   0  -2 165504. 4109.95  16
  -3   0  -2 171235. 4107.19  11
   3   0   2 165837. 4220.70  33
  -3   0  -2 169257. 4165.46  28
   3   0   2 158350. 4237.07  32
  -4   0  -2 929658. 22862.5  28
   4   0   2 950576. 22872.2  33
  -4   0  -2 943315. 22696.5  16
   4   0   2 929669. 22923.4  32
  -4   0  -2 999999. 22708.4  11
   5   0   2 254489. 6411.24   1
  -5   0  -2 265037. 6374.89  28
  -5   0  -2 248837. 6109.14  11
  -5   0  -2 249299. 6103.40  16
  -5   0  -2 265418. 6240.63  34
   5   0   2 247874. 6362.35  33
   5   0   2 236146. 6405.92  32
  -6   0  -2 751.835 86.9882  11
   6   0   2 805.133 155.875   1
  -6   0  -2 850.501 84.0005  16
  -6   0  -2 734.688 89.5197  26
   6   0   2 864.172 165.871  33
  -6   0  -2 862.126 131.495  34
  -6   0  -2 1278.86 178.386  28
  -7   0  -2 6557.29 488.120  28
   7   0   2 6515.61 497.628   1
  -7   0  -2 5270.83 303.372  26
  -7   0  -2 6289.55 362.634  34
   7   0   2 6682.41 496.380  33
   8   0   2 7983.78 581.089   1
  -8   0  -2 5954.74 361.364  26
  -8   0  -2 7420.19 546.600  28
  -8   0  -2 7198.34 422.471  34
   8   0   2 6456.46 546.823  33
  -9   0  -2 57427.3 2043.46  28
   9   0   2 60544.6 2152.38   2
 -10   0  -2 3472.69 422.448  28
  10   0   2 3057.36 431.973   2
  10   0   2 2890.15 397.183  33
  11   0   2 6442.24 660.743   2
 -11   0  -2 6970.36 646.309  28
 -12   0  -2 2342.43 430.004  28
  12   0   2 2555.27 424.376   2
  13   0   2 3053.84 482.525   2
 -13   0  -2 2954.56 497.123  28
  14   0   2 791.056 246.206   2
 -14   0  -2 655.508 172.592  31
  15   0   2 7614.69 793.739   2
 -15   0  -2 6611.22 544.578  31
 -16   0  -2 4240.10 216.511  22
 -16   0  -2 3917.82 433.278  31
 -17   0  -2 256.506 71.0349  22
 -17   0  -2 214.437 62.9276  21
 -18   0  -2 5851.95 269.086  22
 -18   0  -2 5867.10 291.935  21
 -19   0  -2 3848.61 227.710  21
 -19   0  -2 3984.35 209.912  22
 -20   0  -2 4183.16 221.238  22
 -20   0  -2 4251.71 238.960  21
 -21   0  -2 662.479 84.0337  22
 -21   0  -2 783.905 97.3609  21
 -22   0  -2 5357.54 240.829  22
 -22   0  -2 5905.71 263.908  21
 -23   0  -2 69.1109 41.8869  21
 -23   0  -2-23.6645 40.9977   8
 -23   0  -2 45.1734 31.2141  22
 -24   0  -2 63.9423 33.3767  21
 -24   0  -2 32.9044 25.6809   8
 -25   0  -2 970.565 77.5399   8
 -25   0  -2 1262.63 86.7859  21
 -26   0  -2 110.518 25.0192  21
  26   1  -2 34.1250 15.8950  30
 -26   1   2 33.4025 20.8792  21
 -25   1   2 342.551 47.4042  21
  25  -1  -2 236.991 36.0221  30
  25   1  -2 340.854 50.7777  29
 -25  -1   2 245.682 41.6329  21
 -24  -1   2 146.562 39.1175  21
  24   1  -2 109.194 40.8807  29
 -24   1   2 212.826 52.6892  21
 -23  -1   2 331.864 62.6866  21
 -23   1   2 320.147 58.0353  21
  23   1  -2 259.955 55.5459  29
  22   1  -2 16.1504 32.8120  29
 -22  -1   2 1.51708 38.8441  21
 -22   1   2 0.57641 39.5339  21
  22  -1  -2-37.5549 32.7743  29
  21   1  -2 468.781 88.0882  29
  21  -1  -2 530.903 88.5958  29
 -21  -1   2 542.164 83.1957  21
 -21   1   2 438.289 82.5406  21
  20   1  -2 9095.85 400.165  29
 -20  -1   2 8738.40 384.015  21
 -20   1   2 9314.35 387.442  21
  20  -1  -2 10065.7 410.508  29
 -19  -1   2-52.5615 52.4866  21
  19  -1  -2 94.1344 57.2369  29
 -19   1   2 61.4355 44.7543  21
  19   1  -2 32.2504 42.7618  29
 -18  -1   2 1274.63 130.618  21
  18  -1  -2 1445.95 140.748  29
  18   1  -2 1298.24 137.746  29
  18   1  -2 1171.68 121.340  20
 -18   1   2 1262.52 130.295  21
  17   1  -2 7517.78 357.222  29
 -17  -1   2 7215.98 333.719  21
 -17   1   2 7344.48 336.931  21
  17  -1  -2 6660.46 313.193  20
  17   1  -2 6636.94 322.434  20
 -16  -1   2 1708.08 406.963  28
  16   1  -2 1497.06 143.425  29
 -16   1   2 1554.42 346.513  35
  16  -1  -2 1603.66 147.791  29
  16   1  -2 1867.76 344.550  36
 -15  -1   2 322.095 147.238  26
  15   1  -2 261.352 160.435  36
 -15   1   2 296.777 155.385  26
  15  -1  -2 304.304 145.169  36
 -15  -1   2 303.654 216.610  28
 -14  -1   2 233.838 148.831  28
  14   1  -2 415.088 162.160  36
 -14   1   2 167.957 117.653  26
 -14  -1   2 353.908 148.972  26
  14  -1  -2 178.254 106.871  36
 -13  -1   2 976.436 252.932  26
 -13  -1   2 754.851 235.547  28
 -13   1   2 1011.92 246.153  26
  13   1  -2 879.466 212.995  36
  13  -1  -2 1047.25 236.148  36
  12  -1  -2 2125.48 318.545  36
 -12   1   2 1757.85 302.827  26
 -12  -1   2 1602.83 322.958  28
 -12  -1   2 1825.40 319.769  26
  12   1  -2 1618.83 279.440  36
  11   1  -2 15608.1 836.491  36
 -11   1   2 14653.3 885.742  26
 -11  -1   2 14557.3 913.357  26
 -11  -1   2 13619.1 950.719  28
  11  -1  -2 15075.0 850.706  36
  10   1  -2 19325.4 918.487  36
 -10  -1   2 17486.7 1055.16  28
 -10   1   2 18643.7 1062.54  28
 -10  -1   2 20641.4 1062.43  26
 -10   1   2 19837.9 1014.43  26
  10  -1  -2 20797.0 970.045  36
  -9   1   2 1179.09 250.141  28
  -9  -1   2 923.064 215.060  28
  -9   1   2 974.420 212.632  26
   9  -1  -2 1045.04 192.094  36
   9   1  -2 1143.72 197.048  36
  -9  -1   2 1224.62 224.956  26
   8   1  -2 2483.23 187.851  11
   8  -1  -2 2922.39 295.843  36
  -8   1   2 2442.45 302.983  26
  -8   1   2 2942.91 352.129  28
   8   1  -2 2553.47 262.135  36
  -8  -1   2 2436.79 321.715  28
  -8  -1   2 2339.13 293.791  26
   7   1  -2 22677.1 863.008  36
  -7   1   2 23316.3 1012.80  28
   7   1  -2 20826.6 717.643  11
  -7  -1   2 21786.7 951.660  26
   7  -1  -2 21522.1 886.657  36
  -7   1   2 22086.0 963.161  26
  -7  -1   2 21217.6 992.094  28
   6  -1  -2 1564.28 189.071  36
  -6   1   2 1871.59 241.481  28
  -6  -1   2 2041.05 237.497  28
  -6  -1   2 1911.36 236.401  26
   6   1  -2 1813.16 186.970  36
  -6   1   2 1699.51 223.241  26
  -5  -1   2 1351.07 189.190  28
  -5  -1   2 1238.69 180.111  26
  -5   1   2 1423.55 194.406  26
   5   1  -2 1250.95 144.540  36
   5   1  -2 1237.27 134.136  16
  -5   1   2 1156.77 155.071  35
   5  -1  -2 1327.32 162.647  36
  -4   1   2 8923.21 475.711  26
  -4   1   2 8446.84 414.288  35
   4   1  -2 8439.93 366.356  11
  -4  -1   2 8722.55 454.180  28
   4   1  -2 8307.32 378.013  16
   4   1  -2 8577.46 386.344  36
   4  -1  -2 8082.49 389.163  27
  -3   1   2 1193.10 148.281  26
   3   1  -2 1175.96 123.216  16
   3   1  -2 1224.49 123.102  36
   3  -1  -2 1095.35 115.892  27
  -3  -1   2 1208.72 145.932  28
  -3   1   2 1160.50 130.538  35
   3   1  -2 1254.13 125.198  11
   2   1  -2 692.332 89.6458  36
   2  -1  -2 578.449 57.9035  31
  -2   1   2 707.885 109.428  26
  -2  -1   2 849.531 97.6579  28
  -1   1   2 10985.8 440.853  26
   1   1  -2 11152.8 420.352  31
   1   1  -2 10763.8 397.385  13
  -1   1   2 10776.5 401.807  14
  -1  -1   2 11258.2 386.473  28
   1   1  -2 11189.2 414.869  36
   1  -1  -2 10715.5 357.257  31
   0   1  -2 160734. 4139.17  34
   0  -1  -2 167350. 4078.42  31
   0   1   2 167129. 4121.88  14
   0   1  -2 173800. 4160.47  15
   0   1  -2 167028. 4109.40  13
   0  -1  -2 165848. 4165.66   4
  -1   1  -2 12985.8 467.892  15
  -1  -1  -2 13235.4 517.875   4
  -1  -1  -2 12662.5 398.451  28
  -1   1  -2 12242.4 385.530  35
   1   1   2 13095.0 493.969  14
  -2   1  -2 49372.2 1366.51  15
  -2  -1  -2 49148.6 1360.40  28
   2  -1   2 48992.9 1390.15  33
  -2   1  -2 51094.9 1388.12  16
  -2   1  -2 53990.3 1390.26  11
   2  -1   2 49725.5 1379.25  32
  -3   1  -2 163535. 4217.06  16
  -3  -1  -2 165501. 4282.26  28
   3  -1   2 175808. 4386.88   1
   3   1   2 178709. 4433.61  32
  -3   1  -2 171716. 4222.05  11
   3  -1   2 174705. 4275.37  33
   3  -1   2 169787. 4272.25  32
   4   1   2 105.438 63.1921  32
  -4  -1  -2 141.342 29.4757  26
   4  -1   2 242.752 88.0652   1
  -4   1  -2-6.65445 61.3974  34
  -4  -1  -2 49.4702 42.6285  34
  -4   1  -2 324.548 69.6186  16
   4  -1   2 143.651 61.1117  33
  -4  -1  -2 227.397 73.6315  28
  -4   1  -2 109.158 47.9582  11
   4  -1   2 84.7498 55.0081  32
   4   1   2 83.8894 51.9159  33
  -5   1  -2 66957.0 1782.80  31
  -5   1  -2 65900.9 1697.93  11
   5  -1   2 65477.7 1850.75  33
   5   1   2 66323.4 1953.74  33
   5  -1   2 68384.8 1989.45   1
  -5  -1  -2 61169.2 1631.92  11
  -5   1  -2 65572.2 1693.91  16
   5   1   2 67874.7 2023.56  32
  -5  -1  -2 70188.9 1785.41  34
  -5  -1  -2 64492.4 1900.50  28
  -6   1  -2 62358.0 1695.44  31
  -6  -1  -2 59648.9 1862.17  28
  -6  -1  -2 63081.1 1679.86  34
   6   1   2 62343.0 1898.92  33
  -6  -1  -2 54016.0 1571.04  26
  -6  -1  -2 54381.1 1494.47  11
   6   1   2 60177.4 1867.59   1
   6  -1   2 62468.7 1939.59   1
  -6   1  -2 55977.2 1559.25  16
   6  -1   2 58450.5 1803.72  33
  -7   1  -2 423.651 96.9389  31
   7  -1   2 567.810 145.595  33
   7   1   2 524.921 167.110  33
  -7  -1  -2 501.194 135.386  28
  -7  -1  -2 365.851 90.9363  26
  -7   1  -2 440.190 75.4705  16
  -7  -1  -2 521.581 111.631  34
   7  -1   2 464.299 160.236   1
   7   1   2 580.003 152.231   1
  -7  -1  -2 326.019 50.4367  11
  -8  -1  -2 12734.0 764.449  28
   8   1   2 12383.4 793.102  33
  -8   1  -2 12753.0 597.312  31
   8   1   2 13681.0 773.391   1
   8  -1   2 11909.3 718.266  33
  -8  -1  -2 13228.7 584.170  34
   9  -1   2 768.199 216.898   2
   9   1   2 534.145 158.098   1
   9   1   2 946.266 213.990   2
  -9  -1  -2 673.889 182.075  28
  -9   1  -2 768.824 152.252  31
   9   1   2 613.126 201.504  33
  -9  -1  -2 663.146 110.043  34
   9  -1   2 685.954 181.441  33
  10  -1   2 809.845 218.541   2
 -10  -1  -2 840.642 147.456  34
 -10  -1  -2 1173.73 250.407  28
 -10   1  -2 925.372 170.103  31
  10   1   2 837.119 236.686  33
  10   1   2 1021.90 265.490   2
 -11  -1  -2 589.153 139.207  34
 -11  -1  -2 414.369 196.164  28
 -11   1  -2 585.980 145.965  31
  11   1   2 596.170 210.258  33
  11   1   2 334.884 170.058   2
  11  -1   2 460.649 214.644   2
 -12   1  -2 754.069 167.902  31
  12   1   2 1020.18 309.518   2
 -12  -1  -2 709.380 219.300  28
  12  -1   2 560.226 208.704   2
 -13   1  -2-32.1907 77.3945  31
  13   1   2-102.409 125.104   2
 -13  -1  -2-68.5398 75.5627  28
  13  -1   2 83.3846 117.801   2
 -14  -1  -2 1134.20 328.547  28
  14  -1   2 1930.13 397.698   2
  14   1   2 1981.13 410.506   2
 -14   1  -2 1488.88 242.548  31
 -15  -1  -2 151.311 142.365  28
  15  -1   2 28.9981 72.5730   3
  15   1   2 33.3378 78.7668   2
 -15   1  -2 129.120 85.6460  31
  15  -1   2 55.1284 138.470   2
 -16   1  -2 82.3156 46.1374  22
 -16   1  -2 50.4346 35.6662  21
 -16  -1  -2 113.683 45.1215  22
 -17  -1  -2-11.1720 36.8988  22
 -17   1  -2 15.3990 48.1186  22
 -17   1  -2 29.2361 41.0101  21
 -18   1  -2 2099.70 147.162  22
 -18  -1  -2 1992.76 146.093  22
 -18   1  -2 2241.89 167.078  21
 -19   1  -2 2706.98 166.824  22
 -19  -1  -2 2798.59 170.135  22
 -19   1  -2 2497.34 183.314  21
 -19  -1  -2 2415.69 183.498  21
 -20  -1  -2 613.692 90.8228  21
 -20  -1  -2 709.026 87.5502  22
 -20   1  -2 676.277 90.2242  22
 -20   1  -2 760.136 99.2607  21
 -21  -1  -2 253.030 61.7596  21
 -21   1  -2 199.246 52.6237  22
 -21  -1  -2 335.206 62.2374  22
 -21   1  -2 297.699 66.3435  21
 -22  -1  -2 310.532 59.0435  22
 -22   1  -2 344.455 68.4264  21
 -22  -1  -2 413.463 75.9885  21
 -22   1  -2 279.028 60.3448   8
 -23   1  -2 26.8430 33.5992  21
 -23  -1  -2 65.3547 37.0649  22
 -23  -1  -2 76.8447 43.0034  21
 -23   1  -2 65.8724 33.1925   8
 -24   1  -2 401.707 62.7785   8
 -24  -1  -2 292.022 45.9664  22
 -24   1  -2 366.262 52.3958  21
 -24  -1  -2 398.471 56.0036  21
 -24  -1  -2 331.299 53.3567   8
 -25  -1  -2 88.1487 28.6849  21
 -25   1  -2 93.6257 31.2160   8
 -25  -1  -2 83.8393 28.7416   8
 -25   1  -2 128.424 31.6490  21
 -26  -1  -2 2.98466 16.5826  21
 -25  -2   2 43.3317 23.2688  21
  25   2  -2 5.64193 22.1374  29
 -25   2   2 73.6129 29.2216  21
  24   2  -2 87.7623 35.9203  29
 -24   2   2 11.3238 30.8299  21
 -24  -2   2 33.4114 25.0023  21
 -23   2   2 95.8618 40.8389  21
 -23  -2   2 162.603 51.5104  21
  23  -2  -2 92.1094 33.8430  30
  23   2  -2 47.1474 34.6450  29
 -22   2   2 2076.36 149.565  21
 -22  -2   2 1920.77 146.367  21
  22   2  -2 2190.51 158.049  29
 -21   2   2 1651.25 138.765  21
 -21  -2   2 1486.45 134.390  21
  21   2  -2 1645.97 147.934  29
  20   2  -2 142.693 57.5088  29
 -20   2   2 83.9698 54.1630  21
 -20  -2   2 44.2593 42.1903  21
  20  -2  -2 118.303 50.5351  29
  19  -2  -2 188.649 61.6768  29
  19   2  -2 183.990 65.1912  29
 -19   2   2 220.168 50.7921  21
 -19  -2   2 149.917 53.3734  21
  19   2  -2 146.344 49.7424  20
  18   2  -2 3818.98 242.852  29
 -18   2   2 4005.77 235.201  21
 -18  -2   2 3963.49 235.478  21
  18   2  -2 3444.23 218.579  20
  18  -2  -2 4390.23 252.865  29
  17   2  -2 38.8513 43.3689  20
  17  -2  -2 81.0980 47.7378  29
 -17   2   2 48.4120 49.9372  21
  17  -2  -2 47.3194 35.8331  20
  17   2  -2 51.4990 38.7401  29
  16   2  -2 7217.69 347.479  29
 -16   2   2 6951.12 321.079  21
  16   2  -2 6370.12 315.605  20
 -15   2   2 1177.34 301.665  26
 -15  -2   2 1018.75 331.516  28
 -15   2   2 1202.67 303.516  35
 -15  -2   2 1497.58 319.701  26
  15  -2  -2 1253.59 292.265  36
 -14   2   2 8792.70 770.470  26
 -14  -2   2 9420.79 817.337  26
 -14  -2   2 8733.28 869.307  28
  14   2  -2 8672.63 687.758  36
 -14   2   2 8920.45 801.758  35
  14  -2  -2 10410.6 794.181  36
 -13  -2   2 140.148 159.066  28
 -13   2   2 111.119 132.389  26
 -13  -2   2 24.7307 124.006  26
  13  -2  -2 183.712 113.980  36
  13   2  -2 553.506 207.056  36
 -13   2   2 122.351 127.446  35
 -12  -2   2 149.761 106.748  28
 -12  -2   2 169.019 152.449  26
 -12   2   2 126.056 123.143  35
  12  -2  -2 295.126 144.382  36
  12   2  -2 326.889 136.536  36
 -12   2   2 324.915 150.502  26
 -11   2   2 1025.99 244.364  26
 -11   2   2 1000.26 220.236  35
 -11  -2   2 1104.29 245.747  26
  11   2  -2 1008.59 196.133  36
 -11  -2   2 806.120 238.423  28
  11  -2  -2 774.228 202.282  36
 -10   2   2 156.264 116.774  26
 -10  -2   2 6.00210 74.0809  26
 -10  -2   2-49.2029 139.215  28
 -10   2   2 68.8655 91.7522  35
  10   2  -2 16.0656 53.5240  36
  10  -2  -2-47.6711 74.2945  36
   9   2  -2 31257.3 1169.43  36
  -9   2   2 29800.3 1271.03  35
  -9  -2   2 29731.3 1380.01  28
  -9   2   2 29369.5 1284.49  26
   9  -2  -2 29749.0 1219.86  36
  -9  -2   2 33732.4 1350.05  26
  -8  -2   2 3783.72 376.391  26
  -8  -2   2 3594.85 396.746  28
  -8   2   2 3414.64 351.677  35
  -8   2   2 3354.26 364.957  26
   8  -2  -2 3482.05 334.987  36
   8   2  -2 3137.88 216.546  11
   8   2  -2 3426.15 289.739  36
  -7   2   2 15980.0 810.958  26
   7   2  -2 15243.3 610.579  16
   7   2  -2 16434.4 676.681  36
  -7   2   2 15799.3 768.161  35
   7   2  -2 14958.6 571.548  11
   7   2  -2 15984.9 665.318  15
  -7  -2   2 15983.0 840.221  28
   7  -2  -2 16896.1 753.813  36
   6   2  -2 554.984 104.104  36
   6   2  -2 767.212 114.191  16
  -6  -2   2 849.940 168.747  28
   6   2  -2 521.700 101.352  15
   6  -2  -2 708.777 134.956  36
   6  -2  -2 529.836 128.279  27
  -6   2   2 757.127 167.254  26
   6   2  -2 485.717 86.3531  11
  -6   2   2 580.585 130.560  35
   5  -2  -2 1787.16 205.526  27
  -5  -2   2 2261.43 242.545  28
  -5   2   2 1920.09 216.299  35
  -5   2   2 2170.65 243.813  26
   5   2  -2 2064.93 172.053  16
   5  -2  -2 1920.08 207.135  36
   5   2  -2 2051.65 199.725  15
   5   2  -2 2022.23 168.578  11
   5   2  -2 2018.55 170.903  36
   4   2  -2 8301.79 381.977  16
  -4  -2   2 8837.70 471.207  28
  -4   2   2 9048.75 488.938  26
   4   2  -2 8457.43 368.007  36
   4   2  -2 8777.85 435.555  15
   4  -2  -2 8256.10 440.594  27
   4   2  -2 8593.91 379.495  11
   4  -2  -2 8723.04 447.411  36
  -4   2   2 8002.50 329.569  13
  -3   2   2 18267.4 720.712  26
   3   2  -2 18573.8 632.883  16
   3  -2  -2 18537.8 692.095  36
  -3   2   2 15697.0 522.852  13
  -3  -2   2 18593.6 692.813  28
   3   2  -2 17876.0 615.704  11
   3  -2  -2 17052.2 673.347  27
   3   2  -2 17544.4 574.479  36
   3   2  -2 17596.9 663.812  15
   2   2  -2 3847.02 192.180  36
   2   2  -2 4218.00 241.415  16
   2   2  -2 4295.69 239.425  11
   1  -2  -2 79854.4 2152.44  36
  -1   2   2 81169.8 2147.45  33
  -1   2   2 80472.6 2166.10  14
   1   2  -2 75826.0 2045.82  14
   1   2  -2 80464.3 2128.40  13
   0  -2  -2 19329.2 718.581   4
   0   2  -2 20239.0 684.746  15
   0   2   2 19627.6 709.547  14
   0   2  -2 18113.0 598.777  14
   0  -2  -2 19505.7 692.319  36
   0  -2   2 18012.0 582.083  27
   0   2  -2 19552.0 677.659  13
   0   2   2 19561.0 696.992  33
  -1   2  -2 52874.8 1522.15  13
  -1   2  -2 53630.0 1495.32  15
   1   2   2 54229.8 1557.66  33
   1   2   2 53911.8 1577.56  14
   1  -2   2 52189.7 1500.97   1
  -1  -2  -2 52295.2 1587.84   4
   2   2   2 39704.1 1204.76  33
  -2   2  -2 36681.9 1075.33  15
  -2  -2  -2 38116.6 1225.16   4
  -2   2  -2 34193.3 1081.54  16
   2   2   2 39089.4 1207.05  14
  -2   2  -2 39628.1 1093.08  11
   2  -2   2 33373.5 971.343  32
   2  -2   2 33891.9 1022.74  33
   2  -2   2 37979.8 1160.34   1
  -3   2  -2 2136.96 186.181  31
  -3   2  -2 1735.46 165.863  11
   3   2   2 1991.15 210.457  33
   3   2   2 1881.25 216.636  32
  -3   2  -2 1923.74 171.276  15
  -3  -2  -2 1936.12 175.272  28
  -3   2  -2 1974.33 178.843  35
   3  -2   2 1773.23 200.922   1
  -3   2  -2 1814.36 164.881  16
   3  -2   2 1647.44 139.016  33
  -4   2  -2 49123.3 1376.22  31
  -4  -2  -2 46030.0 1422.20  28
  -4   2  -2 44525.9 1315.58  16
   4   2   2 47480.4 1491.43  33
   4  -2   2 45293.3 1510.60   1
  -4   2  -2 47055.2 1402.09  35
   4   2   2 46332.9 1568.42  32
  -4   2  -2 43150.8 1265.06  15
   4  -2   2 43317.6 1303.97  33
   5   2   2 32.8400 63.4884  32
   5  -2   2 100.412 69.1647  33
   5  -2   2-120.437 79.7997   1
  -5   2  -2-53.8206 48.3824  31
  -5   2  -2 30.5344 35.2872  16
  -5   2  -2 167.486 61.5962  15
  -5  -2  -2-37.5038 59.4331  28
   5   2   2 63.0041 68.1516  33
  -6   2  -2 18310.5 642.923  16
   6   2   2 18167.9 810.018   1
  -6  -2  -2 18161.2 825.671  28
  -6   2  -2 15987.6 543.357  15
   6   2   2 19095.6 888.750  33
  -6   2  -2 18492.4 708.196  31
   6  -2   2 16486.6 733.602  33
  -7   2  -2 34.2209 35.5307  16
   7   2   2 2.36805 83.8678  33
  -7  -2  -2 4.34487 72.4900  34
  -7  -2  -2 39.0468 46.3132  26
  -7  -2  -2 149.159 117.271  28
   7   2   2 1.05615 88.1017   1
   7  -2   2-21.9175 68.7688  33
  -7   2  -2 61.9477 82.9770  31
   8  -2   2-57.1910 98.2163   2
  -8  -2  -2 36.9692 98.1152  28
   8   2   2 91.3137 102.347   1
   8  -2   2 12.5751 69.0128  33
  -8   2  -2-14.5803 41.7351  16
  -8   2  -2 32.4588 67.7405  31
  -8  -2  -2 106.181 79.7696  34
   8   2   2-74.3677 95.1571  33
   9   2   2 2198.51 358.839   2
   9   2   2 2116.90 315.901   1
  -9  -2  -2 2159.85 217.055  34
  -9  -2  -2 2194.70 317.660  28
  -9   2  -2 2125.02 242.128  31
   9  -2   2 2165.01 351.229   2
   9   2   2 2059.78 361.218  33
 -10  -2  -2 6169.43 597.168  28
  10   2   2 5737.37 585.224  33
 -10   2  -2 5910.43 422.663  31
  10   2   2 6206.14 612.257   2
 -10  -2  -2 5484.62 371.570  34
  10   2   2 5935.94 554.676   1
  10  -2   2 5756.18 594.631   2
  11  -2   2 3954.48 524.513   2
 -11   2  -2 4073.04 356.243  31
  11   2   2 4752.05 555.444  33
  11   2   2 4541.28 554.324   2
 -11  -2  -2 4272.95 522.344  28
 -11  -2  -2 3908.05 325.276  34
 -12   2  -2 946.103 178.809  31
  12   2   2 1028.73 264.324   2
 -12  -2  -2 674.611 240.046  28
  12  -2   2 1035.24 279.767   2
 -13  -2  -2 238.192 143.069  28
 -13   2  -2 362.481 127.915  31
  13  -2   2 560.897 256.044   2
  13   2   2 335.707 160.231   2
 -14   2  -2 2251.05 302.424  31
  14  -2   2 2848.32 472.001   2
  14   2   2 2775.40 477.125   2
  14  -2   2 2894.72 446.860   3
 -14  -2  -2 2613.80 469.380  28
 -15  -2  -2 1102.40 326.726  28
  15  -2   2 1087.44 282.875   3
  15  -2   2 1019.54 288.986   2
  15   2   2 1397.09 334.709   2
 -16  -2  -2 21.1747 34.4789  17
 -16  -2  -2-24.6431 40.2311  22
 -16   2  -2 40.3833 49.0439  21
 -16   2  -2 25.2177 38.9664  22
 -17   2  -2 70.8596 52.3130  22
 -17  -2  -2-46.1623 39.6415  22
 -17   2  -2-15.3806 40.2989  21
 -18   2  -2 10684.9 412.796  22
 -18  -2  -2 11651.3 418.077  22
 -18   2  -2 11200.8 439.523  21
 -19   2  -2 2493.21 164.777  22
 -19  -2  -2 2587.78 166.163  22
 -19   2  -2 2561.72 175.807  21
 -20   2  -2 138.215 58.1084  22
 -20  -2  -2 245.317 63.2827  22
 -20   2  -2 150.317 54.6523  21
 -20   2  -2 273.702 66.9887   8
 -21  -2  -2 2610.20 161.790  22
 -21   2  -2 2445.88 175.482   8
 -21   2  -2 2787.67 172.594  21
 -21  -2  -2 2453.16 170.509  21
 -22   2  -2 100.338 43.7008  21
 -22  -2  -2 95.0497 55.4058  21
 -22   2  -2 118.144 52.2483   8
 -22  -2  -2 106.926 45.0926  22
 -23  -2  -2 825.854 80.2082  22
 -23   2  -2 912.000 93.8878   8
 -23   2  -2 993.838 92.3522  21
 -23  -2  -2 1069.86 99.7707  21
  24   2   2 58.3711 24.2417  25
 -24  -2  -2-8.25522 27.1546  21
 -24  -2  -2 19.8045 24.6974  22
 -24   2  -2 48.1663 29.7062  21
 -24   2  -2 31.6665 29.7277   8
 -25   2  -2 1026.57 78.6101   8
 -25   2  -2 1140.39 78.5955  21
 -25  -2  -2 1140.20 80.2155  21
  25   3  -2 202.233 40.2102  29
 -25   3   2 184.754 37.6441  21
 -25  -3   2 117.946 27.9948  21
  24   3  -2 16.7806 29.0188  29
 -24   3   2 30.6055 28.7805  21
 -24  -3   2 61.6834 25.5119  21
  23   3  -2 302.361 55.9018  29
 -23  -3   2 251.658 52.8304  21
 -23   3   2 282.792 55.9408  21
  22   3  -2 607.098 85.5780  29
 -22   3   2 494.870 74.7131  21
 -22  -3   2 656.535 85.4362  21
 -21  -3   2 430.696 73.0083  21
 -21   3   2 517.332 82.1569  21
  21   3  -2 432.971 81.1393  29
  20   3  -2 14.5724 35.2722  29
 -20   3   2-32.2175 48.4886  21
 -20  -3   2 8.95983 47.0487  21
  19   3  -2 101.818 56.0105  29
  19   3  -2 113.539 42.9281  20
 -19   3   2 140.559 66.0842  21
 -19  -3   2 145.838 46.3164  21
  18  -3  -2 1539.77 144.563  29
  18   3  -2 1424.68 145.356  29
 -18   3   2 1428.92 133.299  21
  18   3  -2 1221.02 128.464  20
  18   3  -2 1218.07 104.985  25
  17   3  -2 2613.12 202.656  29
  17  -3  -2 2956.35 201.389  29
 -17   3   2 2501.43 175.798  21
  17  -3  -2 2560.44 169.352  20
  17   3  -2 2362.93 182.357  20
  17   3  -2 2124.66 143.352  25
  16   3  -2 600.495 87.9717  20
  16   3  -2 685.815 101.318  29
 -16   3   2 687.263 90.4236  21
  16   3  -2 671.018 77.0456  25
  16  -3  -2 788.579 103.228  29
  16  -3  -2 695.084 88.7430  20
 -15  -3   2 1029.93 327.202  28
 -15   3   2 1622.78 363.202  35
  15  -3  -2 1367.42 326.492  27
 -15  -3   2 1133.95 296.439  26
 -14   3   2 1321.50 300.953  35
 -14  -3   2 1062.34 294.183  28
  14  -3  -2 1400.56 306.125  36
 -14  -3   2 1394.64 330.320  26
  14  -3  -2 976.989 267.679  27
  13  -3  -2 446.162 167.447  27
 -13  -3   2 550.665 190.565  26
 -13  -3   2 391.302 194.275  28
 -13   3   2 572.603 220.061  35
  13  -3  -2 460.911 175.912  36
 -12   3   2 211.572 121.922  35
  12  -3  -2 362.783 153.537  36
 -12  -3   2 280.101 140.117  26
  12  -3  -2 269.927 145.026  27
 -12  -3   2 241.622 121.018  28
 -12   3   2 371.409 161.261  26
 -11  -3   2 144.426 125.732  26
 -11   3   2 81.7042 137.657  35
 -11  -3   2 76.2708 112.862  28
 -11   3   2 333.622 163.275  26
  11  -3  -2 189.773 121.977  36
  11  -3  -2 187.224 112.071  27
 -10   3   2 1709.30 278.251  26
  10  -3  -2 1374.25 271.902  27
 -10  -3   2 2034.37 320.558  26
  10  -3  -2 1370.12 242.502  36
 -10  -3   2 1444.07 294.302  28
 -10   3   2 1651.98 288.649  35
   9   3  -2 20556.5 870.789  36
  -9   3   2 20214.5 1039.82  26
   9  -3  -2 23103.0 1083.47  27
  -9  -3   2 21256.8 1162.85  28
   9   3  -2 20280.8 865.116  15
   9  -3  -2 22444.5 1021.26  36
  -9   3   2 20794.2 1055.29  35
   8   3  -2 143.798 65.1104  16
   8  -3  -2 56.7426 59.0304  27
  -8   3   2 147.510 129.875  26
   8   3  -2 93.7768 70.7422  15
  -8  -3   2 327.059 166.903  28
   8  -3  -2 260.813 96.6608  36
  -8   3   2 150.378 105.754  35
   8   3  -2 190.283 74.3069  36
  -7  -3   2 9767.53 645.635  28
   7   3  -2 9350.94 450.941  16
   7  -3  -2 9573.77 572.330  36
   7  -3  -2 10174.1 623.155  27
   7   3  -2 9179.72 455.821  36
  -7   3   2 8913.29 583.414  35
   7   3  -2 9524.02 516.658  15
   6  -3  -2 29.7052 55.5845  27
  -6   3   2 143.178 78.4745  13
   6   3  -2 24.9193 87.3524  15
  -6  -3   2 12.2657 85.4369  28
   6  -3  -2 176.371 94.3539  36
   6   3  -2 48.5438 32.6597  36
   6   3  -2 7.50833 43.7560  11
   6   3  -2 72.2748 57.9221  16
   5  -3  -2 8932.21 533.421  27
  -5  -3   2 9777.86 563.656  28
   5   3  -2 9841.45 494.294  15
  -5   3   2 8254.89 412.460  13
   5   3  -2 8471.38 411.420  11
   5   3  -2 9315.38 437.393  16
   5   3  -2 8650.53 374.867  36
   5  -3  -2 9629.40 512.725  36
   4  -3  -2 5086.12 354.223  36
   4   3  -2 4890.91 296.955  16
   4   3  -2 4248.03 214.769  36
  -4  -3   2 5412.66 374.792  28
   4  -3  -2 4829.04 364.288  27
   4   3  -2 4857.44 325.928  15
  -4   3   2 4483.34 268.842  13
   4   3  -2 4470.69 277.551  11
  -3  -3   2 25539.5 851.985   4
  -3   3   2 23696.2 788.950  13
   3   3  -2 22607.9 684.238  36
   3   3  -2 26831.5 906.423  15
   3   3  -2 26056.2 837.034  11
   3   3  -2 26396.0 858.537  16
   3  -3  -2 25794.9 913.602  36
   2  -3  -2 21271.7 734.967  36
  -2   3   2 21539.8 713.562  33
   2   3  -2 21377.1 682.217  16
   2   3  -2 20604.2 717.654  14
   2   3  -2 21839.8 681.879  11
  -2  -3   2 21039.9 667.389   4
  -2   3   2 22205.3 805.454  14
   1   3  -2 25788.0 803.429  16
   1   3  -2 23171.1 794.589  14
   1   3  -2 24841.8 847.944  13
   1  -3  -2 23768.2 819.087  36
  -1   3   2 24394.2 894.813  14
  -1   3   2 24409.8 824.176  33
   0  -3  -2 30890.6 1000.46  36
   0   3  -2 31480.9 971.121  16
   0   3   2 33036.0 1110.40  32
   0   3   2 32453.0 1035.38  33
   0   3  -2 29339.9 1012.98  13
   0   3  -2 28783.6 963.064  14
   0   3   2 30963.9 1073.92  14
   1   3   2 4078.49 314.659  33
   1  -3   2 3685.93 254.630  27
  -1  -3  -2 3907.99 317.680   4
   1   3   2 3784.34 309.843  14
  -1   3  -2 4071.36 297.507  13
  -1   3  -2 4123.83 268.415  16
   1   3   2 3954.54 332.156  32
  -1   3  -2 3566.34 261.621  14
  -2   3  -2 2019.26 193.522  31
   2  -3   2 1944.69 195.766  27
  -2  -3  -2 1960.30 228.162   4
  -2   3  -2 2032.69 218.298  13
   2   3   2 2148.45 256.819  32
  -2   3  -2 1941.75 188.726  16
   2  -3   2 1686.15 127.828  33
   2   3   2 2181.92 250.265  14
   2   3   2 1878.13 211.752  33
   3   3   2 10124.2 602.750  32
   3   3   2 10073.1 576.295  14
  -3   3  -2 10189.4 520.436  13
  -3   3  -2 10455.7 478.492  31
  -3  -3  -2 9950.77 566.844   4
  -3   3  -2 10188.3 464.342  16
   3  -3   2 8503.58 359.110  33
   3   3   2 10143.9 553.058  33
  -3  -3  -2 10207.5 489.750  28
  -4   3  -2 437.446 96.0890  16
   4   3   2 699.836 171.570  32
   4   3   2 368.573 115.748  33
  -4   3  -2 508.103 120.579  35
   4  -3   2 368.549 68.4205  33
  -4  -3  -2 534.321 107.319  28
  -4   3  -2 472.992 110.562  31
  -5  -3  -2 2781.84 274.858  28
   5   3   2 2814.39 325.723  33
   5   3   2 2794.77 339.977  32
  -5   3  -2 2598.99 222.731  16
  -5   3  -2 2622.13 247.495  31
  -5   3  -2 2299.28 260.018  35
  -6   3  -2 3633.61 269.867  16
   6  -3   2 3696.39 389.139   2
   6   3   2 3654.19 337.625   1
  -6  -3  -2 3944.53 356.082  28
  -6   3  -2 3319.35 295.536  31
  -6   3  -2 3580.40 342.316  35
   6   3   2 3917.62 410.575  33
  -7   3  -2 2653.26 254.016  31
  -7   3  -2 2527.21 226.875  16
  -7   3  -2 2980.32 319.878  35
   7  -3   2 2217.06 318.930   2
   7   3   2 2952.20 329.143   1
   7   3   2 2892.81 391.412  33
  -7  -3  -2 2776.61 331.478  28
   8  -3   2 140.323 144.418   2
  -8   3  -2-40.9674 83.0037  31
   8   3   2 214.832 103.992   1
  -8   3  -2 154.502 115.813  35
  -8  -3  -2 89.9611 123.582  28
  -8  -3  -2 153.723 87.6386  34
  -8   3  -2 57.5766 50.0758  16
   8   3   2 171.198 176.278  33
  -9   3  -2 14840.9 740.517  31
   9   3   2 17260.3 946.020   1
  -9  -3  -2 16672.6 964.846  28
  -9   3  -2 17479.8 923.659  35
   9  -3   2 15688.8 976.901   2
   9   3   2 18585.7 1059.37   2
   9   3   2 17379.9 1059.20  33
  -9   3  -2 14652.1 643.604  16
  -9  -3  -2 16084.9 705.959  34
 -10   3  -2 18178.1 848.465  31
  10   3   2 19537.3 1081.04   1
  10  -3   2 18327.0 1096.77   2
  10   3   2 20352.9 1186.00   2
 -10  -3  -2 18247.5 789.304  34
 -10  -3  -2 17994.0 1099.46  28
 -10   3  -2 20404.1 1045.94  35
  10   3   2 19672.2 1189.66  33
  11  -3   2 12894.0 937.124   2
 -11  -3  -2 13905.3 965.101  28
  11   3   2 14765.2 1034.08   2
 -11   3  -2 14635.8 906.796  35
  11   3   2 12907.1 994.956  33
 -11   3  -2 12437.6 703.970  31
 -12  -3  -2 4899.00 591.987  28
  12  -3   2 5305.86 608.240   2
  12   3   2 5590.38 640.168   2
  12  -3   2 5073.51 565.112   3
 -12   3  -2 5086.96 429.828  31
 -12   3  -2 5859.77 583.736  35
  13   3   2 1170.45 314.267   2
  13  -3   2 1104.48 298.869   2
  13  -3   2 900.824 258.107   3
 -13  -3  -2 976.363 291.757  28
 -13   3  -2 891.575 254.057  35
 -14  -3  -2 2432.08 482.353  28
  14  -3   2 3336.54 495.829   2
  14   3   2 3574.09 543.157   2
  14  -3   2 3025.01 470.157   3
 -14   3  -2 2806.64 448.183  35
 -15  -3  -2 937.684 364.573  28
 -15   3  -2 1122.20 111.711  22
 -15  -3  -2 1333.70 114.838  22
  15  -3   2 1631.16 353.849   2
 -16   3  -2 2371.63 166.958  22
 -16   3  -2 2528.52 181.266  21
 -16  -3  -2 2701.13 173.699  22
 -17   3  -2 247.158 58.7383  22
 -17  -3  -2 462.444 84.6838  22
 -17   3  -2 333.423 68.4837  21
 -18   3  -2 40.0057 45.8225  21
 -18  -3  -2-95.8408 58.8337  22
 -18   3  -2 52.4980 55.2387   8
 -19  -3  -2 883.264 96.0989  22
 -19   3  -2 961.460 110.815  21
 -19   3  -2 911.874 115.127   8
 -20  -3  -2-66.2035 41.7960  22
 -20   3  -2-18.6358 46.8145  21
 -20   3  -2-4.06102 46.0254   8
 -21  -3  -2 479.437 68.8350  22
 -21   3  -2 507.185 77.0538  21
 -21   3  -2 581.819 81.5202   8
 -22   3  -2 7.81474 42.4132   8
 -22  -3  -2 93.6073 43.3240  22
 -22   3  -2-23.9256 32.4369  21
 -22  -3  -2-19.4695 38.2197  21
  23   3   2 287.581 45.4006  25
 -23  -3  -2 342.747 54.8344  22
 -23   3  -2 383.207 58.2955  21
 -23   3  -2 320.876 58.3308   8
 -23  -3  -2 356.788 60.4346  21
  24   3   2 129.382 29.8203  25
 -24  -3  -2 161.086 33.5715  22
 -24   3  -2 165.457 38.7385  21
 -24   3  -2 168.253 43.0050   8
 -24  -3  -2 169.308 42.4438  21
 -25   3  -2 596.473 56.4468   8
 -25   3  -2 547.249 51.0523  21
 -25  -3  -2 701.651 60.5644  21
 -25   4   2 540.057 53.5946  21
 -25   4   2 653.946 69.8963  23
  25   4  -2 661.529 60.6828  29
  24   4  -2 152.366 42.0833  29
 -24  -4   2 131.978 34.2785  21
 -24   4   2 76.8926 30.7078  21
 -23   4   2 50.3275 38.6899  21
  23   4  -2 46.2306 30.0978  29
 -23  -4   2 99.1044 43.8485  21
  22   4  -2 885.595 97.5983  29
 -22   4   2 897.216 92.2844  21
 -22  -4   2 792.864 85.7665  21
  21   4  -2 171.807 40.4206  25
 -21   4   2 173.870 57.2048  21
  21   4  -2 269.083 63.0656  29
 -21  -4   2 99.4007 42.4848  21
  20   4  -2 1391.60 134.292  29
  20   4  -2 1072.98 91.7747  25
 -20   4   2 1111.25 116.713  21
 -20  -4   2 976.056 112.081  21
  19   4  -2 128.840 52.5181  29
  19   4  -2 96.8465 37.8039  25
 -19   4   2 156.531 57.7050  21
  19   4  -2 110.845 39.4501  20
  18   4  -2 2863.34 210.148  29
 -18   4   2 3296.24 206.701  21
  18   4  -2 2658.98 162.259  25
  18   4  -2 2729.53 193.220  20
  17   4  -2 47.4029 44.1715  29
  17   4  -2-1.74810 36.2855  25
 -17   4   2 43.7225 51.4988  21
  17   4  -2 27.8416 39.5424  20
  16   4  -2 1555.57 155.053  29
  16   4  -2 1688.16 123.534  25
 -16   4   2 1713.31 146.396  21
  16   4  -2 1474.20 145.310  20
 -15   4   2 1430.20 130.675  21
  15   4  -2 1154.98 99.6027  25
  15   4  -2 1083.09 127.935  20
  14  -4  -2 1428.63 336.480  27
 -14  -4   2 1345.38 364.818  28
 -14  -4   2 1521.44 338.604  26
 -14   4   2 1397.41 334.073  35
  14  -4  -2 1578.51 324.670  36
 -13  -4   2 2723.72 434.782  26
 -13  -4   2 2013.12 413.107  28
  13  -4  -2 2179.21 388.975  27
 -13   4   2 2396.33 410.557  35
  13  -4  -2 2541.32 392.461  36
  12  -4  -2-7.09589 88.0872  36
 -12  -4   2-82.8556 147.806  28
  12  -4  -2 59.9193 117.299  27
 -12   4   2 115.266 148.225  35
 -12  -4   2 112.155 135.632  26
  11  -4  -2 1621.55 312.970  27
 -11  -4   2 1692.89 348.975  28
  11  -4  -2 1277.06 254.986  36
 -11  -4   2 1870.24 335.779  26
  11   4  -2 1030.39 189.746  15
 -11   4   2 1168.44 254.572  35
 -10  -4   2 7767.75 726.785  28
  10  -4  -2 7897.16 659.938  27
  10   4  -2 7024.07 493.885  15
  10  -4  -2 7763.04 605.430  36
   9   4  -2 2252.37 265.707  15
   9  -4  -2 2288.96 309.311  36
  -9  -4   2 2126.50 362.623  28
   9  -4  -2 2238.23 336.559  27
   8  -4  -2 1339.75 226.967  36
   8  -4  -2 1308.30 250.804  27
  -8  -4   2 1412.32 260.799  28
   8   4  -2 1339.22 206.763  15
   8   4  -2 1271.33 164.083  16
  -7   4   2 976.115 169.545  13
   7   4  -2 1344.02 161.693  16
   7  -4  -2 1325.23 232.665  27
  -7  -4   2 1095.82 211.609  28
   7   4  -2 1381.79 211.264  15
   7  -4  -2 1307.62 216.803  36
   6   4  -2 616.587 115.323  16
   6   4  -2 815.180 156.795  15
  -6   4   2 541.472 134.408  13
   6  -4  -2 797.390 175.246  27
  -6  -4   2 560.146 151.381  28
   6  -4  -2 662.704 151.356  36
   5   4  -2 2122.37 205.133  16
   5  -4  -2 2046.28 264.773  27
   5  -4  -2 2126.24 249.272  36
  -5  -4   2 2278.24 280.872  28
  -5   4   2 1671.07 197.405  13
   5   4  -2 2055.66 246.443  15
  -4   4   2 3564.81 276.225  33
  -4  -4   2 3782.25 347.043  28
   4   4  -2 3615.56 272.425  16
  -4   4   2 3382.60 269.775  13
   4  -4  -2 3740.06 305.457  36
  -3  -4   2 259.953 78.5543   4
   3  -4  -2 290.734 93.9679  36
   3   4  -2 364.379 120.969  14
  -3   4   2 379.784 141.625  14
  -3   4   2 247.486 86.6203  33
   3   4  -2 423.273 107.515  16
  -2   4   2 1378.85 203.228  32
   2   4  -2 1185.75 156.198  16
   2   4  -2 1206.58 180.563  14
  -2  -4   2 1229.80 167.118   4
  -2   4   2 1532.29 231.124  14
   2  -4  -2 1233.04 165.688  36
  -2   4   2 1281.43 167.445  33
  -1   4   2 434.271 121.674  32
   1   4  -2 356.634 103.853  14
  -1   4   2 257.486 105.723  14
  -1   4   2 371.430 95.3638  33
   1  -4  -2 356.551 89.6176  36
   1   4  -2 314.223 99.9526  16
   0   4   2 720.964 151.524  32
   0   4  -2 692.101 126.151  16
   0   4  -2 599.600 121.213  14
   0   4  -2 688.149 146.331  13
   0   4   2 717.231 155.243  14
   0   4   2 660.114 137.886  33
   0  -4  -2 588.856 115.685  36
   1   4   2 19638.3 913.623  32
  -1   4  -2 20447.8 775.809  16
  -1  -4  -2 19772.6 886.451   4
   1   4   2 19971.2 904.179  14
   1  -4   2 19517.7 787.923  27
  -1   4  -2 18821.9 797.903  14
   1   4   2 20023.9 847.404  33
  -1   4  -2 19781.9 834.343  13
   2   4   2 1831.22 238.336  33
   2   4   2 1673.90 251.988  32
  -2  -4  -2 1815.27 247.832   4
  -2   4  -2 1853.50 204.945  16
  -2   4  -2 1750.80 203.437  14
  -2   4  -2 1954.25 238.497  13
   2  -4   2 1927.76 218.059  27
   2   4   2 1618.29 252.858  14
   3  -4   2 61.7848 47.5136  27
   3   4   2 271.749 143.005  14
  -3  -4  -2 144.460 73.4308   4
  -3   4  -2 59.7047 111.043  13
  -3   4  -2 181.454 86.4109  16
   3   4   2 221.338 126.909  32
   3   4   2 106.904 87.5955  33
   4  -4   2 1236.49 201.289  27
   4  -4   2 1148.94 191.326   2
  -4   4  -2 1277.34 169.672  16
   4   4   2 1543.34 268.334  32
  -4  -4  -2 1523.33 210.887  28
   4   4   2 1266.71 243.961  33
  -4  -4  -2 1289.48 219.630   4
   4   4   2 1336.42 231.917  14
  -4   4  -2 1201.15 172.522  31
  -4   4  -2 1346.96 214.945  13
  -5   4  -2 5156.86 363.810  31
  -5  -4  -2 5683.34 431.128  28
  -5   4  -2 5615.61 431.934  13
  -5   4  -2 5681.76 385.120  16
   5  -4   2 4735.56 409.957   2
   5   4   2 5514.44 506.119  33
   5  -4   2 5686.68 460.643  27
   5   4   2 5545.84 522.227  32
  -6   4  -2 389.601 114.277  16
  -6  -4  -2 484.127 124.753  28
  -6   4  -2 319.836 95.6406  31
   6   4   2 459.855 208.803  33
   6  -4   2 345.506 125.163   2
   6   4   2 503.251 142.423   1
  -7   4  -2 26365.6 1023.04  31
   7   4   2 25191.3 1121.88   1
   7  -4   2 23286.2 1153.11   2
  -7  -4  -2 27954.8 1205.27  28
  -7   4  -2 25905.3 1136.40  35
  -7   4  -2 28287.9 1011.50  16
   7   4   2 27953.4 1366.84  33
   8   4   2 14202.9 909.157   2
  -8  -4  -2 12826.4 825.182  28
  -8   4  -2 13908.7 651.335  16
   8   4   2 14077.0 953.450  33
  -8   4  -2 13779.6 796.053  35
  -8   4  -2 12878.4 666.884  31
   8  -4   2 11896.2 774.908   3
   8   4   2 12949.4 786.672   1
   8  -4   2 11762.6 784.914   2
  -9  -4  -2 204.530 135.517  28
   9   4   2 272.132 150.153   2
   9   4   2 202.442 144.152  33
  -9   4  -2 262.588 92.8520  16
   9   4   2 230.990 119.999   1
   9  -4   2 202.375 131.655   3
  -9   4  -2 148.356 100.933  35
  -9   4  -2 204.963 92.4550  31
  10   4   2 3173.63 467.079   2
  10  -4   2 3005.83 402.623   2
 -10  -4  -2 3206.73 448.356  28
 -10   4  -2 3529.00 428.523  35
  10   4   2 4042.40 541.118  33
  10   4   2 3154.05 422.036   1
 -10  -4  -2 3116.97 299.030  34
  10  -4   2 3158.10 420.424   3
 -10   4  -2 2978.29 311.427  31
  11   4   2 600.526 209.161   2
 -11  -4  -2 283.324 118.504  28
  11  -4   2 511.060 177.721   2
 -11   4  -2 561.728 197.459  35
  11  -4   2 472.133 181.481   3
 -11   4  -2 320.620 122.572  31
 -12   4  -2 73.9057 80.0955  35
 -12  -4  -2-20.9016 70.0117  28
  12   4   2 248.369 186.164   2
  12  -4   2 63.7361 134.507   3
 -13  -4  -2 754.867 275.573  28
  13   4   2 968.342 290.857   2
  13  -4   2 1564.31 364.808   3
 -13   4  -2 832.229 241.246  35
  14   4   2 4020.69 562.857   2
 -14   4  -2 5184.13 611.743  35
 -14   4  -2 4508.17 252.106   8
  14  -4   2 5277.58 637.514   3
 -14  -4  -2 3825.80 631.039  28
 -15  -4  -2 34.5146 46.2475  22
 -15   4  -2 43.6004 34.2745  21
 -15   4  -2 12.4049 47.1416   8
 -16  -4  -2 192.704 61.0353  22
 -16   4  -2 90.1954 41.5245  21
 -16   4  -2 96.2202 62.1972   8
 -17  -4  -2 933.487 107.798  22
 -17   4  -2 1162.28 128.877   8
 -17   4  -2 901.111 103.508  21
  18   4   2 960.932 125.109  29
 -18  -4  -2 1210.39 111.615  22
 -18   4  -2 1096.83 121.544   8
 -18   4  -2 1103.99 111.472  21
  19   4   2 1372.36 134.390  29
 -19  -4  -2 1619.88 123.100  22
 -19   4  -2 1774.82 152.281   8
 -19   4  -2 1562.89 134.210  21
 -20  -4  -2 154.795 52.6224  22
 -20   4  -2 187.018 59.7386  21
 -20   4  -2 156.816 57.6455   8
 -21  -4  -2 2307.13 143.741  22
 -21   4  -2 2073.39 150.714   8
 -21   4  -2 2486.55 154.590  21
 -22   4  -2 685.098 76.8138  21
 -22  -4  -2 723.383 75.4597  22
 -22   4  -2 659.620 78.1653   8
 -22  -4  -2 588.530 79.4163  21
  23   4   2 403.375 49.2629  25
 -23  -4  -2 406.245 53.9524  22
 -23   4  -2 469.813 67.1061   8
 -23   4  -2 455.597 58.4669  21
 -23  -4  -2 471.954 63.6542  21
  24   4   2 18.0809 16.8955  25
 -24   4  -2 41.1703 25.1821   8
 -24   4  -2 0.16096 20.5491  21
 -24  -4  -2 59.0337 23.6814  22
 -25  -4  -2 164.097 30.2407  21
 -24   5   2 82.4935 32.4471  23
  24   5  -2 116.015 33.1460  29
 -23   5   2 136.872 40.6310  21
  23   5  -2 54.3865 31.1361  29
 -22  -5   2 22.1601 35.3774  21
  22   5  -2 27.3431 34.4675  29
 -22   5   2 32.0648 32.4788  21
  21   5  -2 1197.41 117.893  29
 -21   5   2 1070.26 101.525  21
 -21  -5   2 1014.34 99.9656  21
  20   5  -2 106.124 37.5755  20
 -20   5   2 152.702 52.4060  21
  20   5  -2 170.737 42.4064  25
  20   5  -2 149.982 58.8791  29
  19   5  -2 6.54650 31.4069  20
 -19   5   2 1.20025 40.4026  21
  19   5  -2 21.9768 44.9811  29
  19   5  -2-28.7924 33.6886  25
  18   5  -2 5634.31 306.156  29
  18   5  -2 5841.62 249.461  25
 -18   5   2 6016.10 292.645  21
  18   5  -2 5236.38 279.212  20
  17   5  -2 112.601 42.9079  25
  17   5  -2 64.4271 44.4636  29
 -17   5   2 41.0364 41.7039  21
  17   5  -2 105.779 50.4142  20
  16   5  -2 779.243 115.320  29
  16   5  -2 959.446 94.7452  25
 -16   5   2 970.809 118.797  21
  16   5  -2 859.266 117.380  20
  15   5  -2 92.2450 45.6655  25
 -15   5   2-0.90643 38.1796  21
  15   5  -2 26.1233 39.2612  20
  14   5  -2 319.632 61.0417  25
  14   5  -2 283.947 81.5125   5
 -14   5   2 280.074 63.7017  21
  14   5  -2 166.385 66.7389  20
  13  -5  -2 32.0374 86.3733  27
  13  -5  -2 17.0356 62.1479  36
 -13  -5   2 31.6009 84.5919  28
 -13  -5   2 99.9807 120.907  26
 -12  -5   2 995.544 300.319  28
 -12  -5   2 1063.74 274.119  26
  12  -5  -2 818.849 232.413  36
  12  -5  -2 651.834 233.987  27
  11   5  -2 2078.72 282.988  15
  11  -5  -2 2762.19 419.547  27
  11  -5  -2 2238.69 357.871  36
 -11  -5   2 2103.00 420.408  28
  10  -5  -2 15642.1 1012.87  27
  10   5  -2 13172.4 762.517  15
 -10  -5   2 15889.5 1103.40  28
  10  -5  -2 15420.7 929.703  36
   9  -5  -2 1337.68 245.820  36
  -9  -5   2 1447.11 311.243  28
   9   5  -2 1428.15 226.376  15
   9  -5  -2 1244.89 264.946  27
  -8  -5   2 35605.6 1617.53  28
   8  -5  -2 37474.3 1615.11  27
   8   5  -2 34847.0 1366.88  15
   8  -5  -2 36115.6 1476.75  36
  -7  -5   2 664.126 193.454  28
   7   5  -2 440.494 136.585  15
   7   5  -2 425.945 112.821  16
   7  -5  -2 630.407 183.012  27
   7  -5  -2 647.789 170.156  36
   6   5  -2 27199.0 1020.40  16
   6   5  -2 29986.6 1158.73  15
  -6  -5   2 29220.0 1306.43  28
   6  -5  -2 28321.9 1288.44  27
   6  -5  -2 27619.7 1164.35  36
  -5  -5   2 1208.33 224.954  28
  -5   5   2 708.575 168.248  13
   5   5  -2 1127.38 167.466  16
   5  -5  -2 1211.90 206.472  36
  -5   5   2 1332.09 248.101  14
  -4   5   2 27670.2 1232.02  14
  -4   5   2 28990.9 1173.08  32
  -4  -5   2 26062.9 1117.07   4
   4   5  -2 26536.0 1155.90  14
   4   5  -2 28215.5 1010.26  16
   4  -5  -2 26273.8 1073.24  36
   3   5  -2 40988.2 1331.37  16
   3  -5  -2 38456.9 1371.66  36
   3   5  -2 39739.8 1469.89  14
  -3   5   2 41517.0 1499.57  32
  -3   5   2 41051.9 1556.88  14
  -3  -5   2 38622.8 1431.80   4
  -2   5   2 25973.6 1139.56  14
   2   5  -2 26732.3 968.642  16
  -2  -5   2 25514.5 1031.91   4
   2   5  -2 23559.7 1035.41  14
  -2   5   2 23420.0 958.448  33
   2  -5  -2 23874.7 960.999  36
  -2   5   2 27258.8 1125.39  32
  -1   5   2 40392.6 1454.10  33
   1   5  -2 46546.9 1442.45  16
  -1   5   2 45710.9 1645.76  14
  -1   5   2 47585.3 1655.18  32
   1   5  -2 41028.4 1505.77  14
   1  -5  -2 42846.9 1443.38  36
   0   5   2 8131.41 573.009  14
   0   5   2 7830.33 572.970  32
   0   5  -2 7550.47 466.307  16
   0  -5  -2 8174.56 570.856   4
   0   5  -2 7285.46 488.438  14
   0   5   2 6728.44 471.441  33
   1   5   2 5881.20 504.603  32
  -1   5  -2 5680.96 405.002  16
  -1  -5  -2 5794.96 488.711   4
   1   5   2 5372.65 482.379  14
  -1   5  -2 5406.34 425.054  14
  -1   5  -2 5837.33 446.352  13
   1   5   2 5291.89 442.614  33
  -2  -5  -2 10139.5 662.364   4
  -2   5  -2 10433.8 550.664  16
   2   5   2 9511.69 666.291  14
  -2   5  -2 10473.9 617.342  13
  -2   5  -2 9616.21 588.319  14
   2   5   2 9311.70 679.808  32
   2   5   2 9829.59 647.888  33
  -3   5  -2 17.0761 83.5269  14
  -3   5  -2 57.1454 78.6215  16
  -3  -5  -2 24.1254 88.1962   4
   3   5   2-40.6493 118.838  14
  -3   5  -2 50.0768 118.286  13
   3  -5   2 95.5482 104.551  27
   3   5   2 157.040 135.817  33
   3   5   2 8.63295 120.922  32
  -4  -5  -2 10076.1 691.203   4
  -4  -5  -2 9818.09 607.298  28
  -4   5  -2 10459.1 578.227  16
  -4   5  -2 9676.19 625.579  14
   4   5   2 10348.8 711.905  14
  -4   5  -2 10294.2 638.981  13
   4   5   2 10249.2 726.493  33
   4  -5   2 9932.95 645.829  27
   4   5   2 10351.8 758.249  32
  -5  -5  -2 38458.8 1498.52  28
   5  -5   2 40127.5 1580.50  27
  -5   5  -2 41889.3 1416.29  16
   5   5   2 37794.3 1690.39  33
  -5   5  -2 39265.6 1509.66  13
   6   5   2 7457.46 671.145  33
   6   5   2 6535.32 499.260   1
  -6  -5  -2 7091.42 569.745  28
  -6   5  -2 8517.57 520.682  16
  -6   5  -2 7907.49 581.949  13
   6  -5   2 7170.77 524.475   3
   6  -5   2 8617.66 653.295  27
  -7   5  -2 4782.35 386.564  16
  -7  -5  -2 4682.72 471.217  28
   7  -5   2 4983.92 511.450  27
   7  -5   2 4585.69 434.176   3
  -7   5  -2 4656.50 449.637  13
   7   5   2 4489.13 567.388  33
   7   5   2 4165.99 410.640   1
  -8   5  -2 2137.67 309.202  13
  -8   5  -2 1748.41 236.971  16
   8  -5   2 2329.04 362.185  27
   8  -5   2 1778.97 286.484   3
  -8  -5  -2 1982.66 316.074  28
   8   5   2 1681.74 383.620  33
  -9   5  -2 8015.91 649.903  13
   9  -5   2 9351.63 778.903  27
  -9  -5  -2 8894.03 733.817  28
  -9   5  -2 8116.91 523.471  16
   9   5   2 8509.09 809.460  33
   9  -5   2 8235.62 658.553   3
  -9   5  -2 6077.89 477.374  31
 -10  -5  -2 10640.2 892.636  28
  10  -5   2 12582.0 956.924  27
 -10   5  -2 11994.7 834.406  13
  10  -5   2 11948.7 852.888   3
  11  -5   2 6767.97 662.207   3
  11  -5   2 9021.94 836.091  27
 -11  -5  -2 7712.26 762.844  28
  12  -5   2 12395.6 1028.60  27
 -12  -5  -2 9825.50 916.675  28
  12  -5   2 10270.4 848.867   3
 -13  -5  -2 4956.98 680.588  28
  13  -5   2 7001.14 791.572  27
  13  -5   2 5866.96 656.790   3
 -13  -5  -2 5794.09 270.406  22
  13   5   2 6428.36 364.447  23
 -13   5  -2 5932.26 296.698   8
  14   5   2 230.310 85.9443  23
  14   5   2 124.569 71.2578   5
 -14   5  -2 99.3450 48.3472  21
 -14   5  -2 130.426 59.2454   8
 -14  -5  -2 97.7270 40.3978  22
  15   5   2 2609.75 228.352   5
  15   5   2 2344.88 226.112  23
 -15  -5  -2 2276.56 153.961  22
 -15   5  -2 2571.11 183.468   8
 -15   5  -2 2107.41 160.237  21
 -16  -5  -2 138.112 60.1314  22
 -16   5  -2 50.7957 47.9929  21
 -16   5  -2 118.778 58.0292   8
 -17   5  -2 11238.2 443.205   8
 -17  -5  -2 10522.5 406.526  22
 -17   5  -2 10422.1 413.607  21
 -18   5  -2 1099.75 124.016   8
 -18  -5  -2 1142.94 110.036  22
 -18   5  -2 1014.48 109.595  21
  19   5   2-2.88807 45.8408  29
 -19  -5  -2 26.2105 44.5348  22
 -19   5  -2-15.8488 33.7843  21
 -19   5  -2-16.8248 47.8049   8
  20   5   2-32.7546 37.4458  29
 -20   5  -2 22.5853 44.3046  21
 -20   5  -2 20.2123 51.6339   8
 -20  -5  -2 19.9284 41.8520  22
  21   5   2 565.911 65.0901  25
 -21   5  -2 643.145 74.9714  21
 -21  -5  -2 512.881 67.1554  22
 -21   5  -2 511.487 74.7467   8
  21   5   2 431.665 65.8935  29
 -22  -5  -2-47.3784 29.6112  22
  22   5   2-19.9013 23.9681  25
 -22   5  -2 26.1785 38.2283   8
 -22   5  -2-12.4973 25.2963  21
  23   5   2 1458.47 85.8827  25
 -23   5  -2 1525.31 104.634   8
 -23  -5  -2 1467.69 90.4827  22
 -23  -5  -2 1528.05 106.665  21
 -23   5  -2 1423.04 92.9323  21
 -24  -5  -2 26.2997 24.8405  21
 -24   5  -2 24.9730 26.0488   8
  24   5   2 12.1019 15.9166  25
  24   6  -2 20.4303 16.4837  29
  23   6  -2 74.8974 26.1541  29
 -23   6   2 52.8493 29.0456  23
  22   6  -2 52.2832 30.6401  29
 -22   6   2 78.3707 38.6429  23
  21   6  -2 643.544 83.3868  29
 -21   6   2 693.176 82.0399  21
 -21   6   2 703.351 89.2138  23
 -20   6   2 750.697 93.8430  21
  20   6  -2 610.368 85.7973  29
  20   6  -2 487.048 66.5853  20
  19   6  -2 112.329 47.3485  20
  19   6  -2 155.426 53.5767  29
  19   6  -2 69.1233 30.2524  25
 -19   6   2 132.777 46.7732  21
  18   6  -2 55.4316 42.2106  29
  18   6  -2 68.0925 34.7842  25
 -18   6   2 89.7144 45.9105  21
  18   6  -2 35.9290 34.7510  20
  17   6  -2 4618.99 275.159  29
 -17   6   2 4744.53 255.903  21
  17   6  -2 5113.49 228.367  25
  17   6  -2 4057.24 253.121  20
  16   6  -2 3885.45 198.899  25
 -16   6   2 3955.16 233.148   8
 -16   6   2 4095.53 234.990  21
  16   6  -2 3559.79 238.360  20
  15   6  -2 755.253 87.3662  25
 -15   6   2 673.507 101.439  21
  15   6  -2 806.144 134.336   5
 -15   6   2 827.704 105.378   8
  15   6  -2 559.112 101.950  20
  14   6  -2 324.959 74.3887  20
  14   6  -2 332.791 56.1824  25
 -14   6   2 269.822 62.6855   8
  14   6  -2 371.334 93.1090   5
 -14   6   2 319.582 74.2358  21
  13   6  -2 9.91216 35.9642  25
 -13   6   2-48.0410 52.1447   8
  13   6  -2-34.7223 46.4301   5
 -13   6   2 12.0955 43.7182  21
  13   6  -2-15.6351 41.1089  20
  12   6  -2 2570.90 150.702  25
  12   6  -2 2704.55 221.572   5
 -12   6   2 2432.85 174.940  21
  12   6  -2 2310.79 190.035  20
  12  -6  -2 2622.67 413.101  36
 -11  -6   2 74.7295 133.189  28
  11  -6  -2 110.232 127.822  27
  11  -6  -2 82.3626 115.987  36
  10  -6  -2 3018.38 463.127  27
  10   6  -2 2802.18 356.286  15
  10  -6  -2 3277.97 428.305  36
 -10  -6   2 2938.01 487.078  28
  -9  -6   2 402.824 158.747  28
   9  -6  -2 579.507 202.445  27
   9   6  -2 614.070 165.595  15
   9  -6  -2 521.906 166.205  36
   8  -6  -2 962.737 256.517  27
  -8  -6   2 779.984 217.150  28
  -8   6   2 953.211 255.240  14
   8   6  -2 645.020 179.186  15
   8  -6  -2 1048.77 228.507  36
  -7   6   2-50.1310 85.8350  14
  -7  -6   2 87.8963 114.650  28
   7   6  -2-64.5274 57.4137  15
   7  -6  -2 8.21165 46.3337  36
   7   6  -2 5.32683 47.0767  16
  -6   6   2 168.721 126.082  14
  -6  -6   2 176.203 96.5932  28
   6  -6  -2 34.4859 76.6673  36
   6   6  -2 107.699 75.9512  15
   6   6  -2 111.543 81.2236  16
  -5  -6   2 3561.28 421.140  28
   5   6  -2 3262.47 316.165  16
   5  -6  -2 3015.38 334.959  36
  -5   6   2 3249.93 422.338  14
   4  -6  -2-35.2203 53.5942  36
  -4   6   2 4.02647 89.7278  14
   4   6  -2 20.3968 55.1387  16
   4   6  -2-78.4794 75.3439  14
  -4   6   2 17.9345 84.9178  32
  -3   6   2 2653.95 345.820  32
   3   6  -2 2759.82 283.653  16
   3   6  -2 2421.09 330.428  14
  -3   6   2 2410.71 363.741  14
   3  -6  -2 2582.20 283.714  36
  -3  -6   2 2834.84 341.312   4
  -2   6   2 887.660 229.572  14
   2   6  -2 1171.35 187.008  16
  -2  -6   2 1051.97 202.518   4
  -2   6   2 1175.18 242.535  32
   2   6  -2 1293.79 235.505  14
   2  -6  -2 1214.96 198.965  36
  -1  -6   2 13114.9 768.756   4
   1   6  -2 13570.3 784.759  14
  -1   6   2 13564.6 841.915  14
   1   6  -2 13805.8 695.708  16
  -1   6   2 12344.3 816.023  32
   0  -6  -2 2978.52 380.631   4
   0   6  -2 2496.42 289.852  16
   0   6  -2 2367.44 309.981  14
   0   6   2 2327.04 347.464  14
   0   6   2 2147.05 333.788  32
  -1  -6  -2 4789.55 484.631   4
   1   6   2 5194.92 517.135  14
  -1   6  -2 4916.97 443.981  14
   1   6   2 4383.80 455.082  33
   1   6   2 4803.91 512.705  32
  -1   6  -2 4822.30 392.493  16
   2   6   2 8186.38 658.405  33
  -2   6  -2 9294.73 631.431  13
  -2  -6  -2 9474.37 699.207   4
  -2   6  -2 9761.77 585.276  16
   2   6   2 8963.23 705.460  14
  -2   6  -2 8490.03 621.835  14
   2   6   2 8612.22 715.220  32
   3   6   2 50.4294 101.234  14
  -3  -6  -2 171.080 122.756   4
  -3   6  -2 352.272 123.620  16
  -3   6  -2 256.869 132.117  14
  -3   6  -2 234.277 100.414  13
   3   6   2 157.997 113.366  33
   3   6   2 332.215 161.876  32
  -4  -6  -2 19212.4 1104.16   4
   4  -6   2 19727.5 1034.14  27
  -4   6  -2 19576.2 901.916  16
  -4   6  -2 18833.8 1003.87  14
  -4   6  -2 19048.0 988.504  13
   4   6   2 17312.7 1083.43  33
   4   6   2 18971.9 1091.51  14
   5   6   2 307.170 173.910  33
   5  -6   2 200.289 123.625  27
  -5   6  -2 387.803 149.899  14
  -5   6  -2 421.503 174.874  13
  -5  -6  -2 257.819 133.309  28
  -5   6  -2 226.937 104.000  16
   5   6   2 329.079 175.514  14
  -6   6  -2-2.31894 91.1867  14
  -6   6  -2 10.0741 98.6168  13
   6  -6   2 60.6393 80.4764  27
  -6   6  -2 98.6484 99.2164  16
  -6  -6  -2 39.3522 88.7324  28
   6   6   2-94.1817 152.707  33
  -7  -6  -2 14804.9 944.213  28
   7  -6   2 16362.5 1037.46  27
  -7   6  -2 16448.7 830.109  16
  -7   6  -2 14529.4 911.958  13
   7   6   2 13556.1 1075.52  33
   8  -6   2 9638.54 811.948  27
  -8  -6  -2 8325.73 718.579  28
  -8   6  -2 8105.51 676.942  13
  -8   6  -2 8808.15 592.602  16
   8   6   2 9080.89 875.732  33
  -9  -6  -2 3008.79 453.433  28
   9  -6   2 3581.64 502.365  27
  -9   6  -2 2503.64 303.780  16
  -9   6  -2 2493.29 400.925  13
  10  -6   2 3263.80 507.934  27
 -10  -6  -2 3094.96 486.659  28
 -10   6  -2 2559.61 399.177  13
 -11   6  -2 2364.80 405.434  13
 -11  -6  -2 2215.09 434.300  28
  11  -6   2 2839.76 490.358  27
  12   6   2 2837.24 233.708   5
 -12   6  -2 2094.12 158.225  21
  12   6   2 2657.95 232.365  23
 -12   6  -2 2889.35 192.321   8
  13   6   2 488.280 111.913  23
  13   6   2 421.416 96.5077   5
 -13   6  -2 478.204 76.9129  21
 -13   6  -2 547.199 89.2336   8
 -14   6  -2 2098.62 170.684   8
 -14   6  -2 1814.43 146.038  21
  14   6   2 1941.08 201.818  23
  14   6   2 2051.14 210.533   5
 -14  -6  -2 1854.39 141.082  22
  15   6   2 105.239 77.5638  23
  15   6   2 41.3280 63.6804   5
 -15  -6  -2 21.4412 42.3042  22
 -15   6  -2-26.5656 44.2678  21
 -15   6  -2-41.9337 48.2410   8
 -16   6  -2 1785.76 146.180  21
 -16   6  -2 2159.90 168.283   8
 -16  -6  -2 2104.34 150.922  22
 -17  -6  -2 26.1742 58.6038  22
 -17   6  -2 14.9501 47.4922  21
 -17   6  -2 21.5592 47.6509   8
 -18   6  -2 463.597 74.3040  21
 -18  -6  -2 494.297 71.2495  22
 -18   6  -2 639.929 85.5551   8
  19   6   2 911.966 104.994  29
 -19   6  -2 1224.10 120.129   8
 -19  -6  -2 1142.65 103.585  22
 -19   6  -2 1110.89 104.788  21
 -20   6  -2 1393.84 117.862   8
 -20  -6  -2 1132.79 98.6079  22
 -20   6  -2 1292.83 106.320  21
  20   6   2 1215.59 93.5301  25
  20   6   2 1048.25 105.277  29
  21   6   2 2476.48 128.057  25
 -21   6  -2 2187.18 131.511  21
 -21   6  -2 2253.70 143.577   8
 -21  -6  -2 2357.26 129.270  22
  21   6   2 1983.85 136.573  29
  22   6   2 178.544 35.3146  25
 -22  -6  -2 117.851 32.4450  22
 -22   6  -2 139.657 42.9306   8
  23   6   2 226.728 33.0917  25
 -23  -6  -2 181.523 32.1610  22
 -23   6  -2 202.510 38.6103   8
 -23  -6  -2 221.949 39.2291  21
  23   7  -2 1160.18 77.7405  29
  22   7  -2 512.173 61.4746  29
 -22   7   2 442.661 63.5584  23
  21   7  -2 1380.02 108.942  29
 -21   7   2 1531.30 123.336  23
  20   7  -2 2056.62 146.361  29
  20   7  -2 1722.17 121.040  20
 -19   7   2 4346.32 244.242  23
  19   7  -2 3734.23 214.678  29
  18   7  -2 4742.70 261.187  29
 -18   7   2 5213.98 282.268  23
 -18   7   2 4677.90 233.315   8
  17   7  -2 12.6393 50.9701  29
  17   7  -2 88.9722 41.3944  25
  17   7  -2 63.0182 49.4738  20
 -17   7   2 108.828 56.8806  23
 -17   7   2 82.8927 47.1905   8
 -17   7   2 116.539 55.3744  21
 -16   7   2 87.2675 63.4094  23
 -16   7   2 128.878 54.2427   8
 -16   7   2 23.6641 47.1863  21
  16   7  -2 125.726 50.5346  20
  16   7  -2 98.9252 35.2716  25
 -15   7   2-9.49489 51.0760  23
 -15   7   2 14.8687 43.0587   8
  15   7  -2 41.2392 65.0904   5
 -15   7   2-42.7755 44.4260  21
  15   7  -2 44.8518 40.9194  20
  15   7  -2-28.6975 41.1907  25
  14   7  -2 71.9678 35.2732  25
 -14   7   2 95.8747 52.1873  23
 -14   7   2 125.291 45.2581   8
  14   7  -2 42.5259 47.8897   5
 -14   7   2-13.9289 42.0211  21
  14   7  -2 24.9444 42.3564  20
 -13   7   2 1070.68 124.635   8
 -13   7   2 974.514 116.344  21
  13   7  -2 1055.15 142.637   5
  13   7  -2 1092.94 100.726  25
 -13   7   2 995.824 137.847  23
  13   7  -2 758.298 113.005  20
 -12   7   2 42.0167 41.6699  23
  12   7  -2 36.9124 35.0405  25
 -12   7   2 63.4674 50.7196  21
  12   7  -2-9.36405 67.3510   5
 -12   7   2 44.0655 53.4892   8
  12   7  -2-4.06855 37.9882  20
  11   7  -2 1637.76 177.028   5
 -11   7   2 1605.33 172.756  23
 -11   7   2 1565.03 144.240   8
 -11   7   2 1472.71 142.906  21
  11   7  -2 1473.27 115.883  25
  10   7  -2 1205.34 256.975  15
 -10   7   2 1756.98 175.714  23
  10   7  -2 1500.54 170.545   5
 -10   7   2 1543.12 148.037   8
  10   7  -2 1718.75 119.629  25
  -9   7   2 9902.30 911.878  14
  -9  -7   2 10831.6 970.988  28
   9   7  -2 9948.96 725.936  15
  -8  -7   2 3446.17 514.206  28
   8   7  -2 3788.51 433.606  15
  -8   7   2 3421.17 521.336  14
   7   7  -2 1895.14 300.567  15
  -7   7   2 1816.96 370.300  14
  -7  -7   2 2117.45 373.457  28
  -6   7   2 71.4372 104.361  14
  -6  -7   2 128.865 94.4988  28
   6   7  -2 56.8479 67.4504  16
   6   7  -2 4.31314 71.2176  15
   5   7  -2 173.807 102.433  16
  -5  -7   2 541.934 194.238  28
  -5   7   2 287.321 158.740  14
   4   7  -2 67.9319 125.827  14
  -4   7   2 223.129 185.565  14
   4   7  -2 108.271 86.4787  16
   3   7  -2 595.204 153.008  16
   3   7  -2 269.521 150.158  14
  -3   7   2 525.792 197.364  14
   2   7  -2 5786.53 455.655  16
  -2   7   2 5790.22 592.817  14
   2   7  -2 5474.92 534.650  14
   1   7  -2 75.2508 86.1792  14
   1   7  -2 218.689 109.668  16
  -1   7   2 259.370 131.481  14
   1  -7  -2 363.508 166.371   4
   0   7  -2 3800.22 435.940  14
   0   7  -2 4471.32 411.779  16
   0  -7  -2 4499.27 522.600   4
   0  -7   2 3888.87 450.107   4
   0   7   2 3981.90 495.637  14
   0   7   2 3509.09 480.455  32
  -1  -7  -2 2875.83 413.683   4
   1   7   2 2484.67 401.803  14
  -1   7  -2 2542.97 360.987  14
  -1   7  -2 2573.97 307.582  16
   1   7   2 2077.24 364.632  32
  -2  -7  -2 6627.91 645.592   4
  -2   7  -2 6953.72 520.543  16
  -2   7  -2 6771.61 600.666  14
   2   7   2 7097.61 669.953  14
  -3   7  -2 243.811 159.075  14
  -3   7  -2 168.193 100.738  16
  -3  -7  -2 318.882 161.051   4
   3   7   2 30.9614 103.667  14
  -3   7  -2 251.282 146.231  13
  -4   7  -2 4761.14 446.322  16
  -4  -7  -2 4584.53 555.003   4
  -4  -7  -2 4828.82 508.890  28
  -4   7  -2 4607.72 506.765  14
   4   7   2 4781.26 566.517  14
  -4   7  -2 4382.97 482.157  13
  -5   7  -2 5470.32 577.714  14
  -5   7  -2 7179.25 552.716  16
  -5   7  -2 6042.05 580.275  13
  -5  -7  -2 6390.36 604.301  28
   6  -7   2 5719.82 607.134  27
  -6  -7  -2 5268.64 558.763  28
  -6   7  -2 5746.11 500.990  16
  -6   7  -2 4928.16 553.859  14
  -6   7  -2 4892.84 545.512  13
  -7   7  -2 428.984 176.074  14
  -7   7  -2 533.038 157.106  16
  -7   7  -2 498.897 207.754  13
   7  -7   2 332.252 140.236  27
  -7  -7  -2 325.401 151.206  28
  -8   7  -2 2695.47 429.701  14
   8  -7   2 3573.21 515.649  27
  -8   7  -2 2910.98 349.929  16
  -8   7  -2 2633.74 433.477  13
  -8  -7  -2 2862.93 439.194  28
  -9   7  -2 4008.38 423.378  16
  -9  -7  -2 4151.19 568.440  28
  -9   7  -2 4128.57 558.628  14
   9  -7   2 5120.40 635.120  27
  -9   7  -2 4594.66 540.396  13
  10   7   2 603.243 112.949  23
 -10   7  -2 477.190 89.0551   8
  10   7   2 415.765 95.8409   5
  11   7   2 2260.98 209.476   5
  11   7   2 2136.51 210.303  23
 -11   7  -2 1912.52 151.452  21
 -11   7  -2 2356.82 176.253   8
  12   7   2 572.476 116.372  23
 -12   7  -2 501.101 91.7313   8
 -12   7  -2 527.811 84.6981  21
  12   7   2 569.591 110.763   5
  13   7   2-0.81148 47.7977  23
 -13   7  -2 11.2959 43.8788   8
 -13   7  -2 11.4008 39.4889  21
  13   7   2 40.4186 47.8670   5
  14   7   2 209.230 75.9020  23
 -14  -7  -2 292.046 67.0378  22
  14   7   2 74.9588 47.3743   5
 -14   7  -2 156.073 63.7158   8
 -14   7  -2 227.691 66.8386  21
  15   7   2 650.758 131.373  23
  15   7   2 476.254 112.614   5
 -15  -7  -2 596.504 81.7794  22
 -15   7  -2 580.759 96.9312   8
 -15   7  -2 554.115 85.9206  21
 -16   7  -2 5813.64 286.627   8
 -16  -7  -2 5492.45 257.006  22
 -16   7  -2 4855.09 255.587  21
 -17   7  -2 1231.55 120.183   8
 -17  -7  -2 1197.68 112.029  22
  17   7   2 1378.36 110.602  25
 -17   7  -2 1119.58 109.697  21
  18   7   2 1187.51 97.0185  25
 -18  -7  -2 1164.36 105.094  22
 -18   7  -2 913.680 93.9630  21
 -18   7  -2 955.734 106.879   8
  19   7   2 434.084 59.2006  25
 -19  -7  -2 398.616 64.1449  22
 -19   7  -2 377.060 67.4082   8
  19   7   2 207.437 48.6738  29
  20   7   2 85.3229 28.2740  29
  20   7   2 150.875 35.8731  25
 -20  -7  -2 13.6256 29.9443  22
 -20   7  -2 115.847 42.8300   8
  21   7   2-7.60664 23.3393  25
 -21  -7  -2 23.5420 24.2715  22
  21   7   2 19.0007 25.7981  29
 -21   7  -2-2.69633 28.7334   8
 -22  -7  -2 55.1998 26.0758  22
 -22   7  -2-12.4246 23.8805   8
  22   7   2 27.4048 17.8124  25
  21   8  -2 678.931 66.7858  29
 -21   8   2 447.692 60.2125  23
  20   8  -2-15.7568 25.4852  29
  20   8  -2 8.93585 16.7611  20
  19   8  -2 837.527 92.5393  29
  19   8  -2 739.695 76.9182  20
  18   8  -2 311.421 65.2085  29
  18   8  -2 299.882 53.8911  20
  17   8  -2 1409.47 130.966  29
  17   8  -2 1310.52 126.991  20
 -17   8   2 1750.35 155.304  23
 -16   8   2 2315.94 188.724  23
  16   8  -2 1629.51 148.772  20
  15   8  -2 329.817 86.4526   5
 -15   8   2 198.092 68.7171  23
  15   8  -2 281.020 70.3679  20
 -14   8   2 1192.59 128.660   8
 -14   8   2 1134.12 144.208  23
  14   8  -2 1065.48 140.553   5
  14   8  -2 954.034 117.412  20
 -13   8   2 327.392 95.8385  23
 -13   8   2 163.579 63.1547   8
  13   8  -2 343.892 90.0425   5
  13   8  -2 188.779 66.4732  20
 -12   8   2 164.075 66.7484   8
 -12   8   2 146.190 63.5500  23
  12   8  -2 186.040 84.1813   5
  12   8  -2 75.5583 56.9861  20
 -11   8   2 1460.32 162.670  23
  11   8  -2 1526.81 177.709   5
 -11   8   2 1586.52 147.801   8
  10   8  -2 37.5872 44.8856   9
 -10   8   2 79.8511 58.6689  23
  10   8  -2 48.1356 62.7278   5
   9   8  -2 1064.41 98.7001   9
  -9   8   2 1075.53 115.550   6
   9   8  -2 1132.34 149.857   5
  -9   8   2 1059.30 141.319  23
   8   8  -2 76.5022 43.6361   9
  -8   8   2 111.137 55.2289  23
  -8   8   2 110.040 55.2495   6
   8   8  -2 69.3489 40.3979   5
   7   8  -2 14.9117 34.1244   9
  -7   8   2 63.9371 52.8889   6
  -7   8   2 4.36921 36.1115  23
   7   8  -2 0.04601 46.8702   5
  -6   8   2 361.062 211.084  14
   6   8  -2 418.472 158.580  15
  -6  -8   2 222.270 139.513  28
  -5  -8   2 1963.95 377.798  28
   5   8  -2 1628.80 263.663  16
  -5   8   2 1987.50 399.425  14
  -4  -8   2 439.873 210.319  28
   4   8  -2 358.240 115.818  16
  -4   8   2 477.369 228.579  14
   3   8  -2 50.9624 105.829  14
   3   8  -2 125.845 94.7764  16
  -3   8   2 6.72269 87.2725  14
  -2   8   2 797.841 231.395  14
   2   8  -2 824.576 181.450  16
   2   8  -2 550.983 191.969  14
   2  -8  -2 1009.66 265.258   4
   1   8  -2 1254.45 272.876  14
   1   8  -2 1511.42 258.427  16
  -1   8   2 1470.64 331.894  14
   1  -8  -2 2117.43 394.818   4
   0   8  -2 7493.80 585.764  16
   0   8  -2 6240.43 630.718  14
   0  -8  -2 8175.61 772.765   4
   0   8   2 7540.29 749.866  14
  -1   8  -2 978.442 237.329  14
  -1   8  -2 1247.11 236.202  16
  -1  -8  -2 1041.37 286.258   4
   1   8   2 1249.20 324.084  14
  -2  -8  -2 20518.4 1291.60   4
  -2   8  -2 19857.9 1028.13  16
   2   8   2 18187.5 1237.31  14
  -2   8  -2 17714.2 1123.00  14
  -3   8  -2 17129.3 948.920  16
  -3  -8  -2 15604.3 1131.55   4
  -3   8  -2 14593.1 1021.32  14
   3   8   2 15496.6 1141.71  14
  -4   8  -2 16576.6 1112.56  14
   4   8   2 19566.9 1298.45  14
  -4  -8  -2 18874.9 1275.13   4
  -4  -8  -2 18688.3 1151.92  28
  -4   8  -2 18883.1 1014.33  16
  -5  -8  -2 8280.70 757.638  28
  -5   8  -2 9033.20 673.695  16
  -5   8  -2 8652.23 764.304  13
  -5   8  -2 8150.16 763.103  14
  -6  -8  -2 5008.46 593.094  28
  -6   8  -2 4210.64 550.485  14
   6   8   2 4775.59 303.905  23
  -7   8  -2 12192.8 429.367   9
   7   8   2 12112.1 531.353   5
  -7   8  -2 11514.9 452.261   8
   7   8   2 12589.6 545.807  23
  -8   8  -2 691.045 87.2988   9
   8   8   2 712.508 119.413  23
  -8   8  -2 654.490 96.7896   8
   8   8   2 738.165 115.948   5
  -9   8  -2 3721.38 201.648   9
   9   8   2 3666.28 279.352  23
   9   8   2 3948.81 280.241   5
  -9   8  -2 3495.77 222.561   8
  10   8   2 612.127 72.1464  25
 -10   8  -2 648.489 79.9032   9
  10   8   2 447.021 108.210  23
 -10   8  -2 666.707 90.9136   8
  10   8   2 561.659 107.841   5
  11   8   2 173.967 49.4947  25
 -11   8  -2 45.6165 42.1107   8
  11   8   2 130.209 81.1919   5
  11   8   2 35.7651 48.8938  23
  12   8   2 223.666 61.4498  25
  12   8   2 112.846 64.4627   5
 -12   8  -2 128.507 60.9898   8
  12   8   2 194.247 81.7442  23
  13   8   2 2560.11 156.986  25
  13   8   2 2363.20 228.850  23
  13   8   2 2554.53 227.229   5
 -13   8  -2 2596.29 184.657   8
  14   8   2 115.183 77.1274  23
  14   8   2 67.3686 41.4626  25
 -14  -8  -2 52.8534 48.6818  22
 -14   8  -2 95.3505 58.9409   8
  14   8   2-9.01121 47.9177   5
 -15   8  -2 11.3049 46.6039   8
  15   8   2 47.9542 37.4491  25
  15   8   2 57.5318 57.6110  23
 -15  -8  -2-19.9311 47.5928  22
  15   8   2 108.169 57.5797   5
  16   8   2 42.2861 39.1652  25
 -16  -8  -2 86.2755 46.6486  22
 -16   8  -2 78.2155 46.8985   8
  17   8   2 338.297 57.7382  25
 -17  -8  -2 250.639 62.2406  22
 -17   8  -2 339.480 70.3592   8
  18   8   2 1233.42 93.2454  25
 -18  -8  -2 1086.38 95.9337  22
 -18   8  -2 1172.70 111.853   8
  19   8   2-7.87577 27.9173  29
  19   8   2 14.7624 25.8599  25
 -19  -8  -2 49.8776 40.8965  22
 -19   8  -2-4.47048 34.4940   8
  20   8   2 20.3972 24.3478  25
 -20  -8  -2 21.0958 24.6738  22
 -20   8  -2 6.18452 27.5815   8
  20   8   2-9.24051 21.1043  29
  21   8   2 226.977 32.7310  25
 -21   8  -2 203.699 40.9540   8
  21   8   2 183.915 33.5492  29
 -21  -8  -2 131.044 27.9829  22
  20   9  -2 278.915 42.0802  29
  19   9  -2 166.467 40.7032  29
  19   9  -2 78.8026 26.6693  20
 -19   9   2 130.273 38.9566  23
 -18   9   2 17.9282 28.9981  23
  18   9  -2-2.80298 20.3426  20
  18   9  -2-31.7199 31.6977  29
 -17   9   2 294.015 56.5362   6
 -17   9   2 334.998 65.9827  23
  17   9  -2 262.098 52.0306  20
  17   9  -2 405.457 65.8298  29
 -16   9   2 619.908 91.8209  23
  16   9  -2 523.864 77.2492  29
 -16   9   2 519.236 72.7599   6
  16   9  -2 661.495 90.6030  20
  15   9  -2 0.45684 39.9124  20
 -15   9   2-7.96097 40.0404   6
 -15   9   2 68.5489 42.0728  23
  15   9  -2 18.8092 52.0186   5
 -14   9   2 55.1853 51.6909   6
  14   9  -2 36.3121 53.2663   5
 -14   9   2 88.9099 49.0701  23
  14   9  -2-15.8456 37.2743  20
 -13   9   2 27.9722 52.0772   6
 -13   9   2 75.3874 50.3109  23
  13   9  -2 235.754 81.1422   5
  13   9  -2 157.447 64.2048  20
 -12   9   2 15.7509 46.9952   6
 -12   9   2-30.1148 57.4307  23
  12   9  -2 21.5353 58.4490   5
  12   9  -2-8.07021 49.0103  20
 -11   9   2 2136.66 201.900  23
 -11   9   2 1984.44 161.912   6
  11   9  -2 1998.74 197.139   5
 -10   9   2 1827.97 151.258   6
 -10   9   2 1949.28 192.804  23
  10   9  -2 1983.64 195.146   5
  -9   9   2 3058.82 204.426   6
  -9   9   2 3119.83 249.264  23
   9   9  -2 3089.87 251.726   5
   9   9  -2 3319.52 181.664   9
   8   9  -2 827.949 124.131   5
   8   9  -2 805.129 86.9140   9
  -8   9   2 908.914 110.307   6
  -8   9   2 891.346 133.865  23
   7   9  -2 247.490 55.0417   9
  -7   9   2 200.333 70.3935   6
  -7   9   2 181.373 64.3093  23
   7   9  -2 176.887 73.7875   5
   6   9  -2 870.199 130.704   5
  -6   9   2 873.790 102.357   6
   6   9  -2 701.878 82.4994   9
  -6   9   2 882.589 128.958  23
  -5   9   2 2695.32 182.637   6
  -5   9   2 2261.96 214.308  23
   5   9  -2 2273.11 205.359   5
   5   9  -2 2742.87 165.963   9
   4   9  -2 62.1227 47.3777   9
  -4   9   2 17.7221 52.0993   6
   4   9  -2 21.8620 44.4673   5
  -4   9   2 78.4751 50.6599   7
  -4   9   2-22.5954 56.3550  23
   4   9  -2 20.2882 39.3421   7
  -3   9   2 525.070 88.8090   7
   3   9  -2 509.667 100.177   5
  -3   9   2 511.873 85.6198   6
   3   9  -2 555.269 78.3740   9
  -3   9   2 517.300 105.230  23
   3   9  -2 504.027 80.9051   7
   2   9  -2 65.4554 51.4392   7
  -2   9   2 22.5956 49.2426   6
   2   9  -2 89.3388 49.0909   9
   2   9  -2 51.1293 49.0465   6
  -2   9   2 56.5764 46.8818  23
  -2   9   2 10.1096 39.6421   7
   1   9  -2 25.6205 37.5143   7
  -1   9   2 48.3716 47.5721   9
  -1   9   2 71.6490 55.1909   6
   1   9  -2 85.3686 56.8508   6
   1   9  -2 10.9248 46.5851   9
  -1   9   2 118.789 56.4470  23
  -1   9   2 70.2963 51.1602   7
   0   9   2 157.548 59.7623   9
   0   9  -2 44.8700 44.1300   7
   0   9  -2 145.711 52.6543   6
   0   9  -2 66.2049 42.7309   9
   0   9   2 144.884 54.5398   7
   0   9   2 91.5608 51.0682   6
   0   9   2 22.4954 52.1150  23
  -1   9  -2 92.7649 50.6707   9
   1   9   2 35.8565 47.7789  23
  -1   9  -2 10.6222 39.4993   6
   1   9   2-14.9442 41.7526   7
   1   9   2 46.4665 50.9393   9
  -1   9  -2 32.5725 48.8027   7
  -2   9  -2 44.7042 59.4504   7
  -2   9  -2 14.8544 49.1645   6
  -2   9  -2 100.463 58.6780   9
   2   9   2-1.33223 41.8623  23
   2   9   2 10.9576 47.0272   7
  -3   9  -2 430.499 78.7051   6
   3   9   2 531.234 107.666  23
   3   9   2 463.143 82.6148   7
  -3   9  -2 455.733 75.4188   9
   4   9   2 917.474 138.675   5
  -4   9  -2 1016.12 101.826   9
  -4   9  -2 982.507 109.622   6
   4   9   2 967.332 139.021  23
   5   9   2 1431.25 169.909   5
  -5   9  -2 1814.64 135.528   9
  -5   9  -2 1580.96 136.982   6
   5   9   2 1504.09 172.934  23
  -6   9  -2-3.14317 49.5565   6
  -6   9  -2 89.2077 52.1526   8
  -6   9  -2-47.7589 47.7069   9
   6   9   2 141.296 75.9972   5
   6   9   2 54.5731 67.6436  23
   7   9   2 371.491 97.0177   5
  -7   9  -2 436.624 75.0481   9
   7   9   2 397.526 100.811  23
  -7   9  -2 425.116 83.8753   8
   8   9   2 5458.93 354.653  23
  -8   9  -2 5611.69 287.960   8
   8   9   2 5714.77 345.966   5
  -8   9  -2 5705.30 263.679   9
   9   9   2 324.124 94.7263  23
   9   9   2 329.424 89.6872   5
  -9   9  -2 318.780 77.0037   8
  -9   9  -2 384.764 69.6674   9
 -10   9  -2 1482.63 141.492   8
 -10   9  -2 1462.74 122.736   9
  10   9   2 1558.01 176.870   5
  10   9   2 1334.45 162.355  23
  11   9   2 3376.41 264.245  23
  11   9   2 3047.16 250.639   5
 -11   9  -2 3083.68 205.763   8
  12   9   2 971.407 90.8822  25
  12   9   2 1086.04 147.164  23
 -12   9  -2 1243.95 126.118   8
  12   9   2 1001.80 139.554   5
  13   9   2 1291.95 151.891   5
  13   9   2 1180.70 97.1220  25
  13   9   2 1238.90 155.818  23
 -13   9  -2 1285.76 125.748   8
  14   9   2 502.128 61.7374  25
  14   9   2 505.862 108.873  23
 -14   9  -2 448.024 81.6881   8
 -14  -9  -2 457.998 77.1963  22
  14   9   2 413.673 86.5877   5
  15   9   2 542.532 65.6341  25
  15   9   2 521.369 103.145   5
  15   9   2 525.964 105.850  23
 -15   9  -2 460.967 77.7014   8
 -15  -9  -2 460.323 69.0840  22
  16   9   2 73.2474 29.9931  25
 -16   9  -2 173.704 53.3438   8
 -16  -9  -2 157.005 50.3760  22
  17   9   2 187.861 37.6742  25
 -17   9  -2 276.570 54.3110   8
 -17  -9  -2 244.800 51.8281  22
  18   9   2 65.3853 27.3468  25
 -18   9  -2 44.5450 42.3789   8
 -18  -9  -2 60.9276 32.0964  22
  19   9   2 82.6317 30.6635  29
  19   9   2 24.9200 18.1859  25
 -19   9  -2 93.7695 33.2849   8
 -19  -9  -2 73.8939 32.7463  22
 -20  -9  -2 11.7583 17.1723  22
 -20   9  -2 36.6189 27.0689   6
  18  10  -2 241.913 40.5324  29
 -18  10   2 214.270 38.9481   7
 -18  10   2 242.687 45.5382  23
  18  10  -2 214.881 36.3216  20
 -17  10   2 794.018 88.6474  23
  17  10  -2 906.736 84.3404  29
  17  10  -2 900.828 80.1668  20
  16  10  -2 999.130 94.3345  29
 -16  10   2 843.703 96.1725  23
  16  10  -2 851.721 86.5543  20
 -16  10   2 801.826 77.0306   6
 -15  10   2 2332.43 144.013   6
 -15  10   2 2335.54 174.391  23
  15  10  -2 2116.31 152.848  20
  14  10  -2 3273.73 199.840  20
 -14  10   2 3240.61 183.698   6
  14  10  -2 3308.34 224.922   5
 -14  10   2 3215.46 216.609  23
 -13  10   2 4014.91 214.471   6
  13  10  -2 4276.43 263.752   5
 -13  10   2 4187.32 258.174  23
  13  10  -2 3769.56 227.847  20
 -12  10   2 327.148 74.1268   6
 -12  10   2 268.867 77.4141  23
  12  10  -2 184.241 72.9504   5
  12  10  -2 212.767 59.3560  20
 -11  10   2 2789.99 221.353  23
  11  10  -2 3051.87 230.236   5
 -11  10   2 3031.61 193.587   6
  11  10  -2 2780.98 202.276  20
 -10  10   2 1729.95 144.950   6
 -10  10   2 1453.04 167.838  23
  10  10  -2 1658.08 171.256   5
  -9  10   2 321.391 91.5368  23
  -9  10   2 205.142 69.3845   6
   9  10  -2 182.560 67.0532   5
   8  10  -2 141.061 61.4570   9
  -8  10   2 67.3965 62.2962   6
  -8  10   2 105.539 68.7228  23
   8  10  -2 51.2026 46.6624   5
   7  10  -2 477.334 69.9443   9
  -7  10   2 463.512 90.5576   6
  -7  10   2 520.517 106.475  23
   7  10  -2 485.915 101.858   5
  -7  10   2 404.294 86.6410   7
  -6  10   2 353.861 85.1776   6
  -6  10   2 436.866 91.7702   7
   6  10  -2 502.943 70.5472   9
  -6  10   2 347.789 97.5996  23
   6  10  -2 307.885 80.4019   5
  -5  10   2 32.2157 49.3126   7
   5  10  -2 4.41121 40.8253   9
  -5  10   2 77.9084 55.5618   6
   5  10  -2 4.10607 44.3952   5
  -5  10   2 6.63209 47.0528  23
   4  10  -2 4962.72 235.635   9
  -4  10   2 4567.08 263.459   6
  -4  10   2 4515.94 304.219  23
   4  10  -2 4161.77 300.112   5
  -4  10   2 5160.91 273.942   7
   3  10  -2 5343.72 243.900   9
  -3  10   2 4392.59 312.440  23
   3  10  -2 5095.20 278.963   7
  -3  10   2 5028.55 284.223   7
   3  10  -2 4732.47 311.966   5
  -3  10   2 5324.49 280.237   6
  -2  10   2 5325.71 282.759   7
   2  10  -2 5135.42 244.934   9
  -2  10   2 4791.16 316.768  23
   2  10  -2 4450.29 304.849   5
   2  10  -2 4844.57 270.609   7
  -2  10   2 5231.78 275.247   6
   1  10  -2 2374.20 157.356   9
   1  10  -2 2103.43 168.093   7
  -1  10   2 1982.65 198.265  23
  -1  10   2 1934.20 165.400   7
   0  10   2 6.43920 72.5939  23
   0  10   2-88.1163 64.8012   7
   0  10  -2 68.8661 51.6249   9
   0  10  -2 65.4900 63.6746   6
   0  10  -2-14.9822 52.9612   7
  -1  10  -2 120.591 47.3347   7
  -1  10  -2 148.926 60.2867   6
  -1  10  -2 202.041 59.2401   9
   1  10   2 127.458 57.3848   7
   1  10   2 117.647 76.6493  23
  -2  10  -2 2650.84 170.987   9
  -2  10  -2 2570.22 189.322   7
   2  10   2 2339.24 220.579  23
   2  10   2 2537.91 189.030   7
  -2  10  -2 2256.19 171.726   6
  -3  10  -2 3658.20 228.433   7
  -3  10  -2 3492.22 212.268   6
  -3  10  -2 3803.06 207.899   9
   3  10   2 3691.17 280.440  23
   3  10   2 3746.47 273.414   5
  -4  10  -2 2483.33 180.473   6
  -4  10  -2 3056.32 181.929   9
   4  10   2 2754.29 247.489  23
   4  10   2 2903.42 234.243   5
  -4  10  -2 2736.27 200.508   7
  -5  10  -2 9411.18 362.838   9
  -5  10  -2 9128.66 395.198   7
  -5  10  -2 8714.56 374.167   6
   5  10   2 9185.72 467.491  23
   5  10   2 8998.71 451.665   5
  -6  10  -2 2294.98 160.636   9
  -6  10  -2 2047.39 164.193   6
   6  10   2 2265.41 218.724  23
   6  10   2 2483.57 216.889   5
  -7  10  -2 189.606 55.4454   9
  -7  10  -2 108.431 58.3500   6
   7  10   2 233.108 89.8628  23
   7  10   2 98.8153 64.8399   5
  -8  10  -2 901.749 95.1551   9
  -8  10  -2 847.822 106.449   6
   8  10   2 1127.39 145.135  23
   8  10   2 1002.61 140.912   5
   9  10   2-31.8725 61.4457   5
  -9  10  -2 7.67965 42.1977   9
  -9  10  -2-37.2285 47.4308   6
   9  10   2-8.35663 54.4319  23
 -10  10  -2 1326.72 123.355   6
  10  10   2 1572.12 171.694  23
 -10  10  -2 1410.64 111.418   9
  10  10   2 1329.67 163.248   5
 -11  10  -2 4995.96 249.951   6
  11  10   2 5033.29 313.905  23
  11  10   2 4832.14 307.568   5
  12  10   2 647.546 113.463  23
 -12  10  -2 739.545 97.7934   8
 -12  10  -2 629.975 90.7689   6
  12  10   2 597.949 107.368   5
 -13  10  -2 455.006 79.4301   6
  13  10   2 353.643 91.9887  23
 -13  10  -2 418.350 81.6178   8
  13  10   2 440.478 89.1693   5
  14  10   2 2018.95 179.873  23
 -14  10  -2 1824.60 136.152   6
  14  10   2 1669.71 155.582   5
 -14 -10  -2 1750.14 125.422  22
  14  10   2 1484.95 97.0067  25
 -15  10  -2 1489.18 108.596   6
  15  10   2 1138.25 80.6821  25
  15  10   2 1212.28 134.184   5
 -15 -10  -2 1342.34 103.293  22
 -16 -10  -2 516.103 62.7496  22
 -16  10  -2 547.953 71.0686   6
 -17 -10  -2 197.737 42.6744  22
 -17  10  -2 131.352 37.5857   6
  18  10   2 1182.68 88.9180  29
 -18  10  -2 1347.92 87.6357   6
 -18 -10  -2 1442.02 83.2802  22
  16  11  -2 1044.23 78.5644  20
 -16  11   2 870.604 72.4283   7
  16  11  -2 897.743 71.1225  29
  15  11  -2 38.5122 21.4071  29
  15  11  -2 38.2776 26.2071  20
 -15  11   2 70.7819 32.4194  23
 -15  11   2 14.0770 25.1651   7
 -15  11   2 56.4610 29.4315   6
  14  11  -2 58.1997 22.5271  29
 -14  11   2 52.6126 37.9937   6
 -14  11   2-4.56217 27.2241  23
 -14  11   2 111.153 38.4569   7
  14  11  -2 45.2624 28.8370  20
 -13  11   2 54.2133 41.5349   7
 -13  11   2 53.4712 42.3068  23
  13  11  -2-9.41719 42.5757   5
 -13  11   2 38.6314 37.8086   6
  13  11  -2 4.85229 32.4308  20
 -12  11   2 157.609 54.2909  23
 -12  11   2 85.4538 43.0133   6
 -12  11   2 51.0304 43.3852   7
  12  11  -2 9.80573 36.1609   5
  12  11  -2 46.2656 43.4591  20
 -11  11   2 770.741 105.479  23
 -11  11   2 1057.48 109.927   7
  11  11  -2 852.952 111.968   5
  11  11  -2 923.293 102.200  20
 -11  11   2 863.246 97.3011   6
 -10  11   2 1163.29 136.131  23
 -10  11   2 1424.01 123.906   6
  10  11  -2 1127.37 135.107   5
 -10  11   2 1323.09 129.829   7
  -9  11   2 439.438 85.9188  23
  -9  11   2 453.519 78.7238   6
  -9  11   2 613.981 96.7163   7
   9  11  -2 610.415 102.861   5
  -8  11   2 863.055 130.045  23
   8  11  -2 995.330 124.713   5
  -8  11   2 1155.28 124.140   6
  -8  11   2 1152.93 123.102   7
  -7  11   2 24.5487 63.7600   6
  -7  11   2 62.6074 45.3217  23
   7  11  -2-16.4135 43.8509   5
   7  11  -2 84.8767 56.8557   9
  -7  11   2 56.7022 53.1150   7
  -6  11   2 132.948 70.5190   6
  -6  11   2 68.4976 54.4291  23
   6  11  -2 179.436 71.6819   5
  -6  11   2 167.384 59.5999   7
   6  11  -2 193.341 58.6555   9
   5  11  -2 302.840 65.2461   9
  -5  11   2 312.729 88.0617   6
  -5  11   2 247.807 73.4327  23
   5  11  -2 239.296 69.5842   5
  -5  11   2 379.958 82.1075   7
   4  11  -2 102.562 69.1768   5
   4  11  -2 89.5354 54.1446   9
  -4  11   2 87.8404 69.8425   6
  -4  11   2 9.17199 53.8440   7
  -4  11   2-53.5728 59.9831  23
   3  11  -2 1017.84 98.9910   9
  -3  11   2 1091.09 151.989  23
  -3  11   2 1306.69 133.745   7
   3  11  -2 1107.04 141.476   5
   2  11  -2 114.329 53.6993   9
  -2  11   2 108.254 57.4760  23
  -2  11   2 93.4457 54.9537   7
   2  11  -2 105.831 51.6165   7
   2  11  -2 133.493 71.2583   5
   1  11  -2 28.8670 44.7515   9
  -1  11   2 70.6264 54.5219  23
  -1  11   2 115.131 57.5964   7
   1  11  -2 59.8066 48.3850   5
   1  11  -2 74.2236 41.1060   7
   0  11   2 743.344 119.853  23
   0  11   2 874.753 118.721   7
   0  11  -2 927.194 102.847   9
   0  11  -2 842.406 109.287   7
  -1  11  -2 6154.85 308.964   7
  -1  11  -2 6054.09 294.668   6
   1  11   2 5954.22 368.542  23
  -1  11  -2 6800.69 287.616   9
   1  11   2 6447.87 328.350   7
  -2  11  -2 1097.77 120.968   6
   2  11   2 1110.86 149.333  23
  -2  11  -2 1124.80 109.847   9
   2  11   2 1036.05 143.862   5
  -2  11  -2 1166.54 126.652   7
  -3  11  -2 42.0313 59.4135   6
  -3  11  -2 43.1324 44.5637   9
   3  11   2 19.0467 61.8733  23
   3  11   2-50.6401 57.3324   5
  -3  11  -2 35.7098 40.3277   7
  -4  11  -2 394.125 68.5707   9
   4  11   2 331.009 87.8571  23
  -4  11  -2 390.808 81.0959   7
  -4  11  -2 421.224 78.6600   6
   4  11   2 367.496 98.3015   5
  -5  11  -2 34.1910 46.6519   7
  -5  11  -2 51.6113 52.1744   9
   5  11   2 62.2404 65.8512  23
   5  11   2 71.5752 59.2983   5
  -5  11  -2 95.4917 55.1541   6
  -6  11  -2 557.756 78.4936   9
  -6  11  -2 624.193 91.3570   6
   6  11   2 584.961 105.524   5
   6  11   2 604.203 107.771  23
  -6  11  -2 568.348 87.0531   7
   7  11   2 2374.38 210.244  23
   7  11   2 2106.33 201.565   5
  -7  11  -2 2480.20 176.077   7
  -7  11  -2 2357.96 146.682   9
  -7  11  -2 2172.37 162.296   6
  -8  11  -2 1358.08 130.222   7
   8  11   2 1098.85 142.069  23
   8  11   2 1166.05 144.190   5
  -8  11  -2 1160.47 117.289   6
  -8  11  -2 1066.29 95.1685   9
  -9  11  -2 39.4320 32.0259   9
   9  11   2 89.0894 48.8517   5
  -9  11  -2 62.0437 44.7701   7
  -9  11  -2 106.515 52.6310   6
 -10  11  -2 742.445 94.5744   7
  10  11   2 652.686 107.559  23
 -10  11  -2 651.997 84.8946   6
  10  11   2 538.041 93.1217   5
 -11  11  -2 104.303 45.7018   6
  11  11   2 137.453 64.4092   5
 -11  11  -2 85.4822 50.7712   7
  12  11   2 1417.36 145.625  23
  12  11   2 1088.82 125.492   5
 -12  11  -2 1153.09 105.734   6
 -13  11  -2 1636.39 119.040   6
  13  11   2 1466.80 140.035   5
 -13 -11  -2 1518.04 110.539  22
 -14  11  -2 65.4243 35.5309   7
 -14  11  -2-4.42635 32.0527   6
  14  11   2 97.2081 46.5964   5
 -14 -11  -2-21.7100 39.9679  22
 -15  11  -2 154.344 42.1237   7
 -15  11  -2 105.120 33.8969   6
 -15 -11  -2 53.3019 26.6105  22
 -16  11  -2 18.9108 22.8212   6
 -16 -11  -2 15.6708 25.0186  22
 -16  11  -2 17.2033 23.0761   7
  14  12  -2 1621.81 100.707  20
  13  12  -2 1842.64 116.623  20
 -13  12   2 1736.49 109.298   7
 -12  12   2 1280.80 97.8154   7
  12  12  -2 1295.17 113.936   5
  12  12  -2 1339.59 106.046  20
 -11  12   2 1302.30 101.013   6
  11  12  -2 1170.32 111.663   5
  11  12  -2 1217.98 108.326  20
 -11  12   2 1243.51 104.547   7
 -11  12   2 890.982 99.6003  23
 -10  12   2 31.9201 36.1511   7
 -10  12   2 20.1198 28.9307  23
  10  12  -2 29.5280 33.7688   5
  10  12  -2 7.09001 31.0970  20
 -10  12   2-15.2785 34.1348   6
  -9  12   2 300.555 62.5564   7
   9  12  -2 314.282 67.3952   5
  -9  12   2 364.815 66.7735   6
  -9  12   2 318.932 70.2312  23
   9  12  -2 329.788 65.0927  20
  -8  12   2-57.0084 40.8763   7
  -8  12   2 2.93496 41.9713  23
   8  12  -2-28.2596 42.5719   5
   7  12  -2 2032.70 170.819   5
  -7  12   2 1782.00 163.759  23
  -7  12   2 2104.93 150.407   7
  -6  12   2 337.348 66.1792   7
  -6  12   2 281.340 73.0888  23
   6  12  -2 332.806 76.7660   5
  -5  12   2 175.917 58.4630  23
   5  12  -2 345.868 66.2483   9
   5  12  -2 208.624 70.3599   5
  -5  12   2 103.988 47.1820   7
   4  12  -2 282.709 76.5149   5
   4  12  -2 471.500 70.8809   9
  -4  12   2 289.088 67.0202   7
   3  12  -2 688.858 81.3532   9
  -3  12   2 613.897 105.081  23
  -3  12   2 669.254 93.2869   7
   3  12  -2 609.344 100.305   5
   2  12  -2 428.652 67.0477   9
   2  12  -2 445.336 90.4089   5
  -2  12   2 508.800 99.8605  23
  -2  12   2 402.458 81.9967   7
  -1  12   2 424.795 88.2015  23
   1  12  -2 460.343 71.7722   9
   1  12  -2 466.302 91.6440   5
  -1  12   2 360.946 76.8348   7
   0  12  -2 184.021 69.7396   5
   0  12   2 94.1614 64.9754   5
   0  12  -2 198.496 59.0110   9
   0  12   2 154.702 69.4774  23
   0  12  -2 188.639 55.6152   7
   1  12   2 586.182 102.104   5
  -1  12  -2 692.923 95.2666   7
  -1  12  -2 599.958 79.3308   9
   1  12   2 660.066 116.723  23
  -1  12  -2 592.459 96.0142   5
   2  12   2 20.4113 50.9368   5
  -2  12  -2 118.999 62.8627   5
  -2  12  -2 53.0160 45.0900   9
   2  12   2 39.6638 62.9305  23
  -2  12  -2 51.3064 44.1017   7
  -3  12  -2 404.994 59.6687   9
   3  12   2 481.419 97.7429  23
  -3  12  -2 459.452 79.3797   7
   3  12   2 408.720 92.9576   5
  -4  12  -2 604.263 85.9028   6
  -4  12  -2 651.090 78.6017   9
   4  12   2 778.284 117.352   5
   4  12   2 743.892 115.229  23
  -4  12  -2 647.135 88.8910   7
  -5  12  -2 431.598 64.6834   9
  -5  12  -2 515.826 84.2022   6
   5  12   2 395.810 83.4399  23
   5  12   2 277.263 82.1172   5
  -5  12  -2 420.452 72.0886   7
  -6  12  -2 429.922 75.3863   7
  -6  12  -2 470.417 63.7936   9
  -6  12  -2 603.227 85.0839   6
   6  12   2 473.651 86.8064  23
   6  12   2 458.802 96.1989   5
  -7  12  -2 52.2080 31.9486   9
  -7  12  -2 118.648 58.9862   6
  -7  12  -2 85.5681 46.6730   7
   7  12   2 26.1337 43.0755  23
   7  12   2 118.197 55.1152   5
  -8  12  -2 361.408 50.8035   9
  -8  12  -2 579.047 76.8725   6
   8  12   2 578.855 93.0409  23
  -8  12  -2 436.806 68.2525   7
   8  12   2 366.301 80.3975   5
  -9  12  -2 39.7157 46.2501   6
   9  12   2 31.1114 43.2880  23
   9  12   2 76.4996 45.7867   5
  -9  12  -2-4.40647 35.5375   7
 -10  12  -2 61.8995 36.0496   7
 -10  12  -2 8.17423 35.2752   6
  10  12   2 72.6038 45.9495   5
 -11  12  -2-11.2592 35.1188   6
  11  12   2 52.6967 40.2016  23
  11  12   2-38.2231 38.1775   5
 -11  12  -2 32.0901 36.0088   7
 -12  12  -2 240.962 45.1649   7
 -12  12  -2 298.426 51.3948   6
  12  12   2 318.822 60.4088   5
 -12 -12  -2 303.785 50.9751  22
 -13  12  -2 408.188 50.9959   6
 -13  12  -2 528.293 58.2430   7
  13  12   2 475.121 68.4185   5
 -13 -12  -2 518.491 56.3382  22
 -14  12  -2 1096.39 73.8325   6
 -14 -12  -2 1145.73 76.7624  22
  11  13  -2 107.334 29.0549  20
  10  13  -2 296.482 49.1674   5
 -10  13   2 379.152 49.3756   7
  10  13  -2 376.273 52.3828  20
   9  13  -2 1035.02 94.2546   5
   9  13  -2 1103.81 95.8325  20
  -9  13   2 1092.88 88.1041   7
   8  13  -2 1513.88 120.527   5
   8  13  -2 1601.69 118.323  20
  -8  13   2 1707.36 115.369   7
  -7  13   2 1578.63 128.187  23
   7  13  -2 1499.95 128.053   5
   7  13  -2 1783.98 130.372  20
  -7  13   2 1680.99 117.538   7
  -6  13   2 252.249 54.4195   7
  -6  13   2 174.244 51.4900  23
   6  13  -2 270.042 60.7453   5
  -5  13   2 1934.59 153.935  23
   5  13  -2 2133.97 158.924   5
  -5  13   2 2310.26 150.168   7
  -4  13   2 2933.35 191.129  23
   4  13  -2 2852.79 189.460   5
  -3  13   2 1949.64 162.946  23
   3  13  -2 2000.54 159.593   5
  -3  13   2 2117.58 174.169   5
   2  13  -2 1503.68 140.076   5
  -2  13   2 1663.64 146.814  23
  -2  13   2 1735.24 154.522   5
   2  13  -2 1871.73 117.504   9
   1  13  -2 107.332 49.1206   9
  -1  13   2 68.2807 53.3969   5
  -1  13   2 47.9753 39.8901  23
   1  13  -2 116.252 56.0894   5
   0  13   2 76.7443 51.7501   5
   0  13  -2 140.635 43.1296   9
   0  13   2 59.9468 38.3010  23
   0  13  -2 82.4118 40.0479   5
  -1  13  -2 194.180 54.2229   9
  -1  13  -2 195.871 57.9440   5
   1  13   2 133.971 55.6152   5
   1  13   2 185.911 60.3046  23
  -2  13  -2 57.1435 37.8882   5
  -2  13  -2 135.190 40.3002   9
   2  13   2 53.0006 35.2675   5
   2  13   2 90.3288 48.2876  23
  -3  13  -2 92.3445 34.7116   9
   3  13   2-1.79144 50.2933   5
   3  13   2 83.6977 44.8973  23
  -3  13  -2 59.0902 47.7887   5
  -4  13  -2 194.269 43.6923   9
  -4  13  -2 228.156 53.0533   7
   4  13   2 134.130 39.5946  23
   4  13   2 254.174 66.1881   5
  -4  13  -2 219.199 57.8175   5
   5  13   2-23.8198 35.0399   5
  -5  13  -2 22.0396 30.1114   9
  -5  13  -2 95.2452 41.3662   5
   5  13   2 56.0067 43.3532  23
  -5  13  -2-10.1862 28.0553   7
   6  13   2 1043.75 110.244   5
  -6  13  -2 808.320 96.5506   5
  -6  13  -2 1016.57 87.4871   7
  -6  13  -2 1033.29 77.1431   9
  -7  13  -2 136.433 47.8657   5
  -7  13  -2 131.805 29.0137   9
   7  13   2 273.870 58.3335  23
   7  13   2 172.135 47.7199   5
  -7  13  -2 147.833 41.4726   7
  -8  13  -2 33.2321 31.0125   5
   8  13   2 52.6207 37.6655  23
   8  13   2 53.1303 37.9581   5
  -8  13  -2 43.7408 32.2555   7
  -9  13  -2 4.61794 21.9193   7
   9  13   2 7.56678 24.3048  23
   9  13   2 38.3145 31.3122   5
 -10  13  -2 159.490 32.9603   7
 -10 -13  -2 292.436 43.2588  22
  10  13   2 220.090 49.3796   5
  -5  14   2 45.9802 35.0372   5
   5  14  -2 4.23783 18.3620  20
  -4  14   2 1518.85 116.564   5
   4  14  -2 1429.31 99.0402  20
  -3  14   2 62.2637 36.7294   5
   3  14  -2-4.12153 19.6827  20
  -2  14   2 70.2591 36.4616   5
  -1  14   2 59.8102 32.8681   5
   0  14   2-1.74921 30.3049   5
   1  14   2 227.332 50.8084   5
   2  14   2-1.20393 31.0524   5
   3  14   2 689.413 78.6902   5
   4  14   2 608.961 72.5317   5
  25   0  -3 1.21298 16.1840  30
  23   0  -3-10.8601 30.4032  29
 -23   0   3 45.0198 28.3505  21
  22   0  -3 19.9648 33.8196  29
 -22   0   3 22.1555 35.6636  21
  21   0  -3 26.9411 39.2268  29
 -21   0   3 2.78804 41.2367  21
  21   0  -3 26.9011 32.8070  20
  20   0  -3 15.8717 37.2085  29
 -20   0   3 12.1755 34.8531  21
  20   0  -3-18.4832 26.9691  20
  19   0  -3-25.4876 36.9581  29
 -19   0   3-31.4089 36.9668  21
  19   0  -3-13.6430 45.8503  20
  18   0  -3 58.5114 43.7100  29
 -18   0   3-21.3822 38.7039  21
  18   0  -3-22.8686 45.3254  20
 -17   0   3 31.1025 43.5115  21
  17   0  -3 18.9172 38.0269  20
  17   0  -3 18.3888 36.3011  29
  16   0  -3-4.75665 36.1737  29
  16   0  -3 35.6193 46.3339  20
 -15   0   3 155.726 161.465  26
  15   0  -3-81.5906 98.6828  36
 -14   0   3 45.3471 111.066  26
  14   0  -3 21.6114 73.5025  36
 -13   0   3 26.0080 90.0865  28
 -13   0   3 60.5163 136.221  26
  13   0  -3 52.1025 72.7448  36
 -12   0   3 26.2230 87.0970  28
 -12   0   3 7.94723 75.2110  26
  12   0  -3 2.77726 59.0209  36
 -11   0   3 63.7967 96.7250  28
  11   0  -3 49.0786 65.6647  36
 -11   0   3-65.4366 117.003  26
 -10   0   3-154.254 124.775  26
  10   0  -3-10.1612 60.8264  36
 -10   0   3-3.15244 88.2615  28
   9   0  -3-77.9978 66.4139  36
  -9   0   3 67.3807 96.5099  28
  -9   0   3 50.6465 99.9269  26
  -8   0   3 17.2815 102.993  28
  -8   0   3-69.5065 147.278  26
   8   0  -3-58.4781 61.1037  36
  -7   0   3 111.829 100.186  26
   7   0  -3 80.3847 84.7606  36
  -7   0   3 164.646 126.838  28
  -6   0   3 62.6440 79.9769  28
   6   0  -3 52.6269 67.9433  36
  -6   0   3 78.4705 88.3068  26
  -5   0   3 4.72931 62.4908  28
   5   0  -3-18.0698 24.5197  27
  -5   0   3 25.2862 70.9386  26
   5   0  -3-2.22499 25.8719  34
  -5   0   3 9.29900 49.1665  35
   5   0  -3-1.32736 51.8711  36
  -4   0   3-0.66816 52.6076  26
  -4   0   3 40.1835 62.2979  28
   4   0  -3-6.68830 54.3527  36
   4   0  -3 9.64723 39.3264  34
  -4   0   3 40.5242 38.8324  35
  -3   0   3-26.9867 27.6126  28
   3   0  -3-8.61908 7.10065   4
   3   0  -3-8.16968 29.7314  34
  -3   0   3 6.22205 59.9256  26
   3   0  -3 52.0139 63.0223  36
   2   0  -3-19.6973 34.6546  31
   2   0  -3 20.0897 46.3169  34
  -2   0   3-11.9503 44.5466  26
   2   0  -3-18.2035 46.2048  36
   1   0  -3 56.2648 49.1380  31
  -1   0   3 25.9997 33.9875  26
   1   0  -3 8.74851 40.0015  34
   1   0  -3 62.1109 49.1389  36
   0   0   3-4.72139 26.6383  26
   0   0  -3 4.56166 25.4650  13
   0   0  -3-19.1072 33.5125  31
   0   0  -3 9.99129 47.1847  34
  -1   0  -3 15.9350 42.4885  31
   1   0   3 51.8040 28.5471  26
  -1   0  -3 5.92063 43.3165  34
   1   0   3 9.46323 42.6955  33
   2   0   3 29.8504 42.1929  32
  -2   0  -3 5.88125 45.8145  34
  -2   0  -3 16.9387 50.8081  31
   2   0   3 40.8722 42.5487  33
  -2   0  -3-5.42274 39.4776  16
   3   0   3 45.9770 47.0032  33
  -3   0  -3-38.9849 42.7890  16
  -3   0  -3 31.3238 45.0503  31
  -3   0  -3 28.8737 46.1211  11
  -3   0  -3 62.5532 48.7677  34
   3   0   3 56.2454 70.7755  32
  -4   0  -3-15.7301 52.7649  34
   4   0   3-74.5081 77.7720  32
   4   0   3 1.67727 50.3789  33
  -4   0  -3 5.68984 45.7139  11
  -4   0  -3-0.52853 52.4695  31
  -5   0  -3-66.8639 82.7658  31
   5   0   3-4.80461 62.2380  32
  -5   0  -3-67.4062 83.5860  34
   5   0   3-20.6740 76.2621  33
   5   0   3 23.2864 61.0748   1
  -5   0  -3 16.5535 44.5738  11
  -6   0  -3 75.0603 78.4835  34
   6   0   3 55.8760 93.6981  32
  -6   0  -3 173.895 78.9806  31
   6   0   3 5.90532 81.2576   1
  -6   0  -3 65.6277 54.3267  11
   6   0   3 52.8511 79.3026  33
  -7   0  -3 65.1755 79.3536  31
  -7   0  -3 10.4232 69.3415  34
   7   0   3 47.5858 82.2751   1
  -7   0  -3-95.1607 47.1749  11
   7   0   3-10.3117 88.7139  33
   8   0   3 34.2945 92.0541   1
  -8   0  -3-8.39378 68.6520  31
  -8   0  -3 17.0592 63.7285  34
   8   0   3 0.11453 91.2289  33
  -9   0  -3-8.80901 66.3199  31
   9   0   3 6.54932 103.180  33
   9   0   3 3.61240 100.621   1
  -9   0  -3-39.5557 87.8897  34
  10   0   3 66.7301 77.9097  33
  10   0   3 2.18962 110.252   1
 -10   0  -3 106.607 62.7127  31
 -11   0  -3-23.5785 58.6355  31
  11   0   3-152.290 142.576   2
  11   0   3-319.475 153.789  33
 -12   0  -3 111.738 96.1877  31
  12   0   3-147.013 151.398   2
  13   0   3 18.9819 79.2185   2
 -13   0  -3-10.5710 73.9913  31
 -14   0  -3 339.705 148.336  31
  14   0   3 65.2191 119.987   2
 -15   0  -3 90.2788 103.382  31
 -15   0  -3-20.3475 36.9801  22
 -15   0  -3 9.34195 38.6839  17
 -16   0  -3 35.0794 37.1477  17
 -16   0  -3-64.7282 44.8554  22
 -16   0  -3 53.4658 45.0076  21
 -17   0  -3 47.8021 48.2877  22
 -17   0  -3-13.1969 36.3828  21
 -18   0  -3 25.3416 44.8802  22
 -18   0  -3 87.8021 52.6447  21
 -19   0  -3 9.28293 43.5080  22
 -19   0  -3-41.5509 48.0095  21
 -20   0  -3-5.68795 44.4225  22
 -20   0  -3 67.3164 43.4225  21
 -21   0  -3-18.9112 40.2336  22
 -21   0  -3 52.9977 41.1060  21
 -22   0  -3-2.03657 35.6724  22
 -22   0  -3 39.3178 39.4658  21
 -23   0  -3 5.41710 27.0133  21
 -23   0  -3-5.61573 31.7107   8
 -24   0  -3-10.5164 27.2932   8
 -24   0  -3 18.8149 23.5837  21
 -25   0  -3 24.9633 17.3431  21
 -25   0  -3-9.18439 18.8345   8
  25  -1  -3 917.276 67.6318  30
  25   1  -3 956.196 71.4665  30
  24   1  -3 1747.57 119.340  29
  24  -1  -3 1624.98 105.241  30
 -24   1   3 1433.56 98.9622  21
  23   1  -3 2652.37 160.197  29
 -23   1   3 2198.45 137.574  21
  22   1  -3 141.865 53.4600  29
 -22   1   3 101.040 39.8917  21
  22   1  -3 100.218 32.7210  20
  21  -1  -3 2591.21 181.871  29
 -21   1   3 2439.67 167.128  21
 -21  -1   3 2382.20 162.446  21
  21  -1  -3 2379.09 152.161  20
  21   1  -3 2328.67 153.790  20
  21   1  -3 2625.07 181.969  29
  20  -1  -3 4460.89 247.996  29
  20  -1  -3 3909.02 213.450  20
 -20   1   3 3879.41 223.716  21
 -20  -1   3 3947.33 223.134  21
  20   1  -3 3898.61 218.852  20
  20   1  -3 4239.91 244.485  29
  19   1  -3 7430.26 344.629  29
  19  -1  -3 7561.09 344.076  29
 -19   1   3 6506.74 313.949  21
  19  -1  -3 6675.76 307.433  20
  19   1  -3 6847.80 317.968  20
  18  -1  -3 80.7664 43.4620  29
  18   1  -3 82.3457 49.0291  29
 -18   1   3 113.543 52.7724  21
  18  -1  -3 43.8599 39.5482  20
  18   1  -3 40.8168 36.8634  20
  17  -1  -3 133.073 62.4007  29
  17   1  -3 138.418 54.9090  29
  17   1  -3 35.1776 36.3413  20
 -17   1   3 126.777 54.1086  21
  17  -1  -3 68.4680 32.2726  20
  16  -1  -3 391.060 75.5066  29
  16   1  -3 378.077 83.9762  29
  16   1  -3 424.644 73.8627  20
 -16   1   3 258.254 64.0836  21
  16  -1  -3 288.928 65.1483  20
 -15  -1   3-6.67612 89.6045  28
  15   1  -3 76.5640 102.076  36
  15  -1  -3-126.844 130.360  36
 -14  -1   3 306.292 159.745  28
 -14  -1   3 160.734 121.926  26
  14  -1  -3 381.170 153.471  36
  14   1  -3 416.848 158.627  36
 -14   1   3 482.457 195.017  26
 -13  -1   3 859.884 271.620  28
 -13  -1   3 1061.43 267.893  26
  13   1  -3 1208.53 247.223  36
 -13   1   3 878.046 241.411  35
  13  -1  -3 1491.29 295.455  36
 -13   1   3 1294.48 289.208  26
 -12  -1   3 2244.16 396.278  28
 -12   1   3 2499.10 390.145  26
 -12  -1   3 2408.58 391.979  26
  12  -1  -3 2308.00 344.222  36
  12   1  -3 2276.06 324.010  36
 -12   1   3 1913.66 337.637  35
  11   1  -3 371.085 129.086  36
 -11  -1   3 365.408 173.763  28
 -11   1   3 332.607 168.288  26
  11  -1  -3 495.577 159.566  36
 -11   1   3 468.935 154.377  35
 -11  -1   3 254.353 126.070  26
  10   1  -3 15464.7 817.139  36
 -10  -1   3 15126.1 983.779  28
 -10   1   3 15326.9 932.559  26
 -10  -1   3 16352.5 995.745  26
  10  -1  -3 15733.6 868.591  36
 -10   1   3 14606.8 860.023  35
   9  -1  -3 27.9929 77.4546  36
  -9   1   3 130.117 107.841  26
   9  -1  -3 12.5974 50.3712  27
  -9  -1   3 166.702 136.662  26
   9   1  -3 122.964 93.6274  36
   9   1  -3 170.668 84.7288  11
  -9  -1   3 109.307 113.878  28
  -9   1   3 76.1632 75.7404  35
   8  -1  -3 68298.0 2062.50  36
  -8  -1   3 61788.9 2189.92  28
   8  -1  -3 55675.9 1892.15  27
  -8   1   3 64945.7 2175.88  26
  -8  -1   3 66764.6 2231.67  26
   8   1  -3 59594.0 1795.53  11
   8   1  -3 65637.0 1982.80  36
  -8   1   3 60884.6 2006.79  35
   7   1  -3 13806.8 602.680  11
  -7  -1   3 12973.0 797.544  28
   7  -1  -3 12447.2 619.469  27
   7  -1  -3 16020.0 753.151  36
  -7  -1   3 14792.6 820.252  26
   7   1  -3 14833.6 693.155  36
  -7   1   3 13595.5 690.134  35
  -7   1   3 15038.1 810.240  26
  -6  -1   3 50048.0 1787.99  28
   6  -1  -3 49100.8 1578.44  27
  -6   1   3 56397.6 1843.72  26
   6   1  -3 53354.1 1578.41  11
  -6  -1   3 56061.3 1857.00  26
   6   1  -3 55185.2 1678.92  36
  -6   1   3 51077.1 1651.69  35
   6  -1  -3 60355.3 1769.07  36
   5  -1  -3 1758.62 173.934  27
  -5   1   3 2123.29 251.712  26
  -5  -1   3 1671.56 231.055  28
   5   1  -3 1983.70 195.772  11
  -5  -1   3 2297.71 269.332  26
  -5   1   3 1732.44 190.797  35
   5  -1  -3 2063.77 229.405  36
   5   1  -3 2256.39 223.941  36
  -4  -1   3 6798.65 439.863  28
   4   1  -3 7738.23 414.538  16
  -4   1   3 7836.20 481.943  26
  -4  -1   3 8812.38 516.370  26
   4   1  -3 7996.76 407.453  11
   4  -1  -3 7999.33 452.844  36
   4   1  -3 7736.70 417.571  36
   3   1  -3 5304.61 323.088  36
  -3  -1   3 4790.21 314.338  28
   3   1  -3 5375.84 331.226  16
  -3   1   3 5424.26 370.226  26
  -3  -1   3 5517.63 382.554  26
   3   1  -3 5582.37 323.172  11
   3  -1  -3 5506.31 356.648  36
   2   1  -3 1271.45 152.220  36
   2  -1  -3 1016.41 106.863  31
  -2   1   3 1330.13 165.216  26
   2  -1  -3 1301.84 134.415   4
  -2  -1   3 1613.87 184.330  26
  -2  -1   3 1210.05 128.406  28
   2   1  -3 1485.19 163.112  16
  -2   1   3 1009.68 115.179  14
   2   1  -3 1447.36 155.370  11
   2  -1  -3 1290.73 163.418  36
   1   1  -3 13122.3 542.220  34
   1  -1  -3 12834.9 477.446  31
   1   1  -3 13126.7 524.451  31
   1  -1  -3 14153.5 595.219  36
  -1  -1   3 11349.9 434.423  28
   1   1  -3 14097.8 562.130  16
  -1   1   3 12899.0 538.460  26
  -1   1   3 12498.9 476.543  14
   1  -1  -3 13489.7 530.098   4
   1   1  -3 14074.0 563.745  36
   1   1  -3 15557.7 571.948  11
   0   1  -3 24379.4 777.947  31
   0  -1  -3 23382.9 729.709  31
   0   1  -3 21960.6 792.763  34
   0   1  -3 25398.8 807.546  16
   0   1   3 22162.7 727.805  14
   0   1  -3 21887.4 720.478  13
   0  -1  -3 24788.8 848.625  36
   0   1  -3 25302.4 792.830  11
   0   1   3 23792.8 837.673  33
  -1  -1  -3 1602.81 155.318  31
   1   1   3 1710.78 186.681  33
  -1  -1  -3 2018.44 186.066  34
  -1   1  -3 1836.33 177.214  16
  -1   1  -3 1943.68 183.157  31
  -1   1  -3 1618.36 160.265  13
  -1   1  -3 1658.62 173.995  34
  -1   1  -3 1787.67 177.120  11
   2   1   3 6397.02 412.367  32
  -2   1  -3 6793.99 349.036  31
  -2  -1  -3 6296.84 323.360  31
  -2  -1  -3 6354.85 340.177  34
  -2   1  -3 6622.22 337.382  16
   2  -1   3 6180.87 345.864  33
  -2   1  -3 6582.47 334.910  11
  -2   1  -3 5282.01 224.588  35
  -2   1  -3 6073.45 352.969  34
   2   1   3 6655.59 386.377  33
   2  -1   3 6136.85 345.884  32
   3  -1   3 22857.4 835.567  33
  -3   1  -3 21852.8 819.490  34
  -3   1  -3 23624.6 823.039  31
   3   1   3 23426.3 947.809  32
   3  -1   3 22538.6 841.096  32
  -3   1  -3 23024.8 790.946  16
  -3   1  -3 23690.9 790.189  11
  -3  -1  -3 24466.6 831.796  34
   3   1   3 24052.1 903.352  33
  -3  -1  -3 23539.8 813.112  31
  -4   1  -3 20513.2 737.884  16
  -4  -1  -3 18002.1 738.749  28
   4   1   3 21055.0 870.961  33
   4   1   3 20401.2 917.450  32
  -4   1  -3 21060.8 782.147  31
   4  -1   3 21233.2 897.851   1
  -4  -1  -3 21276.9 788.113  34
   4  -1   3 20990.3 819.051  33
  -4   1  -3 21103.3 732.124  11
  -4   1  -3 18461.0 766.802  34
   4  -1   3 18913.5 805.233  32
  -5   1  -3 13230.6 594.627  31
  -5  -1  -3 12836.3 581.322  34
  -5   1  -3 11377.5 505.480  16
   5   1   3 13530.9 673.964  33
  -5  -1  -3 11350.4 587.584  28
  -5   1  -3 11877.1 514.933  11
  -5  -1  -3 11909.0 491.426  11
  -5   1  -3 12748.4 606.376  34
   5  -1   3 13590.7 714.438   1
   5  -1   3 12281.8 602.793  33
   5  -1   3 11281.7 619.244  32
   5   1   3 13171.7 717.224  32
  -6  -1  -3 4459.88 374.837  28
  -6   1  -3 3979.33 278.105  16
   6   1   3 5470.31 441.296   1
   6   1   3 5038.38 425.997  33
  -6   1  -3 4993.12 357.177  31
  -6   1  -3 4535.82 285.444  11
  -6  -1  -3 4805.29 270.749  11
   6  -1   3 4992.24 439.068   1
  -6  -1  -3 4937.38 353.354  34
   6  -1   3 4734.12 376.317  33
   6   1   3 4922.22 446.560  32
   7   1   3 13895.3 786.561   1
  -7   1  -3 14325.3 656.633  31
  -7  -1  -3 11714.4 723.075  28
   7   1   3 14500.1 807.002  33
   7  -1   3 13285.0 815.815   1
  -7  -1  -3 11939.3 484.659  11
  -7  -1  -3 15070.9 652.390  34
  -7   1  -3 12208.1 522.945  16
   7  -1   3 13355.2 735.176  33
  -8  -1  -3 2491.69 250.578  34
   8   1   3 2607.39 349.120   1
  -8   1  -3 2404.07 260.601  31
  -8  -1  -3 1963.07 288.992  28
   8  -1   3 2559.71 360.277   1
   8  -1   3 2346.63 318.035  33
   8   1   3 2491.56 362.914  33
  -9   1  -3 2270.34 257.067  31
  -9  -1  -3 1838.90 302.729  28
   9  -1   3 1721.01 286.836  33
  -9  -1  -3 1982.47 244.971  34
   9   1   3 2088.90 340.614   1
   9   1   3 1971.78 335.558  33
  10   1   3 3756.56 482.810  33
 -10  -1  -3 4170.11 475.601  28
  10   1   3 4010.96 498.090   1
  10  -1   3 4310.40 544.273   2
 -10   1  -3 4054.48 367.468  31
 -10  -1  -3 4026.17 358.583  34
  10  -1   3 3449.16 433.780  33
 -11  -1  -3 333.632 155.306  28
  11  -1   3 285.175 185.347   2
 -11  -1  -3 230.281 106.164  34
  11   1   3 269.100 194.306   2
  11   1   3 259.876 162.935  33
 -11   1  -3 235.228 107.861  31
  11  -1   3 213.837 123.303  33
 -12  -1  -3 9089.45 766.580  28
  12   1   3 9170.21 858.638   2
 -12   1  -3 8049.99 586.034  31
  12  -1   3 8030.29 816.494   2
  12   1   3 8334.12 799.951  33
 -13   1  -3 557.636 181.589  31
  13  -1   3 870.542 291.029   2
  13   1   3 600.551 256.533   2
 -14  -1  -3 672.918 212.810  31
  14  -1   3 501.830 228.616   2
  14   1   3 575.616 273.495   2
 -14   1  -3 323.819 119.059  31
 -15   1  -3 821.929 201.895  31
 -15  -1  -3 687.328 96.9838  17
 -15   1  -3 781.282 94.7731  22
 -15  -1  -3 779.510 88.1689  22
 -16  -1  -3 1891.35 160.740  17
 -16   1  -3 2083.31 150.395  22
 -16  -1  -3 2089.18 150.709  22
 -16   1  -3 2034.05 154.531  21
 -17   1  -3 1009.63 106.812  22
 -17  -1  -3 963.821 102.525  22
 -17   1  -3 921.902 109.637  21
 -18   1  -3 1267.08 119.174  22
 -18  -1  -3 1190.04 115.859  22
 -18   1  -3 1132.09 120.666  21
 -19   1  -3 1202.68 112.816  22
 -19  -1  -3 1122.21 111.944  22
 -19   1  -3 1061.04 115.080  21
 -19  -1  -3 1143.81 120.374  21
 -20   1  -3 1106.00 111.959  22
 -20  -1  -3 1217.38 118.818  22
 -20   1  -3 1392.96 119.362  21
 -20  -1  -3 1179.97 120.557  21
 -21   1  -3 85.3514 43.3773  22
 -21  -1  -3 160.788 51.7603  22
 -21   1  -3 137.787 46.5835  21
 -21  -1  -3 69.0163 39.8690  21
 -22   1  -3 361.622 60.6557  21
 -22  -1  -3 337.941 57.8691  22
 -22  -1  -3 243.006 54.6244  21
 -23  -1  -3 49.8358 34.4021  22
 -23   1  -3 57.2685 31.7957  21
 -23  -1  -3 71.7637 35.4528  21
 -23   1  -3 84.7107 34.7193   8
 -24   1  -3-40.2627 27.7587  21
 -24   1  -3 10.7705 28.7550   8
 -24  -1  -3 12.7426 28.2692   8
 -25  -1  -3 59.7319 19.2055  21
 -25   1  -3 51.5259 28.0409   8
 -25  -1  -3 35.6915 23.2168   8
  24   2  -3-12.4748 26.1260  29
  24  -2  -3 22.1875 23.5531  30
 -24   2   3 16.6239 22.2789  21
  23   2  -3 371.270 62.6614  29
  23  -2  -3 265.791 49.7080  30
 -23   2   3 363.365 59.1459  21
  22  -2  -3 497.154 66.4425  30
  22   2  -3 548.569 78.9817  29
 -22   2   3 482.272 72.1296  21
  22   2  -3 392.079 57.1982  20
  21   2  -3 592.302 87.7715  29
 -21   2   3 623.669 85.2763  21
  21   2  -3 479.616 66.8183  20
 -20   2   3 930.149 103.447  21
  20  -2  -3 907.372 93.4316  20
  20   2  -3 818.979 95.9154  20
  20   2  -3 901.147 111.401  29
  19  -2  -3 3404.63 219.363  29
 -19   2   3 3561.41 214.372  21
  19  -2  -3 3478.82 202.066  20
  19   2  -3 3204.58 206.383  20
  19   2  -3 3581.82 228.208  29
  18  -2  -3 4242.73 249.167  29
  18   2  -3 4238.54 254.284  29
 -18   2   3 3853.47 228.367  21
  18  -2  -3 4136.92 227.002  20
  18   2  -3 3763.07 233.521  20
  17   2  -3-12.7798 55.3022  29
 -17   2   3 31.9208 37.3142  21
  17  -2  -3 63.6092 42.3656  29
  17  -2  -3 70.0253 36.6653  20
  17   2  -3 39.5393 37.0426  20
  16  -2  -3 1954.57 160.930  29
  16   2  -3 1672.73 158.160  29
 -16   2   3 1546.44 143.751  21
  16  -2  -3 1821.71 148.086  20
  16   2  -3 1767.59 155.692  20
  15   2  -3 4094.55 248.702  29
 -15  -2   3 3983.17 608.841  28
  15  -2  -3 3836.21 230.375  29
  15  -2  -3 3866.13 219.789  20
  15   2  -3 3541.29 223.871  20
 -14  -2   3 506.975 188.602  26
 -14  -2   3 456.027 187.226  28
  14  -2  -3 566.152 183.909  36
 -14   2   3 290.749 157.057  35
 -14   2   3 415.523 174.067  26
 -13  -2   3 9944.66 918.144  28
 -13   2   3 9380.05 813.782  26
 -13  -2   3 10769.5 900.591  26
  13  -2  -3 10434.6 794.199  36
 -13   2   3 10013.6 819.330  35
 -12  -2   3 1969.22 391.384  28
 -12  -2   3 2304.85 396.401  26
 -12   2   3 1602.58 327.621  26
  12  -2  -3 2074.06 328.999  36
  12   2  -3 1707.45 273.600  36
 -12   2   3 1780.42 319.249  35
  11   2  -3 6118.59 498.927  36
 -11  -2   3 6571.01 668.282  28
 -11   2   3 6298.57 616.054  26
 -11  -2   3 6658.43 644.724  26
  11  -2  -3 6837.95 578.376  36
 -11   2   3 6028.96 569.533  35
  10  -2  -3 154.142 107.587  27
 -10   2   3 138.268 117.862  26
 -10  -2   3 241.477 136.641  26
 -10  -2   3 215.561 114.644  28
  10   2  -3 88.7035 75.1684  36
  10  -2  -3 167.192 95.1199  36
 -10   2   3 178.237 91.4159  35
  -9  -2   3 35711.7 1679.83  28
   9  -2  -3 38068.2 1483.20  27
  -9   2   3 40654.1 1647.69  26
  -9  -2   3 41970.4 1690.59  26
   9   2  -3 39861.8 1427.18  36
   9  -2  -3 43524.0 1570.64  36
  -9   2   3 37587.6 1534.98  35
  -8  -2   3 13032.1 833.804  28
   8  -2  -3 12479.3 692.668  27
  -8   2   3 13892.8 813.405  26
  -8  -2   3 13304.1 816.271  26
   8  -2  -3 14253.4 759.206  36
   8   2  -3 11888.7 555.714  11
   8   2  -3 13412.4 664.397  36
  -8   2   3 12129.3 714.460  35
   7   2  -3 999.240 159.554  36
  -7   2   3 761.839 184.697  26
   7  -2  -3 976.553 173.411  27
  -7  -2   3 758.714 188.104  28
   7  -2  -3 1532.79 259.830  36
  -7  -2   3 861.044 191.727  26
   7   2  -3 737.926 124.431  11
  -7   2   3 1047.02 200.098  35
  -6  -2   3 602.560 159.611  28
   6  -2  -3 502.369 122.834  27
   6   2  -3 552.798 118.231  16
  -6   2   3 565.285 171.232  26
  -6  -2   3 596.089 143.230  26
   6   2  -3 575.263 110.034  11
   6   2  -3 491.467 108.577  36
   6  -2  -3 663.064 166.320  36
   5  -2  -3 15602.0 718.545  36
  -5  -2   3 13959.3 746.194  28
   5   2  -3 14870.8 633.167  16
   5  -2  -3 13679.7 642.815  27
  -5   2   3 14970.5 742.242  26
   5   2  -3 14094.6 605.808  36
   5   2  -3 14668.9 607.865  11
  -4  -2   3 2856.80 281.067  28
   4   2  -3 3023.69 250.368  16
  -4   2   3 2818.73 287.887  26
   4   2  -3 2702.66 245.609  15
   4  -2  -3 2852.46 268.963  36
   4   2  -3 2600.34 229.831  11
   4   2  -3 2756.16 220.872  36
   3  -2  -3 451.051 111.851  36
  -3  -2   3 347.091 88.4887  28
   3   2  -3 401.784 100.268  15
  -3   2   3 597.544 124.284  26
   3   2  -3 431.372 101.467  16
  -3   2   3 408.591 103.162  14
   3   2  -3 239.820 63.9297  36
   3   2  -3 417.228 101.353  11
   2   2  -3 27548.3 906.365  16
   2  -2  -3 26543.9 947.838  36
  -2  -2   3 26296.4 887.184  28
   2   2  -3 25121.4 910.983  15
  -2   2   3 24752.2 898.159  14
   2   2  -3 28308.9 894.702  11
   1  -2  -3 112.660 43.8907  31
   1   2  -3 120.615 74.0951  13
   1   2  -3 62.7272 61.6207  16
   1   2  -3 52.5316 54.0231  15
   1   2  -3 76.3593 67.6438  11
   1  -2  -3 108.892 68.8041  36
   1  -2  -3 95.2242 62.0620   4
  -1   2   3 3.11115 65.3022  14
  -1   2   3 56.8013 58.2619  33
   0   2  -3 18930.6 707.320  31
   0  -2  -3 17088.0 615.909  31
   0   2   3 18009.6 736.921  14
   0  -2  -3 18377.2 760.118   4
   0   2  -3 19943.6 718.797  16
   0   2  -3 18097.2 716.246  15
   0   2  -3 17558.0 698.020  13
   0   2  -3 19664.3 708.586  11
   0  -2  -3 18899.1 758.031  36
   0   2   3 18818.4 762.867  33
   1   2   3 8287.45 458.842  33
  -1  -2  -3 7903.67 459.103   4
  -1  -2  -3 6993.00 315.974  28
  -1   2  -3 8461.25 412.986  16
   1  -2   3 7165.63 322.360  27
  -1   2  -3 8001.70 410.723  15
  -1   2  -3 7905.71 407.137  31
   1   2   3 8734.40 506.803  32
  -1   2  -3 5777.42 270.705  14
  -1   2  -3 7507.37 401.307  13
   1   2   3 7953.61 449.843  14
  -1   2  -3 8524.01 408.421  11
  -2   2  -3 656.295 129.784  31
   2   2   3 634.158 129.864  33
  -2   2  -3 587.439 111.911  16
  -2  -2  -3 534.649 83.5848  28
  -2   2  -3 590.990 120.588  13
  -2   2  -3 568.902 108.445  15
   2  -2   3 636.918 105.681  33
  -2   2  -3 671.078 116.233  11
   2   2   3 667.408 155.849  32
   2  -2   3 412.585 77.7475  32
  -3   2  -3 740.510 106.808  35
   3  -2   3 757.551 118.340  32
  -3  -2  -3 663.226 109.980  28
  -3   2  -3 839.878 136.126  16
  -3   2  -3 715.187 113.244  15
   3   2   3 863.256 174.375  32
   3  -2   3 728.686 159.496   1
  -3   2  -3 811.823 121.778  11
  -3   2  -3 694.148 128.022  31
   3   2   3 844.471 151.196  33
   3  -2   3 706.350 114.904  33
   4  -2   3 100.213 53.0061  32
   4   2   3 52.1227 69.8094  32
  -4   2  -3-35.4569 71.9475  31
  -4   2  -3 13.8444 50.8486  16
  -4  -2  -3 38.7938 61.5097  28
   4  -2   3 52.2338 71.9404   1
  -4   2  -3-5.91751 45.5754  11
   4   2   3 26.2065 70.5589  33
  -4   2  -3 62.6505 67.7302  35
   4  -2   3-53.4118 62.6031  33
  -5   2  -3 26103.7 972.734  31
   5  -2   3 24139.5 938.781  33
  -5  -2  -3 23925.7 991.810  28
  -5   2  -3 26944.4 904.915  16
   5  -2   3 25333.0 1129.73   1
  -5   2  -3 23619.6 932.699  35
  -5  -2  -3 27263.2 968.171  34
   5   2   3 27248.9 1100.41  33
   5   2   3 26499.3 1172.95  32
  -6   2  -3 434.920 132.119  31
  -6  -2  -3 192.240 97.5091  34
   6  -2   3 276.218 106.936  33
  -6  -2  -3 206.313 112.213  28
  -6   2  -3 309.553 88.4176  16
  -6   2  -3 257.832 110.334  35
   6  -2   3 327.209 146.730   1
   6   2   3 237.728 120.153  33
   6   2   3 392.574 156.032  32
  -7  -2  -3 3827.30 395.366  28
  -7   2  -3 4147.77 288.040  16
   7   2   3 4624.42 441.762   1
   7  -2   3 4234.43 450.107   1
  -7   2  -3 4319.88 351.343  31
  -7  -2  -3 4643.39 342.363  34
   7  -2   3 3705.50 362.787  33
   7   2   3 4625.39 462.144  33
  -8  -2  -3 158.604 67.3071  34
  -8  -2  -3 31.5054 91.9416  28
   8   2   3 135.356 107.412   1
   8   2   3 113.083 134.772  33
  -8   2  -3 120.284 88.7931  31
   8  -2   3-44.5551 72.7516  33
  -9   2  -3 39144.1 1432.38  31
   9   2   3 37105.8 1734.97  33
  -9  -2  -3 36135.4 1630.97  28
   9  -2   3 43474.3 1832.06   2
   9   2   3 42161.4 1702.50   1
  -9  -2  -3 40535.8 1397.82  34
 -10  -2  -3 132.260 84.2679  34
  10  -2   3 188.656 163.938   2
  10   2   3 96.9785 104.282   1
 -10  -2  -3 104.953 79.5798  28
  10   2   3-19.6105 120.942  33
 -10   2  -3 136.607 99.7607  31
 -11   2  -3 1265.72 226.060  31
 -11  -2  -3 1284.00 304.331  28
  11   2   3 1483.56 336.073   2
  11   2   3 1507.36 318.997   1
  11  -2   3 1418.52 332.401   2
 -11  -2  -3 1257.23 203.028  34
  11   2   3 1032.00 283.970  33
 -12   2  -3 26.7858 67.2778  31
 -12  -2  -3-61.2435 107.480  28
 -12  -2  -3 33.4716 55.0166  34
  12   2   3-78.0045 101.569   2
  12   2   3 82.3833 118.799  33
  12  -2   3-16.4991 111.501   2
  13   2   3 196.692 158.493   2
  13  -2   3-23.6354 111.427   2
 -13   2  -3 139.621 93.5549  31
 -14   2  -3 20.0923 62.6847  31
  14  -2   3 34.2761 116.080   2
  14   2   3 134.698 144.313   2
 -14   2  -3 91.8397 116.306  35
 -15  -2  -3 216.074 59.3475  17
 -15   2  -3 172.614 55.9314  22
 -15  -2  -3 187.305 57.2276  22
 -15   2  -3 109.936 50.7143  21
 -16   2  -3 1423.15 124.607  22
 -16  -2  -3 1269.93 117.227  22
 -16   2  -3 1221.88 122.261  21
 -16  -2  -3 1231.64 126.213  17
 -17  -2  -3 3568.84 203.873  22
 -17  -2  -3 3116.72 212.850  17
 -17   2  -3 3662.73 204.833  22
 -17   2  -3 3226.25 206.595  21
 -18   2  -3 454.957 78.5592  22
 -18  -2  -3 580.411 83.5888  22
 -18   2  -3 409.962 72.8268  21
 -19  -2  -3 3426.77 188.863  22
 -19   2  -3 2833.33 185.551  22
 -19   2  -3 2937.59 186.789  21
 -20  -2  -3 3.70785 43.7310  22
 -20   2  -3 41.7952 37.3114  21
 -20  -2  -3-27.7758 44.3278  21
 -21  -2  -3 7547.99 293.792  22
 -21   2  -3 7390.10 320.379   8
 -21   2  -3 7235.29 295.353  21
 -21  -2  -3 6834.45 305.319  21
 -22  -2  -3-12.8301 34.6964  22
 -22   2  -3 19.6340 30.2317  21
 -22  -2  -3 28.1918 35.2571  21
 -22   2  -3 18.3479 37.1752   8
 -23  -2  -3 2610.16 139.506  22
 -23   2  -3 2676.90 155.197   8
 -23   2  -3 2674.90 140.480  21
 -23  -2  -3 2574.05 145.506  21
 -24  -2  -3 195.068 36.7565  22
 -24   2  -3 221.197 37.3606  21
 -24  -2  -3 299.195 45.0727  21
 -24   2  -3 273.629 49.2962   8
 -25   2  -3 1836.66 100.437   8
  25   3  -3 396.325 47.7624  29
  24   3  -3 1101.78 87.4899  29
 -24   3   3 886.598 73.1560  21
  23  -3  -3 124.693 31.3477  30
  23   3  -3 70.5787 34.6883  29
 -23   3   3 139.655 42.6319  21
  22   3  -3 58.2023 39.8618  29
 -22   3   3 58.8694 37.2056  21
  22   3  -3 88.1984 34.4505  20
  22  -3  -3 52.0058 32.0420  30
  21  -3  -3 24.7417 26.4239  30
  21   3  -3-29.1972 37.2642  29
 -21   3   3 76.3742 42.3023  21
  21   3  -3-3.83369 28.9379  20
  20  -3  -3 380.906 64.9294  30
  20   3  -3 384.510 82.5929  29
 -20   3   3 314.218 64.5897  21
  20   3  -3 272.624 62.0105  20
  19   3  -3 328.533 74.5273  29
  19   3  -3 313.744 68.7768  20
  19  -3  -3 245.101 55.4454  30
 -19   3   3 254.696 62.5533  21
  18   3  -3 4903.65 279.882  29
 -18   3   3 4847.73 260.647  21
  18  -3  -3 5185.33 255.769  20
  18   3  -3 4660.04 263.156  20
  17   3  -3 2573.28 200.763  29
 -17   3   3 2998.77 196.813  21
  17  -3  -3 2961.54 186.855  20
  17   3  -3 2674.68 194.830  20
  16   3  -3 9145.78 412.885  29
  16  -3  -3 9487.26 403.018  29
 -16   3   3 8525.59 376.723  21
  16  -3  -3 9729.71 385.230  20
  16   3  -3 8811.29 394.914  20
  15  -3  -3 2246.10 171.061  29
  15   3  -3 2010.54 178.571  29
 -15   3   3 1917.10 151.032  21
  15  -3  -3 2173.33 158.829  20
  15   3  -3 1748.11 153.923  20
 -14   3   3 92.6720 97.0370  35
 -14  -3   3 78.2801 138.517  28
 -14  -3   3 63.9897 157.841  26
  14  -3  -3 100.528 78.9631  36
 -13  -3   3 1762.89 397.167  28
 -13  -3   3 1982.77 396.349  26
 -13   3   3 1591.28 338.749  35
  13  -3  -3 1634.15 318.925  36
 -12  -3   3-21.3861 116.736  26
 -12   3   3-64.5927 118.941  26
 -12  -3   3 74.8008 134.185  28
  12  -3  -3 11.2796 77.9936  36
 -12   3   3-14.0724 98.8817  35
 -11  -3   3 1180.86 279.645  26
  11  -3  -3 931.122 220.995  27
 -11   3   3 1168.48 283.347  26
 -11  -3   3 978.209 272.488  28
  11  -3  -3 996.961 225.887  36
 -11   3   3 847.403 232.353  35
  10  -3  -3 2264.22 334.667  27
 -10   3   3 2168.83 347.821  26
 -10  -3   3 2520.53 379.445  26
  10  -3  -3 2224.65 325.166  36
 -10  -3   3 2147.70 373.489  28
 -10   3   3 2016.29 338.869  35
  -9  -3   3 334.796 158.240  28
  -9   3   3 193.270 129.451  26
   9  -3  -3 189.921 83.9844  27
  -9  -3   3 286.891 155.508  26
   9  -3  -3 96.2354 94.1855  36
   8  -3  -3 6991.11 537.119  36
   8  -3  -3 6615.79 518.529  27
  -8  -3   3 6481.70 608.587  28
   8   3  -3 6442.62 414.586  16
  -8   3   3 5979.04 544.712  26
  -8  -3   3 7243.51 602.102  26
  -7  -3   3 5506.64 513.513  28
   7   3  -3 5863.99 400.872  16
   7  -3  -3 5705.90 456.689  27
   7   3  -3 6186.87 446.890  15
   7   3  -3 5804.66 362.597  11
   7  -3  -3 5691.96 472.736  36
  -6  -3   3 17849.1 932.487  28
   6   3  -3 17763.5 738.900  16
   6  -3  -3 17979.9 850.654  27
   6   3  -3 17580.2 794.636  15
   6   3  -3 17330.5 718.992  11
   6  -3  -3 18051.5 863.183  36
  -5  -3   3 41245.0 1519.71  28
   5  -3  -3 41476.8 1469.72  36
   5   3  -3 41676.2 1351.21  16
   5   3  -3 40062.8 1402.03  15
   5   3  -3 42414.3 1313.53  11
  -4  -3   3 8119.15 518.858  28
   4   3  -3 8446.18 458.871  16
   4   3  -3 7963.92 482.886  15
  -4   3   3 8002.84 518.589  14
   4   3  -3 8429.53 436.692  11
   4  -3  -3 7892.77 498.591  36
  -3  -3   3 17782.0 776.034  28
   3   3  -3 17365.3 704.511  16
  -3   3   3 16451.9 776.261  14
   3   3  -3 16916.7 747.379  15
   3  -3  -3 17086.1 772.088  36
   3   3  -3 17091.4 692.603  11
  -2   3   3 43.0101 72.9685  33
   2   3  -3-25.6104 79.8107  15
  -2   3   3-23.4205 67.8206  14
   2  -3  -3-42.9216 67.1643  36
   2   3  -3 71.9753 74.1137  11
   2   3  -3 40.8329 89.2982  16
   1   3  -3 353.173 98.7127  16
   1   3  -3 419.736 114.700  15
  -1   3   3 366.503 102.839  14
   1  -3  -3 520.452 124.983   4
   1  -3  -3 333.403 105.045  36
   1  -3  -3 336.066 62.2143  31
   1   3  -3 349.099 84.6509  11
  -1   3   3 427.067 113.903  33
   0   3   3 1534.93 196.522  33
   0  -3   3 1314.96 164.598   1
   0   3  -3 1648.40 192.199  16
   0  -3  -3 1353.61 197.656   4
   0   3   3 1421.81 203.775  14
   0   3  -3 1374.21 188.571  13
   0  -3  -3 1568.06 200.039  36
   0   3   3 1820.90 241.545  32
   0   3  -3 1757.39 193.721  11
   0   3  -3 1614.37 191.672  15
   1  -3   3 92.6900 50.0521  27
  -1   3  -3 66.9181 61.0253  16
   1   3   3 4.56685 60.0054  33
  -1  -3  -3 19.1056 50.3455   4
   1   3   3-1.07543 77.3691  14
  -1   3  -3 27.2303 48.8834  14
  -1   3  -3 148.893 82.2668  13
  -1   3  -3 104.553 81.1877  15
  -1   3  -3-5.83750 61.4811  11
   1  -3   3 110.483 71.7850   1
   1   3   3 102.558 94.6659  32
   2   3   3 5667.35 457.750  32
  -2  -3  -3 5291.52 419.769   4
  -2  -3  -3 5368.94 332.230  28
   2  -3   3 5195.18 336.302  27
  -2   3  -3 5381.78 350.778  16
  -2   3  -3 5325.54 347.666  15
  -2   3  -3 4663.99 310.056  14
  -2   3  -3 5062.02 352.105  31
  -2   3  -3 5019.44 369.845  13
   2  -3   3 4809.66 377.027   1
  -2   3  -3 5380.09 339.890  11
   2   3   3 4964.23 419.961  14
   2  -3   3 4859.77 303.023  33
   2   3   3 6499.38 450.909  33
   3   3   3 6044.02 494.240  32
  -3  -3  -3 5475.39 360.145  28
  -3   3  -3 5558.74 360.147  16
  -3   3  -3 5293.12 347.407  15
   3   3   3 5915.02 453.229  33
  -3   3  -3 5527.86 403.651  13
   3  -3   3 5370.77 416.286   1
   3  -3   3 5059.36 313.989  33
  -3   3  -3 5800.13 380.570  31
   4   3   3 16207.3 805.232  33
  -4  -3  -3 13700.4 663.867  28
  -4   3  -3 13796.0 612.206  15
   4  -3   3 13890.2 772.964   1
  -4   3  -3 16070.1 748.999  13
   4   3   3 14865.5 846.732  32
  -4   3  -3 16380.8 658.430  16
   4  -3   3 12670.8 579.785  33
  -4   3  -3 14924.2 681.912  31
  -5   3  -3 3636.36 314.952  31
  -5  -3  -3 3280.79 327.448  28
  -5   3  -3 3801.79 294.098  16
  -5   3  -3 2845.17 246.752  15
   5   3   3 3611.74 409.332  32
  -5   3  -3 3174.03 294.776  35
   5   3   3 3902.66 403.845  33
   6   3   3 7147.18 574.249  33
  -6  -3  -3 6478.84 496.119  28
  -6   3  -3 7266.40 419.044  16
  -6   3  -3 6006.13 446.914  35
  -6   3  -3 7110.96 469.593  31
   6   3   3 6306.53 589.316  32
  -7   3  -3 166.821 74.8614  16
  -7  -3  -3 385.527 136.693  28
   7   3   3 203.703 103.126   1
  -7   3  -3 143.726 85.7747  35
  -7   3  -3-13.2096 70.2434  31
  -7  -3  -3 51.7710 69.2031  34
   7   3   3 276.555 160.719  33
  -8  -3  -3 13366.1 836.625  28
  -8   3  -3 12411.4 596.828  16
   8  -3   3 12987.1 889.902   2
  -8  -3  -3 13224.3 670.749  34
  -8   3  -3 12797.8 746.849  35
   8   3   3 12817.7 817.397   1
   8   3   3 13012.8 905.522  33
  -8   3  -3 13271.4 706.743  31
  -9   3  -3 78.2468 76.9489  31
  -9   3  -3 11.7454 75.6739  35
   9  -3   3 112.478 130.187   2
  -9  -3  -3 110.527 86.8428  28
   9   3   3 174.377 120.247   1
  -9  -3  -3 69.5784 60.5303  34
   9   3   3 239.099 146.669  33
 -10  -3  -3 1940.71 356.052  28
  10  -3   3 2181.67 391.191   2
  10   3   3 2559.19 428.637   2
  10   3   3 2154.27 349.186   1
 -10   3  -3 2094.42 284.425  31
 -10   3  -3 2209.37 343.490  35
 -10  -3  -3 1976.16 252.507  34
  10   3   3 1733.00 375.187  33
 -11   3  -3 3321.00 367.853  31
  11  -3   3 3257.86 494.485   2
 -11  -3  -3 3182.16 455.228  28
  11   3   3 3859.39 550.095   2
  11   3   3 3837.45 500.982   1
  11   3   3 3420.29 521.427  33
 -11  -3  -3 3341.06 334.840  34
 -11   3  -3 3410.09 428.507  35
 -12   3  -3 339.668 138.280  31
  12  -3   3 565.406 239.625   2
 -12   3  -3 461.772 166.812  35
  12   3   3 530.733 198.583   2
  12   3   3 748.907 281.488  33
 -13   3  -3 1916.64 295.557  31
  13   3   3 2092.80 427.104   2
  13  -3   3 2030.73 426.974   2
 -13   3  -3 1634.10 332.388  35
 -14   3  -3 99.5801 112.881  31
 -14   3  -3-10.0224 34.7361  22
 -14  -3  -3 95.0909 48.3637  22
  14  -3   3 99.8666 82.9253   2
 -14   3  -3 51.7225 110.247  35
 -15  -3  -3 2234.12 169.582  17
 -15   3  -3 2435.97 169.629  22
 -16  -3  -3 60.9906 39.5941  17
 -16   3  -3 40.4016 53.0363  22
 -16  -3  -3 69.8733 57.8598  22
 -16   3  -3-2.35506 44.4131  21
 -17  -3  -3 196.998 56.4132  17
 -17   3  -3 302.455 62.0703  22
 -17  -3  -3 228.777 62.9154  22
 -17   3  -3 289.505 65.7171  21
 -18  -3  -3 6670.55 283.027  22
 -18   3  -3 6226.48 306.984   8
 -18   3  -3 5657.97 282.613  21
 -19  -3  -3 95.5454 53.7237  22
 -19   3  -3 111.185 42.1357  21
 -19   3  -3 99.5355 50.1246   8
 -20  -3  -3 14.0557 39.7821  22
 -20   3  -3-64.2265 38.3066  21
 -20   3  -3 25.2733 54.4058   8
 -21  -3  -3 419.809 69.6037  22
 -21   3  -3 457.066 65.9329  21
 -21  -3  -3 352.367 62.6472  21
 -21   3  -3 389.573 74.5316   8
 -22  -3  -3 32.1800 42.2013  22
 -22   3  -3 80.6324 33.5788  21
 -22  -3  -3 83.3538 37.0644  21
 -22   3  -3 98.4300 38.9798   8
 -23  -3  -3 59.8309 36.3018  22
 -23   3  -3 18.8649 22.7997  21
 -23   3  -3 35.8024 35.3357   8
 -23  -3  -3 40.5150 31.5116  21
  24   3   3 79.1026 25.7426  25
 -24  -3  -3 84.2396 27.3881  22
 -24   3  -3 94.2948 26.3895  21
 -24   3  -3 95.6974 32.2652   8
 -24  -3  -3 33.5128 23.7528  21
 -25   4   3 358.233 47.1027  23
  24   4  -3 101.165 26.5071  29
  23   4  -3 373.317 54.8495  29
 -23   4   3 303.323 51.6394  21
  22   4  -3-6.38461 30.5286  29
 -22   4   3 14.2176 28.4291  21
  22   4  -3 4.09776 19.1892  20
  21   4  -3 541.091 79.5094  29
 -21   4   3 549.670 73.9160  21
  21   4  -3 481.502 65.8150  20
  20  -4  -3 708.542 80.0454  30
  20   4  -3 744.512 98.0943  29
 -20   4   3 644.099 86.1495  21
  20   4  -3 699.899 88.8301  20
  19  -4  -3 3245.18 192.034  30
  19   4  -3 3742.38 231.510  29
 -19   4   3 3662.24 213.675  21
  19   4  -3 3368.98 208.553  20
  18   4  -3 3777.11 238.327  29
  18  -4  -3 3493.74 203.553  30
 -18   4   3 3461.11 215.646  21
  18   4  -3 3559.05 221.125  20
  17   4  -3 2332.21 188.251  29
  17  -4  -3 2198.72 160.039  30
 -17   4   3 2316.46 171.557  21
  17   4  -3 2194.93 139.887  25
  17   4  -3 2258.86 174.128  20
  16  -4  -3 7545.64 328.912  30
  16   4  -3 8144.05 380.604  29
 -16   4   3 7669.96 344.262  21
  16   4  -3 7492.82 357.556  20
  16   4  -3 7207.23 293.877  25
  15   4  -3 5033.79 294.510  29
  15   4  -3 4695.63 221.239  25
 -15   4   3 4766.63 258.383  21
  15   4  -3 4906.22 275.914  20
  15  -4  -3 4953.58 252.152  30
  14   4  -3 14457.8 564.638  29
  14   4  -3 13673.9 465.078  25
 -14   4   3 13974.1 517.489  21
  14   4  -3 14393.8 549.867  20
  14  -4  -3 14496.0 507.929  30
  13  -4  -3 22251.1 1293.23  36
 -13  -4   3 18907.2 1427.98  28
 -13  -4   3 22652.5 1402.24  26
  12  -4  -3 6019.86 615.571  36
 -12  -4   3 5216.68 690.293  28
  12  -4  -3 5152.71 577.437  27
 -12  -4   3 6244.89 668.958  26
  11  -4  -3 10299.8 800.458  27
 -11  -4   3 11689.7 907.313  26
 -11  -4   3 10537.2 947.559  28
  11  -4  -3 11429.1 842.357  36
 -10  -4   3 132.397 130.676  26
  10  -4  -3 93.6488 67.4204  27
  10  -4  -3 335.656 144.687  36
 -10  -4   3 74.6305 135.233  28
  -9  -4   3 4916.74 564.659  28
   9  -4  -3 4926.26 500.311  27
   9   4  -3 4590.62 408.147  15
   9  -4  -3 4957.50 495.352  36
  -8  -4   3 1159.02 272.042  28
   8  -4  -3 1052.17 218.890  27
   8   4  -3 969.726 167.727  16
   8   4  -3 948.709 189.685  15
   8  -4  -3 1163.70 235.642  36
  -7  -4   3 8502.90 677.086  28
   7   4  -3 8701.39 512.803  16
   7  -4  -3 8744.24 631.294  27
   7   4  -3 8935.15 570.366  15
   7  -4  -3 9359.89 637.807  36
  -6  -4   3 2195.22 307.092  28
   6   4  -3 2243.28 237.031  16
   6   4  -3 2028.79 259.673  15
   6  -4  -3 2381.04 299.978  36
   5  -4  -3 2500.54 300.671  36
   5   4  -3 2568.28 255.494  16
   5   4  -3 2464.98 282.986  15
  -5  -4   3 2534.63 323.283  28
  -5   4   3 2383.64 312.947  14
  -5   4   3 2289.21 258.819  33
  -4  -4   3 12428.4 724.526  28
   4   4  -3 12840.7 619.711  16
   4   4  -3 12802.5 672.679  15
  -4   4   3 12947.6 742.169  14
   4  -4  -3 12192.4 681.501  36
  -4   4   3 12913.3 659.388  33
   3  -4  -3 2788.67 296.019  36
  -3  -4   3 3011.02 316.523  28
   3   4  -3 2650.33 272.176  16
   3   4  -3 3187.04 313.164  15
  -3   4   3 2655.61 313.637  14
  -3   4   3 2923.11 292.612  33
   2  -4  -3 2715.94 285.690  36
   2   4  -3 3084.17 290.242  16
   2   4  -3 2947.37 294.492  15
  -2   4   3 2803.36 321.250  14
  -2   4   3 3031.90 292.155  33
  -1   4   3 42.2258 95.7098  14
   1   4  -3 397.809 114.421  16
   1   4  -3 150.449 96.6315  15
   1  -4  -3 335.079 120.182   4
   1  -4  -3 209.675 96.4877  36
  -1   4   3 345.421 131.456  32
  -1   4   3 193.909 88.1240  33
   0  -4  -3 254.343 115.624   4
   0   4  -3 269.558 110.121  16
   0   4  -3 359.696 122.902  15
   0   4   3 282.048 129.651  14
   0   4  -3 373.895 125.078  13
   0   4   3 532.609 169.016  32
   0   4   3 484.547 149.999  33
  -1   4  -3 672.791 126.425  16
  -1   4  -3 719.181 144.788  15
   1   4   3 829.508 200.443  32
   1   4   3 754.642 174.571  33
  -1  -4  -3 569.519 146.840   4
   1   4   3 541.820 163.824  14
  -1   4  -3 641.363 145.146  13
   2   4   3 1326.19 258.052  32
  -2  -4  -3 1304.40 246.327   4
   2  -4   3 1284.76 185.428  27
  -2   4  -3 2197.97 240.158  16
  -2   4  -3 1466.26 232.167  13
  -2   4  -3 1848.54 242.588  15
   2   4   3 1399.08 225.036  14
  -2   4  -3 1384.79 184.119  14
   2   4   3 1503.58 235.488  33
   3   4   3 26146.9 1128.12  33
  -3  -4  -3 22494.9 961.097  28
   3  -4   3 24556.8 1003.86  27
  -3   4  -3 27167.6 989.039  16
  -3   4  -3 21715.5 938.046  14
  -3   4  -3 25621.3 962.344  15
   3   4   3 24934.8 1153.15  14
   3   4   3 27034.6 1234.27  32
  -3   4  -3 26391.8 1062.74  13
  -3  -4  -3 25178.7 1150.34   4
   4   4   3 95.3489 94.9453  32
  -4   4  -3 51.6251 86.6017  16
  -4  -4  -3 119.068 89.0464  28
   4  -4   3-1.06713 51.6912  27
  -4   4  -3 182.352 86.8285  15
  -4   4  -3 110.150 108.517  13
   4   4   3-70.4046 88.2831  33
  -4   4  -3 91.1302 95.7345  31
  -5   4  -3 23511.8 992.074  31
   5  -4   3 24301.9 1106.14  27
  -5   4  -3 25073.8 958.422  16
  -5   4  -3 21666.0 880.214  15
  -5   4  -3 25700.0 1091.81  13
   5   4   3 23954.8 1239.04  32
  -5  -4  -3 23190.6 1037.13  28
   5   4   3 26211.6 1223.24  33
   6   4   3 488.920 206.449  32
  -6  -4  -3 502.143 153.080  28
  -6   4  -3 388.078 124.480  16
  -6   4  -3 928.197 199.020  13
   6   4   3 725.080 221.834  33
  -6   4  -3 528.600 142.270  31
  -7   4  -3 26631.8 1114.10  31
  -7  -4  -3 26207.1 1248.69  28
  -7   4  -3 26660.4 1037.70  16
   7   4   3 27388.5 1244.56   1
  -7   4  -3 29122.5 1255.51  13
   7   4   3 28752.7 1446.42  33
  -8   4  -3 8486.34 579.459  31
  -8  -4  -3 8630.71 686.496  28
  -8   4  -3 8499.31 514.723  16
   8   4   3 9133.65 687.420   1
  -8  -4  -3 9150.05 559.741  34
  -8   4  -3 8319.78 605.834  35
   8   4   3 9685.38 826.882  33
  -9   4  -3 3732.25 378.033  31
  -9  -4  -3 3650.19 350.879  34
  -9  -4  -3 3930.21 475.211  28
   9   4   3 3969.20 464.971   1
  -9   4  -3 3702.75 408.657  35
   9   4   3 4147.32 558.602  33
  10   4   3 551.523 201.216   1
  10   4   3 567.495 218.728   2
 -10  -4  -3 531.077 160.498  28
 -10   4  -3 404.911 154.480  35
 -10  -4  -3 473.261 143.325  34
  10   4   3 432.578 207.659  33
 -10   4  -3 527.417 160.135  31
 -11   4  -3 53.9260 78.0537  31
 -11  -4  -3 193.151 89.4350  34
  11   4   3 189.536 122.994   2
  11   4   3 172.031 117.549   1
 -11   4  -3 201.819 119.908  35
  11   4   3 316.089 194.458  33
  12   4   3 1940.90 416.107   2
  12   4   3 1779.61 431.951  33
 -12   4  -3 1759.16 338.913  35
  12  -4   3 1823.13 364.741   3
 -12   4  -3 1730.43 281.738  31
  13   4   3 1939.28 403.495   2
 -13  -4  -3 1592.40 126.581  22
  13  -4   3 1621.93 357.487   3
 -13   4  -3 1333.17 319.871  35
 -14   4  -3 41.7998 33.1100   9
  14   4   3 66.7007 71.9809  23
 -14  -4  -3 51.7393 42.7601  22
 -14   4  -3 4.21965 51.5465   8
 -15  -4  -3 1836.37 143.808  22
 -15   4  -3 1714.24 157.308   8
 -16  -4  -3 80.4623 55.5852  22
 -16   4  -3 141.824 61.9788   8
 -17  -4  -3 173.407 59.4074  22
 -17   4  -3 48.3496 34.5824  21
 -17   4  -3 48.2123 53.4861   8
 -18  -4  -3 2320.20 163.347  22
 -18   4  -3 2741.04 189.321   8
 -18   4  -3 2625.89 169.232  21
 -19  -4  -3 209.933 56.8918  22
 -19   4  -3 198.872 52.9476  21
 -19   4  -3 254.707 67.4414   8
 -20  -4  -3 266.541 60.0473  22
 -20   4  -3 349.441 57.6930  21
 -20   4  -3 311.481 64.7466   8
 -21  -4  -3 10.1624 32.6205  22
 -21   4  -3 35.2335 35.8718  21
 -21   4  -3-17.3326 39.8906   8
 -22  -4  -3 1072.83 87.6672  22
 -22   4  -3 886.893 89.0645   8
 -22   4  -3 832.827 75.5343  21
 -22  -4  -3 842.486 85.8329  21
  23   4   3-0.87683 21.2146  25
 -23  -4  -3 10.6475 25.9598  22
 -23   4  -3 82.3629 33.1628   8
 -23  -4  -3 9.32435 27.7406  21
  24   4   3 1183.01 67.5880  25
 -24   4  -3 1256.34 84.4887   8
 -24  -4  -3 1230.73 73.8322  22
 -24  -4  -3 1255.94 80.2658  21
  24   5  -3-0.01284 17.0630  29
 -24   5   3 26.5937 23.4428  23
  23   5  -3 80.0569 28.1395  29
 -23   5   3 13.0094 24.4581  23
 -22   5   3-7.01657 27.1652  21
  22   5  -3 8.27684 17.4865  20
  22   5  -3-19.4388 27.1647  29
  21   5  -3 67.3242 42.0762  29
 -21   5   3 43.6052 33.1823  21
  21   5  -3 27.7741 30.7962  20
  20   5  -3 256.818 65.8158  29
 -20   5   3 250.966 58.7721  21
  20   5  -3 185.775 49.3365  20
  19   5  -3 524.249 86.6733  29
 -19   5   3 496.156 79.2212  21
  19   5  -3 497.243 82.9658  20
  18   5  -3 946.646 119.050  29
 -18   5   3 841.442 102.774  21
  18   5  -3 776.238 98.8710  20
  17   5  -3-31.8991 38.1022  29
 -17   5   3 69.1816 47.1457  21
  17   5  -3 38.6428 47.9596  20
  16   5  -3 6305.34 334.667  29
  16   5  -3 6689.79 272.327  25
 -16   5   3 6441.16 313.738  21
  16   5  -3 6460.60 328.753  20
  15   5  -3 1534.10 114.779  25
 -15   5   3 1511.80 137.153  21
  15   5  -3 1442.86 145.930  20
  15  -5  -3 1388.00 123.836  30
  15   5  -3 1557.19 154.966  29
  14   5  -3 1500.51 152.626  29
  14  -5  -3 1327.64 120.309  30
 -14   5   3 1431.09 138.235  21
  14   5  -3 1533.19 155.533  20
  14   5  -3 1445.73 115.409  25
  13   5  -3 302.462 56.8560  25
  13   5  -3 383.335 88.9866   5
 -13   5   3 235.942 56.5456  21
  13   5  -3 331.549 79.7605  20
  13  -5  -3 273.249 54.9952  30
  12  -5  -3 144.744 95.3378  36
  12  -5  -3 232.289 150.208  27
 -12  -5   3-30.2609 137.496  28
 -11  -5   3 539.883 211.790  28
  11  -5  -3 852.570 243.955  27
 -11  -5   3 757.744 250.485  26
  11  -5  -3 736.120 216.963  36
 -10  -5   3 673.140 250.563  28
  10  -5  -3 673.709 203.275  27
  10   5  -3 680.649 171.193  15
  10  -5  -3 779.934 216.238  36
  -9  -5   3 2202.40 393.475  28
   9  -5  -3 2231.15 351.832  27
   9   5  -3 1878.22 277.381  15
   9  -5  -3 2184.58 341.341  36
  -8  -5   3 3477.09 482.476  28
   8   5  -3 3222.40 309.363  16
   8   5  -3 3436.24 371.260  15
   8  -5  -3 3647.53 421.795  36
  -7  -5   3 1545.47 298.817  28
   7   5  -3 1529.12 212.398  16
   7   5  -3 1862.17 274.728  15
  -7   5   3 1723.38 325.384  14
   7  -5  -3 1471.61 251.722  36
  -6  -5   3 105.004 68.8279  28
   6   5  -3 1.99573 74.1201  15
  -6   5   3 166.962 146.533  14
   6   5  -3 59.2415 63.4907  16
   6  -5  -3 25.9244 54.0622  36
   5  -5  -3 2.56578 51.5011  36
  -5  -5   3 102.203 92.5195  28
   5   5  -3 35.4795 59.2603  16
   5   5  -3 33.9207 84.2161  15
  -5   5   3 32.2646 82.1927  14
  -4  -5   3 754.685 193.269  28
   4   5  -3 774.277 156.264  16
   4   5  -3 850.498 192.075  15
  -4   5   3 650.520 150.267  33
  -4   5   3 674.071 180.650  14
   4  -5  -3 702.360 170.782  36
   3   5  -3 151.099 63.5050  16
   3   5  -3 139.795 94.6848  15
  -3   5   3 69.0707 106.094  14
  -3   5   3 92.5815 103.323  32
   3  -5  -3 151.119 94.8160  36
  -3   5   3 38.3234 56.3488  33
  -2   5   3 2867.99 369.130  32
   2   5  -3 3068.48 301.620  16
   2   5  -3 3155.38 320.221  15
  -2   5   3 2912.28 376.572  14
   2  -5  -3 2660.53 300.697  36
  -2   5   3 3201.66 340.580  33
  -1   5   3 9192.85 677.024  32
   1  -5  -3 8698.32 561.504  36
   1   5  -3 8679.45 523.746  16
   1  -5  -3 8931.40 652.996   4
   1   5  -3 9229.27 574.471  15
  -1   5   3 8879.02 653.063  14
  -1   5   3 8827.45 591.418  33
   0   5  -3 1366.35 200.346  16
   0   5   3 1223.00 247.135  32
   0   5  -3 946.282 172.793  15
   0  -5  -3 1336.38 251.483   4
   0   5   3 861.121 199.763  14
   0   5   3 1158.98 215.884  33
   1   5   3 12610.7 837.601  32
  -1  -5  -3 12301.4 787.554   4
  -1   5  -3 13210.4 669.327  16
  -1   5  -3 13293.8 696.232  15
   1   5   3 11817.5 792.765  14
  -1   5  -3 12644.1 715.944  13
   1   5   3 12723.3 753.738  33
   2   5   3 6305.39 584.093  32
  -2  -5  -3 6611.53 568.043   4
  -2   5  -3 6635.59 455.390  16
  -2   5  -3 6826.07 468.923  15
   2   5   3 6684.76 574.713  14
   2   5   3 6273.81 535.943  33
  -2   5  -3 6281.52 497.037  13
   3   5   3 177.573 119.093  32
  -3  -5  -3 20.6152 81.0971  28
   3  -5   3 44.5624 65.1973  27
  -3   5  -3-75.3804 65.8520  16
  -3  -5  -3-9.48166 84.4805   4
  -3   5  -3 25.2028 73.3107  15
   3   5   3 101.010 109.261  14
  -3   5  -3 224.305 112.170  13
   3   5   3 38.3792 100.975  33
  -4  -5  -3 92.9317 94.4352  28
   4  -5   3 30.4405 44.0312  27
  -4   5  -3 115.767 93.7120  16
  -4   5  -3-27.6249 54.7425  15
   4   5   3-42.4501 109.225  32
  -4   5  -3 74.3955 99.9198  13
   4   5   3-39.8171 76.8342  33
   5   5   3 1736.36 335.225  32
  -5   5  -3 2059.18 304.965  13
  -5  -5  -3 1838.57 268.356  28
   5  -5   3 2038.47 301.848  27
  -5   5  -3 2289.39 268.623  16
  -5   5  -3 1938.34 241.986  15
   5   5   3 2037.73 349.319  33
  -6  -5  -3 57.0755 68.3353  28
   6  -5   3 106.642 77.0446  27
  -6   5  -3 71.4539 64.1294  16
  -6   5  -3 39.8058 84.6525  13
   6   5   3 207.560 143.808  33
   7  -5   3 2394.44 363.137  27
  -7  -5  -3 2218.26 326.650  28
  -7   5  -3 2210.21 265.983  16
   7   5   3 2099.73 322.091   1
  -7   5  -3 2515.28 347.993  13
   7   5   3 2076.39 396.175  33
  -8  -5  -3 9318.35 754.972  28
   8  -5   3 11356.1 853.201  27
  -8   5  -3 9813.69 594.469  16
  -8   5  -3 8680.03 611.631  31
   8   5   3 9502.42 798.910   2
  -8   5  -3 10500.7 756.954  13
   8   5   3 9112.62 713.710   1
   8   5   3 10118.2 906.906  33
  -9   5  -3 146.192 81.5522  31
   9   5   3 153.047 86.6883   1
   9  -5   3 229.571 131.623  27
  -9   5  -3 282.162 138.798  13
  -9  -5  -3 204.531 110.989  34
   9   5   3 167.303 149.693  33
  10  -5   3 1271.76 306.903  27
 -10   5  -3 856.833 191.458  31
 -10   5  -3 972.637 264.038  13
  10   5   3 845.023 297.925  33
 -10  -5  -3 1252.41 217.201  34
  11  -5   3-13.4463 71.8464  27
 -11   5  -3 23.7179 95.4901  13
  11   5   3 170.706 145.225  33
  12   5   3 2952.83 245.099  23
 -12  -5  -3 3467.45 194.694  22
 -12   5  -3 3106.92 212.792   8
 -13   5  -3 238.269 57.0244   9
  13   5   3 261.282 84.0517  23
 -13  -5  -3 277.111 62.1001  22
 -13   5  -3 311.724 70.5117   8
  14   5   3 369.916 107.702  23
 -14  -5  -3 353.346 64.8637  22
 -14   5  -3 377.637 85.8337   8
  15   5   3 183.893 80.5704  23
 -15  -5  -3 260.927 62.2771  22
 -15   5  -3 283.174 71.9233   8
 -16  -5  -3 340.725 65.2425  22
 -16   5  -3-32.1335 47.4262   8
 -17  -5  -3 272.953 64.8100  22
 -17   5  -3 286.286 74.2508   8
 -18  -5  -3 522.057 80.3168  22
 -18   5  -3 591.513 93.2107   8
 -19  -5  -3 40.3311 48.8474  22
 -19   5  -3 34.9221 38.8155  21
 -19   5  -3 85.4166 41.9242   8
 -20  -5  -3 459.464 68.8320  22
 -20   5  -3 534.622 77.9124   8
 -21  -5  -3 19.7958 35.5903  22
 -21   5  -3 44.5876 43.3135   8
  22   5   3 1.38700 27.1346  25
 -22  -5  -3 42.3298 33.9683  22
 -22   5  -3-26.4956 33.9227   8
 -22  -5  -3-47.7308 33.0909  21
  23   5   3 512.568 47.6386  25
 -23  -5  -3 622.726 54.7114  22
 -23   5  -3 533.151 58.3239   8
 -23  -5  -3 554.909 57.6880  21
  23   6  -3 288.051 40.5071  29
 -23   6   3 246.105 47.8283  23
  22   6  -3 100.511 32.8723  29
 -22   6   3 59.8678 39.0969  23
  22   6  -3 29.5057 19.7131  20
  21   6  -3 550.904 71.6175  29
 -21   6   3 626.560 84.7151  23
  21   6  -3 482.790 61.1021  20
  20   6  -3 1020.32 102.312  29
 -20   6   3 1210.49 126.628  23
  20   6  -3 946.120 93.8970  20
  19   6  -3 523.110 86.9305  29
 -19   6   3 743.436 101.844  23
 -19   6   3 560.870 78.5753  21
  19   6  -3 550.611 78.5425  20
  18   6  -3 631.000 92.4775  29
 -18   6   3 587.133 91.1881  21
  18   6  -3 527.477 86.0215  20
  17   6  -3 545.259 94.7724  29
 -17   6   3 540.540 87.3363  21
  17   6  -3 609.205 92.4418  20
  16   6  -3 319.093 76.5320  29
 -16   6   3 326.776 69.6975  21
  16   6  -3 475.906 88.2866  20
  15   6  -3 6441.61 340.552  29
 -15   6   3 6264.55 311.420  21
  15   6  -3 6809.51 335.688  20
  14   6  -3 6832.34 380.620   5
 -14   6   3 6787.75 321.798  21
  14   6  -3 6312.58 343.965  20
  13   6  -3 6272.54 360.578   5
 -13   6   3 6080.35 302.885  21
  13   6  -3 6225.06 327.361  20
  12   6  -3 2586.82 152.867  25
  12   6  -3 2396.76 212.505   5
 -12   6   3 2265.84 177.731  21
  12   6  -3 2495.34 196.919  20
  11   6  -3 1185.05 247.924  15
  11   6  -3 1193.86 145.673   5
 -11   6   3 1237.36 124.616  21
  11   6  -3 1191.99 137.060  20
 -10  -6   3 614.038 248.388  28
  10   6  -3 555.569 153.547  15
 -10   6   3 463.526 236.266  14
  10  -6  -3 395.324 165.280  36
  -9  -6   3 6223.54 722.419  28
   9   6  -3 6572.37 570.404  15
  -9   6   3 6678.09 719.051  14
   9  -6  -3 6820.33 636.897  36
  -8  -6   3 5408.10 640.509  28
   8   6  -3 6135.43 543.809  15
  -8   6   3 5393.59 620.231  14
   8  -6  -3 6231.92 584.851  36
  -7  -6   3 4109.31 529.625  28
   7   6  -3 4523.90 452.432  15
  -7   6   3 3762.18 503.507  14
   7  -6  -3 4097.45 455.518  36
   7   6  -3 3747.85 359.326  16
  -6   6   3 4700.20 514.268  32
  -6  -6   3 5105.20 568.160  28
   6   6  -3 5941.58 463.608  16
   6   6  -3 6127.40 542.910  15
  -6   6   3 4073.75 527.493  14
   6  -6  -3 4625.97 471.743  36
  -5  -6   3 30.2061 112.912  28
   5   6  -3 192.128 100.985  16
   5   6  -3 159.318 108.641  15
  -5   6   3 79.8012 80.0673  14
  -5   6   3 91.8782 109.996  32
   5  -6  -3 269.339 121.940  36
  -4   6   3 971.859 232.271  32
  -4  -6   3 1047.60 242.915  28
   4   6  -3 871.135 185.570  16
   4   6  -3 703.912 190.358  15
  -4   6   3 1000.36 258.692  14
   4  -6  -3 866.091 188.774  36
  -3   6   3 5134.73 536.982  32
   3   6  -3 5298.88 436.391  16
   3   6  -3 5705.47 484.786  15
  -3   6   3 5340.26 547.658  14
   3  -6  -3 4896.42 445.718  36
  -2   6   3 8046.70 686.919  32
   2   6  -3 8043.96 538.067  16
   2  -6  -3 8395.30 692.171   4
   2   6  -3 9022.65 616.775  15
  -2   6   3 7902.55 671.443  14
   2  -6  -3 8088.54 578.145  36
   1  -6  -3 3842.19 465.774   4
   1   6  -3 3536.42 346.516  16
   1   6  -3 3788.86 387.149  15
  -1   6   3 3524.00 445.120  32
  -1   6   3 3097.84 427.887  14
   0   6   3 7470.30 673.374  32
   0   6   3 6698.28 575.460  33
   0  -6  -3 7835.81 669.404   4
   0   6  -3 7747.58 525.718  16
   0   6   3 8419.56 690.768  14
   0   6  -3 8567.59 588.210  15
  -1  -6  -3 2779.90 396.453   4
  -1   6  -3 2952.82 318.265  16
  -1   6  -3 2775.26 337.824  15
   1   6   3 2885.94 407.464  14
   1   6   3 2052.75 318.300  33
   1   6   3 2848.21 403.511  32
  -2   6  -3 60.9533 84.1328  16
  -2  -6  -3 9.68741 64.9147   4
  -2   6  -3-1.87436 62.2120  15
   2   6   3 1.56417 94.8183  14
  -2   6  -3-3.35745 82.3990  13
   2   6   3 72.2877 91.5229  33
   2   6   3-43.6682 115.416  32
   3   6   3 514.906 205.440  32
  -3  -6  -3 528.920 159.887  28
  -3   6  -3 647.091 155.575  16
  -3  -6  -3 631.177 198.091   4
  -3   6  -3 481.436 141.214  15
   3   6   3 531.007 212.806  14
  -3   6  -3 524.786 149.326  13
   3   6   3 484.758 193.297  33
  -4  -6  -3 7912.34 614.504  28
  -4   6  -3 8256.57 566.178  16
  -4   6  -3 7818.75 548.391  15
   4   6   3 8967.35 764.056  14
  -4   6  -3 8944.61 668.691  13
   4   6   3 8265.57 747.462  33
   4   6   3 6827.44 728.755  32
  -5  -6  -3 1881.55 295.919  28
  -5   6  -3 2239.71 284.013  16
  -5   6  -3 1965.34 322.986  13
   5   6   3 1803.05 366.709  33
  -6  -6  -3 1591.60 288.375  28
  -6   6  -3 1320.53 229.093  16
  -6   6  -3 1424.58 283.595  13
   6   6   3 1504.59 346.909  33
   7  -6   3 4574.90 535.100  27
  -7   6  -3 3987.79 392.111  16
   7   6   3 3883.82 561.344  33
  -7   6  -3 4291.76 498.534  13
   8  -6   3 354.094 163.471  27
  -8   6  -3 262.060 100.096  16
  -8   6  -3 502.596 204.150  13
   8   6   3 344.811 197.669  33
   9  -6   3 623.434 221.339  27
  -9   6  -3 565.366 150.365  16
  -9   6  -3 947.797 257.153  13
   9   6   3 647.067 251.405  33
  10  -6   3 66.8492 84.2432  27
  10   6   3 97.2227 188.627  33
  11   6   3 51.2672 51.6905  23
 -11   6  -3 118.922 40.1007   9
 -11   6  -3 72.5724 51.0251   8
 -12   6  -3 177.203 54.7799   9
  12   6   3 172.741 76.8450  23
  12   6   3 227.049 73.2007   5
 -12   6  -3 202.161 60.7923   8
 -13   6  -3 452.784 68.1759   9
  13   6   3 529.168 113.562  23
 -13  -6  -3 405.208 72.2212  22
  13   6   3 284.854 90.9715   5
 -13   6  -3 549.059 89.2701   8
  14   6   3-1.79684 54.7807   5
  14   6   3-57.9486 65.4515  23
 -14  -6  -3-29.9095 56.7790  22
 -14   6  -3-37.0977 50.0261   8
  15   6   3 69.9814 69.3014  23
 -15  -6  -3 37.3392 54.7154  22
 -15   6  -3-41.9810 50.0814   8
 -16   6  -3 1201.16 127.137   8
 -16  -6  -3 1228.00 115.759  22
 -17  -6  -3 446.532 76.2158  22
 -17   6  -3 474.211 86.0524   8
 -18  -6  -3 221.725 61.5127  22
 -18   6  -3 141.675 64.8308   8
 -19  -6  -3 503.438 65.8003  22
 -19   6  -3 503.382 77.5962   8
 -20   6  -3 3396.13 184.215   8
 -20  -6  -3 3184.45 162.181  22
  21   6   3 2014.24 109.903  25
 -21   6  -3 1901.19 125.821   8
 -21  -6  -3 1930.40 114.275  22
  22   6   3 846.746 62.2103  25
 -22   6  -3 866.910 73.6240   8
 -22  -6  -3 846.589 64.9942  22
 -22  -6  -3 835.637 73.0337  21
  23   6   3 197.918 27.8679  25
 -23   6  -3 183.655 30.8427   8
  22   7  -3 989.694 74.7375  29
 -22   7   3 1034.32 93.5765  23
  21   7  -3 208.691 44.9036  29
 -21   7   3 275.583 62.8565  23
  21   7  -3 238.317 38.8074  20
  20   7  -3 3462.81 185.785  29
  20   7  -3 3040.85 166.448  20
  19   7  -3 321.360 57.3164  20
  19   7  -3 486.275 76.0882  29
 -19   7   3 363.061 74.0198  23
  18   7  -3 1557.64 137.025  29
 -18   7   3 1637.14 151.052  23
  18   7  -3 1369.00 121.208  20
 -17   7   3 211.089 67.1956  23
  17   7  -3 199.939 58.8394  20
  17   7  -3 147.879 51.3710  29
  16   7  -3 895.959 115.678  29
 -16   7   3 1267.89 148.850  23
  16   7  -3 1073.50 121.001  20
  15   7  -3 29.0062 38.1233  29
 -15   7   3 51.5836 59.1736  23
  15   7  -3 84.0600 58.1453  20
 -14   7   3 540.448 109.512  23
  14   7  -3 677.047 119.526   5
  14   7  -3 502.480 100.973  20
 -13   7   3 1067.31 142.209  23
  13   7  -3 972.767 134.962   5
  13   7  -3 1016.17 128.146  20
 -12   7   3 682.614 115.716  23
  12   7  -3 554.316 106.815   5
  12   7  -3 550.274 99.8855  20
  11   7  -3 1549.29 168.496   5
 -11   7   3 1558.51 164.890  23
  11   7  -3 1329.89 150.853  20
 -10   7   3 1.13217 41.3760  23
  10   7  -3-8.17075 35.7486   5
  -9   7   3 1728.78 170.027  23
   9   7  -3 1333.42 157.694   5
   8   7  -3 143.219 116.393  15
  -8  -7   3 84.0458 103.259  28
  -8   7   3 38.5807 146.985  14
  -8   7   3-41.1926 50.3041  23
  -7  -7   3 11665.5 982.913  28
   7   7  -3 12214.5 831.814  15
  -7   7   3 10803.2 949.414  14
  -6  -7   3 27.0349 102.549  28
   6   7  -3 52.8128 74.2287  15
  -6   7   3 16.5353 130.915  14
   6   7  -3-14.2944 65.5655  16
  -5  -7   3 395.197 202.291  28
   5   7  -3 524.878 146.503  16
   5   7  -3 611.110 185.550  15
  -5   7   3 428.066 177.308  14
  -4   7   3 1573.84 342.425  14
  -4  -7   3 1727.74 329.271  28
   4   7  -3 1495.35 237.994  16
   4   7  -3 1479.30 272.523  15
   3   7  -3 154.941 89.4080  16
   3   7  -3 36.0951 86.3982  15
  -3   7   3 16.1982 90.0759  14
   3  -7  -3 59.8380 89.6607   4
  -2   7   3 12.7659 74.6581  32
   2   7  -3 59.6895 86.3142  16
   2   7  -3-68.2941 84.3343  15
  -2   7   3 95.1968 127.443  14
   2  -7  -3 59.4872 63.6124   4
   1   7  -3 2843.58 337.519  16
   1  -7  -3 2778.05 432.451   4
   1   7  -3 2820.29 365.840  15
  -1   7   3 2820.02 449.247  14
  -1   7   3 2409.89 402.814  32
   0   7   3 1483.09 328.388  32
   0   7  -3 1188.15 222.118  16
   0   7  -3 1374.62 253.816  15
   0  -7  -3 1684.09 329.994   4
   0   7   3 1162.88 288.787  14
  -1  -7  -3 1525.75 329.012   4
  -1   7  -3 1097.07 226.654  16
  -1   7  -3 1141.90 231.343  15
   1   7   3 1203.73 299.226  14
   1   7   3 1307.22 326.757  32
  -2  -7  -3 2307.54 396.362   4
  -2   7  -3 2137.78 303.285  16
  -2   7  -3 1928.33 302.412  15
   2   7   3 1916.47 373.133  14
   2   7   3 1746.01 368.258  32
  -3   7  -3 175.816 114.460  16
  -3  -7  -3 194.721 109.956   4
  -3   7  -3 165.932 106.352  15
   3   7   3 120.912 85.5890  32
   3   7   3 67.4850 103.128  14
  -3   7  -3 263.360 130.521  13
  -4   7  -3 7486.25 581.449  16
  -4   7  -3 6399.95 534.742  15
   4   7   3 6942.92 751.273  14
  -4   7  -3 7890.40 678.768  13
  -5   7  -3-49.4532 72.2834  16
  -5   7  -3 101.327 141.363  13
   5   7   3-90.3345 131.035  33
  -6   7  -3 2830.67 356.448  16
  -6   7  -3 3202.97 441.792  13
   6   7   3 2499.72 473.094  33
  -7   7  -3 5647.50 503.244  16
  -7   7  -3 6013.81 623.444  13
   7   7   3 5146.05 682.816  33
  -8   7  -3 346.464 126.829  16
  -8   7  -3 269.869 59.5204   9
   8   7   3 406.953 96.2935  23
   8   7   3 263.322 181.308  33
  -9   7  -3 1017.06 101.998   9
   9   7   3 1041.28 144.391  23
  -9   7  -3 932.142 103.479   8
   9   7   3 795.329 120.279   5
  10   7   3 1689.44 183.455  23
  10   7   3 1450.99 169.204   5
 -10   7  -3 1584.97 139.959   8
 -10   7  -3 1596.90 128.670   9
 -11   7  -3 435.808 77.0225   9
  11   7   3 395.168 93.8002  23
 -11   7  -3 405.430 79.3815   8
  11   7   3 366.858 89.2325   5
 -12   7  -3 809.955 95.6338   9
  12   7   3 793.104 131.676  23
 -12   7  -3 718.586 102.959   8
  12   7   3 836.768 128.073   5
 -13   7  -3 268.353 59.4693   9
  13   7   3 277.959 85.9815  23
 -13  -7  -3 243.065 62.5477  22
  13   7   3 180.207 71.1913   5
 -13   7  -3 200.198 61.7671   8
  14   7   3 89.4016 75.6190  23
  14   7   3 81.5699 64.1933   5
 -14  -7  -3 30.1434 46.4300  22
 -14   7  -3 51.1206 50.6592   8
 -15  -7  -3 620.421 87.5995  22
 -15   7  -3 631.094 93.5455   8
  15   7   3 693.757 131.911  23
 -16  -7  -3 76.5141 48.2623  22
 -16   7  -3 133.763 57.1655   8
 -17  -7  -3 92.7055 47.7200  22
 -17   7  -3 48.2223 50.7081   8
  18   7   3 122.950 46.6187  25
 -18  -7  -3 106.851 57.8477  22
 -18   7  -3 5.18275 40.4695   8
  19   7   3 439.515 55.3200  25
 -19  -7  -3 323.500 55.6013  22
 -19   7  -3 388.676 59.3469   8
  20   7   3 990.755 75.1052  25
 -20   7  -3 881.910 82.3447   8
 -20  -7  -3 912.846 74.8169  22
  21   7   3 163.187 31.0341  25
 -21  -7  -3 122.255 31.3805  22
 -21   7  -3 197.568 42.1941   8
  22   7   3 634.793 47.5069  25
 -22   7  -3 722.843 58.7607   8
 -22  -7  -3 642.290 50.8213  22
 -22  -7  -3 537.225 52.0640  21
 -21   8   3 223.968 44.7685  23
  21   8  -3 235.089 36.9865  29
  20   8  -3 1896.22 115.637  29
 -20   8   3 1943.57 144.394  23
  20   8  -3 1675.38 103.937  20
  19   8  -3 732.330 77.0969  29
 -19   8   3 879.057 99.0070  23
  18   8  -3 104.141 35.0433  29
  18   8  -3 94.5388 34.0356  20
  17   8  -3 1479.17 130.218  29
 -17   8   3 1819.08 162.214  23
  17   8  -3 1495.93 126.083  20
  16   8  -3 226.070 60.4920  29
 -16   8   3 305.964 86.5899  23
  16   8  -3 249.226 66.4164  20
  15   8  -3 313.012 73.8339  29
 -15   8   3 367.634 86.7258  23
  15   8  -3 519.916 93.4929  20
 -14   8   3 582.906 105.662  23
  14   8  -3 639.802 107.582   5
  14   8  -3 515.061 88.5967  20
 -13   8   3 68.2815 55.1496  23
  13   8  -3 75.3146 48.3227   5
  13   8  -3 142.933 57.3794  20
  12   8  -3 1084.23 144.927   5
 -12   8   3 1307.71 158.699  23
  12   8  -3 954.418 131.845  20
 -11   8   3 4675.22 292.335  23
  11   8  -3 3821.99 277.323   5
  11   8  -3 3931.69 261.636  20
 -10   8   3 3676.76 253.692  23
  10   8  -3 2913.24 240.922   5
  -9   8   3 8377.24 407.392  23
   9   8  -3 6696.98 382.248   5
  -8   8   3 1431.26 131.793   6
  -8   8   3 1804.92 175.457  23
   8   8  -3 1364.96 158.472   5
   8   8  -3 1522.45 116.139   9
  -7   8   3 9635.92 398.513   6
   7   8  -3 9774.65 361.872   9
   6   8  -3 1728.20 129.182   9
  -6   8   3 2136.95 193.125  23
  -6   8   3 1731.30 152.467   6
   5   8  -3 329.572 63.1989   9
  -5   8   3 330.059 72.6513   6
   5   8  -3 362.833 133.688  16
  -5   8   3 297.615 75.5576  23
   4   8  -3 5930.41 258.970   9
  -4  -8   3 6278.27 709.723  28
   4   8  -3 5417.00 511.150  16
  -4   8   3 5624.15 687.758  14
  -4   8   3 6004.08 334.768  23
   4   8  -3 6105.21 274.238  10
  -3  -8   3 5473.98 656.478  28
   3   8  -3 5224.66 492.836  16
   3  -8  -3 5345.53 653.450   4
  -3   8   3 4871.21 629.200  14
   2   8  -3 107.557 86.6197  16
   2   8  -3 134.279 137.554  15
   2  -8  -3 188.003 163.292   4
  -2   8   3 292.304 136.953  14
   1   8  -3 696.723 192.848  16
   1   8  -3 981.564 229.316  15
   1  -8  -3 1055.19 292.764   4
  -1   8   3 761.155 259.866  14
   0  -8  -3 4957.78 625.325   4
   0   8  -3 4337.08 455.565  16
   0   8  -3 4935.59 518.852  15
   0   8   3 4466.71 592.919  14
  -1   8  -3 80.0135 93.4886  16
  -1   8  -3 23.6026 98.4320  15
  -1  -8  -3-26.8569 96.1020   4
   1   8   3 94.0092 99.5129  14
  -2   8  -3 8477.46 655.307  16
  -2   8  -3 7809.00 654.202  15
   2   8   3 8614.79 885.625  14
  -2  -8  -3 8812.01 860.740   4
   3   8   3 912.596 300.705  14
  -3   8  -3 723.315 87.8535   9
  -3   8  -3 667.408 188.529  15
   3   8   3 698.359 114.405  23
  -4   8  -3 6187.34 269.385   9
   4   8   3 6066.70 349.502  23
   5   8   3 15.0903 42.0979   5
  -5   8  -3 105.188 56.3311   9
   5   8   3-22.9847 48.9367  23
  -6   8  -3 5730.40 262.863   9
   6   8   3 5682.34 341.645  23
   6   8   3 5153.42 320.442   5
  -7   8  -3 3772.66 206.324   9
   7   8   3 3777.13 277.937  23
   7   8   3 3236.06 256.784   5
  -7   8  -3 3167.40 204.769   8
  -8   8  -3 4767.01 238.461   9
  -8   8  -3 4037.73 240.678   8
   8   8   3 4619.77 301.219   5
   8   8   3 4876.65 320.293  23
  -9   8  -3 552.979 80.8349   9
   9   8   3 478.673 106.673  23
  -9   8  -3 450.056 84.8304   8
   9   8   3 523.811 102.680   5
 -10   8  -3 532.586 79.2524   9
  10   8   3 611.714 107.404  23
 -10   8  -3 536.540 82.4422   8
  10   8   3 428.446 98.3594   5
 -11   8  -3 644.066 83.3608   9
  11   8   3 696.143 122.813  23
 -11   8  -3 485.913 80.2227   8
  11   8   3 577.374 118.117   5
  12   8   3 2481.46 233.363  23
  12   8   3 2311.41 215.679   5
 -12   8  -3 2524.20 180.202   8
 -12   8  -3 2488.81 160.524   9
 -13   8  -3 275.267 63.4101   9
  13   8   3 338.970 99.1658  23
 -13  -8  -3 158.212 46.0042  22
 -13   8  -3 207.270 54.9874   8
  13   8   3 88.0413 62.5109   5
  14   8   3 2480.19 148.321  25
  14   8   3 2729.51 232.514  23
  14   8   3 2079.70 201.442   5
 -14   8  -3 2347.72 174.133   8
 -14  -8  -3 2611.98 166.609  22
  15   8   3 1326.56 103.541  25
  15   8   3 1559.05 170.547  23
 -15   8  -3 1323.80 124.041   8
 -15  -8  -3 1251.33 114.084  22
  16   8   3 106.244 40.2221  25
 -16  -8  -3 128.164 49.3896  22
 -16   8  -3 150.045 51.5081   8
 -17  -8  -3 140.667 50.0061  22
 -17   8  -3 116.975 45.4199   8
  17   8   3 141.668 40.8865  25
  18   8   3 1617.68 101.381  25
 -18   8  -3 1843.30 126.242   8
 -18  -8  -3 1785.72 120.464  22
  19   8   3 1329.32 83.3881  25
 -19   8  -3 1396.67 100.893   8
 -19  -8  -3 1382.10 92.7550  22
  20   8   3 316.004 38.6234  25
 -20  -8  -3 282.810 41.3842  22
 -20   8  -3 352.072 48.1501   8
 -21   8  -3 373.108 43.1430   8
 -19   9   3 296.115 53.9371  23
  19   9  -3 231.085 37.9454  29
  19   9  -3 255.082 41.1001  20
  18   9  -3 76.3657 31.1745  29
 -18   9   3 84.3230 35.1573  23
  18   9  -3 16.4116 24.6578  20
  17   9  -3 163.818 44.6377  29
 -17   9   3 190.022 53.4086  23
  17   9  -3 146.032 40.6683  20
  16   9  -3 53.5752 31.5476  20
  16   9  -3 103.391 36.8243  29
 -16   9   3 49.4180 49.4027  23
  15   9  -3 99.4675 32.8191  29
 -15   9   3 31.7228 43.8865  23
  15   9  -3 31.9836 39.1396  20
  14   9  -3 522.075 77.4692  29
  14   9  -3 650.280 99.3949   5
 -14   9   3 646.153 114.156  23
  14   9  -3 472.375 87.3308  20
 -13   9   3 944.459 137.109  23
  13   9  -3 893.233 123.778   5
  13   9  -3 913.663 111.981  20
  12   9  -3 1169.59 141.913   5
 -12   9   3 1142.49 147.486  23
  12   9  -3 1127.06 136.300  20
 -11   9   3 587.508 87.1157   6
 -11   9   3 888.101 130.749  23
  11   9  -3 529.468 99.2585   5
  11   9  -3 566.293 103.482  20
 -10   9   3 2449.74 178.749   6
 -10   9   3 2577.43 222.749  23
  10   9  -3 2241.97 208.649   5
  10   9  -3 2493.16 203.432  20
   9   9  -3 55.4812 41.8534   9
  -9   9   3 11.8791 56.0454   6
  -9   9   3 56.5241 55.3132  23
   9   9  -3-3.87472 40.0300   5
   8   9  -3 1377.13 110.981   9
  -8   9   3 1310.09 131.565   6
  -8   9   3 1195.57 151.390  23
   8   9  -3 1256.71 154.520   5
   7   9  -3 776.011 86.7646   9
  -7   9   3 930.034 115.362   6
  -7   9   3 914.693 135.747  23
   7   9  -3 807.234 133.766   5
   6   9  -3 23484.1 692.517   9
  -6   9   3 23585.3 745.060   6
  -6   9   3 24008.0 830.557  23
  -6   9   3 22876.6 750.248   7
   5   9  -3 19690.4 616.674   9
  -5   9   3 20899.2 754.480  23
  -5   9   3 19233.6 659.089   6
  -5   9   3 19066.1 668.258   7
  -4   9   3 338.602 82.1262   7
  -4   9   3 390.284 82.5521   6
   4   9  -3 431.422 71.6057   9
  -4   9   3 521.284 114.111  23
  -3   9   3 122.599 66.0248   7
  -3   9   3 29.5837 52.9231   6
   3   9  -3 56.6704 44.2230   9
  -3   9   3 36.7486 46.7755  23
  -2   9   3 1026.77 125.233   6
  -2   9   3 821.727 108.056   7
  -2   9   3 1172.89 145.446  23
   2   9  -3 1093.37 107.831   9
   1   9  -3 9528.57 361.268   9
  -1   9   3 9004.94 445.909  23
   1   9  -3 9034.24 365.071  10
  -1   9   3 8419.73 387.095   7
   0   9  -3 7006.04 292.517   9
   0   9   3 6675.83 372.410  23
   0   9  -3 6504.98 293.047  10
   0   9   3 5972.28 319.601   7
  -1   9  -3 543.219 79.0339   9
   1   9   3 419.465 91.0968  23
  -1   9  -3 453.399 74.4862  10
   1   9   3 339.271 78.1521   7
   2   9   3 352.858 77.0107   7
  -2   9  -3 489.347 72.6726   9
   2   9   3 439.320 92.7072  23
  -3   9  -3 1237.45 126.182   7
  -3   9  -3 1339.34 118.094   9
   3   9   3 1533.17 173.119  23
   4   9   3 27.3814 49.8317   5
  -4   9  -3 28.6699 47.9490   9
  -4   9  -3 20.7574 37.7228   6
   4   9   3-13.1085 50.0085  23
  -4   9  -3 20.1841 47.8241   7
  -5   9  -3 2164.92 161.235   6
  -5   9  -3 2792.03 172.304   9
   5   9   3 2534.86 223.975  23
   5   9   3 2363.32 212.043   5
  -6   9  -3 115.651 53.2525   6
   6   9   3 112.008 85.5758  23
   6   9   3 32.0553 44.6898   5
  -6   9  -3 79.2696 47.0650   9
  -7   9  -3 697.283 86.8182   9
  -7   9  -3 589.179 88.5147   6
  -7   9  -3 653.332 92.6037   8
   7   9   3 501.607 100.588   5
  -8   9  -3 26.9106 46.4850   9
   8   9   3 102.144 62.7821  23
  -8   9  -3 29.4225 49.5889   8
   8   9   3 6.46609 45.6512   5
   9   9   3 229.545 84.9710  23
  -9   9  -3 341.000 71.8122   8
   9   9   3 350.107 90.1685   5
  -9   9  -3 430.027 68.7827   9
 -10   9  -3 521.631 76.8836   9
  10   9   3 496.493 109.544  23
 -10   9  -3 524.401 89.4685   8
  10   9   3 457.446 103.793   5
 -11   9  -3 1455.54 119.207   9
  11   9   3 1182.55 154.747   5
  11   9   3 1192.46 154.915  23
 -11   9  -3 1479.28 133.856   8
 -12   9  -3 1354.70 111.784   9
  12   9   3 1546.87 169.302  23
  12   9   3 1261.82 154.145   5
 -12   9  -3 1472.59 132.149   8
  13   9   3 3353.61 250.154  23
 -13   9  -3 3180.96 194.879   8
 -13  -9  -3 3611.09 191.123  22
  13   9   3 2831.66 221.334   5
  14   9   3 1451.17 101.879  25
  14   9   3 1785.45 181.985  23
  14   9   3 1206.75 143.135   5
 -14   9  -3 1584.13 133.729   8
 -14  -9  -3 1500.74 120.485  22
  15   9   3 98.8727 33.2281  25
  15   9   3 87.2501 55.6898  23
 -15   9  -3 81.8755 49.6117   8
 -15  -9  -3-22.5138 44.1928  22
  16   9   3 76.5162 29.1873  25
 -16   9  -3 103.444 42.5905   8
 -16  -9  -3 1.01483 35.1237  22
 -17   9  -3 2480.01 144.017   8
 -17  -9  -3 2662.43 137.816  22
  18   9   3 3032.91 163.089  29
  18   9   3 3542.72 142.678  25
 -18   9  -3 4146.26 177.830   8
 -18  -9  -3 4520.98 173.437  22
 -19   9  -3 1191.18 78.7785   6
 -19  -9  -3 1271.00 76.3965  22
 -17  10   3 45.2920 30.4903  23
  17  10  -3 41.7862 21.6177  29
  17  10  -3 4.97077 22.6501  20
  16  10  -3 11.6212 20.8106  29
 -16  10   3 46.0031 36.4963  23
  16  10  -3 40.3504 38.1574  20
  15  10  -3 33.4475 32.9965  20
  15  10  -3 36.9102 28.8643  29
 -15  10   3-33.5404 32.5678  23
  14  10  -3 88.1860 36.8061  29
 -14  10   3 164.715 48.0695   7
 -14  10   3 126.596 56.3853  23
  14  10  -3 123.125 43.7144  20
 -13  10   3 285.706 62.9740   7
 -13  10   3 294.799 74.2420  23
  13  10  -3 376.656 76.9616   5
  13  10  -3 188.394 52.4135  20
 -12  10   3 120.932 52.1020   7
 -12  10   3 159.917 64.7297  23
  12  10  -3 103.577 51.5646   5
  12  10  -3 22.5427 43.1720  20
 -11  10   3 805.440 98.2350   7
 -11  10   3 781.707 95.4760   6
 -11  10   3 667.979 114.800  23
  11  10  -3 818.366 110.437   5
  11  10  -3 958.332 118.256  20
 -10  10   3 888.314 97.7583   6
 -10  10   3 844.896 128.698  23
  10  10  -3 679.704 108.270   5
  10  10  -3 791.842 107.294  20
 -10  10   3 905.188 109.969   7
  -9  10   3 29.4781 49.5420   6
  -9  10   3 76.5574 51.7130   7
  -9  10   3 31.7517 48.8528  23
   9  10  -3-81.1328 62.3903   5
   9  10  -3 138.784 54.0131   9
  -8  10   3 617.365 95.6622   7
   8  10  -3 628.766 76.1919   9
  -8  10   3 619.689 98.2919   6
  -8  10   3 484.993 112.068  23
   8  10  -3 525.003 103.695   5
  -7  10   3 2371.95 215.732  23
  -7  10   3 2275.85 174.377   6
   7  10  -3 1878.10 187.056   5
   7  10  -3 2394.44 145.658   9
  -7  10   3 2294.43 184.749   7
   6  10  -3 468.804 73.5249   9
  -6  10   3 383.257 90.4640   6
  -6  10   3 455.312 100.762  23
  -6  10   3 440.085 86.3849   7
   6  10  -3 360.703 91.8636   5
  -5  10   3 2804.48 196.755   6
  -5  10   3 2593.31 228.583  23
  -5  10   3 2815.90 197.958   7
   5  10  -3 2911.90 166.551   9
   4  10  -3 1158.03 104.730   9
  -4  10   3 1089.51 127.859   6
   4  10  -3 880.292 132.603   5
  -4  10   3 1438.51 170.117  23
  -4  10   3 1078.83 126.697   7
   3  10  -3 109.235 61.5565   9
  -3  10   3 21.5288 52.1035  23
  -3  10   3 7.59404 40.7175   7
   2  10  -3 2363.93 156.832   9
  -2  10   3 2004.96 210.069  23
  -2  10   3 2376.34 183.166   7
   1  10  -3 31.3449 56.7893   9
  -1  10   3 37.3223 58.4409  23
  -1  10   3 75.8875 45.6933   7
   0  10  -3 1425.75 120.231   9
   0  10   3 1303.76 158.847  23
   0  10   3 1121.59 137.334   7
   0  10  -3 1235.67 125.751   7
  -1  10  -3 838.008 92.8597   9
   1  10   3 932.164 140.233  23
   1  10   3 588.979 104.833   7
  -1  10  -3 785.994 102.659   7
  -2  10  -3 573.777 87.2980   9
   2  10   3 443.473 94.7726  23
   2  10   3 490.901 104.484   5
  -2  10  -3 419.743 75.3365   7
  -3  10  -3 1084.62 114.624   6
   3  10   3 1525.15 176.037  23
   3  10   3 1217.61 156.320   5
  -3  10  -3 1143.42 121.175   7
  -3  10  -3 1445.98 125.997   9
  -4  10  -3 2904.17 173.047   9
  -4  10  -3 2129.28 165.952   6
   4  10   3 2762.30 240.845  23
   4  10   3 2274.33 215.467   5
  -4  10  -3 2446.87 180.279   7
  -5  10  -3 4145.11 233.247   6
  -5  10  -3 4145.80 241.999   7
   5  10   3 4338.27 299.946  23
  -5  10  -3 4865.94 234.445   9
   5  10   3 4172.58 287.947   5
  -6  10  -3 9846.44 399.775   6
  -6  10  -3 11048.9 397.684   9
   6  10   3 10650.8 509.274  23
   6  10   3 10671.6 491.119   5
  -6  10  -3 10199.5 419.829   7
  -7  10  -3 10804.4 384.892   9
  -7  10  -3 9530.06 386.446   6
   7  10   3 10692.3 497.953  23
   7  10   3 8788.46 455.386   5
  -7  10  -3 9760.39 403.856   7
  -8  10  -3 1194.18 112.304   9
  -8  10  -3 872.041 106.323   6
   8  10   3 1150.39 151.402  23
   8  10   3 1060.50 142.150   5
  -9  10  -3-56.0344 39.9325   9
  -9  10  -3-0.53852 39.4677   6
   9  10   3-35.4324 51.9700  23
   9  10   3 18.4928 48.9512   5
 -10  10  -3 94.7050 41.8253   9
 -10  10  -3 74.0212 49.4535   6
  10  10   3 119.581 58.9142  23
  10  10   3 100.747 60.0027   5
 -11  10  -3-7.80328 37.6888   9
 -11  10  -3-23.9798 44.5859   6
  11  10   3 28.1134 56.9525  23
  11  10   3 34.2492 51.3913   5
 -12  10  -3 13.1016 28.8917   9
 -12  10  -3-12.4860 41.1171   6
  12  10   3 49.0397 59.4409  23
 -12 -10  -3 0.92469 44.3964  22
  12  10   3 52.8401 36.4881   5
 -13  10  -3 56.4773 37.8823   6
  13  10   3 17.4683 46.4329  23
  13  10   3-8.61331 42.7184   5
 -13 -10  -3-34.5577 49.3526  22
 -14  10  -3 2839.29 160.808   6
  14  10   3 3434.03 222.897  23
 -14 -10  -3 3397.97 166.899  22
 -15  10  -3 306.470 51.4190   6
 -15 -10  -3 455.406 60.8582  22
 -16  10  -3 266.166 43.7136   6
 -16 -10  -3 394.712 53.2864  22
 -17  10  -3 772.597 63.9792   6
 -17 -10  -3 910.108 68.1618  22
  16  11  -3 18.8397 19.4791  20
 -15  11   3 29.6093 24.6090  23
  15  11  -3 29.6970 24.8093  20
  14  11  -3-15.6733 23.9552  20
 -14  11   3 32.6755 31.9790  23
 -13  11   3 596.273 89.5959  23
  13  11  -3 576.311 75.5298  20
 -12  11   3 0.65016 37.3708  23
  12  11  -3 3.43194 28.7622   5
  12  11  -3 5.97240 32.0181  20
 -11  11   3 67.5706 42.9882   7
 -11  11   3 127.956 48.1716   6
 -11  11   3 27.5794 46.1004  23
  11  11  -3 33.8689 32.4516   5
  11  11  -3 82.8524 38.3927  20
 -10  11   3 1880.96 135.028   6
 -10  11   3 1830.89 175.153  23
  10  11  -3 1984.49 155.265  20
  10  11  -3 1639.42 149.956   5
 -10  11   3 1838.89 140.907   7
  -9  11   3 700.383 91.8183   7
  -9  11   3 706.449 118.139  23
   9  11  -3 521.503 86.1461   5
   9  11  -3 765.876 102.741  20
  -9  11   3 770.522 93.6993   6
  -8  11   3 751.554 94.2032   7
  -8  11   3 786.116 99.8903   6
  -8  11   3 658.071 113.931  23
   8  11  -3 697.267 108.138   5
   7  11  -3 1295.74 103.890   9
  -7  11   3 1123.77 146.864  23
   7  11  -3 1064.66 129.244   5
  -7  11   3 1144.31 115.645   7
  -6  11   3 4351.49 291.510  23
  -6  11   3 4477.43 246.207   7
   6  11  -3 4700.92 209.746   9
   5  11  -3 300.914 62.9152   9
  -5  11   3 263.584 91.3029  23
  -5  11   3 289.435 71.0407   7
   5  11  -3 184.622 73.6683   5
   4  11  -3 104.208 46.1378   9
  -4  11   3 119.218 50.0787   7
  -4  11   3 187.699 80.6123  23
   4  11  -3 195.972 69.5192   5
  -3  11   3 103.361 52.5395   7
   3  11  -3 53.7824 40.3529   9
   3  11  -3 47.9689 37.3940   5
  -3  11   3 109.404 61.5061  23
  -2  11   3 1854.10 198.279  23
  -2  11   3 1984.25 169.350   7
   2  11  -3 2168.88 144.670   9
   1  11  -3 3779.19 197.338   9
  -1  11   3 3154.03 251.820  23
  -1  11   3 3270.59 218.651   7
   0  11  -3 965.820 105.124   9
   0  11   3 700.293 133.190  23
   0  11  -3 753.454 104.803   7
   1  11   3 2052.66 201.345  23
   1  11   3 1913.48 183.769   5
  -1  11  -3 2168.20 143.680   9
  -1  11  -3 1787.82 150.765   7
  -2  11  -3 86.4296 53.6744   9
   2  11   3 47.3168 55.2769   5
   2  11   3-9.89236 54.7439  23
  -2  11  -3-19.9049 34.3542   7
   3  11   3 79.0830 66.9316   5
  -3  11  -3 99.7642 52.3393   6
  -3  11  -3 74.8175 47.5807   9
  -3  11  -3 70.7117 43.5174   7
   3  11   3 107.215 66.2915  23
   4  11   3 12.8200 44.0514   5
  -4  11  -3 47.4990 46.5677   6
  -4  11  -3 60.8081 44.9944   9
   4  11   3-16.5662 59.6691  23
  -4  11  -3 78.8702 47.7565   7
   5  11   3 294.780 82.0558   5
  -5  11  -3 232.181 64.3988   6
  -5  11  -3 216.206 54.2207   9
  -5  11  -3 230.500 52.5874   7
   5  11   3 430.554 93.2407  23
  -6  11  -3 89.3791 45.9949   7
  -6  11  -3-13.2866 39.9118   9
  -6  11  -3 10.5661 40.2567   6
   6  11   3-22.0926 57.3208  23
   6  11   3 53.1798 54.4228   5
  -7  11  -3 609.958 85.4604   7
  -7  11  -3 658.355 82.0975   9
  -7  11  -3 623.208 85.1812   6
   7  11   3 615.133 107.431  23
   7  11   3 526.825 97.0443   5
  -8  11  -3 64.7645 49.6012   7
  -8  11  -3 3.23255 34.6784   9
  -8  11  -3 23.2759 42.4188   6
   8  11   3-14.6274 59.6492  23
   8  11   3-17.9885 46.5311   5
  -9  11  -3 5124.18 221.783   9
  -9  11  -3 5342.20 241.195   6
   9  11   3 5820.39 318.797  23
   9  11   3 4704.89 282.445   5
  -9  11  -3 5050.40 245.173   7
 -10  11  -3 1317.28 110.056   6
  10  11   3 1547.60 159.003  23
  10  11   3 1351.86 141.273   5
 -10  11  -3 1352.10 98.2195   9
 -10  11  -3 1246.62 109.675   7
 -11  11  -3 1573.86 103.173   9
 -11  11  -3 1775.51 121.985   6
 -11  11  -3 1725.46 126.424   7
  11  11   3 1588.37 146.416   5
 -12  11  -3 1756.05 117.012   6
  12  11   3 1838.91 155.292  23
  12  11   3 1705.08 143.819   5
 -12  11  -3 1496.05 113.586   7
 -12 -11  -3 1773.99 119.811  22
 -13  11  -3 1857.49 114.157   6
 -13  11  -3 1547.93 108.957   7
  13  11   3 1568.03 129.467   5
  13  11   3 2256.24 168.224  23
 -13 -11  -3 2121.09 121.333  22
 -14  11  -3 395.213 49.7713   7
 -14  11  -3 484.305 55.2102   6
 -14 -11  -3 515.220 57.7055  22
 -15  11  -3 24.2979 24.8090   6
 -15 -11  -3 43.9239 28.7340  22
  13  12  -3 1137.69 85.2503  20
 -12  12   3 855.726 87.9281  23
  12  12  -3 1010.94 86.8829  20
 -11  12   3 9.39926 28.5266  23
  11  12  -3 38.7628 25.3046  20
 -10  12   3 35.4249 43.8580  23
  10  12  -3-5.05175 35.9095  20
 -10  12   3-11.5835 23.8334   7
   9  12  -3 36.7190 22.3393  24
  -9  12   3-8.62798 39.4219  23
   9  12  -3-35.3359 30.0254   5
   9  12  -3-3.43394 30.8427  20
  -9  12   3-73.9179 36.2051   7
   8  12  -3 444.769 47.0243  24
  -8  12   3 421.315 82.0585  23
   8  12  -3 317.286 64.4355   5
   8  12  -3 407.479 67.9937  20
  -8  12   3 363.911 61.0812   7
  -7  12   3 45.8279 36.0135   7
  -7  12   3 63.2588 52.8614  23
   7  12  -3 52.1713 39.6021   5
   7  12  -3-23.1199 39.4688  20
   6  12  -3 57.2032 42.1331   9
  -6  12   3 1.04298 50.7516  23
   6  12  -3 50.7990 40.9092   5
  -6  12   3 50.0419 38.7868   7
   5  12  -3 79.0430 46.1928   9
  -5  12   3-49.7113 44.7492  23
  -5  12   3 36.8991 37.6897   7
   5  12  -3-1.71459 31.7535   5
   4  12  -3 1078.28 89.9425   9
  -4  12   3 957.222 129.501  23
  -4  12   3 825.202 100.700   7
   3  12  -3 273.933 51.6389   9
  -3  12   3 214.785 75.7901  23
  -3  12   3 244.149 60.8655   7
   2  12  -3 43.1004 45.9425   9
  -2  12   3 51.5057 47.4002  23
  -1  12   3 683.633 107.867   5
  -1  12   3 861.863 121.408  23
   0  12  -3 254.299 55.1750   9
   0  12   3 184.051 72.5904  23
   0  12   3 358.796 86.0216   5
  -1  12  -3 562.115 69.5976   9
   1  12   3 440.514 87.7971   5
   1  12   3 495.734 95.8481  23
  -2  12  -3 381.081 62.6617   9
   2  12   3 325.670 85.5408  23
  -2  12  -3 410.765 69.3467   7
   2  12   3 370.802 82.0713   5
  -3  12  -3 215.797 52.7677   9
  -3  12  -3 223.694 56.7161   7
   3  12   3 28.4463 57.7207  23
   3  12   3 153.025 55.2861   5
  -4  12  -3 9.03061 37.3982   9
   4  12   3 68.6968 71.6358  23
   4  12   3-26.3421 54.2606   5
  -4  12  -3 36.6728 33.6416   7
  -5  12  -3 1211.62 98.8337   9
   5  12   3 1347.47 145.460  23
   5  12   3 1077.54 123.357   5
  -5  12  -3 1133.39 104.163   7
  -6  12  -3 1455.89 111.161   6
  -6  12  -3 1738.95 112.114   9
   6  12   3 1707.21 159.639  23
   6  12   3 1204.98 134.209   5
  -6  12  -3 1314.78 108.774   7
  -7  12  -3 910.374 86.5282   6
  -7  12  -3 977.852 80.9694   9
   7  12   3 898.878 107.804   5
  -7  12  -3 767.580 83.9296   7
  -8  12  -3 449.444 61.7766   6
  -8  12  -3 365.167 50.0853   9
   8  12   3 463.531 86.3858  23
   8  12   3 342.119 66.4566   5
  -8  12  -3 274.190 49.0168   7
  -9  12  -3 104.161 38.1963   6
  -9  12  -3 73.2818 28.9917   9
   9  12   3 113.858 52.4983  23
   9  12   3 59.0198 38.6304   5
  -9  12  -3 84.9951 34.5284   7
 -10  12  -3 556.978 61.7936   7
 -10  12  -3 545.576 51.3010   9
 -10  12  -3 632.464 65.1010   6
  10  12   3 964.122 106.828  23
  10  12   3 737.226 86.6399   5
 -10 -12  -3 838.609 73.0022  22
 -11  12  -3 116.041 33.8327   6
  11  12   3 166.434 49.1737  23
  11  12   3 95.7380 39.7017   5
 -11 -12  -3 63.0665 30.5398  22
 -11  12  -3 50.4926 23.1581   7
 -12  12  -3 45.8343 25.6414   6
 -12 -12  -3 60.6358 24.8532  22
 -13 -12  -3-1.88510 21.5041  22
   9  13  -3 351.504 47.6286  20
  -8  13   3 138.156 44.3622  23
   8  13  -3 130.473 33.0647  20
  -7  13   3 569.960 74.7559  23
   7  13  -3 622.922 72.0373  20
  -6  13   3 53.5699 40.9750   5
  -6  13   3 100.443 38.8843  23
   6  13  -3 33.7727 28.8737  20
  -5  13   3 1511.97 129.258  23
  -5  13   3 1477.09 130.728   5
   5  13  -3 1563.96 115.507  20
  -4  13   3 698.945 92.1728   5
  -4  13   3 526.858 88.5841  23
   4  13  -3 450.780 63.0825  20
  -3  13   3 71.9975 41.8681   5
  -3  13   3 60.6629 35.8591  23
  -2  13   3 71.1730 42.6459   5
   2  13  -3 208.529 42.9597   9
  -2  13   3 102.772 46.7349  23
   1  13  -3 1308.47 89.9621   9
  -1  13   3 1158.80 123.528  23
  -1  13   3 1045.61 115.921   5
   0  13  -3 1249.56 89.8447   9
   0  13   3 1209.32 126.666  23
   0  13   3 1036.82 113.155   5
  -1  13  -3 424.674 57.3292   9
   1  13   3 585.238 87.5452  23
   1  13   3 465.028 75.3382   5
  -2  13  -3 1032.17 84.3232   9
   2  13   3 1115.55 115.180  23
   2  13   3 948.880 106.176   5
   3  13   3 570.162 84.8228  23
   3  13   3 640.957 84.8750   5
  -3  13  -3 766.043 72.4659   9
  -4  13  -3 17.9938 25.4023   9
   4  13   3-15.8919 37.5986  23
   4  13   3-21.1378 34.6881   5
  -5  13  -3 353.658 45.8795   9
   5  13   3 402.324 69.9653  23
   5  13   3 246.805 53.9479   5
  -6  13  -3-7.52589 22.8720   9
   6  13   3 28.6242 32.4301  23
   6  13   3 29.1130 37.2235   5
  -7  13  -3 110.975 28.7455   9
   7  13   3 94.9487 38.3777  23
   7  13   3 59.7776 32.4830   5
   8  13   3 905.945 91.1213  23
  -8 -13  -3 518.513 57.0065  22
   9  13   3 574.893 70.5941  23
  -9 -13  -3 332.014 46.2600  22
  25   0  -4 298.399 36.4664  30
  24   0  -4 1060.58 79.7412  30
  23   0  -4 837.357 78.3760  30
  23   0  -4 734.233 67.3187  20
  22   0  -4 242.644 45.6981  20
  21   0  -4 54.1696 41.9402  29
  21   0  -4 111.017 39.4230  20
  20   0  -4 816.700 99.9063  29
  20   0  -4 778.394 91.3924  20
  19   0  -4 1130.70 125.761  29
  19   0  -4 1268.48 119.531  20
  18   0  -4 97.0879 41.7548  29
  18   0  -4 96.5015 40.9762  20
  17   0  -4 44.7436 38.0217  29
  17   0  -4 105.590 44.6592  20
  16   0  -4 12766.6 503.056  29
  16   0  -4 12812.5 486.283  20
  15   0  -4 8870.80 395.173  29
  15   0  -4 8863.26 383.212  20
  14   0  -4 9308.65 393.020  20
  14   0  -4 10482.1 835.961  36
 -13   0   4 14901.5 1091.06  26
  13   0  -4 13792.0 952.043  36
 -12   0   4 10378.3 872.090  26
  12   0  -4 9847.19 766.070  36
  11   0  -4 7644.19 639.837  36
 -11   0   4 8295.71 751.479  26
 -10   0   4 29957.5 1500.52  26
  10   0  -4 29559.9 1336.47  36
  -9   0   4 5012.06 540.977  26
   9   0  -4 5565.26 490.531  36
  -8   0   4 7986.00 655.158  26
   8   0  -4 8440.28 591.452  36
  -7   0   4 27033.8 1279.49  26
   7   0  -4 27843.2 1155.28  36
   6   0  -4 31767.5 1235.12  36
  -6   0   4 31606.8 1354.47  26
  -5   0   4 1752.18 256.778  26
   5   0  -4 1653.58 221.288  36
   4   0  -4 526.559 104.093  34
   4   0  -4 763.624 155.233  36
  -4   0   4 689.313 159.108  26
  -3   0   4 13.0458 65.6801  26
   3   0  -4 79.7979 78.9743  34
   3   0  -4 35.6524 75.4951  36
  -2   0   4 6089.42 399.007  26
   2   0  -4 6749.70 436.154  36
   2   0  -4 5373.27 340.713  34
   1   0  -4 24243.5 859.939  31
  -1   0   4 25053.6 888.409  26
   1   0  -4 24306.9 887.528  34
   0   0  -4 1487.64 172.329  31
   0   0  -4 1332.49 176.968  34
   0   0   4 1219.43 185.014  33
  -1   0  -4 13911.8 609.936  31
   1   0   4 14436.1 695.425  33
  -1   0  -4 14571.9 631.515  11
  -1   0  -4 13650.6 629.247  34
   2   0   4 17274.3 809.420  32
  -2   0  -4 17486.2 712.134  31
   2   0   4 16329.2 765.757  33
  -2   0  -4 16107.3 686.422  11
  -2   0  -4 16570.1 720.063  34
   3   0   4 11077.4 657.057  32
  -3   0  -4 12327.0 587.604  31
   3   0   4 11376.0 630.601  33
  -3   0  -4 11540.5 541.863  11
  -3   0  -4 11724.0 591.089  34
   4   0   4 24499.6 1107.68  32
  -4   0  -4 26849.4 999.680  31
   4   0   4 27713.8 1118.42  33
  -4   0  -4 25113.7 923.768  11
  -4   0  -4 28134.5 1028.15  34
  -5   0  -4 6891.46 453.457  31
   5   0   4 6518.18 496.649  33
  -5   0  -4 5941.69 365.995  11
  -5   0  -4 6439.39 441.241  34
   5   0   4 5827.02 494.027  32
   6   0   4 5398.77 476.265  33
   6   0   4 6314.53 538.933   1
  -6   0  -4 6028.83 444.579  34
  -6   0  -4 5651.70 346.694  11
  -6   0  -4 6132.48 432.388  31
   6   0   4 4938.66 493.557  32
  -7   0  -4 61717.9 1904.44  31
  -7   0  -4 52416.9 1656.10  11
   7   0   4 61369.1 2165.85   1
  -7   0  -4 61974.2 1905.61  34
   7   0   4 55361.6 2026.72  33
  -8   0  -4 127754. 3485.36  31
   8   0   4 120117. 3818.64   1
  -8   0  -4 117855. 3453.23  34
   8   0   4 119433. 3718.16  33
  -9   0  -4 121098. 3421.92  31
   9   0   4 122294. 3856.07   1
  -9   0  -4 121420. 3435.61  34
 -10   0  -4 10161.7 654.429  31
  10   0   4 10261.1 868.467   1
  10   0   4 9485.50 801.703  33
 -11   0  -4 2692.23 339.400  31
  11   0   4 2325.80 427.925  33
 -12   0  -4 665.157 178.527  31
  12   0   4 877.879 297.618   2
  12   0   4 511.815 220.736  33
 -13   0  -4 328.779 123.623  31
  13   0   4 267.682 186.144   2
 -14   0  -4 3041.97 185.021  22
 -14   0  -4 2681.70 188.847  17
 -15   0  -4 772.009 109.458  17
 -15   0  -4 923.156 103.296  22
 -16   0  -4 1295.40 137.131  17
 -16   0  -4 1390.97 126.727  22
 -17   0  -4 504.008 79.6901  22
 -18   0  -4 6675.71 292.049  22
 -19   0  -4 613.211 84.0932  22
 -20   0  -4 8414.78 323.392  22
 -21   0  -4 1154.48 101.380  22
 -22   0  -4 271.708 44.9733  22
 -23   0  -4 355.056 57.4129   8
 -24   0  -4 138.675 32.6169   8
  25   1  -4 1918.63 97.5112  30
  24  -1  -4 77.4069 24.6997  30
  24   1  -4 127.233 32.8693  30
  23  -1  -4 220.499 43.6275  30
  23   1  -4 127.649 37.5922  29
  23   1  -4 164.297 33.9678  20
  22  -1  -4 71.7465 36.0053  30
  22   1  -4 18.3273 33.3848  29
  22  -1  -4 67.0452 26.4777  20
  22   1  -4 38.9973 28.8024  20
  21  -1  -4 232.202 48.5233  20
  21   1  -4 292.863 62.8841  29
  21   1  -4 217.623 48.4036  20
  20  -1  -4-17.2955 38.0736  29
  20  -1  -4 5.34567 29.6786  20
  20   1  -4 55.6311 41.7573  20
  20   1  -4-8.60076 34.1495  29
  19  -1  -4 1137.04 121.108  29
  19   1  -4 1262.84 128.557  29
  19  -1  -4 1217.28 116.908  20
  19   1  -4 1070.91 110.379  20
  18   1  -4 1488.55 143.271  29
  18  -1  -4 1325.37 137.663  29
  18  -1  -4 1367.15 128.687  20
  18   1  -4 1464.27 135.394  20
  17  -1  -4 546.420 89.2370  29
  17   1  -4 531.823 90.5551  29
  17  -1  -4 506.192 80.6142  20
  17   1  -4 404.384 79.3875  20
  16  -1  -4 24278.5 795.677  29
  16  -1  -4 25096.4 780.326  20
  16   1  -4 23640.6 781.413  20
  16   1  -4 24635.3 802.400  29
  15   1  -4 94.3295 50.7100  29
  15  -1  -4 70.2038 45.6678  29
  15   1  -4 107.779 44.8531  20
  15  -1  -4 86.0376 31.0478  20
  14  -1  -4 3299.57 213.229  29
  14   1  -4 3187.18 213.520  29
  14  -1  -4 3113.83 198.565  20
  14   1  -4 3198.44 208.096  20
 -13   1   4 73.1009 117.171  26
 -13  -1   4 19.4493 106.175  26
  13   1  -4 107.969 106.636  36
  13  -1  -4 117.791 85.4855  36
 -12   1   4 821.899 242.026  26
 -12  -1   4 770.591 227.076  26
  12   1  -4 965.602 236.051  36
  12  -1  -4 932.958 247.218  36
 -11   1   4 2357.71 403.258  26
 -11  -1   4 1995.92 363.105  26
  11   1  -4 2091.95 315.706  36
  11  -1  -4 2377.08 355.759  36
 -10  -1   4 846.041 228.244  26
  10   1  -4 1003.61 210.266  36
  10  -1  -4 900.275 212.555  36
 -10   1   4 923.553 245.732  26
  -9   1   4 3953.07 473.256  26
  -9  -1   4 3823.73 481.190  26
   9   1  -4 3759.76 328.440  11
   9   1  -4 3766.87 393.655  36
   9  -1  -4 3792.56 412.724  36
  -8   1   4 12897.3 835.079  26
  -8  -1   4 13421.8 903.101  26
   8   1  -4 11945.7 624.982  11
   8  -1  -4 13521.1 779.740  36
   8   1  -4 12306.7 709.697  36
  -7   1   4 9751.33 686.154  26
  -7  -1   4 9936.71 730.132  26
   7   1  -4 8747.75 520.890  11
   7   1  -4 9474.21 585.066  36
   7  -1  -4 9164.61 616.041  36
  -6   1   4 82.6320 63.7542  26
  -6  -1   4 135.882 88.4759  26
   6   1  -4 216.294 109.681  11
   6  -1  -4 249.893 127.348  36
   6   1  -4 13.8364 66.9284  36
  -5   1   4 806.715 176.713  26
  -5  -1   4 1118.29 216.921  26
   5   1  -4 881.962 164.121  36
   5   1  -4 1176.65 194.094  11
   5  -1  -4 907.680 181.266  36
   4  -1  -4 939.763 136.216  34
  -4   1   4 1036.24 193.279  26
   4   1  -4 1164.56 180.491  36
  -4  -1   4 885.605 186.469  26
   4   1  -4 1283.88 179.124  11
   4  -1  -4 1258.20 205.899  36
  -3   1   4 295.867 109.322  26
  -3  -1   4 318.687 114.185  26
   3  -1  -4 240.211 99.0250  36
   3   1  -4 367.791 105.483  11
   3   1  -4 273.396 99.2546  36
   3  -1  -4 224.893 81.5114  34
   2  -1  -4 2125.68 189.761  31
   2  -1  -4 2940.00 294.902  36
   2   1  -4 2584.53 257.644  16
  -2   1   4 2781.53 256.344  26
  -2  -1   4 2904.34 293.036  26
   2   1  -4 2803.98 264.010  11
   2  -1  -4 2698.92 233.919  34
   1   1  -4 206.574 92.1399  31
   1  -1  -4 186.761 96.9838  34
   1  -1  -4 151.582 90.4140  36
  -1   1   4 227.109 73.9743  26
   1   1  -4 331.458 105.179  16
  -1  -1   4 383.278 103.276  26
   1   1  -4 397.090 114.335  11
   1  -1  -4 196.397 66.5293  31
   1   1  -4 148.365 67.3501  34
   0   1  -4 12549.3 579.551  31
   0  -1  -4 12140.1 546.787  31
   0   1  -4 13379.8 619.711  16
   0   1  -4 12733.7 604.878  34
   0   1   4 13070.0 665.791  33
   0   1  -4 13302.3 593.861  11
   0  -1  -4 12917.7 602.006  34
  -1  -1  -4 14928.7 633.266  31
  -1   1  -4 15457.0 669.654  31
  -1  -1  -4 15732.8 685.741  34
  -1   1  -4 16299.6 691.635  16
   1   1   4 15217.0 739.633  33
  -1   1  -4 13380.3 581.082  13
   1  -1   4 15459.5 720.389  33
  -1   1  -4 16082.4 678.636  11
  -1   1  -4 16249.8 711.123  34
   1   1   4 17191.1 820.141  32
  -2   1  -4 215.727 92.6530  31
   2  -1   4 291.989 103.135  32
  -2  -1  -4 334.437 108.993  31
   2   1   4 251.948 98.7334  33
   2  -1   4 226.954 80.3772  33
  -2   1  -4 357.603 117.056  16
  -2   1  -4 231.235 71.6626  13
   2   1   4 283.197 129.841  32
  -2   1  -4 355.490 100.072  34
  -2   1  -4 367.192 113.423  11
  -2  -1  -4 359.013 122.152  34
   3  -1   4 9300.87 562.449  32
   3   1   4 10005.3 636.498  32
  -3   1  -4 9930.88 535.973  31
  -3  -1  -4 10270.0 519.801  31
   3  -1   4 9131.61 544.434  33
  -3   1  -4 9944.22 517.990  16
   3   1   4 9818.24 604.342  33
  -3   1  -4 10502.1 511.029  11
  -3   1  -4 10329.7 571.171  34
  -3  -1  -4 9984.50 537.634  34
   4  -1   4 11714.7 673.310  32
   4   1   4 12271.6 759.337  32
  -4  -1  -4 14856.7 685.241  31
  -4   1  -4 13372.5 624.593  16
  -4   1  -4 13801.9 664.859  31
  -4   1  -4 13178.4 600.117  11
  -4  -1  -4 14010.1 612.861  11
  -4   1  -4 13753.0 681.714  34
  -4  -1  -4 14493.8 687.153  34
   4   1   4 13336.2 744.209  33
   4  -1   4 13065.8 692.620  33
   5  -1   4 673.567 167.475  32
  -5   1  -4 666.273 156.973  31
   5  -1   4 746.040 198.719   1
  -5  -1  -4 577.424 141.488  34
  -5   1  -4 506.932 114.788  16
   5   1   4 377.173 148.549  32
  -5   1  -4 671.257 129.936  11
  -5  -1  -4 495.667 108.199  11
   5  -1   4 619.305 152.287  33
  -5  -1  -4 502.149 130.890  31
   5   1   4 558.010 163.952  33
   6   1   4 243.508 125.139  32
  -6   1  -4 385.422 135.877  31
  -6  -1  -4 383.644 115.061  31
   6  -1   4 485.702 161.749   1
  -6   1  -4 376.717 103.603  16
   6  -1   4 254.214 102.550  33
   6   1   4 233.060 120.816  33
  -6   1  -4 221.261 82.0102  11
  -6  -1  -4 228.005 73.7312  11
  -6  -1  -4 309.703 123.146  34
  -7   1  -4 37620.6 1354.00  31
   7   1   4 37444.0 1555.90   1
  -7   1  -4 33264.4 1165.39  11
   7  -1   4 37598.3 1616.54   1
  -7  -1  -4 38097.3 1351.67  34
   7   1   4 35807.5 1515.88  33
   7  -1   4 34553.6 1431.27  33
  -7  -1  -4 38729.2 1354.10  31
   7   1   4 32353.0 1530.43  32
   8  -1   4 131.388 91.6635   1
  -8   1  -4 49.6167 121.734  31
  -8  -1  -4 112.166 82.0206  31
   8   1   4 126.556 129.163   1
  -8  -1  -4 146.739 92.0679  34
   8  -1   4 204.386 124.887  33
   8   1   4 215.105 133.624  33
  -9   1  -4 54009.2 1865.05  31
  -9  -1  -4 57187.5 1883.76  31
   9  -1   4 55010.0 2259.04   1
   9   1   4 55921.0 2189.02   1
  -9  -1  -4 52403.7 1807.06  34
   9  -1   4 47830.0 2023.98  33
   9   1   4 50145.9 2150.55  33
 -10   1  -4 2748.64 333.265  31
 -10  -1  -4 2125.71 293.704  31
  10   1   4 2600.03 430.839  33
  10   1   4 2636.04 426.031   1
 -10  -1  -4 2411.46 310.829  34
  10  -1   4 2194.65 370.334  33
 -11   1  -4 2839.87 358.828  31
 -11  -1  -4 3195.38 366.821  31
  11   1   4 2465.04 445.941  33
 -11  -1  -4 2819.62 353.278  34
  11  -1   4 3316.63 524.376   2
  11   1   4 2977.27 478.075   1
 -12   1  -4 1155.47 235.265  31
 -12  -1  -4 1260.26 241.533  31
  12  -1   4 1148.27 331.227   2
  12   1   4 1614.63 390.635   2
  12   1   4 1118.07 306.531  33
 -13   1  -4 2659.65 365.600  31
 -13  -1  -4 3031.77 383.704  31
  13   1   4 2617.04 489.224   2
  13  -1   4 2616.76 523.222   2
  13   1   4 2064.41 446.443  33
 -14   1  -4-4.31679 38.5495  17
 -14  -1  -4-16.2489 35.4283  17
 -14   1  -4 85.4864 50.3764  22
 -14  -1  -4-56.4278 36.8856  22
 -15   1  -4 553.842 86.1132  17
 -15  -1  -4 650.497 98.8676  17
 -15   1  -4 780.709 97.5579  22
 -15  -1  -4 804.226 98.0752  22
 -16  -1  -4 37.9569 42.8878  17
 -16   1  -4-3.34930 43.8703  22
 -16  -1  -4-13.5666 48.7966  22
 -17  -1  -4 596.445 98.3404  17
 -17   1  -4 573.960 84.2715  22
 -17  -1  -4 601.026 80.8079  22
 -18   1  -4 4268.07 214.837  22
 -18  -1  -4 4323.21 220.183  22
 -19   1  -4 556.991 77.3473  22
 -19  -1  -4 779.322 94.7978  22
 -19  -1  -4 631.402 85.1567  21
 -20   1  -4 644.488 79.0097  22
 -20  -1  -4 578.499 84.5782  22
 -20  -1  -4 561.707 74.6792  21
 -21   1  -4 300.274 53.5632  22
 -21  -1  -4 190.104 46.6261  22
 -21  -1  -4 189.731 44.6643  21
 -22  -1  -4 390.876 62.1832  22
 -22  -1  -4 230.990 45.3126  21
 -22   1  -4 278.640 57.3023   8
 -23  -1  -4 471.782 57.4044  22
 -23   1  -4 364.301 58.1574   8
 -24   1  -4-0.48736 20.1870   8
 -24  -1  -4 5.08049 21.3904   8
  25   2  -4 60.2061 18.6893  30
  24  -2  -4 112.927 25.1789  30
  24   2  -4 90.0404 26.7227  30
  23  -2  -4-4.34512 22.9846  30
  23   2  -4 45.6340 30.9571  29
  23   2  -4 18.6986 20.3262  20
  22  -2  -4 23.0634 28.4766  30
  22   2  -4 6.86321 32.4980  29
  22   2  -4 13.9340 26.9967  20
  21   2  -4-22.0894 40.0762  29
  21   2  -4-39.5001 34.9488  20
  21  -2  -4 21.5370 33.6723  30
  20  -2  -4 45.3032 42.1112  30
  20   2  -4-9.61717 36.3591  29
  20  -2  -4 47.1463 40.5264  20
  20   2  -4 62.6077 38.6849  20
  19  -2  -4 274.264 61.7735  30
  19   2  -4 275.866 65.0678  29
  19  -2  -4 293.211 57.1473  20
  19   2  -4 257.938 63.0181  20
  18   2  -4 1783.23 156.950  29
  18  -2  -4 1919.00 147.139  20
  18   2  -4 1765.28 152.052  20
  17  -2  -4 1247.75 131.804  29
  17   2  -4 1243.12 138.334  29
  17  -2  -4 1357.73 126.322  20
  17   2  -4 1117.91 124.100  20
  16  -2  -4 84.8688 48.8689  29
  16   2  -4 82.5205 55.6609  29
  16   2  -4 226.453 66.6853  20
  16  -2  -4 194.868 55.9963  20
  15  -2  -4 1595.11 144.105  29
  15   2  -4 1549.17 151.927  29
  15  -2  -4 1516.94 137.053  20
  15   2  -4 1492.69 144.101  20
  14  -2  -4 2245.57 172.876  29
  14   2  -4 2071.98 169.679  29
  14  -2  -4 2321.39 165.362  20
  14   2  -4 2054.47 168.124  20
 -13   2   4 892.773 274.521  26
 -13  -2   4 1190.87 319.661  26
  13  -2  -4 852.743 247.489  36
 -12   2   4 214.773 116.140  26
 -12  -2   4 160.999 172.806  26
  12  -2  -4 189.469 118.519  36
 -11   2   4 4094.51 516.863  26
 -11  -2   4 4570.60 580.625  26
  11  -2  -4 4211.62 491.497  36
 -10   2   4 1760.47 323.011  26
 -10  -2   4 1642.33 342.654  26
  10  -2  -4 1856.26 311.008  36
  -9   2   4 2616.61 384.892  26
  -9  -2   4 2537.86 401.540  26
   9  -2  -4 2576.42 350.813  36
  -8   2   4 2104.41 322.896  26
  -8  -2   4 2605.06 375.834  26
   8  -2  -4 2388.89 315.397  36
   8   2  -4 2323.12 248.127  11
   8   2  -4 2055.45 261.622  36
   7  -2  -4 4431.68 432.001  36
  -7   2   4 4157.91 451.845  26
  -7  -2   4 4691.20 498.769  26
   7   2  -4 4109.37 337.613  11
   7   2  -4 4239.18 361.218  36
  -6   2   4 1896.18 294.431  26
  -6  -2   4 2220.62 317.197  26
   6   2  -4 2074.48 236.017  11
   6   2  -4 2139.08 242.844  36
   6  -2  -4 2247.82 297.058  36
   5   2  -4 4014.40 339.190  16
  -5   2   4 3576.45 374.089  26
  -5  -2   4 4745.48 453.043  26
   5  -2  -4 4495.11 401.438  36
   5   2  -4 4122.52 332.825  11
   5   2  -4 3707.74 319.179  36
   4   2  -4 270.742 108.930  16
  -4   2   4 326.941 110.760  26
  -4  -2   4 464.306 156.280  26
   4   2  -4 394.424 126.764  11
   4  -2  -4 318.946 120.462  36
   4   2  -4 224.123 80.9524  36
   3   2  -4 10199.1 557.241  16
  -3  -2   4 10388.9 636.426  26
   3   2  -4 10432.2 537.987  11
   3  -2  -4 10185.5 596.585  36
  -2   2   4 4547.87 381.744  33
   2  -2  -4 3667.80 311.768   4
   2   2  -4 3996.47 326.904  16
   2   2  -4 4258.18 324.903  11
   2  -2  -4 4482.30 378.347  36
   1   2  -4 62.8319 92.0506  16
   1  -2  -4 29.8803 48.4221   4
   1  -2  -4 113.616 66.5909  31
  -1   2   4-59.5951 67.0338  33
   1   2  -4 100.245 67.0276  11
   1  -2  -4 0.53964 61.8051  36
   0   2  -4 44620.8 1388.26  31
   0  -2  -4 37968.9 1240.52  31
   0   2  -4 43659.2 1394.07  16
   0   2   4 46767.8 1520.72  33
   0   2  -4 36601.7 1284.23  13
   0   2  -4 44974.5 1372.42  11
   1   2   4 1022.80 210.829  32
  -1   2  -4 897.220 151.374  31
  -1  -2  -4 1018.63 142.249  31
   1   2   4 1192.21 196.222  33
  -1   2  -4 1169.61 183.361  16
   1  -2   4 1015.09 163.419  33
  -1   2  -4 902.476 152.293  13
  -1   2  -4 1287.10 176.476  11
  -1  -2  -4 1034.53 171.508  34
   2  -2   4 1839.92 215.703  32
  -2   2  -4 1820.90 225.010  31
  -2  -2  -4 1880.64 204.190  31
  -2   2  -4 2191.79 236.343  16
   2  -2   4 1746.45 213.237  33
  -2   2  -4 1932.70 213.772  13
  -2   2  -4 2003.84 224.070  11
  -2  -2  -4 1945.73 230.453  34
   2   2   4 2001.12 288.862  32
   2   2   4 2041.30 275.369  33
   3   2   4 2497.35 325.681  32
  -3  -2  -4 2278.33 233.358  31
  -3   2  -4 2081.61 232.661  16
   3  -2   4 2157.76 289.750   1
  -3   2  -4 2129.13 243.302  13
  -3   2  -4 2061.10 223.062  11
   3  -2   4 2348.17 255.028  33
  -3  -2  -4 2553.76 263.369  34
  -3   2  -4 2363.66 260.008  31
   3   2   4 2236.84 295.300  33
   4   2   4 10446.3 705.895  32
  -4  -2  -4 9527.77 529.940  31
  -4   2  -4 9112.76 517.204  16
   4  -2   4 9918.00 657.822   1
  -4   2  -4 8559.77 478.402  11
   4   2   4 9844.89 645.412  33
  -4  -2  -4 10057.9 553.452  34
   4  -2   4 8525.72 534.533  33
  -4   2  -4 10090.5 566.923  31
  -5   2  -4 620.785 165.213  31
   5   2   4 551.053 188.470  32
  -5   2  -4 476.706 117.453  16
  -5  -2  -4 388.084 114.287  31
   5  -2   4 374.785 144.697   1
   5   2   4 512.372 151.013  33
  -5   2  -4 417.931 115.578  11
  -5  -2  -4 391.443 123.349  34
   5  -2   4 379.355 124.566  33
  -6   2  -4 28942.0 1144.88  31
  -6   2  -4 28376.6 1038.54  16
   6   2   4 29399.6 1301.40  33
   6  -2   4 28730.3 1357.88   1
   6  -2   4 24737.7 1109.45  33
  -6  -2  -4 26745.5 947.876  11
  -6  -2  -4 28190.4 1100.71  34
   6   2   4 27212.4 1366.72  32
  -7   2  -4 2783.40 312.184  31
   7   2   4 2806.01 413.322  32
  -7   2  -4 2949.42 276.467  16
   7   2   4 2893.85 381.714   1
   7  -2   4 3348.65 431.112   1
  -7  -2  -4 3289.71 324.578  34
   7   2   4 3332.00 409.217  33
  -8   2  -4 18419.0 908.691  31
  -8  -2  -4 18080.8 861.301  34
   8   2   4 18264.9 1067.90   1
   8  -2   4 18150.4 1131.54   1
   8   2   4 17826.9 1084.33  33
   9   2   4 1542.62 323.586   1
  -9  -2  -4 1506.42 229.470  34
  -9   2  -4 1610.19 251.210  31
   9   2   4 1428.89 342.252  33
 -10   2  -4 170.922 127.452  31
 -10  -2  -4 43.8878 78.9356  34
  10   2   4 69.6342 119.365   1
  10   2   4 49.3470 77.8040  33
 -11  -2  -4-4.44901 72.6494  31
 -11   2  -4 38.7254 66.8913  31
  11  -2   4 184.067 196.154   2
 -11  -2  -4 97.6797 88.9691  34
  11   2   4 61.2689 117.550   1
  11   2   4 26.6938 93.3668  33
 -12  -2  -4-2.74002 53.7162  34
 -12  -2  -4 133.217 107.609  31
  12  -2   4 25.8331 184.402   2
 -12   2  -4 321.852 172.715  31
  12   2   4 146.792 179.247   2
  12   2   4-41.7464 89.7409   1
  12   2   4 125.159 162.357  33
 -13   2  -4 1546.13 295.072  31
 -13   2  -4 1566.73 146.381  17
 -13   2  -4 1568.75 131.195  22
 -13  -2  -4 1640.56 136.083  22
  13   2   4 1435.83 365.872  33
  13  -2   4 1622.13 409.977   2
 -14  -2  -4 787.770 106.241  17
 -14   2  -4 756.198 99.6062  22
 -14  -2  -4 695.237 89.9985  22
 -15   2  -4 2021.43 149.782  22
 -15  -2  -4 2038.65 151.508  22
 -15  -2  -4 1663.34 149.872  17
 -16  -2  -4 273.199 70.6365  17
 -16   2  -4 340.502 76.3944  22
 -16  -2  -4 447.920 80.5508  22
 -17  -2  -4 314.275 71.1040  17
 -17   2  -4 296.631 57.3940   9
 -17   2  -4 264.594 65.3036  22
 -17  -2  -4 269.718 58.2753  22
 -18  -2  -4 96.8747 50.0538  17
 -18   2  -4 84.7195 37.9002   9
 -18   2  -4 52.3875 46.3972  22
 -18  -2  -4 145.253 53.4960  22
 -19   2  -4 5097.72 232.129  22
 -19  -2  -4 5026.83 237.421  22
 -20  -2  -4 37.4924 48.2613  22
 -20  -2  -4-1.39108 31.1029  21
 -20   2  -4 4.63092 41.6506   8
 -21  -2  -4 604.490 76.2566  22
 -21  -2  -4 580.455 70.6269  21
 -21   2  -4 507.657 77.0505   8
 -22  -2  -4 315.715 50.9207  22
 -22  -2  -4 382.857 52.2080  21
 -22   2  -4 396.421 58.9452   8
 -23  -2  -4 551.103 57.1003  22
 -23  -2  -4 445.954 50.0805  21
 -23   2  -4 449.295 60.1131   8
 -24   2  -4 752.460 63.1753   8
 -24  -2  -4 684.990 62.0639   8
  24   3  -4 643.288 61.9520  29
 -24   3   4 661.981 72.0379  23
  23   3  -4 1858.37 116.965  29
  23  -3  -4 1635.70 99.6977  30
  23   3  -4 1536.18 95.0304  20
  22   3  -4 888.468 89.3094  29
  22   3  -4 728.508 73.5470  20
  22  -3  -4 901.974 80.7660  30
  21   3  -4 253.730 57.5956  29
  21   3  -4 138.307 39.1894  20
  21  -3  -4 144.642 39.3569  30
  20  -3  -4 217.906 52.0532  30
  20   3  -4 167.794 52.0217  29
  20   3  -4 213.956 57.8633  20
  19   3  -4 45.6143 42.8667  29
  19  -3  -4-32.5996 32.1248  30
  19   3  -4 12.9982 40.5083  20
  18   3  -4 1716.89 155.088  29
  18  -3  -4 1728.33 138.712  20
  18   3  -4 1504.11 141.696  20
  18  -3  -4 1620.01 136.843  30
  17  -3  -4 1251.62 124.893  30
  17   3  -4 1348.81 144.916  29
  17  -3  -4 1461.94 129.503  20
  17   3  -4 1408.01 139.249  20
  16  -3  -4 1927.66 152.767  30
  16   3  -4 1880.21 167.432  29
  16  -3  -4 2076.95 156.916  20
  16   3  -4 1708.20 158.873  20
  15   3  -4 7.05989 40.6323  29
  15  -3  -4 41.3079 34.9078  30
  15  -3  -4 54.4736 39.1258  20
  15   3  -4-29.0354 49.3468  20
  14   3  -4 4651.22 271.601  29
  14  -3  -4 4911.14 250.334  30
  14  -3  -4 5170.45 259.057  20
  14   3  -4 4522.28 262.564  20
  13  -3  -4 0.05460 28.0750  30
  13  -3  -4 30.9063 33.5300  20
  13   3  -4 6.44580 37.2549  20
 -12  -3   4 806.097 277.259  26
  12  -3  -4 594.027 184.757  36
 -11  -3   4 626.954 229.998  26
  11  -3  -4 685.522 199.922  36
 -10  -3   4 434.003 168.120  26
  10  -3  -4 271.293 113.531  36
  -9  -3   4 12633.4 934.589  26
   9  -3  -4 11033.1 778.972  36
  -8  -3   4 3238.71 450.060  26
   8   3  -4 2273.52 250.195  11
   8  -3  -4 2791.09 365.582  36
   7   3  -4 4065.38 363.346  16
  -7  -3   4 4608.52 510.725  26
   7   3  -4 4413.59 346.932  11
   7  -3  -4 4011.08 430.349  36
   6  -3  -4 134.561 102.294  36
   6   3  -4 103.707 57.3724  16
  -6  -3   4 139.361 109.330  26
   6   3  -4 68.2743 57.6513  11
   5   3  -4 1737.26 232.409  16
   5   3  -4 1790.32 215.846  11
   5  -3  -4 1538.73 247.112  36
   4  -3  -4 4541.62 411.561  36
   4   3  -4 4554.15 371.534  16
   4   3  -4 5392.27 382.103  11
   3   3  -4 297.264 111.502  16
   3  -3  -4 253.751 98.3594   4
  -3   3   4 330.468 126.792  33
   3  -3  -4 432.851 138.653  36
   3   3  -4 340.622 107.449  11
   2  -3  -4 6198.99 470.819  36
   2   3  -4 5927.77 413.186  16
   2  -3  -4 5911.81 453.869   4
   2   3  -4 6579.81 415.512  11
   2   3  -4 5791.36 432.861  15
  -2   3   4 6586.22 487.981  33
   1  -3  -4 1816.83 251.100   4
   1   3  -4 1944.09 231.435  16
   1   3  -4 1774.99 230.562  15
  -1   3   4 2033.67 267.952  33
   1   3  -4 1982.29 217.935  11
   1  -3  -4 1815.81 254.286  36
   0   3   4 1327.08 240.838  32
   0   3  -4 1139.07 183.328  16
   0   3  -4 1023.94 171.464  15
   0  -3  -4 1151.01 204.435   4
   0   3   4 1013.32 179.863  14
   0   3  -4 984.881 182.005  13
   0   3  -4 1375.39 198.723  11
   0   3   4 1148.00 200.962  33
   1   3   4 42296.0 1588.20  32
   1  -3   4 34678.4 1357.87   1
  -1   3  -4 42940.2 1364.70  16
   1   3   4 43183.8 1508.24  33
  -1   3  -4 40006.1 1341.97  15
   1   3   4 37058.4 1430.33  14
  -1   3  -4 36955.3 1325.07  13
  -1  -3  -4 33220.9 1179.56  31
  -1   3  -4 40865.0 1314.56  11
   1  -3   4 36229.3 1297.64  33
   2   3   4 6282.82 544.531  32
  -2   3  -4 6389.78 451.830  31
  -2  -3  -4 5536.47 366.743  31
  -2   3  -4 7180.73 451.046  16
  -2   3  -4 5816.51 430.260  13
   2  -3   4 5226.09 384.183  33
   2  -3   4 5757.29 462.460   1
  -2   3  -4 6171.41 414.051  11
   2   3   4 6883.29 535.873  33
   3   3   4 9241.19 684.502  32
  -3   3  -4 8591.73 532.394  31
  -3   3  -4 8296.46 512.309  16
  -3   3  -4 8693.84 544.264  13
  -3   3  -4 8042.76 481.807  11
   3  -3   4 8006.23 586.064   1
   3   3   4 9292.96 641.420  33
   3  -3   4 7050.46 457.269  33
   4  -3   4 104.566 94.0965   1
   4   3   4 183.735 139.630  32
  -4   3  -4 171.194 70.9520  16
  -4   3  -4 149.502 81.4176  13
  -4   3  -4 39.1935 81.2567  31
  -4  -3  -4 262.642 109.297  34
   4   3   4 96.5686 96.1853  33
   5   3   4 237.272 118.752  32
  -5   3  -4 275.078 105.535  31
  -5   3  -4 261.727 87.4540  16
  -5   3  -4 210.209 104.356  13
   5   3   4 320.242 142.614  33
   5  -3   4 362.284 134.484   1
  -5  -3  -4 182.048 88.4394  34
  -6   3  -4 2976.82 332.221  31
  -6   3  -4 3323.57 306.789  16
   6  -3   4 2948.64 405.397   1
  -6  -3  -4 3350.87 332.924  34
   6   3   4 3174.78 408.557  33
   6   3   4 2851.11 425.264  32
   7   3   4 693.548 213.637  33
   7   3   4 600.937 220.531  32
  -7   3  -4 673.317 163.306  31
  -7   3  -4 673.185 144.615  16
   7   3   4 877.780 226.846   1
  -7  -3  -4 713.125 161.820  34
  -8   3  -4 3112.21 352.085  31
   8   3   4 3036.12 416.071   1
   8   3   4 3287.32 463.694  33
  -8  -3  -4 3239.70 337.463  34
  -9   3  -4 111.518 98.5745  31
  -9  -3  -4 201.888 90.6062  34
   9   3   4 207.769 160.038  33
   9   3   4 227.895 129.311   1
 -10   3  -4 672.520 202.857  31
 -10  -3  -4 517.263 152.139  34
  10   3   4 393.260 182.788   1
  10  -3   4 788.065 285.410   2
  10   3   4 616.896 254.206  33
 -11   3  -4 6459.01 568.046  31
  11  -3   4 6702.15 768.394   2
  11   3   4 7413.08 809.970   2
  11   3   4 6615.34 719.173   1
 -11  -3  -4 6029.08 501.270  34
  11   3   4 6332.23 754.944  33
 -12   3  -4 3356.29 422.759  31
  12  -3   4 3205.99 542.448   2
 -12  -3  -4 3237.78 374.291  34
  12   3   4 3548.69 542.904   1
  12   3   4 4517.34 645.065   2
  12   3   4 3279.34 556.187  33
 -13  -3  -4 2649.28 182.390  17
 -13   3  -4 2747.68 173.447   9
 -13   3  -4 2887.14 177.691  22
 -13  -3  -4 3209.49 188.654  22
 -14  -3  -4 3170.66 202.494  17
 -14   3  -4 3567.69 199.685   9
 -14   3  -4 3476.07 199.065  22
 -14  -3  -4 3543.31 207.810  22
 -15  -3  -4 2842.06 197.462  17
 -15   3  -4 3083.93 187.001   9
 -15   3  -4 3210.94 188.412  22
 -15  -3  -4 3264.04 198.790  22
 -16   3  -4 885.278 97.1979   9
 -16  -3  -4 846.834 107.250  17
 -16  -3  -4 913.762 100.841  22
 -17  -3  -4 2456.02 180.656  17
 -17   3  -4 2670.88 162.618   9
 -17  -3  -4 2784.29 174.635  22
 -18  -3  -4 28.5911 38.1520  17
 -18  -3  -4-55.0635 55.9505  22
 -18   3  -4 36.9797 50.8702   8
 -19   3  -4 1035.34 115.319   8
 -19  -3  -4 881.366 91.1880  22
 -20  -3  -4 1371.52 115.599  22
 -20   3  -4 1603.31 134.701   8
 -20  -3  -4 1308.98 115.349  21
 -21  -3  -4 46.1510 35.7982  22
 -21  -3  -4 119.585 42.4832  21
 -21   3  -4 83.1174 43.0898   8
 -22  -3  -4 475.111 59.2258  22
 -22  -3  -4 453.211 56.5620  21
 -22   3  -4 490.073 63.4539   8
 -23  -3  -4 404.856 50.2420  22
 -23   3  -4 315.834 46.1310   8
 -23  -3  -4 276.473 38.7359  21
 -24  -3  -4 49.0368 21.9700  22
 -24   3  -4 35.8249 22.7427   8
  24   4  -4 215.037 31.2101  30
  24   4  -4 151.328 29.2666  29
 -24   4   4 153.131 34.1348  23
  23   4  -4 262.265 45.4343  29
 -23   4   4 263.980 49.1563  23
  23   4  -4 178.911 30.7580  20
  22  -4  -4 2.14876 18.6880  30
  22   4  -4 6.03638 24.4218  29
  22   4  -4 28.8765 22.5039  20
  21  -4  -4 322.492 50.6687  30
  21   4  -4 353.883 54.4623  20
  20  -4  -4 7.68367 28.0973  30
  20   4  -4 11.1966 38.1793  29
  20   4  -4 34.7113 30.1929  20
  19   4  -4 1386.09 130.666  29
 -19   4   4 1130.84 112.227  21
  19   4  -4 1281.67 118.488  20
  19  -4  -4 1227.10 110.243  30
  18  -4  -4 40.5214 32.4710  30
  18   4  -4-5.19652 46.0106  20
  18   4  -4-50.6057 39.2884  29
 -18   4   4 45.5268 34.4935  21
  17  -4  -4 4128.05 226.571  30
  17   4  -4 4101.45 249.666  29
  17   4  -4 4233.70 247.262  20
  16  -4  -4 257.744 61.2792  30
  16   4  -4 249.270 70.1325  29
  16   4  -4 227.702 63.7054  20
  15  -4  -4 720.694 93.1478  30
  15   4  -4 783.302 113.110  29
  15   4  -4 784.821 108.359  20
  14   4  -4 58.1364 35.1101  29
  14  -4  -4 101.779 42.7995  20
  14  -4  -4 79.5064 44.0036  30
  14   4  -4 75.4318 51.4624  20
  13  -4  -4 383.412 66.3793  30
  13   4  -4 314.402 69.9175  29
  13  -4  -4 488.042 76.7155  20
  13   4  -4 406.092 81.6658  20
  12  -4  -4 12.5953 30.4637  30
  12  -4  -4-0.77847 28.1157  20
  12   4  -4 51.8592 32.3880  20
 -11  -4   4 1120.42 315.052  26
  11  -4  -4 1048.27 266.443  36
 -10  -4   4 2594.23 447.577  26
  10  -4  -4 2836.62 413.884  36
  -9  -4   4 7594.98 742.822  26
   9  -4  -4 7029.63 641.041  36
   8   4  -4 1705.93 247.236  16
  -8  -4   4 2380.38 400.521  26
   8  -4  -4 2043.30 322.112  36
   7  -4  -4 1065.51 228.183  36
   7   4  -4 933.387 179.911  16
   6   4  -4 1968.02 260.813  16
   6   4  -4 2005.22 279.361  15
   6   4  -4 1526.10 205.747  11
   6  -4  -4 2023.54 299.434  36
  -6   4   4 1551.69 251.230  33
   5   4  -4 1426.14 215.476  16
   5   4  -4 1765.98 252.817  15
   5  -4  -4 1538.64 253.098  36
   5   4  -4 1617.64 208.927  11
  -5   4   4 1708.26 256.744  33
   4  -4  -4 2306.14 307.889  36
   4   4  -4 2017.17 243.761  16
   4   4  -4 1968.51 268.826  15
  -4   4   4 1847.00 289.922  14
   4   4  -4 2096.47 235.788  11
  -4   4   4 2115.59 284.165  33
   3   4  -4 7620.37 511.595  16
   3  -4  -4 7909.53 592.926   4
   3   4  -4 7473.57 527.561  15
  -3   4   4 8112.02 573.410  33
  -3   4   4 6942.38 556.355  14
   3   4  -4 7456.29 478.819  11
   3  -4  -4 7322.05 556.162  36
   2   4  -4 878.597 159.600  16
  -2   4   4 884.563 187.812  33
   2   4  -4 852.600 176.818  15
   2  -4  -4 878.111 193.246   4
  -2   4   4 878.827 195.849  14
   2  -4  -4 773.389 179.984  36
   2   4  -4 1105.28 175.791  11
  -2   4   4 1006.38 239.547  32
   1   4  -4-23.0699 60.5108  16
   1   4  -4-47.7853 78.9058  15
  -1   4   4 80.5262 119.054  32
   1  -4  -4 10.6817 77.0480   4
  -1   4   4 45.7830 67.8285  14
   1   4  -4 5.86734 51.8776  11
  -1   4   4 129.480 92.3392  33
   0   4   4 1071.04 229.277  32
   0   4   4 926.060 211.060  14
   0   4  -4 1008.01 177.194  16
   0   4  -4 922.692 174.383  15
   0  -4  -4 1011.00 207.540   4
   0   4   4 1078.93 207.828  33
  -1   4  -4 913.728 169.763  16
  -1  -4  -4 812.195 198.147   4
   1   4   4 1111.96 236.138  33
  -1   4  -4 749.706 155.521  15
   1   4   4 654.524 167.241  14
  -1   4  -4 878.074 184.161  13
   1   4   4 844.623 215.112  32
  -2   4  -4 14520.7 720.175  16
  -2   4  -4 12585.5 689.250  15
   2   4   4 14402.8 923.015  32
   2   4   4 12577.7 812.865  14
  -2   4  -4 12426.5 717.009  13
   2   4   4 13869.3 833.179  33
   3   4   4-8.41017 66.2520  33
  -3   4  -4 86.5419 75.2580  16
   3   4   4 76.6789 114.961  32
  -3   4  -4 141.462 86.2966  15
  -3   4  -4 109.054 115.543  13
  -4   4  -4 2062.51 269.362  31
   4   4   4 1915.10 338.032  32
  -4   4  -4 2509.88 283.987  16
  -4   4  -4 2235.38 256.141  15
  -4   4  -4 2115.51 289.469  13
   4   4   4 2530.79 354.552  33
   5   4   4 984.400 276.943  32
  -5   4  -4 980.572 189.331  31
  -5   4  -4 851.439 168.180  16
  -5   4  -4 1078.14 218.921  13
   5   4   4 1099.95 247.220  33
   6   4   4 860.652 256.211  32
  -6   4  -4 1064.90 202.893  31
  -6   4  -4 1019.94 187.441  16
  -6   4  -4 1005.97 228.678  13
  -6  -4  -4 1192.08 205.026  34
   6   4   4 1186.95 279.775  33
   7   4   4 201.309 140.729   1
  -7   4  -4 148.258 127.577  31
  -7   4  -4 112.029 72.8004  16
   7   4   4-44.8944 115.267  33
  -7   4  -4 262.059 137.571  13
  -7  -4  -4 138.600 109.514  34
   7   4   4 82.7967 94.4917  32
  -8   4  -4-76.5471 91.4699  13
   8   4   4 37.4691 120.589   1
  -8  -4  -4 49.6300 101.062  34
  -8   4  -4 116.696 99.3298  31
   8   4   4-23.7405 83.5628  33
  -9   4  -4 464.203 184.393  13
  -9   4  -4 460.096 159.632  31
   9   4   4 369.290 190.919   1
  -9  -4  -4 477.954 153.608  34
   9   4   4 700.345 268.920  33
 -10  -4  -4 433.727 136.936  34
  10   4   4 218.440 135.567   1
 -10   4  -4 448.615 187.542  13
 -10   4  -4 347.839 123.573  31
  10   4   4 402.870 231.247  33
  11   4   4 962.267 297.860   2
 -11   4  -4 1053.95 240.509  31
  11   4   4 844.496 263.382   1
 -11  -4  -4 958.628 218.145  34
  11   4   4 997.412 322.330  33
 -12  -4  -4 164.143 51.2450  17
  12   4   4 163.431 65.6377  23
 -12   4  -4 277.931 57.8829   9
 -12  -4  -4 222.267 61.0576  22
 -12   4  -4 220.106 66.6947   8
 -13  -4  -4 287.479 62.3975  17
  13   4   4 511.421 106.266  23
 -13   4  -4 597.884 79.7045   9
 -13  -4  -4 580.276 84.6254  22
 -13   4  -4 444.881 85.0813   8
 -14  -4  -4 240.842 61.5827  17
 -14   4  -4 125.701 52.8659   9
 -14  -4  -4 230.450 63.1265  22
 -14   4  -4 198.422 60.7569   8
  14   4   4 276.082 90.3040  23
 -15  -4  -4 55.7887 42.2752  17
 -15   4  -4-27.5842 43.0057   9
 -15  -4  -4 119.893 56.6217  22
 -15   4  -4-27.3740 49.8433   8
 -16  -4  -4 372.521 73.4941  17
 -16   4  -4 500.157 77.1958   9
 -16  -4  -4 650.976 90.4915  22
 -16   4  -4 380.679 82.7217   8
 -17   4  -4 2623.71 160.392   9
 -17   4  -4 2898.06 199.004   8
 -17  -4  -4 2477.86 175.477  17
 -18  -4  -4 998.851 105.983  17
 -18  -4  -4 1193.94 111.530  22
 -18   4  -4 1387.80 132.916   8
 -19  -4  -4-1.40123 45.6639  22
 -19   4  -4-3.46296 43.2453   8
 -20  -4  -4 798.868 81.8097  22
 -20   4  -4 764.257 91.6379   8
 -21  -4  -4 493.606 64.7351  22
 -21   4  -4 512.303 68.8195   8
 -21  -4  -4 399.785 57.8006  21
 -22  -4  -4 3.78940 28.5311  22
 -22  -4  -4 8.60521 19.4951  21
  23   4   4 606.185 50.1952  25
 -23   4  -4 573.143 58.2797   8
 -23  -4  -4 490.135 50.8278  22
  23   5  -4 2241.83 116.111  29
 -23   5   4 2346.52 138.815  23
  22   5  -4 162.740 38.1461  29
 -22   5   4 184.110 49.2605  23
  22   5  -4 103.739 29.1088  20
  21   5  -4 1469.87 111.919  29
 -21   5   4 1639.91 138.923  23
  21   5  -4 1229.29 98.3494  20
  20  -5  -4 17.0998 19.7136  30
  20   5  -4 16.6664 30.0672  29
 -20   5   4 36.8516 46.2307  23
  20   5  -4 14.5118 26.0922  20
  19   5  -4 1008.66 106.196  29
  19  -5  -4 867.027 87.1151  30
  19   5  -4 818.525 94.7585  20
  18  -5  -4 450.533 68.9100  30
  18   5  -4 618.274 87.8153  29
 -18   5   4 473.332 78.7496  21
  18   5  -4 503.989 79.8143  20
  17  -5  -4 2979.27 179.788  30
  17   5  -4 2992.96 204.339  29
 -17   5   4 2678.91 184.076  21
  17   5  -4 2900.12 200.516  20
  16  -5  -4 1471.96 127.780  30
  16   5  -4 1475.78 148.885  29
 -16   5   4 1288.85 131.816  21
  16   5  -4 1572.94 147.170  20
  15   5  -4 214.450 68.0272  29
  15  -5  -4 141.299 47.4992  30
 -15   5   4 115.915 51.1142  21
  15   5  -4 200.613 66.9283  20
  14   5  -4 8463.17 398.671  29
  14  -5  -4 9197.68 369.833  30
 -14   5   4 8432.08 374.420  21
  14   5  -4 9048.50 404.791  20
  13  -5  -4 3021.95 188.807  30
  13   5  -4 2721.25 203.316  29
 -13   5   4 2723.64 192.441  21
  13   5  -4 2998.14 213.762  20
  12  -5  -4 1161.31 113.995  30
  12   5  -4 1198.35 136.623  20
  11  -5  -4 252.517 57.3122  30
  11   5  -4 139.569 52.3524  20
 -10  -5   4 4129.67 596.507  26
  10  -5  -4 4074.81 519.246  36
  -9  -5   4 269.704 167.347  26
   9  -5  -4 379.269 164.718  36
   8   5  -4 838.589 176.145  16
   8  -5  -4 1064.07 251.833  36
   7   5  -4 2569.15 309.317  16
   7   5  -4 2359.33 323.116  15
   7  -5  -4 2264.16 347.175  36
   6   5  -4 13180.4 740.023  16
   6   5  -4 13438.3 803.775  15
   6  -5  -4 14810.8 900.444  36
   5   5  -4 14688.0 776.784  16
   5   5  -4 13949.5 817.787  15
  -5   5   4 13585.3 910.631  14
  -5   5   4 13833.6 828.264  33
   5  -5  -4 14188.5 868.908  36
  -4   5   4 6217.98 604.695  32
   4   5  -4 5616.57 451.350  16
   4   5  -4 5470.46 492.069  15
  -4   5   4 4581.60 503.604  14
   4  -5  -4 5076.38 490.405  36
  -4   5   4 5269.27 485.634  33
   3   5  -4 9454.48 595.453  16
   3  -5  -4 9229.77 714.556   4
   3   5  -4 9201.48 636.193  15
  -3   5   4 9071.36 703.791  14
  -3   5   4 9223.50 656.772  33
  -3   5   4 10071.1 780.070  32
   3  -5  -4 9839.88 683.524  36
  -2   5   4 1494.59 302.194  32
   2  -5  -4 1583.18 292.811   4
   2   5  -4 1381.08 217.479  16
   2   5  -4 1345.97 235.364  15
  -2   5   4 1512.25 262.989  33
  -2   5   4 1109.64 240.494  14
   2  -5  -4 1512.42 261.912  36
   1  -5  -4 9654.40 721.814   4
   1   5  -4 9334.15 597.008  16
   1   5  -4 9222.48 629.821  15
  -1   5   4 7885.00 664.178  14
  -1   5   4 10166.6 790.129  32
  -1   5   4 9725.24 693.581  33
   0   5   4 6990.22 653.123  32
   0  -5  -4 6278.29 578.083   4
   0   5  -4 6464.11 482.811  16
   0   5  -4 6654.03 512.881  15
   0   5   4 5902.10 569.619  14
   0   5   4 5900.89 540.982  33
   1   5   4 9253.15 771.012  32
  -1  -5  -4 8878.09 715.500   4
  -1   5  -4 9915.51 615.034  16
  -1   5  -4 9729.46 622.716  15
   1   5   4 8479.32 691.685  14
   1   5   4 8860.65 678.905  33
  -1   5  -4 8737.25 619.097  13
   2   5   4 19916.0 1192.76  32
  -2  -5  -4 18624.0 1098.08   4
  -2   5  -4 21704.4 970.221  16
  -2   5  -4 19060.6 925.687  15
   2   5   4 18269.8 1094.84  14
  -2   5  -4 18570.8 973.913  13
   2   5   4 19649.0 1085.73  33
  -3   5  -4 13430.5 752.707  16
  -3   5  -4 13335.1 730.551  15
  -3   5  -4 13706.8 819.453  13
   3   5   4 12693.7 882.420  33
   3   5   4 14196.6 1009.10  32
  -4   5  -4 606.517 170.396  16
  -4   5  -4 256.816 107.344  15
   4   5   4 413.539 197.890  32
  -4   5  -4 496.807 175.418  13
   4   5   4 532.249 212.325  33
  -5   5  -4 3809.34 383.751  16
  -5   5  -4 4030.46 441.214  13
   5   5   4 3692.89 518.624  33
   5   5   4 3617.38 543.654  32
   6   5   4 120.610 143.948  32
  -6   5  -4 126.481 94.4001  16
  -6   5  -4 106.182 135.072  13
   6   5   4 218.675 132.449  33
  -7   5  -4 2302.83 298.303  16
   7   5   4 2383.54 374.933   1
  -7   5  -4 2482.13 374.681  13
  -7  -5  -4 2839.20 349.177  34
   7   5   4 2208.05 422.628  33
   8   5   4 217.314 119.100   1
  -8   5  -4 96.3785 132.009  13
  -8  -5  -4 290.322 165.504  34
   8   5   4 219.016 171.778  33
  -9   5  -4 4574.80 485.367  31
  -9   5  -4 5535.84 585.114  13
   9   5   4 4637.58 565.872   1
  -9  -5  -4 5639.88 504.748  34
   9   5   4 5802.26 737.728  33
 -10   5  -4 709.428 193.774  31
 -10  -5  -4 927.300 201.160  34
 -11  -5  -4 42.7606 33.7634  17
 -11   5  -4 33.9472 46.1987   9
  11   5   4-8.66731 39.5468  23
 -11  -5  -4 109.248 44.0428  22
 -11   5  -4 85.0273 56.8132   8
 -12  -5  -4 997.255 104.531  17
 -12   5  -4 994.121 105.661   9
  12   5   4 768.559 126.501  23
 -12   5  -4 1072.19 126.433   8
 -12  -5  -4 947.161 102.064  22
 -13  -5  -4 394.789 72.1689  17
  13   5   4 453.395 90.7058  23
 -13   5  -4 489.121 72.4696   9
 -13  -5  -4 520.674 80.6342  22
 -13   5  -4 451.922 85.5193   8
 -14   5  -4 5882.64 270.190   9
  14   5   4 6342.40 377.213  23
 -14  -5  -4 6479.01 282.494  22
 -14   5  -4 5689.08 297.925   8
 -15   5  -4 2231.81 149.184   9
 -15  -5  -4 2264.64 158.399  22
 -15   5  -4 2189.69 176.232   8
 -15  -5  -4 1875.95 151.568  17
 -16   5  -4 8154.53 325.491   9
 -16  -5  -4 9277.27 356.871  22
 -16   5  -4 8849.88 379.264   8
 -17  -5  -4 1665.12 128.746  22
 -17   5  -4 1308.64 129.492   8
 -18  -5  -4 1869.77 135.145  22
 -18   5  -4 2199.33 158.314   8
 -19  -5  -4 86.5982 44.2471  22
 -19   5  -4 74.3320 51.8371   8
 -20  -5  -4-10.9130 33.3007  22
 -20   5  -4 15.6629 36.8213   8
 -21  -5  -4 394.067 54.7407  22
 -21   5  -4 487.813 62.1123   8
 -21  -5  -4 315.057 51.1706  21
  22   5   4 953.871 64.1714  25
 -22   5  -4 891.765 73.6961   8
 -22  -5  -4 893.352 70.9612  22
  23   5   4 36.3192 15.0464  25
 -23  -5  -4-11.7743 16.7876  22
 -23   5  -4 10.1222 17.6812   8
  22   6  -4 264.222 38.4992  29
  22   6  -4 226.984 33.5281  20
 -21   6   4 8.51592 27.9051  23
  21   6  -4 37.9215 27.4452  29
  21   6  -4 29.3713 18.6183  20
  20   6  -4 224.221 61.1474  29
 -20   6   4 108.694 46.9945  23
  20   6  -4 111.053 39.2222  20
  19   6  -4 667.157 86.4793  29
 -19   6   4 719.140 103.117  23
  19   6  -4 637.381 78.3990  20
  18   6  -4 1109.74 114.310  29
 -18   6   4 1178.59 137.977  23
  18   6  -4 997.703 107.914  20
  17   6  -4 716.067 97.5062  29
 -17   6   4 990.986 128.015  23
  17   6  -4 779.246 97.0513  20
  17  -6  -4 846.672 88.3132  30
  16  -6  -4 425.264 68.0216  30
  16   6  -4 359.265 72.5159  29
 -16   6   4 368.793 89.3604  23
  16   6  -4 352.357 73.5300  20
  15  -6  -4 1894.30 141.978  30
  15   6  -4 1819.84 165.096  29
 -15   6   4 2260.35 201.943  23
  15   6  -4 1889.94 165.411  20
  14   6  -4 2029.08 174.759  29
  14   6  -4 2158.13 179.878  20
  14  -6  -4 2227.42 158.128  30
  13  -6  -4 3525.96 209.085  30
  13   6  -4 3587.30 240.302  20
 -12   6   4 3007.22 231.399  23
  12  -6  -4 2544.07 170.081  30
  12   6  -4 2591.92 203.586  20
  11  -6  -4 4525.10 239.064  30
 -11   6   4 5292.46 312.298  23
  11   6  -4 4643.15 280.871  20
  10  -6  -4 424.077 70.6694  30
 -10   6   4 422.565 91.0358  23
  10   6  -4 387.591 84.8451  20
   9  -6  -4 153.871 45.7304  30
  -9   6   4 95.3910 52.1259  23
   9   6  -4 187.114 62.9513  20
   8   6  -4 437.909 153.727  15
   8  -6  -4 579.204 184.513  36
  -7   6   4 127.551 132.861  32
   7  -6  -4 41.4286 78.6664  36
   7   6  -4-14.6619 59.3134  16
   7   6  -4 23.4905 58.6284  15
  -6   6   4 711.244 219.939  32
   6   6  -4 893.930 191.001  16
   6   6  -4 665.476 185.265  15
   6  -6  -4 911.815 233.582  36
  -5   6   4 865.260 253.613  32
   5   6  -4 715.897 166.501  16
   5   6  -4 688.807 190.504  15
  -5   6   4 723.447 231.250  14
   5  -6  -4 677.460 207.910  36
   4  -6  -4 567.396 187.532  36
   4   6  -4 468.848 131.512  16
   4   6  -4 406.421 159.825  15
  -4   6   4 403.622 182.347  32
  -4   6   4 456.787 162.944  14
   4  -6  -4 500.863 175.394   4
   3   6  -4 295.595 98.9637  16
   3   6  -4 203.499 93.9940  15
  -3   6   4 312.481 160.671  32
  -3   6   4 178.941 111.592  14
   3  -6  -4 204.889 115.729   4
   3  -6  -4 46.3744 60.9464  36
   2   6  -4 212.242 93.5354  16
   2   6  -4 119.103 109.802  15
   2  -6  -4 81.3590 82.7561   4
  -2   6   4 86.1692 115.018  14
  -2   6   4 119.893 118.276  32
   1  -6  -4 2018.72 360.980   4
   1   6  -4 2116.27 289.842  16
   1   6  -4 1917.19 303.088  15
  -1   6   4 1492.98 315.473  14
  -1   6   4 1922.88 364.319  32
   0   6   4 16.6212 97.2930  32
   0   6  -4 34.6728 64.5646  16
   0   6  -4 48.0223 75.3149  15
   0  -6  -4 56.7245 71.0145   4
   0   6   4 14.7792 93.3131  14
   0   6   4 46.4164 67.0787  33
   1   6   4 225.386 154.110  32
  -1   6  -4 531.653 160.674  16
  -1  -6  -4 322.913 148.466   4
  -1   6  -4 248.551 120.116  15
   1   6   4 400.862 189.649  14
   1   6   4 312.574 146.756  33
  -2  -6  -4 13233.8 960.173   4
  -2   6  -4 12787.5 756.345  16
  -2   6  -4 12547.8 765.252  15
   2   6   4 10960.4 898.294  14
   2   6   4 11566.3 883.485  33
   2   6   4 11515.4 963.808  32
   3   6   4 1653.67 369.983  32
  -3   6  -4 2098.48 294.244  16
  -3   6  -4 1653.19 262.885  15
  -3   6  -4 1721.71 291.892  13
   3   6   4 1592.91 331.704  33
  -4   6  -4 14226.8 824.704  16
  -4   6  -4 15229.0 949.297  13
   4   6   4 13740.3 1034.73  33
   4   6   4 14125.4 1109.86  32
   5   6   4 1654.18 382.322  32
  -5   6  -4 1929.89 290.415  16
  -5   6  -4 2249.79 361.338  13
   5   6   4 1990.09 395.929  33
  -6   6  -4 211.904 112.296  16
  -6   6  -4 547.502 212.189  13
   6   6   4 393.958 232.367  33
  -7   6  -4 617.278 168.507  16
  -7   6  -4 808.644 238.542  13
   7   6   4 1100.28 332.178  33
  -8   6  -4 2158.51 145.843   9
  -8  -6  -4 2445.81 346.019  34
  -8   6  -4 1844.00 293.416  16
  -9   6  -4 510.419 77.8671   9
   9   6   4 359.644 87.8083  23
 -10  -6  -4 482.156 75.6118  17
 -10   6  -4 582.772 79.8197   9
  10   6   4 490.837 106.629  23
 -10   6  -4 372.759 78.1173   8
 -11  -6  -4-42.8698 34.4086  17
 -11   6  -4 79.6261 54.3261   9
  11   6   4 4.03981 60.6117  23
 -11  -6  -4-90.7936 59.7921  22
 -11   6  -4 4.67583 36.0486   8
 -12   6  -4 79.4704 48.1676   9
  12   6   4 1.58736 46.3485  23
 -12  -6  -4 47.8945 45.7376  22
 -12   6  -4 62.3544 40.3534   8
 -13   6  -4 1629.64 130.999   9
  13   6   4 1510.27 180.520  23
 -13   6  -4 1541.19 141.894   8
 -13  -6  -4 1595.74 129.944  22
 -14   6  -4 471.588 77.2910   9
  14   6   4 640.180 123.295  23
 -14  -6  -4 468.638 75.4737  22
 -14   6  -4 578.407 90.8931   8
 -15   6  -4 261.538 55.8979   9
  15   6   4 194.913 82.0325  23
 -15  -6  -4 138.918 63.3916  22
 -15   6  -4 37.6865 48.1771   8
 -16   6  -4 74.7247 34.3257   9
 -16  -6  -4 36.5816 48.5201  22
 -16   6  -4 1.87774 47.3331   8
 -17  -6  -4 269.721 65.8769  22
 -17   6  -4 247.379 62.7389   8
 -18  -6  -4-37.5224 45.9478  22
 -18   6  -4 7.52425 37.9050   8
 -19  -6  -4 99.3148 40.8301  22
 -19   6  -4 162.642 45.1067   8
 -20  -6  -4-9.03774 27.5007  22
 -20   6  -4-26.8851 34.6086   8
  21   6   4 308.190 38.6534  25
 -21  -6  -4 225.680 39.5675  22
 -21   6  -4 190.353 37.2010   8
 -21  -6  -4 240.770 39.1391  21
  22   6   4 43.8340 18.9459  25
 -22  -6  -4 57.4128 22.7355  22
 -22   6  -4 75.6618 23.8888   8
  21   7  -4 35.0147 22.6321  29
 -21   7   4 27.5710 25.7471  23
  21   7  -4 19.3389 14.9186  20
  20   7  -4 561.146 62.0877  29
 -20   7   4 531.730 76.9968  23
  20   7  -4 589.600 65.9996  20
  19   7  -4 101.628 40.3464  29
 -19   7   4 178.587 53.1244  23
  19   7  -4 141.970 43.2796  20
  18   7  -4 1759.62 131.449  29
  18   7  -4 1775.26 132.471  20
  17   7  -4 482.867 75.6584  29
 -17   7   4 581.105 91.7688  23
  17   7  -4 457.152 73.2184  20
  16   7  -4 596.799 88.7370  29
 -16   7   4 802.549 114.629  23
  16   7  -4 650.928 91.1472  20
  15   7  -4 3238.31 212.471  29
  15   7  -4 3244.02 214.518  20
  14   7  -4 3402.36 228.588  29
  14   7  -4 3868.63 242.769  20
 -13   7   4 865.342 130.071  23
  13   7  -4 777.905 115.398  20
  12  -7  -4 360.746 67.3848  30
 -12   7   4 409.970 95.5443  23
  12   7  -4 359.958 83.3397  20
 -11   7   4-14.5470 48.3248  23
  11   7  -4 101.861 60.2037  20
  11  -7  -4 20.7854 32.9173  30
  10  -7  -4 20.8263 27.7606  30
 -10   7   4 93.2048 59.5986  23
  10   7  -4 19.9774 50.0422  20
   9  -7  -4 1009.90 101.961  30
  -9   7   4 1005.21 140.561  23
   9   7  -4 1036.86 134.048  20
   8  -7  -4 448.315 71.2775  30
  -8   7   4 324.764 86.2579  23
   8   7  -4 379.756 87.5421  20
   7  -7  -4 102.236 36.1810  30
  -7   7   4 48.8758 44.6468  23
   7   7  -4 167.799 55.7800  10
   6   7  -4 2170.93 321.650  16
   6  -7  -4 2282.50 155.708  30
  -6   7   4 2496.78 210.182  23
   6   7  -4 2458.98 159.789  10
   5   7  -4 1278.30 252.724  16
  -5   7   4 1298.84 169.099  23
   5  -7  -4 1178.37 306.068   4
   5   7  -4 1294.05 110.846  10
   4   7  -4 4990.56 482.264  16
   4  -7  -4 4636.02 585.739   4
   4   7  -4 4944.52 527.762  15
  -4   7   4 3890.36 550.794  14
  -4   7   4 3569.73 535.272  32
   3   7  -4 830.946 205.099  16
   3   7  -4 898.395 227.859  15
   3  -7  -4 865.560 253.142   4
  -3   7   4 769.863 246.405  14
  -3   7   4 779.228 232.566  32
   2   7  -4 1338.66 250.578  16
   2   7  -4 2003.38 348.730  15
   2  -7  -4 1460.39 327.075   4
  -2   7   4 1003.87 276.513  14
  -2   7   4 869.634 272.311  32
  -1   7   4-36.7697 79.8254  32
   1   7  -4 101.729 115.103  16
   1   7  -4 180.531 128.298  15
   1  -7  -4 72.2295 118.820   4
  -1   7   4-135.801 135.190  14
   0   7   4 820.964 264.909  32
   0   7  -4 869.363 202.916  16
   0  -7  -4 944.564 263.730   4
   0   7  -4 768.287 189.955  15
   0   7   4 497.491 197.424  14
  -1   7  -4 1568.02 293.353  16
  -1  -7  -4 1191.44 302.190   4
  -1   7  -4 1414.91 265.387  15
   1   7   4 729.687 271.987  32
   1   7   4 1024.89 272.654  14
   2   7   4 274.741 173.305  32
  -2  -7  -4 168.769 128.387   4
  -2   7  -4 138.984 120.388  16
  -2   7  -4 121.626 117.692  15
   2   7   4 175.680 131.943  14
   3   7   4-36.9544 123.245  32
  -3   7  -4 6.89965 54.4476  16
  -3   7  -4-13.8655 59.6944  15
  -4   7  -4-8.02162 61.7875  16
  -4   7  -4 111.367 139.589  13
   4   7   4 63.9377 132.578  32
  -5   7  -4 810.411 92.1732   9
   5   7   4 830.733 133.306  23
   5   7   4 945.610 309.325  33
  -6  -7  -4 630.941 83.0960  18
  -6   7  -4 728.765 88.6794   9
   6   7   4 740.021 129.553  23
   7   7   4 5015.29 321.247  23
  -7   7  -4 5049.27 240.057   9
  -8   7  -4 1346.27 119.761   9
   8   7   4 1342.65 167.992  23
  -9   7  -4 99.8238 50.8045   9
   9   7   4 73.9120 60.1083  23
 -10   7  -4 275.816 65.9758   9
  10   7   4 307.179 90.4754  23
 -10   7  -4 315.741 64.4363   8
 -11   7  -4 1566.74 133.426   9
  11   7   4 1478.85 177.802  23
 -11   7  -4 1394.00 132.873   8
 -11  -7  -4 1447.67 137.604  22
 -12   7  -4 5967.19 265.187   9
  12   7   4 5738.10 355.196  23
 -12   7  -4 5186.55 275.802   8
 -12  -7  -4 5552.63 273.880  22
  13   7   4 2211.99 214.467  23
 -13   7  -4 2047.85 161.566   8
 -13  -7  -4 2100.70 154.895  22
 -13   7  -4 1992.02 141.938   9
 -14   7  -4 953.127 98.5391   9
  14   7   4 1171.23 161.663  23
 -14  -7  -4 1123.69 112.183  22
 -14   7  -4 949.386 109.581   8
 -15   7  -4 486.283 69.4725   9
  15   7   4 523.355 109.653  23
 -15  -7  -4 405.212 69.9339  22
 -15   7  -4 362.330 68.5066   8
 -16  -7  -4 824.640 91.6509  22
 -16   7  -4 790.154 92.0554   8
 -17  -7  -4 76.5238 56.4555  22
 -17   7  -4-0.58050 40.9232   8
  18   7   4 125.704 36.9469  25
 -18  -7  -4 164.759 47.5225  22
 -18   7  -4 113.135 36.5618   8
  19   7   4 185.065 38.6745  25
 -19  -7  -4 171.203 43.1689  22
 -19   7  -4 162.712 42.7333   8
  20   7   4 1948.40 98.0876  25
 -20   7  -4 2050.84 116.949   8
 -20  -7  -4 2016.27 106.872  22
  21   7   4 1497.96 76.3090  25
 -21   7  -4 1560.58 88.4473   8
 -21  -7  -4 1571.85 82.6857  22
 -20   8   4 223.153 48.0038  23
  20   8  -4 132.847 30.0386  20
  19   8  -4 106.191 27.2569  29
 -19   8   4 242.424 55.8285  23
  19   8  -4 175.330 40.1833  20
  18   8  -4 267.495 48.1574  29
 -18   8   4 261.841 65.3088  23
  18   8  -4 228.484 47.3432  20
  17   8  -4 666.957 75.5776  29
 -17   8   4 811.700 108.459  23
  17   8  -4 690.253 85.7042  20
  16   8  -4 884.275 92.9205  29
 -16   8   4 1062.63 124.550  23
  16   8  -4 987.333 104.022  20
 -15   8   4 1269.27 142.034  23
  15   8  -4 1130.77 121.570  20
 -14   8   4 1162.78 144.669  23
  14   8  -4 1321.57 133.878  20
 -13   8   4 445.575 99.6151  23
  13   8  -4 335.635 81.6220  20
 -12   8   4 2836.67 227.229  23
  12   8  -4 2379.08 196.731  20
 -11   8   4 3221.44 242.267  23
  11   8  -4 2808.43 216.822  20
 -10   8   4 1893.63 191.667  23
  10   8  -4 1953.88 180.555  20
  -9   8   4 146.068 59.2771  23
   9   8  -4 103.878 63.9376  20
   8  -8  -4 840.087 95.7402  30
  -8   8   4 1056.06 146.776  23
   8   8  -4 921.852 126.978  20
  -7   8   4 1925.68 188.489  23
   7  -8  -4 1797.36 142.317  30
   6  -8  -4 32.3875 34.9073  30
   6   8  -4 74.2617 45.3106   9
  -6   8   4 107.652 59.4229  23
   5   8  -4 1422.66 114.957   9
   5  -8  -4 1554.83 129.223  30
  -5   8   4 1495.81 170.513  23
   5   8  -4 1705.05 136.013  10
   4  -8  -4 55.9117 32.4498  30
   4   8  -4 81.6217 42.2352   9
  -4   8   4 99.2908 67.1549  23
   4   8  -4 108.104 53.1565  10
   3  -8  -4 176.168 46.5960  30
   3   8  -4 200.040 54.6621   9
  -3   8   4 218.864 66.8562  23
   3   8  -4 199.773 60.1808  10
  -2   8   4 4008.54 283.250  23
   2   8  -4 4197.24 216.714  10
   2   8  -4 3971.54 208.266   9
   1   8  -4 880.160 93.8271   9
  -1   8   4 973.996 141.500  23
   1   8  -4 1023.77 103.989  10
   0   8  -4 524.665 83.1098   9
   0   8  -4 411.326 59.9919  24
   0   8   4 459.090 106.168  23
   0   8  -4 496.493 73.8653  10
  -1   8  -4 2.99596 41.7260   9
  -1   8  -4 41.8917 31.3743  24
   1   8   4-21.4032 47.5098  23
  -1   8  -4 61.3503 38.0013  10
  -2   8  -4 133.548 52.1359   9
  -2   8  -4 122.898 36.9151  24
   2   8   4 73.3294 61.2555  23
  -2   8  -4 121.478 38.8765  10
  -3   8  -4 1197.88 113.469   9
  -3   8  -4 1037.13 92.0611  24
   3   8   4 1305.86 157.723  23
  -3   8  -4 1050.66 101.810  10
   4   8   4 2061.66 203.410  23
  -4   8  -4 2202.53 149.984   9
  -4   8  -4 1800.68 135.206  10
  -5   8  -4 3442.76 194.062   9
   5   8   4 3354.99 264.341  23
   6   8   4 3998.84 294.660  23
  -6   8  -4 4358.37 224.501   9
  -7   8  -4 7487.40 313.976   9
   7   8   4 7243.09 411.584  23
  -8   8  -4 13503.5 481.275   9
   8   8   4 13915.9 610.463  23
  -9   8  -4 4261.56 227.424   9
   9   8   4 4112.89 307.291  23
 -10   8  -4 6460.35 281.682   9
  10   8   4 5971.84 366.512  23
 -10   8  -4 5520.95 280.159   8
 -11   8  -4 1087.43 105.082   9
  11   8   4 1026.45 150.505  23
 -11   8  -4 899.014 105.670   8
 -11  -8  -4 1031.79 110.276  22
 -12   8  -4 997.149 101.665   9
  12   8   4 984.765 144.292  23
 -12   8  -4 954.816 107.711   8
 -12  -8  -4 1097.45 113.748  22
  13   8   4 1870.09 190.601  23
 -13   8  -4 1662.42 140.403   8
 -13  -8  -4 1824.44 137.550  22
 -13   8  -4 1737.07 125.855   9
 -14   8  -4 612.071 75.6016   9
  14   8   4 652.003 69.3914  25
  14   8   4 619.464 109.497  23
 -14  -8  -4 636.777 84.5352  22
 -14   8  -4 572.342 81.8395   8
 -15   8  -4 189.253 49.2949   9
  15   8   4 198.398 44.5077  25
 -15  -8  -4 251.990 60.5828  22
 -15   8  -4 188.683 53.1508   8
  16   8   4 107.210 36.1931  25
 -16  -8  -4 68.9203 41.2584  22
 -16   8  -4 51.3239 41.2581   8
  17   8   4 872.349 70.6251  25
 -17   8  -4 880.121 85.4544   8
 -17  -8  -4 1017.44 90.6203  22
  18   8   4 446.717 47.4137  25
 -18  -8  -4 483.563 55.9217  22
 -18   8  -4 510.802 60.2955   8
  19   8   4 145.629 27.4142  25
 -19  -8  -4 131.835 29.7310  22
 -19   8  -4 67.6010 31.8195   8
 -20  -8  -4 41.0922 19.6129  22
 -19   9   4 403.595 58.5677  23
 -18   9   4 1766.42 131.882  23
  18   9  -4 1533.49 101.204  20
 -17   9   4 1347.98 121.175  23
  17   9  -4 1097.12 93.3606  20
 -16   9   4 795.300 102.072  23
  16   9  -4 683.396 79.2984  20
 -15   9   4-17.1757 45.5271  23
  15   9  -4 3.02373 32.6710  20
 -14   9   4 13.8845 48.0566  23
  14   9  -4 42.1330 37.1129  20
 -13   9   4 987.670 130.365  23
  13   9  -4 861.958 106.883  20
 -12   9   4 18.7754 43.7189  23
  12   9  -4 80.0374 52.2762  20
 -11   9   4 171.678 70.3814  23
  11   9  -4 86.0818 55.8621  20
 -10   9   4 170.426 70.8635  23
  10   9  -4 134.264 53.3037  20
  -9   9   4-42.4691 60.0956  23
   9   9  -4 74.9556 55.5925  20
  -8   9   4-16.3420 50.5983  23
   8   9  -4 60.6850 49.7237  20
   7   9  -4 684.653 75.7008   9
  -7   9   4 924.470 142.756  23
   6   9  -4 3443.77 188.181   9
  -6   9   4 4007.40 277.893  23
   5   9  -4 3566.80 195.222   9
  -5   9   4 4139.55 280.135  23
   4   9  -4 289.406 68.2845   9
  -4   9   4 178.787 81.0026  23
   3   9  -4 659.551 85.6020   9
  -3   9   4 552.180 108.648  23
   2   9  -4 2146.24 154.781   9
  -2   9   4 2231.25 213.516  23
   2   9  -4 2239.26 160.846  10
   1   9  -4 34.3325 51.1620   9
   1   9  -4 81.2608 36.6338  24
  -1   9   4-14.4979 47.8591  23
   1   9  -4-4.26945 46.5126  10
   0   9  -4 1678.43 124.986  24
   0   9   4 1493.15 170.969  23
   0   9  -4 1544.70 129.762  10
   0   9  -4 1699.48 131.723   9
  -1   9  -4-47.7235 46.2451   9
  -1   9  -4 11.3920 32.4884  24
   1   9   4 15.8284 49.6440  23
  -1   9  -4 33.7451 40.7782  10
  -2   9  -4 1339.48 123.486   9
   2   9   4 1401.67 170.851  23
  -2   9  -4 1254.99 115.362  10
  -3   9  -4-1.82051 38.2395  10
  -3   9  -4-24.9663 52.6642   9
   3   9   4-52.5544 73.7786  23
  -4   9  -4 280.579 69.1115   9
   4   9   4 340.608 94.4115  23
  -5   9  -4 10.1782 49.4701   9
   5   9   4 27.9481 65.2131  23
   6   9   4 2087.72 208.649  23
  -6   9  -4 2124.10 153.876   9
  -7   9  -4 1561.22 135.153   9
   7   9   4 1753.44 192.590  23
  -8   9  -4 392.228 73.3227   9
   8   9   4 401.667 103.400  23
  -9   9  -4 1948.21 138.722   9
  -9   9  -4 1531.52 131.927   6
   9   9   4 1597.03 181.755  23
 -10   9  -4 102.767 47.2607   9
  10   9   4 47.2003 58.8810  23
 -11   9  -4 1004.90 97.4217   9
  11   9   4 1113.92 143.387  23
 -11   9  -4 899.548 97.4789   8
 -11  -9  -4 954.244 96.6318  22
 -12   9  -4 128.747 44.1563   9
  12   9   4 237.362 72.9623  23
 -12   9  -4 187.320 54.3935   8
 -12  -9  -4 255.936 62.7592  22
 -13   9  -4 476.465 64.9198   9
  13   9   4 544.695 99.2677  23
 -13   9  -4 586.198 75.6979   8
 -13  -9  -4 534.715 74.3522  22
 -14   9  -4 280.092 50.5079   9
  14   9   4 449.352 92.4231  23
 -14   9  -4 325.329 58.1574   8
 -14  -9  -4 449.093 67.4844  22
 -15   9  -4 448.741 64.7174   8
 -15  -9  -4 424.626 61.5044  22
 -16   9  -4 203.894 45.0874   6
 -16   9  -4 224.331 43.7647   8
 -17   9  -4 1141.23 82.4541   6
 -17   9  -4 1231.63 85.9405   8
 -17  -9  -4 1225.05 86.5785  22
 -18  -9  -4 173.779 32.0110  22
 -17  10   4 457.390 64.7116  23
  17  10  -4 458.762 49.3162  20
 -16  10   4 979.459 100.042  23
  16  10  -4 874.128 76.0598  20
 -15  10   4 64.0552 41.1255  23
  15  10  -4-12.1489 25.7805  20
 -14  10   4 2111.79 166.289  23
  14  10  -4 1913.56 135.578  20
 -13  10   4 2778.41 200.623  23
  13  10  -4 2633.90 170.642  20
 -12  10   4 1114.61 134.694  23
  12  10  -4 1063.11 116.407  20
 -11  10   4 430.680 86.1606  23
  11  10  -4 469.319 84.8645  20
 -10  10   4 2517.97 211.232  23
  10  10  -4 2125.16 169.921  20
  -9  10   4 3234.78 244.085  23
   9  10  -4 3152.73 214.130  20
   8  10  -4 358.553 57.4336   9
  -8  10   4 408.543 93.3602  23
   8  10  -4 345.288 78.8197  20
  -7  10   4 2454.47 222.331  23
   7  10  -4 2233.06 135.850   9
   7  10  -4 1992.56 182.233  20
   6  10  -4 202.748 46.8050   9
  -6  10   4 253.205 81.4946  23
   5  10  -4 464.519 63.8849   9
  -5  10   4 500.944 108.923  23
   4  10  -4 856.699 90.8760   9
  -4  10   4 897.686 138.086  23
   3  10  -4 129.757 48.8643   9
   3  10  -4 144.380 42.3185  24
  -3  10   4 116.641 71.8163  23
   2  10  -4 1605.86 127.758   9
   2  10  -4 1640.97 120.454  24
  -2  10   4 1299.03 166.857  23
   1  10  -4 3334.79 185.949   9
   1  10  -4 2985.56 167.749  24
  -1  10   4 2843.63 242.432  23
   0  10  -4 1949.53 143.905   9
   0  10   4 2381.36 217.982  23
  -1  10  -4 7224.51 301.097   9
   1  10   4 6747.39 391.471  23
  -2  10  -4 5617.28 256.862   9
   2  10   4 5475.43 349.384  23
   3  10   4 1600.04 179.726  23
  -3  10  -4 1621.76 129.989   9
  -4  10  -4 185.534 64.5138   9
   4  10   4 100.744 56.0649  23
  -5  10  -4 385.222 72.7313   9
   5  10   4 433.029 98.1904  23
  -6  10  -4 4118.12 214.043   9
   6  10   4 4244.44 295.778  23
  -7  10  -4 5704.16 255.100   9
   7  10   4 5610.82 343.416  23
  -8  10  -4 400.401 66.8645   9
   8  10   4 416.848 101.902  23
   9  10   4 3430.58 251.071  23
  -9  10  -4 3374.79 180.000   9
 -10  10  -4 36.0531 36.1387   9
 -10  10  -4 67.0683 43.7414   6
  10  10   4 37.1609 103.290  23
 -11  10  -4 102.837 39.7512   9
 -11  10  -4 113.787 44.7903   6
 -11 -10  -4 153.939 42.6044  22
 -12  10  -4 352.524 53.1042   9
 -12  10  -4 308.445 52.9132   6
  12  10   4 456.510 93.6708  23
 -12 -10  -4 284.940 53.8227  22
 -13  10  -4 550.638 59.9198   9
 -13  10  -4 587.305 66.2419   6
  13  10   4 848.743 109.906  23
 -13 -10  -4 773.224 78.7116  22
 -14  10  -4 602.581 62.0742   6
 -14 -10  -4 690.360 70.3306  22
 -15  10  -4 626.196 60.1920   6
 -15 -10  -4 955.497 74.3808  22
 -16 -10  -4 387.576 45.6374  22
  15  11  -4 51.8362 19.3450  20
 -14  11   4 4.19737 24.9088  23
  14  11  -4 80.1803 30.8525  20
 -13  11   4 62.5528 33.6888  23
  13  11  -4 28.1180 23.6012  20
 -12  11   4 40.4510 38.1154  23
  12  11  -4 167.393 44.2791  20
 -11  11   4 171.806 61.6839  23
  11  11  -4 60.7143 42.5821  20
 -10  11   4 38.8617 41.6212  23
  10  11  -4 32.2807 30.6506  20
  -9  11   4 1402.46 149.860  23
   9  11  -4 1359.66 128.589  20
  -8  11   4 326.347 75.6284  23
   8  11  -4 223.556 63.6801  20
   7  11  -4 82.1209 42.8197   9
  -7  11   4 14.6242 53.7223  23
   7  11  -4 4.48244 43.2353  20
   6  11  -4 1779.55 114.408   9
   6  11  -4 1660.30 113.636  24
  -6  11   4 1632.79 167.505  23
   6  11  -4 1404.48 136.008  20
   5  11  -4 135.121 48.7458   9
  -5  11   4 157.736 78.1667  23
   5  11  -4 138.908 58.2795  20
   4  11  -4 376.245 58.7212   9
   4  11  -4 374.488 55.2399  24
  -4  11   4 398.778 96.4898  23
   3  11  -4-10.4064 36.5113   9
   3  11  -4 54.2489 33.5825  24
   2  11  -4 1271.44 106.161   9
  -2  11   4 1065.44 148.158  23
  -1  11   4 251.239 79.3108   5
   1  11  -4 377.651 69.0114   9
  -1  11   4 275.204 89.2594  23
   0  11   4 201.311 67.0573   5
   0  11  -4 281.808 57.1208   9
   0  11   4 304.147 83.3246  23
   1  11   4 67.4193 51.4488   5
  -1  11  -4 118.291 51.4727   9
   1  11   4 132.956 75.6375  23
  -2  11  -4 21.4318 47.6575   9
   2  11   4-87.6488 59.3775  23
   2  11   4 71.3713 44.1553   5
  -3  11  -4-20.3763 40.9770   9
   3  11   4-30.8474 68.7793  23
  -4  11  -4 37.0206 48.5484   9
   4  11   4 40.4167 56.3317  23
  -5  11  -4 1933.17 132.511   9
   5  11   4 1986.99 185.853  23
  -6  11  -4 203.999 56.7535   9
   6  11   4 288.130 87.7988  23
  -7  11  -4 716.516 77.4954   9
   7  11   4 608.265 107.658  23
  -8  11  -4 181.181 46.4379   9
   8  11   4 319.253 84.8056  23
  -9  11  -4-71.0683 40.1306   9
   9  11   4 79.8422 54.2029  23
  -9 -11  -4 12.3135 36.7248  22
 -10  11  -4 369.318 53.5130   9
  10  11   4 406.005 81.7408  23
 -10 -11  -4 411.864 58.4274  22
 -11  11  -4 5353.27 207.275   9
 -11 -11  -4 5766.04 231.533  22
 -12  11  -4 41.8502 25.6584   9
  12  11   4 68.0700 44.9849  23
 -12 -11  -4 25.7524 34.2845  22
 -13 -11  -4 332.287 50.6229  22
 -14 -11  -4 61.6493 27.4942  22
  12  12  -4 39.2955 23.5895  20
  11  12  -4 4291.13 156.425  24
 -11  12   4 4414.30 214.803  23
  11  12  -4 4311.92 187.906  20
  10  12  -4 2259.84 106.549  24
 -10  12   4 2312.69 155.116  23
  10  12  -4 2354.08 137.113  20
   9  12  -4 1712.77 92.8460  24
  -9  12   4 1825.08 146.439  23
   9  12  -4 1646.55 119.148  20
   8  12  -4 309.180 41.0911  24
  -8  12   4 363.905 73.7271  23
   8  12  -4 294.718 51.5008  20
   7  12  -4 133.322 32.8285  24
  -7  12   4 123.067 58.1533  23
   7  12  -4 115.460 41.1222  20
   6  12  -4 144.731 31.5288  24
   6  12  -4 107.865 36.9202  20
   5  12  -4 135.343 39.7835   9
  -5  12   4 146.800 58.6153  23
   5  12  -4 49.8952 32.5445  20
   4  12  -4 48.7505 30.2198   9
  -4  12   4 55.1358 43.9058   5
  -4  12   4 71.8505 47.0734  23
   4  12  -4 31.4849 36.3059  20
  -3  12   4 1701.36 162.980  23
  -3  12   4 1334.27 135.066   5
   3  12  -4 1847.88 110.918   9
   3  12  -4 1255.35 114.499  20
  -2  12   4 63.4012 47.0997   5
   2  12  -4 192.854 46.0739   9
  -2  12   4 152.800 63.4098  23
  -1  12   4 131.999 46.6596   5
   1  12  -4 227.296 51.7765   9
  -1  12   4 273.488 80.4006  23
   0  12  -4 516.403 71.6397   9
   0  12   4 658.569 106.116  23
   0  12   4 429.472 75.1980   5
  -1  12  -4 250.316 50.4829   9
   1  12   4 224.775 72.4110  23
   1  12   4 225.700 53.2692   5
  -2  12  -4 587.630 69.7973   9
   2  12   4 580.650 97.0114  23
  -3  12  -4 1881.49 118.653   9
   3  12   4 1890.15 171.651  23
  -4  12  -4 1665.37 111.745   9
   4  12   4 1631.00 155.300  23
  -5  12  -4 298.778 56.3684   9
   5  12   4 425.572 85.5726  23
  -6  12  -4 318.421 50.6794   9
   6  12   4 391.027 74.2923  23
  -7  12  -4 73.9147 35.8991   9
   7  12   4 152.484 53.2891  23
  -8  12  -4 638.461 61.9806   9
   8  12   4 682.916 89.6348  23
  -8 -12  -4 496.035 59.8475  22
  -9  12  -4 78.1403 28.7492   9
   9  12   4 99.0788 45.0549  23
  -9 -12  -4 62.9659 28.3315  22
 -10  12  -4 45.7772 19.9546   9
  10  12   4 29.7705 32.3421  23
 -10 -12  -4 23.4746 22.9731  22
  11  12   4 658.155 76.3774  23
 -11 -12  -4 385.926 47.0470  22
  -7  13   4 1098.44 95.2483  23
  -6  13   4 1309.66 111.381  23
  -5  13   4 421.191 67.7056  23
  -4  13   4 2765.62 174.822  23
   3  13  -4 1246.88 78.6950   9
  -3  13   4 1009.61 104.011  23
  -2  13   4 959.481 103.408  23
   2  13  -4 1101.46 74.8493   9
   1  13  -4 1372.65 84.9335   9
  -1  13   4 1351.84 127.302  23
   0  13   4 2349.00 167.347  23
   0  13  -4 2554.46 121.023   9
   1  13   4 1034.62 107.153  23
  -1  13  -4 1013.42 75.6339   9
   2  13   4 642.579 86.8915  23
  -2  13  -4 645.418 60.7630   9
  -3  13  -4 96.8951 27.5775   9
   3  13   4 162.158 46.0527  23
  -4  13  -4 25.0014 24.2684   9
   4  13   4 81.6564 29.5189  23
  -5  13  -4 6.10009 19.1955   9
   5  13   4-48.9048 32.3779  23
  -6  13  -4 62.8153 23.5315   9
   6  13   4 14.3215 28.7941  23
   7  13   4 111.600 39.1025  23
  24   0  -5 19.1032 17.8486  30
  23   0  -5-5.44999 20.8885  30
  22   0  -5 31.5065 27.9534  30
  22   0  -5 10.0268 30.6588  20
  21   0  -5 30.4044 35.2907  30
  21   0  -5-4.30567 27.5920  20
  20   0  -5 62.2342 44.6490  30
  20   0  -5-8.29416 27.6466  20
  19   0  -5-21.5230 33.0758  29
  19   0  -5-7.16710 33.6951  20
  18   0  -5-1.35190 55.8528  29
  18   0  -5 34.1184 40.7176  20
  17   0  -5-28.9398 35.9539  29
  17   0  -5-54.7414 47.2169  20
  16   0  -5 29.1577 34.7617  29
  16   0  -5 45.2757 38.4133  20
  15   0  -5 66.4215 46.5627  29
  15   0  -5-2.34247 43.6159  20
  14   0  -5-18.5505 43.3849  29
  14   0  -5 17.3104 39.5855  20
  13   0  -5 19.6341 36.7809  29
  13   0  -5 33.2069 40.6473  20
 -12   0   5-4.89061 91.4133  26
  12   0  -5 88.7776 48.1194  20
  12   0  -5 63.5405 96.1598  36
 -11   0   5 33.6204 82.0013  26
  11   0  -5 30.9843 55.0262  36
 -10   0   5-29.8299 116.719  26
  10   0  -5 81.0370 76.7296  11
  10   0  -5-0.14405 67.3413  36
  -9   0   5-90.9110 122.988  26
   9   0  -5-52.1000 58.0882  11
   9   0  -5 87.3992 82.5480  36
  -8   0   5 14.6771 80.1026  26
   8   0  -5 101.016 74.2041  11
   8   0  -5 57.8865 67.2181  36
  -7   0   5-10.1305 90.6129  26
   7   0  -5-38.8175 65.2654  36
   7   0  -5-59.9470 71.1399  11
  -6   0   5 157.709 129.604  26
   6   0  -5-27.4858 57.8498  36
  -5   0   5-48.0415 70.3555  26
   5   0  -5-27.0963 54.5311  36
   4   0  -5 115.845 107.634  36
   3   0  -5-17.0566 48.1117  34
   3   0  -5 34.6280 80.2329  36
   3   0  -5-70.2816 94.3954  11
   2   0  -5 9.81937 60.1807  34
   2   0  -5 30.8929 76.6573  11
   1   0  -5-1.13067 49.4451  31
  -1   0   5 40.8158 82.4061  33
   1   0  -5-59.9297 73.7900  11
   1   0  -5-24.6795 68.7540  34
   0   0  -5 60.2806 61.0144  31
   0   0  -5 61.4617 95.0446  11
   0   0   5 2.90517 88.6124  33
   0   0  -5 6.47956 67.1861  34
   1   0   5 12.9822 62.0722  32
  -1   0  -5-44.0486 72.9111  31
  -1   0  -5 26.0020 81.0597  11
  -1   0  -5 38.2882 61.2414  34
   1   0   5 0.10367 81.3178  33
   2   0   5-4.77343 54.9336  32
  -2   0  -5-98.4335 79.8390  31
   2   0   5 138.361 116.358  33
  -2   0  -5 78.0757 78.5071  34
  -2   0  -5-22.7582 58.8584  11
   3   0   5 21.0611 76.0601  32
  -3   0  -5 20.9210 75.2637  31
  -3   0  -5 64.4292 62.4864  11
  -3   0  -5-14.8064 63.2417  34
   3   0   5 67.4729 93.1346  33
   4   0   5-49.0574 73.9971  32
  -4   0  -5 63.6335 94.1574  31
   4   0   5-94.8655 83.3238  33
  -4   0  -5-10.6857 49.7771  11
  -4   0  -5 41.6364 91.0356  34
   5   0   5 85.1855 63.0573  32
  -5   0  -5 91.2742 96.8604  31
  -5   0  -5 52.8131 59.0199  11
  -5   0  -5 88.5999 64.9699  34
   5   0   5 8.78848 83.7094  33
  -6   0  -5-11.4444 87.9802  31
  -6   0  -5-35.4710 69.6854  34
   6   0   5 20.3036 106.719   1
  -6   0  -5 44.8029 59.8401  11
   6   0   5 110.683 86.5532  33
   6   0   5 14.0085 61.6499  32
  -7   0  -5 104.228 92.9177  31
   7   0   5 38.0649 125.275   1
  -7   0  -5 130.884 101.438  34
   7   0   5 132.677 143.141  33
  -8   0  -5 94.2897 73.0659  31
  -8   0  -5 49.9201 73.7010  34
   8   0   5-3.17047 90.7160  33
  -9   0  -5 0.36042 92.9471  31
   9   0   5 108.034 108.357   1
   9   0   5 66.6267 118.705  33
 -10   0  -5 31.3757 75.4765  31
  10   0   5 144.469 149.741   1
  10   0   5 13.8167 99.1306  33
 -11   0  -5-3.97253 70.3903  31
  11   0   5-7.91338 133.636   1
  11   0   5 146.126 137.441  33
 -12   0  -5 66.7464 50.9070  17
 -12   0  -5-39.0240 51.9375  22
 -13   0  -5-19.0077 43.3011  17
 -13   0  -5 51.6165 51.7570  22
 -14   0  -5-28.7643 37.8115  17
 -14   0  -5 28.9068 42.3520  22
 -15   0  -5 38.1424 40.9050  17
 -15   0  -5 6.11073 47.2164  22
 -16   0  -5-57.1437 49.5323  17
 -16   0  -5-9.12258 42.0536  22
 -17   0  -5-37.7066 48.1451  22
 -18   0  -5 51.6884 50.2270  22
 -19   0  -5 84.2264 46.3559  22
 -20   0  -5 33.5287 35.1929   9
 -20   0  -5 68.2485 46.2889  22
 -21   0  -5 103.685 43.5317  22
 -22   0  -5-135.281 38.4151   8
 -23   0  -5-54.0042 26.0219   8
  24  -1  -5 241.470 34.9258  30
  24   1  -5 183.201 30.4998  30
  23  -1  -5 450.588 50.9354  30
  23   1  -5 528.665 55.7116  30
  23   1  -5 410.447 46.8230  20
  22  -1  -5 1408.94 103.392  30
  22   1  -5 1664.64 111.360  30
  22   1  -5 1473.33 101.340  20
  21  -1  -5 1616.02 116.720  30
  21   1  -5 1567.06 117.100  30
  21  -1  -5 1512.62 110.845  20
  21   1  -5 1485.78 109.959  20
  20  -1  -5 2355.55 156.479  30
  20   1  -5 2430.51 166.676  29
  20  -1  -5 2478.86 153.587  20
  20   1  -5 2391.33 153.487  20
  19   1  -5 3038.10 194.209  29
  19  -1  -5 3256.54 188.706  20
  19   1  -5 3218.47 192.766  20
  19  -1  -5 3259.83 192.549  30
  18   1  -5 25.7073 43.4275  29
  18  -1  -5 68.6390 41.3208  20
  18   1  -5 37.7684 37.7475  20
  18  -1  -5 52.8822 40.5558  30
  17  -1  -5 2701.82 182.774  30
  17  -1  -5 2962.77 202.249  29
  17   1  -5 2792.74 196.790  29
  17  -1  -5 2842.82 185.575  20
  17   1  -5 2937.50 192.504  20
  16  -1  -5 5742.07 300.354  29
  16   1  -5 5495.43 295.958  29
  16  -1  -5 5845.96 285.891  20
  16   1  -5 5716.66 291.712  20
  15  -1  -5 4023.21 244.384  29
  15   1  -5 3820.78 236.966  29
  15  -1  -5 4030.25 229.897  20
  15   1  -5 3852.08 233.774  20
  14  -1  -5 250.844 67.0625  29
  14   1  -5 220.424 58.9413  29
  14   1  -5 175.749 62.1021  20
  14  -1  -5 195.713 55.8813  20
  13  -1  -5 7.24940 34.3753  29
  13   1  -5 6.46652 35.6343  29
  13  -1  -5 26.9929 33.6703  20
  13   1  -5 37.2626 46.9913  20
 -12   1   5 1412.48 337.026  26
 -12  -1   5 1167.59 323.148  26
  12  -1  -5 985.830 105.657  20
  12   1  -5 884.924 109.453  20
 -11   1   5 1321.07 317.750  26
 -11  -1   5 1278.26 329.164  26
  11  -1  -5 1684.64 328.460  36
  10   1  -5 189.122 104.077  36
 -10   1   5 405.745 182.221  26
 -10  -1   5 282.608 144.965  26
  10  -1  -5 312.375 151.396  36
  -9   1   5 1376.28 286.162  26
  -9  -1   5 1546.90 331.223  26
   9  -1  -5 1668.58 296.710  36
   9   1  -5 1347.18 213.407  11
   9   1  -5 1465.41 259.204  36
  -8   1   5 2436.95 375.097  26
  -8  -1   5 2914.46 438.036  26
   8   1  -5 2940.46 320.416  11
   8   1  -5 2843.78 355.145  36
   8  -1  -5 3540.01 416.777  36
  -7   1   5 189.680 86.0592  26
  -7  -1   5 301.498 157.088  26
   7   1  -5 268.160 101.234  11
   7   1  -5 286.976 118.455  36
   7  -1  -5 61.4936 72.3574  36
[truncated: 215,430 more chars]
