# Supplementary material for: Structural and Functional Diversity in Rigid Thiosemicarbazones with Extended Aromatic Frameworks: Microwave-Assisted Synthesis and Structural Investigations
Source: ACS Omega. 2023 Apr 25;8(18):16047–79. doi: 10.1021/acsomega.2c08157 (PMC10173449; doi:10.1021/acsomega.2c08157)
Supplement: Supplementary file 1 — ao2c08157_si_001.zip [file ao2c08157_si_001.zip › Updated Cifs_files/10 - s15sip8.cif]

 
data_s15sip8
 
_audit_creation_method            'SHELXL-2014/7'
_shelx_SHELXL_version_number      '2014/7'
_chemical_name_systematic         ?
_chemical_name_common             ?
_chemical_melting_point           ?
_chemical_formula_moiety          'C23 H15 N3 O S' 
_chemical_formula_sum
 'C23 H15 N3 O S' 
_chemical_formula_weight          381.44

loop_
 _atom_type_symbol
 _atom_type_description
 _atom_type_scat_dispersion_real
 _atom_type_scat_dispersion_imag
 _atom_type_scat_source
 'C'  'C'   0.0181   0.0091
 'International Tables Vol C Tables 4.2.6.8 and 6.1.1.4'
 'H'  'H'   0.0000   0.0000
 'International Tables Vol C Tables 4.2.6.8 and 6.1.1.4'
 'N'  'N'   0.0311   0.0180
 'International Tables Vol C Tables 4.2.6.8 and 6.1.1.4'
 'O'  'O'   0.0492   0.0322
 'International Tables Vol C Tables 4.2.6.8 and 6.1.1.4'
 'S'  'S'   0.3331   0.5567
 'International Tables Vol C Tables 4.2.6.8 and 6.1.1.4'
 
_space_group_crystal_system       monoclinic
_space_group_IT_number            14
_space_group_name_H-M_alt         'P 21/c'
_space_group_name_Hall            '-P 2ybc'
 
_shelx_space_group_comment
;
The symmetry employed for this shelxl refinement is uniquely defined
by the following loop, which should always be used as a source of
symmetry information in preference to the above space-group names.
They are only intended as comments.
;
 
loop_
 _space_group_symop_operation_xyz
 'x, y, z'
 '-x, y+1/2, -z+1/2'
 '-x, -y, -z'
 'x, -y-1/2, z-1/2'
 
_cell_length_a                    5.84390(10)
_cell_length_b                    25.4324(3)
_cell_length_c                    12.07750(10)
_cell_angle_alpha                 90
_cell_angle_beta                  98.9650(10)
_cell_angle_gamma                 90
_cell_volume                      1773.08(4)
_cell_formula_units_Z             4
_cell_measurement_temperature     150(2)
_cell_measurement_reflns_used   11528
_cell_measurement_theta_min     4.0920
_cell_measurement_theta_max     72.4820
 
_exptl_crystal_description        plate
_exptl_crystal_colour             orange
_exptl_crystal_density_meas       ?
_exptl_crystal_density_method     ?
_exptl_crystal_density_diffrn     1.429          
_exptl_crystal_F_000              792
_exptl_transmission_factor_min    ?
_exptl_transmission_factor_max    ?
_exptl_crystal_size_max           0.300
_exptl_crystal_size_mid           0.150
_exptl_crystal_size_min           0.080
_exptl_absorpt_coefficient_mu     1.776
_shelx_estimated_absorpt_T_min    0.618
_shelx_estimated_absorpt_T_max    0.871
_exptl_absorpt_correction_T_min                   0.72375
_exptl_absorpt_correction_T_max                   1.00000
_exptl_absorpt_correction_type            'multi-scan'
_exptl_absorpt_process_details
;
CrysAlisPro, Agilent Technologies,
Version 1.171.37.35 (release 13-08-2014 CrysAlis171 .NET)
(compiled Aug 13 2014,18:06:01)
Empirical absorption correction using spherical harmonics,
 implemented in SCALE3 ABSPACK scaling algorithm.
;
_diffrn_ambient_temperature       150(2)
_diffrn_radiation_wavelength      1.54184
_diffrn_radiation_type            CuK\a
_diffrn_source_type 'SuperNova (Cu) X-ray Source'
_diffrn_radiation_monochromator 'mirror'
_diffrn_measurement_device 'four-circle diffractometer'
_diffrn_measurement_device_type 'SuperNova, Dual, Cu at zero, EosS2'
_diffrn_detector 'CCD plate'
_diffrn_detector_type 'EosS2'
_diffrn_detector_area_resol_mean 8.1150
_diffrn_reflns_number             19536
_diffrn_reflns_av_unetI/netI      0.0215
_diffrn_reflns_av_R_equivalents   0.0325
_diffrn_reflns_limit_h_min        -7
_diffrn_reflns_limit_h_max        7
_diffrn_reflns_limit_k_min        -31
_diffrn_reflns_limit_k_max        30
_diffrn_reflns_limit_l_min        -12
_diffrn_reflns_limit_l_max        14
_diffrn_reflns_theta_min          3.476
_diffrn_reflns_theta_max          72.591
_diffrn_reflns_theta_full         67.684
_diffrn_measured_fraction_theta_max   0.999
_diffrn_measured_fraction_theta_full  1.000
_diffrn_reflns_Laue_measured_fraction_max    0.999
_diffrn_reflns_Laue_measured_fraction_full   1.000
_diffrn_reflns_point_group_measured_fraction_max   0.999
_diffrn_reflns_point_group_measured_fraction_full  1.000
_reflns_number_total              3525
_reflns_number_gt                 3319
_reflns_threshold_expression      'I > 2\s(I)'
_reflns_Friedel_coverage          0.000
_reflns_Friedel_fraction_max      .
_reflns_Friedel_fraction_full     .
 
_reflns_special_details
;
 Reflections were merged by SHELXL according to the crystal
 class for the calculation of statistics and refinement.
 
 _reflns_Friedel_fraction is defined as the number of unique
 Friedel pairs measured divided by the number that would be
 possible theoretically, ignoring centric projections and
 systematic absences.
;
 
_computing_data_collection
;
CrysAlisPro, Agilent Technologies,
Version 1.171.37.33 (release 27-03-2014 CrysAlis171 .NET)
(compiled Mar 27 2014,17:12:48)
;
_computing_cell_refinement
;
CrysAlisPro, Agilent Technologies,
Version 1.171.37.33 (release 27-03-2014 CrysAlis171 .NET)
(compiled Mar 27 2014,17:12:48)
;
_computing_data_reduction
;
CrysAlisPro, Agilent Technologies,
Version 1.171.37.33 (release 27-03-2014 CrysAlis171 .NET)
(compiled Mar 27 2014,17:12:48)
;
_computing_structure_solution     
; 
SUPERFLIP:
L. Palatinus and G. Chapuis, J. Appl. Crystallogr., 2007, 40, 786-790.
;
_computing_structure_refinement   
;
 SHELXL-2014/7 (Sheldrick, 2014)
 Sheldrick GM (2008) Acta Crystallogr A64:112--122 and 
 C. B. H\"ubschle, G. M. Sheldrick and B. Dittrich
 ShelXle: a Qt graphical user interface for SHELXL
 J. Appl. Cryst., 44, (2011) 1281-1284.
;
_computing_molecular_graphics  

'ORTEP3 for Windows - Farrugia, L. J. J. Appl. Crystallogr. 1997, 30, 565'

_computing_publication_material    
;
 'WinGX publication routines, Farrugia, 
 L. J., J. Appl. Crystallogr., 1999, 32, 837-838
; 
_refine_special_details           
;
NH hydrogen atoms have been located in the difference Fourier map 
and were refined freely.
;
_refine_ls_structure_factor_coef  Fsqd
_refine_ls_matrix_type            full
_refine_ls_weighting_scheme       calc
_refine_ls_weighting_details
'w=1/[\s^2^(Fo^2^)+(0.0392P)^2^+0.6273P] where P=(Fo^2^+2Fc^2^)/3'
_atom_sites_solution_primary      ?
_atom_sites_solution_secondary    ?
_atom_sites_solution_hydrogens    mixed
_refine_ls_hydrogen_treatment     mixed
_refine_ls_extinction_method      none
_refine_ls_extinction_coef        .
_refine_ls_number_reflns          3525
_refine_ls_number_parameters      261
_refine_ls_number_restraints      0
_refine_ls_R_factor_all           0.0334
_refine_ls_R_factor_gt            0.0314
_refine_ls_wR_factor_ref          0.0827
_refine_ls_wR_factor_gt           0.0813
_refine_ls_goodness_of_fit_ref    1.064
_refine_ls_restrained_S_all       1.064
_refine_ls_shift/su_max           0.002
_refine_ls_shift/su_mean          0.000
 
loop_
 _atom_site_label
 _atom_site_type_symbol
 _atom_site_fract_x
 _atom_site_fract_y
 _atom_site_fract_z
 _atom_site_U_iso_or_equiv
 _atom_site_adp_type
 _atom_site_occupancy
 _atom_site_site_symmetry_order  
 _atom_site_calc_flag
 _atom_site_refinement_flags_posn
 _atom_site_refinement_flags_adp
 _atom_site_refinement_flags_occupancy
 _atom_site_disorder_assembly
 _atom_site_disorder_group
N1 N 0.52455(18) 0.64539(4) 0.43475(9) 0.0230(2) Uani 1 1 d . . . . .
H1 H 0.647(3) 0.6280(7) 0.4271(14) 0.029(4) Uiso 1 1 d . . . . .
N2 N 0.37628(18) 0.59375(4) 0.28574(9) 0.0211(2) Uani 1 1 d . . . . .
H2 H 0.265(3) 0.5851(7) 0.2325(16) 0.039(5) Uiso 1 1 d . . . . .
N3 N 0.56976(17) 0.56466(4) 0.30690(8) 0.0198(2) Uani 1 1 d . . . . .
O O 0.23297(15) 0.53013(3) 0.12424(7) 0.0241(2) Uani 1 1 d . . . . .
S S 0.08739(5) 0.66527(2) 0.33502(3) 0.02638(10) Uani 1 1 d . . . . .
C1 C 0.5369(2) 0.68278(5) 0.52336(10) 0.0215(2) Uani 1 1 d . . . . .
C2 C 0.7318(2) 0.71462(5) 0.54336(11) 0.0242(3) Uani 1 1 d . . . . .
H2A H 0.8459 0.7130 0.4954 0.029 Uiso 1 1 calc R U . . .
C3 C 0.7589(2) 0.74903(5) 0.63413(11) 0.0274(3) Uani 1 1 d . . . . .
H3 H 0.8930 0.7706 0.6488 0.033 Uiso 1 1 calc R U . . .
C4 C 0.5911(2) 0.75195(5) 0.70315(11) 0.0286(3) Uani 1 1 d . . . . .
H4 H 0.6092 0.7757 0.7646 0.034 Uiso 1 1 calc R U . . .
C5 C 0.3967(2) 0.72010(6) 0.68243(11) 0.0289(3) Uani 1 1 d . . . . .
H5 H 0.2816 0.7222 0.7298 0.035 Uiso 1 1 calc R U . . .
C6 C 0.3686(2) 0.68503(5) 0.59293(11) 0.0259(3) Uani 1 1 d . . . . .
H6 H 0.2362 0.6629 0.5795 0.031 Uiso 1 1 calc R U . . .
C7 C 0.3422(2) 0.63435(5) 0.35640(10) 0.0204(2) Uani 1 1 d . . . . .
C8 C 0.5927(2) 0.52331(5) 0.24569(10) 0.0185(2) Uani 1 1 d . . . . .
C9 C 0.4121(2) 0.50465(5) 0.15232(9) 0.0198(2) Uani 1 1 d . . . . .
C10 C 0.4553(2) 0.45484(5) 0.09692(10) 0.0215(2) Uani 1 1 d . . . . .
C11 C 0.2912(2) 0.43682(5) 0.00926(11) 0.0256(3) Uani 1 1 d . . . . .
H11 H 0.1537 0.4565 -0.0137 0.031 Uiso 1 1 calc R U . . .
C12 C 0.3288(3) 0.38982(6) -0.04494(12) 0.0321(3) Uani 1 1 d . . . . .
H12 H 0.2173 0.3777 -0.1052 0.039 Uiso 1 1 calc R U . . .
C13 C 0.5268(3) 0.36104(5) -0.01138(12) 0.0325(3) Uani 1 1 d . . . . .
H13 H 0.5502 0.3291 -0.0489 0.039 Uiso 1 1 calc R U . . .
C14 C 0.6952(2) 0.37805(5) 0.07755(11) 0.0276(3) Uani 1 1 d . . . . .
C15 C 0.9027(3) 0.34834(5) 0.11307(13) 0.0327(3) Uani 1 1 d . . . . .
H15 H 0.9256 0.3160 0.0770 0.039 Uiso 1 1 calc R U . . .
C16 C 1.0654(2) 0.36553(5) 0.19669(13) 0.0309(3) Uani 1 1 d . . . . .
H16 H 1.2006 0.3450 0.2188 0.037 Uiso 1 1 calc R U . . .
C17 C 1.0381(2) 0.41428(5) 0.25298(11) 0.0250(3) Uani 1 1 d . . . . .
C18 C 1.2104(2) 0.43308(5) 0.33783(11) 0.0275(3) Uani 1 1 d . . . . .
H18 H 1.3469 0.4130 0.3597 0.033 Uiso 1 1 calc R U . . .
C19 C 1.1833(2) 0.48041(6) 0.38969(11) 0.0266(3) Uani 1 1 d . . . . .
H19 H 1.3016 0.4927 0.4467 0.032 Uiso 1 1 calc R U . . .
C20 C 0.9832(2) 0.51041(5) 0.35905(10) 0.0227(2) Uani 1 1 d . . . . .
H20 H 0.9669 0.5431 0.3951 0.027 Uiso 1 1 calc R U . . .
C21 C 0.8079(2) 0.49280(5) 0.27620(9) 0.0194(2) Uani 1 1 d . . . . .
C22 C 0.8344(2) 0.44449(5) 0.22108(10) 0.0207(2) Uani 1 1 d . . . . .
C23 C 0.6606(2) 0.42600(5) 0.13212(10) 0.0218(2) Uani 1 1 d . . . . .
 
loop_
 _atom_site_aniso_label
 _atom_site_aniso_U_11
 _atom_site_aniso_U_22
 _atom_site_aniso_U_33
 _atom_site_aniso_U_23
 _atom_site_aniso_U_13
 _atom_site_aniso_U_12
N1 0.0178(5) 0.0247(5) 0.0254(5) -0.0059(4) -0.0006(4) 0.0046(4)
N2 0.0170(5) 0.0234(5) 0.0215(5) -0.0029(4) -0.0018(4) 0.0026(4)
N3 0.0164(5) 0.0222(5) 0.0203(5) 0.0003(4) 0.0009(4) 0.0008(4)
O 0.0194(4) 0.0286(5) 0.0226(4) -0.0025(3) -0.0025(3) 0.0016(3)
S 0.02100(16) 0.03037(18) 0.02617(17) -0.00192(11) -0.00131(12) 0.00872(11)
C1 0.0218(6) 0.0200(6) 0.0209(6) -0.0013(4) -0.0025(5) 0.0059(4)
C2 0.0220(6) 0.0251(6) 0.0251(6) -0.0016(5) 0.0016(5) 0.0031(5)
C3 0.0266(6) 0.0231(6) 0.0302(7) -0.0040(5) -0.0027(5) 0.0016(5)
C4 0.0354(7) 0.0245(6) 0.0238(6) -0.0049(5) -0.0022(5) 0.0092(5)
C5 0.0290(7) 0.0338(7) 0.0237(6) -0.0003(5) 0.0041(5) 0.0094(5)
C6 0.0222(6) 0.0282(6) 0.0265(6) 0.0000(5) 0.0012(5) 0.0025(5)
C7 0.0201(6) 0.0204(6) 0.0201(6) 0.0018(4) 0.0020(4) -0.0003(4)
C8 0.0176(5) 0.0200(5) 0.0176(5) 0.0000(4) 0.0018(4) -0.0012(4)
C9 0.0179(5) 0.0235(6) 0.0177(5) 0.0016(4) 0.0018(4) -0.0024(4)
C10 0.0229(6) 0.0225(6) 0.0193(6) -0.0005(4) 0.0039(5) -0.0050(5)
C11 0.0257(6) 0.0294(7) 0.0214(6) -0.0013(5) 0.0024(5) -0.0078(5)
C12 0.0378(7) 0.0323(7) 0.0264(7) -0.0078(5) 0.0051(6) -0.0141(6)
C13 0.0416(8) 0.0242(6) 0.0337(7) -0.0093(5) 0.0119(6) -0.0095(6)
C14 0.0339(7) 0.0213(6) 0.0297(7) -0.0011(5) 0.0116(5) -0.0044(5)
C15 0.0408(8) 0.0190(6) 0.0420(8) -0.0012(5) 0.0174(6) 0.0019(5)
C16 0.0322(7) 0.0233(6) 0.0396(8) 0.0076(5) 0.0127(6) 0.0074(5)
C17 0.0256(6) 0.0242(6) 0.0267(6) 0.0075(5) 0.0091(5) 0.0034(5)
C18 0.0222(6) 0.0328(7) 0.0277(6) 0.0113(5) 0.0047(5) 0.0076(5)
C19 0.0194(6) 0.0380(7) 0.0215(6) 0.0053(5) 0.0000(5) 0.0022(5)
C20 0.0198(6) 0.0283(6) 0.0197(6) 0.0005(5) 0.0020(4) 0.0008(5)
C21 0.0177(5) 0.0229(6) 0.0177(5) 0.0029(4) 0.0034(4) 0.0000(4)
C22 0.0216(6) 0.0211(6) 0.0203(6) 0.0041(4) 0.0062(5) 0.0002(4)
C23 0.0249(6) 0.0199(6) 0.0217(6) 0.0014(4) 0.0073(5) -0.0037(5)
 
_geom_special_details
;
 All esds (except the esd in the dihedral angle between two l.s. planes)
 are estimated using the full covariance matrix.  The cell esds are taken
 into account individually in the estimation of esds in distances, angles
 and torsion angles; correlations between esds in cell parameters are only
 used when they are defined by crystal symmetry.  An approximate (isotropic)
 treatment of cell esds is used for estimating esds involving l.s. planes.
;
 
loop_
 _geom_bond_atom_site_label_1
 _geom_bond_atom_site_label_2
 _geom_bond_distance
 _geom_bond_site_symmetry_2
 _geom_bond_publ_flag
N1 C7 1.3400(16) . ?
N1 C1 1.4250(16) . ?
N1 H1 0.859(18) . ?
N2 N3 1.3419(14) . ?
N2 C7 1.3738(16) . ?
N2 H2 0.87(2) . ?
N3 C8 1.3043(16) . ?
O C9 1.2328(15) . ?
S C7 1.6680(12) . ?
C1 C2 1.3878(18) . ?
C1 C6 1.3905(18) . ?
C2 C3 1.3923(18) . ?
C2 H2A 0.9500 . ?
C3 C4 1.384(2) . ?
C3 H3 0.9500 . ?
C4 C5 1.386(2) . ?
C4 H4 0.9500 . ?
C5 C6 1.3914(19) . ?
C5 H5 0.9500 . ?
C6 H6 0.9500 . ?
C8 C21 1.4746(16) . ?
C8 C9 1.4968(16) . ?
C9 C10 1.4726(17) . ?
C10 C11 1.3907(17) . ?
C10 C23 1.4139(18) . ?
C11 C12 1.397(2) . ?
C11 H11 0.9500 . ?
C12 C13 1.376(2) . ?
C12 H12 0.9500 . ?
C13 C14 1.407(2) . ?
C13 H13 0.9500 . ?
C14 C23 1.4156(18) . ?
C14 C15 1.436(2) . ?
C15 C16 1.348(2) . ?
C15 H15 0.9500 . ?
C16 C17 1.4347(19) . ?
C16 H16 0.9500 . ?
C17 C18 1.404(2) . ?
C17 C22 1.4190(17) . ?
C18 C19 1.377(2) . ?
C18 H18 0.9500 . ?
C19 C20 1.3968(17) . ?
C19 H19 0.9500 . ?
C20 C21 1.3901(17) . ?
C20 H20 0.9500 . ?
C21 C22 1.4173(17) . ?
C22 C23 1.4379(17) . ?
 
loop_
 _geom_angle_atom_site_label_1
 _geom_angle_atom_site_label_2
 _geom_angle_atom_site_label_3
 _geom_angle
 _geom_angle_site_symmetry_1
 _geom_angle_site_symmetry_3
 _geom_angle_publ_flag
C7 N1 C1 127.71(11) . . ?
C7 N1 H1 113.6(11) . . ?
C1 N1 H1 118.6(11) . . ?
N3 N2 C7 119.71(10) . . ?
N3 N2 H2 120.7(12) . . ?
C7 N2 H2 119.2(12) . . ?
C8 N3 N2 119.64(10) . . ?
C2 C1 C6 120.62(11) . . ?
C2 C1 N1 117.65(11) . . ?
C6 C1 N1 121.57(11) . . ?
C1 C2 C3 119.56(12) . . ?
C1 C2 H2A 120.2 . . ?
C3 C2 H2A 120.2 . . ?
C4 C3 C2 120.23(12) . . ?
C4 C3 H3 119.9 . . ?
C2 C3 H3 119.9 . . ?
C3 C4 C5 119.83(12) . . ?
C3 C4 H4 120.1 . . ?
C5 C4 H4 120.1 . . ?
C4 C5 C6 120.62(12) . . ?
C4 C5 H5 119.7 . . ?
C6 C5 H5 119.7 . . ?
C1 C6 C5 119.13(12) . . ?
C1 C6 H6 120.4 . . ?
C5 C6 H6 120.4 . . ?
N1 C7 N2 114.82(11) . . ?
N1 C7 S 127.09(10) . . ?
N2 C7 S 118.07(9) . . ?
N3 C8 C21 116.22(10) . . ?
N3 C8 C9 124.04(11) . . ?
C21 C8 C9 119.68(10) . . ?
O C9 C10 121.70(11) . . ?
O C9 C8 120.63(11) . . ?
C10 C9 C8 117.67(10) . . ?
C11 C10 C23 120.65(12) . . ?
C11 C10 C9 118.87(12) . . ?
C23 C10 C9 120.48(11) . . ?
C10 C11 C12 119.92(13) . . ?
C10 C11 H11 120.0 . . ?
C12 C11 H11 120.0 . . ?
C13 C12 C11 120.26(13) . . ?
C13 C12 H12 119.9 . . ?
C11 C12 H12 119.9 . . ?
C12 C13 C14 121.16(13) . . ?
C12 C13 H13 119.4 . . ?
C14 C13 H13 119.4 . . ?
C13 C14 C23 119.11(13) . . ?
C13 C14 C15 121.58(13) . . ?
C23 C14 C15 119.30(13) . . ?
C16 C15 C14 121.17(13) . . ?
C16 C15 H15 119.4 . . ?
C14 C15 H15 119.4 . . ?
C15 C16 C17 121.19(13) . . ?
C15 C16 H16 119.4 . . ?
C17 C16 H16 119.4 . . ?
C18 C17 C22 119.32(12) . . ?
C18 C17 C16 121.35(12) . . ?
C22 C17 C16 119.32(12) . . ?
C19 C18 C17 120.63(12) . . ?
C19 C18 H18 119.7 . . ?
C17 C18 H18 119.7 . . ?
C18 C19 C20 120.51(12) . . ?
C18 C19 H19 119.7 . . ?
C20 C19 H19 119.7 . . ?
C21 C20 C19 120.49(12) . . ?
C21 C20 H20 119.8 . . ?
C19 C20 H20 119.8 . . ?
C20 C21 C22 119.68(11) . . ?
C20 C21 C8 120.96(11) . . ?
C22 C21 C8 119.35(11) . . ?
C21 C22 C17 119.36(11) . . ?
C21 C22 C23 121.22(11) . . ?
C17 C22 C23 119.41(11) . . ?
C10 C23 C14 118.90(12) . . ?
C10 C23 C22 121.50(11) . . ?
C14 C23 C22 119.60(12) . . ?
 
loop_
 _geom_torsion_atom_site_label_1
 _geom_torsion_atom_site_label_2
 _geom_torsion_atom_site_label_3
 _geom_torsion_atom_site_label_4
 _geom_torsion
 _geom_torsion_site_symmetry_1
 _geom_torsion_site_symmetry_2
 _geom_torsion_site_symmetry_3
 _geom_torsion_site_symmetry_4
 _geom_torsion_publ_flag
C7 N2 N3 C8 173.95(11) . . . . ?
C7 N1 C1 C2 -135.77(13) . . . . ?
C7 N1 C1 C6 48.76(19) . . . . ?
C6 C1 C2 C3 0.14(18) . . . . ?
N1 C1 C2 C3 -175.38(11) . . . . ?
C1 C2 C3 C4 -0.83(19) . . . . ?
C2 C3 C4 C5 0.7(2) . . . . ?
C3 C4 C5 C6 0.2(2) . . . . ?
C2 C1 C6 C5 0.70(18) . . . . ?
N1 C1 C6 C5 176.03(11) . . . . ?
C4 C5 C6 C1 -0.86(19) . . . . ?
C1 N1 C7 N2 -175.77(11) . . . . ?
C1 N1 C7 S 5.8(2) . . . . ?
N3 N2 C7 N1 7.98(16) . . . . ?
N3 N2 C7 S -173.48(9) . . . . ?
N2 N3 C8 C21 -178.55(10) . . . . ?
N2 N3 C8 C9 -1.36(17) . . . . ?
N3 C8 C9 O 4.23(18) . . . . ?
C21 C8 C9 O -178.67(10) . . . . ?
N3 C8 C9 C10 -175.05(11) . . . . ?
C21 C8 C9 C10 2.04(16) . . . . ?
O C9 C10 C11 1.28(18) . . . . ?
C8 C9 C10 C11 -179.44(11) . . . . ?
O C9 C10 C23 -178.95(11) . . . . ?
C8 C9 C10 C23 0.33(16) . . . . ?
C23 C10 C11 C12 -0.08(19) . . . . ?
C9 C10 C11 C12 179.69(11) . . . . ?
C10 C11 C12 C13 0.5(2) . . . . ?
C11 C12 C13 C14 -0.1(2) . . . . ?
C12 C13 C14 C23 -0.8(2) . . . . ?
C12 C13 C14 C15 -179.87(13) . . . . ?
C13 C14 C15 C16 178.51(13) . . . . ?
C23 C14 C15 C16 -0.5(2) . . . . ?
C14 C15 C16 C17 -0.3(2) . . . . ?
C15 C16 C17 C18 -178.07(13) . . . . ?
C15 C16 C17 C22 0.99(19) . . . . ?
C22 C17 C18 C19 -0.20(19) . . . . ?
C16 C17 C18 C19 178.86(12) . . . . ?
C17 C18 C19 C20 0.31(19) . . . . ?
C18 C19 C20 C21 0.37(19) . . . . ?
C19 C20 C21 C22 -1.14(18) . . . . ?
C19 C20 C21 C8 178.04(11) . . . . ?
N3 C8 C21 C20 -5.65(17) . . . . ?
C9 C8 C21 C20 177.04(11) . . . . ?
N3 C8 C21 C22 173.53(10) . . . . ?
C9 C8 C21 C22 -3.79(16) . . . . ?
C20 C21 C22 C17 1.23(17) . . . . ?
C8 C21 C22 C17 -177.96(10) . . . . ?
C20 C21 C22 C23 -177.64(11) . . . . ?
C8 C21 C22 C23 3.17(17) . . . . ?
C18 C17 C22 C21 -0.56(17) . . . . ?
C16 C17 C22 C21 -179.64(11) . . . . ?
C18 C17 C22 C23 178.33(11) . . . . ?
C16 C17 C22 C23 -0.75(17) . . . . ?
C11 C10 C23 C14 -0.79(18) . . . . ?
C9 C10 C23 C14 179.44(11) . . . . ?
C11 C10 C23 C22 178.75(11) . . . . ?
C9 C10 C23 C22 -1.02(17) . . . . ?
C13 C14 C23 C10 1.23(18) . . . . ?
C15 C14 C23 C10 -179.70(11) . . . . ?
C13 C14 C23 C22 -178.32(11) . . . . ?
C15 C14 C23 C22 0.75(18) . . . . ?
C21 C22 C23 C10 -0.77(17) . . . . ?
C17 C22 C23 C10 -179.64(11) . . . . ?
C21 C22 C23 C14 178.77(11) . . . . ?
C17 C22 C23 C14 -0.10(17) . . . . ?
 
loop_
 _geom_hbond_atom_site_label_D 
 _geom_hbond_atom_site_label_H 
 _geom_hbond_atom_site_label_A 
 _geom_hbond_distance_DH 
 _geom_hbond_distance_HA 
 _geom_hbond_distance_DA 
 _geom_hbond_angle_DHA 
 _geom_hbond_site_symmetry_A 
N1 H1 N3  0.859(18) 2.169(17) 2.6072(15) 111.4(13) .
N2 H2 O  0.87(2) 1.902(19) 2.5719(13) 132.8(16) .
 
_refine_diff_density_max    0.254
_refine_diff_density_min   -0.220
_refine_diff_density_rms    0.043

_shelx_res_file
;

    s15sip8.res created by SHELXL-2014/7


TITL shelxt_a.res in P2(1)/c
CELL  1.54184   5.8439  25.4324  12.0775   90.000   98.965   90.000
ZERR     4.00   0.0001   0.0003   0.0001    0.000    0.001    0.000
LATT   1
SYMM  - X, 1/2 + Y, 1/2 - Z
SFAC  C    H    N    O    S
UNIT 92 60 12 4 4
ACTA
TEMP -123
SIZE 0.3 0.15 0.08
FMAP   2
PLAN   -10
BOND   $H
CONF
HTAB N1 N3
HTAB N2 O
LIST  4
L.S.  10
WGHT    0.039200    0.627300
FVAR       5.39516
N1    3    0.524550    0.645394    0.434750    11.00000    0.01778    0.02468 =
         0.02535   -0.00590   -0.00056    0.00459
H1    2    0.647102    0.628002    0.427119    11.00000    0.02865
N2    3    0.376281    0.593746    0.285744    11.00000    0.01702    0.02343 =
         0.02146   -0.00287   -0.00181    0.00258
H2    2    0.265457    0.585070    0.232462    11.00000    0.03853
N3    3    0.569757    0.564660    0.306897    11.00000    0.01637    0.02222 =
         0.02031    0.00031    0.00090    0.00080
O     4    0.232973    0.530131    0.124239    11.00000    0.01939    0.02862 =
         0.02255   -0.00252   -0.00253    0.00157
S     5    0.087390    0.665268    0.335020    11.00000    0.02100    0.03037 =
         0.02617   -0.00192   -0.00131    0.00872
C1    1    0.536851    0.682781    0.523364    11.00000    0.02182    0.01999 =
         0.02090   -0.00133   -0.00247    0.00590
C2    1    0.731768    0.714625    0.543357    11.00000    0.02195    0.02506 =
         0.02505   -0.00160    0.00164    0.00313
AFIX  43
H2A   2    0.845937    0.712959    0.495421    11.00000   -1.20000
AFIX   0
C3    1    0.758894    0.749029    0.634133    11.00000    0.02656    0.02311 =
         0.03015   -0.00403   -0.00268    0.00156
AFIX  43
H3    2    0.893004    0.770573    0.648756    11.00000   -1.20000
AFIX   0
C4    1    0.591138    0.751951    0.703149    11.00000    0.03544    0.02450 =
         0.02378   -0.00488   -0.00221    0.00918
AFIX  43
H4    2    0.609218    0.775727    0.764561    11.00000   -1.20000
AFIX   0
C5    1    0.396744    0.720105    0.682434    11.00000    0.02903    0.03382 =
         0.02372   -0.00028    0.00414    0.00935
AFIX  43
H5    2    0.281622    0.722243    0.729783    11.00000   -1.20000
AFIX   0
C6    1    0.368609    0.685028    0.592934    11.00000    0.02219    0.02816 =
         0.02645    0.00000    0.00116    0.00247
AFIX  43
H6    2    0.236198    0.662904    0.579533    11.00000   -1.20000
AFIX   0
C7    1    0.342194    0.634353    0.356400    11.00000    0.02014    0.02044 =
         0.02013    0.00181    0.00204   -0.00032
C8    1    0.592735    0.523314    0.245686    11.00000    0.01764    0.01999 =
         0.01756   -0.00003    0.00178   -0.00121
C9    1    0.412075    0.504650    0.152319    11.00000    0.01792    0.02354 =
         0.01769    0.00165    0.00179   -0.00237
C10   1    0.455273    0.454845    0.096922    11.00000    0.02294    0.02245 =
         0.01929   -0.00054    0.00394   -0.00504
C11   1    0.291202    0.436820    0.009263    11.00000    0.02568    0.02939 =
         0.02138   -0.00126    0.00241   -0.00776
AFIX  43
H11   2    0.153704    0.456453   -0.013723    11.00000   -1.20000
AFIX   0
C12   1    0.328829    0.389815   -0.044940    11.00000    0.03784    0.03227 =
         0.02637   -0.00784    0.00513   -0.01413
AFIX  43
H12   2    0.217269    0.377672   -0.105219    11.00000   -1.20000
AFIX   0
C13   1    0.526804    0.361037   -0.011377    11.00000    0.04157    0.02421 =
         0.03369   -0.00931    0.01194   -0.00949
AFIX  43
H13   2    0.550240    0.329117   -0.048900    11.00000   -1.20000
AFIX   0
C14   1    0.695197    0.378049    0.077554    11.00000    0.03392    0.02134 =
         0.02969   -0.00112    0.01156   -0.00441
C15   1    0.902668    0.348342    0.113071    11.00000    0.04075    0.01902 =
         0.04196   -0.00122    0.01742    0.00185
AFIX  43
H15   2    0.925582    0.316005    0.076978    11.00000   -1.20000
AFIX   0
C16   1    1.065413    0.365527    0.196689    11.00000    0.03217    0.02334 =
         0.03956    0.00763    0.01273    0.00736
AFIX  43
H16   2    1.200624    0.344993    0.218761    11.00000   -1.20000
AFIX   0
C17   1    1.038149    0.414276    0.252976    11.00000    0.02561    0.02417 =
         0.02667    0.00751    0.00906    0.00336
C18   1    1.210392    0.433076    0.337831    11.00000    0.02220    0.03277 =
         0.02768    0.01131    0.00465    0.00761
AFIX  43
H18   2    1.346948    0.412965    0.359694    11.00000   -1.20000
AFIX   0
C19   1    1.183284    0.480406    0.389694    11.00000    0.01939    0.03797 =
         0.02145    0.00526    0.00001    0.00220
AFIX  43
H19   2    1.301565    0.492742    0.446742    11.00000   -1.20000
AFIX   0
C20   1    0.983228    0.510405    0.359055    11.00000    0.01977    0.02827 =
         0.01971    0.00053    0.00199    0.00077
AFIX  43
H20   2    0.966876    0.543086    0.395107    11.00000   -1.20000
AFIX   0
C21   1    0.807875    0.492796    0.276200    11.00000    0.01767    0.02293 =
         0.01770    0.00292    0.00338   -0.00001
C22   1    0.834384    0.444486    0.221083    11.00000    0.02163    0.02107 =
         0.02033    0.00414    0.00622    0.00019
C23   1    0.660551    0.425998    0.132115    11.00000    0.02490    0.01992 =
         0.02168    0.00136    0.00730   -0.00372
HKLF    4

REM  shelxt_a.res in P2(1)/c
REM R1 =  0.0314 for    3319 Fo > 4sig(Fo)  and  0.0334 for all    3525 data
REM    261 parameters refined using      0 restraints

END

WGHT      0.0392      0.6272

REM Highest difference peak  0.254,  deepest hole -0.220,  1-sigma level  0.043
Q1    1   0.7311  0.4330  0.1844  11.00000  0.05    0.25
Q2    1   0.5052  0.5120  0.2024  11.00000  0.05    0.24
Q3    1   0.9287  0.4280  0.2416  11.00000  0.05    0.23
Q4    1   0.7033  0.5059  0.2544  11.00000  0.05    0.23
Q5    1   0.4482  0.6859  0.5533  11.00000  0.05    0.23
Q6    1   0.2265  0.6493  0.3434  11.00000  0.05    0.23
Q7    1   0.7978  0.4644  0.2572  11.00000  0.05    0.22
Q8    1   1.0990  0.4197  0.3147  11.00000  0.05    0.22
Q9    1   0.8694  0.4940  0.3394  11.00000  0.05    0.21
Q10   1   0.4956  0.6731  0.5789  11.00000  0.05    0.20
;
_shelx_res_checksum   28170

_shelx_hkl_file
;
   0   0  -1 6.08424 9.07553  52
   0   0  -2 149923. 3262.96  52
   0   0  -3 27.5524 31.0513  52
   0   0  -4 75440.6 1818.55  52
   0   0   4 75240.0 1896.63  49
   0   0  -5-6.76449 37.7233  52
   0   0   5 30.0630 56.1703  49
   0   0  -6 24796.1 828.761  52
   0   0   6 25717.9 963.904  49
   0   0  -7-36.3939 69.9741  53
   0   0   7 49.8213 87.1459  49
   0   0  -8 9472.18 596.860  53
   0   0   8 9574.85 644.750  49
   0   0   9 44.6717 66.1815   7
   0   0   9-19.9723 94.9041  49
   0   0   9-0.41830 60.9876   9
   0   0   9 19.5052 52.8375  33
   0   0   9 160.857 87.7211   8
   0   0  10 3514.40 276.180  34
   0   0  10 3532.75 281.626  33
   0   0  10 3369.26 286.217   7
   0   0  10 3572.99 321.991   9
   0   0  11-42.9101 70.3424   7
   0   0  11-8.23422 71.9148  34
   0   0  11-28.9913 79.7147  32
   0   0  12 742.143 139.203   7
   0   0  12 445.762 114.726  32
   0   0  12 529.908 115.206  34
   0   0  12 548.271 115.016   6
   0   0  13 102.864 72.2181   7
   0   0  13 181.478 78.8588  34
   0   0  13-0.49932 68.4844  32
   0   0  13-42.9676 52.6296   6
   0   0  14 521.757 101.186  32
   0   0  14 493.427 75.7804  34
   0   0  14 511.846 77.5562   6
   0  -1   1 17188.0 444.446  51
   0  -1  -1 18305.9 428.968  52
   0  -1  -1 16910.5 427.797   2
   0  -1   2 27682.3 726.705  51
   0  -1  -2 27429.7 686.541  52
   0  -1  -3 142129. 3157.04  52
   0   1   3 142472. 3225.33  49
   0   1  -3 142880. 3177.66  52
   0   1  -4 51565.5 1302.41  52
   0   1   4 51684.6 1360.59  49
   0  -1   4 52656.5 1367.25  49
   0  -1   5 31164.6 998.089  49
   0   1  -5 30275.2 914.668  52
   0   1   5 28561.8 972.401  49
   0  -1  -5 28253.5 864.530  52
   0   1   6 7029.70 450.426  49
   0  -1   6 7409.51 460.112  49
   0   1  -6 7018.52 383.761  52
   0   1  -7 7290.92 462.621  53
   0   1   7 7452.86 512.375  49
   0  -1  -7 8136.89 511.129  53
   0  -1   7 6949.79 499.570  49
   0  -1  -8 1183.68 214.583  53
   0  -1   8 1215.72 240.385  49
   0   1   8 1102.80 224.524  49
   0  -1   9 24026.9 1173.86  49
   0   1   9 25291.4 1200.30  49
   0   1   9 24741.1 838.994  33
   0   1   9 26060.0 941.925   9
   0  -1   9 23622.8 915.905   9
   0   1   9 25074.5 871.777   7
   0   1   9 24036.4 910.442   8
   0  -1   9 24256.8 840.186  33
   0  -1   9 26049.1 933.560   8
   0  -1  10 16867.8 738.249   8
   0   1  10 15012.0 638.032  33
   0  -1  10 15672.9 676.892   7
   0  -1  10 15973.9 658.624  33
   0   1  10 15825.0 675.734   7
   0  -1  10 14615.2 708.805   9
   0  -1  10 15814.7 638.575  34
   0   1  10 16077.9 650.132  34
   0   1  11-8.91784 66.4374   7
   0   1  11 37.4968 91.9663  32
   0  -1  11 35.0690 75.3173  34
   0   1  11 66.8820 70.4700  34
   0  -1  11-91.9842 94.4617  32
   0  -1  11-11.7460 66.6759   7
   0  -1  11 47.8820 86.9392  33
   0   1  12 6749.40 414.737  32
   0   1  12 7051.14 390.682   6
   0  -1  12 6749.31 408.588   7
   0   1  12 6982.52 414.680   7
   0  -1  12 7457.83 409.221   6
   0   1  12 6396.14 378.508  34
   0  -1  12 7511.09 436.483  32
   0  -1  12 6794.58 379.030  34
   0  -1  13 454.254 108.553   7
   0  -1  13 500.036 98.3559  34
   0   1  13 398.795 81.8417   6
   0   1  13 708.325 122.796  34
   0  -1  13 475.015 91.5559   6
   0   1  13 747.266 127.621   7
   0  -1  13 691.958 131.279  32
   0   1  13 697.666 126.442  32
   0  -1  14 1987.26 153.407   6
   0  -1  14 1934.04 174.848  32
   0   1  14 2248.69 181.773  32
   0   1  14 1962.37 143.981   6
   0   1  14 1886.69 146.253  34
   0  -2   0 212514. 4503.90  53
   0  -2   1 234.299 39.9261  51
   0  -2   1 155.270 28.2214  49
   0  -2  -1 147.798 36.0944   2
   0  -2   2 119706. 2719.20  51
   0  -2  -2 122211. 2673.98  52
   0  -2   2 123002. 2706.13  49
   0   2   2 121384. 2699.13  49
   0  -2  -3 5621.00 244.727  52
   0  -2   3 6440.88 292.734  49
   0   2   3 6161.20 286.952  49
   0  -2   3 5937.12 290.480  51
   0   2  -4 3566.97 225.475  52
   0  -2   4 3554.04 247.496  49
   0  -2  -4 3011.16 192.595  52
   0  -2   4 3146.88 252.870  50
   0   2   4 3446.93 243.245  49
   0   2   5 21351.3 795.409  49
   0  -2  -5 21794.3 695.924  52
   0  -2   5 23410.2 821.367  49
   0   2  -5 21354.2 746.203  52
   0   2   6 26948.2 1002.51  49
   0   2  -6 26315.8 913.658  52
   0  -2   6 28574.6 1021.29  49
   0   2   7 62108.1 1941.99  49
   0   2  -7 66122.7 1860.31  53
   0  -2   7 63325.3 1961.80  49
   0  -2  -7 66310.9 1951.35  53
   0   2   8 78128.7 2365.76  49
   0  -2   8 79347.3 2384.53  49
   0  -2  -8 73979.5 2296.80  53
   0   2   9 1200.05 160.090  34
   0  -2   9 1503.46 277.289  49
   0   2   9 1850.52 303.999  49
   0  -2   9 1412.98 193.342   9
   0  -2   9 1237.86 152.259  33
   0   2   9 1175.08 160.672   7
   0   2   9 1066.54 146.636  33
   0  -2   9 1533.44 196.361   8
   0   2   9 1394.79 189.140   9
   0  -2  10 237.590 109.774   9
   0  -2  10 157.698 93.4051  32
   0   2  10 266.951 96.8427  33
   0  -2  10 307.449 103.110  33
   0   2  10 294.725 105.643  34
   0  -2  10 115.912 78.3080   8
   0   2  10 63.1383 56.6491   7
   0  -2  10 98.2845 70.9703  34
   0  -2  10 149.655 85.0195   7
   0   2  11 12522.3 590.089   7
   0   2  11 12066.2 549.188   6
   0   2  11 11833.4 558.824  34
   0  -2  11 12157.6 596.780  32
   0  -2  11 12724.8 649.182   9
   0  -2  11 11799.0 577.434   7
   0  -2  11 12075.3 538.989  34
   0  -2  11 12116.6 565.893  33
   0   2  12 665.638 128.243  34
   0  -2  12 858.158 151.515  32
   0  -2  12 779.233 141.041   7
   0  -2  12 737.337 135.066   6
   0  -2  12 680.773 116.738  34
   0   2  12 921.076 152.096  32
   0   2  12 561.725 108.758   6
   0   2  12 773.925 139.905   7
   0   2  13 2590.97 227.139  32
   0  -2  13 2308.00 214.468   7
   0  -2  13 2659.28 235.060  32
   0   2  13 2793.03 207.928   6
   0  -2  13 2345.07 206.658   6
   0  -2  13 2609.88 198.603  34
   0   2  13 2486.00 212.041  34
   0   2  14 2021.52 154.126  34
   0  -2  14 1789.46 147.471   6
   0   2  14 2103.48 172.612  32
   0  -2  14 1688.65 156.237  32
   0  -3   0 145.103 31.8725  53
   0  -3   1 133203. 3010.95  51
   0  -3  -1 134798. 3008.23   2
   0  -3   1 139851. 2950.78  49
   0  -3   2 404276. 8366.11  51
   0  -3  -2 387868. 8333.82   2
   0   3   2 385579. 8310.10  49
   0  -3   2 385022. 8319.97  49
   0   3   3 45373.3 698.214  49
   0  -3  -3 45313.7 631.204  52
   0  -3   3 44195.7 746.073  51
   0  -3   4 49106.3 1426.01  50
   0   3   4 49771.8 1357.05  49
   0  -3   4 50995.7 1362.66  49
   0  -3  -4 50030.4 1277.78  52
   0  -3   5 313.611 98.3579  50
   0   3   5 343.515 101.139  49
   0  -3  -5 348.123 73.4730  52
   0  -3   5 424.235 104.567  49
   0   3  -5 386.484 92.0430  52
   0  -3  -6 41210.7 1340.10  53
   0  -3   6 40672.0 1331.52  49
   0   3  -6 40734.8 1264.37  52
   0   3   6 43086.2 1352.58  49
   0  -3  -7 20628.4 916.767  53
   0  -3   7 21866.7 942.222  49
   0   3   7 20766.7 920.796  49
   0  -3   8 19149.9 952.231  49
   0   3   8 20207.8 965.319  49
   0  -3  -8 16990.2 900.264  53
   0  -3   9 34118.6 1165.21   9
   0   3   9 34550.2 1088.00   7
   0  -3   9 35268.3 1075.92  33
   0  -3   9 35851.6 1470.14  49
   0  -3   9 34742.0 1150.15   8
   0   3   9 33004.5 1040.31  33
   0   3   9 33591.9 1428.01  49
   0  -3   9 34411.4 1162.23  38
   0   3   9 34842.9 1070.19  34
   0  -3  -9 31300.4 1379.10  53
   0   3  10 954.394 146.137   7
   0  -3  10 897.503 149.999  32
   0  -3  10 1111.11 176.460   8
   0  -3  10 1116.07 168.140  33
   0  -3  10 665.406 126.678   7
   0  -3  10 1012.02 142.640  34
   0   3  10 1165.76 161.235  33
   0  -3  10 1052.70 175.472   9
   0   3  10 964.348 152.154  34
   0  -3  11 246.607 101.741  32
   0   3  11 449.066 112.078  34
   0   3  11 463.590 101.638   6
   0  -3  11 446.542 103.946  34
   0  -3  11 464.870 108.217   7
   0   3  11 624.038 134.895   7
   0  -3  11 670.088 161.150   9
   0  -3  11 541.239 125.391  33
   0   3  12 455.044 120.816  32
   0  -3  12 408.993 113.379  32
   0  -3  12 543.077 116.943   7
   0   3  12 473.267 109.901  34
   0  -3  12 421.839 94.2707  34
   0   3  12 308.711 82.0269   6
   0  -3  12 202.966 84.3639   6
   0   3  12 416.394 109.667   7
   0  -3  13 7971.60 398.936   6
   0   3  13 7700.76 411.109  32
   0  -3  13 8379.55 427.752  32
   0   3  13 7924.24 392.754  34
   0  -3  13 8200.48 418.321   7
   0  -3  14 1596.31 146.395  32
   0  -3  14 1570.49 140.306   6
   0   3  14 1922.22 162.954  32
   0   3  14 1779.80 147.339  34
   0  -4   0 4279.83 174.697  53
   0  -4   1 12402.2 419.114  51
   0  -4   1 12472.4 342.992  49
   0  -4   1 11625.3 325.219   3
   0  -4  -1 13128.5 408.387  53
   0  -4   2 98820.7 2359.91  51
   0   4   2 103633. 2283.17  49
   0  -4   2 100914. 2378.90  50
   0  -4   2 102483. 2299.29  49
   0   4   3 1114.93 117.543  49
   0  -4   3 1178.23 134.678  51
   0  -4   3 1316.74 128.722  49
   0  -4   3 1159.70 142.441  50
   0  -4   4 15569.9 615.573  51
   0  -4   4 15429.5 650.230  50
   0   4   4 16160.3 592.769  49
   0  -4   4 16140.8 596.743  49
   0  -4   5 43018.2 1400.49  50
   0   4  -5 45313.3 1313.18  52
   0  -4   5 44595.5 1328.18  49
   0   4   5 45210.2 1325.14  49
   0   4   6 526.176 130.628  49
   0  -4  -6 566.418 141.524  53
   0  -4   6 533.454 135.747  49
   0   4  -6 220.153 76.3753  52
   0  -4  -7 280.818 111.364  53
   0   4   7 102.936 89.5345  49
   0  -4   7-7.41108 87.2145  49
   0  -4   8 36481.0 1405.70  49
   0   4   8 37094.3 1405.40  49
   0  -4  -8 33802.3 1382.86  53
   0  -4   9 5621.08 390.468   9
   0  -4  -9 4231.16 463.744  53
   0   4   9 4942.68 331.554   7
   0  -4   9 4781.60 338.587  32
   0  -4   9 5345.99 374.356   8
   0  -4   9 4887.75 330.004  26
   0   4   9 5075.60 313.386  33
   0   4   9 5053.86 330.711  34
   0  -4   9 5311.50 334.895  33
   0  -4   9 4886.89 366.985  38
   0   4   9 5762.96 520.712  49
   0  -4   9 4939.29 495.031  49
   0  -4  10 282.123 105.257   9
   0   4  10 48.2898 74.9658  34
   0  -4  10 87.0312 54.8766  33
   0   4  10 44.9334 56.1594   6
   0  -4  10 82.3419 78.4361  32
   0  -4  10 210.724 78.4341  26
   0  -4  10 334.428 97.2176  28
   0  -4  10-26.9839 75.1969   8
   0   4  10 243.941 92.7049   7
   0  -4  11 29161.3 1006.27   7
   0  -4  11 29368.0 1089.99   9
   0  -4  11 26949.3 956.631  33
   0   4  11 28674.6 981.688  34
   0  -4  11 29161.8 1021.27  32
   0  -4  11 28435.0 1058.49   8
   0   4  11 28751.4 993.238   7
   0   4  12 7995.82 442.557   7
   0  -4  12 8148.29 452.218   7
   0   4  12 8049.86 436.438  34
   0   4  12 7852.55 457.510  32
   0  -4  12 9045.30 480.815  32
   0   4  13 3939.90 278.739  32
   0  -4  13 3183.45 253.359  32
   0  -4  13 3227.28 243.300   6
   0  -4  13 3195.81 248.964   7
   0   4  13 3198.01 242.187  34
   0  -4  14 465.362 79.0005   6
   0   4  14 343.420 80.0985  32
   0   4  14 464.753 82.2251  34
   0  -5   0 88.9581 49.4836   2
   0  -5   0 32.7790 38.3778  53
   0  -5   1 325037. 6761.34  51
   0   5  -1 308011. 6541.40  54
   0  -5  -1 307732. 6700.77  53
   0  -5   1 321874. 6597.91  49
   0  -5   1 300672. 6594.71   3
   0  -5   2 455036. 9627.89  49
   0   5   2 461030. 9602.40  49
   0  -5  -2 445568. 9714.91  53
   0  -5   2 435108. 9734.79  50
   0  -5   2 452315. 9736.17  51
   0   5   3 25270.0 727.378  49
   0  -5   3 23990.7 792.633  51
   0  -5   3 25343.3 742.330  49
   0  -5   3 23822.0 814.025  50
   0   5   4 71193.8 1828.66  49
   0  -5   4 73399.0 1964.41  50
   0  -5   4 74616.0 1852.44  49
   0  -5   4 71161.7 1905.15  51
   0   5   5 1038.93 157.628  49
   0  -5  -5 844.928 147.484  53
   0  -5   5 1014.79 173.341  50
   0  -5   5 877.824 149.053  49
   0  -5  -6 18443.9 829.717  53
   0  -5   6 19028.0 806.115  49
   0   5   6 19151.2 793.701  49
   0   5  -6 19559.6 799.414  52
   0  -5  -7 159.739 112.591  53
   0   5   7 98.1853 90.5434  49
   0  -5   7 26.9362 73.9873  49
   0   5   8 22230.9 1017.04  49
   0  -5  -8 19046.1 989.196  53
   0  -5   8 21344.8 1015.28  49
   0   5   9 700.106 128.799  34
   0   5   9 573.158 104.965  10
   0  -5   9 757.462 140.207  27
   0   5   9 835.672 207.100  49
   0  -5   9 626.024 175.126  49
   0  -5   9 656.022 132.145  38
   0  -5   9 771.790 153.380  32
   0  -5   9 729.917 131.109  33
   0  -5   9 684.006 129.493  28
   0   5   9 767.576 129.666  33
   0  -5   9 662.839 145.617   9
   0  -5   9 580.809 127.823  26
   0   5   9 503.058 102.336   7
   0  -5  -9 795.304 208.593  53
   0  -5   9 411.076 110.284   8
   0  -5  10 15074.1 630.327  33
   0  -5  10 14839.5 693.849   8
   0  -5  10 15455.8 714.414  38
   0  -5  10 14857.0 645.881  26
   0   5  10 13765.8 619.419   7
   0  -5  10 14820.1 710.257   9
   0   5  10 14658.4 628.518  34
   0   5  10 13101.1 564.333  10
   0  -5  10 14937.7 664.769  32
   0  -5  10 13188.8 621.312  28
   0  -5  11 553.155 124.989  26
   0  -5  11 586.727 127.090   7
   0   5  11 700.447 140.483  34
   0   5  11 542.457 128.039   7
   0  -5  11 735.730 153.613   8
   0  -5  11 648.375 126.621  28
   0  -5  11 806.825 147.176  32
   0  -5  11 410.807 118.148   9
   0  -5  11 542.359 126.475  33
   0   5  12 9116.69 463.999  34
   0  -5  12 9576.32 532.679   9
   0  -5  12 8433.98 469.097  32
   0   5  12 9057.34 488.847  32
   0  -5  12 8865.75 472.366   7
   0  -5  13 419.092 95.7134   7
   0  -5  13 305.157 86.4007  32
   0   5  13 388.189 106.968  34
   0   5  13 428.100 104.379  32
   0  -5  13 353.842 87.0271   6
   0   5  14 321.715 73.3231  32
   0  -5  14 331.220 68.0377   6
   0   5  14 312.756 76.0166  34
   0  -5  14 110.949 56.7832  32
   0  -6   0 77470.8 1794.98  53
   0  -6   1 24723.6 659.676   3
   0   6   1 26521.6 609.283  49
   0  -6  -1 25607.1 747.453  53
   0  -6   1 26185.7 804.228  51
   0  -6  -2 59856.5 1530.84  53
   0  -6   2 60201.4 1425.24  49
   0   6   2 60184.5 1393.67  49
   0  -6   2 57280.4 1547.66  51
   0  -6   3 70084.1 1851.84  51
   0  -6   3 68978.3 1871.71  50
   0   6   3 71367.8 1726.37  49
   0  -6  -3 74803.3 1857.41  53
   0  -6   3 72868.4 1756.69  49
   0   6   4 108715. 2617.34  49
   0  -6   4 109482. 2642.72  49
   0  -6   4 109651. 2788.81  50
   0  -6  -4 113727. 2746.15  53
   0  -6   4 108735. 2735.24  51
   0   6   5 27234.6 927.257  49
   0  -6   5 28729.1 958.886  49
   0  -6  -5 27966.6 1003.32  53
   0  -6   5 26832.6 1046.30  50
   0  -6   5 27545.2 1005.41  51
   0   6   6 3061.35 285.032  49
   0   6  -6 2766.41 282.854  52
   0  -6   6 3087.75 298.318  49
   0  -6  -6 3042.87 315.833  53
   0  -6   6 2845.85 326.088  50
   0   6   7 19991.0 884.232  49
   0  -6  -7 18871.7 926.573  53
   0  -6   7 19602.2 893.784  49
   0   6   8 1446.63 235.677  49
   0  -6  -8 1533.06 261.981  53
   0  -6   8 1565.13 254.104  49
   0  -6  -9 2217.39 347.553  53
   0   6   9 2198.52 319.833  49
   0  -6   9 2101.72 246.824   9
   0  -6   9 1765.39 198.023  27
   0  -6   9 2109.55 210.878  33
   0  -6   9 2624.42 270.003  38
   0   6   9 2000.28 207.575   7
   0  -6   9 2185.49 241.767   8
   0  -6   9 2224.43 227.542  28
   0   6   9 2254.65 205.127  10
   0   6   9 1990.15 209.135  34
   0  -6   9 2440.51 240.513  32
   0  -6   9 2042.11 320.566  49
   0  -6   9 2333.08 234.397  26
   0  -6  10 10979.8 559.961  32
   0   6  10 10067.5 483.331  10
   0   6  10 11441.7 543.970   7
   0   6  10 11610.1 548.742  34
   0  -6  10 11177.5 558.343  28
   0  -6  10 11117.3 555.518  26
   0  -6  10 10449.5 516.345  27
   0  -6  10 10475.7 516.731  33
   0  -6  10 11468.6 595.408   8
   0  -6  10 11164.8 599.231  38
   0  -6  10 11347.8 610.159   9
   0  -6  11 341.338 102.697   7
   0  -6  11 436.172 135.906   8
   0   6  11 436.646 126.593  34
   0  -6  11 557.788 128.452  28
   0  -6  11 587.449 138.153  32
   0  -6  11 476.581 116.047  26
   0   6  11 400.904 91.4881  10
   0  -6  11 500.638 136.348   9
   0  -6  11 601.072 128.687  33
   0   6  11 641.100 132.112   7
   0  -6  12 18006.6 730.701  32
   0  -6  12 19333.4 746.675   7
   0  -6  12 18660.3 797.483   9
   0   6  12 20581.2 771.350  32
   0   6  12 19673.0 737.918  34
   0   6  13 759.161 150.621  32
   0   6  13 747.450 132.341  34
   0  -6  13 821.467 123.843   7
   0  -6  13 647.817 114.393   6
   0  -6  13 411.450 102.844  32
   0  -6  14 832.493 99.9960  32
   0   6  14 862.638 104.760  32
   0  -6  14 905.665 104.714   6
   0  -7   0 147.673 55.5676  53
   0   7   1 2345.40 92.9966  49
   0  -7   1 2120.81 194.980  51
   0  -7   1 2177.42 134.655   3
   0  -7  -1 2359.23 181.645  53
   0  -7   2 13640.9 566.768  51
   0   7   2 14037.9 422.957  49
   0   7  -2 14675.3 395.074  54
   0  -7  -2 13814.7 543.165  53
   0  -7   2 15017.7 460.999  49
   0  -7   3 104.888 74.7451  51
   0  -7   3 123.626 72.1884  50
   0  -7  -3 336.685 98.0130  53
   0  -7   3 152.791 44.3677  49
   0   7   3 141.962 49.4087  49
   0  -7   4 51344.6 1566.39  50
   0  -7  -4 54319.6 1534.13  53
   0   7   4 53371.7 1397.20  49
   0  -7   4 51650.5 1419.43  49
   0  -7   4 50705.6 1524.29  51
   0  -7   5 41550.7 1253.62  49
   0   7   5 40841.6 1217.52  49
   0  -7  -5 39571.0 1319.43  53
   0  -7   5 41476.9 1344.78  51
   0  -7   5 38405.6 1366.75  50
   0   7   6 2640.79 263.928  49
   0  -7   6 3173.98 349.246  50
   0  -7   6 2518.23 270.901  49
   0  -7  -6 2836.84 312.446  53
   0   7   7 8159.13 525.139  49
   0  -7  -7 7973.62 573.264  53
   0  -7   7 8093.38 545.129  49
   0   7   8 17682.7 890.475  49
   0  -7  -8 17064.4 952.993  53
   0  -7   8 18553.2 936.558  49
   0  -7   9 272.286 99.8883  32
   0  -7   9 164.147 101.358   9
   0   7   9 134.892 106.960  49
   0   7   9 388.280 102.825   7
   0   7   9 277.287 93.5048  10
   0  -7   9 375.946 108.901  28
   0  -7   9 382.103 107.737  26
   0  -7   9 265.349 88.6329  27
   0  -7   9 221.712 95.6159  38
   0  -7   9 165.956 86.8698   8
   0   7   9 183.543 75.0760  34
   0  -7   9 308.638 97.5739  33
   0  -7  10 11975.2 611.729   8
   0   7  10 11147.8 514.893  10
   0  -7  10 11310.2 610.072  38
   0  -7  10 11848.0 573.913  32
   0   7  10 11627.1 556.527  34
   0  -7  10 11443.9 573.780  26
   0  -7  10 11219.0 536.445  33
   0  -7  10 12869.9 651.606   9
   0  -7  10 10838.3 533.628  27
   0   7  10 11754.7 554.682   7
   0  -7  10 11722.1 580.798  28
   0   7  11 6897.13 381.856  10
   0  -7  11 7390.91 437.276  26
   0  -7  11 7279.52 465.536   8
   0  -7  11 7635.43 442.215   7
   0  -7  11 7697.52 447.389  32
   0  -7  11 7538.25 489.705   9
   0  -7  11 7048.73 407.294  33
   0   7  11 8096.32 449.793  34
   0  -7  11 7503.63 443.401  28
   0  -7  12 46.6517 68.2501   7
   0   7  12 158.637 92.5782  34
   0   7  12 165.076 81.3234  32
   0  -7  12 72.0400 89.7023  32
   0   7  12 110.838 61.6352  10
   0  -7  12 87.1765 84.5165   9
   0  -7  13 9771.82 444.493  32
   0  -7  13 10957.9 472.738   7
   0  -7  13 10753.3 468.240   6
   0   7  13 10948.8 468.127  34
   0   7  13 11422.0 477.240  32
   0  -7  14 165.108 52.9439   6
   0   7  14 227.419 68.1677  34
   0  -7  14 147.151 59.0864  32
   0   7  14 112.151 49.0575  32
   0  -8   0 16826.2 640.720  51
   0  -8   0 15470.4 516.845  53
   0   8   1 93817.2 2044.84  49
   0  -8  -1 97328.3 2298.96  53
   0  -8   1 96104.0 2188.39   3
   0  -8   2 2773.86 247.154  51
   0   8   2 2978.75 144.367  49
   0   8  -2 2686.85 111.274  54
   0  -8  -2 2468.98 214.641  53
   0  -8   2 2757.85 164.066  49
   0   8   3 6076.39 275.807  49
   0  -8   3 6042.93 302.661  49
   0  -8  -3 6206.96 371.072  53
   0  -8   3 6464.09 397.384  50
   0  -8   3 5908.69 379.300  51
   0  -8   4 11050.6 487.662  49
   0   8   4 11295.5 461.597  49
   0  -8  -4 11343.6 563.512  53
   0  -8   4 11238.8 575.658  51
   0  -8   4 11084.3 592.112  50
   0  -8   5 36605.4 1334.24  50
   0  -8   5 36427.2 1172.45  49
   0  -8   5 38787.2 1308.42  51
   0  -8  -5 36901.6 1269.74  53
   0   8   5 37686.5 1141.02  49
   0  -8   6 9382.80 538.700  49
   0  -8   6 9435.27 632.491  50
   0  -8  -6 8173.87 559.576  53
   0  -8   6 8769.11 572.300  51
   0   8   6 9597.06 517.545  49
   0  -8   7 22172.5 966.166  49
   0   8   7 20173.5 894.065  49
   0  -8  -7 20585.1 999.029  53
   0  -8   8 267.544 139.718  49
   0  -8  -8 111.639 126.081  53
   0   8   8 443.822 138.831  49
   0   8   9 28992.8 955.083  10
   0  -8   9 29581.0 1056.00   8
   0  -8   9 29690.1 1008.50  32
   0   8   9 30606.2 998.292  34
   0   8   9 30822.4 985.881   7
   0  -8   9 29381.8 961.735  33
   0  -8   9 29569.1 1033.14  26
   0  -8   9 27833.7 983.252  27
   0  -8   9 29428.1 1030.24  28
   0  -8   9 29222.9 1073.61  38
   0  -8  10 6857.15 471.890   9
   0  -8  10 7496.56 432.740  32
   0  -8  10 7379.90 478.709  38
   0   8  10 6955.99 419.353  34
   0   8  10 6551.58 386.147  10
   0  -8  10 6273.74 395.114  27
   0  -8  10 6956.97 438.839  28
   0  -8  10 6565.18 444.544   8
   0  -8  10 6617.14 390.693  33
   0  -8  10 7623.01 456.088  26
   0  -8  11 44991.8 1371.28  32
   0  -8  11 46669.3 1450.07   8
   0  -8  11 43846.1 1382.14  28
   0   8  11 47483.3 1378.54  34
   0  -8  11 45427.0 1391.61  26
   0  -8  11 46228.4 1387.42   7
   0   8  11 43684.1 1295.60  10
   0  -8  11 46948.0 1485.13   9
   0   8  12 8428.77 445.826  32
   0   8  12 8747.53 452.106  34
   0  -8  12 9028.02 455.701   7
   0  -8  12 9040.96 451.414  32
   0   8  12 8081.12 388.114  10
   0  -8  12 9206.42 505.860   9
   0   8  13 2911.25 219.722  32
   0  -8  13 3072.13 227.760   6
   0   8  13 3631.52 246.469  34
   0  -8  13 3657.42 246.157   7
   0  -8  13 3245.68 226.754  32
   0   8  14 7479.53 305.595  34
   0  -8  14 7578.88 308.858   6
   0  -8  14 6751.75 280.033  32
   0  -9   0-37.7911 65.1458  51
   0  -9   0 40.3156 42.1871  53
   0  -9  -1 707.467 112.173  53
   0  -9  -1 871.502 153.414  51
   0  -9   1 887.463 99.5632   3
   0  -9   1 743.811 139.195  51
   0  -9  -2 2187.54 215.555  53
   0   9   2 2442.21 125.992  49
   0  -9   2 2632.37 252.439  51
   0  -9   3 19748.1 644.055  49
   0   9   3 20122.2 599.130  49
   0  -9  -3 19387.4 762.155  53
   0  -9   3 18864.3 786.691  50
   0  -9   3 19919.7 803.824  51
   0  -9   4 51514.5 1615.83  50
   0  -9   4 51924.5 1595.64  51
   0   9   4 50638.2 1354.04  49
   0  -9   4 51336.1 1414.54  49
   0  -9  -4 51567.4 1552.99  53
   0  -9   5 535.160 143.507  51
   0  -9  -5 428.444 121.446  53
   0  -9   5 468.066 139.771  50
   0  -9   5 664.890 135.714  49
   0   9   5 730.641 124.944  49
   0  -9  -6 2390.96 301.549  53
   0  -9   6 2152.26 301.303  50
   0  -9   6 2523.85 273.817  49
   0  -9   6 3101.23 334.441  51
   0   9   6 2696.53 259.950  49
   0   9   7 4449.08 378.401  49
   0  -9  -7 5142.13 480.779  53
   0  -9   7 4231.98 466.036  50
   0  -9   7 5048.90 425.469  49
   0  -9  -8 3171.52 405.179  53
   0  -9   8 3579.32 390.381  49
   0  -9   8 3331.55 272.327  27
   0   9   8 3176.73 253.917  34
   0   9   8 3667.64 264.556  10
   0  -9   8 3218.82 250.818  40
   0  -9   8 3658.71 310.126  39
   0  -9   8 3694.08 297.570  28
   0  -9   8 3489.43 304.408  38
   0  -9   9 88193.0 2342.71  32
   0  -9   9 91848.3 2297.31  33
   0   9   9 92488.8 2343.02  34
   0  -9   9 93975.7 2421.11  28
   0  -9   9 94151.9 2418.20  26
   0  -9   9 93155.4 2469.11  38
   0  -9   9 87475.3 2308.01  29
   0  -9   9 88629.0 2347.78  27
   0   9   9 88964.6 2296.03  10
   0  -9   9 92793.4 2436.09   8
   0   9  10 26092.1 903.090  10
   0   9  10 27808.1 952.868  34
   0  -9  10 26530.0 1032.30   9
   0  -9  10 26952.8 987.217  28
   0  -9  10 27158.5 1032.00  38
   0  -9  10 24840.9 922.054  27
   0  -9  10 26454.0 902.346  33
   0  -9  10 27228.7 950.403  32
   0  -9  10 27856.0 1023.32   8
   0  -9  10 25844.3 972.921  26
   0  -9  11 9674.05 515.367  26
   0  -9  11 10583.4 555.377   8
   0  -9  11 9864.15 498.465  32
   0   9  11 8924.08 451.175  10
   0  -9  11 9461.92 497.636   7
   0  -9  11 10330.9 577.369   9
   0  -9  11 10454.5 565.754  38
   0  -9  11 10240.9 530.318  28
   0   9  11 9915.34 501.089  34
   0  -9  12 340.664 104.191   8
   0  -9  12 423.759 126.937   9
   0  -9  12 41.5451 84.7101  32
   0  -9  12 292.667 86.3769   7
   0   9  12 607.521 145.441  34
   0   9  12 234.738 73.9688  32
   0   9  12 265.127 73.5902  10
   0  -9  13 2020.74 178.343   6
   0   9  13 2456.70 196.921  34
   0  -9  13 2201.04 184.159   7
   0  -9  13 1711.01 155.572  32
   0   9  13 1923.90 170.044  32
   0  -9  14 3963.87 204.672   6
   0   9  14 3850.09 202.604  34
   0 -10   0 102422. 2467.34  53
   0 -10   0 109747. 2704.17  51
   0 -10   1 986.083 155.183  51
   0 -10  -1 1226.58 197.658  51
   0 -10   1 1026.95 112.576   3
   0 -10  -1 1019.15 143.498  53
   0 -10   2 435.554 129.659  51
   0 -10  -2 164.207 88.3096  53
   0 -10   3 22437.5 872.743  50
   0 -10  -3 20544.2 811.494  53
   0 -10   3 21333.9 863.906  51
   0 -10   4 39122.7 1169.18  49
   0 -10  -4 39499.3 1328.78  53
   0 -10   4 41449.7 1412.38  50
   0 -10   4 41787.5 1389.16  51
   0 -10   5 4205.49 402.799  50
   0 -10  -5 4036.14 364.302  53
   0 -10   5 3828.18 305.504  49
   0 -10   5 4115.23 381.913  51
   0 -10   6 21406.3 874.662  49
   0 -10  -6 20942.4 981.257  53
   0 -10   6 19554.0 1016.50  50
   0 -10   6 20894.3 986.817  51
   0 -10  -7 35442.9 1455.56  53
   0 -10   7 36159.2 1344.24  49
   0 -10   7 38851.8 1589.51  50
   0 -10  -8 657.688 206.507  53
   0 -10   8 440.597 117.824  38
   0  10   8 306.670 94.5581  34
   0 -10   8 268.539 135.668  49
   0 -10   8 336.760 108.520  39
   0 -10   8 433.472 101.278  33
   0 -10   8 506.313 112.763  29
   0 -10   8 513.316 128.034  26
   0 -10   8 366.782 99.5994  30
   0 -10   8 382.861 111.545  28
   0  10   8 416.846 96.9869  10
   0 -10   8 471.006 109.878  27
   0 -10   8 457.571 106.000  32
   0  10   9 73902.3 1935.54  10
   0 -10   9 76711.0 2043.03  26
   0 -10   9 68466.2 1942.75  32
   0 -10   9 73651.9 2079.99  38
   0 -10   9 71715.4 1973.77  27
   0 -10   9 74687.3 2053.66   8
   0 -10   9 72475.2 1903.47  33
   0 -10   9 75062.7 2045.10  28
   0 -10   9 68919.8 1936.07  29
   0  10   9 75660.5 1975.08  34
   0 -10  10 9558.09 535.468   8
   0 -10  10 8815.17 447.835  33
   0  10  10 9111.40 463.040  10
   0 -10  10 9010.83 476.219  32
   0 -10  10 8764.65 477.868  27
   0 -10  10 9276.45 549.792   9
   0 -10  10 9187.89 539.086  38
   0  10  10 9362.52 493.227  34
   0 -10  10 9103.71 512.636  26
   0 -10  10 8090.05 490.165  28
   0 -10  11 290.745 116.665  38
   0 -10  11 90.4485 108.319   9
   0 -10  11 276.616 90.6714  26
   0 -10  11 25.0208 82.6817  32
   0  10  11 242.522 82.9267  10
   0 -10  11 167.209 71.4075   7
   0  10  11 147.977 110.373  34
   0 -10  11 120.398 82.2720   8
   0 -10  11 235.577 91.2606  28
   0 -10  12 1998.53 211.113   8
   0 -10  12 1655.32 177.974   7
   0  10  12 2403.80 221.893  34
   0  10  12 1599.52 172.458  32
   0 -10  12 1592.19 170.852  32
   0  10  12 1675.91 162.639  10
   0 -10  12 2262.61 237.608   9
   0 -10  13 1142.53 130.885   6
   0 -10  13 1285.40 136.548   7
   0  10  13 1069.01 132.062  34
   0  10  13 1046.10 113.163   4
   0  10  13 963.600 114.210  32
   0 -10  13 979.867 115.209  32
   0  10  14 357.775 63.0578  34
   0 -11   0-0.21445 79.9053  51
   0 -11   0 9.10350 39.1847  53
   0 -11  -1 61523.7 1681.97  53
   0 -11   1 68681.3 1871.71  51
   0 -11   1 61333.7 1580.24   3
   0 -11  -1 66686.4 1868.75  51
   0 -11  -2 153407. 3788.57  51
   0 -11  -2 151192. 3662.88  53
   0 -11   2 153051. 3784.41  51
   0 -11  -3 6189.37 421.309  53
   0 -11   3 6198.82 442.287  50
   0 -11   3 6255.26 449.035  51
   0 -11   4 1502.31 235.631  50
   0 -11   4 1603.72 233.682  51
   0 -11  -4 2276.19 271.631  53
   0 -11   5 10962.3 670.123  51
   0 -11  -5 10097.6 632.900  53
   0 -11   5 11441.3 707.086  50
   0 -11   6 596.951 166.679  50
   0 -11   6 999.699 204.702  51
   0 -11  -6 882.349 204.624  53
   0 -11  -7 3689.47 421.995  53
   0 -11   7 3251.70 424.265  50
   0 -11   8 6017.70 373.070  29
   0 -11   8 6401.63 406.244  26
   0 -11   8 6031.40 419.721  38
   0  11   8 6320.26 367.994  10
   0 -11   8 5390.31 342.702  30
   0 -11   8 5533.20 351.367  32
   0 -11   8 5980.02 415.055  15
   0  11   8 5933.18 361.856  34
   0 -11   8 6542.42 429.589  39
   0 -11   8 5874.37 376.874  27
   0 -11   8 6201.36 408.005  28
   0  11   9 45073.2 1329.28  34
   0 -11   9 44751.1 1437.59  38
   0 -11   9 42464.9 1312.05  29
   0 -11   9 42822.7 1338.81  27
   0 -11   9 40301.1 1285.42  32
   0 -11   9 41859.4 1248.24  33
   0 -11   9 43636.4 1395.91  28
   0 -11   9 45330.3 1407.23   8
   0 -11   9 46665.6 1406.96  26
   0  11   9 44397.1 1309.86  10
   0  11  10 786.354 138.016  10
   0 -11  10 587.154 126.529  32
   0 -11  10 674.174 147.225  26
   0  11  10 826.221 160.430  34
   0 -11  10 1109.92 181.342   8
   0 -11  10 788.499 161.444  28
   0 -11  10 838.957 175.454   9
   0 -11  10 754.747 162.936  38
   0 -11  10 862.750 134.170  33
   0 -11  11 3710.67 300.508  26
   0 -11  11 3204.88 253.584  32
   0  11  11 3366.47 255.894  10
   0 -11  11 3492.60 275.379   7
   0  11  11 3690.09 288.521  34
   0 -11  11 3996.27 321.932   8
   0 -11  11 3621.62 299.667  28
   0 -11  11 3767.21 327.927   9
   0 -11  11 3551.20 312.252  38
   0  11  12 1705.58 186.528  34
   0 -11  12 1687.03 193.843   8
   0 -11  12 1679.80 173.322   7
   0 -11  12 1569.89 180.331  28
   0 -11  12 2215.45 233.265   9
   0 -11  12 1618.80 160.392  32
   0  11  12 1827.26 174.103  32
   0  11  13 705.691 93.9721   4
   0 -11  13 839.929 103.629   7
   0  11  13 900.992 120.047  34
   0 -11  13 867.254 110.345   6
   0 -11  13 973.714 106.534  32
   0 -12   0 69703.3 2016.30  51
   0 -12  -1 44562.3 1449.14  51
   0 -12  -1 41430.5 1259.04  53
   0 -12   1 44105.6 1439.39  51
   0 -12  -2 144163. 3567.59  53
   0 -12   2 148931. 3731.58  51
   0 -12  -2 148356. 3733.44  51
   0 -12  -3 12964.8 659.975  53
   0 -12   3 13826.8 730.416  51
   0 -12   3 13672.5 713.093  50
   0 -12  -4 7526.05 515.739  53
   0 -12   4 8061.05 560.523  50
   0 -12   4 7892.77 554.484  51
   0 -12  -5 6168.54 489.088  53
   0 -12   5 6151.84 512.039  51
   0 -12   5 6917.79 556.626  50
   0 -12  -6 35683.1 1425.10  53
   0 -12   6 35584.8 1440.42  51
   0 -12   6 35248.4 1494.33  50
   0 -12  -7 297.132 140.212  53
   0 -12   7 694.764 135.586  39
   0 -12   7 682.996 124.332  27
   0 -12   7 798.402 146.560  15
   0 -12   7 549.546 125.279  28
   0  12   7 470.445 103.538  10
   0 -12   7 296.333 161.008  50
   0  12   8 791.172 138.531  34
   0 -12   8 819.373 140.109  45
   0 -12   8 738.777 139.781  27
   0 -12   8 707.525 158.005  38
   0 -12   8 803.074 149.843  26
   0 -12   8 737.236 130.243  30
   0 -12   8 853.250 161.194  39
   0  12   8 730.725 131.619  10
   0 -12   8 653.080 142.061  15
   0 -12   8 541.860 138.266  28
   0 -12   8 1078.27 158.310  29
   0 -12   9 9994.64 571.726  38
   0 -12   9 10554.2 554.543  26
   0 -12   9 10680.1 568.806  28
   0 -12   9 9484.18 500.859  29
   0  12   9 11453.8 535.592  34
   0  12   9 10269.4 507.107  10
   0 -12   9 8881.95 477.224  32
   0 -12   9 10244.9 492.159  30
   0 -12   9 9700.29 519.561  27
   0 -12  10 10152.9 546.951  28
   0  12  10 9316.61 476.454  10
   0 -12  10 8823.16 462.265  32
   0 -12  10 9868.88 557.995  38
   0 -12  10 9190.21 524.366   8
   0  12  10 10245.1 508.722  34
   0 -12  10 9896.29 565.899   9
   0 -12  10 10388.7 542.736  26
   0 -12  11 71.3243 63.0647  26
   0 -12  11-92.8217 92.7176  32
   0 -12  11 40.9705 77.8650   9
   0 -12  11 91.0693 82.7745   8
   0 -12  11 11.5577 52.9063   7
   0 -12  11 32.6450 68.8263  28
   0  12  11-41.4532 83.9168  34
   0 -12  11 49.4480 72.1101  38
   0  12  11-40.5785 63.1256  10
   0 -12  12 2852.72 204.614  32
   0 -12  12 3058.49 225.119   7
   0 -12  12 2984.97 225.930   6
   0 -12  12 3165.94 251.708   8
   0  12  12 3362.36 245.304  34
   0 -12  12 2859.35 254.019   9
   0 -12  12 2746.86 230.925  28
   0  12  13 1995.82 161.960  34
   0 -12  13 1726.34 145.804   6
   0  12  13 1541.95 133.511   4
   0 -12  13 1982.86 147.408   7
   0 -13   0 28.1404 78.2373  51
   0 -13   0 139.296 66.9773   3
   0 -13  -1 31429.1 1176.10  51
   0 -13  -1 29135.9 985.851  53
   0 -13   1 28661.0 1131.65  51
   0 -13   2 66517.8 2032.41  51
   0 -13  -2 66571.4 1883.14  53
   0 -13  -2 64766.7 2019.10  51
   0 -13  -3 39633.7 1419.09  51
   0 -13   3 35837.5 1351.69  50
   0 -13  -3 36803.1 1301.23  53
   0 -13   3 38169.8 1406.98  51
   0 -13   4 11373.4 704.381  51
   0 -13  -4 11480.4 668.550  53
   0 -13   4 10957.3 690.459  50
   0 -13  -5 3307.99 367.916  53
   0 -13   5 3967.71 430.928  50
   0 -13   5 4416.01 445.739  51
   0 -13   6-15.7427 66.9058  51
   0 -13  -6-64.6072 83.0521  53
   0 -13   6 49.1643 83.1863  50
   0  13   7 17197.5 657.974  10
   0 -13   7 16197.7 673.746  27
   0 -13   7 16282.8 654.190  30
   0 -13   7 17509.3 752.896  38
   0  13   7 15351.1 632.432  34
   0  13   7 14820.4 596.710  17
   0 -13   7 16569.6 625.408  40
   0 -13   7 16799.8 1032.57  50
   0 -13   7 16351.9 665.025  29
   0 -13  -7 17674.6 1003.16  53
   0 -13   7 16558.6 736.692  15
   0 -13   7 16537.7 694.362  45
   0 -13   7 16340.3 725.116  39
   0 -13   7 18377.6 740.027  28
   0  13   8 37137.6 1148.82  34
   0 -13   8 36703.2 1256.87  15
   0 -13   8 37464.1 1267.24  38
   0 -13   8 34523.6 1128.53  30
   0 -13   8 35129.6 1168.43  45
   0 -13   8 38130.8 1242.79  28
   0 -13   8 39172.0 1282.04  39
   0 -13   8 34933.5 1154.20  29
   0 -13   8 36312.2 1179.02  27
   0  13   8 35842.8 1134.82  10
   0 -13   8 39099.9 1226.35  26
   0 -13   9 11194.0 602.181  38
   0 -13   9 10892.9 566.747  26
   0 -13   9 9784.99 529.456  27
   0 -13   9 10256.7 568.368  28
   0  13   9 10824.0 525.654  10
   0 -13   9 10773.0 532.983  29
   0  13   9 11266.5 535.790  34
   0  13  10 17123.6 695.215  34
   0  13  10 16746.7 678.291  10
   0 -13  10 18811.3 777.374  28
   0 -13  10 17804.7 745.883  26
   0 -13  10 17945.5 794.552   9
   0 -13  10 17174.4 749.483   8
   0 -13  10 17292.9 772.061  38
   0 -13  11 119.824 86.2950  38
   0 -13 -11 218.685 78.3087  19
   0 -13  11 86.7142 57.9321   7
   0 -13  11 206.760 95.4972   8
   0  13  11 118.819 64.8262  10
   0 -13  11 117.656 74.0237  26
   0 -13  11 302.516 110.855  28
   0  13  11 268.446 88.4977  34
   0 -13  11 150.049 91.2416   9
   0  13  12 257.195 92.2696  34
   0 -13  12 113.198 70.5327  28
   0  13  12 164.986 75.0629   4
   0 -13  12 129.781 65.7465   6
   0 -13  12 178.948 77.8013   9
   0 -13  12 108.037 62.9803   8
   0 -13  12 18.6194 40.6360   7
   0  13  13 849.830 94.1594   4
   0 -13  13 731.450 83.6554   7
   0  13  13 868.800 100.634  34
   0 -13  13 686.783 88.3993   6
   0 -14   0 37986.9 1383.78  51
   0 -14   1 66663.0 2015.24  51
   0 -14  -1 68225.6 2037.22  51
   0 -14  -2 3389.31 315.380  53
   0 -14   2 4539.70 419.346  51
   0 -14  -2 3875.65 390.319  51
   0 -14  -3 176.298 134.065  51
   0 -14   3 81.0329 87.6831  50
   0 -14  -3 60.4886 72.6204  53
   0 -14   3 30.6340 109.760  51
   0 -14  -4 3804.26 413.785  51
   0 -14   4 3080.99 373.691  51
   0 -14  -4 3583.62 376.355  53
   0 -14   4 3685.70 395.478  50
   0 -14  -5 3374.67 394.435  51
   0 -14  -5 2860.69 356.877  53
   0 -14   5 3459.93 407.805  51
   0 -14   5 3667.23 425.936  50
   0 -14  -6 16758.7 945.030  53
   0 -14   6 17359.9 1020.91  50
   0 -14  -6 16536.3 929.091  51
   0 -14   6 15733.1 947.542  51
   0 -14   7 6748.41 393.518  30
   0 -14   7 6413.07 398.512  27
   0  14   7 6970.84 388.506  34
   0  14   7 6276.33 354.361  17
   0  14   7 6407.31 379.171  10
   0 -14   7 6280.96 430.865  15
   0 -14   7 6443.30 412.897  45
   0 -14   7 7192.20 442.871  28
   0 -14   7 7401.18 467.875  38
   0 -14   7 7227.98 413.482  29
   0 -14   7 6646.05 441.693  39
   0 -14   8 447.984 124.771  29
   0 -14   8 574.140 137.026  15
   0 -14   8 494.546 112.473  27
   0 -14   8 452.096 138.988  38
   0 -14   8 433.945 108.037  30
   0  14   8 520.863 125.120  10
   0 -14   8 653.570 134.103  45
   0 -14   8 574.786 136.571  26
   0 -14   8 571.674 144.923  28
   0 -14   8 510.682 135.764  39
   0  14   8 568.556 130.171  34
   0 -14   9 647.577 143.758  28
   0 -14   9 517.824 131.875  38
   0 -14   9 435.417 108.707  29
   0  14   9 691.598 144.475  34
   0  14   9 400.835 102.256  10
   0 -14   9 402.498 122.316  26
   0 -14  10 1456.87 209.502   9
   0 -14  10 1231.01 187.186  38
   0 -14  10 1044.07 171.759  26
   0 -14  10 1196.52 183.056  28
   0 -14  10 1323.28 184.702   8
   0  14  10 1159.98 166.072  34
   0  14  10 1139.63 160.510  10
   0 -14  11 8309.46 444.135   8
   0 -14  11 7865.23 450.173  38
   0 -14  11 7247.71 373.235   7
   0 -14  11 7458.30 449.631   9
   0 -14 -11 8287.26 423.415  19
   0 -14  11 7639.99 421.097  26
   0  14  11 7372.18 394.763  34
   0 -14  11 7255.94 423.657  28
   0 -14  12 47.5240 53.1187   6
   0  14  12 47.6784 44.4494   4
   0 -14  12 94.2483 50.8801   8
   0 -14  12 13.1174 36.5198   7
   0 -14  12 34.2490 52.2094   9
   0 -14  12 94.8545 65.4562  28
   0  14  12 143.662 69.2008  34
   0  14  13 631.243 81.5982  34
   0 -14  13 645.127 78.5500   6
   0 -15   0-16.8991 75.1381  51
   0 -15   1 1505.89 250.146  51
   0 -15  -1 1439.54 241.946  51
   0 -15  -2 5566.93 488.088  51
   0 -15  -2 6126.45 433.665  53
   0 -15   2 5888.87 503.050  51
   0 -15   3 2200.10 317.865  51
   0 -15  -3 1722.56 286.638  51
   0 -15   3 2222.51 305.173  50
   0 -15  -3 1964.55 259.238  53
   0 -15   4 230.980 135.180  51
   0 -15   4 387.234 154.740  50
   0 -15  -4 412.044 174.776  51
   0 -15  -4 747.250 184.804  53
   0 -15   5 27450.8 1287.36  51
   0 -15   5 27039.4 1279.85  50
   0 -15  -5 27454.7 1248.32  51
   0 -15  -5 24697.0 1169.36  53
   0 -15   6 2681.71 238.606  27
   0  15   6 2590.86 226.755  10
   0 -15   6 2482.96 248.769  28
   0 -15   6 2577.71 252.260  45
   0 -15   6 2355.58 221.785  30
   0 -15   6 2446.92 231.249  29
   0 -15   6 2314.44 360.423  50
   0 -15  -6 2488.15 370.061  51
   0 -15  -6 2208.53 334.870  53
   0 -15  -6 2423.50 232.160  20
   0  15   6 2225.35 200.074  17
   0 -15   6 2873.47 282.406  38
   0 -15   6 2965.78 280.173  39
   0 -15   6 3016.53 411.165  51
   0 -15   6 2595.96 262.874  15
   0 -15   7 5322.57 381.522  28
   0 -15  -7 4924.27 333.455  20
   0 -15   7 5099.87 342.595  30
   0 -15   7 5717.93 385.585  45
   0 -15   7 5080.10 388.978  15
   0 -15   7 5078.94 356.774  26
   0 -15   7 5775.59 411.413  39
   0  15   7 5614.02 353.061  10
   0 -15   7 5342.17 357.406  27
   0 -15   7 4374.72 326.183  29
   0  15   7 4953.16 331.931  34
   0 -15   7 5035.36 389.476  38
   0 -15   8 6978.07 445.755  28
   0 -15   8 5891.75 396.984  45
   0 -15   8 5783.11 386.184  29
   0  15   8 6337.68 384.368  34
   0  15   8 6597.60 392.848  10
   0 -15   8 6652.78 458.286  39
   0 -15   8 6244.42 447.047  38
   0 -15   8 6434.12 406.489  27
   0 -15   8 6639.11 454.109  15
   0 -15   8 6448.45 415.749  26
   0  15   9 1541.02 190.944  34
   0 -15   9 1257.84 189.008  28
   0 -15   9 1372.05 186.868  26
   0 -15   9 1351.64 178.236  29
   0  15   9 1390.98 179.556  10
   0 -15   9 1348.09 204.315  38
   0 -15  10 673.911 144.345  28
   0  15  10 919.623 137.167  10
   0 -15  10 843.363 161.595  38
   0 -15  10 914.746 161.485   8
   0  15  10 1139.92 164.289  34
   0 -15  10 988.619 179.700   9
   0 -15  10 892.996 151.616  26
   0 -15  11 6905.18 385.490  26
   0 -15  11 6978.89 398.857  28
   0  15  11 6489.22 353.117  34
   0 -15  11 6863.48 415.261   9
   0 -15  11 7299.26 419.658  38
   0 -15 -11 6969.74 376.952  19
   0 -15  11 6915.10 390.641   8
   0 -15  11 6547.36 333.045   7
   0 -15  12 328.996 69.6679   6
   0  15  12 325.535 77.3827   4
   0 -15 -12 385.709 74.5912  19
   0 -15  12 287.334 78.7099  28
   0  15  12 232.894 66.4422  34
   0 -15  12 345.989 64.2057   7
   0 -15  12 329.051 86.1619   9
   0 -15  12 327.506 73.7806   8
   0 -16   0 9542.78 656.572  51
   0 -16   1 8281.93 612.851  51
   0 -16  -1 7480.30 581.050  51
   0 -16  -2 3674.01 343.538  53
   0 -16  -2 4462.19 447.916  51
   0 -16   2 4411.40 452.706  51
   0 -16   3 2437.72 329.732  50
   0 -16  -3 2451.55 310.504  53
   0 -16   3 2922.75 377.366  51
   0 -16  -3 2662.78 352.800  51
   0 -16   4 447.152 154.023  50
   0 -16  -4 598.288 172.772  53
   0 -16   4 273.511 131.258  51
   0 -16  -4 606.792 186.472  51
   0  16   5 6872.16 375.459  36
   0  16   5 7572.21 382.616  17
   0 -16   5 8142.69 472.618  39
   0 -16  -5 8525.30 665.672  51
   0 -16   5 7282.69 641.601  51
   0 -16   5 7519.20 403.379  29
   0 -16   5 7330.51 434.940  45
   0 -16  -5 8020.41 623.187  53
   0 -16   5 7602.68 650.608  50
   0  16   6 6139.88 361.320  17
   0 -16   6 6746.79 397.965  29
   0  16   6 7212.11 397.332  10
   0 -16   6 7815.18 455.266  45
   0 -16   6 7158.99 436.487  28
   0 -16   6 7131.03 464.899  38
   0 -16   6 7059.81 454.408  39
   0 -16   6 6327.46 386.743  27
   0 -16  -6 7324.21 414.281  20
   0 -16   6 7414.92 463.471  15
   0 -16   7 6440.57 421.647  45
   0 -16   7 6806.77 458.840  39
   0  16   7 6994.79 402.643  10
   0 -16   7 6316.27 400.280  27
   0 -16   7 7022.43 464.400  15
   0  16   7 6604.84 384.827  34
   0 -16  -7 6960.97 404.450  20
   0 -16   7 6847.94 412.283  29
   0 -16   7 7528.92 438.732  26
   0 -16   7 6820.99 465.024  38
   0 -16   7 7029.64 444.373  28
   0 -16   8 138.614 84.8079  28
   0 -16   8 262.279 106.782  38
   0 -16   8 354.921 103.663  26
   0 -16   8 144.081 108.915  15
   0  16   8 436.021 112.149  34
   0 -16   8 252.978 100.745  39
   0 -16   8 421.608 115.522  29
   0  16   8 324.964 96.0388  10
   0 -16   8 113.055 54.9475  45
   0  16   9-72.0995 73.6110  10
   0 -16   9 0.46576 81.6213  38
   0 -16   9-23.3827 76.6005  28
   0  16   9 225.143 103.604  34
   0 -16   9 12.9683 83.9833  26
   0 -16  10 4610.30 345.359  28
   0 -16  10 4199.10 337.739   9
   0 -16 -10 4777.09 337.176  19
   0 -16  10 4298.87 318.679  26
   0 -16  10 5194.62 353.199   8
   0  16  10 4409.11 297.229  34
   0 -16  10 4165.78 332.175  38
   0 -16  11-42.5058 64.1992  28
   0 -16  11 74.4955 52.8297   6
   0  16  11 136.011 72.9993  34
   0 -16  11-28.8916 53.7650  38
   0 -16 -11-25.0761 48.1697  19
   0 -16  11 40.2924 58.3613   9
   0 -16  11 157.885 71.7799  26
   0 -16  11 120.530 68.1516   8
   0 -16  12 630.666 105.781   9
   0  16  12 691.639 100.473   4
   0 -16  12 667.352 81.8841   6
   0  16  12 753.938 92.9650  34
   0 -16 -12 709.719 90.5493  19
   0 -17   0 53.4898 83.2609  51
   0 -17  -1 45.8009 108.722  51
   0 -17   1 86.1316 100.490  51
   0 -17  -2 16241.8 926.339  51
   0 -17   2 14918.1 899.055  51
   0 -17   3 18977.7 1045.57  51
   0 -17  -3 19625.1 1044.79  51
   0 -17   3 18244.7 980.735  50
   0 -17  -3 18219.1 905.746  53
   0 -17   4 9058.79 712.705  51
   0 -17  -4 9011.79 643.325  53
   0 -17  -4 9765.66 723.726  51
   0 -17   4 9057.30 696.218  50
   0 -17  -5 141.872 117.229  51
   0 -17   5 98.2682 76.7678  15
   0 -17   5-18.8368 60.3107  45
   0 -17   5 40.0987 121.864  51
   0 -17   5 186.132 100.936  39
   0  17   5 14.1549 55.4828  10
   0 -17   5 71.5883 58.1541  27
   0  17   5 42.1552 60.9248  17
   0 -17   5-26.9913 53.1377  29
   0 -17  -5 73.3534 110.273  53
   0 -17   5 82.5629 93.4905  50
   0 -17  -5 157.815 91.4377  20
   0  17   6 732.463 127.118  10
   0 -17   6 663.297 125.020  29
   0 -17   6 714.327 139.118  26
   0 -17   6 786.789 149.509  28
   0 -17   6 771.451 154.023  15
   0 -17   6 695.725 152.659  39
   0 -17   6 710.915 159.718  38
   0 -17   6 542.862 139.046  45
   0 -17  -6 834.362 141.126  20
   0 -17   7 13539.2 623.152  29
   0 -17   7 14077.9 686.638  15
   0 -17  -7 14373.6 619.503  20
   0 -17   7 14296.5 706.640  38
   0  17   7 13104.7 594.076  10
   0 -17   7 13779.4 687.437  39
   0 -17   7 14601.3 645.935  26
   0 -17   7 14083.4 657.853  45
   0 -17   7 13992.2 661.328  28
   0 -17   8 1957.05 217.795  29
   0  17   8 2213.04 215.253  34
   0  17   8 1997.19 210.082  10
   0 -17   8 1952.02 243.729  38
   0 -17   8 2342.91 269.013  39
   0 -17   8 2054.02 237.102  28
   0 -17   8 2461.17 271.785  15
   0 -17   8 2254.79 241.305  26
   0 -17   8 1972.86 222.896  45
   0 -17   9 367.163 122.031  38
   0  17   9 809.652 135.555  10
   0 -17   9 676.161 145.395  28
   0  17   9 606.013 118.071  34
   0 -17   9 720.193 130.241  26
   0 -17 -10 99.5780 74.8717  19
   0 -17  10 125.274 78.7230  26
   0 -17  10 272.796 108.177  38
   0  17  10 54.2427 60.2702  34
   0 -17  10 10.8088 50.4985   8
   0 -17  10-45.7800 84.8557  28
   0 -17  10 63.8209 64.7493   9
   0 -17  11 1909.77 189.381  28
   0 -17  11 1910.41 178.567   8
   0 -17  11 2189.48 206.426  38
   0 -17  11 1807.66 151.493   6
   0 -17  11 1854.57 194.435   9
   0 -17  11 1849.28 179.632  26
   0 -17 -11 1896.67 177.633  19
   0  17  11 1983.84 164.634  34
   0  17  12 328.431 56.7843  34
   0 -17  12 373.351 79.4439   9
   0  17  12 412.373 74.4340   4
   0 -18   0 173.199 109.602  51
   0 -18  -1 2111.09 325.495  51
   0 -18   1 1730.90 298.357  51
   0 -18  -2 623.125 199.162  51
   0 -18   2 246.991 112.946  50
   0 -18   2 616.504 188.908  51
   0 -18   3 1944.95 311.400  50
   0 -18  -3 2662.44 378.897  51
   0 -18   3 2816.23 391.926  51
   0 -18  -4 52.9038 97.6992  51
   0  18   4 66.5672 47.1132  36
   0 -18   4-12.5121 56.9105  22
   0 -18   4 102.161 84.5556  45
   0 -18   4 5.79812 113.497  51
   0 -18   4 61.6366 56.3853  29
   0  18   4 16.5957 49.3353  17
   0  18   4-12.7742 60.6833  10
   0 -18  -4 44.9102 58.4182  20
   0 -18  -4 32.8509 53.8847  48
   0 -18   4 22.1793 111.665  50
   0 -18   4 139.060 75.1310  15
   0 -18  -4-4.14321 96.4645  53
   0 -18   5 2916.54 286.569  15
   0 -18   5 2827.41 283.778  39
   0 -18  -5 2927.14 267.871  20
   0 -18   5 2943.95 244.645  26
   0  18   5 3220.25 254.316  10
   0 -18   5 2638.33 239.216  29
   0 -18   5 3295.40 283.775  28
   0 -18   5 2935.15 282.292  45
   0  18   5 2619.69 225.868  17
   0 -18   6 24578.8 993.071  38
   0 -18   6 25319.9 944.294  28
   0 -18   6 25939.8 999.071  39
   0 -18   6 26294.4 994.605  15
   0 -18   6 24389.3 895.935  29
   0 -18   6 25534.7 902.116  26
   0 -18  -6 26300.6 920.456  20
   0 -18   6 26047.3 965.292  45
   0  18   6 24773.8 874.527  10
   0 -18   7 50.9041 60.0750  26
   0 -18  -7 110.194 68.2227  20
   0 -18   7 239.027 100.349  28
   0 -18   7 12.6882 78.9935  15
   0 -18   7 197.529 91.4179  29
   0  18   7 76.5405 57.5413  10
   0 -18   7 245.787 101.583  39
   0 -18   7 111.351 75.1367  45
   0 -18   7 282.804 122.031  38
   0 -18   8 27084.6 994.425  28
   0 -18   8 26578.3 968.835  45
   0 -18   8 27266.9 1023.85  15
   0 -18   8 28095.8 1041.49  39
   0 -18   8 27356.0 1037.11  38
   0  18   8 26128.6 911.765  10
   0 -18   8 28870.1 981.312  26
   0 -18   9 635.246 146.986  38
   0  18   9 742.332 124.198  12
   0  18   9 431.880 98.6021  34
   0 -18   9 683.561 144.688  28
   0 -18  -9 891.253 156.780  19
   0 -18   9 709.967 127.887  26
   0 -18  10 2829.80 236.005  26
   0 -18  10 2913.50 261.749  38
   0 -18  10 2909.61 237.500   8
   0  18  10 2599.93 200.418  34
   0 -18  10 2889.11 261.182   9
   0 -18  10 2565.02 241.163  28
   0 -18 -10 2783.51 241.707  19
   0  18  11 126.790 44.6584  34
   0 -18 -11 202.957 69.0718  19
   0 -18  11 212.686 59.7306   8
   0 -18  11 191.287 68.7199  28
   0 -18  11 166.532 65.8642  38
   0 -18  11 194.046 75.1547   9
   0 -18  12 5901.19 275.448   9
   0  18  12 5850.14 265.111   4
   0 -19   0 58.8940 127.002  51
   0 -19  -1 120.953 96.6808  51
   0 -19   1 100.061 113.730  51
   0 -19   2 1331.15 265.694  50
   0 -19   2 1480.66 189.543  45
   0 -19   2 1232.10 153.610  48
   0 -19   2 1262.63 178.005  15
   0 -19  -2 1205.31 146.775  48
   0 -19   2 1203.61 268.850  51
   0 -19  -2 1197.32 265.736  51
   0  19   2 1183.05 139.289  17
   0  19   2 991.296 131.834  36
   0 -19  -3 10789.2 790.110  51
   0 -19  -3 11053.3 534.964  19
   0  19   3 9463.40 442.711  17
   0 -19   3 9713.44 764.563  51
   0 -19   3 10321.1 534.927  15
   0 -19   3 10771.4 535.641  45
   0  19   3 8758.55 440.035  36
   0 -19   3 9689.76 718.460  50
   0 -19   3 8864.41 437.589  29
   0 -19  -3 9292.28 445.416  48
   0 -19  -4 12791.5 595.486  20
   0 -19   4 13699.6 641.370  15
   0  19   4 11871.1 523.870  17
   0 -19   4 12982.0 571.805  22
   0 -19   4 13405.1 626.517  45
   0 -19   4 13159.0 584.280  44
   0 -19   4 11390.4 533.241  29
   0 -19  -4 14063.4 634.087  19
   0 -19   5 6212.89 386.392  29
   0 -19  -5 6973.64 425.143  20
   0 -19   5 8013.22 451.397  28
   0 -19   5 6895.97 450.682  15
   0 -19   5 6891.54 456.054  39
   0 -19   5 7542.27 457.595  45
   0 -19   5 6524.65 380.787  26
   0 -19   6 2609.64 282.285  39
   0 -19   6 2690.10 294.230  38
   0 -19   6 3106.85 298.035  15
   0 -19   6 2731.26 257.619  29
   0 -19   6 3375.26 275.236  26
   0 -19  -6 2834.37 260.036  20
   0 -19   6 3515.38 300.782  28
   0 -19   6 3075.21 288.427  45
   0 -19   7 126.576 86.0149  39
   0 -19   7 136.321 80.7485  26
   0 -19   7 96.5122 67.0404  45
   0 -19   7 286.869 119.804  15
   0 -19   7 141.459 72.2558  29
   0 -19   7 415.259 139.908  38
   0 -19   7 244.815 87.9858  28
   0 -19  -7 230.328 94.4772  19
   0 -19   8 6512.16 398.379  26
   0 -19   8 6753.23 442.765  15
   0 -19  -8 8047.84 467.056  19
   0 -19   8 6705.60 416.161  45
   0 -19   8 7172.39 466.712  38
   0 -19   8 6788.09 451.283  39
   0 -19   8 6905.73 430.130  28
   0 -19  -9 3228.24 276.334  19
   0 -19   9 3427.75 297.522  38
   0 -19   9 3403.99 282.583  28
   0  19   9 3066.89 241.663  12
   0 -19   9 3223.97 268.980   8
   0 -19   9 3290.26 263.429  26
   0 -19 -10 267.598 87.5772  19
   0 -19  10 359.661 114.039   9
   0 -19  10 275.343 83.5563  26
   0 -19  10 250.605 74.5821   8
   0 -19  10 156.630 79.1844  38
   0 -19  10 288.291 83.1803  28
   0  19  11 4.74803 41.6224   4
   0 -19  11 83.7460 48.3792   9
   0 -19  11 69.9197 56.0462  38
   0 -19  11 26.6089 46.3029  28
   0 -19  11 97.2330 45.1685   8
   0 -19 -11 17.0997 39.1110  19
   0 -20   0 2217.73 231.344  15
   0  20   0 1668.50 169.533  36
   0 -20   0 1850.24 191.813  48
   0 -20   1 4632.44 308.817  48
   0 -20  -1 4540.86 304.274  48
   0  20   1 4773.74 301.326  36
   0 -20  -1 5206.17 357.235  15
   0 -20   1 4838.46 349.660  15
   0 -20   2 86.5954 78.7157  45
   0 -20  -2-76.0473 69.2003  48
   0 -20   2-10.8650 61.9251  15
   0 -20  -2 154.064 86.1503  19
   0  20   2 24.8332 49.3013  36
   0 -20  -2 115.309 64.6315  15
   0 -20   3 561.556 126.482  45
   0 -20   3 536.391 110.064  29
   0 -20   3 528.885 118.891  15
   0 -20   3 654.472 130.640  44
   0 -20  -3 662.854 137.701  19
   0 -20  -3 636.793 130.097  15
   0 -20   4 1028.02 156.902  28
   0 -20   4 1213.08 185.027  45
   0 -20   4 1053.67 147.227  29
   0 -20   4 1090.86 174.683  15
   0 -20  -4 1501.77 197.819  19
   0 -20   4 1230.89 173.273  44
   0 -20   5 7376.29 423.304  29
   0 -20   5 7793.17 493.840  39
   0 -20   5 7747.06 480.692  15
   0 -20   5 8126.96 461.862  28
   0 -20   5 7816.14 472.014  45
   0 -20  -5 7772.22 472.045  19
   0 -20   6 3367.99 302.870  45
   0 -20   6 2725.93 242.298  26
   0 -20   6 3341.56 317.351  39
   0 -20   6 3176.17 301.600  15
   0 -20   6 2939.11 274.280  28
   0 -20   6 2953.51 304.974  38
   0 -20   6 2731.61 253.425  29
   0 -20  -6 3377.86 304.173  19
   0 -20   7 4561.53 363.932  39
   0 -20   7 5049.19 375.783  15
   0 -20  -7 4739.20 357.666  19
   0 -20   7 4235.80 335.034  45
   0 -20   7 4804.10 329.471  26
   0 -20   7 4608.65 373.117  38
   0 -20   7 4724.92 349.101  28
   0 -20   8 219.868 90.5567  28
   0 -20   8 125.197 69.6685  26
   0 -20   8 94.1085 92.8287  15
   0 -20  -8 239.095 102.152  19
   0 -20   8 242.642 112.159  38
   0 -20   8 240.363 89.4510  39
   0  20   9 239.873 78.7182  12
   0 -20  -9 188.398 85.9332  19
   0 -20   9 158.513 74.4950   8
   0 -20   9 146.388 63.5364  26
   0 -20   9 136.594 68.8906  38
   0 -20   9 160.862 66.8178  28
   0 -20  10 1677.15 174.090  28
   0 -20 -10 1967.85 183.176  19
   0 -20  10 1849.86 165.768   8
   0 -20  10 1601.20 174.207   9
   0 -20  10 1960.23 190.966  38
   0 -20  10 1770.44 160.267  24
   0 -20  11 6678.88 317.216   9
   0 -20  11 6913.45 312.263  28
   0  20  11 7120.87 315.063   4
   0 -20  11 6741.71 312.368  38
   0 -20 -11 7209.45 307.551  19
   0 -21   0-81.8466 79.7651  15
   0 -21   1 1278.59 182.495  45
   0 -21  -1 857.870 134.652  48
   0 -21   1 807.204 154.759  15
   0 -21  -1 1029.13 163.634  15
   0 -21   2 35.6216 66.1994  15
   0 -21   2 18.6587 62.1439  45
   0 -21  -2 46.4697 65.8610  19
   0 -21  -2 125.563 75.0435  15
   0 -21   3 19917.8 811.295  15
   0 -21   3 21263.4 805.765  44
   0 -21  -3 18777.1 768.573  19
   0 -21   3 19932.4 809.750  45
   0 -21  -3 18138.5 768.171  15
   0 -21  -4 525.711 130.456  19
   0 -21   4 673.214 147.493  15
   0 -21   4 550.008 122.288  45
   0 -21   4 792.341 135.979  44
   0 -21   4 669.153 128.676  28
   0 -21  -4 481.878 115.576  15
   0 -21   5 12149.7 616.616  15
   0 -21  -5 11678.8 592.284  19
   0 -21   5 12579.2 618.646  45
   0 -21   5 12050.2 578.999  28
   0 -21   5 12322.3 634.832  39
   0 -21   6-29.0766 85.0007  15
   0 -21  -6-46.7225 70.4259  19
   0 -21   6-81.2416 65.6143  28
   0 -21   6 50.2055 90.3895  38
   0 -21   6 28.7310 74.3371  39
   0 -21   6 102.027 62.8339  26
   0 -21   6-10.0557 84.0320  45
   0 -21   7 5576.35 404.792  38
   0 -21   7 5765.54 375.902  28
   0 -21   7 5560.79 387.031  15
   0 -21   7 5088.94 329.829  26
   0 -21   7 5513.10 393.995  39
   0 -21   7 5360.33 371.528  45
   0 -21  -7 5610.73 386.424  19
   0 -21   8 212.758 77.4609  26
   0 -21   8 244.586 105.315  39
   0 -21   8 329.084 116.073  38
   0 -21   8 344.914 99.6199  28
   0 -21  -8 336.776 115.032  19
   0  21   9 10728.8 452.324  12
   0 -21   9 10094.1 447.673  26
   0 -21   9 10745.0 507.459  38
   0 -21   9 10252.7 478.088  28
   0 -21   9 10671.6 460.770   8
   0 -21  -9 10404.1 484.205  19
   0 -21 -10 204.990 63.7336  19
   0 -21  10 279.069 62.2603   8
   0 -21  10 198.608 59.8618  24
   0  21  10 257.893 70.6986   4
   0 -21  10 240.928 73.0938   9
   0 -21  10 304.033 73.2559  38
   0 -21  10 258.500 72.6676  28
   0 -21  11 10224.8 367.285  28
   0 -22   0 2476.06 234.715  45
   0 -22   0 2238.95 239.757  15
   0 -22   1 535.307 123.609  15
   0 -22   1 735.591 142.701  45
   0 -22  -1 945.926 153.630  15
   0 -22   2 1901.72 220.215  44
   0 -22  -2 1451.89 187.029  19
   0 -22  -2 1564.99 196.980  15
   0 -22   2 1596.72 206.635  45
   0 -22   2 1415.88 201.750  15
   0 -22   3 757.386 147.863  45
   0 -22  -3 812.225 145.616  19
   0 -22   3 761.896 145.495  44
   0 -22  -3 666.737 144.052  15
   0 -22   3 800.920 151.553  15
   0 -22   4 10145.3 544.307  15
   0 -22  -4 9743.52 518.294  19
   0 -22  -4 9781.67 517.044  15
   0 -22   4 9661.21 499.472  44
   0 -22   4 9862.53 500.667  28
   0 -22   4 10097.2 545.167  45
   0 -22   5 7362.47 481.622  38
   0 -22  -5 8153.02 470.716  19
   0 -22   5 7579.64 438.766  28
   0 -22  -5 7748.49 444.126  15
   0 -22   5 7920.93 473.307  15
   0 -22   5 8492.94 488.066  45
   0 -22   5 7676.58 482.496  39
   0 -22  -6 4984.60 358.751  19
   0 -22   6 4916.61 378.948  38
   0 -22   6 5125.98 365.948  15
   0 -22   6 4727.33 336.803  28
   0 -22   6 4697.16 350.707  45
   0 -22   6 4229.39 345.581  39
   0 -22   7 1381.48 182.720  15
   0 -22   7 1500.07 160.315  26
   0 -22   7 1395.57 195.533  39
   0 -22   7 1786.58 201.569  28
   0 -22   7 1849.22 222.694  38
   0 -22  -7 1800.99 213.523  19
   0 -22   7 1358.48 185.788  45
   0 -22   8-77.5719 63.0338  26
   0 -22   8-5.63774 60.8316  38
   0 -22  -8-7.54715 63.7926  19
   0 -22   8 11.9497 62.0569  28
   0 -22   8-36.1497 65.8491  39
   0 -22   9 306.554 80.9889  28
   0 -22   9 491.020 91.7428   8
   0  22   9 432.440 86.0464  12
   0 -22  -9 490.690 106.177  19
   0 -22   9 534.875 109.937  38
   0 -22  10 2606.40 183.692  28
   0 -22  10 2284.76 176.555  38
   0 -22 -10 2278.39 173.861  19
   0  22  10 2549.14 175.435   4
   0 -22  10 2434.95 179.331   9
   0 -23   0-56.4425 56.9901  15
   0 -23   0 25.0294 65.1335  45
   0 -23  -1 2510.26 246.088  15
   0 -23   1 2525.40 250.363  45
   0 -23   1 2838.90 268.550  15
   0 -23  -2 164.244 80.1064  15
   0 -23   2 140.597 69.8552  45
   0 -23  -2 217.633 84.8566  19
   0 -23   2 270.973 95.8084  15
   0 -23   2 194.038 103.967  44
   0 -23   3 199.075 87.7417  15
   0 -23  -3 187.317 79.2384  19
   0 -23   3 150.191 87.9056  45
   0 -23   3 51.2864 66.5604  44
   0 -23  -3 64.8974 69.8134  15
   0 -23  -4 157.552 83.1797  19
   0 -23   4 84.6983 72.4844  39
   0 -23   4 60.4594 51.5606  44
   0 -23   4 180.760 77.9809  28
   0 -23   4 39.3461 67.4085  15
   0 -23  -4 57.1010 63.9978  15
   0 -23   4 81.9680 67.6134  45
   0 -23   5 3864.55 319.856  15
   0 -23   5 3905.31 320.214  45
   0 -23   5 3696.10 330.269  38
   0 -23   5 3636.32 318.260  39
   0 -23   5 3925.91 294.848  28
   0 -23  -5 3768.36 281.517  44
   0 -23  -5 3675.73 304.354  19
   0 -23  -5 3418.10 276.912  15
   0 -23   6 821.203 148.019  15
   0 -23   6 543.913 130.044  39
   0 -23   6 446.489 107.335  28
   0 -23  -6 449.051 122.211  19
   0 -23   6 559.294 129.105  45
   0 -23   6 393.741 126.595  38
   0 -23   7 930.711 146.670  15
   0 -23   7 806.764 138.763  45
   0 -23   7 986.503 140.832  28
   0 -23   7 1058.55 165.204  38
   0 -23  -7 1198.06 165.409  19
   0 -23   7 746.060 140.690  39
   0  23   8 7054.43 369.544  12
   0 -23  -8 7640.00 390.278  19
   0 -23   8 7220.96 396.269  39
   0 -23   8 6920.81 368.453  28
   0 -23   8 7157.87 397.314  38
   0  23   9 346.763 68.7630  12
   0 -23   9 420.757 91.6634  38
   0 -23   9 382.060 79.7896  28
   0 -23   9 433.274 87.4717  24
   0 -23   9 230.636 56.6485   8
   0 -23  -9 335.327 81.3520  19
   0  23   9 263.311 62.5948   4
   0 -23 -10 7954.16 311.503  19
   0 -23  10 6758.81 288.552  28
   0 -24   0 645.186 134.460  15
   0 -24   0 599.655 119.481  45
   0 -24   1 2440.56 239.904  45
   0 -24   1 3199.73 290.518  44
   0 -24  -1 2597.16 252.906  15
   0 -24   1 2525.58 251.178  15
   0 -24  -2 9725.92 512.448  15
   0 -24   2 10259.6 533.467  15
   0 -24   2 11126.0 559.922  44
   0 -24   2 10776.7 544.683  45
   0 -24   3 2358.30 239.691  44
   0 -24   3 2243.16 236.371  15
   0 -24  -3 2294.76 230.310  15
   0 -24   3 2549.30 263.042  45
   0 -24  -3 2217.86 223.507  19
   0 -24  -4 7709.73 430.265  44
   0 -24   4 7312.90 412.631  44
   0 -24  -4 7314.97 426.804  19
   0 -24  -4 7561.62 421.414  15
   0 -24   4 7383.40 398.881  28
   0 -24   4 7343.55 459.088  39
   0 -24   4 7766.48 458.136  45
   0 -24   4 7305.36 437.953  15
   0 -24   5 11049.9 571.757  38
   0 -24   5 10607.2 551.805  39
   0 -24   5 9341.69 471.670  28
   0 -24   5 10836.5 541.324  45
   0 -24  -5 11112.1 528.810  19
   0 -24   5 10797.8 532.827  15
   0 -24  -5 10463.2 486.852  44
   0 -24  -6 2846.09 250.669  19
   0 -24   6 2797.53 261.613  38
   0 -24   6 2431.61 234.698  15
   0 -24   6 3006.01 270.245  39
   0 -24   6 2725.19 232.780  28
   0 -24   6 2765.77 252.756  45
   0 -24   7 521.337 104.565  28
   0 -24   7 376.944 94.3318  38
   0 -24   7 586.621 111.646  15
   0 -24   7 334.214 102.467  39
   0 -24  -7 574.762 112.229  19
   0 -24   8 1335.29 142.982  28
   0  24   8 1327.75 133.970   4
   0  24   8 1680.85 161.576  12
   0 -24  -8 1364.68 157.205  19
   0 -24   8 1580.04 166.747  38
   0 -24   8 1350.20 131.961   8
   0 -24   9 2657.65 183.660   9
   0  24   9 2958.18 175.543   4
   0 -24   9 2713.53 190.286  38
   0 -24  -9 3202.90 201.715  19
   0 -24   9 2850.93 184.933  28
   0 -24   9 2865.04 185.437  24
   0 -25   0 73.6443 93.9016  44
   0 -25   0 10.7314 51.1465  45
   0 -25   0 60.8494 66.6830  15
   0 -25   1 7507.69 428.620  45
   0 -25  -1 7571.12 438.615  15
   0 -25   1 8677.18 489.345  44
   0 -25  -1 8983.29 496.501  44
   0 -25   1 8088.03 458.242  15
   0 -25   2 5422.80 368.596  15
   0 -25   2 5670.55 381.398  44
   0 -25  -2 5078.46 345.385  15
   0 -25  -2 5696.89 381.724  44
   0 -25   2 5782.74 375.614  45
   0 -25   3 533.714 121.325  44
   0 -25  -3 453.795 121.961  44
   0 -25   3 360.424 108.642  45
   0 -25   3 392.853 104.526  15
   0 -25  -3 448.021 108.918  15
   0 -25  -3 566.278 115.062  19
   0 -25  -4 2973.50 252.136  44
   0 -25   4 3142.14 266.608  15
   0 -25   4 2805.57 241.316  44
   0 -25   4 3004.15 279.205  39
   0 -25  -4 2780.71 245.704  19
   0 -25   4 3186.03 276.143  45
   0 -25  -5 10838.3 481.929  44
   0 -25   5 10445.4 509.782  15
   0 -25   5 10900.7 531.449  45
   0 -25   5 12078.7 576.244  38
   0 -25   5 11330.3 552.019  39
   0 -25   5 11430.1 490.858  28
   0 -25  -5 11327.9 519.282  19
   0 -25  -6 256.458 86.5426  19
   0 -25   6 464.865 102.021  28
   0 -25   6 231.895 80.2299  45
   0 -25   6 253.088 84.1087  15
   0 -25   6 266.356 96.3365  38
   0 -25   6 315.276 100.932  39
   0 -25   7 1519.57 151.844  28
   0  25   7 1671.22 170.589  12
   0 -25   7 1277.03 156.071  39
   0 -25  -7 1497.87 162.293  19
   0 -25   7 1236.66 158.085  38
   0 -25  -8 1294.32 133.659  19
   0 -25   8 1110.53 118.357  28
   0  25   8 1253.02 127.220  12
   0 -25   8 1162.72 132.874  38
   0 -26   0 17741.0 707.723  15
   0 -26   0 19127.5 761.365  44
   0 -26   0 18033.7 682.223  45
   0 -26   1 1467.39 177.338  45
   0 -26   1 1362.53 172.867  15
   0 -26  -1 1146.87 156.923  15
   0 -26   1 1427.78 187.788  44
   0 -26  -1 1403.10 188.461  44
   0 -26   2 7273.52 414.317  45
   0 -26  -2 7144.82 396.358  15
   0 -26  -2 7431.03 430.498  44
   0 -26   2 7204.05 423.148  44
   0 -26   2 7314.94 415.959  15
   0 -26  -3 932.806 134.454  19
   0 -26   3 1029.25 152.536  15
   0 -26   3 901.999 140.839  44
   0 -26   3 850.407 142.905  45
   0 -26  -3 1010.74 153.483  44
   0 -26   3 950.656 164.714  39
   0 -26   4 7170.67 417.804  39
   0 -26  -4 7504.78 392.881  44
   0 -26   4 6345.91 384.811  45
   0 -26   4 6289.73 352.264  44
   0 -26   4 6782.14 414.495  38
   0 -26   4 6494.07 378.200  15
   0 -26  -4 6768.52 371.466  19
   0 -26   5 29646.8 944.079  15
   0 -26   5 29750.1 982.894  39
   0 -26  -5 29733.6 937.942  19
   0 -26  -5 29124.1 898.643  44
   0 -26   5 30631.4 1004.15  38
   0 -26   5 30521.3 971.967  45
   0 -26  -6 4151.97 266.553  19
   0 -26   6 4223.12 288.955  38
   0 -26   6 4211.43 284.132  39
   0 -26   6 3936.13 241.425  28
   0 -26   6 4072.92 265.344  15
   0 -26   7 18874.1 654.437  38
   0 -26  -7 18496.5 627.906  19
   0 -26   7 17848.9 590.055  28
   0 -26   7 19047.6 648.884  39
   0 -26   8-6.15124 31.5386  38
   0 -26  -8 64.3900 44.3013  19
   0  26   8 53.7149 35.4212  12
   0 -26   8 44.4163 35.6159   9
   0 -26   8 40.4636 38.8684  24
   0 -27   0-22.2514 56.4749  15
   0 -27   0-78.1665 89.9150  44
   0 -27   1 1703.99 201.619  44
   0 -27   1 1622.93 175.667  45
   0 -27   1 1834.83 193.764  15
   0 -27  -1 2041.70 217.246  44
   0 -27  -1 1538.51 170.294  15
   0 -27   2 10247.2 479.542  45
   0 -27   2 10098.2 491.565  44
   0 -27  -2 10218.2 495.624  44
   0 -27   2 9840.65 470.295  15
   0 -27   3 16656.2 640.673  45
   0 -27   3 15389.3 609.264  44
   0 -27  -3 16164.8 629.773  44
   0 -27   3 15557.3 653.510  39
   0 -27   3 15145.3 607.506  15
   0 -27   4 3772.12 261.075  15
   0 -27   4 4299.17 287.777  45
   0 -27   4 3917.84 292.924  38
   0 -27   4 3808.17 284.551  39
   0 -27  -4 3803.09 257.255  44
   0 -27  -4 4061.44 260.941  19
   0 -27   4 3817.98 246.034  44
   0 -27  -5 2382.71 192.955  19
   0 -27   5 2390.61 192.959  15
   0 -27   5 2260.39 204.938  39
   0 -27   5 2668.29 226.932  38
   0 -27  -5 2366.39 178.736  44
   0 -27   5 2317.82 203.674  45
   0 -27   6 3941.50 253.216  39
   0 -27  -6 3961.84 239.257  19
   0 -27   6 4169.47 265.030  38
   0  27   6 4213.64 261.292  12
   0 -27  -7 14552.0 491.478  19
   0  27   7 15283.2 511.693  12
   0 -27   7 14845.3 516.684  38
   0 -28   0 4056.73 289.658  44
   0 -28   0 3337.27 239.240  15
   0 -28   1 23247.7 780.003  15
   0 -28   1 23475.9 771.295  45
   0 -28   1 25194.4 842.006  44
   0 -28  -1 24697.2 836.456  44
   0 -28  -2 9915.16 463.128  44
   0 -28   2 10358.2 493.462  39
   0 -28   2 9718.65 439.053  15
   0 -28   2 10899.6 478.340  44
   0 -28   2 10074.3 448.999  45
   0 -28   3 122.690 72.4913  39
   0 -28   3 27.4690 52.5655  38
   0 -28   3 66.0041 52.5923  44
   0 -28  -3 39.3807 47.6435  44
   0 -28   3 55.2490 38.6679  15
   0 -28   3-8.26255 48.1269  45
   0 -28   4 249.886 75.2150  38
   0 -28   4 289.592 81.5722  39
   0 -28  -4 242.574 63.6228  44
   0 -28   4 314.820 71.5386  15
   0 -28   4 420.139 91.7811  45
   0 -28   5 47.1321 47.3682  15
   0 -28   5 75.2120 56.6024  38
   0  28   5 9.94781 48.0382  12
   0 -28  -5 39.9271 46.3750  19
   0 -28   5 18.8149 54.1406  39
   0 -28  -6 3036.72 180.983  19
   0  28   6 3303.45 205.555  12
   0 -28   6 2906.17 193.366  39
   0 -28   6 3004.67 201.920  38
   0 -29   0 71.0911 59.9662  44
   0 -29  -1 330.290 87.6734  44
   0 -29   1 480.899 96.0645  44
   0 -29   1 210.019 60.6186  45
   0 -29  -2 8327.01 387.930  44
   0 -29   2 8496.03 387.983  44
   0  29   2 8592.27 375.962  12
   0 -29   2 8072.15 399.425  39
   0 -29   2 7550.52 352.549  45
   0 -29  -3 1078.22 124.357  44
   0 -29   3 923.993 113.933  45
   0 -29   3 1056.75 119.888  44
   0 -29   3 884.163 127.401  38
   0 -29   3 1238.60 143.195  39
   0 -29   3 946.757 109.248  15
   0  29   3 1048.25 125.431  12
   0 -29  -4 14410.2 486.733  44
   0 -29   4 15124.0 536.042  39
   0 -29   4 13513.1 469.937  15
   0  29   4 15265.7 527.671  12
   0 -29   4 14255.7 536.614  38
   0  29   5 187.944 51.1615  12
   0 -29   5 104.625 52.0869  38
   0 -29   5 192.769 52.9444  39
   0 -30   0 127.633 59.0662  44
   0 -30   1 488.921 89.6368  44
   0 -30   1 455.003 90.8983  39
   0 -30  -1 652.773 100.882  44
   0 -30   2 5757.39 293.758  39
   0 -30   2 5454.60 272.236  44
   0 -30  -2 4875.28 265.922  44
   0 -30   2 5278.97 291.402  38
   0  30   2 5141.26 249.468  12
   0 -30  -3 2683.73 174.918  44
   0 -30   3 2752.28 186.836  39
   0 -30   3 2717.32 194.902  38
   0  30   3 2853.99 178.689  12
   0  30   4 1492.01 121.975  12
   0 -30   4 1378.35 122.398  39
   0 -30   4 1575.58 135.517  38
   0 -31   0-45.2264 42.1026  39
   0 -31   0 17.3073 34.3421  44
   0 -31  -1 64.6898 40.7740  44
   0 -31   1-7.21070 30.8235  39
   0 -31   1 8.75800 33.4161  38
   0 -31  -1-19.8557 33.2620  39
   0 -31  -2 8683.01 331.692  44
   0 -31   2 8805.64 350.073  38
  -1   0  14 1811.36 162.323  32
  -1   0  14 1593.55 147.652  31
  -1   0  13 104.426 74.3092   6
  -1   0  13 189.413 75.4933  34
  -1   0  13-2.28122 58.9578  31
  -1   0  13-10.5607 64.7513  32
  -1   0  12 17392.6 677.312  34
  -1   0  12 18289.1 724.845   6
  -1   0  12 18311.0 739.579   7
  -1   0  12 19422.0 769.955  32
  -1   0  11 7.71018 78.4224  34
  -1   0  11-32.2146 82.4628  32
  -1   0  11 12.6811 76.6208   7
  -1   0  11 3.15699 66.6561   6
  -1   0  10 14621.4 617.466  34
  -1   0  10 17082.2 712.907  32
  -1   0  10 14308.1 634.756   6
  -1   0  10 15016.5 656.214   7
  -1   0  10 16681.1 709.189   9
  -1   0   9 52.6865 123.915  49
  -1   0   8 2273.81 325.900  49
  -1   0   7 18.4192 73.3832  49
   1   0  -7 557.905 134.444  53
   1   0  -6 7822.72 447.523  53
  -1   0   6 7926.55 507.313  49
   1   0  -5-4.60360 62.4852  53
  -1   0   5 53.9099 72.2989  49
  -1   0   4 57138.9 1582.86  49
   1   0  -4 56776.2 1498.86  53
  -1   0   4 59155.3 1546.88  50
   1   0  -3 47.5563 54.6829  53
  -1   0   3 77.1498 72.5998  49
  -1   0   3 46.6223 40.2168  50
  -1   0   2 746977. 15789.1  50
  -1   0   1-14.8688 25.1508  52
   1   0  -1 5.82662 35.5573   3
  -1   0   0 219214. 4767.36  52
  -1   0  -1 39.4912 38.1660   1
   1   0   1-59.3144 55.4048  54
  -1   0  -2 7110.62 349.079  52
  -1   0  -2 7912.97 302.351   1
  -1   0  -3 7.75714 54.9611  52
  -1   0  -4 60399.8 1685.91  52
  -1   0  -5-37.5965 72.3066  52
   1   0   5-30.6347 60.3092  49
   1   0   6 11672.8 609.053  49
  -1   0  -6 11111.0 613.565  52
   1   0   7 190.778 106.992  49
  -1   0  -7 100.465 95.4490  52
   1   0   8 46141.9 1672.81  49
   1   0   9-42.9894 67.6861  33
   1   0   9 32.2903 62.4795   8
   1   0   9 74.1046 50.7116  34
   1   0   9 63.1577 62.9537   9
   1   0  10 9041.62 474.448  34
   1   0  10 9632.03 504.302   7
   1   0  10 9639.25 484.307  33
   1   0  11 13.7369 62.7461   7
   1   0  11 56.6553 67.9283  34
   1   0  11 11.3870 64.6024  33
   1   0  12 1096.09 157.891   7
   1   0  12 1252.18 160.481  34
   1   0  12 1190.72 171.319  32
   1   0  12 1260.86 161.159  33
   1   0  13 73.8298 57.5967   7
   1   0  13-18.3382 40.4614   6
   1   0  13 18.9442 56.8853  34
   1   0  13 152.980 84.5758  32
   1   0  14 921.784 107.009  32
  -1  -1  14 5184.84 269.697  31
  -1   1  14 5268.29 289.141  32
  -1  -1  14 5410.13 281.870   6
  -1   1  14 5354.41 282.752  31
  -1  -1  14 5187.02 290.071  32
  -1  -1  13 2099.88 212.452  32
  -1   1  13 2168.19 217.589  32
  -1   1  13 1762.28 175.129  34
  -1  -1  13 1720.85 187.126  31
  -1   1  13 1813.79 185.595   6
  -1  -1  13 1585.42 181.426   6
  -1  -1  12 29971.5 1016.89   6
  -1  -1  12 28450.2 943.643  34
  -1  -1  12 31512.2 1065.91  32
  -1   1  12 31943.8 1070.85  32
  -1   1  12 31391.5 1045.63   7
  -1   1  12 31046.9 1014.02   6
  -1  -1  12 32552.1 1055.54   7
  -1   1  12 29654.8 974.280  34
  -1  -1  11 662.352 123.011  34
  -1   1  11 303.675 95.9045  34
  -1   1  11 591.146 151.525  32
  -1   1  11 699.308 136.177   6
  -1  -1  11 509.638 117.955   9
  -1  -1  11 675.013 141.321  32
  -1  -1  11 578.680 126.491   7
  -1   1  11 798.151 149.298   7
  -1  -1  11 290.828 98.1348   6
  -1   1  10-26.4504 54.6903   9
  -1  -1  10 14.7673 65.4722  34
  -1  -1  10-17.3230 65.8764   9
  -1   1  10 62.9586 62.2591   6
  -1  -1  10 77.1161 69.4301   6
  -1   1  10 44.7385 79.3399  34
  -1   1  10 97.3540 99.4639  32
  -1  -1  10 77.9870 69.7860   7
  -1   1  10 11.9531 61.7893   7
  -1  -1  10 65.0804 98.5314  32
  -1   1   9 14497.0 892.980  49
  -1  -1   9 15784.7 936.631  49
  -1   1   8 13661.5 806.832  49
  -1  -1   8 13746.2 811.858  49
  -1  -1   7 29811.0 1210.79  49
  -1   1   7 32099.3 1235.90  49
   1  -1  -7 31353.7 1152.48  53
   1   1  -6 6284.10 369.672  53
  -1  -1   6 4815.52 394.451  49
  -1   1   6 5136.77 407.352  49
   1  -1  -6 5951.93 402.144  53
   1   1  -5 38295.3 1089.24  53
  -1  -1   5 36201.1 1192.36  49
  -1  -1   5 35813.6 1175.74  50
   1  -1  -5 36912.7 1147.29  53
  -1   1   5 35430.6 1186.14  49
   1   1  -4 167110. 3665.92  52
   1   1  -4 175657. 3861.40  53
  -1   1   4 166333. 3980.10  49
  -1  -1   4 178718. 4012.60  49
   1  -1  -4 174546. 3942.77  53
  -1  -1   4 172227. 3965.21  50
  -1  -1   4 173372. 3743.31   1
  -1   1   3 56715.3 785.405  50
  -1  -1   3 56070.3 661.685   1
   1  -1  -3 59496.8 857.301  53
  -1  -1   3 57039.1 853.074  50
   1   1  -3 58484.3 721.017  53
  -1   1   2 10554.2 337.732  50
  -1  -1   2 10192.5 367.225  50
  -1  -1   2 9977.99 355.550   1
   1   1  -2 10331.9 352.068   3
  -1  -1   1 9402.16 339.429   1
   1   1  -1 9391.62 324.657   3
   1  -1  -1 9313.59 346.832  54
  -1  -1   1 9421.33 308.582  52
  -1   1   1 9609.85 255.313  50
   1  -1  -1 9574.34 353.426   3
   1  -1  -1 9379.90 277.340  51
  -1   1   1 9472.36 295.683  52
   1  -1   0 3687.11 187.848  54
  -1   1   0 3704.36 186.902  52
  -1  -1   0 3604.50 189.261  52
   1  -1   1 84951.4 1966.00  54
  -1  -1  -1 86133.7 1984.55   1
  -1  -1  -2 208260. 1753.59  52
  -1  -1  -2 209986. 1458.74   1
  -1   1  -2 208465. 1427.34   1
  -1   1  -3 6344.68 353.502  52
  -1   1  -3 6086.58 257.731   1
  -1  -1  -3 5608.27 334.383  52
  -1  -1  -4 479.232 119.190  52
  -1  -1  -4 362.051 60.0766   2
  -1   1  -4 379.300 108.351  52
  -1   1  -5 185022. 4354.10  52
   1  -1   5 183710. 4273.23  49
   1   1   5 175689. 4256.21  49
  -1  -1  -5 180472. 4324.80  52
  -1   1  -6 9486.18 572.701  52
  -1  -1  -6 10516.1 587.956  52
   1   1   6 10019.3 563.690  49
   1  -1   6 11122.2 589.438  49
   1   1   7 81080.3 2341.25  49
   1  -1   7 83494.3 2356.86  49
  -1   1  -7 81642.4 2360.23  52
  -1  -1  -7 74792.0 2281.31  52
   1  -1   8 16055.3 874.326  49
   1   1   8 16591.7 889.028  49
   1  -1   9 734.659 126.017  33
   1   1   9 965.067 144.690  33
   1  -1   9 919.390 139.910  34
   1   1   9 869.971 139.727  34
   1   1   9 887.845 160.947   8
   1  -1   9 756.258 149.685   9
   1  -1   9 818.595 151.527   8
   1   1  10 2502.32 233.868  33
   1  -1  10 2514.58 233.153  34
   1  -1  10 2656.78 281.524   8
   1  -1  10 2241.34 226.970  33
   1   1  10 2142.32 226.295   7
   1   1  10 2268.53 225.070  34
   1  -1  11 75.6249 62.7244  34
   1   1  11 47.8954 63.3248  34
   1  -1  11-50.9531 75.6129   7
   1   1  11 49.7520 69.3871  33
   1   1  11 34.3374 55.9228   7
   1  -1  11 97.8111 79.4889  33
   1  -1  12-18.7389 75.9397  34
   1   1  12-7.53661 97.4501  32
   1  -1  12 172.557 121.783  33
   1   1  12 103.670 79.4266  34
   1   1  12-5.12481 51.2461   6
   1  -1  12 61.5794 77.5963  32
   1  -1  12 79.4567 78.3573   7
   1   1  12 70.0887 64.1747   7
   1  -1  13 15058.0 570.852  32
   1  -1  13 13466.0 504.729   6
   1   1  13 13761.9 559.177  32
   1   1  13 14196.4 543.215   7
   1   1  13 14534.9 533.753  34
   1  -1  13 14464.6 552.710   7
   1  -1  13 13800.2 516.760  34
   1  -1  14 2326.53 163.015  32
   1   1  14 2062.05 158.469  32
   1   1  14 2351.21 149.752  34
  -1  -2  14 371.243 84.2162   6
  -1  -2  14 34.7106 73.8108  32
  -1   2  14 160.159 64.0504  31
  -1   2  14 188.845 62.4225  32
  -1   2  14 288.235 66.5314  34
  -1   2  13 15007.4 589.375   6
  -1  -2  13 15284.5 629.085  32
  -1   2  13 16078.3 638.564  32
  -1  -2  13 15681.8 618.662   6
  -1  -2  13 15341.2 613.990  31
  -1   2  13 15297.2 581.878  34
  -1   2  12 8820.81 497.295  32
  -1  -2  12 9293.70 493.507   7
  -1   2  12 8951.90 459.753  34
  -1  -2  12 9042.98 481.550   6
  -1  -2  12 9721.73 513.433  32
  -1   2  12 9561.76 473.133   6
  -1  -2  12 8783.47 488.261  31
  -1   2  11 936.573 161.658  34
  -1  -2  11 958.103 167.486  32
  -1  -2  11 971.096 165.439   9
  -1   2  11 869.491 163.152  32
  -1  -2  11 867.557 147.829   6
  -1   2  11 944.983 147.110   6
  -1  -2  11 985.183 151.786   7
  -1   2  11 1126.23 176.525   7
  -1   2  10 9980.52 494.007   6
  -1   2  10 9740.55 522.962  32
  -1  -2  10 9710.73 526.005  32
  -1  -2  10 10576.2 522.147   7
  -1   2  10 10033.5 515.569   7
  -1   2  10 9449.13 481.203  34
  -1  -2  10 10752.1 557.637   9
  -1  -2   9 999.491 232.433  49
  -1   2   9 818.321 212.116  49
  -1   2   8 14749.4 832.204  49
  -1  -2   8 13898.9 815.076  49
   1  -2  -8 14076.6 766.084  53
   1  -2  -7 6201.57 457.952  53
  -1  -2   7 6297.67 490.163  49
  -1   2   7 6472.38 496.249  49
   1   2  -6 8236.15 409.620  53
   1  -2  -6 7360.43 467.620  53
  -1  -2   6 8219.72 514.534  49
  -1   2   6 7816.42 499.811  49
  -1   2   5 10977.2 561.701  49
  -1  -2   5 12159.6 590.694  50
   1   2  -5 12477.2 479.444  53
  -1  -2   5 12294.0 592.373  49
   1  -2  -5 11868.2 566.339  53
  -1  -2   4 5353.24 218.687   1
   1   2  -4 5882.57 268.540  53
  -1  -2   4 5161.31 329.674  50
  -1   2   4 5478.54 341.143  49
   1  -2  -4 6024.46 348.109  53
  -1  -2   4 5676.37 352.035  49
   1  -2  -3 41581.4 1118.91  53
  -1   2   3 38109.1 1103.74  49
   1  -2  -3 42286.8 919.818  51
  -1  -2   3 38526.5 981.273   1
  -1  -2   3 39191.9 1101.64  50
  -1  -2   3 38779.5 1119.58  49
  -1  -2   3 37081.5 916.136  51
   1   2  -2 69890.4 1689.24  54
   1  -2  -2 69531.7 1686.05  53
   1   2  -2 67481.2 1579.40   3
  -1  -2   2 73649.6 1536.34  51
  -1   2   2 66756.3 1498.09  52
  -1  -2   2 69534.0 1619.97   1
   1  -2  -2 68904.3 1518.13  51
  -1   2   1 72002.0 1619.06  52
   1  -2  -1 71341.7 1614.17  51
   1   2  -1 71080.0 1701.24  54
  -1  -2   1 70917.4 1680.89   1
   1  -2  -1 72856.1 1694.13  54
  -1  -2   0 4123.73 207.548  52
  -1   2   0 3609.17 187.446  52
   1  -2   0 3530.19 181.052  54
   1  -2   0 3649.98 190.654  51
  -1  -2  -1 48098.0 1213.94   1
   1  -2   1 48281.1 1177.19  54
   1  -2   1 49218.3 1257.80  51
  -1  -2  -2 15511.4 462.865  52
  -1   2  -2-22.4510 42.9923  52
  -1  -2  -3 45594.2 1293.16  52
  -1   2  -3 45826.1 1128.84   1
  -1   2  -3 44355.0 1292.88  52
  -1   2  -4 22249.0 822.899  52
  -1  -2  -4 21039.4 646.478   2
  -1  -2  -4 21410.4 797.428  52
  -1  -2  -5 202447. 4705.64  52
  -1   2  -5 197533. 4745.32  52
   1   2   5 191784. 4634.45  49
   1  -2   5 204914. 4653.48  49
   1   2   6 204.929 90.9102  49
  -1   2  -6 264.402 112.950  52
  -1  -2  -6 156.241 89.6440  52
   1  -2   6 84.8058 88.3205  49
   1  -2   7 1273.11 217.370  49
  -1   2  -7 1209.48 206.895  52
   1   2   7 1521.23 241.988  49
   1   2   8 7511.60 581.970  49
   1  -2   8 7997.47 591.793  49
   1  -2   9 4365.58 297.089  40
   1   2   9 4547.55 315.770  34
   1   2   9 4945.84 318.344  33
   1  -2   9 4990.81 318.621  34
   1  -2   9 3896.93 330.794   9
   1  -2   9 4427.29 350.464   8
  -1  -2  -9 4274.96 483.107  53
   1  -2   9 4255.23 307.049  33
   1   2   9 4472.33 314.269   7
   1  -2  10 484.250 117.138  33
   1  -2  10 501.630 130.913   9
   1   2  10 696.372 128.317  33
   1   2  10 595.018 127.900  34
   1  -2  10 550.481 115.251  34
   1   2  10 710.314 137.677   7
   1  -2  10 466.517 119.497   8
   1  -2  11 7374.65 406.267  34
   1   2  11 7130.02 416.136  34
   1  -2  11 7291.52 418.442  33
   1   2  11 7434.35 425.465   7
   1   2  11 7343.81 409.759  33
   1  -2  11 7571.72 437.770   7
   1  -2  11 7135.86 432.169  32
   1   2  12 2504.64 226.219   7
   1  -2  12 1929.46 190.882  34
   1  -2  12 2060.41 209.983  33
   1  -2  12 2197.64 227.234  32
   1   2  12 2403.31 229.934  32
   1  -2  12 2203.76 220.894   7
   1   2  12 1912.39 194.338  34
   1   2  13 4401.22 266.819  34
   1  -2  13 4487.96 282.390  32
   1  -2  13 4244.29 249.286  34
   1  -2  13 4356.20 255.665   6
   1  -2  13 4637.69 284.191   7
   1   2  13 4674.07 295.312  32
   1   2  14 1580.63 136.134  32
   1   2  14 1752.25 130.965  34
   1  -2  14 1718.50 137.137  32
  -1  -3  14 10141.8 428.154  32
  -1   3  14 9950.58 415.603  32
  -1   3  14 10172.0 389.445  34
  -1  -3  14 10662.8 424.198   6
  -1   3  14 9781.11 416.233  31
  -1  -3  13 825.940 140.933  32
  -1  -3  13 1032.21 149.200   6
  -1   3  13 1090.88 139.980   6
  -1  -3  13 807.777 126.070  31
  -1   3  13 1288.16 154.386  34
  -1   3  13 955.043 152.054  32
  -1   3  12 25069.9 941.527  32
  -1  -3  12 28717.3 955.184   6
  -1  -3  12 26931.9 941.200   7
  -1   3  12 26498.2 908.391  34
  -1  -3  12 27465.9 969.095  32
  -1  -3  12 25485.2 937.135  31
  -1   3  12 26865.2 902.332   6
  -1  -3  11 18575.7 740.783   6
  -1   3  11 17012.8 690.777   6
  -1  -3  11 17267.7 742.882  32
  -1   3  11 17659.4 706.725  34
  -1   3  11 16755.2 736.989  32
  -1  -3  11 17044.7 759.153   9
  -1   3  11 17890.8 733.297   7
  -1  -3  11 17232.6 717.797   7
  -1   3  10 74.4956 77.8796   7
  -1  -3  10 72.5302 81.4866   9
  -1   3  10-47.0999 77.2039  32
  -1  -3  10-73.9802 87.3830  32
  -1  -3  10 100.984 70.1991   8
  -1   3  10 2.94433 72.4239  34
  -1   3  10 86.7278 55.1217   6
  -1  -3  10 10.0106 57.9527   7
  -1  -3   9 34041.7 1458.16  49
  -1   3   9 31297.7 1397.81  49
  -1  -3   9 33605.1 1094.05  32
  -1   3   9 33514.4 1066.39   7
  -1  -3   9 33157.4 1056.57   7
   1  -3  -8 23099.8 1056.60  53
  -1  -3   8 24146.2 1115.89  49
  -1   3   8 25399.1 1129.55  49
  -1   3   7 7525.86 529.538  49
  -1  -3   7 8064.08 556.698  49
   1  -3  -7 7428.29 518.846  53
  -1   3   6 29514.6 1105.75  49
  -1  -3   6 30849.4 1157.52  50
  -1  -3   6 31370.4 1129.98  49
   1  -3  -6 29004.2 1098.74  53
  -1  -3   5 32993.3 1104.56  50
  -1   3   5 29384.8 1038.97  49
  -1  -3   5 32518.2 1076.71  49
   1   3  -5 30544.1 865.880  53
   1  -3  -5 28954.3 1043.45  53
  -1  -3   4 2209.41 216.157  49
  -1  -3   4 2040.34 138.330  51
  -1  -3   4 1965.76 202.555  50
   1  -3  -4 1826.88 203.457  53
   1   3  -4 2116.16 139.236  53
  -1   3   4 1969.37 200.943  49
  -1  -3   3 401980. 8694.31  50
  -1   3   3 379724. 8642.54  49
   1  -3  -3 402104. 8494.53  51
  -1  -3   3 404448. 8495.09  51
   1  -3  -3 387933. 8693.64  53
   1   3  -3 402540. 8483.02   3
   1  -3  -2 213767. 4891.43  53
   1   3  -2 214253. 4718.99   3
  -1  -3   2 227241. 4758.67  51
   1   3  -2 218059. 4861.48  54
   1  -3  -2 221545. 4743.63  51
  -1  -3   2 217237. 4798.57   1
   1   3  -1 178245. 3918.13  54
   1  -3  -1 173415. 3899.80  54
  -1  -3   1 177603. 3905.69   1
   1  -3  -1 178751. 3859.75  51
   1  -3   0 34588.2 892.758  54
  -1  -3   0 37551.7 970.738  52
   1  -3   0 35950.6 943.854  51
   1   3   0 36155.6 935.893  54
   1   3   1 61893.5 1488.28  54
   1  -3   1 60013.5 1426.84  54
   1  -3   1 60789.5 1532.59  51
   1  -3   2 3.35138 32.1035  51
  -1  -3  -2 37524.2 734.028  52
  -1  -3  -3 128517. 3122.26  52
  -1   3  -3 133631. 3145.88  52
  -1  -3  -3 130472. 2977.22   2
  -1   3  -3 131221. 2944.74   1
  -1  -3  -4 52117.7 1493.78  52
  -1   3  -4 52942.5 1528.39  52
  -1   3  -4 51696.8 1235.50   1
  -1  -3  -4 51813.8 1339.47   2
   1  -3   4 50687.1 1420.64  49
   1   3   5 64785.6 1808.73  49
   1  -3   5 66764.2 1812.47  49
  -1   3  -5 65285.4 1898.97  52
  -1  -3  -5 65136.3 1853.64  52
  -1  -3  -6 42.0666 61.1944  52
   1   3   6 92.9669 61.7300  49
  -1   3  -6 45.5816 88.2286  52
   1  -3   6 131.681 74.1236  49
   1   3   7 51377.7 1721.17  49
  -1   3  -7 53049.0 1783.78  52
   1  -3   7 55105.5 1749.64  49
   1  -3   8 74.4698 66.1830  49
   1   3   8 74.5365 96.2136  49
   1  -3   9 3107.86 271.008  28
   1  -3   9 3043.57 259.542  26
   1   3   9 2918.79 254.397   7
   1  -3   9 3343.17 305.762   8
   1  -3   9 3291.11 254.234  34
   1  -3   9 2941.99 253.364  33
   1   3   9 3024.01 261.647  34
   1  -3   9 2787.26 241.093  40
   1  -3   9 3072.31 289.394   9
   1   3   9 3421.04 258.739  33
   1   3  10 2826.69 251.221   7
   1  -3  10 2836.36 289.851   8
   1  -3  10 2762.30 239.399  34
   1  -3  10 2890.53 255.724  33
   1  -3  10 2977.10 296.814   9
   1   3  10 2510.92 242.736  34
   1   3  10 2523.47 232.200  33
   1  -3  11 49.6224 75.7470  33
   1   3  11 69.9200 64.9233   7
   1   3  11 84.0415 84.6568  34
   1  -3  11 43.7913 63.8013   7
   1   3  11-48.4969 44.7109  10
   1   3  11 60.2769 59.9402  33
   1  -3  11 45.9372 54.4919  34
   1  -3  11-42.8787 91.9459  32
   1  -3  11 100.014 100.227   8
   1  -3  12 6478.77 381.219   7
   1  -3  12 6023.83 367.482  32
   1   3  12 6175.39 362.027  34
   1  -3  12 6141.07 360.690  33
   1  -3  12 6152.32 341.407  34
   1   3  12 5999.08 357.671   7
   1  -3  13 109.878 53.4544  34
   1   3  13 159.668 78.8511  32
   1   3  13 137.505 66.9189  34
   1  -3  13 121.281 62.0454   6
   1  -3  13 258.846 81.6467   7
   1  -3  13 210.766 73.9159  32
   1   3  14 3779.98 196.086  34
   1   3  14 3594.15 208.827  32
   1  -3  14 3225.22 188.924  32
  -1   4  14 18441.7 628.395  31
  -1   4  14 18828.3 595.730  34
  -1  -4  14 18578.3 632.021  32
  -1   4  14 18538.0 616.553  32
  -1  -4  14 19492.9 630.186   6
  -1   4  13 11302.0 509.991  32
  -1   4  13 11712.5 492.603  34
  -1  -4  13 10451.0 475.199  31
  -1  -4  13 11212.5 509.935  32
  -1  -4  13 11415.1 506.255   6
  -1  -4  13 11364.2 506.958   7
  -1  -4  12 21967.5 853.887   9
  -1  -4  12 22921.4 847.407  32
  -1  -4  12 22541.2 823.325   6
  -1  -4  12 19295.2 786.819  31
  -1   4  12 20930.3 818.016  32
  -1   4  12 21828.7 793.715  34
  -1   4  12 21064.8 763.009   6
  -1  -4  12 22538.4 821.432   7
  -1   4  11 2167.49 216.459   6
  -1  -4  11 2335.63 239.463   7
  -1  -4  11 2100.55 232.639   6
  -1   4  11 2463.65 242.019  34
  -1   4  11 2488.74 259.856  32
  -1  -4  11 2113.55 241.263  32
  -1  -4  11 2325.33 255.688   9
  -1  -4  11 2085.68 236.928  31
  -1   4  10 308.131 107.532  32
  -1   4  10 158.941 79.4924   6
  -1   4  10 212.452 83.9095  34
  -1   4  10 288.873 105.039   7
  -1  -4  10 503.811 130.022  32
  -1  -4  10 227.975 90.8896   7
  -1  -4  10 253.247 82.5246  26
  -1  -4  10 245.912 88.8976  27
  -1  -4  10 148.833 87.8730   8
  -1  -4  10 209.448 74.5165  47
  -1  -4  10 274.487 106.206   9
   1  -4  -9 1689.44 290.098  53
  -1   4   9 1573.62 176.548  34
  -1  -4   9 2043.33 217.219  32
  -1  -4   9 1720.67 302.784  49
  -1  -4   9 1579.16 204.960   9
  -1  -4   9 1822.17 206.392   8
  -1   4   9 1783.06 197.681   7
  -1   4   9 1721.79 294.547  49
  -1  -4   9 1775.04 194.064   7
  -1  -4   8 6952.16 564.211  49
  -1   4   8 8957.49 621.775  49
   1  -4  -8 8270.30 598.485  53
   1  -4  -7 57587.5 1913.66  53
  -1   4   7 61652.6 1913.54  49
  -1  -4   7 64665.6 1957.24  49
  -1   4   6 12411.3 635.299  49
  -1  -4   6 12106.3 636.819  49
  -1  -4   6 11788.1 662.697  50
   1  -4  -6 11090.3 622.420  53
   1  -4  -5 5862.13 405.636  53
  -1  -4   5 5956.85 397.342  49
  -1   4   5 5918.79 384.248  49
  -1  -4   5 5917.47 414.861  50
   1  -4  -4 8580.28 455.854  53
  -1  -4   4 7764.39 327.836  51
  -1   4   4 7615.98 403.685  49
  -1  -4   4 8390.46 452.312  50
  -1  -4   4 7751.54 423.337  49
   1   4  -3 926025. 19114.8   3
  -1   4   3 898133. 19324.2  49
  -1  -4   3 963236. 19233.3  51
   1  -4  -3 815028. 19209.6  51
  -1  -4   3 960926. 19431.5  50
   1   4  -3 999999. 19374.1  54
   1  -4  -3 812027. 19385.8  53
  -1  -4   2 597150. 2272.32  51
   1  -4  -2 585968. 2180.96  51
   1   4  -1 289757. 6296.99  54
   1  -4  -1 299641. 6277.99  54
   1  -4  -1 282414. 6277.57  51
   1   4   0 2085.45 153.071  54
   1  -4   0 2022.00 157.383  51
   1  -4   0 1864.05 166.634   3
   1  -4   0 2128.36 94.9269  50
   1  -4   0 2121.60 128.159  54
   1  -4   1 102882. 2456.83  51
   1  -4   1 101533. 2322.69  50
   1   4   1 103241. 2389.88  54
   1  -4   1 105416. 2309.39  54
  -1  -4  -2 26579.3 834.965  52
   1  -4   2 24873.7 757.265  50
   1  -4   2 25746.4 846.868  51
  -1  -4  -3 68785.6 1690.35   2
  -1  -4  -3 67361.9 1797.87  52
   1  -4   3 67524.9 1850.40  51
  -1   4  -4 10085.6 525.310  52
   1  -4   4 11157.5 482.822  49
  -1  -4  -4 9660.52 429.181   2
  -1  -4  -4 9578.64 500.336  52
  -1  -4  -5 6194.51 342.418   2
  -1   4  -5 6102.86 439.169  52
  -1  -4  -5 6758.07 429.988  52
   1   4   5 7047.73 417.425  49
   1  -4   5 7568.34 426.139  49
  -1  -4  -6 895.180 168.815  52
  -1   4  -6 713.784 156.147  52
   1  -4   6 1081.87 177.126  49
   1   4   6 928.670 171.455  49
  -1   4  -7 8936.91 617.396  52
   1   4   7 8657.87 577.028  49
   1  -4   7 10197.7 616.417  49
   1   4   8 409.615 144.434  49
   1  -4   8 432.078 135.170  49
   1  -4   9 3094.58 292.702   9
   1  -4   9 3325.15 260.463  40
   1  -4   9 3235.05 302.822   8
   1   4   9 3418.31 256.617  33
   1  -4   9 3394.07 271.659  33
   1  -4   9 3313.26 253.923  34
   1  -4   9 2691.88 283.556  38
   1   4   9 3023.78 252.580   7
   1   4   9 3146.89 263.005  34
   1  -4   9 2913.57 271.702  28
   1  -4   9 3022.17 262.499  26
   1   4  10 11.2276 64.7062  34
   1   4  10 89.2383 68.5631   7
   1  -4  10-45.4483 88.9413   8
   1  -4  10 47.6018 47.2298  34
   1  -4  10-15.9729 57.9319  33
   1   4  10 78.2478 62.8374  33
   1  -4  10 27.8712 75.1315   9
   1  -4  11 5357.15 390.915   8
   1  -4  11 4432.07 316.883  33
   1   4  11 4558.78 319.858   7
   1  -4  11 4211.64 322.658  32
   1   4  11 3933.85 286.720  33
   1   4  11 4117.47 280.575  10
   1   4  11 4410.31 321.389  34
   1  -4  11 4285.23 328.416   7
   1  -4  11 4217.74 293.952  34
   1   4  12 205.124 89.9128  34
   1  -4  12 278.751 80.3246  34
   1   4  12 404.985 100.047   7
   1  -4  12 459.296 110.743  32
   1  -4  12 456.643 112.207  33
   1  -4  12 469.428 112.609   7
   1  -4  13 4972.87 280.676   6
   1  -4  13 4966.26 253.199  34
   1   4  13 5015.53 301.534  32
   1   4  13 5551.05 300.454  34
   1  -4  13 5223.16 295.407  32
   1  -4  13 4959.02 293.778   7
   1  -4  14 1729.29 129.355  32
   1   4  14 2204.00 156.436  32
   1   4  14 2162.44 145.591  34
  -1   5  14 2392.30 170.955  34
  -1  -5  14 2385.01 186.466  32
  -1   5  14 2359.63 184.678  31
  -1  -5  14 2522.07 184.577   6
  -1   5  13 7330.10 372.095  34
  -1   5  13 6630.10 363.945  32
  -1  -5  13 6492.99 366.140   6
  -1  -5  13 6203.57 366.361  32
  -1  -5  13 6366.08 344.810  31
  -1  -5  13 6948.22 375.235   7
  -1  -5  12 55457.3 1571.21   6
  -1  -5  12 55266.9 1558.39   7
  -1   5  12 54163.1 1567.21  32
  -1  -5  12 57181.8 1602.78  32
  -1   5  12 54609.2 1538.82  34
  -1  -5  12 51947.1 1544.03  31
  -1   5  12 53462.9 1487.82   6
  -1  -5  12 56164.9 1628.10   9
  -1  -5  11 2698.84 278.060   9
  -1  -5  11 2826.30 276.000  32
  -1  -5  11 2235.09 223.320  26
  -1  -5  11 2617.91 255.903   6
  -1  -5  11 2363.19 242.659   7
  -1  -5  11 2433.80 251.824  31
  -1   5  11 2668.97 256.883  34
  -1   5  11 2202.18 237.624  32
  -1   5  11 2574.08 229.028   6
  -1  -5  11 2342.82 227.174  27
  -1   5  11 2412.35 232.492   4
  -1  -5  10 1016.20 152.335  47
  -1  -5  10 574.823 126.116  31
  -1   5  10 851.457 132.179   6
  -1   5  10 893.014 154.238  34
  -1  -5  10 768.122 140.275   7
  -1   5  10 934.531 160.870   7
  -1  -5  10 1046.27 157.761  27
  -1   5  10 1027.33 172.035  32
  -1  -5  10 895.987 167.845  32
  -1  -5  10 740.262 150.035   9
  -1  -5  10 997.117 165.799   8
  -1  -5   9 5459.78 349.485   7
  -1   5   9 5323.56 505.675  49
  -1  -5   9 5829.98 394.104   9
  -1   5   9 5702.02 349.726  34
  -1   5   9 6207.86 374.689   7
  -1  -5   9 5327.40 344.161  47
  -1  -5   9 5696.08 543.079  49
   1  -5  -9 6124.17 552.680  53
  -1  -5   9 5792.21 374.552   8
  -1  -5   9 5833.34 377.082  32
  -1  -5   9 5699.47 374.045  38
   1  -5  -8 6002.39 519.385  53
  -1   5   8 6522.57 521.931  49
  -1  -5   8 6333.70 529.273  49
   1  -5  -7 2960.23 334.012  53
  -1  -5   7 3297.05 378.151  50
  -1   5   7 2965.96 321.768  49
  -1  -5   7 3292.93 355.879  49
   1  -5  -6 7471.64 513.759  53
  -1   5   6 7987.73 493.847  49
  -1  -5   6 7946.83 541.682  50
  -1  -5   6 8044.68 513.878  49
  -1   5   5 21335.1 798.297  49
  -1  -5   5 20369.0 811.501  49
   1  -5  -5 20114.0 843.837  53
  -1  -5   5 19616.5 849.180  50
  -1  -5   5 20624.3 691.803  51
  -1  -5   4 72240.3 2002.19  50
  -1   5   4 72961.0 1901.70  49
   1  -5  -4 75990.8 2015.89  53
  -1  -5   4 76486.0 1719.93   2
  -1  -5   4 70980.1 1931.49  49
   1   5  -4 73662.8 1912.90  54
  -1  -5   4 72109.9 1810.48  51
   1   5  -3 725147. 14684.2  54
  -1  -5   3 721712. 14617.2  51
   1  -5  -3 623529. 14743.6  53
  -1  -5   3 696067. 14782.1  50
   1  -5  -3 628955. 14599.5  51
  -1   5   3 721041. 14653.1  49
   1  -5  -2 212319. 3699.76  51
  -1  -5   2 213299. 3711.02  51
   1   5  -2 201224. 3699.70  54
   1  -5  -1 2390.97 154.854  54
   1  -5  -1 2384.85 178.070  51
   1  -5  -1 2683.71 210.876   3
   1   5  -1 2496.60 173.747  54
   1   5   0 221354. 4880.86  54
   1  -5   0 222663. 4799.95  54
   1  -5   0 218556. 4947.85  51
   1  -5   0 225739. 4778.28  50
   1  -5   0 222848. 4970.11   3
   1  -5   1 7611.60 354.791   3
   1  -5   1 7439.98 368.939  51
   1   5   1 8158.22 334.306  54
   1  -5   1 7783.70 266.490  54
   1  -5   1 7318.27 294.406  50
  -1  -5  -2 40253.6 1168.65  52
  -1  -5  -2 39909.3 1088.93   2
   1  -5   2 39303.0 1182.24  51
   1  -5   2 39999.3 1088.71  50
   1  -5   3 1421.21 187.945  51
  -1  -5  -3 1403.50 175.394  52
   1  -5   3 1335.68 161.654  50
  -1  -5  -4 57.8270 63.3794  52
  -1   5  -4 80.4790 73.7854  52
  -1  -5  -4 94.5138 67.1702   2
   1  -5   4 132.765 62.6389  49
  -1   5  -5 9.75496 70.7068  52
  -1  -5  -5 184.403 80.7320  52
   1   5   5 109.959 56.0195  49
  -1  -5  -5 101.584 59.8295   2
  -1   5  -6 34605.6 1316.28  52
   1  -5   6 36628.5 1240.10  49
   1   5   6 34316.4 1217.36  49
  -1  -5  -6 35265.3 1242.16  52
   1   5   7 6767.69 498.432  49
   1  -5   7 6737.41 498.403  49
  -1   5  -7 6000.19 513.739  52
   1  -5   8 6697.98 541.679  49
   1   5   8 6535.53 538.899  49
   1  -5   9 879.854 168.715  38
   1  -5   9 787.018 158.720   8
   1   5   9 958.734 154.214  34
   1  -5   9 1031.30 171.349   9
   1  -5   9 809.176 148.838  28
   1   5   9 677.282 122.982   7
   1   5   9 869.179 131.861  33
   1  -5   9 604.352 113.290  34
   1  -5   9 871.053 150.240  26
   1  -5   9 1126.73 157.227  33
   1  -5   9 985.360 146.360  40
   1   5  10 116.183 70.8697   7
   1   5  10 29.1297 52.8660  33
   1  -5  10 222.637 107.750   8
   1   5  10 207.103 96.2224  34
   1  -5  10 203.747 69.1657  34
   1  -5  10 130.831 60.2004  33
   1  -5  10 141.280 83.2511   9
   1   5  11 2100.56 197.752  10
   1   5  11 1553.50 186.395  34
   1  -5  11 2041.09 216.474  33
   1  -5  11 2174.64 252.113   8
   1  -5  11 2148.68 221.201  32
   1  -5  11 1618.58 226.157   9
   1  -5  11 2076.16 199.558  34
   1   5  11 2047.33 208.701   7
   1   5  12 5.63336 42.1718  10
   1  -5  12 22.5897 61.6741   7
   1  -5  12 90.1752 68.3994  32
   1  -5  12 14.9711 61.7328  34
   1  -5  12 24.0930 68.6037  33
   1   5  12-7.25497 78.1944  34
   1   5  13 1332.48 147.283  34
   1  -5  13 1278.07 139.179  32
   1   5  13 1057.02 139.394  32
   1  -5  13 1328.69 147.121   7
   1  -5  13 1376.28 141.989   6
   1   5  14 6090.10 258.164  34
   1   5  14 5872.26 266.153  32
   1  -5  14 5998.75 262.636   7
  -1  -6  14 1126.81 127.469  32
  -1   6  14 892.921 105.263  34
  -1  -6  14 944.016 118.376   6
  -1   6  13 5257.21 311.822  34
  -1  -6  13 4448.03 305.546  32
  -1  -6  13 4916.04 307.765   6
  -1   6  13 4775.99 296.075  32
  -1  -6  13 5020.89 307.206   7
  -1  -6  12 24751.3 879.251   6
  -1  -6  12 23068.3 818.664  26
  -1   6  12 24537.5 857.476  34
  -1  -6  12 25769.5 902.041  32
  -1  -6  12 23951.3 855.155  31
  -1  -6  12 24809.8 863.738   7
  -1   6  12 23210.9 824.052   4
  -1  -6  12 24898.5 923.082   9
  -1   6  12 23793.9 859.616  32
  -1   6  11 40729.7 1304.07   4
  -1  -6  11 46529.1 1343.80  26
  -1  -6  11 45994.3 1429.52   9
  -1  -6  11 43764.6 1328.98   7
  -1  -6  11 42184.5 1343.52  31
  -1  -6  11 43447.8 1349.17   6
  -1  -6  11 44159.6 1366.43  32
  -1   6  11 41319.8 1331.72  32
  -1   6  11 45083.4 1337.25  34
  -1  -6  11 43660.8 1309.65  27
  -1   6  10 32205.1 1087.37  32
  -1  -6  10 33314.9 1117.91  32
  -1  -6  10 32473.7 1110.34  38
  -1  -6  10 33500.2 1081.72  27
  -1  -6  10 32978.6 1154.44   9
  -1  -6  10 34154.1 1125.47   8
  -1  -6  10 32764.8 1120.93  31
  -1  -6  10 32670.5 1076.21   7
  -1  -6  10 31275.1 1047.29  47
  -1   6  10 31608.2 1021.45   6
  -1   6  10 31070.1 1054.06  34
  -1  -6   9 40.4290 47.4594  27
   1  -6  -9 150.294 91.2150  53
  -1   6   9 122.348 75.8124  10
  -1   6   9 75.8844 101.002   6
  -1   6   9 96.6669 104.217  49
  -1  -6   9 275.634 95.9422  32
  -1   6   9 73.2509 79.7437  34
  -1  -6   9 21.9172 52.5077   8
  -1  -6   9 95.8563 62.5597  31
  -1   6   9 17.6453 61.6211   7
  -1  -6   9 146.009 70.7856  47
  -1  -6   9 143.652 70.0272  38
  -1  -6   9 123.001 51.1618   7
   1  -6  -8 40589.3 1554.16  53
  -1  -6   8 40471.3 1529.34  49
  -1   6   8 37908.7 1446.25  49
   1  -6  -7 441.868 141.295  53
  -1  -6   7 359.555 136.583  50
  -1  -6   7 548.091 164.171  49
  -1   6   7 461.333 132.019  49
   1  -6  -6 67837.8 2055.57  53
  -1   6   6 66506.9 1930.59  49
  -1  -6   6 68619.7 1999.58  49
  -1  -6   6 71211.6 2128.17  50
   1  -6  -5 479.982 151.113  53
  -1  -6   5 287.724 77.5087  51
  -1  -6   5 354.407 126.946  50
  -1  -6   5 398.750 142.305  49
  -1   6   5 570.105 131.686  49
   1   6  -5 359.645 96.2781  54
  -1   6   4 95226.9 2388.80  49
  -1  -6   4 99185.1 2250.10   2
  -1  -6   4 95604.4 2351.45  51
   1  -6  -4 96860.7 2538.73  53
   1   6  -4 97207.2 2408.66  54
  -1  -6   4 100800. 2558.88  50
   1   6  -3 280174. 6247.67  54
   1  -6  -3 293141. 6268.39  51
  -1  -6   3 279384. 6235.34  51
  -1  -6   3 285115. 6176.01   2
   1  -6  -3 281408. 6391.10  53
  -1  -6   2 7040.35 308.121   2
   1   6  -2 6472.63 310.130  54
   1  -6  -2 6293.85 366.092  53
   1  -6  -2 6268.23 327.337  51
   1  -6  -1 18.6585 55.5272  51
   1   6  -1 79.0494 60.9605  54
   1  -6  -1 9.85882 54.7775   3
   1  -6  -1-21.9566 35.4706  54
  -1  -6   1-10.9844 42.9012   2
   1  -6   0 99914.2 2344.87  51
   1  -6   0 95916.4 2334.46   3
   1   6   0 99336.2 2231.44  54
  -1  -6   0 96028.2 2270.07   2
   1  -6   0 93333.6 2130.37  54
   1  -6   1 114973. 2717.01  50
   1  -6   1 117285. 2871.79  51
   1  -6   1 121277. 2624.31  54
   1  -6   1 121633. 2817.20   3
  -1  -6  -1 118007. 2788.88   2
   1   6   1 124022. 2759.80  54
   1  -6   2 283969. 6302.99  51
  -1  -6  -2 278770. 6181.14   2
   1  -6   2 277856. 6159.65  50
   1  -6   3 8187.06 362.219  49
   1  -6   3 7664.40 410.661  50
   1  -6   3 8348.64 475.657  51
  -1  -6  -3 7453.24 388.559   2
   1  -6   4 35469.1 1198.52  50
  -1  -6  -4 37630.7 1143.83   2
   1  -6   4 38150.9 1119.43  49
   1  -6   4 39259.1 1311.06  51
  -1  -6  -4 36725.0 1211.52  52
  -1   6  -5 1002.30 183.288  52
   1  -6   5 1308.09 174.117  49
   1   6   5 1267.57 174.257  49
  -1  -6  -5 1185.34 162.612   2
   1   6   6 38942.2 1311.09  49
  -1   6  -6 35604.1 1386.34  52
   1  -6   6 39943.7 1318.86  49
  -1   6  -7 13398.2 813.466  52
   1   6   7 14845.4 779.050  49
   1  -6   8 848.805 150.879  38
   1  -6   8 723.673 142.203   9
   1   6   8 858.794 131.333  34
   1  -6   8 836.080 201.457  49
   1  -6   8 904.247 147.802  28
  -1  -6  -8 1173.05 245.677  53
   1  -6   8 699.837 120.959  40
   1   6   8 1168.43 225.125  49
   1  -6   9 23.4456 77.1105  38
   1  -6   9 7.89345 66.9819  28
   1   6   9-12.1466 67.9609   7
   1   6   9 24.6157 53.9768  33
   1  -6   9-29.6803 63.6252  34
   1  -6   9 148.889 89.0515   9
   1  -6   9-11.5482 53.0409  40
   1  -6   9 102.453 71.8083  33
   1   6   9 94.0553 68.9340  34
   1  -6   9-9.38400 56.3560  26
   1  -6   9 55.7164 77.0924   8
   1  -6  10 2073.55 236.156  28
   1  -6  10 2018.99 250.110   8
   1   6  10 2344.21 211.331  33
   1  -6  10 2470.40 214.651  34
   1   6  10 2182.25 214.329   7
   1  -6  10 2179.43 229.859  32
   1   6  10 2476.78 244.921  34
   1  -6  10 2172.88 226.144  33
   1  -6  10 1912.95 242.269   9
   1   6  11 8405.01 430.807   7
   1   6  11 8174.89 443.753  34
   1  -6  11 7523.40 478.225   8
   1  -6  11 8167.73 498.478   9
   1  -6  11 7555.56 429.024  32
   1  -6  11 7517.00 387.108  34
   1  -6  11 7611.67 423.826  33
   1   6  11 7769.76 404.094  10
   1  -6  12 2168.50 212.605   7
   1   6  12 2480.70 226.210  34
   1   6  12 2212.94 186.870  10
   1  -6  12 2445.95 215.439  32
   1  -6  12 2428.16 213.058  33
   1  -6  13 2862.98 211.965   7
   1  -6  13 2310.31 188.320   6
   1   6  13 2968.38 214.180  34
   1   6  13 2966.61 218.903  32
   1  -6  13 2662.31 191.776  32
   1  -6  14 1657.35 125.685   7
   1   6  14 1792.63 128.612  34
  -1   7  14 7272.27 311.809  34
  -1  -7  14 6854.76 312.817  32
  -1  -7  14 6889.29 317.011   6
  -1   7  13 4139.04 274.852  34
  -1   7  13 3393.46 241.614  32
  -1  -7  13 3995.00 273.783   6
  -1  -7  13 3900.05 263.614   7
  -1  -7  13 3799.05 272.267  32
  -1  -7  12 10140.0 484.492  26
  -1   7  12 9391.63 472.235   4
  -1  -7  12 10333.8 494.941   7
  -1  -7  12 10617.9 512.561   6
  -1   7  12 11095.1 515.892  34
  -1  -7  12 10029.9 508.728  32
  -1  -7  12 9713.65 480.473  31
  -1  -7  12 10856.6 550.533   9
  -1  -7  12 10229.5 473.733  27
  -1   7  12 10116.0 494.299  32
  -1  -7  11 174.530 94.8654  26
  -1   7  11 84.4666 69.1525   4
  -1  -7  11 58.9094 85.4083   6
  -1  -7  11 45.8461 87.3369  32
  -1   7  11 256.296 135.814  34
  -1   7  11 115.889 83.4056  32
  -1  -7  11 222.479 103.935   8
  -1  -7  11 67.2108 92.7688   9
  -1  -7  11 110.119 59.6341  31
  -1  -7  11 199.369 103.121   7
  -1  -7  11 172.527 83.7984  27
  -1   7  10 3645.08 269.493  10
  -1  -7  10 4285.38 315.747   7
  -1  -7  10 3972.50 326.656  31
  -1  -7  10 3885.26 305.325  27
  -1   7  10 3799.27 303.643  32
  -1  -7  10 3715.04 291.171  47
  -1  -7  10 4197.39 335.463  32
  -1   7  10 3936.88 313.159  34
  -1  -7  10 4428.55 342.414  38
  -1  -7  10 4406.00 340.109   8
  -1  -7  10 4583.68 363.766   9
  -1   7   9 1526.70 186.070  34
  -1  -7   9 1069.14 156.596  28
  -1  -7   9 972.118 147.871  27
  -1  -7   9 917.204 154.185  32
  -1   7   9 953.927 135.473  10
  -1  -7   9 771.875 144.411  38
  -1  -7   9 1087.98 161.127   8
  -1  -7   9 1031.63 165.977  31
   1  -7  -9 986.378 235.787  53
  -1  -7   9 926.266 134.835  30
  -1  -7   9 1010.75 149.660  47
  -1   7   9 859.893 219.327  49
  -1  -7   9 889.462 148.337   7
   1   7  -8 14299.9 787.987  54
  -1   7   8 13808.5 765.496  49
   1  -7  -8 12744.2 801.097  53
   1  -7  -7 3187.16 365.598  53
   1   7  -7 3090.10 323.746  54
  -1   7   7 4447.92 380.873  49
  -1  -7   7 3509.78 403.374  50
  -1  -7   7 3639.42 372.515  49
  -1   7   6 1865.96 227.299  49
   1  -7  -6 1593.37 247.574  53
  -1  -7   6 1891.01 246.913  49
  -1  -7   6 1787.87 270.195  50
   1   7  -6 1745.88 225.378  54
   1  -7  -5 295920. 6975.63  53
  -1  -7   5 318350. 7073.69  50
  -1   7   5 290295. 6783.62  49
   1   7  -5 316485. 6848.14  54
  -1  -7   5 301000. 6778.23  51
   1  -7  -4 69257.0 1960.79  53
   1   7  -4 70051.2 1806.73  54
  -1  -7   4 69723.2 1974.53  50
   1  -7  -4 68639.8 1801.62  51
  -1  -7   4 68404.3 1690.01   2
  -1   7   4 71090.8 1786.81  49
  -1  -7   4 68803.8 1803.68  51
  -1  -7   3 33118.4 1002.31  51
   1  -7  -3 33040.9 1100.90  53
   1   7  -3 32144.0 962.704  54
  -1  -7   3 34419.2 949.514   2
   1  -7  -3 34998.4 1028.57  51
   1  -7  -2 12214.7 503.036  51
   1  -7  -2 11445.7 521.751  53
   1   7  -2 11439.0 436.371  54
  -1  -7   2 11858.9 496.814  51
  -1  -7   2 11672.5 452.195   2
  -1  -7   1 759.880 106.044   2
   1  -7  -1 905.660 144.974   3
   1   7  -1 878.755 105.863  54
   1  -7  -1 807.830 121.694  51
   1  -7  -1 851.182 87.9499  54
   1   7   0 70921.7 1668.48  54
   1  -7   0 71136.6 1820.62  51
   1  -7   0 69847.9 1793.59   3
  -1  -7   0 70867.5 1743.83   2
   1  -7   0 66974.4 1543.88  54
   1  -7   1 45180.5 1318.86  51
   1  -7   1 43983.0 1168.63  50
   1   7   1 46157.5 1184.75  54
  -1  -7  -1 44702.2 1238.82   2
   1  -7   1 43707.9 1234.59   3
   1  -7   2 52743.3 1565.16  51
  -1  -7  -2 55265.9 1484.06   2
   1  -7   2 55979.4 1339.75  49
   1  -7   2 52465.5 1441.91  50
  -1  -7  -3 45683.9 1305.07   2
   1  -7   3 43104.0 1303.20  50
   1  -7   3 44679.6 1198.47  49
   1  -7   3 44396.7 1417.10  51
   1  -7   4 10080.3 543.049  50
   1  -7   4 10646.2 473.893  49
  -1  -7  -4 9480.54 493.313   2
   1  -7   4 9960.61 591.990  51
  -1   7  -5 429.726 123.944  52
   1   7   5 344.984 96.4156  49
  -1  -7  -5 474.820 112.557   2
   1  -7   5 567.917 126.263  49
  -1   7  -6 7674.88 569.734  52
   1  -7   6 8029.29 498.118  49
   1   7   6 7380.84 482.330  49
  -1   7  -7 6246.88 541.965  52
   1   7   7 6530.06 492.739  49
   1  -7   7 6588.82 496.419  49
   1  -7   8 12093.9 591.062  28
   1   7   8 13235.9 780.318  49
   1  -7   8 12472.6 621.112  38
   1  -7   8 12009.7 599.406   9
  -1  -7  -8 13820.4 866.080  53
   1  -7   8 12601.1 539.594  40
   1  -7   8 12156.3 583.637  26
   1  -7   8 11778.4 741.709  49
   1   7   8 12832.6 552.988  34
   1  -7   9 1773.45 198.632  40
   1  -7   9 1985.00 207.740  33
   1  -7   9 1473.37 210.093   8
   1  -7   9 1285.74 190.729  28
   1  -7   9 1659.42 196.374  32
   1  -7   9 1882.00 234.233  38
   1  -7   9 1965.73 236.804   9
   1  -7   9 1804.00 218.199  26
   1  -7   9 1870.73 223.178  25
   1   7   9 1833.14 202.625  34
   1   7  10 1220.61 160.361   7
   1  -7  10 1295.20 171.515  33
   1   7  10 1651.54 205.716  34
   1  -7  10 1216.47 196.449   8
   1   7  10 1509.36 167.620  33
   1  -7  10 1286.91 172.774  32
   1  -7  10 1111.84 196.410   9
   1  -7  10 785.263 154.278  28
   1  -7  10 1074.69 181.383  38
   1  -7  11 576.347 133.320   9
   1  -7  11 532.256 113.673  33
   1   7  11 727.469 141.217  34
   1   7  11 618.317 120.688  10
   1  -7  11 750.715 132.893  32
   1  -7  11 521.725 135.086   8
   1  -7  12 347.652 88.9622  32
   1   7  12 345.078 103.393  34
   1  -7  12 237.666 80.0316   7
   1  -7  12 281.393 94.5313  33
   1   7  12 373.050 89.3886  10
   1  -7  13 189.465 61.4144   6
   1  -7  13 62.8825 59.0845  32
   1   7  13 146.381 57.0799  32
   1  -7  13 233.075 66.5454   7
  -1  -8  14 323.769 69.9270   6
  -1   8  14 368.632 72.5166  34
  -1  -8  13 12325.4 517.351  32
  -1   8  13 13026.7 519.343  34
  -1   8  13 12033.4 482.834   4
  -1  -8  13 12890.3 506.209   7
  -1  -8  13 13493.1 531.256   6
  -1  -8  12 20876.8 763.900   6
  -1   8  12 18917.1 714.281  32
  -1  -8  12 19466.8 757.150  32
  -1  -8  12 19386.1 727.511   7
  -1  -8  12 20391.3 804.794   9
  -1  -8  12 19395.8 719.858  31
  -1  -8  12 20179.9 742.242  26
  -1   8  12 20547.2 755.839  34
  -1   8  12 19274.7 732.948   4
  -1  -8  12 20438.4 726.723  27
  -1  -8  11 1307.57 175.787   7
  -1  -8  11 1451.95 215.927   9
  -1  -8  11 1489.79 199.941   8
  -1   8  11 1329.08 177.291  32
  -1   8  11 1626.91 206.436   4
  -1  -8  11 1361.28 182.537  31
  -1   8  11 1936.63 228.175  34
  -1  -8  11 1413.18 181.831  27
  -1  -8  11 1075.53 163.784  32
  -1  -8  11 1682.65 204.131   6
  -1  -8  11 1578.44 196.595  26
  -1  -8  10 21274.7 865.525   9
  -1  -8  10 19215.2 755.795  47
  -1  -8  10 19050.7 787.559  32
  -1  -8  10 19752.3 764.215   7
  -1   8  10 19067.2 716.143  10
  -1  -8  10 19899.6 781.423  27
  -1  -8  10 19126.1 796.781  38
  -1  -8  10 18885.2 782.496  31
  -1  -8  10 20903.8 790.483  28
  -1   8  10 20760.3 778.922  32
  -1  -8  10 19664.0 797.860   8
  -1   8  10 20111.7 778.207  34
  -1  -8   9 12622.4 566.399   7
  -1  -8   9 12949.3 584.871  28
  -1   8   9 13340.7 581.620  34
  -1  -8   9 13016.7 598.271   8
  -1   8   9 11346.6 519.469  10
  -1  -8   9 11999.8 582.769  32
  -1  -8   9 12362.4 595.250  31
  -1  -8   9 12989.4 562.955  29
  -1  -8   9 12037.8 542.785  30
  -1  -8   9 13780.7 603.789  27
  -1  -8   9 12295.7 570.517  47
  -1  -8   9 13311.2 621.090  38
  -1  -8   8 7866.83 674.610  50
   1  -8  -8 8646.51 648.974  53
   1  -8  -7 7930.27 587.305  53
  -1  -8   7 7711.12 614.258  50
  -1   8   7 6830.72 477.141  49
   1   8  -6 1131.01 175.853  54
  -1  -8   6 1427.92 247.816  50
   1  -8  -6 1147.15 209.537  53
  -1   8   6 1530.87 202.421  49
  -1  -8   5 64.3673 68.5465  51
   1  -8  -5 109.533 91.8354  51
   1  -8  -5 20.6803 80.0884  53
  -1  -8   5 11.2500 82.5073  50
   1   8  -5 21.9072 64.8949  54
  -1  -8   4 109160. 2718.88  51
   1  -8  -4 110441. 2729.16  51
  -1  -8   4 110022. 2599.28   2
   1  -8  -4 109398. 2870.68  53
   1   8  -4 110078. 2676.98  54
  -1  -8   4 115719. 2923.58  50
   1  -8  -3 4045.99 289.871  51
   1  -8  -3 4505.88 340.918  53
  -1  -8   3 3940.41 254.361   2
  -1  -8   3 3973.12 283.838  51
   1   8  -3 3256.50 227.409  54
  -1  -8   2 1353.42 165.031  51
  -1  -8   2 1388.76 151.626   2
   1  -8  -2 1213.63 167.175  53
   1   8  -2 1269.23 129.367  54
   1  -8  -2 1092.08 157.492  51
  -1  -8   1 2056.45 209.460  51
   1  -8  -1 2179.13 212.642  51
   1   8  -1 2188.86 157.116  54
  -1  -8   1 1936.75 180.971   2
   1  -8  -1 1817.17 203.618   3
  -1  -8   1 2134.25 120.749  53
   1  -8  -1 1935.49 128.344  54
   1   8   0 1144.89 112.546  54
   1  -8   0 1149.37 153.832   3
   1  -8   0 946.652 61.7319  54
  -1  -8   0 1281.06 151.774   2
   1  -8   0 1264.08 172.090  51
   1  -8   1 13340.9 552.114   3
   1  -8   1 13748.7 619.824  51
  -1  -8  -1 13792.9 570.505   2
   1  -8   1 13893.1 512.123  50
   1  -8   1 14219.9 400.283  49
  -1  -8  -2 20474.1 758.490   2
   1  -8   2 20654.9 725.147  50
   1  -8   2 20760.4 829.854  51
   1  -8   2 20784.7 606.219  49
  -1  -8  -3 13647.3 598.787   2
   1  -8   3 13289.5 494.225  49
   1  -8   3 12414.3 581.370  50
   1  -8   3 13204.9 666.200  51
   1  -8   4 22595.5 770.706  49
  -1  -8  -4 21900.9 845.165   2
   1  -8   4 20793.3 873.297  50
   1  -8   4 23173.8 983.508  51
  -1  -8  -5 29846.8 1060.43   2
   1   8   5 29157.3 1029.79  49
   1  -8   5 31358.6 1049.36  49
   1  -8   5 30774.2 1242.33  51
   1   8   6 6817.28 459.573  49
   1  -8   6 7607.59 486.926  49
  -1   8  -6 7474.77 573.306  52
  -1  -8  -7 589.119 170.998  53
   1  -8   7 556.063 161.599  49
   1   8   7 754.152 172.989  49
  -1   8  -7 485.847 164.148  52
  -1  -8  -8 156.190 113.133  53
   1  -8   8 466.352 121.454   9
   1  -8   8 163.229 114.517  49
   1  -8   8 212.519 77.3998  40
   1   8   8 168.393 110.756  49
   1  -8   8 274.497 93.8238  32
   1  -8   8 113.027 80.0516  38
   1  -8   8 440.730 119.301  26
   1  -8   8 227.549 95.8127  28
   1   8   8 282.651 94.8484  34
   1  -8   9 18952.5 804.548  26
   1  -8   9 20221.2 760.047  40
   1  -8   9 19742.2 854.302  38
   1  -8   9 19515.4 841.556   9
   1  -8   9 20412.3 847.702   8
   1  -8   9 20092.9 832.628  28
   1   8   9 19529.4 757.918  34
   1  -8   9 20872.4 760.512  33
   1  -8   9 19325.1 755.563  32
   1  -8  10 12379.1 647.043   9
   1   8  10 12507.3 561.804  10
   1  -8  10 13293.5 674.502  38
   1  -8  10 12446.0 624.455  28
   1  -8  10 11766.2 563.767  32
   1   8  10 13357.5 593.475  34
   1  -8  10 12811.5 572.237  33
   1  -8  10 12098.8 605.873  26
   1  -8  10 13271.7 662.261   8
   1   8  11 3835.96 291.896  34
   1   8  11 3711.90 274.742  10
   1  -8  11 3583.28 321.581   9
   1  -8  11 3605.30 273.515  33
   1  -8  11 3544.83 276.535  32
   1  -8  11 3673.76 317.463   8
   1   8  12-36.0294 44.0205  10
   1  -8  12 34.9850 62.9009   7
   1  -8  12 80.1462 61.9498  32
   1  -8  12 56.5773 69.2714   8
   1   8  13 503.061 100.009  34
   1  -8  13 326.344 78.9967   7
   1  -8  13 323.323 77.6838   6
   1  -8  13 144.964 45.9750  32
   1   8  13 458.744 89.5773  32
  -1  -9  14 445.497 73.1026   6
  -1   9  14 369.542 69.7455  34
  -1  -9  13 2540.39 191.953  26
  -1   9  13 2526.80 194.031   4
  -1  -9  13 2721.82 213.276   6
  -1   9  13 3094.34 226.968  34
  -1  -9  13 2636.64 213.929  32
  -1  -9  13 2544.14 192.613   7
  -1  -9  12 1273.26 170.120   6
  -1   9  12 1436.51 189.683  34
  -1   9  12 1211.15 164.610   4
  -1  -9  12 1245.98 156.923   7
  -1  -9  12 1037.79 143.829  27
  -1  -9  12 1126.80 160.427  32
  -1  -9  12 1394.26 190.372   9
  -1  -9  12 1357.84 168.363  26
  -1  -9  11 27953.2 942.734   7
  -1  -9  11 26680.8 942.918  28
  -1   9  11 28286.2 965.495  34
  -1  -9  11 27819.3 965.169   6
  -1  -9  11 28832.9 1044.47   9
  -1  -9  11 26977.6 966.606  32
  -1  -9  11 27976.9 984.899   8
  -1  -9  11 29342.8 993.556  26
  -1  -9  11 26358.1 940.210  31
  -1  -9  11 26955.3 948.380  27
  -1  -9  10-47.5579 56.0257  28
  -1  -9  10 26.3359 67.9333  29
  -1  -9  10-48.5210 54.6244  30
  -1   9  10 64.8843 88.0972  34
  -1  -9  10-3.89429 66.6567   8
  -1  -9  10-42.4710 58.1563   7
  -1  -9  10-111.436 123.658  32
  -1  -9  10 66.1255 83.2532   9
  -1  -9  10 16.5149 71.6520  31
  -1  -9  10 17.0255 75.5773  38
  -1   9  10 20.0275 64.6382  10
  -1  -9  10-62.0009 65.7902  27
  -1  -9  10-52.9660 59.9923  47
  -1  -9   9 8467.94 470.188  28
  -1  -9   9 7969.95 432.258  30
  -1  -9   9 8536.65 447.304  29
  -1  -9   9 8568.66 476.962   8
  -1   9   9 8547.95 456.783  34
  -1  -9   9 8845.72 453.470   7
  -1  -9   9 8437.15 474.810  32
  -1   9   9 7748.55 414.802  10
  -1  -9   9 8374.01 470.856  31
  -1  -9   9 9288.12 485.383  27
  -1  -9   9 8286.39 480.441  38
  -1  -9   9 8138.89 449.985  47
  -1   9   8 79.6429 79.9580  34
   1  -9  -8 43.9232 92.4399  53
  -1  -9   8 46.9607 55.5946  27
  -1  -9   8 122.712 128.105  50
  -1  -9   7 1691.24 291.901  50
   1  -9  -7 2244.93 319.181  53
  -1  -9   6 29207.1 1238.24  50
   1  -9  -6 25976.4 1124.18  53
   1   9  -5 6885.89 411.560  54
  -1  -9   5 8221.90 473.159  51
   1  -9  -5 8901.77 473.811  51
   1  -9  -5 6893.36 499.840  53
  -1  -9   5 8283.26 562.087  50
  -1  -9   4 120042. 3114.48  51
   1  -9  -4 134446. 3155.34  51
  -1  -9   4 134579. 3331.91  50
   1  -9  -4 129469. 3271.46  53
  -1  -9   4 126088. 2999.99   2
   1   9  -4 125097. 3025.92  54
   1   9  -3 16367.1 587.773  54
   1  -9  -3 17823.0 707.816  51
   1  -9  -3 16064.3 725.789  53
  -1  -9   3 17016.2 634.756   2
  -1  -9   3 16910.4 684.798  51
   1  -9  -2 24843.4 744.795  54
   1  -9  -2 26710.0 905.493  51
  -1  -9   2 24706.1 833.345   2
   1  -9  -2 23014.2 876.980  53
  -1  -9   2 24569.8 882.388  51
   1   9  -2 25855.9 747.307  54
  -1  -9   1 18073.3 665.757   2
   1  -9  -1 17517.5 703.303  51
   1  -9  -1 16561.5 488.662  54
   1   9  -1 17425.0 551.445  54
   1  -9  -1 18121.0 716.876   3
  -1  -9   1 17839.0 712.274  51
  -1  -9   1 16918.4 486.926  53
  -1  -9   0 8.78230 48.0712   2
   1  -9   0 69.1768 67.5388  51
   1   9   0 42.5050 37.4291  54
   1  -9   0 26.5723 60.3723   3
  -1  -9  -1 1540.86 184.424   2
   1  -9   1 1488.13 205.829  51
   1  -9   1 1590.26 173.586   3
   1  -9   1 1647.07 165.014  50
  -1  -9  -2 10032.9 507.508   2
   1  -9   2 9955.42 558.757  51
   1  -9   2 9089.45 461.873  50
   1  -9   2 10425.8 363.464  49
  -1  -9  -3 20696.1 824.651   2
   1  -9   3 21109.6 824.163  50
   1  -9   3 21432.9 922.162  51
   1  -9   3 21435.7 683.566  49
   1  -9   4 89469.1 2559.00  51
  -1  -9  -4 86823.1 2381.99   2
   1  -9   4 87928.8 2431.99  50
   1  -9   4 90354.1 2234.87  49
   1  -9   5 187.380 123.808  51
   1  -9   5 131.819 81.3633  50
   1  -9   5 298.384 84.4637  49
   1   9   6 615.870 138.254  49
   1  -9   6 696.875 150.735  49
  -1   9  -6 523.600 172.668  52
   1  -9   7 27833.8 1127.54  49
   1   9   7 26460.7 1100.78  49
  -1   9  -7 26460.5 1267.26  52
  -1  -9  -7 28135.4 1267.83  53
   1  -9   8 522.838 130.544  28
   1   9   8 617.125 131.152  34
   1  -9   8 587.952 116.421  40
   1  -9   8 633.908 110.482  33
   1  -9   8 458.147 127.908  38
   1  -9   8 546.702 125.498  26
   1  -9   9 6054.50 430.049   9
   1  -9   9 5644.48 366.917  32
   1  -9   9 5436.50 405.187   8
   1  -9   9 6054.26 415.130  26
   1  -9   9 6094.41 366.600  33
   1   9   9 6474.91 391.089  34
   1  -9   9 6062.91 438.839  38
   1  -9   9 6390.95 434.613  28
   1  -9   9 6550.19 386.197  40
   1  -9  10 10113.0 581.710  38
   1  -9  10 10562.4 590.103   9
   1  -9  10 10268.5 497.063  33
   1  -9  10 10116.8 541.022  25
   1  -9  10 9950.26 541.316  26
   1   9  10 10016.3 497.775  10
   1   9  10 10692.2 521.739  34
   1  -9  10 10468.5 506.218  32
   1  -9  10 10732.1 574.472  28
   1  -9  10 10818.3 583.871   8
   1   9  11-38.1000 80.6716  34
   1  -9  11-5.12139 59.8019  33
   1  -9  11 75.9239 75.3792  32
   1   9  11 94.7613 72.7864  10
   1  -9  11 22.8243 93.0264   9
   1  -9  11-4.01520 72.7784   8
   1   9  12 509.018 112.972  34
   1  -9  12 343.398 101.583   8
   1  -9  12 489.464 90.6679  32
   1  -9  12 333.372 88.4990   7
   1   9  12 511.756 91.6573  10
   1   9  13 9336.67 385.234  34
   1  -9  13 9605.88 390.969   7
   1  -9  13 9279.47 383.338   6
   1   9  13 8990.45 379.619  32
  -1  10  14 6530.82 275.534  34
  -1 -10  14 6301.85 270.194   6
  -1 -10  14 7002.92 274.087  32
  -1  10  13 3611.70 234.793   4
  -1 -10  13 4290.77 258.814   6
  -1 -10  13 3806.71 235.216  26
  -1 -10  13 3942.24 250.243  32
  -1  10  13 3776.22 244.983  34
  -1 -10  13 3971.67 272.921   9
  -1 -10  12 6352.38 348.715   7
  -1 -10  12 6592.37 371.696   6
  -1 -10  12 6876.52 416.085   9
  -1  10  12 6425.57 374.739   4
  -1 -10  12 6315.70 358.225  27
  -1  10  12 6899.67 386.172  34
  -1 -10  12 5970.96 360.486  32
  -1 -10  12 6958.22 385.380  26
  -1 -10  11 768.763 138.661  31
  -1 -10  11 638.492 135.353  38
  -1 -10  11 447.081 112.373  27
  -1  10  11 366.916 117.766  34
  -1 -10  11 569.693 129.910   6
  -1 -10  11 437.652 128.013   9
  -1 -10  11 405.059 109.522  28
  -1 -10  11 528.962 114.067   7
  -1 -10  11 496.105 121.666  32
  -1 -10  11 592.318 128.222   8
  -1 -10  11 595.074 131.894  26
  -1 -10  10 2428.06 229.623  29
  -1 -10  10 2195.83 243.991  38
  -1 -10  10 2563.55 242.775  47
  -1 -10  10 2284.02 230.480  32
  -1  10  10 2687.91 265.087  34
  -1  10  10 2375.06 218.776  10
  -1 -10  10 2339.78 241.158  28
  -1 -10  10 2806.10 260.157  31
  -1 -10  10 2582.43 236.605   7
  -1 -10  10 2407.65 226.155  30
  -1 -10  10 2315.65 241.407  27
  -1 -10  10 2265.82 237.457   8
  -1 -10   9 10617.4 541.497  31
  -1 -10   9 11433.8 560.643  28
  -1 -10   9 11192.7 573.799  38
  -1 -10   9 10299.6 502.605   7
  -1  10   9 10437.5 522.262  34
  -1 -10   9 11232.6 529.045  29
  -1 -10   9 10535.1 513.893  30
  -1  10   9 10852.3 503.345  10
  -1 -10   9 12167.4 575.084   8
  -1 -10   9 11394.5 554.933  27
  -1 -10   9 9864.01 516.970  32
  -1 -10   9 10804.1 533.247  47
  -1 -10   8 1300.93 164.476  29
  -1 -10   8 1449.46 284.451  50
  -1 -10   8 1783.28 200.883  28
  -1 -10   8 1691.96 195.686  27
   1 -10  -8 1685.55 293.412  53
  -1 -10   8 1535.97 184.685  47
  -1  10   8 1087.64 154.128  34
  -1  10   8 1426.53 164.138  10
  -1 -10   8 1554.88 190.868  31
  -1 -10   8 1437.02 187.019   8
  -1 -10   8 1132.13 157.067  32
  -1 -10   8 1278.44 180.475  38
  -1 -10   8 1195.84 180.130  15
  -1 -10   8 1418.18 170.625  30
   1 -10  -7 9232.70 658.229  53
  -1 -10   7 8814.50 693.002  50
  -1 -10   6 53020.6 1861.09  50
   1 -10  -6 50249.2 1747.74  53
  -1 -10   5 34434.8 1325.46  50
   1 -10  -5 32922.0 1253.99  53
  -1 -10   5 32303.8 1151.78  51
  -1 -10   4 27381.7 997.640  51
   1 -10  -4 27731.0 994.224  51
  -1 -10   4 27388.8 1100.56  50
   1 -10  -4 26454.4 1055.23  53
   1 -10  -3 40160.5 1314.96  53
  -1 -10   3 40136.7 1266.17  51
  -1 -10   3 38315.8 1181.12   2
   1 -10  -3 39051.1 1261.94  51
   1 -10  -2 55202.9 1604.90  53
  -1 -10   2 54897.3 1546.48   2
   1 -10  -2 52892.5 1377.21  54
  -1 -10   2 55443.9 1608.21  51
   1  10  -2 55821.7 1380.79  54
   1 -10  -2 57457.8 1626.19  51
   1 -10  -1 72307.2 2016.24  51
   1 -10  -1 69790.4 1976.53   3
  -1 -10   1 69871.6 1932.40   2
   1  10  -1 74563.9 1740.25  54
  -1 -10   1 76378.1 2031.32  51
   1  10   0 671.618 89.8493  54
   1 -10   0 725.959 150.199  51
  -1 -10   0 648.080 138.969   2
  -1 -10   0 589.721 86.9635  53
   1 -10   0 673.490 128.306   3
  -1 -10  -1 5346.79 362.961   2
   1 -10   1 5499.95 407.762  51
   1 -10   1 4745.00 321.515   3
   1 -10   1 5449.74 326.875  50
   1 -10   2 833.840 139.838  50
  -1 -10  -2 825.796 152.960   2
   1 -10   2 855.572 170.307  51
   1 -10   3 26.4098 95.2711  51
  -1 -10  -3 93.7709 101.512   2
   1 -10   3 31.1234 71.3532  50
   1 -10   4 88188.5 2555.46  51
  -1 -10  -4 87218.3 2380.13   2
   1  10   4 87529.5 2200.08  49
   1 -10   4 82007.3 2395.15  50
   1 -10   5 10245.0 695.467  51
   1  10   5 9282.02 503.965  49
   1 -10   5 10118.2 642.051  50
  -1  10  -6 182.871 115.231  52
  -1 -10  -6 73.1187 91.5534  53
   1  10   6 60.9823 70.3478  49
  -1 -10  -7 2639.36 366.076  53
  -1  10  -7 2338.78 356.130  52
   1 -10   8 63.9600 66.2596  26
   1 -10   8 79.2534 76.9538  38
   1 -10   8 51.4081 67.8846  40
   1 -10   8 102.125 84.9270  28
   1  10   8 76.8319 66.4436  34
   1 -10   8 129.841 63.4034  33
  -1 -10  -8 40.8744 73.0467  20
   1  10   9 5201.41 351.042  34
   1 -10   9 6158.30 436.004  38
   1 -10   9 6046.49 431.176   9
   1 -10   9 5325.05 402.658  28
   1 -10   9 5707.63 351.994  33
   1 -10   9 5979.11 423.023   8
   1 -10   9 5859.30 365.450  40
   1 -10   9 5557.29 403.437  26
   1 -10  10 1664.01 221.206  28
   1 -10  10 1683.33 231.158   9
   1  10  10 1992.20 209.044  10
   1 -10  10 1788.76 234.038   8
   1  10  10 1650.99 199.841  34
   1 -10  10 1591.28 209.996  26
   1 -10  10 1818.00 193.179  33
   1 -10  10 1782.50 214.725  25
   1 -10  10 1949.93 250.318  38
   1  10  11 8069.02 428.533  34
   1 -10  11 8040.33 403.100  33
   1 -10  11 8208.11 475.900   8
   1  10  11 7784.85 404.338  10
   1 -10  11 7821.67 471.912   9
   1 -10  12 3086.73 257.664   8
   1  10  12 3211.39 239.574  34
   1  10  12 2899.37 207.792  10
   1 -10  12 3023.12 234.000   7
   1 -10  13 2646.18 181.473   6
   1  10  13 2283.08 167.464  32
   1  10  13 2856.17 188.521  34
   1 -10  13 2768.14 184.744   7
  -1  11  14 322.667 55.1886  34
  -1  11  13 71.7271 56.7925  34
  -1 -11  13-27.8026 50.3242   6
  -1 -11  13-12.8121 43.3770   9
  -1 -11  13 96.9370 50.9595  26
  -1  11  13 50.2790 47.4505   4
  -1 -11  12 46.2458 55.9451   7
  -1 -11  12 140.417 81.2257   6
  -1  11  12 38.3960 66.4166   4
  -1 -11  12 87.4610 72.3033  26
  -1 -11  12 58.3510 66.9210   9
  -1 -11  12 42.3531 62.2883  28
  -1 -11  12 104.191 85.1761  32
  -1  11  12 269.882 107.445  34
  -1 -11  11 1220.53 171.702  26
  -1 -11  11 1209.07 164.261   6
  -1  11  11 1802.52 219.842  34
  -1 -11  11 1439.93 182.053   8
  -1 -11  11 968.022 155.343  32
  -1 -11  11 1343.68 158.150  30
  -1 -11  11 1403.54 163.607   7
  -1 -11  11 1457.90 168.963  29
  -1 -11  11 1456.01 197.777   9
  -1 -11  11 1273.04 175.976  38
  -1 -11  11 1147.00 164.619  27
  -1 -11  11 1501.73 186.247  28
  -1 -11  10 10261.4 534.895  28
  -1 -11  10 10094.5 524.737  27
  -1 -11  10 9825.82 538.510  38
  -1 -11  10 9583.78 501.011  32
  -1 -11  10 10057.5 514.709  31
  -1 -11  10 9887.94 496.419  29
  -1  11  10 10984.3 537.610  34
  -1 -11  10 9989.46 525.510   8
  -1 -11  10 10224.7 495.499  30
  -1 -11  10 10203.4 491.441   7
  -1 -11   9 6196.80 392.919  47
  -1 -11   9 6580.46 409.780  27
  -1 -11   9 5882.61 373.748  30
  -1 -11   9 6199.68 380.976  29
  -1  11   9 6167.81 388.825  34
  -1 -11   9 6369.56 410.535  28
  -1 -11   9 5645.42 369.993  32
  -1  11   9 5397.65 345.508  10
  -1 -11   9 6377.75 422.187  38
  -1 -11   9 6296.45 400.698  31
  -1 -11   9 6675.33 412.947   8
  -1  11   8 232.300 102.252  34
  -1 -11   8 375.077 108.407  28
  -1 -11   8 173.413 95.2643  32
  -1 -11   8 185.070 70.2462  39
  -1 -11   8 240.864 97.9118  31
  -1 -11   8 352.442 100.080  30
  -1 -11   8 254.409 79.8368  38
  -1 -11   8 220.550 82.0889  27
  -1 -11   8 126.621 71.4017  15
  -1  11   8 86.0824 60.4973  10
  -1 -11   8 429.755 102.190  29
  -1 -11   8 283.160 87.0821  47
   1 -11  -7 301.794 136.191  53
  -1 -11   7 124.398 111.724  50
  -1 -11   6 9228.12 681.916  50
   1 -11  -6 8919.86 625.995  53
  -1 -11   5 769.545 188.451  50
   1 -11  -5 901.972 195.918  53
  -1 -11   5 932.117 176.880  51
  -1 -11   4 3505.94 359.959  50
   1 -11  -4 3394.30 312.713  51
   1 -11  -4 3436.53 340.613  53
  -1 -11   4 3496.66 323.136  51
  -1 -11   3 45545.6 1338.03   2
  -1 -11   3 43079.8 1409.27  51
   1 -11  -3 42739.5 1426.76  53
   1 -11  -3 44553.2 1414.58  51
   1 -11  -2 9901.56 545.385  51
  -1 -11   2 10037.7 514.388   2
  -1 -11   2 9359.76 532.948  51
   1 -11  -1 876.565 156.877   3
   1 -11  -1 1087.57 183.807  51
  -1 -11   1 1210.45 200.369  51
  -1 -11   1 859.674 153.946   2
   1 -11   0 2367.20 273.000  51
   1 -11   0 2164.64 230.245   3
  -1 -11   0 2224.86 239.279   2
  -1 -11   0 1960.93 170.057  53
   1 -11   1 8650.11 457.404   3
   1 -11   1 8462.49 444.286  50
  -1 -11  -1 8792.78 507.971   2
  -1 -11  -1 9063.72 438.851  53
   1 -11   1 8791.04 548.899  51
   1 -11   2 263.289 83.3305  50
  -1 -11  -2 144.278 92.7316   2
  -1 -11  -2 336.704 90.3973  53
   1 -11   2 82.6743 84.1840  51
   1 -11   3 201266. 4889.79  50
  -1 -11  -3 189307. 4875.59   2
  -1 -11  -3 221178. 4912.59  53
   1 -11   3 213204. 5104.67  51
  -1 -11  -4 14771.8 738.458   2
   1 -11   4 14124.1 743.904  50
  -1 -11  -4 15457.8 758.163  53
   1 -11   4 14365.4 822.988  51
   1 -11   5 3937.32 434.131  51
  -1 -11  -5 3824.40 388.933  53
   1 -11   5 4024.58 404.788  50
  -1  11  -6 2.16393 72.7581  52
  -1 -11  -6-13.7225 108.945  53
   1 -11   7 7054.41 448.604  38
   1 -11   7 7340.93 450.289  39
  -1 -11  -7 6433.59 584.025  53
   1 -11   7 7833.67 393.354  40
   1 -11   7 6865.81 421.330  26
   1  11   7 6531.55 346.657  17
   1  11   7 6727.71 373.890  34
  -1  11  -7 7332.92 648.387  52
   1 -11   7 7042.07 440.281  28
  -1 -11  -8 587.311 132.205  20
   1 -11   8 404.346 126.605  28
   1 -11   8 345.495 125.987  38
   1  11   8 205.716 69.1717  34
   1 -11   8 468.472 136.085  26
   1 -11   8 445.222 101.195  40
   1 -11   8 376.224 127.360  39
   1 -11   8 455.667 92.1948  33
   1 -11   9 33787.1 1208.29   9
   1 -11   9 34293.9 1093.84  40
   1 -11   9 35388.5 1238.35  38
   1 -11   9 34784.3 1175.69  24
   1 -11   9 34501.8 1210.34  28
   1  11   9 34030.8 1104.88  10
   1  11   9 35569.9 1109.33  34
   1 -11   9 33868.4 1063.63  33
   1 -11   9 32165.1 1159.28  26
   1 -11  10 1643.85 214.008  28
   1 -11  10 1347.03 208.443  38
   1  11  10 1577.63 193.252  34
   1 -11  10 1602.02 172.049  33
   1 -11  10 1492.54 210.132   8
   1  11  10 1555.69 189.562  10
   1 -11  10 1044.78 182.519   9
   1 -11  10 1617.77 206.950  25
   1 -11  10 1572.07 209.543  26
   1  11  11 8949.70 447.921  34
   1  11  11 8847.54 432.260  10
   1 -11  11 8306.50 485.750   9
   1 -11  11 8666.05 410.555  33
   1 -11  11 9638.15 508.167   8
   1 -11  12 354.006 89.2707   7
   1 -11  12 326.105 97.3019   8
   1  11  12 457.492 103.275  34
   1  11  12 419.717 96.2487  32
   1  11  12 357.497 87.5704  10
   1 -11  13 2877.67 180.857   7
   1 -11  13 3142.38 188.798   6
   1  11  13 3193.14 190.235  34
   1  11  13 2715.15 169.089  32
  -1  12  13-17.4926 51.7752   4
  -1  12  13 34.7640 44.7047  34
  -1 -12  13-12.8880 41.9003   9
  -1 -12  13 22.6169 47.4090   6
  -1 -12  12 6005.23 327.295  32
  -1 -12  12 5911.21 344.232  26
  -1 -12  12 4936.18 308.118  28
  -1 -12  12 5783.42 324.230   6
  -1  12  12 5884.28 337.933  34
  -1 -12  12 5829.63 301.589   7
  -1  12  12 5778.09 345.929   4
  -1 -12  12 5649.67 362.318   9
  -1 -12  11 91.0447 67.8654  27
  -1 -12  11 13.7973 55.8330  28
  -1  12  11 23.0334 90.8441  34
  -1 -12  11 64.4236 46.7086   7
  -1 -12  11-8.70276 73.3042   9
  -1 -12  11 49.0218 76.2239  26
  -1 -12  11 59.7709 80.1455  32
  -1 -12  11 42.6967 72.1240   8
  -1  12  11 105.075 86.7160   4
  -1 -12  11-18.9733 48.8113  30
  -1 -12  11 40.3443 58.8123   6
  -1 -12  11 2.73413 45.5507  29
  -1 -12  11-6.21544 70.4780  38
  -1 -12  10 7036.01 426.330  27
  -1 -12  10 7159.24 438.705  28
   1 -12 -10 7659.68 430.618  19
  -1 -12  10 6662.54 399.631  32
  -1 -12  10 7202.51 430.681   8
  -1 -12  10 6986.33 413.394  31
  -1  12  10 7151.82 422.566  34
  -1 -12  10 6549.33 391.235  30
  -1 -12  10 6597.81 428.720  38
  -1 -12  10 7906.73 459.453  26
  -1 -12  10 6984.55 403.464  29
  -1 -12   9 4037.01 318.782  27
  -1 -12   9 3848.69 297.703  29
  -1 -12   9 3499.06 305.866  28
  -1  12   9 4036.38 312.896  34
  -1  12   9 3425.68 272.969  10
  -1 -12   9 3553.79 283.819  32
  -1 -12   9 4005.28 313.831   8
  -1 -12   9 3695.96 294.199  30
  -1 -12   9 3622.78 316.698  38
   1 -12  -9 4239.08 326.130  19
  -1 -12   9 3611.08 299.940  31
  -1 -12   8 423.471 103.871  29
  -1 -12   8 254.127 88.4905  27
  -1 -12   8 354.961 103.160  38
  -1 -12   8 116.713 78.0721  28
  -1 -12   8 282.007 93.1440  30
  -1  12   8 263.509 105.341  34
  -1 -12   8 80.0521 99.3305  32
  -1 -12   8 298.919 107.500  31
  -1  12   8 73.0176 58.8333  10
  -1 -12   8 332.178 110.834  15
  -1 -12   8 272.716 102.796  39
  -1 -12   8 339.020 101.227  47
  -1 -12   7 5600.95 572.579  50
   1 -12  -7 5198.72 511.739  53
   1 -12  -6 20125.6 1017.53  53
  -1 -12   6 22083.0 1125.95  50
  -1 -12   5 3721.14 358.557  51
  -1 -12   5 3435.19 394.762  50
   1 -12  -5 3215.28 358.221  53
   1 -12  -4 9070.61 583.371  53
   1 -12  -4 9431.51 558.340  51
  -1 -12   4 8883.07 612.192  50
  -1 -12   4 9213.91 564.295  51
   1 -12  -3 12836.1 666.286  51
   1 -12  -3 12761.1 672.173  53
  -1 -12   3 14130.0 701.250  51
  -1 -12   2 29280.5 1083.62  51
  -1 -12   2 28739.4 1025.17   2
   1 -12  -2 26825.5 1060.19  51
  -1 -12   1 3853.25 358.552  51
   1 -12  -1 4349.33 379.503  51
   1 -12  -1 3449.52 315.885   3
  -1 -12   0 46998.5 1536.16  51
  -1 -12   0 45987.7 1453.81   2
   1 -12   0 44902.3 1415.94   3
   1 -12   0 47124.4 1541.55  51
  -1 -12  -1 3985.30 286.332  53
   1 -12   1 3800.67 367.707  51
  -1 -12  -1 3755.94 335.611   2
   1 -12   1 3703.72 299.531   3
   1 -12   1 3561.84 288.952  50
   1 -12   2 22572.9 1008.74  51
   1 -12   2 20920.9 851.387  50
  -1 -12  -2 23177.9 866.299  53
  -1 -12  -2 20471.1 893.288   2
  -1 -12  -3 29822.3 1137.75   2
   1 -12   3 29225.1 1241.43  51
   1 -12   3 27617.1 1093.16  50
  -1 -12  -3 31794.3 1124.91  53
   1 -12   4 77677.6 2442.24  51
  -1 -12  -4 80210.7 2277.81  53
   1 -12   4 72466.6 2251.87  50
   1 -12   5 3899.73 449.164  51
   1 -12   5 3950.99 410.912  50
  -1 -12  -5 3930.85 406.536  53
  -1  12  -6 5743.22 569.571  52
  -1 -12  -6 5607.16 520.613  53
   1 -12   7 37823.9 1126.97  40
   1  12   7 37499.8 1133.59  34
   1 -12   7 37042.5 1240.53  28
  -1 -12  -7 38809.8 1197.52  20
  -1  12  -7 38537.4 1686.72  52
   1  12   7 36773.4 1095.68  17
   1 -12   7 36814.0 1261.80  38
   1 -12   7 37386.0 1218.39  26
   1 -12   7 38937.5 1266.47  39
   1 -12   8 2925.48 297.811  39
   1 -12   8 3515.50 334.244  38
   1  12   8 2816.31 246.961  34
   1 -12   8 3243.53 246.654  33
   1  12   8 3156.16 237.733  17
   1  12   8 3423.63 277.356  10
   1 -12   8 2971.73 298.098  28
  -1 -12  -8 3019.77 272.079  20
   1 -12   8 3174.80 292.437  26
   1 -12   8 3185.12 258.461  40
   1 -12   9 307.356 88.1895  40
   1 -12   9 306.583 106.576  38
   1 -12   9 399.502 125.221   9
   1 -12   9 414.463 121.079  28
   1  12   9 206.191 89.0705  34
   1 -12   9 335.101 87.1409  33
   1  12   9 425.353 119.644  10
   1 -12   9 327.680 112.918  26
   1 -12   9 464.532 133.904  24
   1 -12  10 11465.0 604.327   9
   1 -12  10 11583.2 612.976  38
   1  12  10 11052.5 523.439  10
   1 -12  10 11960.4 586.661  25
   1 -12  10 11485.0 496.415  33
   1  12  10 11837.8 537.976  34
   1 -12  10 11303.7 592.304  28
   1 -12  10 11077.2 589.826   8
   1  12  11 10960.1 479.252  10
   1  12  11 10896.0 484.914  34
   1 -12  11 11242.8 547.745   8
   1 -12  11 10614.6 542.647   9
   1  12  12 30622.3 891.951  34
   1  12  12 29756.0 862.800  10
   1 -12  12 31003.2 952.569   8
   1 -12  12 29032.9 884.691   7
   1  12  12 28783.7 868.484  32
   1  12  13 1909.86 135.811  34
   1 -12  13 1700.09 128.546   6
   1 -12  13 1483.15 119.581   7
  -1  13  13 297.835 68.5037  34
  -1  13  13 296.142 67.0061   4
  -1 -13  13 366.513 79.6877   9
  -1 -13  13 271.870 63.1220   6
  -1  13  12 162.546 68.1252   4
  -1 -13  12 65.7571 57.1443   9
  -1 -13  12 59.9109 57.7000  26
  -1  13  12-4.12767 43.7393  41
  -1 -13  12 102.688 59.0145   6
  -1 -13  12 160.085 70.2313  28
  -1  13  12 133.175 73.9621  34
  -1 -13  11 3530.94 308.064   9
  -1 -13  11 4259.22 286.452  32
  -1 -13  11 4044.15 288.084   8
  -1 -13  11 3849.65 300.518  38
  -1  13  11 3840.55 304.424   4
  -1 -13  11 4045.68 302.579  28
  -1 -13  11 4144.82 309.338  26
  -1 -13  11 3972.56 292.251  27
  -1  13  11 4035.21 300.470  34
  -1 -13  11 3835.19 274.308   6
  -1 -13  11 3421.83 256.223  29
   1 -13 -10 5602.46 365.441  19
  -1 -13  10 4868.61 331.930  32
  -1 -13  10 5486.08 379.347  28
  -1 -13  10 5268.04 344.254   6
  -1 -13  10 5845.35 380.976  27
  -1  13  10 5924.86 376.232  34
  -1 -13  10 5138.24 343.451  30
  -1 -13  10 4978.04 337.060  29
  -1 -13  10 5663.85 383.749  26
  -1 -13  10 5714.18 387.960  38
  -1 -13  10 5330.65 360.447   8
  -1 -13   9 435.819 122.211  29
  -1 -13   9 350.427 105.737  32
  -1 -13   9 447.458 120.890  28
  -1  13   9 587.096 139.882  34
  -1 -13   9 274.213 85.7599   8
   1 -13  -9 589.123 141.395  19
  -1 -13   9 391.370 116.973  31
  -1 -13   9 453.967 116.180  30
  -1 -13   9 374.115 105.138  27
  -1 -13   9 494.233 129.660  15
  -1 -13   9 335.316 106.795  38
  -1  13   8 3014.74 266.815  34
  -1 -13   8 3086.56 267.913  29
  -1 -13   8 2769.46 247.217  32
  -1 -13   8 3133.10 281.727  27
  -1 -13   8 3016.28 270.499  31
  -1  13   8 3148.10 270.300  12
  -1 -13   8 3081.49 266.556  30
  -1 -13   8 3569.98 317.716  15
  -1 -13   8 3115.84 286.314  28
  -1 -13   8 2746.01 275.500  38
  -1  13   8 2952.97 246.776  10
  -1 -13   8 3271.82 302.025  39
  -1 -13   7 4149.38 326.328  39
  -1 -13   7 4452.53 338.928  38
  -1 -13   7 4238.56 307.681  30
  -1 -13   7 4404.90 515.338  50
  -1 -13   7 4668.22 356.332  15
  -1  13   7 4603.04 315.995  34
  -1 -13   7 4794.21 323.475  29
  -1 -13   7 3825.89 284.817  32
  -1 -13   7 4379.94 322.712  31
  -1  13   7 4240.36 289.246  10
  -1 -13   7 4466.59 321.957  27
   1 -13  -7 4392.27 472.589  53
  -1 -13   7 4463.89 321.234  45
   1 -13  -6 3404.27 398.426  53
  -1 -13   6 4210.60 478.513  50
  -1 -13   5 663.338 162.225  51
   1 -13  -5 451.979 150.307  53
  -1 -13   5 676.316 181.775  50
   1 -13  -4 857.969 173.623  51
  -1 -13   4 726.845 191.080  50
   1 -13  -4 1053.07 207.644  53
  -1 -13   4 816.881 177.082  51
  -1 -13   3 12547.4 688.528  51
   1 -13  -3 12427.0 681.722  53
   1 -13  -3 13279.7 697.083  51
   1 -13  -2 70496.6 2139.01   3
  -1 -13   2 75680.3 2101.61   2
  -1 -13   2 73870.8 2172.00  51
   1 -13  -2 74933.2 2179.58  51
   1 -13  -1 1233.46 216.530  51
   1 -13  -1 1207.71 189.359   3
  -1 -13   1 1346.56 224.137  51
  -1 -13   1 1215.42 197.358   2
   1 -13   0 7254.60 521.724  51
  -1 -13   0 6642.97 469.860   2
  -1 -13   0 8549.14 559.828  51
   1 -13   0 7800.99 474.567   3
   1 -13   1 1054.37 162.928   3
   1 -13   1 1380.55 230.719  51
   1 -13   1 1175.12 174.895  50
  -1 -13  -1 1333.16 173.579  53
  -1 -13  -1 1380.64 219.557   2
   1 -13   2 35832.4 1240.67  50
   1 -13   2 36942.4 1420.57  51
  -1 -13  -2 35680.0 1206.94  53
  -1 -13  -2 36458.7 1312.08   2
  -1 -13  -3 2994.76 315.841  53
   1 -13   3 2965.92 317.888  50
   1 -13   3 2888.06 368.767  51
  -1 -13  -4 3066.34 343.933  53
   1 -13   4 3120.13 397.776  51
   1 -13   4 3429.95 366.297  50
  -1 -13  -5 23885.9 1106.84  53
   1 -13   5 23767.0 1132.74  50
   1 -13   5 24709.9 1246.49  51
   1 -13   6 17203.9 743.316  38
   1 -13   6 16499.7 707.898  28
   1 -13   6 16135.8 713.700  39
   1 -13   6 15921.9 700.023  45
  -1 -13  -6 17445.4 969.069  53
   1 -13   6 17269.8 1047.89  51
   1 -13   7 66466.0 1891.70  39
   1 -13   7 65653.2 1835.46  26
   1 -13   7 66189.0 1732.32  40
   1 -13   7 65779.6 1903.96  38
  -1 -13  -7 61325.7 1786.24  20
   1  13   7 63460.4 1700.33  17
   1 -13   7 67052.3 1881.34  28
   1  13   7 63880.5 1721.30  34
  -1 -13  -8 31764.9 1097.59  20
   1  13   8 35065.7 1100.20  10
   1  13   8 31535.8 1005.61  17
   1 -13   8 34725.0 1204.19  39
   1 -13   8 32633.1 1143.35  26
   1 -13   8 33508.3 1182.23  28
   1  13   8 33960.6 1066.40  34
   1 -13   8 34394.4 1218.50  38
   1 -13   8 35151.4 1075.13  40
   1 -13   9 1549.84 222.432  28
   1 -13   9 1379.64 213.401  38
   1  13   9 1583.91 188.215  34
   1 -13   9 1411.44 162.831  33
   1  13   9 1327.08 176.035  10
   1 -13   9 1348.99 170.203  40
   1 -13   9 1483.84 210.859   9
   1 -13   9 1462.55 204.132  24
   1 -13   9 1157.17 184.073  26
   1  13  10 8696.77 444.032  34
   1 -13  10 8649.34 503.503  28
   1 -13  10 8578.33 404.186  33
   1  13  10 9271.04 458.346  10
   1 -13  10 9124.97 518.275   8
   1 -13  10 9164.72 520.455   9
   1 -13  10 8606.50 486.539  25
   1 -13  10 8475.57 511.389  38
   1 -13  11 16884.5 701.112   9
   1 -13  11 17173.2 698.819   8
   1  13  11 16789.5 623.066  10
   1  13  11 16808.8 626.230  34
   1  13  12 4551.72 253.753  34
  -1 -13 -12 4461.27 250.888  19
   1 -13  12 3916.16 238.206   7
   1  13  12 3820.46 223.695  32
   1  13  12 3833.50 227.872  10
   1 -13  12 4446.59 280.489   8
  -1  14  13 1379.14 124.452  34
  -1 -14  13 1816.87 151.424   9
  -1 -14  13 1537.79 117.113   6
  -1  14  13 1718.28 139.716   4
  -1  14  12 2085.25 185.696  34
  -1  14  12 1961.58 187.714   4
  -1 -14  12 1922.03 165.641   6
  -1 -14  12 2014.33 188.777  26
  -1  14  12 2004.84 168.815  41
  -1 -14  12 1734.95 170.590  28
  -1 -14  12 2179.31 206.813   9
  -1 -14  11 1543.41 184.766  38
  -1 -14  11 1664.13 178.497   8
  -1 -14  11 1473.06 161.758   6
   1 -14 -11 1758.95 179.849  19
  -1 -14  11 1682.13 204.825   9
  -1  14  11 1698.46 200.590   4
  -1 -14  11 1511.97 186.646  26
  -1 -14  11 1471.50 173.734  27
  -1 -14  11 1517.85 167.403  29
  -1 -14  11 1841.49 206.131  28
  -1  14  11 1701.16 191.416  34
  -1 -14  10 1179.48 173.167  28
  -1 -14  10 880.417 156.537  38
  -1 -14  10 1230.08 163.356  29
  -1 -14  10 829.845 136.586   6
  -1 -14  10 1484.93 195.548  32
  -1  14  10 1331.12 178.852  34
  -1 -14  10 901.242 154.048  27
   1 -14 -10 906.486 147.826  19
  -1 -14  10 960.680 146.366  30
  -1 -14  10 888.840 142.660   8
  -1 -14  10 1051.89 160.612  26
  -1 -14   9 4511.12 320.029  32
  -1 -14   9 3833.41 327.082  38
  -1  14   9 3959.29 312.285  34
   1 -14  -9 4012.15 318.942  19
  -1 -14   9 4267.96 319.419  31
  -1 -14   9 3935.12 317.817  27
  -1 -14   9 4328.77 320.252  30
  -1 -14   9 4203.94 352.615  15
  -1 -14   9 4468.98 325.434  29
  -1 -14   9 4133.85 334.801  28
  -1 -14   9 3809.52 304.574   8
  -1 -14   8 1618.31 218.847  38
  -1 -14   8 1547.11 209.091  39
   1 -14  -8 1400.09 192.564  19
  -1 -14   8 1363.90 186.621  27
  -1 -14   8 1550.71 198.799  29
  -1 -14   8 1393.94 184.455  32
  -1 -14   8 1391.11 192.607  31
  -1  14   8 1766.15 212.288  34
  -1 -14   8 1709.82 227.272  15
  -1 -14   8 1437.10 189.076  30
  -1 -14   8 1266.29 186.945  28
  -1 -14   7 8524.34 489.706  39
  -1 -14   7 8314.65 434.526  32
  -1  14   7 9199.25 465.050  34
  -1 -14   7 9143.93 471.752  29
  -1 -14   7 9151.68 520.450  15
  -1  14   7 8330.14 431.400  10
  -1 -14   7 8094.48 457.215  27
  -1 -14   7 8688.44 497.458  38
  -1 -14   7 8894.93 468.238  30
  -1 -14   7 8607.69 465.329  45
  -1 -14   7 8647.69 472.636  31
   1 -14  -6 967.787 223.492  53
  -1 -14   6 668.086 192.858  50
   1 -14  -5 4909.87 464.639  53
  -1 -14   5 4917.73 451.093  51
  -1 -14   5 4569.11 489.266  50
   1 -14  -4 1245.13 240.780  53
  -1 -14   4 1654.96 254.207  51
  -1 -14   4 1115.82 225.657  50
   1 -14  -4 1689.10 243.509  51
   1 -14  -3 9683.22 609.914  51
  -1 -14   3 9845.39 628.229  51
   1 -14  -2 4302.21 403.988  51
   1 -14  -2 4264.29 390.400   3
  -1 -14   2 4812.54 420.172  51
   1 -14  -1 132.738 86.7622  51
   1 -14  -1 65.1778 67.4064   3
  -1 -14   1 127.381 99.5102  51
  -1 -14   0 93.6947 91.4762   2
  -1 -14   0 303.102 130.858  51
   1 -14   0 207.602 90.9744   3
   1 -14   0 215.156 108.118  51
  -1 -14  -1 8356.90 597.415  51
  -1 -14  -1 8102.55 540.993   2
   1 -14   1 7427.67 570.696  51
   1 -14   2 364.348 146.573  51
  -1 -14  -2 423.367 121.686  53
   1 -14   2 328.984 117.600  50
   1 -14   3 6272.98 477.709  50
  -1 -14  -3 5456.04 436.894  53
   1 -14   3 5447.85 517.791  51
  -1 -14  -4 30729.6 1248.47  53
   1 -14   4 31714.9 1291.55  50
   1 -14   4 32196.1 1434.70  51
   1 -14   5 149154. 4122.54  51
   1 -14   5 139017. 3863.09  50
  -1 -14  -5 137698. 3826.40  53
   1 -14   6 81020.7 2003.62  40
   1  14   6 75250.3 1986.30  36
   1 -14   6 77008.2 2088.27  26
   1 -14   6 82362.0 2212.88  38
   1 -14   6 79885.8 2155.88  45
  -1 -14  -6 76469.1 2101.76  20
   1 -14   6 80043.9 2178.52  39
   1  14   6 78691.3 2008.40  17
   1  14   6 81824.8 2051.14  10
   1 -14   6 80312.2 2150.27  28
  -1 -14  -6 80139.0 2571.36  53
   1 -14   6 77329.3 2150.27  15
   1 -14   6 81822.5 2750.22  51
   1 -14   7 99230.5 2609.96  28
   1 -14   7 100900. 2666.42  38
   1  14   7 100984. 2458.73  34
   1  14   7 95755.0 2431.24  17
   1 -14   7 100989. 2459.21  40
  -1 -14  -7 90862.4 2522.74  20
   1  14   7 102551. 2508.62  10
   1 -14   7 102671. 2649.55  39
   1 -14   7 96233.3 2554.79  26
  -1 -14  -8 1926.17 222.426  20
   1 -14   8 2020.51 251.247  39
   1  14   8 1723.62 180.643  17
   1 -14   8 1847.35 192.620  40
   1  14   8 2168.71 224.941  10
   1 -14   8 1876.28 232.373  28
   1 -14   8 2046.53 235.933  26
   1  14   8 1802.86 192.401  34
   1 -14   8 1771.58 238.331  38
  -1 -14  -9 4526.21 320.687  20
   1 -14   9 4093.52 332.533  26
   1  14   9 4231.06 300.466  34
   1  14   9 4326.22 317.996  10
   1 -14   9 4297.17 355.144  28
   1 -14   9 3769.06 335.991   9
   1 -14   9 3800.36 343.810  38
   1 -14   9 4288.98 346.722  24
   1 -14  10 4420.25 346.750   9
   1 -14  10 4544.86 349.365   8
   1 -14  10 4927.70 349.920  25
   1 -14  10 4552.76 357.519  38
   1  14  10 4575.94 311.619  10
   1 -14  10 4245.18 339.719  28
   1  14  10 4822.32 309.801  34
   1 -14  10 4218.39 316.105  24
   1  14  11 1673.24 168.411  10
   1  14  11 1658.93 168.715  34
   1 -14  11 1780.61 198.373   9
   1 -14  11 1888.80 203.309   8
   1  14  12 1726.33 144.810  34
  -1 -14 -12 1871.54 152.271  19
   1 -14  12 1891.96 171.525   8
   1 -14  12 1595.96 139.073   7
  -1  15  13 55.6640 37.2398   4
  -1 -15  13 103.069 46.6344   9
  -1  15  12 1631.86 164.403   4
  -1  15  12 1290.80 132.838  41
  -1 -15  12 1545.84 155.849  26
  -1  15  12 1492.04 147.976  34
  -1 -15  12 1433.04 146.451  28
  -1 -15  12 1536.06 170.483   9
  -1 -15  12 1473.16 131.842   6
  -1  15  11 1089.94 148.982  34
  -1 -15  11 1041.73 152.456  28
   1 -15 -11 940.282 131.569  19
  -1 -15  11 1008.37 126.996   6
  -1 -15  11 967.040 141.765  38
  -1 -15  11 1097.61 166.436   9
  -1 -15  11 1020.70 147.892  26
  -1  15  11 1164.86 162.484   4
  -1 -15  10 1572.94 168.534   6
  -1 -15  10 1574.38 198.141  38
  -1  15  10 1449.82 183.945  34
  -1 -15  10 1892.98 213.869  26
  -1 -15  10 1645.82 187.647  30
   1 -15 -10 1805.80 201.213  19
  -1 -15  10 1759.57 210.366  28
  -1 -15  10 1977.30 201.830  29
  -1 -15  10 1786.01 204.537  27
  -1  15   9 5103.10 350.057  34
  -1 -15   9 5329.19 371.267  27
  -1  15   9 4988.97 342.003  12
  -1 -15   9 5472.50 383.793  28
   1 -15  -9 5077.37 360.214  19
  -1 -15   9 4743.23 337.963  30
  -1 -15   9 5046.64 376.188  38
  -1 -15   9 4736.80 379.251  15
  -1 -15   9 5244.17 351.680  29
  -1 -15   9 4983.88 348.379  32
  -1 -15   8 8943.02 508.888  28
  -1  15   8 9171.86 478.249  34
  -1 -15   8 9380.00 528.570  39
  -1 -15   8 8967.43 491.270  27
  -1 -15   8 9069.04 488.551  30
  -1 -15   8 8955.76 461.296  32
  -1 -15   8 8879.14 480.423  31
  -1 -15   8 9048.29 482.137  45
  -1 -15   8 8738.13 525.169  15
  -1  15   8 8791.66 483.166  12
  -1 -15   8 8704.68 511.090  38
   1 -15  -8 8761.72 492.871  19
  -1 -15   8 8826.19 478.083  29
  -1 -15   7-6.61705 64.4720  38
  -1  15   7 89.1910 78.4864  34
  -1 -15   7 19.9565 60.1786  39
  -1 -15   7 114.537 70.7974  29
   1 -15  -7 183.148 95.4214  19
  -1 -15   7 174.448 114.439  31
  -1 -15   7-2.71516 58.5960  45
  -1 -15   7-0.18471 51.6640  30
  -1 -15   7 41.3802 61.7243  27
  -1 -15   7 100.563 92.8626  15
  -1 -15   6-78.6540 81.0278  45
  -1 -15   6 64.7384 63.2799  29
  -1 -15   6-65.5380 95.8345  50
  -1 -15   6 11.5370 63.6884  39
   1 -15  -6 75.4263 62.2220  19
  -1 -15   6-60.6606 60.6465  27
  -1 -15   6 28.0115 64.4831  30
  -1 -15   6 87.8781 93.5342  31
  -1 -15   6 63.7940 71.8001  15
  -1 -15   6 101.387 60.7795  38
   1 -15  -6-38.2701 99.0820  53
  -1  15   6 55.2173 68.4635  34
   1 -15  -5 6530.17 553.004  53
  -1 -15   5 5646.19 555.716  50
   1 -15  -4 14796.3 802.618  51
  -1 -15   4 15290.3 851.720  51
  -1 -15   4 14908.5 896.416  50
  -1 -15   3 19959.2 977.548  51
   1 -15  -3 19401.5 945.909  51
   1 -15  -2 1145.51 221.603  51
  -1 -15   2 971.142 202.742  51
   1 -15  -2 1202.16 215.643   3
   1 -15  -1 8111.47 540.069   3
  -1 -15   1 9118.59 619.476  51
   1 -15  -1 9329.83 631.815  51
   1 -15   0 5755.78 506.434  51
   1 -15   0 6377.22 450.140   3
  -1 -15  -1 35704.5 1409.46  51
   1 -15   1 31937.9 1361.94  51
  -1 -15  -2 6062.93 539.432  51
   1 -15   2 5305.72 509.389  51
  -1 -15  -3 19818.8 918.987  53
   1 -15   3 21558.5 1117.23  51
   1 -15   4 381.490 167.132  51
  -1 -15  -4 206.829 93.2781  53
   1 -15   5 92.4319 91.3626  39
  -1 -15  -5 306.851 133.388  53
   1  15   5 256.945 92.1293  17
  -1 -15  -5 177.444 108.461  20
   1 -15   5 173.148 87.5653  22
   1 -15   5 166.789 81.2619  38
   1 -15   5 330.177 162.031  51
   1  15   5 179.982 78.1917  36
   1 -15   5 152.451 91.2399  45
   1 -15   6 56476.0 1626.02  26
   1 -15   6 57997.2 1542.94  40
   1  15   6 58871.7 1595.84  10
   1 -15   6 59964.8 1712.30  15
   1  15   6 54169.3 1540.71  36
   1  15   6 58565.0 1572.37  17
  -1 -15  -6 55702.8 1652.38  20
   1 -15   6 59502.6 1753.22  38
   1 -15   6 59931.4 1739.97  39
   1 -15   6 57459.7 1684.00  28
   1 -15   6 57858.6 1701.82  45
   1 -15   7 12411.4 532.692  40
  -1 -15  -7 12443.6 599.155  20
   1 -15   7 12151.7 594.370  26
   1  15   7 12840.8 572.004  10
   1  15   7 12090.3 533.306  17
   1 -15   7 11771.9 613.967  15
   1 -15   7 11639.9 624.297  39
   1 -15   7 12166.1 618.639  28
   1 -15   7 11743.0 634.588  38
   1 -15   8 138.005 94.9754  28
   1 -15   8 102.221 92.7625  26
   1 -15   8 17.3524 57.1721  40
  -1 -15  -8 32.0774 65.4407  20
   1  15   8 97.0682 62.3585  17
   1  15   8 250.042 95.6550  34
   1 -15   8 68.4952 74.8586  39
   1  15   8 152.056 88.0187  10
   1 -15   8 98.2441 90.3452  38
  -1 -15  -9 21159.2 788.740  20
   1 -15   9 21124.2 863.016  28
   1 -15   9 21402.4 861.507  24
   1  15   9 21825.6 768.169  34
   1  15   9 21818.2 792.942  10
   1 -15   9 21729.9 894.416  38
   1 -15   9 21592.0 874.562   9
   1 -15   9 20365.7 823.541  26
   1 -15  10 3411.12 306.002  38
   1 -15  10 3511.86 278.742  24
   1 -15  10 3038.37 278.616   9
   1  15  10 3121.71 244.612  34
   1 -15  10 3234.79 278.869  25
   1 -15  10 3209.45 285.774  28
   1  15  10 2873.90 239.243  10
   1 -15  10 3321.02 288.998   8
   1  15  11 7463.69 351.309  34
   1  15  11 7250.22 355.160  10
   1 -15  11 7517.00 404.439   9
   1 -15  11 7910.69 411.317   8
   1 -15  11 7775.80 376.042  25
   1 -15  12 4163.74 212.837   7
   1 -15  12 4126.67 216.065   6
   1  15  12 4069.24 208.833  34
   1 -15  12 4893.70 262.951   8
  -1 -15 -12 4237.20 226.148  19
  -1  16  12 17.0947 46.6694  34
  -1  16  12 129.703 51.6049  41
  -1 -16  12 69.5703 52.6023   9
  -1 -16  12 135.399 58.4289  28
  -1  16  12 113.199 69.6152   4
  -1 -16  12 122.447 59.7168  26
  -1 -16  11 418.467 98.3424  28
  -1 -16  11 742.891 129.619  38
  -1  16  11 557.598 100.160  34
  -1  16  11 691.823 128.397   4
  -1 -16  11 606.005 93.1611   6
   1 -16 -11 595.327 104.065  19
  -1 -16  11 742.116 137.027   9
  -1 -16  11 629.654 115.594  26
  -1  16  10-10.1430 65.9745  34
   1 -16 -10-1.89136 57.0492  19
  -1 -16  10 50.9472 68.0506  27
  -1 -16  10 39.3860 74.8713  28
  -1 -16  10 21.3529 57.3927  29
  -1 -16  10-27.6779 61.1060  38
  -1 -16  10-20.8120 61.5053  26
  -1 -16   9 7036.38 440.728  28
  -1 -16   9 6675.89 404.401  29
  -1  16   9 7420.09 414.712  34
  -1  16   9 6964.97 408.710  12
   1 -16  -9 7141.78 429.181  19
  -1 -16   9 6842.86 437.341  38
  -1 -16   9 7326.77 429.391  27
  -1 -16   9 7007.15 409.934  30
  -1 -16   9 6664.45 451.901  15
  -1 -16   8 673.167 130.678  29
  -1  16   8 836.466 147.867  12
  -1 -16   8 904.747 167.519  39
  -1 -16   8 783.304 159.699  38
  -1 -16   8 656.120 132.664  45
   1 -16  -8 880.002 151.748  19
  -1 -16   8 764.195 143.523  27
  -1 -16   8 859.385 164.626  28
  -1 -16   8 838.803 176.919  15
  -1  16   8 805.817 146.226  34
  -1 -16   8 718.888 135.299  30
  -1 -16   7 9550.52 549.160  15
  -1 -16   7 9474.94 509.029  45
  -1  16   7 9415.63 478.306  34
   1 -16  -7 9167.50 509.165  19
  -1 -16   7 9534.12 499.772  30
  -1 -16   7 10220.7 512.314  29
  -1 -16   7 9534.71 498.093  27
  -1 -16   7 9217.01 525.386  39
  -1 -16   7 9205.44 530.739  38
  -1 -16   6 85.3466 62.0466  39
  -1 -16   6 130.381 85.9113  15
  -1 -16   6 4.39998 71.3416  38
  -1  16   6 86.8411 81.4302  34
  -1 -16   6 38.7613 48.9737  29
   1 -16  -6-28.8506 58.8608  19
  -1 -16   6-2.86615 55.9304  30
  -1 -16   6 18.4800 52.2521  27
  -1 -16   6 209.690 98.2856  45
  -1 -16   5 1765.97 325.728  50
   1 -16  -5 1374.85 184.808  19
  -1 -16   5 1724.59 202.897  15
  -1 -16   5 1653.14 185.464  30
  -1 -16   5 1666.20 184.882  29
  -1 -16   4 6782.77 567.560  51
   1 -16  -4 6817.20 543.554  51
  -1 -16   4 6899.76 610.922  50
   1 -16  -3 624.032 169.537  51
   1 -16  -3 579.239 172.987   3
  -1 -16   3 520.299 169.060  51
  -1 -16   2 13651.2 801.002  51
   1 -16  -2 13175.1 787.963  51
   1 -16  -2 13513.1 769.669   3
   1 -16  -1 143943. 3792.37   3
   1 -16  -1 151579. 4006.65  51
  -1 -16   1 150799. 3963.57  51
   1 -16   0 33364.7 1404.09  51
  -1 -16   0 35177.4 1419.01  51
  -1 -16  -1 5973.53 538.284  51
   1 -16   1 6466.96 564.722  51
  -1 -16  -2 217.290 132.730  51
   1 -16   2 112.425 108.637  51
   1 -16   3 7949.22 671.034  51
  -1 -16  -3 7766.38 656.706  51
   1 -16   4 6598.86 636.992  51
  -1 -16  -4 6634.86 539.807  53
   1 -16   5 1660.77 184.327  26
   1 -16   5 1539.76 193.494  22
   1  16   5 1651.69 175.881  36
   1 -16   5 1253.32 198.148  38
   1 -16   5 1195.55 173.898  15
   1 -16   5 1449.51 201.202  39
   1 -16   5 1272.73 192.170  45
   1  16   5 1475.64 173.482  17
   1  16   5 1809.31 189.776  10
  -1 -16  -5 1784.48 308.602  53
  -1 -16  -5 1373.94 192.984  20
   1 -16   5 1299.87 181.359  28
  -1 -16  -6 38737.6 1268.59  20
   1 -16   6 41481.0 1361.11  38
   1  16   6 37549.8 1163.86  36
   1 -16   6 40452.7 1336.31  39
   1 -16   6 41681.9 1165.30  40
   1  16   6 39499.7 1185.25  17
   1  16   6 41123.2 1213.78  10
   1 -16   6 39401.0 1281.85  28
   1 -16   6 37558.4 1221.42  26
   1 -16   6 39399.3 1305.59  45
   1 -16   6 39792.7 1299.17  15
   1 -16   7 769.203 165.938  38
   1 -16   7 905.970 126.399  40
   1  16   7 763.619 132.551  17
   1 -16   7 950.353 168.996  28
  -1 -16  -7 922.073 163.404  20
   1 -16   7 890.008 164.983  39
   1 -16   7 931.787 162.734  26
   1  16   7 1048.31 166.956  10
   1 -16   8 36.2497 88.8491  26
   1 -16   8 13.5365 46.4113  40
  -1 -16  -8 75.4158 69.0475  20
   1 -16   8 39.1622 66.2023  39
   1 -16   8 126.253 80.0694  28
   1  16   8 85.5624 69.8385  17
   1  16   8 87.7215 84.7204  10
   1 -16   8-67.3056 96.9568  38
   1 -16   9 1401.06 212.614  38
   1 -16   9 1581.12 197.839  26
   1 -16   9 1656.59 213.644   9
   1 -16   9 1644.77 217.194  24
   1 -16   9 1470.65 203.927  28
   1  16   9 2046.85 205.244  10
   1  16   9 1980.27 191.728  34
  -1 -16  -9 1560.30 186.299  20
   1 -16  10 339.600 102.369  25
   1 -16  10 194.128 93.7240   8
   1 -16  10 231.010 92.1770  28
   1  16  10 448.939 106.360  34
   1 -16  10 299.728 96.6516   9
   1 -16  10 181.262 75.2817  24
   1  16  10 275.093 81.1524  10
   1 -16  10 187.782 92.9422  38
   1 -16  11 6105.47 300.987   7
   1 -16  11 5757.23 334.255   9
   1 -16  11 6036.09 312.639  25
   1  16  11 5899.35 287.395  34
  -1 -16 -11 7007.73 352.005  19
   1 -16  11 6826.65 358.434   8
   1  16  12 3508.24 196.629   4
  -1  17  12 1.04112 36.7113   4
  -1 -17  12-10.2991 37.8835  28
  -1 -17  12 0.89497 44.4616   9
  -1 -17  12 19.6796 34.2467  26
  -1  17  12 32.7236 29.6362  41
  -1  17  12-68.1735 50.3074  34
  -1 -17  11 1758.52 180.655  28
  -1 -17  11 1591.90 166.422  26
   1 -17 -11 1396.01 148.855  19
  -1 -17  11 1420.20 157.592  38
  -1  17  11 1661.84 174.863   4
  -1 -17  11 1370.26 169.001   9
  -1  17  11 1553.10 155.333  34
   1 -17 -10 1011.74 150.906  19
  -1  17  10 808.383 131.629  34
  -1 -17  10 1151.36 149.653  29
  -1 -17  10 1084.49 158.462  38
  -1 -17  10 1087.73 158.018  28
  -1 -17  10 1104.48 157.953  26
  -1 -17   9 12413.9 574.411  27
  -1  17   9 11997.1 559.035  12
  -1 -17   9 12031.9 596.519  38
  -1  17   9 11882.4 542.022  34
   1 -17  -9 12253.9 581.858  19
  -1 -17   9 12294.5 621.654  15
  -1 -17   9 12376.1 565.269  29
  -1 -17   9 12696.7 603.604  28
  -1 -17   9 13044.2 596.870  26
  -1 -17   8 5578.35 406.384  39
  -1  17   8 5848.89 390.373  12
  -1 -17   8 6271.63 396.470  27
  -1  17   8 5724.76 362.716  34
   1 -17  -8 5958.58 399.877  19
  -1 -17   8 6209.70 421.431  38
  -1 -17   8 5767.85 377.071  30
  -1 -17   8 6070.71 431.810  15
  -1 -17   8 5983.51 383.074  29
  -1 -17   8 6146.12 411.179  28
  -1 -17   8 5999.64 384.781  45
  -1 -17   7 2970.62 294.217  15
  -1  17   7 2346.89 226.014  34
  -1 -17   7 2748.42 277.618  38
   1 -17  -7 2138.47 241.400  19
  -1 -17   7 2621.54 251.489  30
  -1 -17   7 2088.30 241.644  28
  -1 -17   7 2161.04 227.800  29
  -1 -17   7 2180.04 239.982  45
  -1 -17   7 2593.79 248.361  27
  -1 -17   7 2516.42 266.009  39
  -1 -17   6 4502.63 364.929  15
  -1  17   6 3746.90 283.688  34
  -1 -17   6 3944.58 329.485  39
  -1 -17   6 4123.43 343.785  38
   1 -17  -6 3849.81 320.210  19
  -1 -17   6 4015.58 305.580  30
  -1 -17   6 3866.09 299.787  29
  -1 -17   6 4116.34 325.926  45
  -1 -17   6 3651.35 289.741  27
  -1 -17   5 1035.95 158.788  39
   1 -17  -5 1026.68 166.716  19
  -1 -17   5 1235.73 164.958  29
  -1 -17   5 956.838 141.167  27
  -1 -17   5 876.427 138.687  30
  -1 -17   5 1182.57 183.893  15
   1 -17  -4 10064.7 695.912  51
   1 -17  -4 11251.6 548.862  19
  -1 -17   4 10902.4 559.541  15
  -1 -17   4 10882.2 755.901  51
  -1 -17   4 11095.4 799.053  50
   1 -17  -4 10606.7 756.807   3
   1 -17  -3 7691.07 604.148  51
   1 -17  -3 7852.24 611.373   3
  -1 -17   3 7005.13 590.043  51
   1 -17  -2 4662.29 445.969   3
  -1 -17   2 4585.39 465.257  51
   1 -17  -2 4792.77 476.189  51
  -1 -17   1 41413.8 1613.29  51
   1 -17  -1 41790.4 1640.77  51
   1 -17   0 9815.39 721.546  51
  -1 -17   0 12135.2 780.691  51
   1 -17   1 1793.53 306.993  51
  -1 -17  -1 2100.64 336.743  51
   1 -17   2 46519.6 1866.97  51
  -1 -17  -2 50780.7 1903.62  51
  -1 -17  -3 14300.7 927.179  51
   1 -17   3 14722.8 960.395  51
   1 -17   4 6305.17 409.516  45
   1 -17   4 5988.60 375.680  44
  -1 -17  -4 6227.81 365.192  21
   1 -17   4 5665.20 364.495  28
  -1 -17  -4 6096.57 340.806  48
   1 -17   4 5621.09 600.184  51
  -1 -17  -4 6663.93 414.949  20
   1  17   4 6220.49 353.892  36
   1  17   4 6024.68 345.061  17
   1  17   4 5857.91 336.477  10
   1 -17   4 6210.87 386.005  22
   1 -17   4 5986.19 387.856  15
  -1 -17  -4 6381.40 620.129  51
   1 -17   5 18874.6 808.932  39
   1 -17   5 17996.5 740.279  22
  -1 -17  -5 18670.1 697.992  21
   1 -17   5 16946.2 681.979  26
  -1 -17  -5 18544.2 766.122  20
   1  17   5 18627.6 691.785  17
   1  17   5 18343.6 688.161  10
   1 -17   5 17286.2 748.899  15
   1 -17   5 18251.3 775.319  45
   1  17   5 18188.2 682.859  36
   1 -17   5 17644.3 739.294  28
   1 -17   5 18391.0 808.165  38
   1 -17   6 17198.1 767.977  39
   1 -17   6 15543.9 717.558  45
   1  17   6 16244.7 652.325  10
   1  17   6 14356.7 610.159  36
   1 -17   6 16383.0 763.125  38
   1  17   6 15989.6 635.639  17
   1 -17   6 15943.7 720.018  15
   1 -17   6 15969.0 707.579  28
  -1 -17  -6 15825.9 697.861  20
   1 -17   6 14200.4 637.479  26
   1 -17   7 3815.66 306.094  26
   1  17   7 3529.48 269.673  17
   1 -17   7 3572.14 258.883  40
   1 -17   7 4111.94 356.948  39
   1 -17   7 4091.06 362.031  38
  -1 -17  -7 3982.47 322.470  20
   1 -17   7 3889.18 330.523  28
   1  17   7 3901.94 294.889  10
   1 -17   8 11426.4 566.203  26
   1 -17   8 11904.6 621.300  39
  -1 -17  -8 13015.7 587.820  20
   1 -17   8 11561.7 594.166  28
   1  17   8 12779.0 563.329  10
   1 -17   8 11820.5 631.448  38
  -1 -17  -9 1714.59 186.490  20
   1 -17   9 1762.98 212.806  28
   1 -17   9 1737.68 221.747  38
   1  17   9 1306.20 166.252  10
   1 -17   9 1465.24 197.873   9
   1 -17   9 1492.51 198.175  24
   1 -17  10 12415.9 557.556  28
   1 -17  10 12349.7 558.633   9
   1 -17  10 13082.4 589.124  38
   1  17  10 12267.2 505.175  10
   1 -17  10 13412.4 569.872  25
   1 -17  10 13205.4 574.750   8
   1 -17  10 11945.7 528.466  24
  -1 -17 -11 10244.1 424.382  19
   1 -17  11 9049.39 358.823   7
   1 -17  11 8582.78 373.309  25
   1 -17  11 9803.68 420.918   9
   1 -17  11 10045.6 429.950   8
  -1  18  12 1379.18 127.666   4
  -1 -18  12 1337.70 126.719   9
  -1 -18  12 1234.45 112.759  28
  -1 -18  11 1.00937 50.0476   9
   1 -18 -11 33.7184 40.9458  19
  -1  18  11-18.9251 55.9539   4
  -1  18  11 84.9430 46.7016  34
  -1 -18  11-36.5671 49.9279  26
  -1 -18  11-0.71843 42.1900  38
  -1 -18  11 74.5586 55.5107  28
  -1  18  10 6.24574 62.0553   4
  -1  18  10 27.2372 52.7647  34
   1 -18 -10-2.64201 54.6783  19
  -1 -18  10 67.4949 51.7550  26
  -1 -18  10 93.5287 75.1622  28
  -1 -18  10 70.2272 59.4110  38
  -1 -18   9 7310.71 397.722  45
  -1 -18   9 7347.38 437.843  38
   1 -18  -9 7194.28 428.055  19
  -1  18   9 6750.76 380.094  34
  -1  18   9 7615.57 418.175  12
  -1 -18   9 7710.60 468.799  15
  -1 -18   9 7114.94 407.014  29
  -1 -18   9 7521.38 439.218  28
  -1 -18   9 7752.87 433.901  26
  -1 -18   8 895.787 165.683  15
  -1  18   8 1159.94 154.704  34
  -1 -18   8 973.157 169.588  38
  -1 -18   8 1001.42 169.517  28
  -1  18   8 877.288 152.789  12
  -1 -18   8 960.321 152.515  45
   1 -18  -8 811.663 159.377  19
  -1 -18   8 761.180 142.055  29
  -1 -18   8 1283.56 187.820  39
  -1 -18   8 946.044 153.499  27
  -1 -18   7 1205.26 184.098  28
  -1 -18   7 1113.18 191.861  38
   1 -18  -7 1150.99 178.080  19
  -1  18   7 979.469 145.689  34
  -1 -18   7 1241.47 174.459  27
  -1 -18   7 1134.32 196.084  15
  -1 -18   7 1244.42 173.739  29
  -1 -18   7 866.863 147.465  30
  -1 -18   7 1405.18 189.921  45
  -1 -18   7 1228.80 187.182  39
  -1 -18   6 1774.45 225.840  38
  -1 -18   6 1516.01 182.857  27
  -1 -18   6 1374.06 176.091  29
   1 -18  -6 1198.99 184.449  19
  -1 -18   6 1512.30 214.387  15
  -1 -18   6 1533.04 189.445  30
  -1 -18   6 1502.03 198.566  45
  -1 -18   6 1627.00 212.130  39
  -1 -18   5 2827.38 275.152  39
  -1 -18   5 2701.42 276.821  15
   1 -18  -5 2905.78 278.451  19
  -1 -18   5 2803.26 239.601  27
  -1 -18   5 2509.60 239.893  30
  -1 -18   5 2816.02 245.517  29
  -1 -18   5 3082.16 279.517  45
  -1 -18   4 4065.88 275.066  43
   1 -18  -4 3509.44 438.029   3
   1 -18  -4 3984.71 320.202  19
  -1 -18   4 4501.58 349.318  15
  -1 -18   4 4025.75 289.082   5
  -1 -18   4 4517.36 483.782  51
  -1 -18   4 4681.97 510.431  50
  -1 -18   4 3767.31 285.953  30
  -1 -18   4 4027.02 286.134  29
   1 -18  -4 4410.99 309.835  44
   1 -18  -3 28348.5 988.117  19
   1 -18  -3 31704.8 1348.34   3
  -1 -18   3 27675.8 901.877  43
  -1 -18   3 28659.4 1014.31  15
  -1 -18   3 28586.7 1322.92  51
   1 -18  -3 28965.4 1311.89  51
  -1 -18   3 26905.7 1317.23  50
   1 -18  -2 1389.36 269.330  51
  -1 -18   2 1027.32 227.941  51
  -1 -18   1 1729.04 294.543  51
   1 -18  -1 1813.58 312.995  51
   1 -18   0 19419.3 1078.19  51
  -1 -18   0 20009.3 1071.43  51
   1 -18   1 49.8561 104.523  51
  -1 -18  -1 288.700 158.869  51
   1  18   2 198.560 77.4537  36
  -1 -18  -2 83.1329 74.8374  20
   1 -18   2 53.6578 101.777  51
  -1 -18  -2 91.9047 134.747  51
   1  18   3 176.733 71.7968  36
  -1 -18  -3 250.987 166.081  51
  -1 -18  -3 224.100 102.231  20
   1 -18   3 149.883 84.0966  45
   1 -18   3 121.953 67.7931  44
   1 -18   3 41.4464 53.0303  22
   1  18   3 121.788 63.2206  17
  -1 -18  -3 255.236 83.0612  21
   1 -18   3 87.9926 105.138  51
  -1 -18  -3 131.627 59.8573  48
  -1 -18  -4 2342.13 220.707  21
  -1 -18  -4 2261.72 252.985  20
   1  18   4 2161.20 207.072  17
   1 -18   4 2791.22 257.559  22
   1  18   4 2655.07 221.115  10
   1 -18   4 2371.42 233.389  44
   1 -18   4 2393.49 246.617  15
   1 -18   4 2497.93 240.853  28
   1  18   4 2354.80 219.745  36
  -1 -18  -4 2396.39 212.818  48
   1 -18   4 2499.69 255.656  45
   1 -18   5 2106.05 244.569  45
   1 -18   5 1708.62 206.203  22
   1 -18   5 1708.47 217.986  39
   1  18   5 1588.86 176.878  36
   1 -18   5 1781.34 232.234  38
  -1 -18  -5 1974.92 231.266  20
  -1 -18  -5 1734.12 185.683  21
   1  18   5 1493.08 176.497  17
   1  18   5 1766.00 188.063  10
   1 -18   5 1921.58 226.747  15
   1 -18   5 1855.26 213.847  28
   1 -18   5 1692.14 188.349  26
   1 -18   6 10777.9 522.830  26
   1 -18   6 12270.3 633.171  39
   1 -18   6 11314.5 617.937  38
   1  18   6 11105.3 516.159  10
   1 -18   6 10606.1 554.584  28
   1 -18   6 11106.0 587.242  45
   1  18   6 10194.0 493.302  36
   1  18   6 10985.8 510.850  17
   1 -18   6 10198.1 558.800  15
  -1 -18  -6 11271.1 574.793  20
   1 -18   7 1194.21 167.485  26
  -1 -18  -7 1537.63 204.147  20
   1  18   7 1280.29 164.224  17
   1  18   7 1328.32 167.172  10
   1 -18   7 1417.22 210.699  39
   1 -18   7 1294.42 210.431  38
   1 -18   7 1101.97 174.809  28
   1 -18   8 1937.53 242.563  38
  -1 -18  -8 2347.27 231.197  20
   1  18   8 2318.68 217.337  10
   1 -18   8 2037.01 218.687  26
   1 -18   8 1915.24 226.614  28
   1 -18   8 1871.68 239.755  39
  -1 -18  -9 57.3611 51.6478  20
   1  18   9 50.6516 66.3144  10
   1 -18   9 30.0279 63.9375  24
   1 -18   9 88.7803 82.7192  38
   1 -18   9 47.1944 70.6927  28
   1 -18   9-20.2298 57.0220   9
   1 -18  10 7292.75 391.886  28
   1 -18  10 7470.25 414.889  38
   1 -18  10 7397.36 393.784   9
  -1 -18 -10 8523.07 421.391  19
   1 -18  10 8099.83 413.863   8
   1 -18  10 8162.71 398.689  24
   1 -18  10 7800.03 403.784  25
   1 -18  11 746.288 100.474   9
   1 -18  11 592.560 76.8040   6
   1 -18  11 607.024 94.4438   8
  -1 -18 -11 571.422 94.9295  19
   1 -18  11 575.159 74.5996   7
   1 -19 -11 6624.31 312.461  19
  -1  19  11 7318.83 347.392   4
  -1 -19  11 6544.22 310.704  38
  -1 -19  11 6603.49 319.746  26
  -1 -19  11 7157.71 357.829   9
  -1  19  11 7220.64 335.392  41
  -1 -19  11 6927.45 336.059  28
  -1 -19  10 6964.21 374.375  28
  -1  19  10 5678.26 305.398  34
  -1 -19  10 6060.59 349.126  38
  -1  19  10 6287.34 356.245   4
  -1 -19  10 5797.97 337.807  26
   1 -19 -10 6026.02 345.143  19
  -1 -19   9 4471.17 324.526  38
  -1 -19   9 4291.83 301.540  29
  -1  19   9 4108.87 294.498  12
   1 -19  -9 4740.73 328.352  19
  -1 -19   9 4285.23 305.409  26
  -1  19   9 4478.36 285.785  34
  -1 -19   9 4450.51 321.623  28
  -1 -19   8 822.252 142.058  45
  -1 -19   8 1064.07 157.690  29
  -1 -19   8 632.253 146.427  15
  -1 -19   8 619.176 140.395  39
  -1  19   8 682.314 118.082  34
  -1  19   8 520.008 122.649  12
   1 -19  -8 863.899 153.707  19
  -1 -19   8 894.527 156.264  28
  -1 -19   8 792.413 151.883  38
  -1 -19   8 1005.87 159.398  26
  -1 -19   7 323.192 96.1065  45
  -1 -19   7 505.904 127.254  38
  -1 -19   7 360.777 107.123  28
  -1 -19   7 395.707 105.598  39
  -1 -19   7 557.107 142.442  15
  -1 -19   7 429.788 113.287  29
  -1  19   7 234.267 73.5846  34
  -1 -19   7 498.674 116.019  27
   1 -19  -7 351.187 118.847  19
  -1 -19   6 69.5976 64.9843  45
  -1 -19   6 82.5076 65.9317  27
  -1 -19   6 76.3430 88.5806  38
   1 -19  -6-11.8132 76.6054  19
  -1 -19   6 67.9414 68.3587  15
  -1 -19   6 132.280 75.2729  39
  -1 -19   6 211.036 93.0863  30
  -1 -19   6 95.5356 66.5033  29
  -1 -19   5-13.9356 52.2894  27
  -1 -19   5 17.5318 65.6759  39
   1 -19  -5 96.8542 93.2865  19
  -1 -19   5 24.8032 53.3419  30
  -1 -19   5 20.4014 67.9533  29
  -1 -19   5-9.63227 64.6044  45
  -1 -19   5-50.0184 84.4062  15
  -1 -19   4 3960.58 275.264  43
  -1 -19   4 3777.35 287.075   5
  -1 -19   4 4333.38 344.378  15
   1 -19  -4 4130.99 331.863  19
   1 -19  -4 4214.92 307.003  44
  -1 -19   4 3938.83 284.119  29
  -1 -19   3 11071.9 570.180  15
  -1 -19   3 11119.2 493.808  43
   1 -19  -3 11212.4 556.000  19
   1 -19  -3 11256.0 537.140  44
  -1 -19   3 10310.7 474.776  29
  -1 -19   3 10689.8 511.591   5
   1 -19  -3 10376.2 753.671  51
  -1 -19   3 10487.5 485.234  48
  -1 -19   2 429.306 157.146  51
   1 -19  -2 226.209 121.600  51
   1 -19  -2 381.784 106.588  44
  -1 -19   2 425.148 99.4582  43
  -1 -19   2 436.223 99.4702  48
  -1 -19   2 432.640 98.1093   5
   1 -19  -2 349.522 96.5974  19
  -1 -19   2 480.115 120.528  15
  -1 -19   1 18497.7 688.754  43
  -1 -19   1 18618.8 1057.02  51
  -1 -19   1 18611.5 701.335  48
   1 -19  -1 19379.2 757.863  44
   1 -19  -1 17968.6 721.849  19
  -1 -19   1 19833.2 782.141  15
   1 -19  -1 20531.5 1111.89  51
   1 -19   0 390.113 104.004  44
   1 -19   0 385.175 197.252  51
  -1 -19   0 286.086 82.2509  43
   1  19   0 230.967 68.3506  36
  -1 -19   0 308.829 151.598  51
  -1 -19   0 415.109 112.988  15
  -1 -19   0 431.512 102.865  48
  -1 -19  -1 2473.11 215.508  43
   1 -19   1 2551.50 238.286  22
   1 -19   1 2184.97 361.423  51
   1  19   1 2480.71 203.679  17
   1  19   1 2777.68 223.559  36
  -1 -19  -1 2233.93 209.187  48
   1 -19   1 2697.68 261.381  44
  -1 -19  -1 2698.74 247.437  20
  -1 -19  -1 2565.18 254.015  15
  -1 -19  -1 2495.03 369.883  51
   1 -19   1 2166.00 220.800  45
  -1 -19  -2 32783.8 1072.09  20
   1 -19   2 30966.1 1045.49  45
   1  19   2 31029.1 975.133  36
   1  19   2 30165.0 951.291  17
   1 -19   2 29571.6 1014.55  22
  -1 -19  -2 29241.9 966.531  48
   1 -19   2 32356.4 1073.32  44
   1 -19   3 2619.17 249.400  22
   1 -19   3 2483.24 253.932  45
  -1 -19  -3 2908.36 240.372  48
   1  19   3 2536.28 227.928  36
   1 -19   3 2959.33 268.002  44
   1  19   3 3045.65 239.071  17
  -1 -19  -3 2843.81 272.511  20
  -1 -19  -4 1515.82 170.055  48
   1 -19   4 1475.22 182.563  28
   1  19   4 1351.16 163.730  36
  -1 -19  -4 1639.31 215.840  20
   1  19   4 1486.63 176.452  17
   1 -19   4 1456.20 198.063  45
   1 -19   4 1266.35 181.775  15
   1 -19   4 1564.54 193.896  22
   1 -19   4 1542.95 193.558  44
   1 -19   5 235.864 97.1882  45
  -1 -19  -5 424.480 130.939  20
   1 -19   5 523.054 147.570  38
   1  19   5 453.769 103.497  17
   1  19   5 218.729 73.3703  10
   1 -19   5 490.193 119.005  28
   1 -19   5 560.590 127.336  15
   1  19   5 300.681 94.7088  36
   1 -19   5 480.939 130.843  39
  -1 -19  -6 218.891 114.767  20
   1  19   6 91.6796 58.8799  17
   1 -19   6 179.457 83.6221  15
   1  19   6 47.8734 61.8332  10
   1 -19   6 234.702 119.616  39
   1 -19   6 48.3669 80.0448  38
   1 -19   6 113.408 62.3673  26
   1 -19   6 120.549 59.5137  28
   1 -19   6 45.4672 81.5567  45
   1 -19   7 7547.94 451.507  28
   1 -19   7 8004.66 493.699  39
  -1 -19  -7 8710.94 471.746  20
   1  19   7 7135.76 401.721  10
   1  19   7 6975.57 389.632  17
   1 -19   7 8236.22 509.405  38
   1 -19   7 7553.10 425.490  26
   1 -19   8 14781.0 676.161  39
   1 -19   8 14546.4 680.786  38
   1 -19   8 14737.0 648.167  28
  -1 -19  -8 14577.4 612.095  20
   1  19   8 13987.1 583.363  10
   1 -19   9 8458.99 452.610  24
   1 -19   9 9436.56 487.622  38
  -1 -19  -9 8108.62 388.186  20
   1 -19   9 8172.99 433.975  28
   1  19   9 7531.25 381.486  10
   1 -19   9 8634.23 447.082   9
   1 -19  10 285.691 84.7919   8
   1 -19  10 268.275 68.1363   9
  -1 -19 -10 267.002 83.1834  19
   1 -19  10 344.866 87.5197  28
   1 -19  10 339.613 80.1244  25
   1 -19  10 344.429 76.4878  24
   1 -19  10 411.955 99.1739  38
  -1 -19 -11 2118.85 157.024  19
   1 -19  11 2073.65 153.346   8
  -1  20  11 4017.98 231.518   4
   1 -20 -11 3793.67 212.782  19
  -1 -20  11 4301.71 247.815   9
  -1 -20  11 4024.89 230.773  28
  -1 -20  11 3707.99 214.013  26
  -1  20  11 3908.34 224.353  41
  -1 -20  10 3975.20 263.143  38
   1 -20 -10 4191.92 267.131  19
  -1 -20  10 4249.24 264.933  26
  -1 -20  10 4280.45 275.956  28
  -1  20  10 3900.20 264.738   4
  -1  20   9 630.793 113.261  12
  -1 -20   9 830.339 142.573  38
   1 -20  -9 811.774 138.621  19
  -1 -20   9 753.729 140.446  28
  -1  20   9 806.620 134.563   4
  -1 -20   9 757.678 122.840  29
  -1 -20   9 631.413 112.622  26
  -1  20   8 12645.5 586.980  12
  -1 -20   8 12234.4 593.022  38
  -1  20   8 11951.3 509.860  34
   1 -20  -8 12578.6 592.431  19
  -1 -20   8 13069.2 625.793  15
  -1 -20   8 12620.9 598.232  39
  -1 -20   8 12542.3 562.826  29
  -1 -20   8 13337.5 603.280  28
  -1 -20   8 12643.3 562.282  26
  -1 -20   8 12161.9 558.844  45
   1 -20  -7 16073.4 708.878  19
  -1 -20   7 16854.3 709.513  45
  -1 -20   7 14878.8 698.121  39
  -1 -20   7 17595.7 730.437  28
  -1 -20   7 16836.3 751.228  15
  -1 -20   7 17019.9 690.868  29
  -1 -20   7 17718.5 758.440  38
  -1 -20   6 1212.58 192.173  38
   1 -20  -6 828.257 164.776  19
  -1 -20   6 933.513 165.358  39
  -1 -20   6 1022.72 169.984  45
  -1 -20   6 811.442 130.750  29
  -1 -20   6 961.397 170.392  15
  -1 -20   5 1682.20 213.830  45
  -1 -20   5 1117.01 156.051  29
   1 -20  -5 1563.15 210.362  19
  -1 -20   5 1321.27 188.781  39
  -1 -20   5 1086.65 185.593  15
  -1 -20   4 2976.48 253.439   5
  -1 -20   4 3007.14 248.809  29
  -1 -20   4 2998.29 293.290  15
   1 -20  -4 2984.66 259.461  44
  -1 -20   4 2641.15 223.424  48
   1 -20  -4 2875.53 274.433  19
  -1 -20   3 255.778 91.7793  15
   1 -20  -3 227.875 98.7733  19
  -1 -20   3 132.799 65.3480  48
   1 -20  -3 290.653 96.2601  44
  -1 -20   3 147.843 68.9302   5
  -1 -20   3 226.789 69.4487  43
  -1 -20   2 286.287 90.9715  43
   1 -20  -2 520.239 112.103  19
   1 -20  -2 485.220 109.746  44
  -1 -20   2 413.722 98.7405  48
  -1 -20   2 312.021 101.935  15
   1  20  -1 10045.1 446.676  36
  -1 -20   1 9831.68 475.880  48
  -1 -20   1 9521.03 461.512  43
   1 -20  -1 9601.20 513.812  44
   1 -20  -1 9680.25 495.996  19
  -1 -20   1 9628.03 526.874  15
   1 -20   0 654.403 131.864  44
  -1 -20   0 334.167 97.1304  48
   1 -20   0 411.534 108.904  22
  -1 -20   0 357.605 91.3063  43
   1  20   0 342.787 87.4442  36
  -1 -20   0 275.924 101.305  15
   1 -20   1 12953.6 591.073  22
  -1 -20  -1 13228.5 568.859  48
  -1 -20  -1 13964.7 645.650  15
   1  20   1 13046.9 533.215  17
   1 -20   1 13836.1 638.134  44
   1  20   1 12922.4 549.289  36
   1 -20   1 12765.8 583.346  45
  -1 -20  -2 116.841 65.5718  48
   1  20   2 65.8914 70.1563  36
  -1 -20  -2 11.1418 88.6666  20
   1  20   2 89.1821 57.9501  17
   1 -20   2 125.769 70.2354  45
  -1 -20  -2 74.7448 73.5484  15
   1 -20   2 177.726 84.6014  22
   1 -20   2 175.514 99.6433  44
  -1 -20  -3 6732.09 429.857  20
   1  20   3 6781.74 377.012  17
   1 -20   3 6041.30 391.375  22
   1 -20   3 7124.16 431.329  44
   1  20   3 6441.76 377.613  36
  -1 -20  -3 6686.78 379.053  48
   1 -20   3 6696.81 424.558  45
   1 -20   4-8.76898 57.4715  22
   1 -20   4 14.8816 54.2649  28
   1 -20   4 23.5663 60.4906  44
   1 -20   4 7.81664 70.2171  45
   1  20   4-14.2910 71.1789  36
  -1 -20  -4-73.6168 79.4151  48
   1  20   4-29.6005 56.9063  17
  -1 -20  -4 7.18018 81.3445  20
   1 -20   4 44.0049 64.4565  15
  -1 -20  -5 15805.1 691.574  20
   1 -20   5 14424.7 708.523  38
   1  20   5 13955.3 604.702  36
   1  20   5 14354.7 585.297  10
   1  20   5 13874.9 597.879  17
   1 -20   5 14400.5 678.593  45
   1 -20   5 13733.6 640.087  15
   1 -20   5 14164.0 631.162  28
   1 -20   5 15252.9 723.267  39
   1 -20   6 49.1523 77.7785  39
   1 -20   6-49.6453 68.8947  15
   1 -20   6-6.79455 60.9831  28
  -1 -20  -6 37.4770 84.0795  20
   1 -20   6 166.327 103.458  38
   1  20   6 114.549 64.0846  17
   1 -20   6-65.2140 87.5724  45
   1  20   6 28.9616 56.3639  10
   1 -20   6-9.42367 52.0195  26
   1 -20   7 280.830 114.584  38
   1 -20   7 197.943 87.6969  28
   1 -20   7 114.784 67.5721  39
   1  20   7 160.279 59.6794  10
  -1 -20  -7 264.450 90.0646  20
  -1 -20  -8 340.935 90.5337  20
   1 -20   8 336.591 114.323  38
   1 -20   8 637.241 127.896  28
   1 -20   8 560.730 128.757  39
   1 -20   9 2375.53 211.471   9
   1 -20   9 2088.62 212.889  38
  -1 -20  -9 2644.64 234.463  19
   1 -20   9 2365.38 218.426   8
   1 -20   9 2781.98 239.275  24
   1 -20   9 2226.80 208.416  28
   1 -20  10 1082.67 136.564  38
   1 -20  10 1013.92 116.767  24
   1 -20  10 1140.90 127.715   8
  -1 -20 -10 1026.32 125.963  19
   1 -20  10 937.525 114.393   9
   1 -20  10 1066.45 122.640  25
   1 -20  10 992.205 124.299  28
  -1  21  11 895.583 96.1451   4
  -1 -21  11 918.019 96.7508  28
  -1  21  11 1017.14 101.158  41
  -1 -21  11 956.654 103.452   9
  -1  21  10 701.547 104.833   4
   1 -21 -10 726.108 103.915  19
  -1 -21  10 801.453 106.424  38
  -1 -21  10 783.812 113.425  28
  -1 -21  10 731.582 101.861  26
  -1 -21   9 3715.16 270.315  38
   1 -21  -9 4087.90 286.200  19
  -1 -21   9 3662.47 253.730  26
  -1 -21   9 3459.19 264.007  28
  -1  21   9 3936.87 267.426  12
  -1  21   9 3790.08 262.894   4
   1 -21  -8 165.805 80.5504  19
  -1 -21   8-1.30138 55.9485  38
  -1 -21   8 87.3724 63.4279  45
  -1 -21   8 17.6089 54.1225  39
  -1  21   8 139.941 81.5979  12
  -1 -21   8 233.014 95.2877  28
  -1  21   8 98.4202 63.8465   4
  -1 -21   8 60.6939 67.6355  29
  -1 -21   8-3.11526 74.9964  15
  -1 -21   8 88.2154 72.5811  26
  -1 -21   7 1498.53 199.059  39
  -1 -21   7 1624.90 208.980  38
  -1 -21   7 1428.65 179.546  29
   1 -21  -7 1578.88 201.623  19
  -1 -21   7 1500.25 181.515  26
  -1 -21   7 1524.01 188.415  45
  -1  21   7 1501.08 200.806  12
  -1 -21   7 1457.57 195.775  28
  -1 -21   7 1536.41 206.828  15
  -1 -21   6 15497.0 681.554  28
   1 -21  -6 15209.8 683.286  19
  -1 -21   6 15202.7 705.369  38
  -1 -21   6 16477.9 700.885  45
  -1 -21   6 14675.7 631.019  29
  -1 -21   6 15111.3 705.692  15
  -1 -21   6 14629.5 678.538  39
  -1 -21   5 2924.03 282.609  45
  -1 -21   5 2486.06 255.645  39
  -1 -21   5 2387.69 228.295  29
  -1 -21   5 2379.15 265.483  15
   1 -21  -5 2501.65 265.233  19
  -1 -21   4 2999.65 283.512  45
  -1 -21   4 2632.55 266.910  39
  -1 -21   4 2420.94 214.162  48
   1 -21  -4 2722.43 268.364  19
  -1 -21   4 3081.26 246.959  29
   1 -21  -4 2730.77 250.240  44
  -1 -21   4 2906.65 290.044  15
   1 -21  -3 12002.1 571.373  44
  -1 -21   3 12178.7 615.084  15
   1 -21  -3 12547.0 606.152  19
  -1 -21   3 11591.0 530.058  48
  -1 -21   2 43.4151 62.1793  15
   1 -21  -2-17.4274 78.1313  19
  -1 -21   2 24.5910 53.0490  48
   1 -21  -2 12.1951 74.0872  44
   1 -21  -1 3993.29 316.937  44
  -1 -21   1 3414.71 271.482  48
  -1 -21   1 3860.35 322.699  15
   1  21  -1 3561.66 258.475  36
   1 -21  -1 3751.30 299.483  19
   1 -21   0 17277.6 707.967  22
  -1 -21   0 16480.5 672.464  48
   1  21   0 17256.7 654.248  36
  -1 -21   0 18184.2 764.491  15
   1 -21   0 17868.5 748.882  44
   1 -21   1 13137.1 591.926  45
   1 -21   1 12480.8 589.339  22
  -1 -21  -1 13375.7 573.761  48
   1  21   1 13273.4 560.082  36
   1 -21   1 13725.9 641.550  44
   1  21   1 12488.7 526.532  17
  -1 -21  -1 13243.6 640.540  15
   1 -21   2 11598.9 574.071  45
   1 -21   2 11855.8 596.039  44
   1 -21   2 12796.8 588.514  22
  -1 -21  -2 12661.3 605.885  20
  -1 -21  -2 12063.6 616.252  15
   1  21   2 12487.3 549.178  36
   1  21   2 12139.2 525.203  17
  -1 -21  -2 12847.8 557.282  48
  -1 -21  -3 1181.80 159.261  48
   1 -21   3 1318.14 179.861  22
   1 -21   3 1684.99 218.612  44
   1  21   3 1257.89 167.513  36
   1 -21   3 1391.69 194.881  45
  -1 -21  -3 1500.82 192.354  19
   1  21   3 1292.17 161.388  17
  -1 -21  -3 1190.47 177.791  20
  -1 -21  -3 1380.71 199.827  15
   1 -21   4 13290.9 612.737  22
  -1 -21  -4 14038.2 654.095  20
  -1 -21  -4 12346.1 557.203  48
   1  21   4 13965.0 595.473  36
   1  21   4 13695.3 581.400  17
   1 -21   4 13644.7 618.516  44
   1 -21   4 13434.4 617.630  15
   1 -21   4 13632.6 648.103  45
   1 -21   4 13536.8 680.481  39
   1 -21   5 562.304 120.135  15
   1 -21   5 618.308 152.881  39
  -1 -21  -5 651.375 146.308  20
   1 -21   5 729.283 138.947  28
   1 -21   5 787.322 164.843  38
   1  21   5 560.801 115.234  17
   1 -21   5 467.775 130.273  45
   1 -21   6 960.520 160.688  15
   1 -21   6 1098.78 159.475  28
   1 -21   6 1290.74 198.844  38
  -1 -21  -6 1279.56 186.964  20
   1 -21   6 953.325 169.646  39
  -1 -21  -7 522.283 118.053  20
   1 -21   7 721.906 149.830  38
   1 -21   7 732.882 145.738  39
   1 -21   7 730.647 125.799  28
   1 -21   8 1035.90 162.410  38
  -1 -21  -8 1314.07 172.200  19
   1 -21   8 1301.03 175.123  39
   1 -21   8 949.781 135.851  28
   1 -21   9 2035.37 192.871  24
  -1 -21  -9 2271.67 201.303  19
   1 -21   9 2234.32 206.277  38
   1 -21   9 2131.66 192.448   8
   1 -21   9 1947.88 176.404   9
   1 -21   9 2017.30 183.885  28
  -1 -21 -10 444.584 72.3194  15
   1 -21  10 478.689 83.7299  38
  -1 -21 -10 544.450 90.6609  19
   1 -21  10 474.385 76.8427   8
   1 -21  10 407.738 67.4148   9
   1 -21  10 358.354 69.1312  25
  -1 -22  10 590.051 83.6867  38
   1 -22 -10 884.672 110.245  19
  -1  22  10 722.822 98.8028  41
  -1  22  10 676.531 91.6904   4
  -1 -22  10 834.059 107.993  28
  -1 -22  10 682.514 102.049   9
  -1 -22  10 703.400 87.9944  26
  -1  22   9 7662.18 368.994   4
  -1  22   9 8311.90 383.386  12
   1 -22  -9 7447.96 378.981  19
  -1 -22   9 7843.35 384.379  28
  -1 -22   9 7714.98 382.467  38
  -1 -22   9 7548.89 354.517  26
  -1 -22   8-16.7817 52.6643  28
  -1 -22   8 27.6310 53.7078  38
  -1  22   8 45.7570 57.4556  12
   1 -22  -8 8.07394 61.5837  19
  -1  22   8 74.2700 67.0545   4
  -1 -22   8 83.5964 61.0728  45
  -1 -22   8-5.30235 73.4777  15
  -1 -22   8 8.91127 45.7241  26
  -1  22   7 9829.29 464.009   4
  -1 -22   7 9643.12 508.660  38
   1 -22  -7 9595.02 500.857  19
  -1  22   7 9437.66 499.449  12
  -1 -22   7 9808.83 520.930  15
  -1 -22   7 9392.25 463.628  29
  -1 -22   7 9695.14 490.428  28
  -1 -22   7 9343.99 480.666  45
  -1 -22   7 9824.94 454.583  26
  -1 -22   7 9193.00 490.227  39
  -1 -22   6 9737.91 481.939  29
  -1 -22   6 10216.7 551.876  15
  -1 -22   6 9562.34 533.055  38
  -1 -22   6 10412.1 522.384  28
  -1 -22   6 9985.66 466.109  26
   1 -22  -6 10138.1 533.674  19
  -1 -22   6 10235.6 529.323  45
  -1 -22   6 9539.66 517.280  39
  -1 -22   5 69.2131 63.7189  29
   1 -22  -5-77.4934 92.7706  19
  -1 -22   5 129.877 79.8700  39
  -1 -22   5 99.2186 95.7506  45
  -1 -22   5 21.1120 73.2019  15
  -1 -22   4 8648.09 499.200  39
   1 -22  -4 9123.52 508.522  19
  -1 -22   4 9821.09 530.182  45
  -1 -22   4 8789.99 513.403  15
  -1 -22   4 8272.05 428.863  29
   1 -22  -4 8724.22 468.965  44
   1 -22  -3 3502.35 291.614  44
   1 -22  -3 2859.77 273.932  19
  -1 -22   3 3330.18 307.996  15
  -1 -22   3 2849.11 241.540  48
   1 -22  -2 1292.45 182.251  19
  -1 -22   2 829.969 139.468  48
  -1 -22   2 1366.40 196.592  15
   1 -22  -2 751.353 146.850  44
   1 -22  -1 6255.61 394.317  19
   1 -22  -1 6958.89 408.678  22
   1  22  -1 5909.46 342.125  36
  -1 -22   1 6422.47 428.082  15
   1 -22  -1 6126.96 407.355  44
  -1 -22   1 6341.86 378.238  48
   1 -22   0 9803.55 502.963  22
  -1 -22   0 9558.87 483.471  48
   1  22   0 9677.65 460.402  36
  -1 -22   0 9566.70 533.903  15
   1 -22   0 10101.8 540.164  44
   1 -22   1 27097.8 938.332  45
  -1 -22  -1 26632.1 916.825  48
   1  22   1 26541.8 862.407  17
   1 -22   1 27251.0 996.605  44
   1  22   1 26392.3 895.293  36
  -1 -22  -1 27047.6 1005.73  15
   1 -22   1 27100.1 947.012  22
   1 -22   2 50861.4 1486.68  22
  -1 -22  -2 51037.5 1554.23  15
   1 -22   2 49587.4 1494.75  45
   1  22   2 49445.8 1398.89  17
   1  22   2 49586.6 1434.97  36
   1 -22   2 53064.5 1551.19  44
  -1 -22  -2 49449.3 1436.69  48
   1 -22   3 14558.5 660.670  45
   1 -22   3 14723.7 661.913  44
  -1 -22  -3 13872.0 590.249  48
   1  22   3 13445.4 576.320  17
  -1 -22  -3 14802.7 688.936  15
   1  22   3 13757.6 598.971  36
  -1 -22  -3 14223.1 620.488  19
   1 -22   3 14344.3 632.160  22
   1 -22   4 13337.4 615.423  44
  -1 -22  -4 15488.8 696.759  15
   1 -22   4 14707.1 639.149  22
   1 -22   4 14861.9 706.404  39
   1  22   4 13297.0 578.566  17
   1 -22   4 14332.7 695.797  38
  -1 -22  -4 14121.1 651.738  20
   1 -22   4 14120.3 662.122  45
   1  22   4 13717.4 598.546  36
  -1 -22  -4 16025.9 667.194  19
  -1 -22  -4 13316.4 576.954  48
   1 -22   5 6264.83 429.195  39
   1 -22   5 5671.21 394.661  45
  -1 -22  -5 6149.38 397.610  19
  -1 -22  -5 5764.57 387.612  20
   1 -22   5 6217.40 384.672  15
   1 -22   5 5703.16 413.447  38
   1 -22   5 5490.56 350.712  28
   1 -22   6 3135.35 269.466  37
   1 -22   6 3212.20 295.468  39
   1 -22   6 3447.52 307.981  38
  -1 -22  -6 3559.42 291.193  19
   1 -22   6 3573.94 274.011  28
   1 -22   6 3159.80 266.035  15
   1 -22   7 1068.16 147.043  28
  -1 -22  -7 1280.02 175.414  19
   1 -22   7 1093.50 161.648  39
   1 -22   7 976.658 165.132  38
   1 -22   8 588.964 104.856  28
   1 -22   8 494.194 114.264  38
   1 -22   8 796.061 136.035  24
  -1 -22  -8 746.265 126.987  19
   1 -22   8 654.390 123.794  39
   1 -22   9 2.16880 38.5905   8
   1 -22   9 150.967 57.1546   9
   1 -22   9 82.5125 60.1334  38
  -1 -22  -9 3.67071 48.7330  19
   1 -22   9 21.2038 39.0028  24
   1 -22   9 61.9854 44.0592  28
  -1 -22  -9 77.8287 48.6731  15
   1 -22  10 893.678 97.3227  38
  -1 -22 -10 927.945 97.6052  19
  -1 -23  10 5067.73 245.983  28
  -1 -23  10 5285.39 259.192   9
  -1  23  10 5608.34 257.545  41
   1 -23 -10 5358.34 251.172  19
   1 -23  -9 604.881 102.380  19
  -1 -23   9 727.958 108.326  28
  -1 -23   9 736.096 103.569  38
  -1  23   9 700.027 100.904  12
  -1  23   9 698.529 97.5438   4
  -1 -23   9 632.537 86.6841  26
  -1 -23   8 58.3954 65.3394  28
  -1 -23   8-54.2909 50.5972  15
   1 -23  -8-43.5105 63.6891  19
  -1  23   8 86.0895 61.4509  12
  -1 -23   8 85.6544 64.5102  45
  -1 -23   8 9.52981 46.9963  38
  -1 -23   8 10.9752 40.5979  26
  -1  23   8 35.1093 40.9610   4
  -1  23   7 1407.88 178.154  12
  -1 -23   7 1086.46 150.582  45
  -1 -23   7 1049.23 159.743  38
  -1 -23   7 1096.53 158.519  39
  -1  23   7 1011.99 130.647   4
  -1 -23   7 1204.19 169.291  15
   1 -23  -7 1102.12 165.086  19
  -1 -23   7 998.087 128.774  26
  -1 -23   7 1207.76 160.366  28
  -1 -23   6 4651.27 306.787  29
  -1 -23   6 4380.62 339.372  38
  -1 -23   6 4873.37 345.400  39
   1 -23  -6 4612.43 337.479  19
  -1 -23   6 4827.44 354.311  15
  -1 -23   6 4880.64 334.825  28
  -1 -23   6 4882.29 343.663  45
  -1 -23   5 5756.17 385.823  39
  -1 -23   5 6407.42 406.366  45
   1 -23  -5 5560.73 381.777  19
  -1 -23   5 6076.61 382.405  28
  -1 -23   5 5420.72 335.452  29
  -1 -23   5 5401.77 386.494  15
   1 -23  -5 5544.59 342.324  44
  -1 -23   4 20018.0 749.959  44
  -1 -23   4 20475.5 826.317  15
   1 -23  -4 19703.8 796.133  19
  -1 -23   4 18903.4 789.285  39
  -1 -23   4 20788.6 819.814  45
  -1 -23   4 18336.5 693.000  29
   1 -23  -4 19327.5 753.477  44
   1 -23  -3 753.175 148.165  19
  -1 -23   3 745.910 146.186  45
   1 -23  -3 669.698 132.729  44
  -1 -23   3 882.141 167.086  15
   1 -23  -2 7334.10 443.443  44
  -1 -23   2 7608.72 468.283  15
   1 -23  -2 7347.27 437.943  19
  -1 -23   2 6470.16 390.741  48
   1 -23  -1 852.454 155.511  44
   1 -23  -1 817.441 136.051  22
   1  23  -1 946.182 130.685  36
  -1 -23   1 867.708 140.073  48
   1 -23  -1 620.126 123.675  19
  -1 -23   1 738.023 153.551  15
  -1 -23   0 294.776 97.3963  15
   1 -23   0 130.161 78.2283  22
   1 -23   0 126.507 84.4690  44
   1  23   0 150.470 69.0274  36
  -1 -23   0 48.2123 62.4192  48
   1 -23   1 9814.68 495.210  45
   1 -23   1 10225.4 512.664  22
  -1 -23  -1 9322.84 478.773  48
   1  23   1 9320.26 463.831  36
   1 -23   1 10836.2 561.003  44
  -1 -23  -1 10623.4 563.604  15
   1 -23   2 2328.35 248.574  44
   1  23   2 1874.94 203.866  36
   1 -23   2 2014.36 216.463  22
   1 -23   2 1971.37 220.107  45
  -1 -23  -2 2306.99 254.606  15
  -1 -23  -2 1753.67 196.251  48
   1  23   2 1806.25 183.686  17
  -1 -23  -3 926.065 142.077  48
   1 -23   3 1269.00 185.098  45
   1 -23   3 1135.54 177.212  44
   1  23   3 1086.75 147.921  17
   1 -23   3 958.283 147.414  22
  -1 -23  -3 982.657 179.893  15
   1  23   3 1023.93 152.148  36
   1 -23   4 814.043 154.221  45
   1 -23   4 607.498 149.493  38
   1 -23   4 705.307 145.655  39
   1 -23   4 648.794 130.321  44
  -1 -23  -4 791.788 143.480  19
  -1 -23  -4 769.351 149.254  15
   1 -23   5 252.491 94.1627  45
   1 -23   5 180.485 91.0919  39
  -1 -23  -5 228.259 89.2865  19
   1 -23   5 212.386 68.9814  15
  -1 -23  -5 181.763 90.0180  15
   1 -23   5 292.827 97.0475  38
   1 -23   6 27.4611 45.7174  28
   1 -23   6 76.7218 77.1198  38
   1 -23   6 17.5461 53.5327  37
  -1 -23  -6 93.8797 84.8474  19
   1 -23   6-3.54185 82.9441  39
  -1 -23  -6-1.64016 62.8816  15
  -1 -23  -7 708.402 118.865  15
   1 -23   7 621.835 118.545  39
  -1 -23  -7 495.514 106.454  19
   1 -23   7 692.585 110.376  28
   1 -23   7 770.294 135.209  38
   1 -23   8 80.0588 61.7521  24
   1 -23   8 23.1671 62.7669  38
  -1 -23  -8 37.8957 63.8070  19
   1 -23   8-23.8636 42.8397   9
  -1 -23  -8-16.0033 49.1989  15
   1 -23   8-13.6823 46.2800  28
   1 -23   9 154.141 54.0675  24
  -1 -23  -9 101.401 54.3577  19
   1 -23   9 175.072 60.6487  38
   1 -23   9 97.1276 47.0594  25
   1 -23   9 127.592 44.7357   8
  -1  24   9 664.236 86.7939  12
  -1  24   9 680.999 93.3059  41
  -1  24   9 490.924 72.9003   4
  -1 -24   9 562.626 82.8764  38
   1 -24  -9 712.811 97.6051  19
  -1 -24   9 628.686 90.5271  28
  -1  24   8 3322.49 236.516  12
  -1 -24   8 3216.94 230.935  38
   1 -24  -8 3431.46 241.348  19
  -1 -24   8 3006.40 190.324  26
  -1 -24   8 3527.30 236.122  28
   1 -24  -7 81.2078 60.2592  19
  -1  24   7 83.9332 70.0740  12
  -1 -24   7 197.532 81.8905  38
  -1 -24   7 90.6715 59.3724  39
  -1 -24   7 171.287 73.4033  45
  -1 -24   7 76.6076 76.1572  15
  -1 -24   7 77.2208 54.8137  28
  -1 -24   6 1714.60 197.209  45
  -1 -24   6 1489.61 180.053  39
   1 -24  -6 1854.00 205.761  19
  -1  24   6 2151.85 222.389  12
  -1 -24   6 2005.70 216.366  15
  -1 -24   6 2006.42 216.906  38
  -1 -24   6 1697.02 185.872  28
  -1 -24   5 780.116 154.941  38
  -1 -24   5 459.944 111.913  39
   1 -24  -5 378.577 91.2407  44
  -1 -24   5 604.070 130.818  15
   1 -24  -5 440.646 113.505  19
  -1 -24   5 681.710 125.565  28
  -1 -24   5 627.151 132.841  45
   1 -24  -4 6212.98 380.887  44
  -1 -24   4 6769.08 416.942  39
  -1 -24   4 6653.60 381.072  44
  -1 -24   4 6805.15 431.286  15
   1 -24  -4 6918.97 419.441  19
  -1 -24   4 7239.07 435.341  45
   1 -24  -3 4802.98 339.771  44
  -1 -24   3 4603.62 345.377  39
   1 -24  -3 4612.98 340.501  19
  -1 -24   3 4305.53 343.279  15
  -1 -24   3 5323.72 371.669  45
  -1 -24   2 9474.24 526.962  15
   1 -24  -2 9001.71 495.007  44
   1 -24  -2 9088.66 488.118  19
  -1 -24   1 28.7136 59.9950  48
   1 -24  -1-43.9899 60.5996  22
   1 -24  -1 35.2593 53.8775  19
   1 -24  -1 0.61042 60.4130  44
  -1 -24   1 76.1266 81.8630  15
   1 -24   0 19988.9 806.064  44
   1 -24   0 19721.1 745.079  22
   1  24   0 18605.0 691.954  36
  -1 -24   0 19113.6 794.900  15
  -1 -24   0 17894.7 719.139  48
   1 -24   1 6445.28 385.985  45
   1 -24   1 6885.22 400.097  22
  -1 -24  -1 6465.39 383.946  48
  -1 -24  -1 6714.25 433.851  15
   1  24   1 6637.58 375.124  36
   1 -24   1 6746.77 434.683  44
   1 -24   2 979.281 153.720  45
   1 -24   2 952.764 164.964  44
  -1 -24  -2 900.391 140.962  48
   1 -24   2 1296.67 174.257  22
  -1 -24  -2 847.484 155.740  15
   1  24   2 945.898 146.577  36
   1 -24   3 28075.0 994.281  45
   1 -24   3 28524.3 998.306  44
  -1 -24  -3 30882.2 1052.44  15
   1 -24   3 28507.8 966.434  22
   1 -24   4 3316.58 297.521  38
  -1 -24  -4 3107.35 257.802  19
  -1 -24  -4 3057.31 281.333  15
   1 -24   4 3347.00 303.868  39
   1 -24   4 3792.64 302.959  45
   1 -24   5 1174.51 178.611  38
  -1 -24  -5 1162.65 159.435  19
   1 -24   5 1216.66 176.280  39
  -1 -24  -5 1337.42 175.897  15
  -1 -24  -6 3077.51 248.813  15
   1 -24   6 2518.21 205.329  28
   1 -24   6 2468.89 215.122  37
  -1 -24  -6 3436.77 258.097  19
   1 -24   6 2913.06 258.699  38
   1 -24   6 2574.50 241.960  39
   1 -24   7 609.466 95.5377  28
   1 -24   7 659.160 116.184  39
  -1 -24  -7 670.984 111.529  19
  -1 -24  -7 578.723 101.281  15
   1 -24   7 728.897 126.803  38
   1 -24   8 258.495 61.2818  28
   1 -24   8 386.898 85.6007  38
   1 -24   8 361.346 71.1760   9
   1  24   8 467.572 78.5745  12
  -1 -24  -8 397.107 83.5867  19
  -1 -24  -8 332.126 72.6073  15
   1 -24   8 358.087 80.3714  24
   1 -24   9 3135.60 185.937  38
  -1 -25   9 795.348 92.9785   9
   1 -25  -9 987.661 101.317  19
  -1 -25   9 906.702 93.0933  28
  -1 -25   8 217.395 60.9841  28
   1 -25  -8 268.975 76.5513  19
  -1 -25   8 208.054 66.5683  38
  -1  25   8 268.176 64.7454  41
  -1  25   8 131.200 58.0093  12
  -1 -25   7 1666.71 164.209  45
  -1 -25   7 1490.83 163.767  38
   1 -25  -7 1819.78 177.922  19
  -1 -25   7 1742.98 177.481  15
  -1 -25   7 1754.62 166.183  28
  -1 -25   7 1661.84 164.567  39
  -1  25   7 2043.90 192.408  12
  -1 -25   6 4776.43 311.534  45
  -1  25   6 4969.68 324.257  12
   1 -25  -6 4922.44 317.992  19
  -1 -25   6 4647.52 314.097  38
  -1 -25   6 4800.98 321.951  15
  -1 -25   6 4867.55 310.371  39
  -1 -25   6 4938.52 303.673  28
  -1 -25   5 4900.16 328.728  39
  -1 -25   5 4993.48 348.159  38
   1 -25  -5 4793.63 328.798  19
  -1 -25   5 5343.50 348.372  45
  -1 -25   5 4647.57 334.122  15
  -1  25   5 5202.00 345.396  12
  -1 -25   5 5101.48 317.080  28
  -1 -25   4 743.559 130.059  28
   1 -25  -4 947.137 153.713  19
   1 -25  -4 682.891 115.892  44
  -1 -25   4 823.456 144.903  45
  -1 -25   4 740.354 137.170  15
  -1 -25   4 779.452 134.828  39
  -1 -25   4 684.583 115.057  44
  -1 -25   3 5028.13 349.868  45
   1 -25  -3 4245.31 312.708  44
  -1 -25   3 4563.74 319.430  44
   1 -25  -3 4267.46 313.061  19
  -1 -25   3 4260.58 322.715  39
  -1 -25   3 4328.23 336.848  15
  -1 -25   2 309.827 114.434  45
   1 -25  -2 243.425 80.0905  19
   1 -25  -2 116.538 83.2410  44
  -1 -25   2 81.9175 84.3677  15
   1 -25  -1 8577.30 478.900  44
  -1 -25   1 7959.41 454.012  45
  -1 -25   1 8982.23 499.461  15
  -1 -25   0 1847.21 198.709  45
   1 -25   0 1520.88 175.405  22
  -1 -25   0 1614.94 209.023  15
   1 -25   0 1488.33 196.814  44
   1 -25   1 12699.3 561.279  45
  -1 -25  -1 13166.9 624.870  15
   1 -25   1 14120.6 644.696  44
  -1 -25  -1 14256.5 590.980  45
   1 -25   1 13487.3 576.950  22
   1 -25   2 17611.2 684.713  22
   1 -25   2 16863.8 686.619  45
   1 -25   2 18118.9 740.117  44
  -1 -25  -2 18492.8 750.234  15
   1 -25   3 35603.6 1147.36  45
   1 -25   3 35420.7 1147.47  44
  -1 -25  -3 37549.1 1189.93  15
   1 -25   3 37823.6 1221.14  39
  -1 -25  -4 32921.2 1031.88  19
   1 -25   4 35338.9 1144.28  39
  -1 -25  -4 35881.2 1116.78  15
   1 -25   4 33138.3 1121.35  38
  -1 -25  -5 827.546 129.563  19
   1 -25   5 1097.15 161.213  39
   1 -25   5 708.960 131.364  38
  -1 -25  -5 949.908 145.847  15
  -1 -25  -6 495.438 96.6969  19
   1 -25   6 471.226 84.5056  37
   1 -25   6 570.438 110.457  38
  -1 -25  -6 596.092 107.409  15
   1 -25   6 561.535 112.863  39
   1 -25   7 1038.62 141.578  24
  -1 -25  -7 887.051 118.644  19
   1 -25   7 962.933 125.525  39
  -1 -25  -7 925.878 111.709  15
   1 -25   7 889.419 123.106  38
  -1 -25  -8 15427.8 501.648  19
   1 -25   8 14359.2 504.684  38
   1 -25   8 14300.5 478.232   8
   1 -25   8 15449.4 521.868  24
  -1  26   8 340.523 62.7590  41
  -1 -26   8 296.536 57.2981  28
   1 -26  -8 283.513 59.9675  19
  -1 -26   7 4805.51 267.639  45
  -1  26   7 5139.32 287.714  12
  -1  26   7 4945.55 257.080  41
  -1 -26   7 5125.61 282.321  38
   1 -26  -7 5074.52 282.630  19
  -1 -26   7 4469.31 269.357  15
  -1 -26   7 4766.82 258.187  28
  -1 -26   6 61.9239 51.1537  45
  -1 -26   6 47.6276 56.0371  38
  -1 -26   6 123.423 58.8683  39
  -1  26   6 65.2697 64.6420  12
  -1 -26   6 1.78087 42.5839  28
   1 -26  -6 42.7237 60.3086  19
  -1 -26   6 62.1352 55.7687  15
  -1  26   6 2.21787 34.7177  41
  -1 -26   5 847.109 137.907  45
  -1 -26   5 905.153 144.600  38
  -1 -26   5 930.369 140.356  15
  -1 -26   5 859.086 127.470  39
  -1  26   5 976.694 143.276  12
   1 -26  -5 917.326 132.712  19
  -1 -26   5 702.181 109.701  28
  -1 -26   4 57.6967 46.2060  44
  -1 -26   4 279.093 73.3093  28
   1 -26  -4 131.988 52.1243  44
  -1  26   4 76.0627 53.1527  12
   1 -26  -4 53.2651 54.3853  19
  -1 -26   4 101.787 72.9236  45
  -1 -26   4 171.068 72.9320  39
  -1 -26   4 193.239 84.8161  15
  -1 -26   3 729.040 133.562  45
  -1 -26   3 916.891 126.850  28
  -1 -26   3 1094.85 158.066  39
   1 -26  -3 770.015 124.889  19
  -1  26   3 1151.95 159.775  12
  -1 -26   3 966.986 144.053  44
  -1 -26   3 759.618 141.165  15
   1 -26  -3 861.121 140.249  44
  -1 -26   2 2667.67 246.470  45
  -1 -26   2 3049.79 260.031  44
  -1 -26   2 2843.99 263.274  15
   1 -26  -2 2860.18 256.214  44
  -1  26   2 2868.13 247.181  12
   1 -26  -2 2619.44 226.619  19
  -1 -26   1 7071.87 404.988  45
  -1  26   1 6553.32 375.287  12
   1 -26  -1 7071.45 419.926  44
  -1 -26   1 6775.06 415.790  15
  -1 -26   0 217.998 106.656  15
   1 -26   0 94.0591 89.7212  44
  -1 -26   0 42.4942 59.7165  45
   1 -26   1 883.837 130.580  45
  -1 -26  -1 741.346 122.765  45
   1 -26   1 733.426 143.254  44
  -1 -26  -1 832.426 154.362  15
   1 -26   1 964.101 135.516  22
  -1 -26  -2 6955.24 412.721  15
   1 -26   2 7176.44 417.388  44
   1 -26   2 6687.35 378.079  45
   1 -26   2 7286.03 378.749  22
  -1 -26  -3 21519.5 790.648  15
   1 -26   3 21383.6 814.027  38
   1 -26   3 21061.8 813.664  39
  -1 -26  -4 11914.5 530.387  15
   1 -26   4 12074.6 556.495  39
   1 -26   4 12291.2 557.668  38
  -1 -26  -5 8497.38 382.982  44
   1 -26   5 8785.81 437.866  39
   1 -26   5 8333.16 402.055  37
  -1 -26  -5 8371.97 384.276  19
   1 -26   5 8448.37 430.175  38
  -1 -26  -5 8667.66 411.527  15
   1 -26   6 103.031 53.4917  39
   1 -26   6 163.312 68.1466  38
  -1 -26  -6 154.758 64.1602  19
  -1 -26  -6 203.147 64.6953  15
   1 -26   7 105.561 56.9447  24
   1 -26   7 28.2247 39.3914  38
  -1 -26  -7-19.6279 36.2739  19
  -1 -27   7 71.9614 36.7261  28
  -1 -27   7 140.381 49.6104  38
  -1  27   7 99.9466 49.3378  12
   1 -27  -7-24.3351 40.7261  19
  -1 -27   6 2184.87 170.880  39
  -1  27   6 2503.06 198.845  12
  -1 -27   6 2648.64 199.824  38
  -1 -27   6 2181.91 181.952  45
  -1 -27   6 2345.34 170.734  28
  -1 -27   6 2615.10 198.286  15
   1 -27  -6 2456.81 187.836  19
  -1 -27   5 1595.02 168.176  15
  -1 -27   5 1586.31 158.428  39
  -1 -27   5 1637.47 174.648  38
   1 -27  -5 1497.46 158.103  19
  -1 -27   5 1507.27 162.430  45
  -1 -27   5 1904.87 159.095  28
  -1  27   5 1731.36 174.242  12
  -1 -27   4 17.2213 53.6109  45
  -1 -27   4 16.1992 42.8041  44
  -1  27   4 39.2054 54.7496  12
  -1 -27   4-18.8763 50.4089  15
  -1 -27   4 35.2016 55.3547  39
  -1 -27   4-34.4869 54.4711  38
   1 -27  -4 1.53579 43.0666  44
   1 -27  -4 35.7370 54.3977  19
  -1 -27   4-45.3887 47.4074  28
  -1 -27   3 3965.32 267.417  44
  -1 -27   3 3514.72 263.788  39
  -1 -27   3 3912.64 281.557  45
   1 -27  -3 3229.09 242.571  19
  -1  27   3 4245.02 286.633  12
   1 -27  -3 3530.97 260.553  44
  -1 -27   3 3796.21 284.107  15
  -1 -27   2 1388.42 169.075  44
  -1 -27   2 1136.74 155.965  39
  -1  27   2 1257.14 155.276  12
  -1 -27   2 1474.61 184.239  15
   1 -27  -2 1440.48 171.525  44
  -1 -27   2 1315.07 169.646  45
  -1 -27   1 80.5459 69.9170  45
  -1 -27   1 135.858 76.4923  15
   1 -27  -1 77.6110 68.9727  44
  -1 -27   1 45.1998 67.4503  44
   1 -27   0 12518.3 570.798  44
  -1 -27   0 12615.9 568.173  15
  -1 -27   0 12802.5 531.255  45
   1 -27   1 19913.9 756.299  44
  -1 -27  -1 20045.1 754.089  15
   1 -27   2 1812.61 194.996  44
  -1 -27  -2 1746.29 190.864  15
  -1 -27  -3 823.265 129.636  44
   1 -27   3 834.091 139.814  38
   1 -27   3 1052.36 154.704  39
  -1 -27  -3 637.010 118.368  15
  -1 -27  -4 4977.03 287.251  44
  -1 -27  -4 4602.19 286.496  15
   1 -27   4 4480.19 300.935  39
   1 -27   4 4718.75 305.000  38
   1 -27   5 3737.44 253.786  38
  -1 -27  -5 4477.54 254.152  15
   1 -27   5 4153.17 268.624  39
   1 -27   5 3635.19 228.815  37
  -1 -27  -5 3475.02 211.171  44
   1 -27   6 4135.33 244.028  38
  -1 -27  -6 4217.03 217.369  19
  -1 -27  -6 4125.04 217.813  15
   1 -27   6 4072.42 243.696  39
   1 -27   6 4257.87 256.205  24
  -1  28   6 2593.46 165.693  35
  -1  28   6 2400.16 174.579  12
  -1 -28   6 2316.34 167.553  38
   1 -28  -6 2392.65 164.510  19
  -1 -28   6 2097.94 161.325  15
  -1 -28   6 2410.21 171.505  45
  -1 -28   5-16.5027 41.3579  15
  -1 -28   5 28.3840 32.2392  39
  -1 -28   5 15.8320 44.3340  38
   1 -28  -5 99.5084 54.7301  19
  -1  28   5 56.6734 50.8275  12
  -1 -28   5 5.45997 37.1185  45
  -1 -28   4 593.337 105.644  38
  -1 -28   4 665.055 107.622  45
  -1 -28   4 598.456 98.9880  15
  -1 -28   4 481.893 87.0966  39
  -1  28   4 590.794 99.2089  12
  -1 -28   3 45.6590 44.0229  39
   1 -28  -3-10.9647 44.4909  44
  -1  28   3 30.2514 51.6513  12
  -1 -28   3-59.3265 69.2325  45
  -1 -28   3 81.2592 65.1255  15
  -1 -28   3 58.5483 41.3988  44
  -1 -28   2 757.866 118.036  45
   1 -28  -2 596.885 105.269  44
  -1  28   2 672.622 106.448  12
  -1 -28   2 503.358 96.6875  44
  -1 -28   2 448.112 96.0224  15
  -1 -28   2 622.717 107.817  39
  -1 -28   1 412.110 84.5311  45
   1 -28  -1 206.153 72.8928  44
  -1 -28   1 238.836 84.2428  44
  -1 -28   1 287.048 81.2266  39
  -1 -28   1 293.642 80.6237  15
   1 -28   0 25383.9 846.374  44
  -1 -28   0 25975.9 849.121  44
  -1 -28   0 24654.9 832.900  15
  -1 -28   0 23304.3 765.834  45
  -1 -28  -1 5603.27 333.769  44
  -1 -28  -1 5439.98 324.266  15
   1 -28   1 5547.71 334.662  44
  -1 -28  -2 665.090 118.940  44
  -1 -28  -2 634.719 107.958  15
   1 -28   2 484.386 107.635  39
   1 -28   2 494.026 99.7625  38
  -1 -28  -3 178.027 68.8925  44
   1 -28   3 157.054 81.2868  38
  -1 -28  -3 188.039 63.3416  15
   1 -28   3 91.7707 59.5405  39
   1 -28   4 1696.13 169.507  39
   1 -28   4 1746.72 167.159  38
  -1 -28  -4 1577.61 146.214  15
  -1 -28  -4 1592.87 144.567  44
   1 -28   5 1691.29 152.922  39
  -1 -28  -5 1644.80 133.242  15
   1 -28   5 1760.82 153.503  38
   1 -28   6 3931.06 212.610  39
   1  28   6 4267.15 217.415  12
   1 -28   6 4171.30 221.567  24
  -1  29   5 2231.73 161.231  12
  -1 -29   5 2523.58 172.926  38
  -1  29   5 2542.73 168.347  35
  -1 -29   5 2339.54 163.906  45
  -1 -29   5 2349.37 161.978  15
  -1  29   4 935.414 108.196  12
  -1 -29   4 833.129 107.069  45
  -1 -29   4 735.968 92.1403  39
  -1 -29   4 967.364 117.613  38
  -1 -29   4 831.859 107.625  15
  -1 -29   3 479.541 79.2147  44
  -1 -29   3 577.804 88.1876  39
  -1 -29   3 592.471 104.034  38
  -1 -29   3 690.542 100.919  45
  -1 -29   3 606.764 96.6627  15
  -1  29   3 646.327 91.0323  12
  -1 -29   2 194.093 56.9360  39
  -1 -29   2 167.615 63.3639  45
   1 -29  -2 154.937 61.3342  44
  -1 -29   2 224.982 66.8442  15
  -1 -29   2 126.124 55.1936  44
   1 -29  -1 835.454 118.933  44
  -1 -29   1 962.838 127.347  44
  -1 -29   1 868.617 111.283  39
  -1 -29   1 872.803 111.243  45
  -1 -29   1 743.442 111.030  15
   1 -29   0 2924.23 221.576  44
  -1 -29   0 3039.01 224.237  44
  -1 -29   0 2817.28 212.714  15
  -1 -29   0 2614.62 192.031  39
  -1 -29  -1 8203.66 383.472  44
   1 -29   1 7502.59 372.790  38
   1 -29   1 7994.97 396.922  39
  -1 -29  -1 7813.27 366.347  15
  -1  29  -1 7777.29 352.314  35
   1 -29   2 77.1703 54.3403  38
   1 -29   2 77.9205 55.2618  39
  -1 -29  -2 60.6667 47.5423  15
  -1 -29  -2 55.3811 48.3940  44
  -1 -29  -3 1039.66 118.808  44
   1 -29   3 1226.15 138.435  39
   1 -29   3 1354.72 137.121  38
  -1 -29  -3 1125.52 119.006  15
   1 -29   4 356.766 70.1889  24
  -1 -29  -4 378.804 64.3517  44
   1 -29   4 377.228 73.2661  39
   1 -29   4 388.404 72.2188  38
   1 -29   4 489.067 74.4587  37
   1 -29   5-33.0079 34.5898  39
   1  29   5 4.67790 30.1681  12
  -1 -30   4 1093.54 104.543  45
  -1 -30   4 1445.92 123.854  38
  -1  30   4 1311.32 118.361  35
  -1 -30   3 1039.43 106.605  15
  -1 -30   3 1165.48 121.457  38
  -1 -30   3 1247.06 114.874  45
  -1  30   3 1057.92 116.398  35
  -1 -30   2 732.125 90.6673  45
  -1 -30   2 545.085 82.9285  44
  -1 -30   2 575.293 85.0894  15
  -1 -30   2 786.003 107.148  38
  -1  30   2 657.677 95.6299  35
  -1 -30   1 543.364 86.9313  44
  -1 -30   1 470.680 71.4992  45
  -1  30   1 684.003 98.4574  35
  -1 -30   1 630.239 93.3505  15
  -1  30   0 3322.85 204.541  35
   1 -30   0 3224.10 223.152  39
   1 -30   0 3000.15 199.654  38
  -1 -30   0 3443.53 216.429  44
  -1 -30   0 3165.44 200.832  15
  -1 -30  -1 297.057 72.0565  44
  -1 -30  -1 176.472 55.7634  15
   1 -30   1 180.609 56.6883  38
   1 -30   1 289.825 76.0945  39
  -1 -30  -2 147.257 52.1314  44
   1 -30   2 150.071 55.7333  39
   1 -30   2 166.201 56.6603  38
  -1 -30  -2 83.0860 42.9739  15
   1 -30   3 707.977 88.4504  38
  -1 -30  -3 643.789 80.4714  44
   1 -30   3 903.567 103.869  39
  -1 -31   1 1626.16 135.349  38
   1 -31  -1 1458.83 128.684  39
  -1 -31   0 1798.98 134.702  44
   1 -31   0 1680.52 137.413  39
  -1 -31  -1 3277.42 185.064  44
   1 -31   1 3456.26 196.251  39
  -2   0  14 21915.0 692.360  32
  -2   0  14 22724.7 729.333  31
  -2   0  13-24.5616 45.1816  47
  -2   0  13-13.9212 77.5160  32
  -2   0  13-25.3635 76.1327  31
  -2   0  12 600.179 127.017   6
  -2   0  12 479.032 110.611  47
  -2   0  11 56.6941 67.5529  47
  -2   0  11 33.5337 69.7620   6
  -2   0  11 126.782 97.7953  32
  -2   0  10 40056.1 1244.09   6
  -2   0  10 39831.2 1284.02  32
  -2   0  10 39798.1 1268.85  47
  -2   0   9-49.6928 46.8473   7
  -2   0   9-52.0673 62.3179   6
   2   0  -9 5.15544 107.298  54
   2   0  -8 38403.6 1568.31  54
   2   0  -7-10.4380 69.1865  54
   2   0  -6 54081.2 1753.85  54
   2   0  -6 51804.2 1563.05   3
   2   0  -5-4.78972 67.7785   3
   2   0  -5 134.752 90.4869  54
  -2   0   5 12.8961 40.3326   1
  -2   0   4 59571.4 1670.26   1
   2   0  -4 63486.9 1713.16   3
  -2   0   4 63513.2 1652.72  50
  -2   0   3-26.3664 58.3272   1
   2   0  -3 1.80173 50.5490   3
   2   0  -3 67.8163 76.6334  54
  -2   0   3-10.9378 35.4136  50
   2   0  -2 192099. 4481.04  54
  -2   0   2 196133. 4246.74  50
   2   0  -2 197389. 4430.30   3
  -2   0   2 187004. 4432.23   1
  -2   0   2 192876. 4285.73  52
  -2   0   1 0.89819 47.0448   1
  -2   0   1 9.75658 47.6751  52
   2   0  -1 18.8835 64.4294  54
  -2   0   0 2043.90 198.672   1
  -2   0   0 2060.89 192.018  52
   2   0   0 2077.64 198.177  54
   2   0   1-0.99805 60.1101  54
  -2   0  -1-14.0530 52.2970   1
  -2   0  -1-23.6805 65.8125  52
  -2   0  -2 24180.8 837.786   1
   2   0   2 24662.7 839.042  54
  -2   0  -2 23732.4 895.731  52
  -2   0  -3-18.4564 63.8122  52
  -2   0  -3 30.5785 41.4995   1
  -2   0  -4 560.432 149.210  52
  -2   0  -5 101.775 88.6272  52
  -2   0  -6 3205.43 378.214  52
   2   0   6 2434.53 291.556  49
  -2   0  -7 12.8013 90.9429  52
   2   0   7-7.79078 59.5547  49
   2   0   8 957.796 166.525  25
   2   0   8 1009.89 134.359  40
   2   0   8 1101.11 174.484  37
   2   0   8 931.568 153.844   8
   2   0   9 23.0527 53.0528  34
   2   0   9-6.25321 41.9901  40
   2   0   9 47.0305 56.0723  33
   2   0   9 50.4494 66.6058  25
   2   0   9-23.6174 62.9345   8
   2   0  10 30569.3 1020.24  34
   2   0  10 31251.7 1017.17  33
   2   0  10 30479.6 1065.06  25
   2   0  11 3.56263 60.4551   7
   2   0  11-29.4856 68.6407  33
   2   0  11-23.8765 59.7710  34
   2   0  12 38372.2 1069.44  34
   2   0  12 36356.6 1081.18  32
   2   0  12 34880.9 1035.63  33
   2   0  12 35742.2 1042.75   7
   2   0  13-7.88897 40.5791  34
   2   0  13-57.8688 49.7213  32
  -2   1  14 5892.10 313.782  31
  -2  -1  14 5771.14 294.088  32
  -2   1  14 5308.62 280.629  32
  -2  -1  14 5472.57 298.696  31
  -2  -1  13 6152.42 329.149  47
  -2   1  13 5991.66 324.993  47
  -2  -1  13 4754.88 316.064  32
  -2  -1  13 6003.07 365.342  31
  -2   1  13 5651.34 358.153  31
  -2   1  13 4895.01 318.333  32
  -2   1  12 673.124 130.542   6
  -2  -1  12 728.871 141.839   6
  -2  -1  12 631.032 134.778  32
  -2   1  12 468.188 96.9665  32
  -2  -1  12 594.831 124.414  31
  -2  -1  12 481.278 104.352  47
  -2   1  12 514.663 110.171  47
  -2   1  11 1618.58 197.571   6
  -2   1  11 1469.05 185.627  34
  -2   1  11 1265.33 176.873  47
  -2  -1  11 1357.66 187.059   6
  -2  -1  11 1310.30 180.042  47
  -2  -1  11 1570.33 212.650  32
  -2   1  11 1650.44 213.205  32
  -2  -1  10 12091.8 566.161   7
  -2  -1  10 12089.8 572.659   6
  -2  -1  10 11730.8 579.158  47
  -2   1  10 11751.6 577.041  47
  -2   1  10 12401.0 572.365   6
  -2   1  10 11788.9 545.584  34
  -2  -1  10 12209.2 598.013  32
  -2   1  10 11454.2 585.253  32
   2  -1  -9 54.5983 126.553  54
  -2   1   9 31.4655 60.5176   6
  -2   1   9 86.6938 72.1204   7
   2   1  -9 82.4669 118.793  54
  -2  -1   9 36.3292 69.6622  46
  -2  -1   9 62.3866 74.0015   6
  -2  -1   9 238.146 93.9052   7
  -2   1   9 180.330 92.2871  34
  -2  -1   9 191.377 83.9535  32
  -2   1   9-52.3899 61.5875  32
  -2  -1   9 110.246 64.0315  47
  -2   1   9 50.4056 78.7091   4
   2  -1  -8 571.064 192.166  54
   2   1  -8 340.363 149.823  54
   2  -1  -7 46.7035 97.6636  54
   2   1  -7 50.2911 108.183  54
   2  -1  -6 2365.80 260.108   3
   2   1  -6 2373.04 299.131  54
   2  -1  -6 2601.69 318.853  54
   2   1  -5 1762.90 193.470   3
   2  -1  -5 1766.58 246.978  54
  -2   1   5 1748.16 187.325   1
   2   1  -5 2070.60 257.669  54
  -2  -1   5 1960.71 215.093  50
  -2  -1   5 1909.90 188.235   1
   2  -1  -5 2473.22 247.089   3
   2   1  -4 948.162 172.074  54
   2   1  -4 1052.80 143.286   3
   2  -1  -4 961.904 153.276   3
   2  -1  -4 1347.75 209.937  54
  -2  -1   4 731.995 120.155   1
  -2  -1   4 1092.63 140.650  50
   2  -1  -3 7558.70 442.639  54
   2   1  -3 7785.22 388.293   3
   2  -1  -3 7780.65 418.997   3
  -2   1   3 7477.43 315.072  50
  -2  -1   3 7726.58 362.194  50
  -2  -1   3 7704.95 397.306   1
   2   1  -3 7583.58 444.740  54
  -2  -1   2 89345.1 2120.26  52
   2   1  -2 90752.4 2291.29  54
   2  -1  -2 90374.8 2287.19  54
   2   1  -2 88345.5 2202.22   3
   2  -1  -2 92309.7 2269.65   3
  -2   1   2 89952.3 2098.02  52
  -2   1   2 88692.4 2012.84  50
  -2  -1   2 88832.8 2244.20   1
  -2  -1   1 1342.17 146.715  52
  -2  -1   1 1471.66 168.123   1
   2   1  -1 1573.35 181.439  54
   2  -1  -1 1540.10 169.144   3
  -2   1   1 1327.89 141.685  52
   2  -1  -1 1440.72 170.789  54
   2  -1   0 6919.19 371.239  54
   2   1   0 7373.26 388.039  54
  -2   1   0 6950.63 383.664   1
  -2  -1   0 6972.27 373.884  52
  -2   1   0 7294.08 378.208  52
  -2  -1   0 7064.39 385.158   1
   2   1   1 82744.7 2086.47  54
  -2   1  -1 83177.4 2106.39   1
  -2  -1  -1 83828.3 2111.74   1
   2  -1   1 79416.1 2055.25  54
  -2   1  -1 80802.6 2127.51  52
  -2  -1  -1 82321.0 2134.16  52
  -2   1  -2 62846.2 1700.79   1
   2   1   2 63326.2 1710.13  54
  -2  -1  -2 66326.5 1721.75   1
   2  -1   2 61837.2 1684.13  54
  -2  -1  -2 62653.1 1787.02  52
  -2   1  -2 61759.4 1784.80  52
  -2  -1  -3 2200.20 253.491  52
  -2   1  -3 2350.50 217.530   1
  -2   1  -3 2367.56 266.734  52
  -2  -1  -4 1611.69 234.178  52
  -2   1  -4 1624.93 234.723  52
  -2  -1  -5 1156.44 216.261  52
  -2   1  -5 1128.01 209.932  52
   2  -1   6 15884.6 791.475  49
  -2  -1  -6 14972.6 856.506  52
  -2   1  -6 14495.0 848.341  52
   2   1   6 15818.7 798.852  49
  -2  -1  -7 6024.05 555.471  52
  -2   1  -7 7008.20 597.681  52
   2   1   7 6933.80 542.026  49
   2  -1   7 6691.28 528.671  49
   2   1   8 9012.46 496.155   8
   2  -1   8 9576.30 446.459  40
   2  -1   8 9826.20 523.026  37
   2  -1   8 9798.47 531.684  25
   2  -1   8 9344.67 511.354   8
   2   1   8 9798.80 527.033  25
   2  -1   9 1942.03 230.520  25
   2  -1   9 1965.09 194.822  40
   2  -1   9 1804.03 197.104  34
   2   1   9 1613.59 182.462  34
   2  -1   9 1925.71 227.982   8
   2   1   9 1766.56 196.868  33
   2   1   9 1942.05 229.522  25
   2  -1  10 34.4769 83.3198  25
   2   1  10 60.9209 64.5527   7
   2   1  10 75.8438 66.3712  34
   2   1  10 4.88380 62.2037  33
   2  -1  10 24.8323 60.8496  33
   2  -1  10-32.5430 77.3865  34
   2   1  11 9881.05 476.623  34
   2  -1  11 9832.76 471.094  33
   2  -1  11 9537.69 470.633  34
   2   1  11 9604.78 462.407  33
   2  -1  11 9920.93 483.051   7
   2   1  11 9769.95 469.261   7
   2   1  12 4373.24 266.358  33
   2  -1  12 4311.34 271.378   7
   2  -1  12 4764.06 285.463  34
   2   1  12 4346.65 290.846  32
   2  -1  12 4323.93 273.221  33
   2   1  12 4603.14 282.271  34
   2  -1  12 4451.32 284.710  32
   2   1  12 4233.95 261.497   7
   2  -1  13 3398.48 192.982   7
   2   1  13 3815.82 215.096  34
   2  -1  13 3514.13 202.644  34
   2  -1  13 3605.74 213.497  32
   2   1  13 3854.06 224.878  32
  -2   2  14 4.24756 49.0683  32
  -2  -2  14 41.7305 47.2113  31
  -2   2  14 102.047 58.2073  31
  -2   2  13 778.840 115.750  47
  -2   2  13 379.196 84.7347  32
  -2  -2  13 507.948 99.7043  31
  -2   2  13 760.659 137.746  31
  -2  -2  13 434.458 88.9638  47
  -2  -2  13 654.788 121.512  32
  -2   2  12 821.940 140.169  47
  -2  -2  12 814.504 152.626   6
  -2   2  12 782.737 130.311  34
  -2  -2  12 858.962 157.059  31
  -2  -2  12 500.456 119.140  32
  -2  -2  12 895.214 139.308  47
  -2   2  11-84.4506 82.7811  47
  -2  -2  11 64.2585 77.7019   6
  -2   2  11 130.873 76.4683   6
  -2   2  11 29.5375 82.3513  34
  -2  -2  11 82.9981 63.3761  47
  -2  -2  11-116.634 101.097  32
  -2   2  11 55.7387 82.0699  32
  -2  -2  10 12080.4 561.635   7
  -2  -2  10 11727.8 565.794   6
  -2   2  10 12073.8 554.979  34
  -2  -2  10 11653.4 587.402  32
  -2   2  10 11098.4 570.813  32
  -2   2  10 11621.2 554.249   6
  -2  -2  10 11956.1 520.778  30
  -2  -2  10 12098.9 541.483  46
  -2  -2  10 12028.2 584.979  47
  -2   2  10 11112.2 539.982   4
  -2  -2   9 43080.6 1282.63   7
   2  -2  -9 47353.8 1874.25  54
  -2  -2   9 43019.8 1302.11   6
  -2   2   9 42904.5 1294.53   4
  -2   2   9 43877.9 1284.66   6
  -2   2   9 40345.1 1266.27  34
  -2  -2   9 43899.3 1339.14  32
   2   2  -9 46130.6 1784.80  54
  -2   2   9 41589.5 1316.95  32
  -2  -2   9 43629.8 1331.63  47
  -2  -2   9 44322.8 1266.45  46
   2  -2  -8 10.2426 105.606  54
   2   2  -8 216.003 120.927  54
   2  -2  -7 41948.4 1611.09  54
   2   2  -7 43563.0 1576.46  54
   2   2  -6 16160.1 821.409  54
   2  -2  -6 17164.5 801.084   3
   2  -2  -6 18823.4 901.401  54
  -2  -2   6 17932.6 805.081  50
   2   2  -5 8392.21 521.476  54
   2  -2  -5 8923.73 553.865  54
  -2  -2   5 7435.98 381.506   1
   2   2  -5 7438.59 395.737   3
  -2  -2   5 7938.86 461.579  50
   2  -2  -5 7597.25 472.648   3
   2  -2  -4 5610.57 401.191  54
  -2  -2   4 4803.27 303.892   1
   2   2  -4 4923.80 295.388   3
   2  -2  -4 4827.32 353.941   3
   2   2  -4 5291.65 383.468  54
  -2  -2   4 5111.75 335.876  50
   2  -2  -3 1773.86 202.399   3
   2   2  -3 1965.25 222.354  54
   2   2  -3 1424.08 150.078   3
   2  -2  -3 2071.84 226.506  54
  -2  -2   3 1571.39 165.289  50
  -2  -2   3 1564.42 174.534   1
  -2   2   2 3502.44 203.270  52
  -2  -2   2 3783.03 268.261   1
   2  -2  -2 3451.51 275.405   3
   2  -2  -2 3696.86 283.078  54
   2   2  -2 3423.75 272.013  54
  -2  -2   1 13254.0 518.601  52
   2  -2  -1 12689.6 534.949  54
   2  -2  -1 12703.4 559.786   3
   2   2  -1 12883.2 550.857  54
  -2   2   1 12364.7 487.825  52
  -2  -2   1 12621.0 546.880   1
   2  -2   0 21811.9 747.727  54
  -2  -2   0 22007.2 774.789  52
  -2  -2   0 22357.2 785.342   1
   2   2   0 21879.0 772.394  54
  -2   2   0 22196.0 762.555  52
   2  -2   1 10373.3 471.279  54
  -2  -2  -1 11317.5 517.115   1
   2   2   1 11312.8 504.579  54
  -2   2  -1 10881.3 508.907   1
  -2  -2  -1 11789.3 543.705  52
  -2   2  -1 12056.4 543.712  52
  -2   2  -2 12054.2 538.609   1
  -2  -2  -2 12632.0 549.901   1
  -2  -2  -2 12819.7 607.225  52
   2   2   2 12306.8 552.042  54
  -2   2  -2 11781.5 587.887  52
   2  -2   2 11633.1 515.560  54
  -2   2  -3 26833.8 1034.97  52
  -2   2  -3 26758.5 915.162   1
  -2  -2  -3 27709.1 1037.51  52
  -2   2  -4 334.849 123.237  52
  -2  -2  -4 387.943 124.679  52
  -2   2  -4 310.251 87.4532   1
  -2  -2  -5 9282.41 615.554  52
  -2   2  -5 9180.47 618.691  52
   2  -2   6 445.607 116.217  49
  -2   2  -6 528.865 158.367  52
   2   2   6 402.537 126.791  49
  -2  -2  -6 328.242 132.285  52
  -2  -2  -7 1869.25 303.893  52
   2  -2   7 1892.22 280.358  49
   2   2   7 2101.82 295.348  49
  -2   2  -7 1934.67 322.321  52
   2  -2   8 1252.21 183.795   8
   2  -2   8 1080.70 143.674  40
   2  -2   8 1130.48 176.064  37
   2   2   8 1021.26 163.674  25
   2  -2   8 1128.75 177.000  25
   2  -2   9 11268.7 518.355  40
   2  -2   9 11154.6 590.834  25
   2   2   9 11664.2 549.396  34
   2   2   9 11525.2 531.178  33
   2  -2   9 12148.5 603.874   8
   2   2   9 12608.3 609.239  25
   2  -2   9 11700.0 584.072  37
   2  -2  10 1004.42 169.003  25
   2   2  10 818.241 139.584  34
   2  -2  10 986.391 146.963  34
   2   2  10 1055.04 149.912  33
   2  -2  10 1132.84 160.034  33
   2  -2  10 1174.77 183.141   8
   2   2  10 988.720 148.990   7
   2  -2  11 18449.8 710.290   7
   2   2  11 17519.0 669.469   7
   2  -2  11 17981.9 683.544  34
   2   2  11 18459.6 678.893  33
   2  -2  11 18562.4 698.032  33
   2   2  11 18134.9 697.774  34
   2   2  12 1292.03 137.799   7
   2  -2  12 1046.38 138.542   7
   2  -2  12 1304.46 146.583  34
   2   2  12 1272.16 146.757  34
   2  -2  12 1394.18 153.429  33
   2  -2  12 1229.99 142.384  32
   2   2  13 161.257 55.1129  34
   2  -2  13 128.429 45.4230  34
   2  -2  13 272.180 63.2925  32
   2   2  13 117.968 50.8034  32
   2  -2  13 158.885 49.1142   7
  -2  -3  14 7329.55 331.931  32
  -2  -3  14 7345.71 339.305  31
  -2   3  14 7772.36 363.964  31
  -2   3  14 6429.14 297.475  32
  -2   3  13 230.660 77.1270  47
  -2  -3  13 314.807 83.3592  47
  -2  -3  13 475.888 108.114   6
  -2   3  13 389.087 85.2357  34
  -2   3  13 170.103 67.4399  32
  -2  -3  13 482.564 110.898  31
  -2  -3  13 403.813 109.956  32
  -2  -3  12 8546.05 460.075   6
  -2  -3  12 8691.90 448.899  47
  -2  -3  12 7658.38 449.162  32
  -2   3  12 7526.65 430.346  32
  -2  -3  12 8765.50 488.315  31
  -2   3  12 7676.35 410.991  34
  -2   3  12 8183.54 440.224  47
  -2   3  11 26090.7 919.870   4
  -2   3  11 27097.4 938.129   6
  -2  -3  11 27811.0 971.875   6
  -2   3  11 26500.9 919.936  34
  -2   3  11 26889.3 959.670  47
  -2  -3  11 26457.0 972.499  32
  -2   3  11 25398.1 945.421  32
  -2  -3  11 29124.6 1044.46  31
  -2  -3  11 26436.8 955.248  47
  -2  -3  10 1240.21 173.852  47
  -2  -3  10 1276.42 174.138   7
  -2  -3  10 1340.68 171.583  46
  -2   3  10 1353.07 180.261   6
  -2  -3  10 1255.31 158.424  30
  -2  -3  10 1567.51 198.586   6
  -2   3  10 1789.02 212.391  34
  -2   3  10 1500.73 199.574  32
  -2  -3  10 1617.41 211.746  32
  -2   3  10 1485.64 184.636   4
  -2  -3   9 68.3553 77.4047  47
   2   3  -9-18.0606 137.409  54
  -2   3   9 142.832 88.6835   6
  -2  -3   9 41.5290 53.7609   6
  -2   3   9 16.4731 100.622  34
  -2   3   9 123.857 90.8318   4
  -2   3   9 100.529 77.6257  32
  -2  -3   9 120.202 69.3599  46
  -2  -3   9 30.8928 84.3956  32
  -2  -3   9 151.710 83.9597   7
   2  -3  -8 6358.11 586.572  54
   2   3  -8 5441.76 512.628  54
   2   3  -7 98282.2 2877.13  54
   2  -3  -7 105124. 3012.25  54
   2  -3  -6 52.7063 91.5793  54
  -2  -3   6-3.20486 58.4777  50
   2   3  -6 8.48655 84.5491  54
  -2  -3   5 6175.05 413.907  50
   2   3  -5 4774.96 388.872  54
   2  -3  -5 5654.26 440.046  54
   2  -3  -5 5162.10 405.525   3
   2  -3  -4 5345.80 396.869  54
   2   3  -4 4658.44 273.146   3
  -2  -3   4 5161.98 315.782   1
  -2  -3   4 5530.14 355.699  50
   2  -3  -4 5316.59 386.157   3
   2   3  -4 5284.79 389.438  54
   2  -3  -3 83.5125 85.9079  54
  -2  -3   3 114.482 65.7100   1
  -2  -3   3 119.854 66.8161  50
   2  -3  -3 81.2480 70.7049   3
   2   3  -3 219.370 110.506  54
   2  -3  -2 65682.0 1771.55  54
   2  -3  -2 64565.3 1810.58   3
   2   3  -2 65400.0 1778.15  54
  -2  -3   2 66825.2 1748.59   1
  -2   3   2 65968.8 1606.92  52
  -2  -3   1 45305.5 1261.00  52
  -2   3   1 44215.8 1219.95  52
   2   3  -1 44232.3 1290.71  54
  -2  -3   1 46315.3 1302.37   1
   2  -3  -1 43011.0 1314.39   3
   2  -3  -1 44136.7 1265.33  54
  -2  -3   0 1327.49 166.388  52
   2  -3   0 1448.89 164.794  54
   2   3   0 1561.98 184.168  54
  -2   3   0 1307.64 157.382  52
  -2  -3   0 1402.76 167.146   1
  -2  -3  -1 73998.5 1967.57  52
   2  -3   1 70662.0 1836.45  54
  -2  -3  -1 75488.2 1931.01   1
  -2   3  -1 69967.0 1939.14  52
   2   3   1 73866.7 1908.32  54
  -2   3  -2 1247.60 161.204   1
  -2  -3  -2 1367.87 191.357  52
   2   3   2 1502.47 182.275  54
   2  -3   2 1414.96 160.873  54
  -2   3  -2 1556.25 205.799  52
  -2  -3  -3 134.469 88.5741  52
  -2   3  -3-19.3581 52.8936   1
  -2   3  -3 30.4654 68.8967  52
  -2  -3  -4 16602.3 812.328  52
  -2   3  -4 16763.1 826.776  52
  -2   3  -5 7480.51 559.884  52
  -2  -3  -5 7311.07 543.077  52
   2  -3   6 697.683 158.217  49
   2   3   6 634.559 162.484  49
  -2  -3  -6 931.252 201.179  52
  -2   3  -6 723.678 189.715  52
  -2   3  -7 4374.06 479.001  52
   2  -3   7 4614.70 431.084  49
  -2  -3  -7 4167.18 456.931  52
   2   3   7 4392.58 428.055  49
   2   3   8 169.528 116.161  25
   2  -3   8 66.7945 64.4358  40
   2  -3   8-13.0084 81.5897  37
   2   3   8 6.29473 55.4865  34
   2  -3   8 67.4804 64.4670   8
   2  -3   8 42.2383 56.3164   9
   2  -3   8-41.3582 82.7839  25
   2   3   9 31440.7 1085.67  25
   2  -3   9 29842.5 985.536  40
   2  -3   9 29952.0 1081.48   8
   2  -3   9 32305.8 1078.11  37
   2   3   9 29552.8 1012.11  34
   2  -3   9 29064.6 1081.47  25
   2   3   9 31307.3 998.632  33
   2   3  10 4499.07 305.624   7
   2   3  10 4900.73 334.686  34
   2  -3  10 4712.18 323.057  34
   2   3  10 4409.30 303.562  33
   2  -3  10 4352.01 318.425  33
   2  -3  10 4599.65 353.054  25
   2  -3  10 4575.96 358.389   8
   2   3  11 4294.36 283.611   7
   2  -3  11 4711.64 321.932   7
   2  -3  11 4953.39 311.960  34
   2   3  11 4286.53 285.343  33
   2  -3  11 4814.19 315.292  33
   2  -3  11 4441.16 301.518  32
   2   3  11 4894.45 323.897  34
   2  -3  12 127.315 68.3105  33
   2  -3  12 99.3299 65.6036  32
   2   3  12 163.700 56.8881  10
   2   3  12-19.9542 79.7024  34
   2  -3  12-26.7403 54.3982   7
   2  -3  13 8824.40 341.036   7
   2  -3  13 7977.21 307.356   6
   2   3  13 9333.76 359.213  34
   2  -3  13 8362.92 321.632  34
   2  -3  13 7989.89 326.279  32
   2   3  13 9008.91 369.328  32
  -2   4  14 2367.82 154.829  34
  -2  -4  14 2397.29 181.131  31
  -2   4  14 2771.75 209.311  31
  -2  -4  13 8448.85 413.951   6
  -2   4  13 7663.74 368.932  34
  -2  -4  13 7298.53 389.634  32
  -2   4  13 8193.13 385.404  47
  -2   4  13 7272.87 370.090  32
  -2  -4  13 7427.54 404.948  31
  -2  -4  13 7853.27 375.138  47
  -2   4  12 1849.60 197.915  34
  -2   4  12 1518.41 181.794  47
  -2  -4  12 1957.24 214.997   6
  -2  -4  12 1830.16 196.988  47
  -2  -4  12 1678.50 196.924  32
  -2   4  12 1421.20 174.145  32
  -2  -4  12 1704.98 209.970  31
  -2  -4  12 1827.54 185.100  27
  -2  -4  11 10179.5 510.323   7
  -2  -4  11 10873.2 522.731  27
  -2  -4  11 10116.8 526.035  47
  -2  -4  11 9897.85 520.334   6
  -2   4  11 9945.37 507.466   4
  -2   4  11 9706.73 497.950  34
  -2  -4  11 10103.2 535.298  32
  -2   4  11 10439.0 525.992  32
  -2  -4  11 10466.9 571.081  31
  -2  -4  10 1306.00 172.771   7
  -2   4  10 1101.57 165.217   6
  -2  -4  10 1433.01 190.491   6
  -2   4  10 1229.37 174.776   4
  -2   4  10 1551.90 199.294  34
  -2  -4  10 1171.78 182.309  32
  -2   4  10 1191.20 175.746  32
  -2  -4  10 1174.22 184.354  31
  -2  -4  10 1187.63 155.827  30
  -2  -4  10 1084.24 170.677  47
  -2  -4  10 1064.36 159.707  46
  -2  -4   9 2008.78 201.810   7
  -2   4   9 1918.77 212.307   4
  -2   4   9 1737.52 190.740   6
  -2   4   9 2122.14 216.332  34
  -2  -4   9 2274.51 244.883  32
  -2   4   9 1769.11 205.864  32
  -2  -4   9 1822.83 195.638  46
   2   4  -9 1626.17 294.094  54
  -2  -4   9 2096.07 220.095   6
  -2  -4   9 1937.14 216.073  47
   2  -4  -8 3858.10 454.453  54
   2   4  -8 3820.37 419.439  54
   2  -4  -7 4024.65 431.352  54
   2   4  -7 4313.63 420.124  54
  -2  -4   7 3951.28 404.782  50
  -2  -4   6 193.084 111.192  50
   2   4  -6 366.695 135.202  54
   2  -4  -6 511.256 177.242  54
   2  -4  -5 66646.2 2015.77  54
   2   4  -5 66522.9 1963.65  54
   2  -4  -5 66939.6 2013.76   3
  -2  -4   5 68395.9 1962.83  50
  -2  -4   4 5339.51 366.348  50
   2  -4  -4 6181.28 426.454  54
   2   4  -4 5087.21 376.686  54
   2  -4  -4 5100.00 396.364   3
   2   4  -3 9188.16 487.864  54
  -2  -4   3 9228.41 449.968   1
   2  -4  -3 9980.56 543.155   3
   2  -4  -3 9892.81 514.454  54
  -2   4   2 22924.3 699.674  52
   2   4  -2 23975.2 837.336  54
   2  -4  -2 22609.4 682.751  51
   2  -4  -2 23167.6 817.954  54
   2  -4  -2 23121.9 877.337   3
  -2  -4   2 22730.1 801.317   1
   2  -4  -1 10724.7 484.218  54
   2  -4  -1 11886.7 565.773   3
   2   4  -1 11937.8 533.080  54
  -2   4   1 11077.6 470.445  52
   2  -4  -1 11835.0 472.626  51
  -2  -4   1 11750.3 529.315   1
  -2   4   0 73303.9 1910.24  52
   2   4   0 74545.4 1921.94  54
  -2  -4   0 76594.1 1959.70  52
   2  -4   0 73024.3 1852.40  54
   2  -4   0 72488.1 1973.09   3
   2  -4   0 70019.5 1894.89  51
  -2  -4  -1 12795.3 589.523  52
   2   4   1 12117.6 535.743  54
   2  -4   1 11316.2 481.482  54
  -2   4  -1 12348.7 574.423  52
  -2   4  -2 4591.54 355.586  52
   2  -4   2 4557.80 284.803  54
   2   4   2 4589.05 325.120  54
  -2  -4  -2 4645.80 358.540  52
  -2   4  -3 20091.7 765.864   1
  -2  -4  -3 20584.2 883.817  52
  -2   4  -3 21136.1 901.696  52
  -2  -4  -4 2289.99 278.636  52
  -2  -4  -4 1971.87 207.283   2
  -2   4  -4 2016.09 277.617  52
  -2  -4  -5 10054.4 649.544  52
  -2   4  -5 9913.22 661.434  52
   2  -4   6 297.309 118.325  49
   2   4   6 212.026 111.567  49
  -2  -4  -6 249.741 109.929  52
  -2   4  -6 351.612 143.685  52
  -2  -4  -7 6152.12 553.760  52
  -2   4  -7 5110.12 533.248  52
   2  -4   7 6127.61 499.939  49
   2   4   7 5304.46 476.524  49
   2  -4   8 1948.88 220.028  24
   2   4   8 1940.71 227.334  25
   2  -4   8 1989.83 196.252  40
   2  -4   8 1939.00 226.015   8
   2  -4   8 1914.41 223.075  37
   2   4   8 1674.45 190.944  34
   2  -4   8 1387.24 200.161  25
   2  -4   8 1805.86 216.243   9
   2  -4   9 1738.71 193.591  40
   2  -4   9 1994.18 226.997  37
   2   4   9 2010.43 199.714  33
   2   4   9 1872.70 204.852  34
   2  -4   9 1907.74 233.684   8
   2  -4   9 1662.12 218.753  25
   2   4  10 330.487 105.189  34
   2  -4  10 316.649 93.6292  34
   2   4  10 312.544 92.2234  33
   2  -4  10 330.203 111.918  33
   2  -4  10 363.367 112.147  25
   2  -4  10 311.841 93.9991   8
   2   4  11 2477.86 226.912  34
   2  -4  11 2380.66 210.101  34
   2  -4  11 2430.75 224.331  33
   2  -4  11 2272.99 209.415  32
   2   4  11 1813.84 181.852  33
   2  -4  12 698.867 110.813   7
   2  -4  12 606.774 99.7132  34
   2  -4  12 620.630 107.951  33
   2  -4  12 449.583 83.4744  32
   2   4  12 514.333 84.3398  10
   2   4  12 462.670 88.2328  34
   2  -4  13 4191.31 220.314   7
   2  -4  13 4058.92 197.371  34
   2  -4  13 3902.62 198.692   6
   2   4  13 4508.48 233.935  34
   2  -4  13 3849.26 199.390  32
  -2   5  14 2181.57 152.367  34
  -2  -5  14 2596.54 181.740  31
  -2   5  14 3494.51 232.841  31
  -2  -5  14 2975.23 205.653  32
  -2  -5  13 4131.81 284.215  32
  -2  -5  13 4204.13 261.397  47
  -2  -5  13 4338.81 289.221   6
  -2   5  13 3714.22 249.991  34
  -2   5  13 3276.37 229.408  32
  -2  -5  13 4233.62 288.761  31
  -2   5  13 4232.37 263.521  47
  -2   5  12 292.637 82.3036  47
  -2  -5  12 550.570 124.785   6
  -2   5  12 392.390 96.5629   4
  -2   5  12 478.886 122.578  34
  -2  -5  12 538.876 120.052  32
  -2   5  12 172.983 79.3097  32
  -2  -5  12 584.012 135.302  31
  -2  -5  12 386.152 99.9724  47
  -2  -5  12 429.980 105.134  27
  -2  -5  11 545.360 119.111   7
  -2  -5  11 647.389 149.848   6
  -2   5  11 629.803 125.550   4
  -2   5  11 669.744 146.623  34
  -2  -5  11 432.939 136.519  31
  -2  -5  11 660.321 131.957  32
  -2   5  11 590.662 128.006  32
  -2  -5  11 590.004 107.959  30
  -2  -5  11 579.275 123.256  27
  -2  -5  11 837.664 147.181  47
  -2  -5  10 40150.6 1254.44   7
  -2  -5  10 43855.4 1317.31   6
  -2   5  10 40530.5 1293.17   4
  -2   5  10 41089.4 1268.37  34
  -2  -5  10 40976.1 1309.11  47
  -2  -5  10 40560.9 1249.81  46
  -2  -5  10 40225.4 1303.16  32
  -2  -5  10 42492.0 1369.39  31
  -2  -5  10 41695.1 1234.98  30
   2   5  -9 860.012 227.493  54
  -2   5   9 1267.66 172.638   6
  -2  -5   9 1283.88 175.037   6
  -2   5   9 1126.85 171.483  34
  -2  -5   9 1386.35 187.500  47
  -2  -5   9 1031.80 162.265  32
  -2  -5   9 1108.42 169.232  31
  -2  -5   9 1346.78 167.319  30
  -2  -5   9 1474.46 175.698   7
  -2   5   9 1179.95 172.145   4
  -2  -5   9 1305.10 164.651  46
   2   5  -8 311.356 148.723  54
   2  -5  -8 385.358 170.147  54
   2  -5  -7 61755.3 2074.41  54
   2   5  -7 59695.6 1961.32  54
  -2  -5   7 59414.2 2002.77  50
   2  -5  -6 97499.4 2805.76  54
  -2  -5   6 100330. 2770.78  50
   2   5  -6 96096.5 2711.47  54
   2  -5  -5 11580.2 648.604  54
   2   5  -5 10227.7 593.173  54
  -2  -5   5 11805.1 633.188  50
   2  -5  -4 102687. 2824.25   3
   2  -5  -4 107507. 2777.75  54
   2   5  -4 106644. 2737.28  54
  -2  -5   4 105544. 2722.67  50
   2   5  -3 155.100 95.1789  54
   2  -5  -3 171.106 96.1150  54
   2  -5  -3 88.0631 102.056   3
   2  -5  -2 6263.92 308.751  51
   2   5  -2 6265.11 381.383  54
  -2   5   2 6441.14 312.185  52
   2  -5  -2 6629.18 379.577  54
   2  -5  -2 6343.72 424.151   3
   2  -5  -1 28614.0 925.870  54
   2   5  -1 30928.5 994.058  54
  -2   5   1 30809.7 935.742  52
   2  -5  -1 29229.5 926.302  51
   2  -5   0 208.307 81.5058  54
   2  -5   0 129.849 68.0226  51
  -2   5   0 150.521 72.2449  52
   2  -5   0 272.416 107.763   3
   2  -5   1 1082.63 124.500  54
  -2   5  -1 1439.48 185.548  52
   2   5   1 1042.08 150.480  54
  -2  -5  -1 1203.88 180.148  52
   2  -5   1 1064.83 166.540  51
  -2   5  -2 55679.3 1704.80  52
   2   5   2 59136.3 1638.49  54
   2  -5   2 56187.7 1511.83  54
  -2  -5  -2 58921.0 1730.23  52
  -2   5  -3 41023.4 1387.82  52
  -2  -5  -3 37113.1 1329.44  52
  -2   5  -3 38333.9 1199.93   1
  -2  -5  -4 27869.6 965.984   2
  -2  -5  -4 26710.8 1110.06  52
  -2   5  -4 26994.7 1132.86  52
  -2  -5  -5 2408.51 308.321  52
  -2   5  -5 2465.64 328.522  52
   2  -5   5 2649.34 274.376  49
  -2  -5  -6 184.950 128.100  52
  -2   5  -6 134.991 109.846  52
   2  -5   6 6.12353 68.0803  49
   2   5   6 146.388 81.1823  49
  -2  -5  -7 11927.8 793.287  52
   2  -5   7 10902.2 556.360  28
   2  -5   7 11892.7 713.970  49
   2   5   7 13211.4 769.041  49
  -2   5  -7 11746.4 823.706  52
   2  -5   8 118.537 69.3958   8
   2  -5   8 257.173 91.1490  37
   2  -5   8 255.196 102.833  25
   2   5   8 317.775 98.7006  34
   2   5   8 221.442 74.9670  33
   2  -5   8 128.618 73.2729  24
   2  -5   8 94.3701 74.7109  38
   2  -5   8 159.314 86.5523   9
   2  -5   8 441.102 100.147  40
   2  -5   9 6584.31 417.298  37
   2   5   9 7093.47 409.084  34
   2   5   9 6157.41 357.940  33
   2  -5   9 6580.28 386.213  40
   2  -5   9 6128.09 422.611   9
   2  -5   9 6747.29 448.433  25
   2  -5   9 6574.93 439.368   8
   2  -5  10 354.915 110.569  25
   2  -5  10 526.934 118.232  33
   2   5  10 272.602 87.8114  34
   2  -5  10 107.539 71.0528  34
   2   5  10 380.602 92.4140  33
   2  -5  10 278.409 119.944   8
   2  -5  10 445.732 103.438  40
   2  -5  11 680.892 115.662  34
   2   5  11 572.376 129.248  34
   2   5  11 466.703 92.9742  33
   2  -5  11 566.796 121.150  33
   2  -5  11 589.372 117.497  32
   2  -5  11 466.818 112.214  25
   2  -5  12 7690.28 380.510   7
   2   5  12 8352.02 390.548  34
   2  -5  12 7963.31 376.849  33
   2  -5  12 7854.92 357.915  32
   2  -5  12 8392.68 361.561  34
   2   5  12 8320.09 353.855  10
   2  -5  13 3015.07 172.988   6
   2   5  13 3396.79 198.164  34
   2   5  13 3551.34 209.996  32
   2  -5  13 3241.65 189.329   7
  -2  -6  14 343.355 69.6544  31
  -2   6  14 397.834 81.3862  31
  -2   6  14 398.733 66.6344  34
  -2  -6  13 3865.02 265.932   6
  -2  -6  13 3739.11 241.361  47
  -2  -6  13 3679.72 266.222  32
  -2   6  13 3674.97 245.431  34
  -2  -6  13 3834.85 270.079  31
  -2   6  13 3533.71 237.018  47
  -2  -6  12 3332.71 272.953   6
  -2   6  12 3169.11 261.934  47
  -2   6  12 3532.22 271.934   4
  -2   6  12 3264.93 263.452  34
  -2  -6  12 3659.42 295.077  32
  -2  -6  12 3512.95 295.079  31
  -2  -6  12 3339.33 258.578  27
  -2  -6  12 3486.59 271.259  47
  -2  -6  11 8670.42 461.439   7
  -2   6  11 9942.56 498.751  34
  -2   6  11 9048.56 495.842   4
  -2  -6  11 10298.2 519.156   6
  -2  -6  11 8320.33 483.626  32
  -2  -6  11 9133.52 494.409  47
  -2  -6  11 9571.92 536.045  31
  -2  -6  11 9508.15 461.377  30
  -2  -6  11 10083.7 507.989  27
  -2  -6  11 9622.96 500.839   9
  -2  -6  10 2178.63 222.859   7
  -2  -6  10 2338.21 236.228   9
  -2  -6  10 2483.31 249.719   6
  -2  -6  10 2184.85 240.346  47
  -2   6  10 2550.87 254.412  34
  -2  -6  10 1979.42 227.672  32
  -2  -6  10 2130.93 253.095  31
  -2   6  10 2445.39 253.286   4
  -2  -6  10 2450.96 228.098  30
  -2  -6   9-47.6400 80.8265  47
  -2  -6   9-33.1224 70.6896   6
  -2   6   9 196.505 103.219  34
  -2   6   9 61.7733 71.4043   4
  -2  -6   9-145.440 125.594  32
  -2  -6   9 15.8387 78.3703  31
  -2  -6   9 80.6912 68.1296  30
  -2  -6   9 69.6220 63.7788   7
  -2  -6   9 60.1098 68.6672  46
   2   6  -8 2905.24 377.301  54
   2  -6  -8 2990.25 402.233  54
  -2  -6   8 3050.12 398.412  50
   2   6  -7 25115.0 1119.78  54
  -2  -6   7 26226.2 1191.57  50
   2  -6  -7 28532.3 1252.94  54
   2  -6  -6 119112. 3218.97  54
   2   6  -6 114020. 3108.69  54
  -2  -6   6 116527. 3191.17  50
   2   6  -5 341.775 124.490  54
   2  -6  -5 431.764 154.229  54
  -2  -6   5 226.201 109.145  50
   2  -6  -4 7126.45 514.637   3
   2   6  -4 7209.68 457.901  54
   2  -6  -4 7714.73 483.531  54
  -2  -6   4 8474.26 502.840  50
   2  -6  -3 20401.9 794.631  54
   2   6  -3 18952.3 772.148  54
  -2  -6   3 20267.3 657.912  51
   2  -6  -3 21666.8 902.778   3
   2  -6  -2 17407.8 630.481  51
   2   6  -2 18482.8 726.509  54
   2  -6  -2 18592.4 698.120  54
   2  -6  -2 20086.6 835.911   3
  -2   6   2 18832.5 633.532  52
   2  -6  -1 476.004 96.3538  54
   2   6  -1 475.445 131.568  54
   2  -6  -1 462.633 102.904  51
   2  -6  -1 316.371 107.226   3
  -2   6   1 472.724 99.4283  52
   2  -6   0 113327. 2872.76  51
  -2   6   0 117870. 2873.59  52
   2  -6   0 116102. 2951.72   3
   2  -6   0 111783. 2731.50  54
   2   6   1 47448.1 1375.70  54
   2  -6   1 45608.8 1245.56  54
   2  -6   1 46327.8 1438.83  51
  -2   6  -1 48142.5 1444.06  52
   2   6   2 266925. 6056.35  54
  -2  -6  -2 272725. 6201.73  52
  -2   6  -2 269779. 6193.75  52
   2  -6   2 254043. 6172.22  51
  -2  -6  -3 48013.3 1565.79  52
  -2  -6  -3 45593.6 1400.06   2
  -2   6  -3 47454.0 1576.90  52
  -2   6  -4 21487.5 1001.69  52
  -2  -6  -4 21785.3 983.510  52
  -2  -6  -4 21267.3 844.538   2
  -2  -6  -5 2230.54 305.539  52
  -2  -6  -5 2237.94 252.679   2
   2  -6   5 2494.75 263.392  49
  -2   6  -5 2109.75 320.082  52
  -2  -6  -6 16774.3 921.459  52
  -2   6  -6 15688.3 940.349  52
   2  -6   6 15760.5 788.714  49
   2   6   6 16030.4 820.320  49
   2  -6   7 170.673 87.4939  24
   2  -6   7 257.021 84.5639  25
   2  -6   7 25.9146 69.5068  38
   2   6   7 182.252 87.4118  49
  -2   6  -7 47.5731 83.3431  52
   2   6   7 7.88614 50.9254  34
   2  -6   7 106.894 45.8730  40
   2  -6   7 109.043 61.4830  28
   2  -6   7 114.368 74.4611  49
   2  -6   8 3840.39 284.703  40
   2  -6   8 3293.47 311.307  38
   2  -6   8 4043.30 326.138  37
   2   6   8 4058.78 298.823  34
   2  -6   8 3772.08 317.342   9
   2  -6   8 4155.40 332.245  24
   2  -6   8 4394.62 357.021  25
   2  -6   8 4479.71 346.897   8
   2  -6   9 7585.10 452.272  37
   2  -6   9 8025.41 434.815  40
   2   6   9 7999.91 442.402  34
   2  -6   9 7603.19 478.138   9
   2  -6   9 8132.93 496.599   8
   2  -6   9 7478.62 479.180  25
   2  -6  10 27368.3 926.455  40
  -2  -6 -10 28535.8 949.349  20
   2   6  10 28275.6 955.019  34
   2  -6  10 26392.2 897.550  34
   2   6  10 27811.2 884.136  33
   2  -6  10 29177.7 956.936  33
   2  -6  10 26148.8 910.423  32
   2  -6  10 26960.8 1000.00  25
   2  -6  10 27448.8 1014.32   8
   2  -6  11 6701.91 409.945   8
   2   6  11 6695.69 379.163  34
   2  -6  11 6251.30 339.703  34
   2  -6  11 6920.78 375.918  33
   2  -6  11 6217.90 344.934  32
   2  -6  11 6259.17 377.025  25
   2  -6  12 1406.14 130.942  34
   2   6  12 1214.51 143.608  34
   2  -6  12 1352.96 145.483  33
   2  -6  12 1102.13 118.737  32
   2   6  12 928.549 111.306  10
   2  -6  12 1440.02 154.029   7
   2  -6  13 49.8732 34.8421   7
   2  -6  13-95.9326 39.3393   6
   2   6  13 8.54302 39.6210  32
   2   6  13 17.3706 39.0337  34
  -2   7  14 18.1750 51.7485  31
  -2   7  14 35.8096 33.5302  34
  -2  -7  13 542.149 132.071  32
  -2  -7  13 308.470 76.1685  27
  -2   7  13 254.836 73.9983  47
  -2   7  13 257.447 69.0521   4
  -2  -7  13 324.158 88.2194   6
  -2   7  13 283.067 79.4068  34
  -2  -7  13 389.989 96.0029  31
  -2   7  12 7961.26 425.347   4
  -2  -7  12 8072.42 403.873  26
  -2  -7  12 7497.86 423.732  32
  -2  -7  12 7978.30 431.116   6
  -2  -7  12 7807.87 415.206  47
  -2   7  12 7362.16 404.817  34
  -2  -7  12 7349.63 435.620  31
  -2  -7  12 7605.56 412.144   9
  -2  -7  12 8297.89 422.394  27
  -2   7  12 7363.24 408.617  47
  -2  -7  11 258.360 92.4026  47
  -2  -7  11 334.324 96.0432   6
  -2   7  11 284.492 99.9617   4
  -2   7  11 224.511 101.189  34
  -2  -7  11 253.108 105.635  32
  -2  -7  11 182.353 90.7920  31
  -2  -7  11 414.488 113.846  27
  -2  -7  11 383.286 95.9264  30
  -2  -7  11 333.295 102.457   9
  -2  -7  11 284.946 91.7735   7
  -2  -7  10 11610.6 537.986   7
  -2   7  10 11907.3 593.276   4
  -2   7  10 11456.3 546.488  41
  -2  -7  10 11563.6 571.266   9
  -2  -7  10 11543.9 535.267  29
  -2  -7  10 11920.4 582.603   6
  -2  -7  10 11569.9 580.730  47
  -2   7  10 12359.3 569.530  34
  -2  -7  10 11486.1 571.860  32
  -2  -7  10 11985.3 612.512  31
  -2  -7  10 12272.5 551.455  30
  -2  -7   9 17768.1 693.326  29
  -2  -7   9 17768.5 737.411  47
  -2   7   9 16061.6 681.199  34
  -2   7   9 17109.6 736.738   4
  -2  -7   9 16288.9 705.802  32
  -2  -7   9 17665.7 756.638  31
  -2  -7   9 17186.8 690.497  46
  -2  -7   9 17357.7 680.218  30
  -2  -7   9 17195.6 711.185   6
  -2   7   8 1459.58 194.861   4
  -2   7   8 1578.23 191.641  34
  -2  -7   8 1387.72 174.142  32
  -2  -7   8 1517.63 196.967  31
  -2  -7   8 1735.75 183.076  30
  -2  -7   8 1710.18 196.763  47
  -2  -7   8 1390.42 168.281  46
   2   7  -8 1274.58 253.022  54
   2  -7  -8 1617.22 287.157  54
  -2  -7   8 1644.18 293.608  50
   2   7  -7 1844.35 270.431  54
   2  -7  -7 2085.70 313.152  54
  -2  -7   7 1920.90 301.479  50
   2   7  -6 4741.06 408.469  54
   2  -7  -6 4659.98 438.999  54
  -2  -7   6 4296.36 423.509  50
   2  -7  -5 154389. 3888.16  54
   2   7  -5 152622. 3818.84  54
  -2  -7   5 153101. 3913.02  50
   2   7  -4 110.071 86.8809  54
   2  -7  -4 166.870 90.4294  54
  -2  -7   4 105.005 76.8455  50
   2  -7  -3 554.997 139.323   3
   2   7  -3 740.892 145.210  54
   2  -7  -3 569.037 127.316  54
  -2  -7   3 636.897 104.431  51
   2  -7  -2 232.974 82.5077  54
   2  -7  -2 98.2692 105.833   3
   2   7  -2 363.615 128.430  54
   2  -7  -2 215.697 77.0814  51
   2  -7  -1 14049.7 553.304  54
   2  -7  -1 14558.8 612.386  51
   2   7  -1 14949.0 632.326  54
   2  -7  -1 16358.3 737.785   3
   2  -7   0 118380. 2860.79  54
   2   7   0 126091. 3019.17  54
   2  -7   0 131292. 3166.20   3
   2  -7   0 124021. 3071.59  51
   2   7   1 3563.85 281.237  54
   2  -7   1 3211.48 302.972  51
   2  -7   1 3300.09 212.159  54
  -2   7  -1 3780.62 321.334  52
  -2   7  -2 248255. 5664.65  52
   2  -7   2 233159. 5647.82  51
  -2  -7  -2 229605. 5462.07   2
   2   7   2 244123. 5504.24  54
  -2  -7  -3 1503.32 200.275   2
  -2   7  -3 1660.65 249.081  52
  -2  -7  -4 4644.14 367.576   2
  -2   7  -4 5456.79 474.867  52
  -2  -7  -5 495.068 133.332   2
  -2   7  -5 549.541 172.222  52
   2  -7   5 540.935 136.700  49
   2   7   6 38267.6 1401.44  49
  -2   7  -6 37146.9 1595.91  52
   2  -7   6 38062.3 1364.72  49
   2  -7   7 225.092 87.9378  24
   2   7   7 220.439 113.566  49
   2  -7   7 136.728 69.5788  38
   2  -7   7 237.725 104.784  28
   2  -7   7 183.249 81.2277  37
  -2   7  -7 10.8848 118.853  52
   2   7   7 117.791 56.9283  34
   2  -7   7 218.105 73.3722  40
   2  -7   7 161.863 89.0274   9
   2  -7   7 177.111 109.963  49
   2  -7   8 3795.98 329.460  28
   2   7   8 3897.01 291.547  34
   2  -7   8 4019.12 291.056  40
   2  -7   8 3227.71 303.000   8
   2  -7   8 3749.67 327.818  38
   2  -7   8 3488.00 310.591   9
   2  -7   8 4119.36 349.753  25
   2  -7   8 3503.32 313.891  24
   2  -7   8 3663.45 310.032  37
   2  -7   9 41397.4 1366.94   8
   2   7   9 41958.3 1274.86  34
   2  -7   9 41632.2 1374.22  25
   2  -7   9 41682.6 1263.08  40
   2  -7   9 41744.0 1357.25   9
   2  -7   9 41457.0 1324.32  24
   2  -7  10 67.0200 91.3076  25
   2  -7  10 27.9103 63.4985  40
   2   7  10-5.71077 73.8295  34
   2  -7  10 11.6191 65.6285  34
   2  -7  10 47.1547 61.2045  33
  -2  -7 -10-105.153 73.4444  20
   2  -7  10-114.389 100.318   8
   2  -7  11 1160.40 157.660  25
   2  -7  11 1333.84 147.118  34
   2   7  11 1224.01 162.468  34
   2  -7  11 1341.37 163.443  33
   2  -7  11 1596.11 199.322   8
   2   7  11 1040.68 139.534  10
   2  -7  12 4329.06 268.500   7
   2   7  12 4656.35 277.400  34
   2  -7  12 4881.11 269.797  33
   2   7  12 4213.23 240.685  10
   2  -7  13 1562.80 126.831   7
   2   7  13 1787.75 135.435  34
   2   7  13 1827.99 140.416  32
   2  -7  13 1859.94 128.382   6
  -2  -8  14 9786.15 359.708  32
  -2   8  14 7516.45 350.664  31
  -2  -8  13 7610.52 376.717  32
  -2  -8  13 7299.26 360.663   6
  -2   8  13 7124.25 345.073   4
  -2  -8  13 7034.62 333.346  27
  -2  -8  13 7164.74 362.685  31
  -2   8  13 7150.22 350.469  34
  -2  -8  12 179.197 117.223  32
  -2  -8  12 44.9456 59.5867  47
  -2   8  12 124.710 68.1220   4
  -2  -8  12 113.464 57.4567   6
  -2   8  12 38.2758 76.5569  34
  -2  -8  12 72.5856 75.0320  31
  -2  -8  12 147.999 66.5889  30
  -2  -8  12 58.5789 59.7661   9
  -2  -8  12 109.290 68.4236  27
  -2  -8  12 78.9575 63.2528  26
  -2   8  12 65.9153 61.3521  47
  -2   8  11 3687.26 303.180   4
  -2  -8  11 3475.37 298.027  32
  -2  -8  11 3591.03 294.190   6
  -2   8  11 3747.16 296.897  34
  -2  -8  11 3984.75 325.626  31
  -2  -8  11 3853.84 304.971   9
  -2  -8  11 3662.00 274.469  30
  -2  -8  11 3805.74 301.828  27
  -2  -8  11 3762.51 302.135  47
  -2  -8  10 3111.51 260.357  29
  -2   8  10 3390.37 304.344   4
  -2  -8  10 2900.63 271.743   6
  -2   8  10 2722.70 261.482  34
  -2  -8  10 3181.88 278.729  32
  -2  -8  10 3654.04 320.078  31
  -2  -8  10 2936.11 253.162  30
  -2  -8  10 3017.10 279.065   9
  -2   8  10 3301.24 277.600  41
  -2  -8  10 3340.59 293.557  47
  -2  -8   9 20695.4 787.501  46
  -2   8   9 21692.8 807.389  34
  -2  -8   9 22347.8 807.588  29
  -2  -8   9 19154.5 796.908  32
  -2  -8   9 21087.3 834.814  47
  -2  -8   9 21951.0 793.335  30
  -2  -8   9 20710.0 805.238   6
  -2  -8   9 21062.1 852.903  31
  -2   8   9 21736.0 858.469   4
  -2  -8   8 4496.06 317.699   6
  -2   8   8 4216.97 310.015  34
  -2  -8   8 4813.00 342.294  47
  -2  -8   8 3730.64 297.669  32
  -2  -8   8 4581.98 343.119  31
  -2  -8   8 4708.63 317.274  46
  -2  -8   8 4613.52 309.011  30
  -2  -8   8 4894.88 340.707  15
   2  -8  -8 4501.77 484.957  54
  -2  -8   8 4479.07 495.469  50
  -2   8   8 4975.23 358.650   4
   2   8  -7 181.047 111.099  54
   2  -8  -7 84.1591 120.240  54
  -2  -8   7 117.816 95.9621  50
   2   8  -6 103996. 2853.77  54
  -2  -8   6 106171. 3006.29  50
   2  -8  -6 101868. 2914.64  54
   2   8  -5 153175. 3847.45  54
   2  -8  -5 153971. 4102.66   3
  -2  -8   5 154003. 3989.57  50
   2  -8  -5 158425. 3923.68  54
   2  -8  -4 9751.44 633.329   3
   2  -8  -4 9346.69 532.460  54
  -2  -8   4 9359.70 459.047   2
  -2  -8   4 8962.75 564.737  50
   2   8  -4 9392.72 520.353  54
   2  -8  -3 50179.1 1468.88  54
   2   8  -3 49458.1 1478.29  54
   2  -8  -3 48399.9 1384.84  51
  -2  -8   3 49083.5 1402.78  51
  -2  -8   3 53566.1 1451.62   2
   2  -8  -3 50288.4 1662.89   3
   2  -8  -2 59429.4 1647.74  51
  -2  -8   2 61957.0 1681.69  51
   2  -8  -2 57321.2 1606.59  54
   2   8  -2 60497.9 1690.96  54
   2   8  -1 23487.3 843.164  54
   2  -8  -1 24933.6 979.635   3
   2  -8  -1 22317.5 746.031  54
   2  -8  -1 23634.7 863.127  51
   2   8   0 255.721 63.9440  54
   2  -8   0 452.228 126.965  51
   2  -8   0 443.710 79.9094  54
   2  -8   0 372.349 114.646   3
   2  -8   1 3325.83 207.745  54
   2   8   1 3431.52 283.292  54
   2  -8   1 3466.22 327.600  51
  -2  -8  -1 3511.14 290.321   2
  -2   8  -2 54355.2 1721.84  52
  -2  -8  -2 54775.5 1600.51   2
   2  -8   2 51605.5 1716.26  51
  -2  -8  -3 911.709 161.118   2
  -2   8  -3 868.759 194.022  52
   2  -8   3 1091.23 198.095  51
   2  -8   4 43607.2 1336.93  49
  -2  -8  -4 45143.0 1461.23   2
  -2   8  -4 40398.3 1587.86  52
   2  -8   5 45666.1 1443.14  49
  -2  -8  -5 43453.5 1497.41   2
  -2   8  -5 44652.1 1728.21  52
   2  -8   6 4520.50 395.257  49
  -2   8  -6 4021.19 480.786  52
   2   8   6 4158.32 392.115  49
   2  -8   7 3671.86 269.793  40
   2  -8   7 3171.94 297.779  38
   2  -8   7 3417.19 373.109  49
   2   8   7 3203.80 369.572  49
   2   8   7 3620.22 265.417  34
   2  -8   7 3557.42 307.492  28
   2  -8   7 3116.94 285.222  37
   2  -8   7 3713.33 305.510   9
  -2   8  -7 3879.22 488.556  52
   2  -8   7 3578.99 311.426  24
   2  -8   8 4998.43 332.896  40
   2  -8   8 5531.85 407.038  38
   2  -8   8 5515.84 385.801  37
   2   8   8 5509.60 349.872  34
   2  -8   8 5413.77 388.641   9
   2  -8   8 4834.05 378.848  28
   2  -8   8 5212.63 403.661  25
   2  -8   8 5539.82 397.675  24
   2  -8   9 21310.7 804.463  40
   2  -8   9 21124.2 897.360  38
  -2  -8  -9 23667.4 861.495  20
   2  -8   9 22192.0 911.458  25
   2   8   9 22950.2 826.324  34
   2  -8   9 21221.9 876.219   9
   2  -8   9 22425.9 903.062   8
   2  -8   9 22125.4 874.910  24
   2  -8  10 869.978 160.572  25
   2   8  10 643.726 130.332  34
   2  -8  10 911.111 130.009  34
   2  -8  10 777.020 134.942  33
  -2  -8 -10 886.861 145.619  20
   2  -8  10 833.952 144.652  40
   2  -8  10 809.784 156.579   9
   2  -8  10 556.117 127.240   8
   2  -8  11 23486.2 819.174  25
   2   8  11 22948.5 786.414  34
   2  -8  11 21639.5 710.117  34
   2  -8  11 23568.8 776.761  33
   2   8  11 23509.4 774.084  10
   2  -8  11 21319.6 822.002   8
   2  -8  12 313.797 81.3686   7
   2   8  12 111.202 63.8008  34
   2  -8  12 289.461 73.3209  33
   2   8  12 327.322 73.3965  10
   2   8  13 97.7216 43.6559  34
   2   8  13 79.2788 41.7319  32
   2  -8  13 162.079 47.0037   7
  -2  -9  14 6436.75 267.963  32
  -2   9  14 2455.07 185.110  31
  -2  -9  13 128.140 65.6671   6
  -2   9  13 46.6320 47.2242   4
  -2  -9  13 106.149 47.8978  27
  -2  -9  13 209.690 77.1101  31
  -2   9  13 99.3028 61.3425  34
  -2  -9  13 111.029 47.0493  26
  -2  -9  12 68.7760 51.2602  47
  -2   9  12 66.6433 77.6659  34
  -2   9  12-38.1962 60.0385   4
  -2  -9  12 227.932 150.770  32
  -2  -9  12 228.137 111.865  31
  -2  -9  12 25.6082 53.9524   9
  -2  -9  12 15.8243 45.6616  30
  -2  -9  12-24.8129 62.8440  27
  -2  -9  12 33.1153 47.5443  26
  -2  -9  12 89.8711 80.5080   6
  -2   9  11 7149.36 436.172   4
  -2   9  11 6609.74 384.006  41
  -2   9  11 6646.45 398.449  34
  -2  -9  11 6876.69 417.055  32
  -2  -9  11 7321.34 444.073  31
  -2  -9  11 6825.36 387.295  30
  -2  -9  11 7183.80 416.997   6
  -2  -9  11 7171.26 383.723  29
  -2  -9  11 6731.39 414.077   9
  -2  -9  11 7812.89 435.558  27
  -2  -9  11 7185.12 423.529  47
  -2  -9  10 7723.22 424.373  29
  -2   9  10 7580.05 465.180   4
  -2  -9  10 7651.11 451.523  27
  -2   9  10 7450.72 435.074  41
  -2  -9  10 7217.31 438.694  32
  -2   9  10 7282.03 429.441  34
  -2  -9  10 7270.60 448.836  47
  -2  -9  10 7422.00 436.483   6
  -2  -9  10 8002.85 479.333  31
  -2  -9  10 7038.76 411.981  30
  -2  -9  10 7800.07 457.200   9
  -2   9   9 369.024 126.340   4
  -2  -9   9 497.110 120.710  47
  -2  -9   9 451.248 107.683   6
  -2   9   9 625.408 139.389  34
  -2  -9   9 458.756 123.534  32
  -2  -9   9 448.161 112.597  31
  -2  -9   9 495.313 115.407  30
  -2  -9   9 459.737 113.528  29
  -2  -9   9 448.367 112.572  46
  -2  -9   8 240.592 93.3791  47
  -2  -9   8 164.775 73.8512   6
  -2  -9   8 346.284 103.906  46
  -2   9   8 287.975 105.228  34
  -2   9   8 266.331 99.6681   4
  -2  -9   8 81.3693 84.2618  32
  -2  -9   8 82.6608 62.0262  31
  -2  -9   8 162.031 74.9892  30
   2  -9  -8 236.612 141.549  54
  -2  -9   8 384.701 105.458  15
  -2  -9   8 509.058 171.900  50
   2  -9  -7 11238.6 735.229  54
  -2  -9   7 11857.1 803.509  50
   2   9  -6 85037.3 2443.73  54
  -2  -9   6 89209.5 2657.66  50
   2  -9  -6 84820.3 2515.90  54
   2  -9  -5 210775. 5302.94   3
   2  -9  -5 217323. 5078.60  54
  -2  -9   5 216628. 5220.23  50
   2   9  -4 8084.92 483.170  54
   2  -9  -4 8833.11 510.842  54
  -2  -9   4 9103.78 469.206   2
  -2  -9   4 8598.90 571.297  50
   2  -9  -4 8265.02 596.569   3
   2  -9  -3 839.398 141.918  54
  -2  -9   3 1000.31 155.117   2
   2  -9  -3 1170.53 221.373   3
   2  -9  -3 897.923 141.117  51
   2   9  -3 1140.57 178.916  54
  -2  -9   3 794.345 135.393  51
   2   9  -2 6731.12 408.147  54
   2  -9  -2 6318.52 400.821  51
   2  -9  -2 5890.24 345.788  54
  -2  -9   2 6340.73 396.368   2
   2  -9  -2 7212.74 505.995   3
  -2  -9   2 7019.13 425.425  51
   2   9  -1 4830.15 329.375  54
   2  -9  -1 4519.88 391.891   3
  -2  -9   1 4402.12 327.085   2
   2  -9  -1 4315.85 339.708  51
   2   9   0 28175.7 954.314  54
   2  -9   0 26225.3 1032.89  51
   2  -9   0 27787.9 1075.23   3
  -2  -9   0 29232.0 1007.67   2
   2   9   1 86504.0 2234.48  54
  -2  -9  -1 81805.8 2265.25   2
   2  -9   1 85223.0 2400.85  51
  -2  -9  -2 170356. 4072.41   2
   2  -9   2 161902. 4222.16  51
  -2   9  -3 5340.99 471.433  52
  -2  -9  -3 4925.52 393.502   2
   2  -9   3 4265.73 425.565  51
  -2  -9  -4 390.458 123.120   2
  -2   9  -4 685.852 201.375  52
  -2  -9  -5 3312.60 346.088   2
  -2   9  -5 3178.33 418.546  52
  -2   9  -6 566.669 189.989  52
   2   9   6 193.892 86.1143  49
   2  -9   7 12907.1 616.898   9
   2  -9   7 12298.4 627.271  28
   2  -9   7 14226.2 672.278  24
   2  -9   7 13385.4 566.289  40
   2  -9   7 13071.9 645.462  38
   2  -9   7 13449.2 638.708  37
   2   9   7 13695.4 570.050  34
   2   9   7 14170.2 804.121  49
   2  -9   8 1419.40 206.867  24
   2  -9   8 1235.65 166.540  40
   2  -9   8 1138.45 192.581  38
  -2  -9  -8 1220.37 185.744  20
   2   9   8 1484.93 180.981  34
   2  -9   8 1177.64 191.727  28
   2  -9   8 969.463 164.873   9
   2  -9   8 960.751 166.100  37
   2  -9   8 837.382 171.592  25
   2  -9   9 1035.23 177.782  24
   2  -9   9 901.989 163.248   8
   2  -9   9 1372.60 206.575  25
   2  -9   9 1149.20 181.206   9
   2  -9   9 1211.96 202.133  38
  -2  -9  -9 1471.88 198.776  20
   2   9   9 1309.86 173.461  34
   2  -9   9 1144.36 162.485  33
   2  -9   9 1042.31 156.297  40
   2  -9  10 6014.92 363.400  40
  -2  -9 -10 6831.76 390.414  20
   2   9  10 5806.83 358.340  34
   2  -9  10 5498.94 314.965  34
   2  -9  10 6285.47 362.997  33
   2  -9  10 6047.41 406.138  25
   2  -9  10 5338.85 381.956   9
   2  -9  10 5749.13 400.868   8
   2   9  11 15183.8 591.265  34
   2  -9  11 15532.0 580.777  33
   2   9  11 15288.9 581.278  10
   2  -9  11 14914.8 614.607  25
   2  -9  11 14727.2 635.318   8
   2  -9  12 183.924 61.1377  33
   2  -9  12 83.5168 48.7492   7
   2   9  12 122.489 61.6149  34
   2   9  12 56.3381 44.5124  10
  -2  10  14 5456.04 260.566  31
  -2  10  13 2515.53 193.915   4
  -2  10  13 2676.01 199.541  34
  -2 -10  13 2918.16 206.632  31
  -2 -10  13 2641.44 183.705  26
  -2 -10  12 542.263 110.293  27
  -2 -10  12 409.328 97.8108   6
  -2  10  12 629.902 120.807   4
  -2  10  12 552.733 114.330  34
  -2 -10  12 465.468 111.600  31
  -2 -10  12 723.724 108.315  30
  -2 -10  12 539.375 114.588   9
  -2 -10  12 703.063 119.257  26
  -2 -10  11 234.821 95.4451  47
  -2  10  11 79.9904 54.7990  41
  -2 -10  11 58.4308 76.9220   6
  -2  10  11 190.710 86.3768  34
  -2  10  11 79.8852 73.7882   4
  -2 -10  11 369.391 148.013  32
  -2 -10  11 50.1117 65.7348  31
  -2 -10  11 93.6599 63.5513  30
  -2 -10  11 54.7694 43.8933  29
  -2 -10  11 59.6363 64.3294   9
  -2 -10  11 171.864 77.9115  27
  -2 -10  10 950.632 167.683  47
  -2 -10  10 764.248 138.648   6
  -2  10  10 910.292 156.736  34
  -2  10  10 951.413 166.373   4
  -2 -10  10 963.580 172.860  31
  -2 -10  10 992.870 147.849  30
  -2 -10  10 731.763 124.828  29
  -2 -10  10 1331.72 207.681  32
  -2 -10  10 935.449 166.728  27
  -2 -10   9 22325.1 818.503  29
  -2 -10   9 22735.3 828.417  28
  -2 -10   9 20735.8 797.794   6
  -2  10   9 20816.6 863.214   4
  -2  10   9 20374.3 796.223  34
  -2 -10   9 20185.7 811.374  32
  -2 -10   9 22296.4 876.643  31
  -2 -10   9 22208.5 816.190  30
  -2 -10   9 21366.6 846.860  47
  -2 -10   8 20965.4 776.695   6
  -2 -10   8 22059.4 796.045  46
  -2  10   8 20402.0 780.456  34
  -2 -10   8 20136.3 796.897  32
  -2 -10   8 20764.1 835.646  31
  -2 -10   8 21842.1 836.865  47
  -2 -10   8 21003.9 783.079  30
  -2 -10   8 21240.5 827.521  15
  -2  10   8 21355.5 801.623  12
   2 -10  -7 50236.8 1793.93  54
  -2 -10   7 53916.6 1985.20  50
   2 -10  -6 37722.9 1414.29  54
  -2 -10   6 40060.6 1574.97  50
   2 -10  -5 54411.2 1931.64   3
   2 -10  -5 55654.6 1721.01  54
  -2 -10   5 52132.6 1841.47  50
   2 -10  -4 5199.15 471.008   3
  -2 -10   4 4693.09 342.787   2
  -2 -10   4 4249.15 412.359  50
   2  10  -4 4318.65 342.125  54
   2 -10  -4 4509.36 353.904  54
  -2 -10   3 50514.2 1473.58   2
   2  10  -3 47191.8 1431.49  54
   2 -10  -3 46464.2 1438.85  51
  -2 -10   3 46785.4 1441.61  51
   2 -10  -3 47637.4 1663.85   3
  -2 -10   2 3852.08 315.370   2
   2 -10  -2 3255.96 350.051   3
   2 -10  -2 3080.03 293.363  51
  -2 -10   2 3545.64 314.797  51
   2  10  -2 3878.65 301.166  54
   2 -10  -1 38933.4 1378.45   3
   2 -10  -1 36162.7 1278.67  51
  -2 -10   1 38225.6 1253.19   2
   2  10  -1 38847.0 1191.05  54
   2  10   0 12537.8 567.024  54
   2 -10   0 12263.4 674.688   3
  -2 -10   0 12897.0 631.432   2
   2 -10   0 11443.7 645.831  51
  -2 -10  -1 628.467 142.208   2
   2  10   1 450.486 107.474  54
   2 -10   1 326.529 132.872  51
  -2 -10  -2 43778.2 1438.63   2
   2 -10   2 41496.8 1548.05  51
  -2 -10  -3 50556.1 1640.15   2
  -2  10  -3 50519.3 1789.33  52
   2 -10   3 47723.7 1773.03  51
  -2  10  -4 899.160 224.734  52
   2 -10   4 885.921 218.532  51
  -2 -10  -4 957.977 197.151   2
  -2 -10  -5 67821.7 2171.30   2
  -2  10  -5 75424.0 2494.15  52
   2 -10   6 1122.34 169.264  28
   2  10   6 1471.36 226.357  49
  -2  10  -6 1475.30 309.293  52
   2 -10   6 1247.46 179.258  37
   2 -10   7 6281.18 413.916  39
   2 -10   7 6617.54 442.329  38
  -2 -10  -7 6663.54 414.026  20
   2 -10   7 5972.67 424.062  28
   2  10   7 6469.66 369.735  34
   2 -10   7 6662.88 436.377  37
   2  10   7 6546.61 354.781  17
   2 -10   7 6468.77 419.069   9
   2 -10   7 7701.09 404.836  40
   2 -10   7 7173.95 467.452  24
   2 -10   8 24167.8 981.649  28
   2 -10   8 26407.2 897.069  40
   2 -10   8 25610.3 997.346  38
   2 -10   8 24834.8 946.379  37
  -2 -10  -8 25864.2 940.066  20
   2  10   8 26009.7 884.584  34
   2 -10   8 25048.2 958.680   9
   2 -10   8 26093.9 1000.68  24
   2 -10   9 1745.44 225.288   8
   2 -10   9 1912.56 205.199  40
   2 -10   9 1848.27 244.022  38
  -2 -10  -9 2363.07 241.032  20
   2  10   9 2391.18 227.198  34
   2 -10   9 2224.97 247.419   9
   2 -10   9 2066.93 208.044  33
   2 -10   9 2031.80 248.417  25
   2 -10   9 1861.19 227.847  24
  -2 -10 -10 6989.40 407.408  20
   2  10  10 7950.33 416.463  34
   2 -10  10 7920.17 405.217  33
   2  10  10 8511.21 430.794  10
   2 -10  10 7554.86 451.123   9
   2 -10  10 7224.97 452.700   8
   2 -10  10 7318.04 455.296  25
   2 -10  10 7938.15 438.514  24
   2 -10  11 165.584 80.4841   8
   2 -10  11 98.8274 77.5216  25
   2  10  11 130.382 83.3787  34
   2 -10  11 161.604 72.7140  33
   2  10  11 191.834 76.2749  10
   2 -10  12 126.176 58.7318   7
   2  10  12 202.980 75.9480  34
   2  10  12 137.518 54.7415  10
  -2 -11  13 6077.65 294.487  26
  -2  11  13 6036.99 307.374  34
  -2  11  13 6298.21 316.103   4
  -2 -11  12 1093.00 143.332   9
  -2 -11  12 1207.94 147.360   6
  -2  11  12 1350.70 167.474   4
  -2  11  12 1203.35 152.329  34
  -2 -11  12 1286.39 163.720  31
  -2 -11  12 1271.38 138.546  30
  -2 -11  12 1112.69 146.685  26
  -2 -11  12 1319.50 156.153  27
  -2  11  11 2100.29 224.288   4
  -2 -11  11 2308.16 227.917  47
  -2  11  11 1932.34 210.151  34
  -2  11  11 1886.66 199.166  41
  -2 -11  11 2565.38 257.957  32
  -2 -11  11 1960.33 228.318  31
  -2 -11  11 1974.51 198.128  30
  -2 -11  11 1904.86 209.587   9
  -2 -11  11 1817.55 186.368  29
  -2 -11  11 1971.74 202.417   6
  -2 -11  11 2189.91 220.271  27
  -2 -11  10 3219.32 269.593   6
  -2  11  10 3462.45 312.166   4
  -2  11  10 2998.50 271.187  34
  -2 -11  10 3887.53 312.307  32
  -2 -11  10 3782.46 319.805  31
  -2 -11  10 3516.02 283.422  30
  -2 -11  10 3782.38 289.803  29
  -2 -11  10 3886.20 294.960  28
  -2 -11  10 3836.06 311.296  27
  -2 -11  10 3606.13 305.409  47
  -2 -11   9 4087.86 332.934  47
  -2  11   9 3446.69 314.320   4
  -2 -11   9 3415.43 277.147   6
  -2 -11   9 3595.59 290.709  29
  -2  11   9 2925.94 267.132  34
  -2 -11   9 3450.03 305.593  32
  -2 -11   9 3663.89 321.862  31
  -2 -11   9 3448.09 285.928  30
  -2 -11   9 3155.08 293.146  15
  -2 -11   9 3915.73 307.159  28
  -2 -11   8 4524.33 344.744  47
  -2 -11   8 4489.35 309.200   6
  -2 -11   8 3935.54 301.677  46
  -2  11   8 4128.85 314.830  34
  -2 -11   8 4254.31 316.331  29
  -2 -11   8 4253.92 336.255  32
  -2  11   8 3940.57 311.458  12
  -2 -11   8 4988.53 335.247  30
  -2 -11   8 4598.20 343.015  15
  -2 -11   8 4651.79 357.222  31
   2 -11  -8 4719.70 334.361  19
  -2  11   7 40580.3 1222.27  34
  -2 -11   7 37538.4 1207.12  32
  -2 -11   7 39559.4 1271.62  31
  -2 -11   7 40389.6 1213.08  46
  -2 -11   7 41367.5 1221.64  30
  -2 -11   7 41099.5 1274.50  15
  -2 -11   7 40833.6 1269.29  47
  -2  11   7 40983.6 1261.77  12
  -2 -11   7 41843.5 1720.07  50
   2 -11  -7 39711.0 1699.06   3
   2 -11  -6 16652.5 987.946   3
  -2 -11   6 18034.1 1003.45  50
   2 -11  -5 13013.5 826.646   3
  -2 -11   5 12235.4 776.250  50
  -2 -11   4 45654.4 1423.79   2
  -2 -11   4 42428.9 1590.76  50
   2 -11  -4 45189.0 1675.76   3
  -2 -11   3 13036.5 644.139   2
   2 -11  -3 13222.0 772.147   3
  -2 -11   3 13204.6 649.863  51
   2 -11  -2 3502.51 328.742  51
   2  11  -2 3468.94 283.548  54
  -2 -11   2 3725.02 326.046   2
   2 -11  -2 3309.77 364.080   3
  -2 -11   2 3898.97 343.038  51
   2 -11  -1 12514.2 677.635  51
   2 -11  -1 12210.6 704.580   3
  -2 -11   1 13449.2 659.673   2
   2  11  -1 12282.8 564.913  54
  -2 -11   0 78894.8 2204.39   2
   2 -11   0 74601.9 2249.48   3
   2  11   0 79468.3 2062.22  54
   2 -11   0 75591.2 2273.04  51
   2 -11   1 2388.92 304.654  51
  -2 -11  -1 3469.26 334.431   2
  -2 -11  -2 18420.9 856.239   2
   2 -11   2 17116.3 920.077  51
  -2 -11  -3 26708.5 1114.29   2
   2 -11   3 26331.2 1238.82  51
  -2  11  -4 907.167 229.846  52
  -2 -11  -4 758.197 171.270   2
   2 -11   4 808.962 223.940  51
  -2  11  -5 261.237 141.527  52
  -2 -11  -5 217.872 111.206   2
  -2 -11  -6 17154.8 672.542  21
   2 -11   6 17882.2 742.090  39
   2 -11   6 17743.5 759.525  37
  -2 -11  -6 18200.3 734.151  20
   2 -11   6 17272.6 751.026  28
  -2  11  -6 18831.7 1148.57  52
   2 -11   6 17683.3 759.131  38
   2 -11   7 410.860 133.345  24
   2 -11   7 316.074 103.137   9
   2 -11   7 707.398 123.083  40
   2 -11   7 310.492 114.320  39
   2 -11   7 697.659 159.650  38
   2 -11   7 361.884 123.268  37
   2  11   7 500.249 101.235  34
   2  11   7 420.092 97.7434  17
  -2 -11  -7 428.205 123.973  20
   2 -11   7 529.500 127.619  28
   2 -11   8 23360.9 927.668   9
   2 -11   8 24666.8 869.978  40
   2 -11   8 24683.7 979.396  38
   2 -11   8 24647.9 930.553  37
  -2 -11  -8 26087.1 940.189  20
   2  11   8 25191.5 862.604  34
   2 -11   8 23948.7 970.525  28
   2 -11   8 24922.4 984.987  24
   2 -11   9 954.384 170.808  24
   2 -11   9 1063.55 180.411   8
   2 -11   9 1025.61 156.288  40
   2 -11   9 763.224 162.219  38
  -2 -11  -9 878.393 155.080  20
   2 -11   9 1102.29 151.985  33
   2 -11   9 1023.39 174.219   9
   2  11   9 840.196 137.909  34
   2 -11   9 940.075 178.081  25
   2 -11  10 53656.1 1528.52  24
   2  11  10 54491.0 1478.31  34
   2 -11  10 54022.1 1448.91  33
  -2 -11 -10 49872.5 1476.40  20
   2  11  10 54661.1 1490.48  10
   2 -11  10 50212.2 1529.73   9
   2 -11  10 53902.4 1580.03   8
   2 -11  10 55210.9 1591.20  25
   2 -11  11 1002.03 139.185  25
   2  11  11 866.681 121.773  34
   2 -11  11 1037.48 124.783  33
   2  11  11 949.864 129.097  10
   2 -11  11 1047.93 149.977   8
   2  11  12 3485.53 202.823  34
   2  11  12 3237.30 191.564  10
   2 -11  12 2985.43 198.292   7
  -2  12  13 1045.85 117.204   4
  -2  12  13 1154.13 123.356  34
  -2 -12  13 1064.65 112.188  26
  -2 -12  12 2266.14 188.424   6
  -2  12  12 1921.46 186.204  34
  -2  12  12 2218.28 208.918   4
  -2  12  12 1811.10 169.006  41
  -2 -12  12 2187.30 205.473  31
  -2 -12  12 2016.95 172.877  30
  -2 -12  12 2097.33 171.172  29
  -2 -12  12 1952.02 186.703   9
  -2 -12  12 1941.50 183.923  27
  -2 -12  12 2118.34 194.462  26
  -2 -12  11 239.465 75.8379  29
  -2 -12  11 324.282 99.0344   9
  -2 -12  11 510.769 109.244   6
  -2  12  11 294.400 85.2273  41
  -2  12  11 359.770 112.696  34
  -2  12  11 511.164 130.559   4
  -2 -12  11 133.081 85.9921  31
  -2 -12  11 328.011 86.6345  30
  -2 -12  11 114.101 63.2255  28
  -2 -12  11 182.276 80.9044  27
  -2 -12  10 425.840 104.163   6
  -2 -12  10 428.524 106.398  29
  -2 -12  10 425.284 110.192  28
  -2 -12  10 461.011 129.692  27
  -2 -12  10 438.186 125.267  47
  -2  12  10 290.201 104.576  34
  -2  12  10 395.183 125.392   4
  -2 -12  10 239.131 110.547  31
  -2 -12  10 321.255 92.1579  30
  -2 -12   9 2827.76 260.896  29
  -2 -12   9 3010.71 295.908  32
  -2 -12   9 2826.05 279.559  47
  -2  12   9 2740.61 252.954  12
  -2 -12   9 2632.07 252.813  28
  -2  12   9 2923.78 263.953  34
  -2 -12   9 2813.23 245.305   6
  -2 -12   9 2623.82 269.071  31
  -2 -12   9 2896.92 261.945  30
  -2 -12   9 2416.82 253.748  15
  -2 -12   9 2827.36 264.118  27
  -2  12   9 2414.29 261.681   4
  -2  12   8 39052.2 1260.77   4
  -2 -12   8 38072.6 1236.80  47
   2 -12  -8 36368.6 1191.40  19
  -2  12   8 35620.6 1168.93  34
  -2 -12   8 34638.6 1171.23  32
  -2 -12   8 38127.1 1248.36  31
  -2 -12   8 38501.3 1193.53  30
  -2 -12   8 36992.3 1229.89  15
  -2 -12   8 39656.3 1210.43  29
  -2  12   8 37260.5 1208.75  12
  -2 -12   7 2411.87 228.999  46
  -2  12   7 3640.02 295.728  12
   2 -12  -7 3036.22 271.532  19
  -2  12   7 2582.37 240.006  34
  -2 -12   7 3356.04 282.207  32
  -2 -12   7 2474.61 253.363  31
  -2 -12   7 2746.40 246.010  30
  -2 -12   7 3100.70 277.886  15
  -2 -12   7 2905.86 271.131  47
   2 -12  -6 15656.7 958.193   3
  -2 -12   6 14203.4 909.606  50
   2 -12  -5 1310.38 268.681   3
  -2 -12   5 1567.48 286.554  50
   2 -12  -4 126.705 107.743   3
  -2 -12   4 51.6744 81.1428  50
  -2 -12   3 5604.30 419.770   2
  -2 -12   3 4466.72 375.914  51
   2 -12  -3 6035.16 511.368   3
  -2 -12   2 28439.3 1089.42   2
   2 -12  -2 27735.9 1111.36  51
   2 -12  -2 27071.0 1176.03   3
  -2 -12   2 29086.1 1106.65  51
  -2 -12   1 18213.9 838.861   2
   2 -12  -1 18801.9 908.643   3
   2 -12  -1 18061.5 880.299  51
  -2 -12   1 18552.4 863.878  51
   2 -12   0 26937.2 1158.49  51
  -2 -12   0 28148.7 1101.40   2
   2 -12   0 27154.9 1118.47   3
   2  12   0 27133.8 943.976  54
  -2 -12  -1 306.989 121.062   2
   2 -12   1 418.897 167.637  51
  -2 -12  -2 18614.9 906.893   2
   2 -12   2 19108.5 1010.29  51
  -2 -12  -3 11410.7 705.979   2
   2 -12   3 10999.0 785.117  51
  -2  12  -4 3428.19 447.280  52
   2 -12   4 3321.50 438.141  51
  -2 -12  -4 2771.10 341.316   2
  -2 -12  -5 11102.3 722.693   2
  -2  12  -5 10315.8 827.456  52
   2 -12   6 1220.69 187.549  28
  -2 -12  -6 1042.32 148.461  21
   2 -12   6 1392.35 199.605  37
  -2 -12  -6 1190.86 180.791  20
   2 -12   6 899.444 165.474  39
   2 -12   6 871.506 175.979  38
   2 -12   7 33121.0 1030.08  40
   2 -12   7 32303.0 1126.41  39
   2 -12   7 31865.5 1153.31  38
   2 -12   7 34648.3 1208.53  24
  -2 -12  -7 33787.6 1118.36  20
   2  12   7 32509.1 1010.79  34
   2  12   7 31503.6 990.655  17
   2 -12   7 30390.6 1132.23  28
   2 -12   7 29098.6 1076.80   9
   2 -12   7 30458.7 1110.01  37
   2 -12   8 24882.8 873.124  40
   2 -12   8 25447.0 993.330  38
   2 -12   8 23763.7 970.146  28
   2  12   8 25836.4 864.494  34
   2  12   8 23272.0 805.744  17
  -2 -12  -8 27519.4 964.301  20
   2 -12   8 25383.8 959.135   9
   2 -12   8 24758.1 937.702  37
   2 -12   8 26407.9 1015.66  24
   2 -12   9 880.046 165.586  24
   2 -12   9 626.281 141.647   8
   2 -12   9 713.336 127.392  40
   2 -12   9 620.769 148.725  38
  -2 -12  -9 624.990 132.479  20
   2  12   9 715.241 118.206  34
   2 -12   9 876.576 171.480  25
   2 -12   9 675.769 113.254  33
   2 -12   9 700.892 136.261   9
   2  12  10 38036.0 1123.68  34
  -2 -12 -10 36990.3 1151.13  20
   2 -12  10 38359.9 1101.08  33
   2  12  10 40315.9 1165.80  10
   2 -12  10 37342.8 1190.81   9
   2 -12  10 40075.2 1249.48   8
   2 -12  10 39239.3 1244.37  25
   2 -12  10 37920.4 1188.20  24
   2 -12  11 139.794 69.2162  25
   2 -12  11 149.974 72.8817   8
   2  12  11 345.087 88.1268  34
   2 -12  11 316.342 72.2243  33
   2  12  11 208.527 78.6115  10
   2  12  12 18.2626 41.5978  34
   2  12  12 36.3199 39.1985  32
   2 -12  12 25.2855 36.2017   7
   2  12  12 64.8621 35.2977  10
  -2  13  13 428.877 74.2582   4
  -2 -13  13 433.330 68.8152  26
  -2 -13  12 881.239 108.868  29
  -2 -13  12 825.760 119.941  27
  -2  13  12 969.340 120.691  41
  -2 -13  12 890.604 116.338   6
  -2  13  12 918.853 125.594  34
  -2 -13  12 1016.17 118.634  30
  -2 -13  12 944.256 127.948   9
  -2  13  12 1200.36 151.860   4
  -2 -13  12 1020.84 133.667  26
  -2  13  11 4875.33 346.288   4
  -2 -13  11 4640.83 325.435   9
  -2 -13  11 4479.52 287.292   6
  -2  13  11 4391.96 307.096  41
  -2  13  11 4842.57 318.795  34
  -2 -13  11 5251.76 343.825  31
  -2 -13  11 4793.31 306.838  30
  -2 -13  11 4633.66 297.553  29
  -2 -13  11 4821.83 308.725  28
  -2 -13  11 5227.95 333.157  27
  -2 -13  11 5317.76 346.732  26
  -2 -13  10 996.673 152.585  28
  -2 -13  10 896.924 129.682   6
  -2  13  10 806.938 139.713  34
  -2  13  10 780.219 151.320   4
  -2 -13  10 1084.81 185.763  31
  -2 -13  10 811.887 139.447  30
  -2 -13  10 1039.86 153.617  29
  -2 -13  10 856.803 151.457  27
  -2 -13   9 657.336 141.893  27
   2 -13  -9 684.093 128.577  19
  -2 -13   9 663.164 140.018  47
  -2  13   9 512.237 126.582  34
  -2  13   9 594.521 136.369   4
  -2 -13   9 631.573 156.457  31
  -2 -13   9 546.592 124.870  30
  -2  13   9 796.197 139.373  12
  -2 -13   9 674.706 132.359  29
  -2 -13   9 477.644 124.299  15
  -2 -13   9 585.832 134.479  28
  -2  13   8 162.385 99.7945  12
   2 -13  -8 115.733 81.8397  19
  -2  13   8 169.337 84.4106  34
  -2 -13   8 458.570 122.008  47
  -2  13   8 241.774 110.006   4
  -2 -13   8 10.4091 90.5576  31
  -2 -13   8 172.428 83.1475  30
  -2 -13   8 253.617 98.0167  29
  -2 -13   8 217.477 101.676  15
  -2 -13   8 239.898 100.373  27
  -2  13   7 10559.9 544.501  12
   2 -13  -7 10077.4 521.987  19
  -2  13   7 10027.5 503.309  34
  -2 -13   7 10814.6 527.972  32
  -2 -13   7 9437.32 526.174  31
  -2 -13   7 9833.30 529.091  47
  -2 -13   7 9565.38 492.781  30
  -2 -13   7 10074.7 537.279  15
  -2 -13   7 10076.8 509.202  29
   2 -13  -6 361.332 165.742   3
  -2 -13   6 390.110 110.792  47
  -2  13   6 224.734 85.3088  12
   2 -13  -6 266.830 100.582  19
  -2  13   6 285.423 90.2721  34
  -2 -13   6 299.965 105.651  15
  -2 -13   6 225.595 99.3277  31
  -2 -13   6 280.666 76.5681  30
  -2 -13   6 206.412 110.925  50
  -2 -13   5 9605.53 721.316  50
   2 -13  -5 9576.68 724.567   3
  -2 -13   4 8279.49 640.037  50
   2 -13  -4 8943.56 674.732   3
   2 -13  -3 858.879 215.574   3
  -2 -13   3 588.463 146.304   2
  -2 -13   3 643.958 153.690  51
  -2 -13   2 1289.49 217.866   2
   2 -13  -2 938.356 208.148   3
  -2 -13   2 872.977 181.373  51
   2 -13  -2 796.163 176.285  51
  -2 -13   1 9466.02 592.516   2
   2 -13  -1 7826.61 572.520  51
   2 -13  -1 7962.95 577.846   3
  -2 -13   1 7326.85 539.774  51
  -2 -13   0 17062.4 839.852   2
   2 -13   0 14611.5 792.761   3
   2 -13   0 15315.4 862.050  51
  -2 -13  -1 109.033 82.1854   2
   2 -13   1 189.663 105.588  51
  -2 -13  -2 29982.5 1257.81   2
   2 -13   2 31179.9 1388.36  51
   2 -13   3 15728.9 974.573  51
  -2 -13  -3 15027.1 852.485   2
  -2 -13  -4 62.0317 112.929   2
  -2  13  -4 171.069 148.235  52
   2 -13   4-30.4197 105.733  51
   2 -13   5 7742.35 445.341  22
   2 -13   5 7941.97 465.339  39
   2 -13   5 7481.71 464.870  38
  -2 -13  -5 8566.56 439.774  21
   2  13   5 7579.59 386.128  36
  -2 -13  -5 8261.82 461.275  20
   2 -13   5 7429.76 447.125  28
  -2 -13  -5 9786.45 687.825  53
  -2  13  -5 8124.19 741.895  52
  -2 -13  -6 89511.7 2248.25  21
   2 -13   6 86241.9 2333.86  39
   2 -13   6 87007.8 2369.79  37
  -2 -13  -6 91061.9 2342.03  20
   2  13   6 86139.7 2203.70  17
   2 -13   6 83423.1 2334.85  28
   2 -13   6 87792.7 2375.61  38
   2 -13   6 86356.1 2199.65  40
  -2 -13  -7 5858.62 401.898  20
   2 -13   7 5470.23 340.435  40
   2 -13   7 5507.99 397.170  39
   2 -13   7 5307.65 402.616  28
   2 -13   7 5657.36 415.511  38
   2 -13   7 5838.75 409.795  37
   2  13   7 5052.80 321.862  17
   2 -13   7 5702.84 394.565   9
   2 -13   7 6048.83 448.187  24
   2 -13   8 3536.12 308.648  37
   2 -13   8 4040.20 292.987  40
   2 -13   8 3497.00 329.944  38
  -2 -13  -8 4385.01 340.787  20
   2  13   8 3822.33 273.041  34
   2  13   8 3736.53 260.679  17
   2 -13   8 4379.60 343.143   9
   2 -13   8 3785.32 337.064  28
   2 -13   8 3938.97 353.231  24
   2 -13   9 2845.83 243.509  40
   2 -13   9 2591.44 276.738  38
   2 -13   9 2964.84 291.815  24
  -2 -13  -9 2925.89 269.579  20
   2  13   9 3336.98 250.854  34
   2 -13   9 3039.50 272.418   9
   2 -13   9 2745.92 220.090  33
   2  13   9 3433.72 272.355  10
   2 -13   9 2973.53 296.996  25
   2 -13   9 3204.76 296.407   8
   2 -13  10 24843.8 866.666  24
  -2 -13 -10 24203.8 830.722  20
   2  13  10 24077.3 791.386  34
   2 -13  10 24561.9 769.146  33
   2  13  10 26676.9 844.162  10
   2 -13  10 23800.1 850.070   9
   2 -13  10 23922.1 887.174   8
   2 -13  10 25688.7 910.435  25
   2 -13  11 165.753 71.6640  25
   2  13  11 102.670 60.5727  34
   2 -13  11 170.057 51.6843  33
   2 -13  11 153.981 77.3815   8
   2  13  11 126.957 54.1025  10
   2  13  12 9772.34 348.647  10
   2 -13  12 10084.4 363.916   7
  -2  14  13 8537.25 335.166   4
  -2 -14  13 8457.13 319.569  26
  -2  14  12 3310.55 237.754   4
  -2  14  12 3248.43 215.401  41
  -2 -14  12 3317.76 229.419   9
  -2  14  12 3229.38 224.583  34
  -2 -14  12 2882.35 211.938  27
  -2 -14  12 3708.59 239.513  26
  -2  14  11 1002.44 145.143  41
  -2 -14  11 1135.60 134.945   6
  -2  14  11 959.801 142.390  34
  -2  14  11 1016.00 154.478   4
  -2 -14  11 1147.91 143.185  30
  -2 -14  11 1198.10 141.162  29
  -2 -14  11 1057.97 139.647  28
  -2 -14  11 1008.10 151.769   9
  -2 -14  11 1196.84 157.138  27
  -2 -14  11 1093.51 153.906  26
  -2  14  10 225.298 90.7352  34
  -2  14  10 85.3252 87.8027   4
  -2 -14  10 153.134 112.375  31
  -2 -14  10 76.4622 67.2518  30
  -2 -14  10 66.7456 66.8572  29
  -2 -14  10 119.494 69.4016  28
  -2 -14  10 47.4916 57.8054  27
  -2  14   9 7743.08 475.824   4
  -2  14   9 7901.14 452.551  12
  -2 -14   9 8045.39 459.658  27
   2 -14  -9 8042.53 451.872  19
  -2  14   9 7550.73 438.594  34
  -2 -14   9 8001.75 478.997  31
  -2 -14   9 7721.59 428.986   5
  -2 -14   9 8028.36 452.459  30
  -2 -14   9 7654.87 472.587  15
  -2 -14   9 7896.28 441.861  29
  -2 -14   9 8697.00 479.959  28
  -2  14   8 291.403 99.2214  12
   2 -14  -8 277.832 105.536  19
  -2  14   8 265.710 97.4868  34
  -2  14   8 274.231 108.632   4
  -2 -14   8 223.430 132.247  31
  -2 -14   8 394.096 107.789  30
  -2 -14   8 285.775 101.114  29
  -2 -14   8 422.913 115.151  15
  -2 -14   8 231.873 99.9765   5
  -2 -14   8 220.288 94.6794  27
  -2  14   7 17875.4 762.915  12
  -2  14   7 17120.2 712.457  34
  -2 -14   7 18979.5 738.040  32
  -2 -14   7 18283.8 777.044  31
  -2 -14   7 17607.7 719.302  30
  -2 -14   7 18056.7 771.530  15
  -2 -14   7 18476.8 735.700  29
   2 -14  -7 18151.7 747.545  19
  -2  14   6 18247.0 729.601  34
  -2  14   6 19010.9 784.817  12
   2 -14  -6 19646.6 773.798  19
  -2 -14   6 21074.7 765.203  32
  -2 -14   6 19088.4 785.452  31
  -2 -14   6 18672.0 746.186   5
  -2 -14   6 18789.6 731.804  30
  -2 -14   6 19449.8 790.362  15
  -2 -14   5 5119.42 533.581  50
   2 -14  -5 5340.96 541.813   3
   2 -14  -4 8595.32 671.573   3
  -2 -14   4 7650.15 633.972  50
  -2 -14   3 261.658 115.237   2
   2 -14  -3 498.642 173.926   3
  -2 -14   3 466.801 153.491  51
   2 -14  -2 94.1666 93.9572   3
   2 -14  -2 45.0098 85.3616  51
  -2 -14   2 36.8309 78.5023  51
  -2 -14   2 61.8611 65.4410   2
  -2 -14   1 13009.0 753.966   2
   2 -14  -1 12799.8 767.027   3
   2 -14  -1 13740.5 807.104  51
  -2 -14   1 13843.6 778.776  51
   2 -14   0 3534.28 405.413  51
  -2 -14   0 3226.37 365.559   2
   2 -14   0 3661.17 381.222   3
  -2 -14   0 3496.72 392.781  51
   2 -14   1 265.088 124.961  51
  -2 -14  -1 339.474 146.565   2
  -2 -14  -2 56.5476 76.3452   2
   2 -14   2 125.370 109.552  51
  -2 -14  -3 16538.4 921.755   2
  -2 -14  -3 15882.5 818.299  53
   2 -14   3 16282.5 1018.87  51
  -2 -14  -4 21883.1 1088.87   2
  -2 -14  -4 20757.9 798.781  20
  -2 -14  -4 20475.1 1010.23  53
  -2  14  -4 20381.4 1202.51  52
   2 -14   4 18216.3 1145.15  51
   2 -14   4 19927.8 783.790  22
   2 -14   5 9337.23 501.337  22
  -2 -14  -5 9088.50 467.898  21
   2 -14   5 9328.71 524.886  38
  -2 -14  -5 9747.14 519.504  20
   2  14   5 8985.81 430.418  36
   2 -14   5 8454.47 497.054  39
   2 -14   5 8316.66 481.641  28
   2 -14   6 10125.4 473.520  40
  -2 -14  -6 9279.09 481.360  21
   2 -14   6 9980.54 562.242  38
   2 -14   6 10095.3 552.235  28
   2 -14   6 10970.0 587.324  37
  -2 -14  -6 10899.1 563.417  20
   2  14   6 9691.72 453.553  36
   2  14   6 10837.0 496.375  17
   2 -14   6 10249.1 559.857  39
   2 -14   7 5145.32 396.961  28
   2 -14   7 5627.60 347.959  40
   2 -14   7 6042.76 434.590  38
   2 -14   7 5563.39 403.337  37
  -2 -14  -7 5957.55 405.056  20
   2  14   7 6052.06 352.480  17
   2 -14   7 5444.87 397.257  39
   2 -14   7 6117.47 454.819  24
   2 -14   8 164.094 83.6379  24
   2 -14   8 103.745 70.9976  38
   2 -14   8 71.4263 75.6955  37
   2 -14   8 46.2829 55.5972  33
   2 -14   8 4.29083 61.6164  40
   2  14   8 67.0494 58.0045  17
   2  14   8 50.0583 69.2416  10
  -2 -14  -8 80.3292 81.8612  20
   2 -14   8 63.5691 56.5515   9
   2 -14   8 28.4219 73.9528  28
   2 -14   9 11812.7 518.195  40
   2 -14   9 12843.7 622.338  38
   2  14   9 12160.1 503.696  34
   2 -14   9 12907.5 498.415  33
   2  14   9 10644.5 453.106  17
   2 -14   9 12579.7 632.939  25
   2  14   9 12876.3 553.889  10
   2 -14   9 12096.4 605.044  24
   2 -14   9 11008.5 546.871   9
  -2 -14  -9 12550.0 574.481  20
   2 -14   9 11726.6 593.583   8
  -2 -14 -10 144.909 78.7887  20
   2  14  10 145.798 72.2523  34
   2 -14  10 14.1217 36.6612  33
   2  14  10-0.68275 65.4286  10
   2 -14  10 26.5719 48.1399   9
   2 -14  10 59.4934 70.5458  25
   2 -14  10 41.1915 59.1230   8
   2 -14  10-21.8087 58.4833  24
   2 -14  11 185.356 66.4288  25
   2 -14  11 111.763 62.5584   8
   2  14  11 338.190 70.5820  34
   2  14  11 219.920 66.1917  10
  -2  15  12 1670.61 162.493   4
  -2 -15  12 1618.07 150.281   9
  -2  15  12 1584.40 142.211  41
  -2 -15  12 1883.49 162.958  26
  -2  15  11 6998.07 393.965   4
  -2  15  11 6336.50 354.640  34
  -2 -15  11 6739.02 351.782  30
  -2 -15  11 7732.65 372.841  29
  -2  15  11 6924.43 373.945  41
  -2 -15  11 6463.54 353.291  28
  -2 -15  11 6884.90 368.920  27
  -2 -15  11 7475.87 389.697  26
  -2 -15  11 6756.41 380.804   9
  -2  15  10 299.259 93.0758  41
   2 -15 -10 250.546 82.0360  19
  -2  15  10 265.430 103.748   4
  -2  15  10 160.901 71.1792  34
  -2 -15  10 371.286 98.0245  30
  -2 -15  10 303.258 90.5613  29
  -2 -15  10 220.800 80.3435  28
  -2 -15  10 359.663 105.419  27
  -2  15   9 23158.9 915.311   4
   2 -15  -9 24846.2 900.133  19
  -2  15   9 25204.9 895.783  34
  -2 -15   9 28680.4 932.201  32
  -2 -15   9 25718.1 943.603  31
  -2 -15   9 24143.7 859.581   5
  -2 -15   9 24706.4 895.198  30
  -2 -15   9 23473.2 925.093  15
  -2 -15   9 25434.5 899.138  29
  -2 -15   9 26633.9 938.835  28
  -2 -15   9 25876.4 915.712  27
  -2  15   9 25132.9 914.261  12
   2 -15  -8 965.453 151.552  19
  -2  15   8 786.940 145.813  34
  -2  15   8 1159.84 180.693   4
  -2 -15   8 1321.06 211.092  31
  -2 -15   8 1173.10 170.776  30
  -2 -15   8 1019.24 157.346  29
  -2 -15   8 957.358 149.509   5
  -2 -15   8 1048.45 174.889  15
  -2 -15   8 1010.01 166.541  27
  -2  15   8 924.252 151.827  12
  -2 -15   7 378.607 99.6047  45
  -2  15   7 219.770 99.7352  12
   2 -15  -7 227.044 97.6403  19
  -2  15   7 122.656 72.1670  34
  -2  15   7 74.4088 79.0916   4
  -2 -15   7 349.219 147.167  31
  -2 -15   7 168.852 81.1964  30
  -2 -15   7 165.636 78.7834  29
  -2 -15   7 180.133 88.8202   5
  -2 -15   7 227.330 103.280  15
  -2 -15   7 298.518 91.0018  27
  -2 -15   6 183.350 90.7081   5
  -2 -15   6 263.743 99.4786  29
  -2  15   6 137.855 94.5492  12
   2 -15  -6 208.960 96.7210  19
  -2  15   6 208.641 85.8517  34
  -2 -15   6 393.249 153.665  31
  -2 -15   6 356.082 101.782  30
  -2 -15   6 193.427 81.7781  15
  -2 -15   6 194.998 82.1358  27
  -2 -15   5 20467.7 723.397  43
  -2 -15   5 22012.8 1182.41  50
  -2 -15   5 20382.2 815.248  15
  -2  15   5 20462.5 780.283   4
  -2  15   5 20883.4 826.133  12
  -2  15   5 20581.7 768.529  34
   2 -15  -5 19621.7 793.015  19
  -2 -15   5 20844.9 791.017   5
  -2 -15   5 20756.2 761.281  30
   2 -15  -5 19973.8 1125.18   3
  -2 -15   4 143.332 91.1655  50
   2 -15  -4-102.056 79.6617   3
  -2 -15   3 14207.4 779.921   2
   2 -15  -3 12547.3 825.732   3
  -2 -15   2 25503.5 1121.60   2
  -2 -15   2 23828.8 1090.06  51
   2 -15  -2 25283.7 1181.11   3
   2 -15  -2 23990.9 1133.04  51
   2 -15  -1 1937.31 311.161  51
   2 -15  -1 1987.53 293.523   3
  -2 -15   1 1939.96 296.304  51
  -2 -15   1 1975.36 289.833   2
  -2 -15   0 13191.7 789.040   2
   2 -15   0 12762.2 759.240   3
   2 -15   0 13193.3 844.711  51
  -2 -15   0 13807.8 832.236  51
  -2 -15  -1 27897.8 1238.05   2
   2 -15   1 27065.6 1315.52  51
  -2 -15  -2 416.572 132.175   2
   2 -15   2 200.656 118.585  51
  -2 -15  -3 11249.8 766.659   2
   2 -15   3 11697.6 877.846  51
   2 -15   4 10528.0 532.352  22
  -2 -15  -4 9566.45 494.147  21
   2 -15   4 9392.78 527.859  39
   2 -15   4 10293.7 550.346  38
  -2 -15  -4 10937.3 549.922  20
   2  15   4 11170.2 489.812  36
   2 -15   4 9268.35 499.049  28
  -2  15  -4 10283.1 853.764  52
   2 -15   4 10007.7 833.308  51
  -2 -15  -4 10161.3 471.097  48
  -2 -15  -5 2003.07 211.254  21
   2 -15   5 2154.61 241.790  39
   2 -15   5 1731.30 222.780  38
   2  15   5 1579.73 173.785  36
  -2 -15  -5 2013.08 241.525  20
   2  15   5 1861.06 194.108  17
   2 -15   5 1878.51 219.164  28
   2 -15   5 2439.38 248.393  22
   2 -15   6 28282.7 920.002  40
   2 -15   6 28590.0 1068.80  38
  -2 -15  -6 27320.6 1025.60  20
   2  15   6 26782.7 900.370  36
   2 -15   6 27479.4 1028.30  28
  -2 -15  -6 28240.5 958.362  21
   2 -15   6 30053.8 1065.12  39
   2  15   6 29804.2 954.705  17
   2 -15   6 28803.6 1070.18  37
   2 -15   7 17458.8 668.073  40
   2 -15   7 18233.1 778.279  39
   2 -15   7 18037.5 796.344  38
  -2 -15  -7 16582.2 741.752  20
   2 -15   7 16596.2 750.140  37
   2 -15   7 16107.0 747.728  28
   2  15   7 17351.4 663.257  17
   2  15   7 17472.9 694.084  10
   2 -15   7 17790.9 824.979  24
   2 -15   8 50.8384 70.3682  24
   2 -15   8 175.493 81.7933  40
   2 -15   8 5.07779 69.6104  38
   2 -15   8 24.7657 54.3050  37
  -2 -15  -8 66.6617 101.042  20
   2  15   8-40.5398 57.4850  17
   2  15   8 32.8976 72.5111  10
   2 -15   8-0.21922 63.1901  28
   2 -15   8 61.8483 67.3099   9
   2 -15   9 2877.42 225.689  40
   2 -15   9 2702.09 265.593  38
   2  15   9 2449.49 191.452  17
   2  15   9 3026.82 249.197  10
   2 -15   9 3206.16 287.347  24
   2 -15   9 2665.11 239.052   9
  -2 -15  -9 3100.32 262.181  20
   2 -15   9 3080.23 292.511  25
   2 -15   9 2640.45 264.108   8
  -2 -15 -10 3029.93 223.943  20
   2 -15  10 2851.91 243.851  25
   2 -15  10 2965.43 239.551  24
   2  15  10 2774.33 215.575  10
   2 -15  10 2619.40 211.913   9
   2 -15  10 2260.63 221.642   8
   2 -15  11 15221.0 538.999  25
   2  15  11 16300.3 531.198  10
   2 -15  11 15486.3 562.240   8
  -2  16  12 6937.93 329.842   4
  -2 -16  12 7178.44 318.132   9
  -2  16  12 6665.28 300.588  41
  -2 -16  12 7427.31 326.951  26
  -2 -16  12 6286.03 280.275  28
  -2  16  11-80.1709 59.0209  41
  -2  16  11-104.036 66.1435  34
  -2  16  11 14.5249 67.8589   4
  -2 -16  11-25.8903 48.4587  29
  -2 -16  11-4.69489 41.4633  28
  -2 -16  11 16.7290 53.7839   9
  -2 -16  11 70.5854 62.0320  27
  -2 -16  11 0.41105 51.8805  26
  -2  16  10 11.5392 72.7214  41
  -2  16  10-25.4062 50.3771  12
   2 -16 -10 32.8317 59.6680  19
  -2  16  10 8.06292 65.1476  34
  -2  16  10 19.4037 74.0741   4
  -2 -16  10 83.5161 77.6793  28
  -2 -16  10 35.3607 62.8483  30
  -2 -16  10-7.12981 63.8014  29
  -2 -16  10 7.25925 59.9530  27
  -2  16   9 7287.06 449.941   4
  -2  16   9 8117.47 454.522  12
   2 -16  -9 7608.51 433.709  19
  -2  16   9 7794.36 431.117  34
  -2 -16   9 8126.58 446.653  30
  -2 -16   9 8032.96 472.784  15
  -2 -16   9 7917.99 435.899  29
  -2 -16   9 8099.03 460.161  28
  -2 -16   9 8352.76 454.332  27
  -2  16   8 1578.70 209.967  12
  -2  16   8 1859.94 209.445  34
   2 -16  -8 1554.77 201.946  19
  -2  16   8 1654.75 213.280   4
  -2 -16   8 1718.91 197.844   5
  -2 -16   8 1771.44 209.790  30
  -2 -16   8 2046.92 221.472  29
  -2 -16   8 1610.12 212.720  15
  -2 -16   8 1550.61 196.545  27
  -2 -16   7 9925.44 507.540  45
  -2 -16   7 10170.4 516.628  29
  -2  16   7 9671.59 515.655   4
  -2  16   7 9415.60 531.593  12
   2 -16  -7 8975.99 502.327  19
  -2  16   7 8601.64 475.718  34
  -2 -16   7 10073.0 512.077   5
  -2 -16   7 9503.06 500.442  30
  -2 -16   7 9884.23 547.828  15
  -2 -16   7 9526.35 498.304  27
  -2  16   6-11.8814 68.4344  12
   2 -16  -6 81.3040 70.6368  19
  -2  16   6-50.6039 74.9158  34
  -2  16   6 26.5302 67.1023   4
  -2 -16   6-22.5506 56.8476  30
  -2 -16   6 77.8432 79.6802  29
  -2 -16   6 56.6034 75.2481   5
  -2 -16   6-5.76623 72.9742  15
  -2 -16   6 200.722 91.6683  27
  -2 -16   5 4704.86 308.700  43
  -2  16   5 5244.92 349.350   4
  -2  16   5 5498.60 388.818  12
   2 -16  -5 5379.50 370.771  19
  -2 -16   5 5162.42 342.896  29
  -2 -16   5 4919.59 346.249   5
  -2 -16   5 5032.89 334.030  30
  -2 -16   5 5072.38 374.530  15
  -2 -16   5 5744.94 347.127  27
  -2 -16   4 412.941 93.7784  43
   2 -16  -4 330.483 162.836   3
   2 -16  -4 359.662 107.163  19
  -2 -16   4 337.819 89.5883  30
  -2 -16   4 362.641 106.408   5
  -2 -16   4 343.935 102.794  15
  -2 -16   4 335.323 157.012  50
  -2 -16   3 47441.5 1646.67   2
   2 -16  -3 41881.8 1729.08   3
  -2 -16   2 17644.9 939.754  51
  -2 -16   2 19534.2 976.648   2
   2 -16  -2 17964.9 993.160   3
   2 -16  -2 18745.9 995.765  51
   2 -16  -1 345.225 141.475   3
   2 -16  -1 314.198 134.088  51
  -2 -16   1 401.721 156.790  51
  -2 -16   1 219.395 101.663   2
  -2 -16   0 4114.55 443.390   2
   2 -16   0 3507.87 389.238   3
   2 -16   0 3718.10 453.560  51
  -2 -16   0 4554.41 479.434  51
   2 -16   1 637.316 182.500  51
  -2 -16  -1 961.612 239.476  51
  -2 -16  -1 689.196 188.228   2
   2 -16   2 572.850 193.632  51
  -2 -16  -2 667.973 181.984   2
   2 -16   3 1018.44 157.796  22
  -2 -16  -3 1199.82 245.300   2
  -2 -16  -3 1207.35 170.663  21
   2 -16   3 1309.38 192.861  38
  -2 -16  -3 1307.98 192.630  20
   2 -16   3 1322.21 184.937  45
   2 -16   3 1325.35 300.388  51
  -2 -16  -4 1270.13 181.631  21
   2 -16   4 1001.12 157.911  22
   2 -16   4 1241.36 193.766  38
   2 -16   4 1058.26 178.074  39
  -2 -16  -4 1059.79 177.668  20
   2  16   4 1237.46 158.531  36
  -2 -16  -4 1276.04 158.236  48
   2 -16   5 3302.09 295.721  22
  -2 -16  -5 3313.38 277.001  21
   2 -16   5 3365.83 305.302  39
   2 -16   5 3052.39 301.857  38
   2  16   5 3156.94 253.411  36
   2  16   5 3500.52 272.838  17
  -2 -16  -5 3386.49 315.508  20
   2  16   5 3513.81 268.244  10
   2 -16   5 3232.82 284.575  28
   2  16   6 2210.33 203.215  36
   2 -16   6 2249.59 209.128  40
   2 -16   6 1968.86 241.225  39
   2 -16   6 2308.39 266.860  37
   2 -16   6 2029.34 249.682  38
  -2 -16  -6 2182.17 258.333  20
   2  16   6 2652.83 233.789  17
   2  16   6 2065.90 212.842  10
   2 -16   6 2082.16 244.634  28
  -2 -16  -6 2222.01 220.354  21
   2 -16   7 9080.68 534.989  38
   2 -16   7 8903.10 434.857  40
   2 -16   7 8930.00 517.662  39
  -2 -16  -7 8794.49 511.693  20
   2 -16   7 9123.25 520.804  37
   2  16   7 8162.22 407.497  36
   2  16   7 9336.36 450.290  17
   2  16   7 9690.30 475.076  10
   2 -16   7 8656.21 506.524  28
   2 -16   7 9469.16 569.941  24
   2 -16   8 5832.19 394.836  28
   2 -16   8 5637.96 331.139  40
   2 -16   8 5567.41 398.579  38
  -2 -16  -8 5600.85 379.620  20
   2 -16   8 5247.12 360.605  37
   2 -16   8 5722.33 416.086  24
   2  16   8 5485.07 319.258  17
   2  16   8 6146.62 362.319  10
   2 -16   9 1648.24 199.835  24
   2 -16   9 1571.62 196.457   8
   2 -16   9 1373.54 185.821  38
  -2 -16  -9 1859.34 198.896  20
   2  16   9 1369.71 162.274  10
   2 -16   9 1363.92 163.244   9
   2 -16   9 1445.18 201.185  25
  -2 -16 -10 5282.14 287.346  20
   2 -16  10 5013.64 318.663  25
   2 -16  10 5330.90 312.039  24
   2  16  10 5115.88 287.269  10
   2 -16  10 5338.74 325.842   8
   2 -16  11 4574.84 228.946   7
   2  16  11 4414.77 226.872  10
   2 -16  11 4760.33 257.344   8
   2 -16  11 4666.21 240.447  25
  -2  17  12 5753.31 276.982   4
  -2  17  12 5367.09 250.582  41
  -2 -17  12 5725.03 266.103  26
  -2  17  11 601.366 105.415  41
  -2  17  11 515.068 103.473   4
  -2 -17  11 588.751 92.6921  29
  -2 -17  11 512.067 94.1033  28
  -2 -17  11 676.647 109.283   9
  -2 -17  11 711.144 112.210  26
  -2  17  10 6523.95 381.854   4
  -2  17  10 6271.59 377.983  41
  -2  17  10 6453.51 354.200  12
   2 -17 -10 6643.29 362.460  19
  -2 -17  10 6236.36 354.139  30
  -2 -17  10 6736.70 362.004  29
  -2 -17  10 6854.96 380.791  28
  -2 -17  10 6420.99 365.580  27
  -2  17   9 8791.82 482.640   4
  -2  17   9 9738.36 497.471  12
   2 -17  -9 8610.20 463.293  19
  -2  17   9 9327.78 465.281  34
  -2 -17   9 9224.02 471.291  30
  -2 -17   9 9045.24 502.076  15
  -2 -17   9 9382.74 471.171  29
  -2 -17   9 10125.3 507.356  28
  -2 -17   9 9958.44 488.625  27
  -2 -17   8 7207.49 439.832  28
  -2  17   8 7830.46 449.218   4
  -2  17   8 7019.93 439.422  12
   2 -17  -8 6981.42 423.031  19
  -2  17   8 6829.65 403.733  34
  -2 -17   8 6822.32 397.485   5
  -2 -17   8 7212.22 424.529  30
  -2 -17   8 7158.98 454.017  15
  -2 -17   8 6865.07 411.301  29
  -2 -17   8 6741.14 410.336  27
  -2 -17   7 2755.85 255.476  45
  -2  17   7 2262.57 237.450   4
  -2  17   7 2795.02 279.652  12
   2 -17  -7 2390.02 250.967  19
  -2  17   7 2551.91 244.044  34
  -2 -17   7 2600.61 249.562  29
  -2 -17   7 2721.32 251.255   5
  -2 -17   7 2357.10 239.209  30
  -2 -17   7 2574.59 272.402  15
  -2 -17   7 2456.88 237.851  27
  -2  17   6 10314.0 520.177   4
  -2  17   6 9908.66 549.667  12
   2 -17  -6 9786.31 531.521  19
  -2 -17   6 9543.09 508.141   5
  -2 -17   6 9767.14 505.987  30
  -2 -17   6 10466.4 566.009  15
  -2 -17   6 10407.0 518.938  29
  -2 -17   6 9953.29 497.049  27
  -2 -17   5 24138.7 919.598  15
  -2 -17   5 23572.9 804.529  43
  -2  17   5 22189.3 891.495  12
   2 -17  -5 23094.4 886.000  19
  -2 -17   5 22309.2 857.215   5
  -2 -17   5 22270.5 828.126  30
  -2  17   5 22975.7 836.842   4
  -2 -17   5 23890.8 845.788  29
  -2 -17   5 21992.5 797.499  27
   2 -17  -4 20039.0 788.627  44
  -2 -17   4 22475.9 761.657  48
  -2 -17   4 21779.9 786.398  29
   2 -17  -4 21357.5 849.436  19
  -2 -17   4 22438.7 837.813   5
  -2 -17   4 20795.8 772.650  30
  -2 -17   4 21873.5 772.492  43
  -2 -17   4 22690.5 871.886  15
   2 -17  -3-34.9359 64.6692  44
  -2 -17   3 52.8123 54.5516   5
  -2 -17   3 34.4137 45.1861  43
   2 -17  -3 142.200 96.9000   3
   2 -17  -3 32.6458 64.6481  19
  -2 -17   3 63.0456 61.7542  30
  -2 -17   3 126.992 85.2366  29
  -2 -17   3 95.0004 82.4785  15
  -2 -17   3 74.9998 61.2823  48
  -2 -17   2 4949.71 316.292  43
   2 -17  -2 4611.60 343.756  19
  -2 -17   2 4622.48 330.290   5
   2 -17  -2 4198.78 460.054   3
  -2 -17   2 4156.69 326.030  15
   2 -17  -2 4930.27 499.785  51
  -2 -17   2 4804.04 477.607  51
  -2 -17   2 5206.42 326.052  48
   2 -17  -1 798.018 190.730   3
   2 -17  -1 1182.10 260.574  51
  -2 -17   1 1175.18 165.418   5
  -2 -17   1 1303.40 248.553  51
  -2 -17   1 1335.41 251.162   2
   2 -17   0 35729.5 1179.65  44
  -2 -17   0 37258.3 1141.92  21
  -2 -17   0 37660.1 1522.45   2
  -2 -17   0 35018.9 1166.36  15
  -2 -17   0 34118.1 1138.97   5
   2 -17   0 35114.3 1572.40  51
  -2 -17   0 35230.9 1524.98  51
   2 -17   1 7282.71 446.308  44
  -2 -17  -1 7078.24 380.920  43
  -2 -17  -1 7386.94 421.615  21
  -2 -17  -1 7494.22 629.783   2
  -2 -17  -1 6932.53 416.057  20
   2 -17   1 7393.43 676.730  51
  -2 -17  -1 7217.97 648.558  51
   2 -17   2-28.7626 59.3235  45
   2 -17   2-230.848 91.7464  44
  -2 -17  -2 56.0836 51.9282  43
   2 -17   2 19.7494 65.7954  22
  -2 -17  -2 186.525 99.5766  20
   2 -17   2 135.408 108.667  16
  -2 -17  -2 139.892 90.0968  21
   2 -17   2-24.9669 120.989  51
  -2 -17  -2 302.402 179.357  51
  -2 -17  -2 68.0891 68.0791  48
  -2 -17  -3 17777.0 764.445  20
   2 -17   3 19618.4 774.272  22
   2 -17   3 18530.5 784.614  38
   2  17   3 19925.7 719.172  36
  -2 -17  -3 18198.0 739.182  21
  -2 -17  -3 18322.6 672.689  43
  -2 -17  -3 18407.6 705.473  48
  -2 -17  -4 88024.6 2215.45  48
   2 -17   4 88566.6 2331.03  22
  -2 -17  -4 84549.2 2279.49  21
   2 -17   4 87303.7 2376.84  39
   2 -17   4 85706.4 2361.46  38
  -2 -17  -4 84900.0 2347.03  20
   2  17   4 89399.8 2232.76  36
   2  17   4 90216.7 2239.88  17
   2 -17   5 1866.89 229.698  22
  -2 -17  -5 1934.49 216.013  21
   2 -17   5 1825.26 230.209  39
   2 -17   5 1653.88 223.977  38
  -2 -17  -5 2112.15 252.445  20
   2  17   5 1851.68 195.955  36
   2  17   5 2196.75 220.199  17
   2  17   5 2190.03 209.609  10
   2 -17   5 1946.77 221.143  28
   2 -17   5 2270.58 201.105  40
   2 -17   6 947.249 136.468  40
  -2 -17  -6 997.257 151.042  21
   2 -17   6 985.252 179.329  38
   2 -17   6 723.115 156.814  37
  -2 -17  -6 1185.56 194.515  20
   2  17   6 734.362 122.454  36
   2 -17   6 928.451 162.553  39
   2  17   6 1158.05 157.811  17
   2  17   6 845.998 132.492  10
   2 -17   6 993.321 163.619  28
   2 -17   7 6916.08 428.796  28
   2 -17   7 6525.53 458.844  24
   2 -17   7 6192.52 350.477  40
   2 -17   7 6955.30 439.927  39
   2 -17   7 6498.68 439.315  38
  -2 -17  -7 6700.01 434.522  20
   2 -17   7 6412.69 420.720  37
   2  17   7 5582.77 327.614  36
   2  17   7 6427.13 363.779  17
   2  17   7 6920.02 388.992  10
   2 -17   8 808.247 144.993  28
   2 -17   8 963.724 173.424  24
   2 -17   8 1025.23 168.757  38
   2 -17   8 1045.08 154.329  37
  -2 -17  -8 1100.44 170.998  20
   2  17   8 840.377 126.487  17
   2 -17   8 965.358 129.434  40
   2  17   8 972.150 145.805  10
   2 -17   9 3484.28 294.671  25
  -2 -17  -9 3427.36 257.950  20
   2 -17   9 3392.75 279.333  38
   2  17   9 3356.43 240.931  10
   2 -17   9 3770.00 292.541   8
   2 -17   9 3670.95 290.193  24
   2 -17  10 4234.66 263.651  24
  -2 -17 -10 4395.10 242.543  20
   2 -17  10 4385.78 282.380  25
   2  17  10 4265.59 245.321  10
   2 -17  10 4578.70 287.300   8
  -2 -17 -11 3291.62 195.881  19
   2 -17  11 3317.27 195.613   8
  -2  18  12 7.05421 31.5273   4
  -2 -18  12-3.66628 31.8961  26
  -2  18  11 204.344 64.6131   4
  -2  18  11 403.974 81.5206  41
  -2 -18  11 291.226 69.4485  28
  -2 -18  11 355.732 78.3164   9
  -2 -18  11 335.946 74.8743  26
  -2 -18  10 461.398 99.7745  28
  -2  18  10 417.633 95.0842  41
  -2  18  10 379.722 89.4608  12
   2 -18 -10 321.498 82.8240  19
  -2  18  10 445.638 100.544   4
  -2 -18  10 215.137 69.4801  29
  -2 -18  10 319.726 86.4544  27
  -2 -18  10 386.191 92.3277  26
  -2  18   9 1840.56 201.360  12
   2 -18  -9 1501.27 178.407  19
  -2  18   9 1610.50 187.129   4
  -2 -18   9 1535.79 177.063  30
  -2 -18   9 1891.33 216.520  15
  -2 -18   9 1669.64 185.003  29
  -2 -18   9 1978.41 208.147  28
  -2 -18   9 1709.35 187.703  27
  -2 -18   8 1623.26 184.179  45
  -2 -18   8 1782.66 218.621  28
  -2  18   8 1533.70 200.220  12
   2 -18  -8 1576.60 197.430  19
  -2  18   8 1123.36 169.106   4
  -2 -18   8 1626.69 195.689  30
  -2 -18   8 1535.70 189.547  29
  -2 -18   8 1337.33 166.610   5
  -2 -18   8 1835.82 222.026  15
  -2 -18   8 1380.23 181.714  27
  -2 -18   7 17129.1 699.080  45
  -2  18   7 15375.7 668.448   4
   2 -18  -7 15489.7 692.238  19
  -2  18   7 16271.9 726.789  12
  -2 -18   7 15368.0 662.587   5
  -2 -18   7 15680.4 677.720  30
  -2 -18   7 16486.7 738.871  15
  -2 -18   7 16824.9 685.670  29
  -2 -18   7 16478.5 671.634  27
  -2  18   6 4450.15 326.218   4
  -2  18   6 4686.61 364.229  12
   2 -18  -6 4704.20 356.496  19
  -2 -18   6 4816.78 344.664   5
  -2 -18   6 4275.07 321.125  30
  -2 -18   6 4889.82 376.113  15
  -2 -18   6 4841.93 337.004  29
  -2 -18   6 4911.87 327.716  27
  -2 -18   6 4694.14 350.583  38
  -2 -18   5 1072.88 149.011  43
  -2  18   5 1385.31 204.064  12
  -2 -18   5 958.060 158.462  30
  -2 -18   5 1130.57 175.120   5
  -2 -18   5 1000.39 155.241  29
  -2 -18   5 1170.59 194.799  15
   2 -18  -5 1209.72 193.159  19
   2 -18  -4 8.88228 53.9324  44
  -2 -18   4 27.7745 53.0223  43
  -2 -18   4 107.368 58.4717  48
   2 -18  -4-16.6399 63.1556  19
  -2 -18   4 39.6781 55.6615  30
  -2 -18   4-14.9322 58.5484   5
  -2 -18   4 43.8144 60.1726  29
  -2  18   4 103.959 88.9663  12
  -2 -18   4 4.60517 58.8117  15
   2 -18  -3 2061.34 225.757  44
  -2 -18   3 2349.73 216.729  43
   2 -18  -3 1902.68 227.567  19
  -2 -18   3 2041.04 227.328   5
  -2 -18   3 1988.07 197.202  30
  -2 -18   3 2015.23 195.961  29
  -2 -18   3 2160.47 243.438  15
  -2 -18   3 2155.50 207.182  48
   2 -18  -2 57401.4 1708.16  44
  -2 -18   2 61134.5 1654.67  43
  -2  18   2 61738.0 1741.66  12
  -2 -18   2 63102.2 1735.59   5
  -2 -18   2 64044.1 1671.98  48
   2 -18  -2 57114.3 2107.61   3
   2 -18  -2 58950.3 1740.85  19
  -2 -18   2 61196.1 1752.92  15
  -2 -18   2 56670.5 2075.04  51
   2 -18  -1 20244.2 814.525  44
  -2 -18   1 19975.8 764.127  21
  -2  18   1 20932.3 800.273  12
  -2 -18   1 18710.6 734.052  20
  -2 -18   1 20357.9 754.740  48
   2 -18  -1 20664.0 1133.33  51
   2 -18  -1 20794.1 811.313  19
  -2 -18   1 20564.1 798.649   5
  -2 -18   1 20146.0 813.656  15
  -2 -18   1 20553.2 1093.99  51
  -2 -18   1 19810.3 738.242  43
   2 -18   0 375.515 111.055  44
  -2 -18   0 305.670 90.3537  43
  -2 -18   0 560.836 121.417  48
  -2 -18   0 434.815 110.983  21
  -2 -18   0 256.825 87.5061  20
   2 -18   0 377.303 101.330  19
   2  18   0 423.980 99.5907  17
   2 -18   0 460.610 160.042  51
  -2 -18   0 265.126 169.969  51
  -2 -18   0 678.099 152.439  15
   2 -18   1 6715.11 434.560  44
  -2 -18  -1 6867.19 410.660  21
   2 -18   1 6027.36 394.335  22
  -2 -18  -1 6430.23 404.026  20
   2  18   1 7106.62 370.310  17
  -2 -18  -1 7212.71 386.717  43
  -2 -18  -1 6345.09 424.473  15
  -2 -18  -1 6695.58 385.558  48
   2 -18   2 13379.8 638.115  45
   2 -18   2 15106.2 689.838  44
  -2 -18  -2 13826.0 586.298  43
   2 -18   2 14392.4 654.405  22
  -2 -18  -2 15534.5 631.060  48
  -2 -18  -2 14788.4 671.078  20
   2  18   2 16248.5 633.080  36
   2  18   2 15936.3 612.607  17
  -2 -18  -2 14902.0 651.842  21
  -2 -18  -3 5870.07 343.932  43
   2 -18   3 6663.41 423.677  22
  -2 -18  -3 6612.92 384.379  48
  -2 -18  -3 6230.06 399.856  21
   2 -18   3 6256.10 419.632  38
  -2 -18  -3 6216.01 424.196  20
   2  18   3 7279.41 396.087  36
   2  18   3 6874.89 383.477  17
   2 -18   4 257383. 5860.70  22
  -2 -18  -4 252196. 5715.13  48
  -2 -18  -4 253359. 5800.59  21
   2 -18   4 249083. 5902.47  39
   2 -18   4 247297. 5893.82  38
  -2 -18  -4 253224. 5885.05  20
   2  18   4 254929. 5737.82  36
   2  18   4 260294. 5745.79  17
   2 -18   5 8938.42 505.507  22
  -2 -18  -5 8634.09 516.122  20
  -2 -18  -5 8577.80 464.596  21
   2 -18   5 8587.38 411.063  40
   2 -18   5 7663.94 490.016  39
   2 -18   5 8279.81 510.588  38
   2  18   5 8972.25 447.841  36
   2 -18   5 8189.18 459.445  28
   2  18   5 9043.08 458.243  17
   2  18   5 8890.97 436.458  10
   2 -18   6 9651.10 517.385  28
  -2 -18  -6 10880.1 505.759  21
   2 -18   6 10859.0 471.939  40
   2 -18   6 10145.9 559.031  39
   2 -18   6 9912.02 559.590  38
  -2 -18  -6 11524.3 589.287  20
   2 -18   6 10459.4 574.547  37
   2  18   6 9735.08 468.379  36
   2  18   6 10689.3 496.905  17
   2  18   6 10658.6 493.302  10
   2 -18   7 338.397 78.2603  40
   2 -18   7 393.674 111.928  39
   2 -18   7 477.685 118.920  38
   2 -18   7 398.455 113.527  37
  -2 -18  -7 380.964 124.357  20
   2 -18   7 485.795 119.765  28
   2  18   7 423.217 103.500  17
   2  18   7 546.621 114.901  10
   2 -18   7 354.619 127.742  24
   2 -18   8 11382.4 465.481  40
   2  18   8 10671.0 460.666  17
   2 -18   8 10836.2 546.524  38
  -2 -18  -8 11649.4 539.055  20
   2 -18   8 11057.0 512.065  37
   2 -18   8 10702.8 523.036  28
   2  18   8 11447.4 492.755  10
   2 -18   8 12436.1 595.859  24
   2 -18   9 2358.21 226.032  25
   2 -18   9 2390.88 219.315  38
  -2 -18  -9 2115.26 191.271  20
   2  18   9 2222.74 184.674  10
   2 -18   9 2312.86 217.130  24
   2 -18   9 2136.92 211.562   8
   2 -18  10 2635.84 200.445  25
   2 -18  10 2469.16 183.200  24
   2  18  10 2442.71 171.448  10
   2 -18  10 2586.21 198.429   8
  -2  19  11 6882.87 322.403   4
  -2 -19  11 6829.83 315.532   9
  -2 -19  11 6728.66 304.915  28
  -2 -19  11 6698.60 309.234  26
  -2  19  11 7094.83 322.438  41
  -2 -19  10 851.600 117.699  29
  -2  19  10 950.084 130.774  41
  -2  19  10 794.489 111.062  12
  -2  19  10 747.031 117.624   4
   2 -19 -10 971.418 129.576  19
  -2 -19  10 751.043 116.814  28
  -2 -19  10 853.543 120.673  26
  -2  19   9 2309.46 220.371   4
  -2  19   9 3325.22 265.713  41
  -2  19   9 2825.26 241.776  12
   2 -19  -9 3328.65 259.285  19
  -2 -19   9 2481.75 238.538  15
  -2 -19   9 2614.12 226.001  29
  -2 -19   9 2919.41 249.621  28
  -2 -19   9 2748.95 229.869  27
  -2 -19   8 1719.59 210.784  15
  -2  19   8 1454.57 201.644  12
  -2 -19   8 1646.60 179.952  45
   2 -19  -8 1478.27 188.019  19
  -2  19   8 1544.24 188.103   4
  -2 -19   8 1733.95 197.090  30
  -2 -19   8 1670.15 194.293  29
  -2 -19   8 1593.11 195.661  28
  -2 -19   8 1481.89 177.710  27
  -2 -19   7 18235.4 720.003  45
  -2  19   7 16961.4 692.951   4
  -2  19   7 17506.8 752.345  12
  -2 -19   7 16416.4 701.468  38
   2 -19  -7 17724.0 734.816  19
  -2 -19   7 16985.9 687.076   5
  -2 -19   7 16717.2 698.427  30
  -2 -19   7 17430.5 759.374  15
  -2 -19   7 18047.7 708.033  29
  -2 -19   7 16873.7 678.676  27
  -2 -19   6 11714.4 569.858  45
  -2 -19   6 11913.2 559.294   5
  -2  19   6 10799.9 576.506  12
  -2 -19   6 10539.5 549.134  38
   2 -19  -6 11664.5 584.735  19
  -2 -19   6 10832.2 536.104  30
  -2 -19   6 11908.2 608.247  15
  -2 -19   6 11112.0 536.554  29
  -2 -19   6 10773.2 508.577  27
  -2  19   6 10479.0 520.894   4
  -2  19   5 20815.0 848.238  12
   2 -19  -5 19562.8 821.493  19
  -2 -19   5 21429.5 817.846   5
  -2 -19   5 19519.0 769.947  30
  -2 -19   5 21344.5 779.643  29
  -2 -19   5 21190.1 862.643  15
  -2 -19   5 20375.5 741.439  43
   2 -19  -4 133.303 72.9287  44
  -2  19   4 49.5904 82.4124  12
   2 -19  -4-5.01001 79.7151  19
  -2 -19   4-30.5067 51.8801  30
  -2 -19   4 29.6396 60.8962   5
  -2 -19   4 35.0259 57.1290  29
  -2 -19   4 110.559 81.8004  15
  -2 -19   4 92.1720 52.5184  48
  -2 -19   4 166.068 67.8535  43
   2 -19  -3 3410.65 291.620  44
  -2 -19   3 4407.05 307.221  43
  -2  19   3 4290.14 336.480  12
  -2 -19   3 3781.87 280.972  48
   2 -19  -3 3508.28 310.475  19
  -2 -19   3 4274.13 326.379   5
  -2 -19   3 3543.67 269.804  30
  -2 -19   3 4058.72 333.249  15
   2 -19  -2 9107.54 507.834  44
  -2 -19   2 10571.5 497.614  48
  -2  19   2 9879.71 524.628  12
  -2 -19   2 9513.97 475.410  43
   2 -19  -2 9642.40 527.281  19
  -2 -19   2 9641.41 517.325   5
  -2 -19   2 9289.70 525.048  15
   2 -19  -1 6025.90 404.081  44
  -2  19   1 5774.98 384.724  12
   2 -19  -1 5679.38 387.464  19
  -2 -19   1 5850.26 395.508   5
  -2 -19   1 6226.52 370.705  43
  -2 -19   1 6472.27 425.183  15
  -2 -19   1 6422.63 380.416  48
   2 -19   0 6574.12 431.632  44
  -2 -19   0 6559.43 398.676  20
  -2 -19   0 6502.29 377.889  43
  -2 -19   0 6275.36 422.841  15
  -2 -19   0 6757.82 393.935  48
  -2 -19   0 6392.20 399.887  21
   2  19   0 6330.74 343.347  17
  -2 -19  -1 17091.8 749.947  15
  -2 -19  -1 16877.2 700.858  21
  -2 -19  -1 15701.6 689.755  20
   2  19   1 17979.0 670.742  36
   2 -19   1 13700.9 633.790  45
   2  19   1 17101.6 635.436  17
   2 -19   1 17040.4 713.107  22
   2 -19   1 15364.4 712.155  44
  -2 -19  -1 15575.7 636.541  43
  -2 -19  -1 16514.8 666.466  48
   2 -19   2 4297.32 348.990  44
  -2 -19  -2 4520.31 303.203  43
   2 -19   2 4973.16 358.705  22
  -2 -19  -2 5111.55 357.860  21
  -2 -19  -2 4565.60 348.954  20
   2  19   2 4518.27 313.012  36
   2 -19   2 4376.08 337.631  45
   2  19   2 4892.05 314.106  17
  -2 -19  -2 4854.42 325.933  48
   2 -19   3 485.981 118.623  22
  -2 -19  -3 895.563 164.855  21
   2 -19   3 763.230 153.892  38
  -2 -19  -3 762.928 173.246  20
   2  19   3 932.433 152.608  36
   2  19   3 903.454 147.485  17
  -2 -19  -3 857.565 140.717  48
   2 -19   4 49321.8 1510.04  22
  -2 -19  -4 48819.2 1402.84  48
  -2 -19  -4 49835.8 1477.28  21
   2 -19   4 48823.1 1554.84  39
   2 -19   4 49109.6 1542.22  38
  -2 -19  -4 51250.3 1555.09  20
   2  19   4 49897.8 1428.57  36
   2  19   4 51018.1 1434.31  17
   2  19   5 4.36022 61.1998  36
  -2 -19  -5 34.1604 61.3259  21
   2 -19   5 52.2284 64.5732  39
   2 -19   5-56.4321 72.9971  38
  -2 -19  -5-34.5820 90.7748  20
   2  19   5 34.4766 69.7661  17
   2  19   5-2.68970 50.2689  10
   2  19   6 797.343 128.448  36
   2 -19   6 933.110 125.439  40
  -2 -19  -6 927.824 138.381  21
   2 -19   6 1041.34 168.615  39
   2 -19   6 962.831 170.411  38
   2 -19   6 888.053 168.569  37
   2 -19   6 923.534 146.219  28
  -2 -19  -6 1407.78 204.962  20
   2  19   6 1139.29 152.921  17
   2  19   6 1066.70 150.700  10
   2 -19   7 20186.2 788.775  28
   2 -19   7 22408.0 728.458  40
   2 -19   7 21269.7 835.569  39
   2 -19   7 21905.7 850.989  38
  -2 -19  -7 23269.3 851.182  20
   2 -19   7 22393.1 839.205  37
   2  19   7 21321.1 748.589  17
   2  19   7 22225.1 760.297  10
   2 -19   7 24006.7 919.308  24
   2 -19   8 3189.40 267.343  38
   2 -19   8 3453.45 252.244  37
   2  19   8 3466.56 239.797  10
  -2 -19  -8 3620.24 271.781  20
   2 -19   8 3560.93 294.124  24
   2 -19   9 546.402 106.374   8
   2 -19   9 801.007 134.312  25
   2 -19   9 524.464 105.315  38
  -2 -19  -9 567.811 96.0982  20
   2  19   9 515.819 90.6467  10
   2 -19   9 478.031 103.848  24
  -2 -19 -10 848.883 109.562  19
   2 -19  10 700.379 97.6976   8
  -2 -20  11 12.3081 28.9379   9
  -2  20  11 48.9162 42.0232   4
  -2  20  11 40.8142 39.9257  41
  -2 -20  11 9.79680 28.9624  26
  -2 -20  11 4.30049 29.3156  28
  -2 -20  10 720.001 104.963  29
  -2  20  10 751.385 100.830  12
  -2  20  10 788.003 111.751   4
   2 -20 -10 688.172 99.6144  19
  -2 -20  10 766.324 109.883  28
  -2 -20  10 712.258 104.227  26
  -2  20  10 868.085 120.539  41
  -2  20   9-4.00708 52.9729  41
  -2  20   9 182.104 77.1403  12
  -2 -20   9 22.4223 50.6597  29
   2 -20  -9 48.6935 65.5910  19
  -2  20   9 85.3128 59.2607   4
  -2 -20   9 46.0427 57.2532  28
  -2 -20   9 88.7100 53.6985  26
  -2 -20   8-18.0724 45.1105  45
  -2 -20   8 13.0995 62.9021  29
  -2  20   8 45.0184 56.3673  12
   2 -20  -8 137.246 70.5025  19
  -2  20   8 36.6537 62.1604   4
  -2 -20   8 118.629 85.0762  15
  -2 -20   8 42.2217 67.4409  28
  -2 -20   8 103.845 67.4800  27
  -2 -20   7 1144.58 160.589  45
  -2 -20   7 1017.43 152.966  38
  -2  20   7 1105.81 176.613  12
   2 -20  -7 1100.11 173.681  19
  -2  20   7 1069.62 150.245   4
  -2 -20   7 1210.74 163.869  30
  -2 -20   7 1005.11 142.649   5
  -2 -20   7 1221.55 170.291  29
  -2 -20   7 1116.59 176.650  15
  -2 -20   7 1071.42 148.670  27
  -2 -20   6 3605.77 300.900  45
  -2  20   6 2440.61 228.953   4
  -2  20   6 3144.33 294.359  12
  -2 -20   6 3198.82 279.399  38
   2 -20  -6 2887.39 275.943  19
  -2 -20   6 3113.79 268.088   5
  -2 -20   6 3128.86 267.956  30
  -2 -20   6 3153.09 297.734  15
  -2 -20   6 2764.60 245.897  29
  -2 -20   6 3266.42 253.415  27
  -2 -20   5 3682.38 322.120  15
  -2 -20   5 3146.91 246.940  43
  -2  20   5 3605.40 314.163  12
   2 -20  -5 3277.57 301.311  19
  -2 -20   5 3278.23 283.688   5
  -2 -20   5 3506.87 282.225  30
  -2 -20   5 3210.54 263.492  29
   2 -20  -4 42338.8 1312.51  44
  -2 -20   4 44793.8 1291.49  43
  -2 -20   4 42817.8 1395.67  15
  -2  20   4 43667.2 1384.28  12
   2 -20  -4 45488.6 1411.79  19
  -2 -20   4 45321.9 1367.59   5
  -2 -20   4 41836.7 1288.78  30
  -2 -20   4 42948.5 1273.13  29
  -2 -20   4 43522.4 1256.98  48
   2 -20  -3 27169.9 999.440  44
  -2 -20   3 29171.0 976.302  43
  -2  20   3 29956.3 1054.60  12
   2 -20  -3 30075.5 1072.16  19
  -2 -20   3 30577.3 1046.10   5
  -2 -20   3 30767.6 977.665  48
  -2 -20   3 30490.8 1081.12  15
   2 -20  -2 2204.24 240.497  44
  -2 -20   2 1971.10 204.948  43
  -2 -20   2 2045.05 208.548  48
   2  20  -2 2368.85 207.876  36
  -2  20   2 2063.32 230.454  12
   2 -20  -2 1939.43 230.299  19
  -2 -20   2 1642.83 206.463   5
  -2 -20   2 2070.26 240.311  15
   2 -20  -1 67173.6 1909.28  44
  -2 -20   1 66776.1 1819.76  43
  -2 -20   1 68742.5 1840.98  48
  -2  20   1 68988.0 1886.43  12
   2  20  -1 70380.4 1802.84  36
   2 -20  -1 63854.1 1883.91  19
  -2 -20   1 67492.8 1933.35  15
   2 -20   0 6019.21 417.534  44
  -2 -20   0 5800.92 361.015  43
  -2 -20   0 5550.54 371.247  20
   2  20   0 6254.99 365.168  36
  -2 -20   0 6030.27 375.667  48
  -2 -20   0 5934.45 415.652  15
   2 -20   1 29310.5 1067.95  44
  -2 -20  -1 28719.1 960.998  43
   2 -20   1 29291.2 1033.19  22
  -2 -20  -1 30025.1 1031.09  21
  -2 -20  -1 30281.2 1034.48  20
   2  20   1 30657.4 978.586  36
  -2 -20  -1 28730.5 1073.82  15
   2  20   1 29955.3 944.178  17
  -2 -20  -1 28427.4 976.726  48
   2 -20   2 7190.30 458.790  44
  -2 -20  -2 6765.63 384.995  43
   2 -20   2 7199.04 439.116  22
  -2 -20  -2 7043.19 428.831  21
  -2 -20  -2 6909.11 439.837  20
   2  20   2 6994.38 402.146  36
  -2  20  -2 7412.75 451.714  35
   2  20   2 7161.33 391.635  17
  -2 -20  -2 7719.64 488.230  15
  -2 -20  -2 7686.23 418.173  48
   2 -20   3 26995.8 991.659  22
  -2 -20  -3 27410.9 977.260  21
   2 -20   3 26729.5 1009.27  38
  -2 -20  -3 28560.6 1027.16  20
   2  20   3 27746.3 935.226  36
   2  20   3 28986.9 933.326  17
  -2 -20  -3 27122.1 923.643  48
   2 -20   4 793.079 148.883  22
  -2 -20  -4 711.605 139.502  21
   2 -20   4 656.764 152.571  39
  -2 -20  -4 837.830 172.800  20
   2  20   4 700.587 126.697  36
   2 -20   4 656.124 144.781  38
  -2 -20  -4 714.094 127.730  48
   2  20   4 820.294 143.931  17
  -2 -20  -5 2918.92 250.610  21
   2 -20   5 3295.59 301.461  39
   2 -20   5 2849.45 279.792  38
  -2 -20  -5 2922.58 284.834  20
   2  20   5 2877.30 243.786  36
   2  20   5 2643.67 232.489  17
   2 -20   6 12248.0 597.675  39
   2 -20   6 12212.3 595.759  38
   2 -20   6 12470.4 609.183  37
   2  20   6 11639.9 511.394  36
   2  20   6 11576.4 515.187  17
   2  20   6 11721.2 499.301  10
   2 -20   6 11643.9 534.193  28
  -2 -20  -6 13010.6 604.243  20
   2 -20   7 359.392 114.312  24
   2 -20   7 243.627 91.0973  39
   2 -20   7 184.548 82.2805  38
   2 -20   7 73.6270 62.6284  37
  -2 -20  -7 213.053 92.1440  20
   2  20   7 354.431 89.5556  17
   2  20   7 227.755 76.4456  10
   2 -20   7 230.745 86.1352  28
   2 -20   8 61.6374 74.0043  24
   2 -20   8 18.0883 52.6788  38
  -2 -20  -8 100.122 60.5145  20
   2  20   8-41.2687 47.8086  10
   2 -20   9 9357.92 424.205   8
   2 -20   9 8980.89 411.394  38
  -2 -20  -9 11654.9 459.471  19
   2 -20   9 10855.2 458.332  25
   2 -20   9 9833.68 433.445  24
  -2 -20 -10 3936.08 208.803  19
   2 -20  10 3387.70 194.194   8
  -2  21  10 2468.31 177.900   4
  -2  21  10 2474.32 187.230  41
  -2  21  10 2525.47 170.103  12
   2 -21 -10 2348.48 173.649  19
  -2 -21  10 2429.70 178.420  28
  -2 -21  10 2485.43 185.565   9
  -2 -21  10 2440.40 174.275  26
  -2  21   9 375.250 87.4295  12
  -2  21   9 364.783 89.2759  41
  -2  21   9 407.391 83.8379   4
   2 -21  -9 399.986 93.4048  19
  -2 -21   9 317.968 84.5397  29
  -2 -21   9 326.135 86.2765  28
  -2 -21   9 270.526 71.0125  26
  -2 -21   8 794.154 120.451  45
  -2  21   8 982.945 149.401  41
  -2  21   8 952.020 151.874  12
   2 -21  -8 974.020 148.262  19
  -2  21   8 961.254 135.866   4
  -2 -21   8 1082.75 153.992  28
  -2 -21   8 1045.82 141.372  29
  -2 -21   8 1114.77 160.892  15
  -2 -21   7 134.073 78.4895  45
  -2 -21   7 151.306 80.6606  38
   2 -21  -7 172.644 87.9141  19
  -2  21   7 76.2005 61.6823   4
  -2 -21   7 170.686 66.4168   5
  -2  21   7 105.810 85.7969  12
  -2 -21   7 79.5918 65.1395  29
  -2 -21   7 153.397 87.8658  15
  -2 -21   7 55.2763 59.0462  27
  -2 -21   6 478.228 114.549  45
  -2 -21   6 456.503 105.754  29
  -2 -21   6 507.127 109.966  38
  -2  21   6 236.006 97.4534  12
   2 -21  -6 302.945 112.483  19
  -2 -21   6 209.875 77.8751   5
  -2 -21   6 579.333 138.294  15
  -2 -21   5 11361.7 502.355  43
  -2  21   5 10926.1 573.743  12
   2 -21  -5 11825.4 591.078  19
  -2 -21   5 11899.7 559.070   5
  -2 -21   5 11789.7 600.145  15
  -2 -21   5 11145.9 516.958  29
   2 -21  -4 1111.92 159.523  44
  -2 -21   4 1431.48 173.873  43
  -2  21   4 1220.72 180.990  12
  -2 -21   4 1103.68 144.929  48
   2 -21  -4 1489.18 208.323  19
  -2 -21   4 1250.11 180.084   5
  -2 -21   4 1270.59 155.658  29
  -2 -21   4 1332.33 200.964  15
   2 -21  -3 7954.11 483.265  19
   2 -21  -3 7146.63 435.154  44
  -2 -21   3 7779.14 424.361  43
  -2  21   3 8115.09 473.188  12
  -2 -21   3 7835.24 419.525  48
  -2 -21   3 7878.26 463.706   5
  -2 -21   3 7939.69 488.781  15
   2 -21  -2 191.684 94.4194  44
  -2 -21   2 80.7296 52.0345  43
  -2  21   2 241.072 97.5149  12
   2  21  -2 126.095 71.7214  36
   2 -21  -2 228.265 102.890  19
  -2 -21   2-25.8189 78.8433  15
  -2 -21   2 214.025 93.2513  48
   2 -21  -1 38589.0 1284.80  44
  -2 -21   1 40011.0 1220.29  43
  -2  21   1 40045.2 1261.75  12
   2  21  -1 41965.9 1200.28  36
   2 -21  -1 37561.8 1264.42  19
  -2 -21   1 40549.6 1229.15  48
  -2 -21   1 40356.7 1323.64  15
   2 -21   0 40251.3 1320.41  44
  -2 -21   0 38823.6 1214.52  43
   2 -21   0 39991.1 1287.31  22
   2  21   0 41001.7 1214.29  36
  -2 -21   0 41571.6 1248.87  48
  -2 -21   0 41498.3 1350.70  15
   2 -21   1 89221.4 2444.87  44
  -2 -21  -1 91571.8 2351.13  48
  -2 -21  -1 88257.4 2313.12  43
   2 -21   1 91953.5 2415.62  22
  -2 -21  -1 90166.3 2393.82  20
   2  21   1 93730.6 2332.25  36
   2  21   1 92632.4 2284.95  17
  -2 -21  -1 96300.4 2502.01  15
   2 -21   2 30215.1 1097.16  44
  -2 -21  -2 31378.5 1023.64  48
   2 -21   2 30958.9 1075.65  22
  -2 -21  -2 31536.9 1091.37  20
   2  21   2 31116.2 1017.83  36
  -2  21  -2 33421.1 1110.89  35
   2  21   2 30948.8 990.106  17
  -2 -21  -2 31685.4 1139.77  15
   2 -21   3 12144.5 595.557  22
   2 -21   3 12265.9 614.163  38
  -2 -21  -3 12882.0 624.474  20
   2  21   3 12214.3 553.370  36
   2  21   3 12710.0 549.062  17
  -2 -21  -3 12758.1 647.470  15
  -2 -21  -3 12032.8 545.575  48
   2 -21   4 1143.36 177.099  22
   2 -21   4 759.292 163.478  39
   2 -21   4 704.716 145.691  38
  -2 -21  -4 1120.61 179.980  20
   2  21   4 1293.47 165.751  36
  -2 -21  -4 1050.33 147.464  48
   2  21   4 1014.70 150.223  17
   2 -21   5 5967.21 403.445  39
   2 -21   5 5605.00 389.043  38
  -2 -21  -5 6118.01 402.101  20
   2 -21   5 6047.40 418.755  37
   2  21   5 5138.05 328.505  36
   2  21   5 5602.03 339.577  17
   2 -21   6 7.47905 61.0449  39
   2 -21   6 18.1431 62.3339  38
  -2 -21  -6 4.61682 90.5053  20
   2 -21   6 122.169 75.5790  37
   2 -21   6-12.6730 77.7208  24
   2  21   6 19.3810 59.0246  17
   2 -21   7 7573.75 411.500  39
   2 -21   7 7397.26 410.383  38
  -2 -21  -7 8209.04 423.079  20
   2 -21   7 7164.69 390.279  37
   2  21   7 6403.71 327.659  10
   2 -21   7 8516.66 461.343  24
   2 -21   8 7766.38 391.795  38
  -2 -21  -8 8385.11 390.474  20
   2 -21   8 8913.88 437.717  24
   2 -21   9 5368.91 283.975  25
   2 -21   9 4222.47 242.881  38
  -2 -21  -9 5742.81 284.710  19
   2 -21   9 4685.24 261.431   8
   2 -21   9 4973.50 268.921  24
  -2 -21  -9 5452.12 281.182  15
  -2  22  10 44.8660 37.3739   4
   2 -22 -10 61.7698 31.2189  19
  -2 -22  10 65.0901 35.8490  28
  -2 -22  10 32.4429 33.7905   9
  -2  22  10 8.34632 32.2165  41
  -2 -22  10 108.483 37.4968  26
  -2  22   9 579.477 98.2229  12
  -2  22   9 529.781 87.2271   4
   2 -22  -9 598.986 97.6482  19
  -2 -22   9 428.733 81.5483  29
  -2 -22   9 666.536 103.245  28
  -2  22   9 648.492 107.302  41
  -2 -22   9 502.469 87.2516  26
  -2 -22   8 8882.51 410.150  45
  -2  22   8 9795.70 422.316   4
  -2 -22   8 9616.47 421.223  26
  -2  22   8 10419.2 463.647  41
  -2  22   8 9401.00 458.812  12
   2 -22  -8 9060.02 445.066  19
  -2 -22   8 9642.00 464.916  15
  -2 -22   8 9180.60 422.053  29
  -2 -22   8 9385.14 446.070  28
  -2  22   7 2968.64 246.992  41
  -2 -22   7 2945.35 254.837  28
  -2  22   7 3235.84 273.409  12
  -2 -22   7 2902.55 235.381  38
   2 -22  -7 2965.09 257.906  19
  -2  22   7 2587.17 219.428  35
  -2 -22   7 2681.47 257.467  15
  -2 -22   7 2838.69 228.225  29
  -2 -22   7 3234.91 253.953  45
  -2 -22   6 273.303 80.0861  29
  -2 -22   6 260.552 87.5783  38
   2 -22  -6 279.426 100.707  19
  -2 -22   6 206.233 74.3132   5
  -2 -22   6 360.687 100.476  45
  -2  22   6 306.016 111.259  12
  -2 -22   6 364.596 107.695  15
  -2 -22   5 149.588 86.3829  45
  -2  22   5 77.2435 87.6180  12
   2 -22  -5-44.1263 82.2280  19
  -2 -22   5 109.431 62.0370   5
  -2 -22   5-25.5397 51.7584  29
  -2 -22   5 31.3772 70.6736  15
   2 -22  -4 14586.6 629.207  44
  -2 -22   4 15074.0 608.752  43
  -2 -22   4 13910.9 573.914  48
  -2  22   4 15554.2 633.194  41
   2 -22  -4 15262.2 692.434  19
  -2 -22   4 15800.0 668.345   5
  -2 -22   4 14962.0 592.203  29
  -2  22   4 14585.8 665.918  12
  -2 -22   4 15398.1 700.400  15
   2 -22  -3 846.461 144.286  44
  -2 -22   3 947.170 140.555  48
  -2 -22   3 1121.64 153.349  43
  -2  22   3 1254.88 182.164  12
   2 -22  -3 753.209 148.633  19
  -2 -22   3 1035.40 183.559  15
   2 -22  -2 20405.2 821.337  44
  -2 -22   2 21874.1 793.933  43
  -2 -22   2 21272.7 788.847  48
  -2  22   2 22479.9 843.164  12
  -2 -22   2 21336.7 872.037  15
   2  22  -2 21455.8 740.884  36
   2 -22  -2 20893.0 844.662  19
   2 -22  -1-16.7699 68.8861  44
  -2 -22   1 72.3910 67.4301  43
  -2 -22   1-30.5708 75.6418  15
  -2  22   1 98.9983 74.5459  12
   2  22  -1 163.776 83.9548  36
  -2 -22   1 1.20664 71.4130  48
   2 -22   0 20385.9 844.119  44
   2 -22   0 20549.6 822.093  22
  -2 -22   0 20939.9 788.507  48
   2  22   0 21174.1 761.736  36
  -2 -22   0 21588.6 784.486  43
  -2 -22   0 21701.3 880.604  15
   2 -22   1 20719.0 854.987  44
   2 -22   1 20429.4 825.890  22
   2  22   1 22159.1 789.644  36
   2  22   1 21558.1 747.090  17
  -2 -22  -1 21714.4 890.302  15
  -2 -22  -1 21848.5 802.984  48
   2 -22   2 4060.18 326.851  38
  -2 -22  -2 3288.79 298.012  20
   2  22   2 4105.74 297.768  36
  -2  22  -2 4828.08 349.085  35
   2 -22   2 3590.98 309.741  22
   2  22   2 3832.07 273.957  17
  -2 -22  -2 3633.87 328.537  15
  -2 -22  -2 3177.60 263.730  48
   2 -22   3 8475.06 476.568  22
  -2 -22  -3 8615.72 439.456  48
   2 -22   3 8167.41 494.108  39
   2 -22   3 8762.53 491.172  38
   2  22   3 8298.75 438.415  36
   2  22   3 8792.22 435.366  17
  -2 -22  -3 8924.50 496.913  20
  -2 -22  -3 8804.02 516.499  15
   2 -22   4 8163.81 455.887  22
  -2 -22  -4 7732.24 399.327  48
   2 -22   4 7797.77 472.126  39
   2 -22   4 8749.04 483.945  38
  -2 -22  -4 8906.08 487.825  20
   2  22   4 8190.56 425.908  36
   2  22   4 8242.68 418.291  17
  -2 -22  -4 8470.52 497.201  15
   2 -22   5 324.236 100.056  39
   2 -22   5 374.345 108.795  38
  -2 -22  -5 556.841 126.708  20
   2 -22   5 769.439 157.356  37
   2  22   5 491.150 106.001  36
   2  22   5 531.136 109.783  17
  -2 -22  -5 763.750 156.570  15
   2 -22   6 231.011 84.2750  24
   2 -22   6 46.1115 68.1693  39
   2 -22   6-32.9364 63.9971  38
  -2 -22  -6 89.7937 73.4247  20
   2 -22   6 53.7149 71.7472  37
   2  22   6 127.353 71.3185  17
   2 -22   7 2069.86 195.347  39
   2 -22   7 2121.30 197.163  38
  -2 -22  -7 2420.45 210.681  20
   2 -22   7 2400.86 201.862  37
   2 -22   7 2453.09 230.615  24
  -2 -22  -7 2617.72 220.570  19
  -2 -22  -7 2206.33 215.566  15
   2 -22   8 578.163 106.883  24
   2 -22   8 372.501 86.3598  25
   2 -22   8 360.778 79.5668  38
  -2 -22  -8 565.228 98.3229  19
  -2 -22  -8 597.025 103.760  15
  -2 -22  -9 235.864 54.5850  19
   2 -22   9 166.886 52.0205  25
   2 -22   9 117.245 39.6053   8
  -2  23   9 821.332 107.526  41
  -2  23   9 741.388 99.2709  12
  -2  23   9 608.470 82.0710   4
   2 -23  -9 612.307 95.8749  19
  -2 -23   9 640.445 94.8614  28
  -2 -23   9 721.688 87.1700  26
  -2  23   8 3008.90 234.359  12
   2 -23  -8 2902.37 224.563  19
  -2 -23   8 2816.92 202.407  45
  -2 -23   8 3408.55 247.105  15
  -2 -23   8 3117.20 214.676  29
  -2  23   8 3286.35 232.228  41
  -2 -23   8 3494.72 240.467  28
  -2 -23   8 3081.31 204.935  26
  -2 -23   7 114.954 70.6576  45
  -2 -23   7 80.2006 48.5864  29
  -2 -23   7 207.319 71.3698  38
  -2  23   7 43.7506 56.6901  12
  -2  23   7 124.286 51.4873  35
   2 -23  -7 144.897 72.2847  19
  -2  23   7 113.791 54.4118  41
  -2 -23   7 68.9492 69.6167  15
  -2 -23   7 301.394 93.4213  28
  -2 -23   7 139.838 50.1062  26
  -2 -23   6 5278.25 339.565  45
  -2  23   6 5078.47 320.046  41
  -2  23   6 5005.08 344.137  12
  -2 -23   6 5223.78 331.285  38
   2 -23  -6 4695.29 334.621  19
  -2 -23   6 4969.33 302.354  29
  -2 -23   6 5614.13 367.311  15
  -2 -23   5 142.983 85.2626  45
  -2 -23   5 23.9229 44.2489  29
  -2  23   5 63.9258 57.4300  41
  -2 -23   5 148.264 81.8585  38
  -2  23   5 71.3684 63.5333  12
   2 -23  -5 90.3687 82.2413  19
  -2 -23   5 81.2508 63.3622  15
   2 -23  -4 9112.54 461.218  44
  -2 -23   4 8174.29 406.061  48
  -2  23   4 9324.65 496.571  12
   2 -23  -4 8705.36 495.557  19
   2 -23  -3 90.5879 63.8503  44
  -2 -23   3 29.4124 62.8960  43
  -2  23   3 129.046 77.1128  12
  -2 -23   3 113.714 62.2541  48
   2 -23  -3 102.203 71.6027  19
  -2 -23   3 257.860 106.461  15
   2 -23  -2 658.143 130.835  44
  -2 -23   2 845.942 142.200  43
  -2  23   2 988.040 152.480  12
   2 -23  -2 552.091 127.876  19
  -2 -23   2 1115.49 180.230  15
  -2 -23   2 1010.00 151.156  48
  -2 -23   1 365.964 109.611  48
   2 -23  -1 276.741 96.0530  44
   2 -23  -1 380.617 114.336  22
   2  23  -1 185.505 72.3855  36
  -2 -23   1 208.760 97.2512  15
   2 -23   0 12900.3 632.220  44
   2 -23   0 13835.3 628.506  22
  -2 -23   0 13339.8 586.375  48
   2  23   0 13607.0 570.191  36
  -2 -23   0 13626.4 659.916  15
   2 -23   1 16835.9 740.541  44
   2 -23   1 17538.6 724.876  22
   2  23   1 17282.3 668.801  36
   2  23   1 17636.5 636.707  17
  -2 -23  -1 16807.3 676.772  48
  -2 -23  -1 17236.3 764.529  15
   2 -23   2 7423.95 441.073  22
   2 -23   2 7580.05 451.363  38
   2  23   2 7698.82 412.871  36
  -2  23  -2 8399.81 461.362  35
   2  23   2 7543.32 388.826  17
  -2 -23  -2 8291.31 491.514  15
  -2 -23  -2 7747.38 416.087  48
   2 -23   3 1423.18 185.933  22
   2 -23   3 1531.43 204.224  39
   2 -23   3 1488.93 189.808  38
   2  23   3 1312.27 166.381  36
  -2 -23  -3 1410.87 163.057  48
   2  23   3 1550.75 168.428  17
  -2 -23  -3 1506.88 214.021  15
   2 -23   4 345.831 97.6820  39
  -2 -23  -4 402.614 109.903  20
   2 -23   4 453.684 107.754  38
   2  23   4 319.301 92.1118  36
   2  23   4 381.875 90.7220  17
  -2 -23  -4 422.374 119.963  15
  -2 -23  -4 376.377 75.8259  48
   2 -23   5 2634.44 249.155  39
   2 -23   5 2827.05 245.743  38
  -2 -23  -5 2748.78 246.990  20
   2 -23   5 2976.54 262.738  37
  -2 -23  -5 2851.46 233.008  19
   2  23   5 2523.18 208.858  17
  -2 -23  -5 2940.64 266.522  15
   2 -23   6 13052.8 556.215  37
   2 -23   6 12825.6 556.849  39
   2 -23   6 12718.0 549.058  38
  -2 -23  -6 13926.2 551.385  19
  -2 -23  -6 14004.5 590.559  15
   2 -23   6 14463.6 611.719  24
   2 -23   7 1672.04 163.603  38
   2 -23   7 1572.45 149.184  37
   2 -23   7 1904.77 190.963  24
  -2 -23  -7 2211.13 183.318  19
  -2 -23  -7 1838.23 179.764  15
   2 -23   8 15439.1 538.752   8
   2 -23   8 14844.3 515.068  38
  -2 -23  -8 16727.3 535.695  19
  -2 -23  -8 16584.7 552.358  15
   2 -23   8 15531.9 554.871  25
   2 -23   8 16206.8 559.142  24
   2 -24  -9 986.123 102.188  19
  -2  24   9 955.952 101.629  41
  -2 -24   9 958.939 99.7901  28
  -2  24   9 966.818 99.8914  12
  -2 -24   8 7108.34 318.669  45
  -2  24   8 7506.92 345.657  41
  -2  24   8 8610.60 381.089  12
   2 -24  -8 7750.24 360.683  19
  -2 -24   8 8059.70 371.546  15
  -2 -24   8 8015.17 357.858  28
  -2 -24   8 7146.69 302.177  26
  -2 -24   7 410.894 86.5506  45
  -2  24   7 334.386 76.9394  41
  -2 -24   7 492.031 94.2227  38
  -2  24   7 327.929 89.9723  12
  -2  24   7 264.277 69.1330  35
   2 -24  -7 298.411 79.6348  19
  -2 -24   7 266.729 80.5248  15
  -2 -24   7 274.173 69.0647  29
  -2 -24   7 490.449 93.0752  28
  -2  24   6 4970.43 297.882  41
  -2  24   6 4814.19 323.074  12
  -2 -24   6 4484.97 290.509  38
   2 -24  -6 4460.76 311.062  19
  -2 -24   6 4551.41 302.792  45
  -2 -24   6 4297.28 264.144  29
  -2 -24   6 5070.67 332.568  15
  -2 -24   6 4720.52 307.458  28
  -2 -24   5 1551.16 184.535  45
  -2  24   5 1422.43 158.850  41
  -2 -24   5 1134.65 158.370  38
  -2  24   5 1107.33 162.199  12
   2 -24  -5 1135.06 163.539  19
  -2 -24   5 1208.19 137.546  29
  -2 -24   5 1411.35 190.124  15
  -2 -24   4 575.522 131.179  45
  -2  24   4 456.584 114.285  12
   2 -24  -4 318.393 104.710  19
  -2 -24   4 511.061 126.981  15
   2 -24  -3 7694.77 435.762  44
  -2  24   3 9079.07 474.796  12
   2 -24  -3 8762.06 480.575  19
  -2 -24   3 9347.71 510.166  15
  -2 -24   3 8328.55 416.136  48
   2 -24  -2 2138.26 222.814  44
   2 -24  -2 2267.38 228.283  22
  -2  24   2 1883.50 205.898  12
  -2 -24   2 2282.97 247.516  15
  -2 -24   2 2015.28 197.724  48
   2 -24  -1 242.011 94.1243  44
   2 -24  -1 50.0589 69.9503  22
   2  24  -1 116.180 57.3816  36
  -2 -24   1 217.694 112.945  15
  -2 -24   1 193.939 84.4178  48
   2 -24   0 113.359 80.2821  44
  -2 -24   0-31.3765 68.5855  48
   2 -24   0 69.0239 57.6721  22
   2  24   0 57.2755 53.7607  36
  -2 -24   0 127.994 107.749  15
   2 -24   1 48.7696 70.1967  22
   2  24   1 82.9460 73.0422  36
  -2  24  -1-15.5673 71.5466  35
   2  24   1-5.55014 53.1416  17
  -2 -24  -1 11.5341 80.1202  15
  -2 -24  -1 0.48003 59.7706  48
  -2 -24  -2 3178.78 249.897  48
   2 -24   2 3464.75 280.427  22
  -2  24  -2 3465.65 276.188  35
   2 -24   2 3254.48 277.370  38
   2  24   2 3035.83 242.530  36
   2  24   2 3156.10 231.854  17
  -2 -24  -2 3170.17 293.363  15
   2 -24   3 1468.03 191.878  39
   2 -24   3 1640.33 191.383  38
  -2 -24  -3 1598.93 169.537  48
   2 -24   3 1769.83 198.413  22
   2  24   3 1570.10 173.631  36
   2  24   3 1585.77 164.144  17
  -2 -24  -3 1616.57 204.958  15
   2 -24   4 4249.57 310.918  39
   2 -24   4 4039.54 295.368  38
   2  24   4 4303.66 279.384  36
   2  24   4 3966.17 260.324  17
  -2 -24  -4 4519.61 329.072  15
  -2 -24  -4 3874.09 252.366  48
   2 -24   5 350.393 99.2013  24
   2 -24   5 165.847 72.2790  39
   2 -24   5 138.282 68.0380  38
   2 -24   5 362.546 93.2541  37
  -2 -24  -5 150.410 63.0030  19
  -2 -24  -5 311.832 94.9678  15
   2 -24   6 7.79745 52.2537  24
   2 -24   6 91.8503 47.7297  39
   2 -24   6 68.0065 53.4220  38
   2 -24   6 30.1175 46.0619  37
  -2 -24  -6 24.3780 44.3255  19
  -2 -24  -6-29.4989 59.5674  15
   2 -24   7 1149.34 136.018  24
   2 -24   7 1056.36 120.096  38
   2 -24   7 854.985 99.4838  37
  -2 -24  -7 1104.20 117.851  19
  -2 -24  -7 1067.18 129.743  15
  -2  25   8 130.487 47.2826  12
  -2  25   8 96.1564 38.0937  41
   2 -25  -8 85.3217 47.3859  19
  -2 -25   8 47.0688 36.0300  28
  -2 -25   7 250.626 70.5133  45
  -2  25   7 293.483 74.2138  12
  -2  25   7 326.529 64.4452  35
   2 -25  -7 233.373 70.4982  19
  -2  25   7 253.555 64.4011  41
  -2 -25   7 223.197 70.5592  15
  -2 -25   7 207.412 63.0363  28
  -2 -25   6 588.072 100.813  45
  -2  25   6 508.287 90.8706  41
  -2 -25   6 657.502 107.017  38
  -2  25   6 477.801 102.406  12
  -2  25   6 441.228 90.8873  35
   2 -25  -6 513.027 107.978  19
  -2 -25   6 645.353 103.950  28
  -2 -25   6 580.172 109.843  15
  -2 -25   5 92.8343 71.5627  45
  -2 -25   5 58.1281 60.9993  38
  -2  25   5 34.5107 53.7807  12
   2 -25  -5 94.7391 65.8363  19
  -2 -25   5 36.1745 67.6426  15
  -2 -25   4 2640.85 242.318  45
  -2  25   4 2037.87 210.328  12
   2 -25  -4 2077.87 209.535  19
  -2 -25   4 2268.57 228.215  15
  -2 -25   3 1216.11 171.570  45
  -2  25   3 1257.52 162.524  12
   2 -25  -3 1501.36 177.549  22
  -2 -25   3 987.033 166.255  15
  -2 -25   3 975.944 133.891  48
   2 -25  -2 372.762 93.1310  22
  -2 -25   2 359.956 93.9060  48
  -2  25   2 522.610 111.683  12
  -2 -25   2 493.796 121.876  15
   2 -25  -2 464.476 112.340  44
   2 -25  -1-92.1352 76.2547  44
   2 -25  -1 87.5594 73.6336  22
   2  25  -1 28.1434 41.1381  36
  -2 -25   1-16.4339 58.8073  48
  -2 -25   1 81.3606 82.8399  15
   2 -25   0 174.843 75.2277  22
   2  25   0 151.519 61.8154  36
  -2  25   0 314.813 104.924  35
  -2 -25   0 165.738 90.3826  15
  -2 -25   0 94.2008 68.3788  48
   2 -25   1 371.300 99.5028  22
   2 -25   1 409.360 97.2217  38
   2  25   1 348.496 81.8652  36
  -2  25  -1 582.385 128.132  35
  -2 -25  -1 389.517 98.6494  48
  -2 -25  -1 347.279 113.189  15
   2 -25   2 1436.37 172.364  22
   2 -25   2 1178.90 171.840  39
   2 -25   2 1104.70 153.281  38
   2  25   2 1206.02 146.412  36
  -2  25  -2 1438.37 172.078  35
  -2 -25  -2 1229.07 180.096  15
  -2 -25  -2 1257.24 150.092  48
   2 -25   3 1279.07 170.065  39
   2 -25   3 1237.80 157.615  38
   2  25   3 1289.32 147.376  36
   2 -25   3 1212.25 152.983  22
  -2 -25  -3 1404.62 180.803  15
  -2 -25  -3 1345.38 149.255  48
   2 -25   4 236.645 88.9839  24
   2 -25   4 192.021 66.3473  39
   2 -25   4 258.839 80.9283  38
   2 -25   4 152.969 77.8766  37
  -2 -25  -4 149.653 78.8817  15
   2 -25   5 794.804 129.086  24
   2 -25   5 799.695 123.600  39
   2 -25   5 723.131 112.026  38
   2 -25   5 842.049 125.712  37
  -2 -25  -5 802.368 125.411  15
   2 -25   6 1421.05 138.885  37
   2 -25   6 1459.47 155.616  24
   2 -25   6 1301.04 136.692  39
   2 -25   6 1239.61 130.168  38
  -2 -25  -6 1582.19 133.543  19
  -2 -25  -6 1497.37 153.047  15
   2 -25   7 5450.57 275.398  25
  -2 -25  -7 5405.87 262.739  15
   2 -25   7 5670.05 279.479  24
  -2 -26   7 2669.27 177.800  45
  -2  26   7 3001.09 201.810  12
  -2 -26   7 3052.27 202.852  15
  -2 -26   7 2984.45 189.052  28
  -2  26   7 2869.84 171.923  41
  -2 -26   6 16.3845 41.9103  45
  -2 -26   6 17.1113 43.3698  38
  -2  26   6 81.6352 63.8349  12
   2 -26  -6-17.6663 53.1667  19
  -2  26   6 53.7211 45.6652  35
  -2 -26   6 80.2610 45.6121  28
  -2 -26   6 6.87021 48.6141  15
  -2 -26   5 5118.01 305.028  45
   2 -26  -5 4637.77 264.979  22
  -2  26   5 4974.31 307.348  12
  -2 -26   5 4747.44 285.119  38
  -2  26   5 5376.84 309.646  35
  -2 -26   5 4916.82 309.288  15
  -2 -26   5 5259.52 294.521  28
  -2 -26   4 827.353 128.086  45
   2 -26  -4 603.836 102.798  22
  -2 -26   4 720.302 119.553  38
  -2  26   4 804.077 129.555  12
  -2 -26   4 790.446 134.294  15
  -2 -26   3 2847.19 241.085  45
   2 -26  -3 2631.30 218.459  22
  -2  26   3 2589.97 221.925  12
  -2 -26   3 2913.83 252.199  15
  -2 -26   2 227.564 93.0939  45
   2 -26  -2 257.182 77.8788  22
  -2  26   2 212.649 77.1075  12
  -2 -26   2 34.4483 69.7804  15
   2 -26  -1 7493.14 397.114  22
   2  26  -1 7191.29 344.210  36
  -2  26   1 8379.92 446.670  35
  -2 -26   1 7755.41 436.627  15
  -2 -26   1 7072.93 372.424  48
   2 -26   0 391.414 92.7046  22
   2  26   0 281.357 70.0337  36
  -2  26   0 382.675 99.3566  35
  -2 -26   0 323.464 103.965  15
  -2 -26   0 225.135 80.0479  48
   2 -26   1 404.384 97.8160  22
  -2 -26  -1 621.293 105.884  48
   2  26   1 673.365 108.194  36
  -2  26  -1 610.616 118.680  35
  -2 -26  -1 515.761 120.010  15
   2 -26   2 2277.34 222.436  39
   2 -26   2 1952.18 186.767  38
  -2  26  -2 1925.75 182.036  35
   2 -26   2 2330.15 203.731  22
  -2 -26  -2 2201.14 219.138  15
   2 -26   3 9335.92 455.815  39
   2 -26   3 8644.71 415.860  38
  -2 -26  -3 10095.0 474.839  15
   2 -26   3 9332.36 435.843  24
   2 -26   4 3993.15 269.183  24
   2 -26   4 3910.04 264.773  39
   2 -26   4 3802.80 246.605  38
   2 -26   4 4161.87 280.858  37
  -2 -26  -4 4062.81 274.227  15
   2 -26   5 4329.51 257.108  39
   2 -26   5 3979.57 237.595  38
   2 -26   5 4351.80 258.996  37
  -2 -26  -5 4303.68 265.402  15
   2 -26   5 5067.72 288.357  24
   2 -26   6 49.1013 43.9901  24
  -2 -26  -6-32.4293 46.4653  15
  -2  27   7 206.260 52.8177  12
  -2 -27   6 271.360 64.2881  45
  -2  27   6 254.646 64.5240  12
  -2  27   6 149.980 45.5454  35
  -2 -27   6 199.664 58.3587  15
  -2 -27   6 288.912 60.4655  28
  -2 -27   5 5801.95 303.716  45
  -2  27   5 5593.27 300.798  12
  -2 -27   5 5199.45 273.548  38
  -2  27   5 5637.09 298.786  35
  -2 -27   5 5722.00 312.996  15
  -2 -27   5 5685.23 283.870  28
  -2 -27   4 2945.58 225.090  45
   2 -27  -4 2756.01 191.853  22
  -2  27   4 3274.52 236.385  35
  -2  27   4 3303.83 229.595  12
  -2 -27   4 2712.30 210.114  38
  -2 -27   4 3097.34 210.824  28
  -2 -27   4 2907.37 229.428  15
  -2 -27   3 724.114 114.866  45
  -2 -27   3 902.957 118.759  44
   2 -27  -3 786.209 108.672  22
  -2  27   3 879.088 119.409  12
  -2  27   3 747.565 120.516  35
  -2 -27   3 699.385 118.121  15
   2 -27  -2 895.662 119.909  22
  -2  27   2 880.359 132.983  35
  -2 -27   2 928.981 144.148  15
  -2 -27   2 1101.51 141.737  45
  -2 -27   1 2775.17 226.533  45
   2 -27  -1 2708.64 211.518  22
  -2  27   1 2680.68 233.109  35
  -2 -27   1 2885.59 246.705  15
  -2 -27   0 102.183 52.6580  45
   2 -27   0-32.8127 53.8561  22
  -2  27   0 255.966 81.6517  35
  -2 -27   0 121.254 75.7959  15
  -2 -27  -1-27.3095 48.7245  45
   2 -27   1 24.0209 44.2216  22
  -2  27  -1-9.27895 42.4909  35
  -2 -27  -1 99.1468 70.5815  15
   2 -27   2 1680.50 177.172  39
   2 -27   2 1422.91 147.568  38
  -2 -27  -2 1872.90 188.084  15
   2 -27   3 1751.33 170.300  39
   2 -27   3 1493.37 144.154  38
   2 -27   3 1455.88 145.459  24
  -2 -27  -3 1507.09 161.003  15
   2 -27   4 1140.71 129.146  39
   2 -27   4 1047.34 114.032  38
   2 -27   4 1250.76 137.686  37
  -2 -27  -4 1374.82 144.555  15
   2 -27   4 1098.59 126.957  24
   2 -27   5 398.290 73.6625  24
   2 -27   5 425.335 73.8609  39
   2 -27   5 543.557 80.8325  37
  -2 -27  -5 319.199 68.2687  15
  -2 -28   6 734.567 87.5376  15
  -2 -28   5 345.573 71.7121  45
  -2 -28   5 319.411 59.2743  28
  -2  28   5 379.122 68.7201  12
  -2  28   5 422.809 73.8590  35
  -2 -28   5 350.792 70.8429  15
  -2 -28   4 286.604 71.2867  45
  -2 -28   4 351.538 71.1916  38
  -2  28   4 390.629 77.4010  12
  -2  28   4 290.161 74.0214  35
  -2 -28   4 448.714 71.7388  28
  -2 -28   4 281.554 75.6374  15
  -2 -28   3 2872.98 208.970  45
  -2 -28   3 3176.51 196.969  44
  -2  28   3 2938.44 196.102  12
  -2 -28   3 2677.56 201.159  38
  -2  28   3 2874.06 215.882  35
  -2 -28   3 3120.41 227.110  15
  -2 -28   3 2811.83 179.150  28
  -2 -28   2 6718.88 353.843  15
  -2 -28   2 6577.22 324.001  44
   2 -28  -2 5907.89 288.620  22
  -2 -28   2 6204.98 324.121  45
  -2  28   2 6944.00 353.240  35
   2 -28  -2 5862.75 295.233  16
  -2 -28   1 1083.73 132.902  44
   2 -28  -1 796.425 102.739  22
  -2  28   1 872.976 125.826  35
  -2 -28   1 1052.41 127.703  45
  -2 -28   1 1132.62 144.231  15
  -2 -28   0 1070.19 121.184  45
   2 -28   0 934.066 113.200  22
  -2  28   0 924.007 127.208  35
  -2 -28   0 1177.45 145.023  15
  -2 -28  -1 160.014 47.9688  45
   2 -28   1 159.212 64.1760  39
  -2  28  -1 90.8316 50.2580  35
  -2 -28  -1 111.894 56.1440  15
   2 -28   2 95.0910 56.0896  39
  -2 -28  -2 182.347 73.6149  15
   2 -28   3 485.115 77.3757  24
  -2 -28  -3 602.462 92.8205  44
   2 -28   3 562.730 88.5749  39
   2 -28   3 570.074 96.4509  37
  -2 -28  -3 627.178 100.417  15
  -2 -28  -4 4209.28 210.431  44
   2 -28   4 4011.19 219.039  39
   2 -28   4 3718.52 215.464  37
  -2 -28  -4 3896.93 221.692  15
  -2 -29   4 13302.0 455.027  45
  -2  29   4 13874.8 465.586  35
  -2 -29   4 12902.5 460.858  15
  -2 -29   3 672.974 92.0155  45
  -2 -29   3 507.453 78.2551  38
  -2  29   3 628.847 93.1169  35
  -2 -29   3 625.267 96.2906  15
  -2 -29   2 3135.54 198.445  45
  -2 -29   2 2894.35 185.734  44
  -2  29   2 2833.94 199.925  35
  -2 -29   2 2999.38 206.803  15
  -2 -29   1 1233.96 123.136  45
  -2 -29   1 1389.05 135.459  44
  -2  29   1 1581.94 147.726  35
  -2 -29   1 1530.94 148.979  15
  -2 -29   0 1461.73 124.050  45
  -2 -29   0 1728.69 151.654  44
   2 -29   0 1379.12 142.053  39
  -2  29   0 1529.25 139.317  35
  -2 -29   0 1402.79 141.454  15
  -2 -29  -1 114.394 56.6655  44
   2 -29   1 36.6190 39.4082  39
  -2  29  -1 89.0121 45.4972  35
  -2 -29  -1 140.226 59.4980  15
  -2 -29  -2 972.494 108.308  44
   2 -29   2 843.890 101.701  39
   2 -29   2 778.112 105.723  37
  -2 -29  -2 921.691 108.210  15
  -2 -29  -3 169.042 46.9707  44
   2 -29   3 85.5466 36.9011  37
  -2 -29  -3 99.3292 40.8534  15
  -2  30   2 155.179 45.3643  35
  -2 -30   2 214.025 56.0500  15
   2 -30  -1 666.143 84.2130  39
  -2 -30   1 876.898 97.6743  15
  -2 -30   0 69.0588 36.9134  44
   2 -30   0 68.6222 36.7396  39
  -2 -30   0 55.7603 35.4039  15
  -2 -30  -1 103.327 38.7765  44
   2 -30   1 136.670 45.3536  37
  -3   0  14 1425.92 138.459  31
  -3   0  14 1210.80 110.836  47
  -3   0  13-2.48889 59.3804  31
  -3   0  13-29.0621 53.3953  47
  -3   0  12 868.956 148.149  32
  -3   0  12 559.292 124.806  31
  -3   0  12 711.010 130.706  47
  -3   0  11-77.0875 77.1533  47
  -3   0  11 111.766 98.0160  32
  -3   0  11 26.5714 76.3664  31
  -3   0  11 64.7871 58.5948  46
  -3   0  10 40390.3 1176.31  46
  -3   0  10 34601.2 1192.56  32
  -3   0  10 36558.0 1159.40   4
  -3   0  10 38514.6 1260.10  47
  -3   0   9 65.7342 56.0882  46
  -3   0   9 26.0123 57.0677   4
  -3   0   9-34.4619 114.978  32
  -3   0   9 25.6829 66.6396  47
  -3   0   8 228.445 81.9437   4
  -3   0   8 181.627 72.3745  46
  -3   0   8 112.773 89.5474  32
  -3   0   8 277.818 85.8047  14
   3   0  -8 239.579 133.078  54
   3   0  -7 99.9990 145.318  54
   3   0  -6 2161.79 326.204  54
   3   0  -5-7.65012 117.620  54
  -3   0   5-48.4990 53.8075   1
   3   0  -5 36.5350 63.2213   3
  -3   0   4 7591.53 495.998   1
   3   0  -4 7607.08 482.915   3
   3   0  -4 6810.19 523.256  54
  -3   0   3-15.8292 74.8234   1
   3   0  -3 13.7492 99.6058  54
  -3   0   2 166.689 100.023   1
   3   0  -2 216.375 118.041  54
  -3   0   2 30.0553 41.9984  52
  -3   0   1 48.8288 71.0529   1
  -3   0   1-52.2085 71.6045  52
  -3   0   0 1818.69 245.981   1
   3   0   0 1890.78 250.901  54
  -3   0   0 2069.01 245.217  52
  -3   0  -1-49.5518 74.2714   1
   3   0   1 24.6830 78.4782  54
  -3   0  -1 16.5326 77.2317  52
  -3   0  -2 5194.11 420.000   1
   3   0   2 5172.57 405.010  54
  -3   0  -2 5344.20 447.296  52
  -3   0  -3 46.9642 89.8706  52
  -3   0  -4 34516.5 1442.69  52
  -3   0  -5-76.1697 86.0951  52
   3   0   6-69.4444 88.3918  37
  -3   0  -6 6.39551 74.7914  52
   3   0   6 126.578 93.1722  25
   3   0   7-21.7675 76.1176  37
   3   0   7-87.4423 93.3371  25
   3   0   8 1676.88 229.628  25
   3   0   9-33.9780 82.9512  34
   3   0   9-20.1006 76.9937  25
   3   0  10 85.3616 68.1905  34
   3   0  10 185.275 77.6540  33
   3   0  11 16.3957 66.3612  34
   3   0  11-11.7725 41.7826  33
   3   0  12 447.582 74.5249  34
   3   0  12 683.298 85.7401  32
  -3  -1  14 305.835 66.1559  47
  -3   1  14 343.696 64.5641  47
  -3  -1  14 294.462 69.1845  31
  -3   1  14 324.951 76.9449  31
  -3   1  13 71.3127 60.0848  47
  -3  -1  13-29.6037 64.1670  31
  -3   1  13-43.7628 64.8434  31
  -3  -1  13 23.3594 55.0814  47
  -3  -1  12 3437.39 276.733  32
  -3   1  12 3233.20 256.992  32
  -3  -1  12 3791.03 313.912  31
  -3   1  12 3431.87 295.394  31
  -3  -1  12 3398.82 274.996  47
  -3   1  12 3631.31 283.240  47
  -3  -1  11 1782.40 214.562  47
  -3  -1  11 1980.34 227.782  32
  -3   1  11 1830.98 209.171  32
  -3  -1  11 2128.57 252.835  31
  -3  -1  11 1808.13 185.618  30
  -3   1  11 1680.96 207.270  47
  -3  -1  11 1854.24 193.897  46
  -3   1  10 175.334 83.4865   4
  -3  -1  10 111.258 117.829  32
  -3   1  10 164.010 101.601  32
  -3   1  10 498.699 127.049  46
  -3  -1  10 548.922 143.147  47
  -3   1  10 225.289 105.975  47
  -3  -1  10 266.132 96.7901  46
  -3   1   9 8002.15 416.533  46
  -3  -1   9 7645.27 462.295  47
  -3  -1   9 6742.44 429.820  32
  -3   1   9 6098.82 405.073  32
  -3  -1   9 7374.59 412.214   4
  -3   1   9 7648.46 436.382   4
  -3  -1   9 7778.37 418.624  46
  -3   1   8 3605.13 269.313  14
   3   1  -8 4344.70 502.594  54
   3  -1  -8 4171.89 502.130  54
  -3  -1   8 3110.20 273.071  32
  -3   1   8 2787.96 279.912  32
  -3  -1   8 4138.15 291.544  14
  -3   1   8 3623.31 265.121  46
  -3  -1   8 3331.14 270.504   4
  -3   1   8 3857.22 297.465   4
  -3  -1   8 3598.63 267.176  46
   3   1  -7 3259.37 413.029  54
   3  -1  -7 3567.11 445.385  54
   3   1  -6 13855.8 839.339  54
   3  -1  -6 14762.1 877.851  54
   3  -1  -5-7.93627 65.6059   3
  -3  -1   5-0.24683 56.1891   1
   3   1  -5 1.71973 137.542  54
   3  -1  -5-14.4089 127.644  54
  -3   1   5-39.6961 54.4706   1
  -3   1   4 63809.0 1934.45   1
   3  -1  -4 68346.9 2088.60  54
   3  -1  -4 62687.5 1929.85   3
   3   1  -4 68383.0 2079.44  54
  -3  -1   4 64795.0 1921.34   1
   3  -1  -3 54.4462 106.196  54
  -3  -1   3 40.7166 68.9839   1
   3   1  -3 232.887 152.284  54
  -3   1   3 10.8641 69.1138   1
   3  -1  -3 59.3728 82.3170   3
   3   1  -2 1395.32 240.850  54
  -3  -1   2 946.284 175.521   1
  -3   1   2 967.425 175.836   1
   3  -1  -2 1574.46 246.237  54
  -3  -1   2 1047.61 158.012  52
  -3   1   2 1144.72 147.933  52
   3  -1  -1 5564.77 421.113  54
  -3   1   1 5516.96 423.702   1
  -3  -1   1 5904.80 400.525  52
   3   1  -1 6645.94 465.041  54
  -3   1   1 5513.01 380.965  52
  -3  -1   1 5261.61 411.465   1
  -3   1   0 46296.0 1535.66   1
   3  -1   0 49433.3 1524.53  54
  -3  -1   0 48548.9 1555.45   1
   3   1   0 49156.2 1540.31  54
  -3  -1   0 48976.1 1534.60  52
  -3   1   0 44358.7 1481.46  52
   3  -1   1 2810.94 287.406  54
  -3  -1  -1 4187.51 368.457   1
   3   1   1 3641.26 321.517  54
  -3  -1  -1 3723.59 352.332  52
  -3   1  -1 3282.42 332.117  52
  -3   1  -1 2677.35 296.001   1
  -3   1  -2-40.6401 71.5150   1
   3  -1   2-36.2484 79.1744  54
   3   1   2-0.25361 67.5112  54
  -3  -1  -2-6.68040 71.5918  52
  -3   1  -2 94.8527 102.992  52
  -3  -1  -2 49.3266 81.0551   1
  -3   1  -3 18251.4 850.366   1
  -3  -1  -3 18985.3 951.240  52
  -3   1  -3 18296.0 946.211  52
  -3  -1  -4 11117.7 745.549  52
  -3   1  -4 10375.5 728.951  52
  -3  -1  -5 1042.52 250.324  52
  -3   1  -5 1124.01 254.672  52
   3   1   6 44807.2 1400.64  37
   3  -1   6 42755.8 1396.23  25
  -3  -1  -6 41823.3 1788.96  52
  -3   1  -6 44218.6 1832.26  52
   3   1   6 44613.1 1406.98  25
   3  -1   6 45146.9 1401.82  37
   3  -1   7 8477.60 417.802  40
   3   1   7 8932.26 522.339  37
   3  -1   7 9679.34 540.275  37
   3  -1   7 8316.63 513.503  25
   3   1   7 8776.37 527.811  25
   3  -1   8 2593.14 220.229  40
   3  -1   8 2829.99 285.108  37
   3   1   8 2839.44 294.334  25
   3  -1   8 2673.25 287.218  25
   3  -1   9 441.516 96.2187  40
   3   1   9 274.934 110.141  25
   3   1   9 425.582 101.773  34
   3  -1   9 536.010 127.787  25
   3  -1  10 18267.7 687.300   7
   3   1  10 20378.5 741.855  34
   3  -1  10 20378.3 737.585  34
   3   1  10 21450.0 729.903  33
   3  -1  10 21000.3 736.025  33
   3  -1  10 20544.2 800.668  25
   3   1  11 5895.65 321.529  34
   3  -1  11 6182.93 322.998  34
   3   1  11 5533.42 293.362  33
   3  -1  11 5313.32 298.341  33
   3   1  12 3768.98 210.832  34
   3  -1  12 3816.04 209.529  34
   3  -1  12 3547.87 195.368  33
   3  -1  12 3219.84 182.599  32
   3   1  12 3614.51 204.345  32
  -3  -2  14 7458.96 330.298  31
  -3   2  14 7556.51 335.879  31
  -3  -2  14 7090.81 293.436  47
  -3   2  14 6890.84 291.079  47
  -3  -2  13 56.0383 61.4081  31
  -3   2  13 152.564 68.5856  31
  -3  -2  13 7.83589 56.8339  47
  -3   2  13 118.500 74.9815  47
  -3   2  12 1277.11 172.035  47
  -3  -2  12 1597.69 203.477  32
  -3   2  12 1373.55 166.036  32
  -3  -2  12 1358.97 190.643  31
  -3   2  12 1008.52 166.961  31
  -3  -2  12 1268.20 144.752  30
  -3  -2  12 1444.83 159.212  27
  -3  -2  12 1156.45 167.075  47
  -3  -2  11 3760.97 312.986  47
  -3   2  11 3766.26 287.324   4
  -3  -2  11 3888.04 319.184  32
  -3   2  11 3812.04 291.483  32
  -3  -2  11 4225.51 344.962  31
  -3  -2  11 3914.08 278.303  30
  -3  -2  11 4107.47 290.538  46
  -3   2  11 4240.09 330.936  47
  -3  -2  10 37850.5 1210.06  47
  -3  -2  10 32223.3 1131.75  32
  -3   2  10 31495.0 1097.59  32
  -3  -2  10 37103.2 1230.76  31
  -3  -2  10 35678.2 1107.47  46
  -3   2  10 33144.5 1117.68   4
  -3  -2   9 5886.60 400.141  47
  -3  -2   9 5117.31 360.469   6
  -3  -2   9 5503.09 346.314  46
  -3  -2   9 4785.23 358.182  32
  -3   2   9 5098.13 356.194   4
  -3   2   9 5333.50 332.927  46
   3  -2  -8 13050.5 910.241  54
  -3  -2   8 12691.3 582.824   6
   3   2  -8 14298.7 915.472  54
  -3  -2   8 10874.3 556.811  32
  -3  -2   8 11353.1 532.192   4
  -3  -2   8 13965.9 575.030  14
  -3   2   8 13581.3 563.809  14
  -3  -2   8 11843.2 586.306  47
  -3  -2   8 12906.8 547.847  46
  -3   2   8 12435.2 580.003   4
   3  -2  -7 474.115 172.868  54
   3   2  -7 617.420 197.224  54
   3  -2  -6 8246.13 650.982  54
   3  -2  -6 7885.76 557.413   3
   3   2  -6 9113.04 657.626  54
   3  -2  -5 65.3058 86.8386   3
  -3  -2   5 59.1007 80.6723   1
  -3   2   5 28.5195 56.5272   1
   3   2  -5 124.663 95.7424  54
   3  -2  -5 10.2800 103.135  54
  -3   2   4 9542.41 583.722   1
  -3  -2   4 9635.95 564.193   1
   3  -2  -4 10680.4 623.777   3
   3   2  -4 10093.2 641.227  54
   3  -2  -4 11435.8 690.490  54
   3  -2  -3 150563. 3804.95   3
  -3   2   3 150880. 3801.73   1
  -3  -2   3 147241. 3748.54   1
   3  -2  -3 153736. 3859.32  54
   3   2  -3 149388. 3842.08  54
   3   2  -2 33388.3 1227.39  54
  -3   2   2 32289.3 1208.03   1
  -3  -2   2 35371.3 1221.86   1
   3  -2  -2 34873.7 1234.29  54
  -3   2   2 31925.0 1049.51  52
   3  -2  -1 5570.64 420.743  54
  -3   2   1 5471.96 421.894   1
  -3  -2   1 5445.13 416.362   1
   3   2  -1 5719.54 437.857  54
  -3  -2   1 5771.35 397.818  52
  -3   2   1 4955.21 361.493  52
  -3  -2   0 3017.18 306.289  52
  -3   2   0 3029.12 316.788   1
   3   2   0 3528.11 329.230  54
  -3  -2   0 3097.42 316.875   1
   3  -2   0 3647.88 326.327  54
  -3   2   0 3357.54 317.926  52
   3   2   1 1474.80 209.013  54
   3  -2   1 1500.77 200.788  54
  -3  -2  -1 1447.72 225.967  52
  -3   2  -1 1544.50 224.244  52
  -3   2  -1 1630.37 232.508   1
  -3  -2  -1 1585.19 226.106   1
   3  -2   2 1553.77 212.470  54
  -3   2  -2 1413.34 213.966   1
   3   2   2 1434.02 213.562  54
  -3  -2  -2 1536.09 243.952  52
  -3   2  -2 1836.61 267.295  52
  -3   2  -3 38387.8 1351.32   1
  -3  -2  -3 37688.7 1466.71  52
  -3   2  -3 36780.0 1457.76  52
  -3  -2  -4 24794.9 1187.21  52
  -3   2  -4 26012.7 1222.32  52
  -3  -2  -5 5451.78 545.132  52
  -3   2  -5 5887.22 572.037  52
   3   2   6 5838.77 407.851  37
   3  -2   6 5870.06 406.918  37
   3   2   6 5963.15 348.265  18
  -3  -2  -6 5648.32 581.547  52
  -3   2  -6 5766.07 589.396  52
   3  -2   6 5576.79 496.792  49
   3   2   6 6066.03 415.327  25
   3  -2   6 5924.07 413.478  25
   3   2   7 134.657 95.8077  25
   3  -2   7 121.265 61.7556  40
  -3  -2  -7 3.46095 73.1567  21
   3  -2   7 33.6970 86.6628  37
   3  -2   7 154.376 113.862  25
   3  -2   8 488.174 99.8588  40
   3  -2   8 501.159 133.194  37
   3   2   8 789.825 160.090  25
   3  -2   8 690.629 155.438  25
   3  -2   9 18722.3 698.601  40
   3   2   9 20420.7 763.101  34
   3   2   9 20644.5 741.910  33
   3  -2   9 18993.4 819.576  25
   3   2  10 715.674 123.677  34
   3  -2  10 583.330 113.244  34
   3   2  10 641.009 110.801  33
   3  -2  10 570.841 107.579  33
   3  -2  10 747.290 140.875  25
   3  -2  11 232.998 60.1664   7
  -3  -2 -11 273.278 71.1429  20
   3   2  11 375.119 95.0765  34
   3  -2  11 311.011 82.8868  34
   3   2  11 342.593 75.7370  33
   3  -2  11 272.824 69.5233  33
   3  -2  11 252.930 69.0529  32
   3   2  12-42.2902 56.9678  34
   3  -2  12 147.361 49.5370  34
   3  -2  12 98.5796 48.9935  33
   3   2  12 52.4940 46.4830  32
  -3  -3  14 4476.97 242.753  31
  -3   3  14 4208.96 241.938  31
  -3  -3  13 3512.66 263.164  31
  -3   3  13 3987.51 281.774  31
  -3   3  13 3548.82 246.948  47
  -3  -3  13 3622.52 248.350  47
  -3   3  12-31.7019 51.1106   4
  -3  -3  12 13.9664 77.8822  31
  -3  -3  12-17.8594 42.0109  30
  -3  -3  12-16.7342 45.6258  27
  -3  -3  12 34.0483 63.3053  47
  -3   3  12-89.3066 86.1233  47
  -3   3  11 3759.32 277.496  34
  -3  -3  11 3927.92 326.096  32
  -3  -3  11 4379.24 356.044  31
  -3  -3  11 4219.37 293.242  30
  -3   3  11 3843.77 296.528   4
  -3  -3  11 3826.94 316.371  47
  -3   3  11 4156.85 327.945  47
  -3  -3  11 4102.82 293.480  46
  -3  -3  10 1949.89 212.304  46
  -3   3  10 1615.87 188.950  34
  -3  -3  10 1780.76 247.383  32
  -3  -3  10 1934.56 244.683  31
  -3  -3  10 1748.38 221.934  47
  -3   3  10 1801.28 211.722   4
  -3   3   9 487.007 103.649  46
  -3  -3   9 600.797 142.650   6
  -3   3   9 559.767 129.247   4
  -3  -3   9 526.787 141.522  32
  -3  -3   9 647.839 147.034  31
  -3  -3   9 577.480 114.565  46
  -3   3   9 363.790 109.979  34
  -3   3   9 674.580 120.791  14
  -3  -3   9 655.591 136.496  47
  -3   3   8 4215.62 321.833   4
  -3   3   8 4090.54 297.123  41
  -3  -3   8 4469.13 329.102   6
  -3   3   8 4746.62 309.444  14
  -3   3   8 3554.43 287.053  34
  -3  -3   8 4025.68 321.927  32
  -3  -3   8 4354.51 340.642  31
   3   3  -8 3596.68 454.579  54
  -3  -3   8 3984.99 320.293  47
  -3  -3   8 4417.25 298.839  46
   3   3  -7 3619.85 433.410  54
   3  -3  -7 4377.45 501.134  54
   3  -3  -6-2.71081 72.4426   3
   3   3  -6 247.661 150.567  54
   3  -3  -6 266.518 139.370  54
  -3  -3   5 22330.0 902.964   1
  -3   3   5 20698.3 933.224   1
   3  -3  -5 20732.6 975.492   3
   3   3  -5 21676.8 1026.58  54
   3  -3  -5 22059.3 1057.59  54
  -3  -3   4 404.595 117.268   1
   3  -3  -4 391.651 132.074   3
   3   3  -4 250.545 123.627  54
   3  -3  -4 477.233 144.033  54
  -3  -3   3 631.106 147.206   1
   3   3  -3 651.936 179.759  54
   3  -3  -3 505.062 156.253  54
   3  -3  -3 620.274 158.882   3
  -3  -3   2 39583.6 1357.25   1
   3  -3  -2 38739.0 1386.05   3
   3   3  -2 40565.4 1390.03  54
   3  -3  -2 40245.9 1366.65  54
  -3  -3   1 63754.7 1899.22   1
   3   3  -1 62195.8 1882.58  54
   3  -3  -1 62099.2 1848.44  54
  -3   3   1 60904.3 1901.76   1
  -3  -3   1 65885.8 1855.50  52
  -3   3   1 62252.2 1788.39  52
  -3  -3   0 29250.4 1116.18  52
  -3  -3   0 30412.8 1139.74   1
   3   3   0 29262.3 1107.24  54
  -3   3   0 29818.5 1143.13   1
   3  -3   0 28922.3 1065.51  54
  -3   3   0 30399.6 1106.40  52
   3  -3   1 25377.4 981.479  54
   3   3   1 28601.9 1068.75  54
  -3   3  -1 26321.7 1081.70  52
  -3   3  -1 25447.2 1048.45   1
  -3  -3  -1 27816.5 1104.95  52
   3  -3   2 12224.4 620.253  54
   3   3   2 11953.9 654.857  54
  -3  -3  -2 10888.2 676.968  52
  -3   3  -2 11727.6 702.269  52
  -3   3  -2 10778.8 627.937   1
  -3   3  -3 17363.3 815.978   1
  -3  -3  -3 16333.6 887.589  52
  -3   3  -3 15611.6 884.158  52
  -3   3  -4 21912.7 1111.38  52
  -3  -3  -4 20172.3 1060.31  52
  -3  -3  -5 11978.7 828.951  52
  -3   3  -5 13119.9 876.616  52
   3  -3   6 17584.3 782.404  25
  -3  -3  -6 17172.7 707.852  21
   3   3   6 20233.6 814.924  37
   3  -3   6 18625.3 788.631  37
   3   3   6 18660.2 697.619  18
  -3  -3  -6 18546.8 1096.43  52
  -3   3  -6 18245.9 1107.30  52
   3  -3   6 19712.5 974.707  49
   3   3   6 20061.8 816.119  25
   3  -3   7 14355.8 582.694  40
  -3  -3  -7 14047.8 614.919  21
   3  -3   7 13564.5 668.057  37
   3   3   7 14433.0 692.331  25
   3  -3   7 13521.1 675.734  25
   3  -3   8 323.684 98.1021  40
   3  -3   8 291.899 114.824  25
   3  -3   8 538.118 140.574  37
   3   3   8 298.384 103.448  25
   3  -3   9 18189.3 683.947  40
   3   3   9 18676.3 730.078  34
   3   3   9 19302.4 704.250  33
   3  -3   9 18490.2 799.882  25
   3  -3  10 62.8941 79.3305  25
   3   3  10 110.729 76.7333  34
   3  -3  10 73.2795 54.8093  34
   3   3  10 293.922 74.6446  33
   3  -3  10 265.468 90.2573  33
   3  -3  11 449.056 80.5092   7
  -3  -3 -11 523.556 92.6080  20
   3   3  11 618.509 108.343  34
   3  -3  11 555.297 100.014  34
   3   3  11 461.455 81.3266  33
   3  -3  11 472.457 94.7184  33
   3  -3  11 491.887 87.7165  32
   3   3  12 0.42773 44.4347  34
   3  -3  12 0.78608 37.3406  34
   3  -3  12 89.9360 43.3387  33
   3   3  12-7.44996 39.5463  32
  -3  -4  14 1704.84 143.361  31
  -3   4  14 1643.10 144.721  31
  -3  -4  13 213.113 69.6072  47
  -3  -4  13 170.817 84.7505  31
  -3   4  13 248.857 79.2524  31
  -3   4  13 172.435 71.0301  47
  -3  -4  12 551.778 113.647  47
  -3   4  12 540.360 106.018   4
  -3   4  12 475.029 92.7050  34
  -3  -4  12 521.640 124.454  31
  -3  -4  12 554.087 102.749  30
  -3  -4  12 792.749 126.715  27
  -3   4  12 587.325 124.556  47
  -3  -4  11 7621.77 450.872  47
  -3   4  11 6774.50 392.746  34
  -3  -4  11 7212.83 441.419  32
  -3  -4  11 7476.33 466.861  31
  -3  -4  11 7280.16 395.992  30
  -3  -4  11 7420.84 407.103  46
  -3   4  11 7492.89 447.313  47
  -3   4  11 6744.94 406.531   4
  -3  -4  10 1570.20 190.552  46
  -3   4  10 1546.11 187.395  34
  -3  -4  10 1541.07 222.850  32
  -3   4  10 2003.01 226.463   4
  -3  -4  10 1499.38 213.383  31
  -3  -4  10 1653.61 215.102  47
  -3   4   9 2030.44 230.995   4
  -3   4   9 2109.80 205.580  14
  -3  -4   9 1879.80 220.653   6
  -3   4   9 1572.77 197.168  34
  -3  -4   9 1953.45 236.561  32
  -3  -4   9 1778.08 227.184  31
  -3  -4   9 2095.14 213.633  46
  -3  -4   9 2118.92 239.052  47
  -3   4   9 1786.95 198.414  41
  -3   4   8 11370.6 565.596   4
  -3  -4   8 11830.6 565.374   6
  -3   4   8 10998.1 538.369  34
  -3   4   8 12801.5 541.531  14
  -3  -4   8 10355.0 538.281  32
  -3  -4   8 11512.7 585.988  31
  -3   4   8 11822.6 548.532  41
  -3  -4   8 11561.1 577.157  47
  -3  -4   8 12069.8 530.644  46
   3  -4  -7 677.480 181.275   3
   3   4  -7 1086.05 235.677  54
   3  -4  -7 975.301 251.561  54
   3  -4  -6 670.559 172.180   3
   3   4  -6 411.923 149.399  54
   3  -4  -6 237.665 139.140  54
   3  -4  -5 17215.7 907.678   3
   3   4  -5 18924.1 940.732  54
   3  -4  -5 17640.9 937.343  54
   3  -4  -4 1731.53 263.362   3
   3   4  -4 1569.44 254.109  54
   3  -4  -4 1390.74 238.733  54
  -3  -4   3 24511.9 920.169  50
   3  -4  -3 27760.3 1090.27  54
  -3  -4   3 27500.5 1049.60   1
   3  -4  -3 26962.8 1117.63   3
   3   4  -3 26278.5 1076.85  54
  -3  -4   2 73267.1 2095.45   1
   3  -4  -2 69849.6 2143.86   3
   3   4  -2 72173.7 2110.40  54
   3  -4  -2 70601.2 2066.01  54
  -3  -4   1 8276.72 525.810   1
   3   4  -1 7740.82 514.257  54
   3  -4  -1 8062.18 497.706  54
  -3   4   1 7108.79 449.962  52
   3  -4   0 28348.4 1038.46  54
  -3   4   0 28056.8 1121.66   1
   3   4   0 28703.5 1096.10  54
  -3  -4   0 30376.3 1140.73  52
  -3   4   0 28667.3 1085.56  52
   3   4   1 28243.2 1067.60  54
  -3   4  -1 26166.9 1066.74   1
  -3  -4  -1 25951.4 1086.23  52
   3  -4   1 26022.3 977.764  54
  -3   4  -1 25931.8 1079.90  52
  -3   4  -2 2771.36 304.405   1
   3  -4   2 3164.18 295.781  54
   3   4   2 3633.52 348.216  54
  -3  -4  -2 2631.03 327.925  52
  -3   4  -2 3008.48 351.222  52
  -3   4  -3 11208.4 640.859   1
  -3  -4  -3 11175.7 724.824  52
  -3   4  -3 10850.5 723.158  52
  -3  -4  -4 11297.0 767.091  52
  -3   4  -4 10073.7 741.698  52
  -3  -4  -5 34833.3 1534.08  52
  -3   4  -5 34971.0 1566.59  52
  -3  -4  -6 23579.2 857.755  21
   3  -4   6 24580.2 939.193  37
   3  -4   6 24169.9 933.994  24
  -3  -4  -6 24390.1 1281.16  52
   3   4   6 25327.1 960.137  25
   3  -4   6 23954.5 948.212  25
   3  -4   7 617.730 145.773  25
   3  -4   7 695.897 120.984  40
  -3  -4  -7 499.771 114.730  21
   3  -4   7 451.217 125.275  37
   3   4   7 556.861 146.389  25
   3  -4   8 30077.2 975.939  40
   3  -4   8 29923.3 1092.52  37
   3  -4   8 27997.4 1087.95  25
   3   4   8 31515.5 1019.11  34
   3  -4   9 48423.2 1509.99  25
   3  -4   9 45738.0 1348.71  40
   3  -4   9 49631.9 1486.14  37
   3   4   9 49759.9 1414.66  34
   3   4   9 50406.5 1362.34  33
   3  -4   9 44411.3 1387.10   8
   3  -4  10 262.301 87.2935  25
   3   4  10 148.779 80.0911  34
   3  -4  10 329.602 85.6539  34
   3   4  10 249.114 79.2636  33
   3  -4  10 188.372 73.7546  33
   3  -4  11 1819.17 160.632   7
  -3  -4 -11 1935.75 170.469  20
   3   4  11 2073.59 182.902  34
   3  -4  11 1710.88 161.487  34
   3   4  11 1618.00 137.112  33
   3  -4  11 1943.42 173.027  33
   3   4  12 2585.41 170.746  34
   3  -4  12 2769.86 164.404  34
   3  -4  12 2612.15 165.907  33
   3   4  12 2989.27 185.379  32
  -3  -5  14 580.231 86.4284  31
  -3   5  14 510.798 84.2681  31
  -3   5  13 2297.97 192.284  47
  -3  -5  13 2654.15 221.275  31
  -3   5  13 2114.97 203.994  31
  -3  -5  13 2152.37 166.406  27
  -3  -5  13 2299.15 192.602  47
  -3   5  12 4299.72 278.970  34
  -3  -5  12 5498.60 359.380  32
  -3  -5  12 4939.10 343.825  31
  -3  -5  12 4649.82 283.591  30
  -3  -5  12 4484.12 294.439  27
  -3   5  12 4272.23 288.994   4
  -3  -5  12 4718.57 319.579  47
  -3   5  12 4586.69 316.680  47
  -3   5  11 3155.43 259.520  34
  -3  -5  11 3957.95 329.140  32
  -3  -5  11 3178.60 298.549  31
  -3  -5  11 3111.99 251.156  30
  -3  -5  11 3413.50 295.218  47
  -3   5  11 3066.28 270.602   4
  -3  -5  11 3072.35 256.478  46
  -3  -5  10 314.755 105.754   6
  -3   5  10 240.095 95.4057   4
  -3   5  10 121.801 67.3182  34
  -3  -5  10 408.220 119.615  31
  -3  -5  10 168.172 78.4447  30
  -3  -5  10 224.860 101.606  47
  -3  -5  10 279.309 94.6386  46
  -3   5   9 13139.6 622.095   4
  -3  -5   9 12709.8 601.719   6
  -3   5   9 11576.6 561.193  34
  -3  -5   9 11143.3 574.285  32
  -3  -5   9 12498.4 627.147  31
  -3   5   9 10828.4 545.996  41
  -3  -5   9 12276.0 557.776  46
  -3  -5   9 12514.4 614.538  47
  -3  -5   8 7.85322 65.8187  46
  -3   5   8 140.938 86.3275  14
  -3  -5   8 46.8011 78.6646  47
  -3   5   8 40.8280 76.6350  41
  -3  -5   8-0.96272 58.4026   6
  -3   5   8 233.509 95.3064   4
  -3   5   8 37.2817 69.0651  34
  -3  -5   8 259.101 132.321  32
  -3  -5   8-58.7306 74.1383  31
   3   5  -7 10932.9 751.420  54
   3  -5  -7 9152.33 729.994  54
   3  -5  -7 10438.4 740.897   3
   3   5  -6 12158.4 767.320  54
   3  -5  -6 13621.3 844.736  54
   3  -5  -6 12457.4 799.073   3
   3  -5  -5 1609.38 275.142   3
   3   5  -5 1236.37 234.004  54
   3  -5  -5 1420.79 257.792  54
   3  -5  -4 24064.3 1094.29   3
   3   5  -4 22948.7 1024.67  54
   3  -5  -4 23784.6 1047.86  54
  -3  -5   4 22445.2 912.576  50
   3  -5  -3 266.686 123.749   3
   3   5  -3 510.237 163.958  54
   3  -5  -3 335.481 121.016  54
   3  -5  -2 71194.2 2083.79  54
   3   5  -2 76684.1 2163.28  54
   3  -5  -2 71139.8 2218.62   3
   3   5  -1 37168.4 1320.84  54
   3  -5  -1 38117.6 1266.52  54
  -3   5   1 36577.2 1237.46  52
  -3   5   0 63531.5 1921.29  52
   3   5   0 66104.2 1939.03  54
   3  -5   0 63262.0 1831.95  54
   3   5   1 393.057 119.900  54
  -3   5  -1 317.169 125.960   1
  -3   5  -1 307.047 121.024  52
   3  -5   1 206.123 82.8426  54
  -3  -5  -1 385.899 131.481  52
  -3   5  -2 15122.8 776.166   1
   3  -5   2 15127.0 694.421  54
   3   5   2 15794.9 783.266  54
  -3  -5  -2 15519.8 843.144  52
  -3   5  -2 15528.5 844.665  52
  -3   5  -3 35.2421 55.3706   1
  -3  -5  -3-29.2934 77.0593  52
  -3   5  -3 61.4527 96.5535  52
  -3  -5  -4 1421.07 267.492  52
  -3   5  -4 1210.83 251.592  52
  -3  -5  -4 1929.91 260.761   2
  -3  -5  -5 49853.5 1923.33  52
  -3   5  -5 48353.5 1940.64  52
  -3  -5  -6 1970.03 214.976  21
   3  -5   6 1736.04 228.167  25
   3  -5   6 1896.51 230.549  37
   3   5   6 2311.09 256.831  25
   3  -5   6 1870.09 230.861  24
   3  -5   7 18024.4 818.679  25
   3  -5   7 19586.2 716.612  40
  -3  -5  -7 18797.1 740.314  21
   3  -5   7 18301.4 805.063  37
   3  -5   8 1448.88 173.797  40
   3  -5   8 1085.37 188.350  37
   3   5   8 1503.67 188.754  34
   3  -5   8 1157.56 170.282   8
   3  -5   8 1606.43 224.324  25
   3  -5   9 4828.29 314.691  40
   3  -5   9 4795.21 357.230  37
   3   5   9 4565.90 321.923  34
   3   5   9 4828.67 297.011  33
   3  -5   9 4471.39 323.373   8
   3  -5   9 4466.16 369.071  25
  -3  -5 -10-21.5186 61.4936  20
   3   5  10 6.35424 58.8276  34
   3  -5  10 61.7732 66.1565  34
   3  -5  10 23.8093 56.5892  33
   3  -5  10-48.5706 69.1426  25
   3  -5  11 1071.46 125.989   7
  -3  -5 -11 1199.55 133.614  20
   3   5  11 1324.31 146.049  34
   3  -5  11 992.447 121.620  34
   3  -5  11 1245.29 137.321  33
   3  -5  11 1323.20 156.589  25
   3   5  12 971.527 103.120  34
   3  -5  12 1190.41 108.967  33
   3   5  12 1224.37 116.619  32
  -3  -6  14 843.506 97.6566  31
  -3   6  14 685.574 89.8885  31
  -3   6  13 131.517 51.5549   4
  -3  -6  13 66.8337 69.6360  31
  -3   6  13-20.5182 57.8096  31
  -3  -6  13 97.8569 46.7158  27
  -3  -6  13 152.463 64.8275  47
  -3   6  13 13.5802 41.8595  47
  -3  -6  12 105.639 78.5059  47
  -3   6  12 112.363 64.8978   4
  -3   6  12-56.5601 64.5522  34
  -3  -6  12 181.504 94.1989  31
  -3  -6  12 195.162 76.6099  30
  -3  -6  12 73.0215 65.1073  27
  -3   6  12 85.7253 77.3940  47
  -3   6  11 370.017 111.310   4
  -3   6  11 251.050 76.1473  34
  -3  -6  11 364.512 125.523  31
  -3  -6  11 309.781 93.2443  30
  -3  -6  11 374.327 119.330  47
  -3   6  10 2035.52 240.311   4
  -3   6  10 2029.13 211.847  41
  -3  -6  10 1889.70 226.728   6
  -3   6  10 1844.86 209.017  34
  -3  -6  10 2200.04 245.400  47
  -3  -6  10 2308.82 259.812  32
  -3  -6  10 2068.00 245.241  31
  -3  -6  10 1806.83 199.342  30
  -3  -6  10 2105.77 217.554  46
  -3   6   9 2050.24 240.780   4
  -3   6   9 2002.33 220.563  41
  -3  -6   9 2112.32 234.207   6
  -3   6   9 1884.77 215.089  34
  -3  -6   9 2738.02 283.022  32
  -3  -6   9 1801.08 229.192  31
  -3  -6   9 2247.87 251.350  47
  -3  -6   9 2582.42 239.926  46
  -3   6   8 32660.9 1106.41   4
  -3  -6   8 32103.3 1016.78  46
  -3   6   8 32350.0 1044.12  12
  -3   6   8 32148.5 1057.61  41
  -3  -6   8 28268.8 1022.60   6
  -3   6   8 29741.2 1032.56  34
  -3  -6   8 28352.7 1027.77  32
  -3  -6   8 31265.1 1098.49  31
  -3  -6   8 30730.4 1068.16  47
  -3  -6   7 830.756 128.788  46
   3   6  -7 391.117 157.225  54
   3  -6  -7 602.974 186.740   3
  -3   6   7 779.262 137.316  41
  -3   6   7 599.173 133.075   4
  -3   6   7 529.080 123.207  34
  -3  -6   7 698.741 166.406  32
  -3  -6   7 372.822 107.556  31
   3  -6  -7 250.531 158.081  54
  -3  -6   7 554.405 121.174  47
   3   6  -6 14068.5 832.682  54
   3  -6  -6 13303.0 844.223  54
   3  -6  -6 14707.9 899.862   3
   3  -6  -5 6767.15 544.259  54
   3   6  -5 6579.11 525.641  54
   3  -6  -5 5699.17 528.191   3
  -3  -6   5 6184.88 475.601  50
   3  -6  -4 129.617 110.065   3
   3   6  -4 323.800 150.081  54
   3  -6  -4 197.764 106.584  54
  -3  -6   4 237.053 94.4906  50
   3  -6  -3 168.026 107.597   3
   3   6  -3 410.318 151.540  54
   3  -6  -3 358.790 132.610  54
   3  -6  -2 58636.4 1935.02   3
   3   6  -2 59579.7 1831.69  54
   3  -6  -2 56668.7 1743.16  54
   3   6  -1 30088.2 1144.44  54
   3  -6  -1 29171.1 1058.98  54
  -3   6   1 29669.0 1081.29  52
   3   6   0 56946.9 1786.23  54
   3  -6   0 57609.8 1668.42  54
  -3   6   0 57881.5 1795.99  52
   3  -6   1 5135.99 363.610  54
   3   6   1 5279.87 423.332  54
  -3   6  -1 5005.92 437.378  52
  -3  -6  -2 21361.4 1026.42  52
   3  -6   2 20143.9 819.728  54
  -3   6  -2 20557.2 946.104   1
   3   6   2 21895.8 955.517  54
  -3   6  -2 20313.7 1005.36  52
  -3  -6  -3 356.451 145.379  52
  -3   6  -3 475.266 153.421  52
  -3   6  -3 383.421 119.120   1
  -3  -6  -4 54941.0 2021.71  52
  -3  -6  -4 56384.1 1812.16   2
  -3   6  -4 55058.1 2055.06  52
   3  -6   5 42002.4 1360.65  25
   3  -6   5 42175.7 1347.49  37
   3   6   5 44519.0 1246.87  18
  -3  -6  -5 43251.3 1778.98  52
  -3   6  -5 41869.5 1792.58  52
   3  -6   5 42103.5 1490.95  49
   3  -6   5 41701.5 1356.63  24
  -3  -6  -6 150.092 74.3869  21
   3  -6   6 169.165 80.6977  37
   3  -6   6 94.5043 89.2984  24
   3  -6   6 310.885 124.151  25
   3  -6   7 6070.84 365.943  40
   3  -6   7 5925.76 425.046  37
  -3  -6  -7 5823.76 372.952  21
   3   6   7 6340.04 375.907  34
   3  -6   7 6392.15 440.849  24
   3  -6   7 5882.92 434.952  25
   3  -6   7 6224.90 399.655   8
   3  -6   8 10619.9 601.962  25
   3  -6   8 9994.72 490.684  40
   3  -6   8 10948.3 583.443  37
   3   6   8 10987.1 521.788  34
   3  -6   8 9881.12 525.040   8
   3  -6   9 1028.92 153.887   8
   3  -6   9 1124.75 154.549  40
   3  -6   9 887.054 154.039  37
   3  -6   9 717.402 155.999  25
   3   6   9 1087.35 155.761  34
  -3  -6 -10 5803.32 356.059  20
   3   6  10 5791.39 338.955  34
   3  -6  10 6229.68 338.446  34
   3  -6  10 6387.06 352.834  33
   3  -6  10 5888.48 387.107  25
   3  -6  11 166.944 68.7486  25
   3  -6  11 112.565 54.8612   7
  -3  -6 -11 157.042 59.1821  20
   3   6  11 124.724 53.0338  34
   3  -6  11 84.5274 48.2968  34
   3  -6  11 112.871 53.0973  33
   3   6  12 1550.69 121.894  34
   3  -6  12 1291.34 110.429  33
   3   6  12 1473.49 125.515  32
  -3   7  13 671.598 94.5072   4
  -3  -7  13 684.765 105.218  47
  -3  -7  13 780.714 122.827  31
  -3   7  13 746.110 120.554  31
  -3  -7  13 679.416 87.2729  30
  -3  -7  13 740.474 97.5335  27
  -3   7  13 679.297 105.708  47
  -3  -7  12 14441.6 594.238  47
  -3  -7  12 15551.1 603.891  32
  -3  -7  12 14099.5 609.162  31
  -3  -7  12 13637.5 533.802  30
  -3  -7  12 13821.1 561.311  27
  -3   7  12 12661.6 550.978   4
  -3   7  12 13158.3 578.884  47
  -3   7  11 1255.65 178.109   4
  -3   7  11 827.586 131.904  34
  -3  -7  11 1509.35 207.993  31
  -3  -7  11 1277.93 164.503  30
  -3  -7  11 1429.59 190.563  47
  -3  -7  10 1072.58 168.583   6
  -3   7  10 1709.12 215.177   4
  -3   7  10 1161.31 168.961  34
  -3  -7  10 2222.48 269.954  32
  -3  -7  10 1603.81 213.774  31
  -3  -7  10 1609.36 190.849  30
  -3  -7  10 1777.13 196.363  29
  -3   7  10 1691.20 198.343  41
  -3  -7  10 1574.30 191.452  46
  -3  -7  10 1814.55 223.689  47
  -3  -7   9 948.360 168.299  47
  -3   7   9 587.421 126.747  41
  -3  -7   9 820.783 154.878   6
  -3   7   9 457.623 122.455   4
  -3   7   9 597.920 120.723  34
  -3  -7   9 605.743 146.289  31
  -3  -7   9 556.992 124.875  46
  -3  -7   9 574.700 123.425  30
  -3   7   8 344.943 103.153  41
  -3   7   8 166.268 72.4109  12
  -3  -7   8 416.885 120.306   6
  -3   7   8 388.526 113.698   4
  -3   7   8 355.025 102.896  34
  -3  -7   8 275.809 98.8505  31
  -3  -7   8 439.252 126.419  47
  -3  -7   8 392.309 107.826  46
  -3  -7   7 383.727 93.1657  46
   3  -7  -7 97.8997 107.856   3
  -3   7   7 444.074 120.103  41
  -3   7   7 287.583 93.8868  12
  -3  -7   7 361.277 97.7023   6
  -3   7   7 197.111 89.8589   4
  -3   7   7 394.217 110.315  34
  -3  -7   7 293.489 96.6845  31
   3   7  -7 187.191 121.823  54
   3  -7  -7 197.035 128.646  54
  -3  -7   7 304.216 104.188  47
   3  -7  -6 11671.0 819.605   3
   3   7  -6 11654.1 747.009  54
   3  -7  -6 11935.1 776.252  54
  -3  -7   6 10783.6 700.950  50
   3  -7  -5 28292.8 1295.97   3
   3   7  -5 25466.8 1139.23  54
   3  -7  -5 26830.9 1171.27  54
  -3  -7   5 26119.8 1112.77  50
   3  -7  -4 455.924 175.248   3
   3   7  -4 304.956 140.058  54
   3  -7  -4 76.7220 95.1670  54
  -3  -7   4 256.593 101.881  50
   3  -7  -3 91.7490 94.4208   3
   3   7  -3 123.748 103.008  54
   3  -7  -3 5.21144 84.0534  54
   3  -7  -2 8911.58 638.410   3
   3   7  -2 9544.91 591.150  54
   3  -7  -2 8940.42 525.764  54
   3  -7  -1 29855.7 1233.37   3
   3  -7  -1 28113.6 1014.08  54
  -3   7   1 27124.7 1044.11  52
   3   7  -1 27854.4 1100.50  54
   3  -7   0 316.540 94.7330  54
  -3   7   0 312.969 121.485  52
   3   7   1 55750.4 1725.97  54
   3  -7   1 51208.5 1523.33  54
  -3   7  -1 50180.9 1742.00  52
  -3   7  -2 92.9049 74.9144   1
   3   7   2 75.5419 75.9831  54
  -3   7  -2 204.243 111.807  52
  -3  -7  -3 772.194 179.486   2
  -3   7  -3 445.033 123.328   1
  -3   7  -3 788.600 217.370  52
  -3  -7  -4 4241.72 409.535   2
  -3   7  -4 4921.68 531.801  52
   3  -7   5 16115.4 723.878  25
  -3  -7  -5 15838.8 654.925  21
   3  -7   5 15323.0 701.420  37
   3   7   5 16361.6 627.350  18
  -3   7  -5 16432.6 1041.51  52
   3  -7   5 14171.1 768.606  49
   3  -7   5 16454.6 729.591  24
   3  -7   6 12934.2 656.956  25
  -3  -7  -6 12383.7 572.060  21
   3  -7   6 12345.9 627.903  37
   3  -7   6 12256.4 638.243  24
   3  -7   7 184890. 4537.10   8
   3  -7   7 193442. 4476.04  40
  -3  -7  -7 191141. 4508.34  21
   3  -7   7 191683. 4642.52  37
   3   7   7 205686. 4502.14  34
   3  -7   7 195564. 4697.33  25
   3  -7   7 190074. 4661.44  24
   3  -7   8 39722.0 1323.37   8
   3  -7   8 43384.7 1442.62  25
   3  -7   8 43738.6 1289.36  40
   3  -7   8 43499.0 1397.77  37
   3   7   8 45971.9 1314.14  34
   3  -7   9 1751.81 187.690  40
   3  -7   9 2248.21 237.594  37
   3   7   9 1940.79 203.854  34
   3  -7   9 2084.27 220.466   8
   3  -7   9 2139.51 258.446  25
   3  -7  10 3704.59 256.262  40
  -3  -7 -10 4711.07 313.135  20
   3   7  10 3943.98 270.831  34
   3  -7  10 3862.65 254.565  34
   3  -7  10 4595.42 288.552  33
   3  -7  10 4127.25 285.494   8
   3  -7  10 4191.40 318.820  25
   3  -7  11 1197.12 130.566   7
  -3  -7 -11 1302.13 138.926  20
   3  -7  11 1081.16 133.393  25
   3  -7  11 1098.94 113.650  34
   3   7  11 1183.63 127.319  34
   3  -7  11 1214.83 131.003  33
   3   7  11 1459.43 141.895  10
   3  -7  12 4848.05 217.940  33
   3   7  12 4705.11 230.945  32
  -3   8  13 3344.50 241.954  31
  -3  -8  13 3723.26 201.420  30
  -3  -8  13 4030.80 224.563  27
  -3   8  13 3391.37 211.581   4
  -3   8  13 3375.25 222.834  47
  -3   8  12 1563.36 182.741  47
  -3  -8  12 1709.48 193.693  31
  -3  -8  12 1268.96 146.646  30
  -3  -8  12 1437.35 163.076  27
  -3  -8  12 1720.20 163.659  26
  -3  -8  12 1753.99 187.462  47
  -3   8  12 1562.03 173.996   4
  -3  -8  11 1666.11 203.114  47
  -3   8  11 1208.56 154.602  41
  -3   8  11 1246.04 175.105   4
  -3   8  11 933.003 146.297  34
  -3  -8  11 1499.41 201.013  31
  -3  -8  11 1254.26 159.392  30
  -3  -8  11 1423.88 159.632  29
  -3   8  10 3857.32 325.152   4
  -3   8  10 3357.89 284.838  41
  -3   8  10 3009.30 272.201  34
  -3  -8  10 4085.06 300.386  29
  -3  -8  10 4498.88 374.424  32
  -3  -8  10 4193.72 344.835  31
  -3  -8  10 3726.37 288.934  30
  -3  -8  10 3617.92 312.112  47
  -3  -8  10 3639.98 286.110  46
  -3  -8   9 576.828 133.813   6
  -3   8   9 386.646 106.113  12
  -3   8   9 546.177 138.720   4
  -3   8   9 373.786 104.223  34
  -3  -8   9 240.810 109.687  31
  -3   8   9 367.599 115.243  41
  -3  -8   9 434.039 105.185  30
  -3  -8   9 341.748 120.592  47
  -3  -8   9 453.834 98.3137  46
  -3   8   8 3772.67 331.539   4
  -3   8   8 3835.57 306.313  12
  -3  -8   8 3377.82 291.546   6
  -3   8   8 3631.05 303.208  34
  -3  -8   8 3929.34 325.432  47
  -3  -8   8 3399.71 306.694  31
  -3   8   8 4095.78 325.191  41
  -3  -8   8 4204.15 303.558  46
   3  -8  -7 138.176 134.960   3
  -3   8   7-29.7437 67.9105  41
  -3  -8   7 169.293 93.4998   6
  -3   8   7 62.5522 70.5171  12
  -3  -8   7 87.7422 73.1499  46
  -3   8   7-32.9223 76.5034   4
  -3   8   7-0.74592 89.5690  34
  -3  -8   7 24.9537 68.7571  31
   3   8  -7 54.9701 106.843  54
   3  -8  -7 53.5426 128.545  54
  -3  -8   7-2.52868 58.4489  47
   3  -8  -6-31.2771 148.952   3
   3   8  -6 89.2982 108.940  54
   3  -8  -6 360.218 157.587  54
  -3  -8   6 108.575 84.9382  50
   3   8  -5 7284.62 559.687  54
   3  -8  -5 9404.26 633.022  54
   3  -8  -5 9279.60 717.980   3
  -3  -8   5 8206.23 585.644  50
   3  -8  -4 605.689 201.738   3
   3   8  -4 565.227 158.224  54
   3  -8  -4 411.497 124.176  54
  -3  -8   4 416.955 136.465  50
   3  -8  -3 26130.7 1205.44   3
   3   8  -3 25430.9 1053.29  54
   3  -8  -3 22776.2 965.601  54
   3  -8  -2 647.105 184.731   3
   3   8  -2 588.458 161.266  54
   3  -8  -2 425.383 129.271  54
   3   8  -1 10056.0 604.211  54
   3  -8  -1 11220.2 712.732   3
   3  -8  -1 9751.20 524.176  54
  -3   8   1 10097.3 582.939  52
   3   8   0 8245.44 536.855  54
  -3   8   0 7432.13 527.908  52
   3   8   1 6537.93 482.550  54
  -3   8  -1 5936.66 499.938  52
  -3   8  -2 17054.0 937.341  52
  -3  -8  -2 16419.7 824.291   2
  -3  -8  -3 26173.7 1105.71   2
  -3   8  -3 24350.1 1221.38  52
  -3  -8  -4 1662.67 261.794   2
  -3   8  -4 1637.16 304.511  52
   3  -8   5 300.316 103.189  24
  -3  -8  -5 107.258 66.6625  21
   3  -8   5 147.374 79.4208  37
  -3  -8  -5 148.224 71.0613  11
   3   8   5 193.175 78.5919  18
  -3   8  -5 10.8463 119.650  52
   3  -8   5 31.4957 70.3294  25
  -3  -8  -6 15575.5 648.513  21
   3  -8   6 14267.2 696.065  37
   3  -8   6 15114.8 725.153  24
   3   8   6 15204.9 607.545  34
   3  -8   6 14414.3 720.387  25
  -3  -8  -7 38646.4 1203.94  21
   3  -8   7 37822.5 1172.28  40
   3  -8   7 39044.2 1310.94  37
   3   8   7 38643.9 1168.77  34
   3  -8   7 36925.1 1328.58  25
   3  -8   7 39038.4 1331.83  24
   3  -8   8 35416.6 1107.56  40
   3  -8   8 34153.8 1162.27   8
   3  -8   8 34804.9 1209.45  37
   3   8   8 36584.4 1117.66  34
   3  -8   8 35504.0 1257.25  25
   3  -8   9 8921.12 447.535  40
   3  -8   9 9878.23 549.341  25
   3  -8   9 9051.45 494.605  37
  -3  -8  -9 9970.91 513.966  20
   3   8   9 9628.64 464.120  34
   3  -8   9 9043.34 482.726   8
   3  -8  10 3749.52 254.841  40
  -3  -8 -10 4056.49 289.506  20
   3   8  10 3775.51 256.686  34
   3  -8  10 3488.48 235.322  34
   3  -8  10 3921.73 260.680  33
   3  -8  10 3633.15 264.849   8
   3  -8  10 3824.96 299.647  25
   3  -8  11 650.955 97.9159   7
  -3  -8 -11 593.609 90.6746  20
   3   8  11 536.510 85.1523  34
   3  -8  11 716.625 89.2163  34
   3  -8  11 708.139 100.729  33
   3   8  11 747.137 103.581  10
   3  -8  11 654.607 104.170  25
  -3   9  13 5319.79 275.187  47
  -3  -9  13 5965.13 302.012  31
  -3   9  13 5280.37 295.152  31
  -3  -9  13 4813.24 231.708  30
  -3  -9  13 5197.15 257.236  27
  -3   9  13 5061.04 259.642   4
  -3   9  12 615.323 116.430   4
  -3  -9  12 669.065 132.914  31
  -3  -9  12 472.122 91.5829  30
  -3  -9  12 708.587 118.502  27
  -3  -9  12 561.290 95.3558  26
  -3  -9  12 806.938 130.752  47
  -3   9  12 496.979 110.842  47
  -3   9  11 4275.67 295.355  41
  -3   9  11 3555.67 274.959  34
  -3   9  11 4215.33 319.206   4
  -3  -9  11 4670.31 347.353  31
  -3  -9  11 4139.65 291.430  30
  -3  -9  11 4476.90 290.047  29
  -3  -9  11 4264.24 307.556  27
  -3  -9  11 4573.79 330.907  47
  -3   9  10 643.034 133.449  41
  -3  -9  10 641.947 131.382  46
  -3   9  10 497.381 128.942   4
  -3   9  10 357.137 93.9038  34
  -3  -9  10 325.311 129.234  31
  -3  -9  10 573.797 124.448  30
  -3  -9  10 501.768 111.187  29
  -3  -9  10 563.882 140.118  47
  -3   9   9 2301.37 259.096   4
  -3   9   9 2096.85 222.296  12
  -3  -9   9 2299.58 230.204   6
  -3  -9   9 1774.09 208.138  46
  -3   9   9 2105.04 226.645  34
  -3   9   9 2052.79 236.384  41
  -3  -9   9 2500.07 270.040  31
  -3  -9   9 2316.02 232.502  30
  -3  -9   9 2575.56 265.315  47
  -3   9   8 3071.53 303.013   4
  -3  -9   8 3158.23 267.631   6
  -3   9   8 2679.87 260.958  34
  -3  -9   8 3336.35 298.763  47
  -3  -9   8 3159.61 300.773  31
  -3   9   8 3480.45 295.523  12
  -3  -9   8 3546.76 285.697  30
  -3  -9   8 3026.76 261.410  46
  -3   9   8 3140.68 292.266  41
  -3   9   7 67395.4 1928.96   4
  -3   9   7 68563.9 1889.47  12
   3  -9  -7 67145.0 2279.64  54
  -3   9   7 66739.9 1894.20  41
  -3   9   7 68114.9 1858.98  34
  -3  -9   7 65193.5 1830.91  32
  -3  -9   7 67517.0 1901.01  31
  -3  -9   7 62157.0 2254.68  50
  -3  -9   7 69698.5 1884.68  47
  -3  -9   7 67516.2 1805.32  46
   3  -9  -6 432.329 176.137   3
  -3   9   6 277.484 98.4312  41
  -3   9   6 31.0346 62.6716  34
   3   9  -6 50.0526 90.1241  54
   3  -9  -6-96.4657 98.5369  54
  -3  -9   6 261.115 133.558  50
   3  -9  -5 90.2162 157.580   3
  -3  -9   5 31.4708 70.2161  50
   3   9  -5 91.7775 94.0803  54
   3  -9  -5 54.2483 87.0731  54
   3  -9  -4 1042.48 235.576   3
  -3  -9   4 1090.08 186.677   2
   3   9  -4 1216.95 224.314  54
   3  -9  -4 1203.18 214.615  54
  -3  -9   4 1300.17 227.303  50
   3  -9  -3-7.04502 105.570   3
   3   9  -3 39.5122 89.8256  54
   3  -9  -2 21639.9 1092.34   3
   3   9  -2 21278.1 942.101  54
   3  -9  -1 1533.01 268.814   3
   3   9  -1 1744.62 243.502  54
  -3   9   1 1432.20 219.905  52
   3   9   0 29354.3 1144.83  54
  -3   9   0 27534.2 1156.36  52
  -3  -9  -1 36.3199 73.5942   2
   3   9   1 16.0455 62.9230  54
  -3   9  -1-55.6767 87.1062  52
  -3  -9  -2 371.221 126.217   2
  -3   9  -2 447.251 171.092  52
  -3  -9  -3 4492.32 435.243   2
  -3   9  -3 5084.34 530.300  52
  -3  -9  -4 56.0304 83.5694   2
  -3   9  -4 143.075 117.811  52
  -3  -9  -5 16148.8 672.600  21
   3  -9   5 15862.5 733.121  37
  -3  -9  -5 17356.1 659.897  11
   3   9   5 16171.2 638.309  18
   3  -9   5 15250.9 734.617  24
   3  -9   6 24235.8 984.471  24
  -3  -9  -6 24618.8 887.578  21
   3  -9   6 24395.3 970.760  37
   3   9   6 25587.7 842.183  34
   3  -9   6 23883.3 983.336  25
   3  -9   7 456.790 149.639  24
   3  -9   7 366.559 106.444  40
   3  -9   7 118.384 83.8742  38
  -3  -9  -7 494.637 117.687  21
   3  -9   7 214.309 87.6525  37
   3   9   7 333.813 94.2957  34
   3  -9   7 217.090 131.212  25
   3  -9   8 2176.12 216.833  40
   3  -9   8 1884.36 244.063  24
   3  -9   8 1818.88 228.605  37
  -3  -9  -8 2043.75 241.007  20
   3   9   8 2163.04 211.463  34
   3  -9   8 2259.34 241.658   8
   3  -9   8 2133.39 269.584  25
   3  -9   9 7979.53 417.531  40
   3  -9   9 8707.54 471.665  37
  -3  -9  -9 8623.48 472.518  20
   3   9   9 8607.07 422.473  34
   3  -9   9 7985.83 449.798   8
   3  -9   9 7981.78 493.165  25
  -3  -9 -10 2158.55 205.957  20
   3   9  10 1697.27 166.546  34
   3  -9  10 1737.01 157.171  34
   3  -9  10 2059.12 182.095  33
   3  -9  10 1732.13 198.665  25
   3  -9  10 1708.29 179.395   8
  -3  -9 -11 5043.36 261.653  20
   3   9  11 5363.12 261.256  34
   3  -9  11 4494.76 219.076  34
   3  -9  11 5354.50 261.456  33
   3   9  11 5559.20 273.774  10
   3  -9  11 5421.17 294.513  25
  -3  10  13 11888.3 432.124  47
  -3 -10  13 12485.1 455.087  31
  -3  10  13 12357.3 464.710  31
  -3 -10  13 10668.1 380.718  30
  -3 -10  13 12155.9 420.196  27
  -3  10  13 11014.2 415.988   4
  -3  10  12 65.3966 59.8643   4
  -3 -10  12 201.978 105.598  31
  -3 -10  12 47.0836 51.9737  30
  -3 -10  12 24.9963 47.8059   5
  -3 -10  12 106.618 61.8200  27
  -3 -10  12 80.3943 49.4600  26
  -3  10  12-16.3099 54.4045  47
  -3  10  11 401.438 100.753  41
  -3  10  11 594.253 126.173   4
  -3  10  11 378.951 99.0357  34
  -3 -10  11 578.383 127.785  47
  -3 -10  11 484.184 126.835  31
  -3 -10  11 464.082 109.594  30
  -3 -10  11 461.295 102.199  29
  -3 -10  11 482.497 114.244  27
  -3  10  10 3297.73 304.965   4
  -3  10  10 3377.85 275.159  34
  -3 -10  10 3233.97 305.225  31
  -3 -10  10 3261.38 271.308  30
  -3  10  10 3590.22 299.953  41
  -3 -10  10 3777.96 314.300  47
  -3 -10  10 3395.48 273.101  29
  -3  10   9 30121.4 1119.08   4
  -3  10   9 30376.9 1086.36  41
  -3  10   9 32693.4 1070.79  12
  -3  10   9 30634.3 1044.88  34
  -3 -10   9 32848.5 1086.29  32
  -3 -10   9 30237.8 1100.77  31
  -3 -10   9 33263.8 1066.11  30
  -3 -10   9 31071.2 1102.07  47
  -3 -10   9 29859.2 1023.42  46
  -3  10   8 5649.62 419.358   4
  -3  10   8 5345.94 392.553  41
  -3 -10   8 5953.33 409.142  47
  -3  10   8 5481.66 386.220  12
  -3  10   8 5668.84 385.117  34
  -3 -10   8 6292.74 432.040  31
  -3 -10   8 5565.47 368.806  30
  -3 -10   8 5932.98 371.816  46
  -3  10   7 27042.4 1031.19   4
  -3  10   7 28290.0 1026.90  41
[truncated: 278,037 more chars]
