# Supplementary material for: Structural and Functional Diversity in Rigid Thiosemicarbazones with Extended Aromatic Frameworks: Microwave-Assisted Synthesis and Structural Investigations
Source: ACS Omega. 2023 Apr 25;8(18):16047–79. doi: 10.1021/acsomega.2c08157 (PMC10173449; doi:10.1021/acsomega.2c08157)
Supplement: Supplementary file 1 — ao2c08157_si_001.zip [file ao2c08157_si_001.zip › Updated Cifs_files/11 - e15sip5.cif]

 
data_e15sip5
 
_audit_creation_method            'SHELXL-2014/7'
_shelx_SHELXL_version_number      '2014/7'
_chemical_name_systematic         ?
_chemical_name_common             ?
_chemical_melting_point           ?
_chemical_formula_moiety          
'C23 H15 N3 O S, C2 H6 O S'
_chemical_formula_sum
 'C25 H21 N3 O2 S2' 
_chemical_formula_weight          459.57

loop_
 _atom_type_symbol
 _atom_type_description
 _atom_type_scat_dispersion_real
 _atom_type_scat_dispersion_imag
 _atom_type_scat_source
 'C'  'C'   0.0033   0.0016
 'International Tables Vol C Tables 4.2.6.8 and 6.1.1.4'
 'H'  'H'   0.0000   0.0000
 'International Tables Vol C Tables 4.2.6.8 and 6.1.1.4'
 'N'  'N'   0.0061   0.0033
 'International Tables Vol C Tables 4.2.6.8 and 6.1.1.4'
 'O'  'O'   0.0106   0.0060
 'International Tables Vol C Tables 4.2.6.8 and 6.1.1.4'
 'S'  'S'   0.1246   0.1234
 'International Tables Vol C Tables 4.2.6.8 and 6.1.1.4'
 
_space_group_crystal_system       monoclinic
_space_group_IT_number            14
_space_group_name_H-M_alt         'P 21/c'
_space_group_name_Hall            '-P 2ybc'
 
_shelx_space_group_comment
;
The symmetry employed for this shelxl refinement is uniquely defined
by the following loop, which should always be used as a source of
symmetry information in preference to the above space-group names.
They are only intended as comments.
;
 
loop_
 _space_group_symop_operation_xyz
 'x, y, z'
 '-x, y+1/2, -z+1/2'
 '-x, -y, -z'
 'x, -y-1/2, z-1/2'
 
_cell_length_a                    12.4360(4)
_cell_length_b                    18.7057(7)
_cell_length_c                    9.2257(3)
_cell_angle_alpha                 90
_cell_angle_beta                  90.320(3)
_cell_angle_gamma                 90
_cell_volume                      2146.09(13)
_cell_formula_units_Z             4
_cell_measurement_temperature     150(2)
_cell_measurement_reflns_used   5310
_cell_measurement_theta_min     3.6490
_cell_measurement_theta_max     28.6640
 
_exptl_crystal_description        needle
_exptl_crystal_colour             orange
_exptl_crystal_density_meas       ?
_exptl_crystal_density_method     ?
_exptl_crystal_density_diffrn     1.422          
_exptl_crystal_F_000              960
_exptl_transmission_factor_min    ?
_exptl_transmission_factor_max    ?
_exptl_crystal_size_max           0.400
_exptl_crystal_size_mid           0.120
_exptl_crystal_size_min           0.070
_exptl_absorpt_coefficient_mu     0.277
_shelx_estimated_absorpt_T_min    0.897
_shelx_estimated_absorpt_T_max    0.981
_exptl_absorpt_correction_T_min                   0.85148
_exptl_absorpt_correction_T_max                   1.00000
_exptl_absorpt_correction_type            multi-scan
_exptl_absorpt_process_details
;
CrysAlisPro 1.171.38.41 (Rigaku Oxford Diffraction, 2015)
Empirical absorption correction using spherical harmonics,
 implemented in SCALE3 ABSPACK scaling algorithm.
;
_diffrn_ambient_temperature 150.01(11) 
_diffrn_ambient_environment N~2~
_diffrn_source 'fine-focus sealed X-ray tube'
_diffrn_source_type 'Enhance (Mo) X-ray Source'
_diffrn_radiation_probe x-ray
_diffrn_radiation_type 'Mo K\a'
_diffrn_radiation_wavelength 0.71073
_diffrn_radiation_monochromator graphite
_diffrn_measurement_device 'four-circle diffractometer'
_diffrn_measurement_device_type 'New Xcalibur, EosS2'
_diffrn_detector 'CCD plate'
_diffrn_detector_type EosS2
_diffrn_detector_area_resol_mean 8.0734
_diffrn_reflns_number             16787
_diffrn_reflns_av_unetI/netI      0.0385
_diffrn_reflns_av_R_equivalents   0.0303
_diffrn_reflns_limit_h_min        -15
_diffrn_reflns_limit_h_max        17
_diffrn_reflns_limit_k_min        -25
_diffrn_reflns_limit_k_max        21
_diffrn_reflns_limit_l_min        -12
_diffrn_reflns_limit_l_max        12
_diffrn_reflns_theta_min          3.453
_diffrn_reflns_theta_max          29.422
_diffrn_reflns_theta_full         25.242
_diffrn_measured_fraction_theta_max   0.858
_diffrn_measured_fraction_theta_full  0.998
_diffrn_reflns_Laue_measured_fraction_max    0.858
_diffrn_reflns_Laue_measured_fraction_full   0.998
_diffrn_reflns_point_group_measured_fraction_max   0.858
_diffrn_reflns_point_group_measured_fraction_full  0.998
_reflns_number_total              5094
_reflns_number_gt                 3993
_reflns_threshold_expression      'I > 2\s(I)'
_reflns_Friedel_coverage          0.000
_reflns_Friedel_fraction_max      .
_reflns_Friedel_fraction_full     .
 
_reflns_special_details
;
 Reflections were merged by SHELXL according to the crystal
 class for the calculation of statistics and refinement.
 
 _reflns_Friedel_fraction is defined as the number of unique
 Friedel pairs measured divided by the number that would be
 possible theoretically, ignoring centric projections and
 systematic absences.
;
 
_computing_data_collection     'CrysAlisPro 1.171.38.41 (Rigaku OD, 2015)'
_computing_cell_refinement     'CrysAlisPro 1.171.38.41 (Rigaku OD, 2015)'
_computing_data_reduction      'CrysAlisPro 1.171.38.41 (Rigaku OD, 2015)'
_computing_structure_solution     
;
SHELXTL:
G. M. Sheldrick, Acta Crystallogr., Sect. A: Found. Crystallogr., 2008, 64, 112-122.
;
_computing_structure_refinement   
;
 SHELXL-2014/7 (Sheldrick, 2014)
 Sheldrick GM (2008) Acta Crystallogr A64:112--122 and 
 C. B. H\"ubschle, G. M. Sheldrick and B. Dittrich
 ShelXle: a Qt graphical user interface for SHELXL
 J. Appl. Cryst., 44, (2011) 1281-1284.
;
_computing_molecular_graphics  

'ORTEP3 for Windows - Farrugia, L. J. J. Appl. Crystallogr. 1997, 30, 565'

_computing_publication_material    
;
 'WinGX publication routines, Farrugia, 
 L. J., J. Appl. Crystallogr., 1999, 32, 837-838
; 
_refine_special_details           
;
NH hydrogen atoms have been located in the diference Fourier map and were refined freely.
;
_refine_ls_structure_factor_coef  Fsqd
_refine_ls_matrix_type            full
_refine_ls_weighting_scheme       calc
_refine_ls_weighting_details
'w=1/[\s^2^(Fo^2^)+(0.0454P)^2^+0.4907P] where P=(Fo^2^+2Fc^2^)/3'
_atom_sites_solution_primary      ?
_atom_sites_solution_secondary    ?
_atom_sites_solution_hydrogens    mixed
_refine_ls_hydrogen_treatment     mixed
_refine_ls_extinction_method      none
_refine_ls_extinction_coef        .
_refine_ls_number_reflns          5094
_refine_ls_number_parameters      299
_refine_ls_number_restraints      0
_refine_ls_R_factor_all           0.0585
_refine_ls_R_factor_gt            0.0399
_refine_ls_wR_factor_ref          0.0967
_refine_ls_wR_factor_gt           0.0891
_refine_ls_goodness_of_fit_ref    1.024
_refine_ls_restrained_S_all       1.024
_refine_ls_shift/su_max           0.001
_refine_ls_shift/su_mean          0.000
 
loop_
 _atom_site_label
 _atom_site_type_symbol
 _atom_site_fract_x
 _atom_site_fract_y
 _atom_site_fract_z
 _atom_site_U_iso_or_equiv
 _atom_site_adp_type
 _atom_site_occupancy
 _atom_site_site_symmetry_order  
 _atom_site_calc_flag
 _atom_site_refinement_flags_posn
 _atom_site_refinement_flags_adp
 _atom_site_refinement_flags_occupancy
 _atom_site_disorder_assembly
 _atom_site_disorder_group
S1 S 0.78776(3) 0.53107(2) 0.67275(4) 0.02228(11) Uani 1 1 d . . . . .
N1 N 0.87527(11) 0.39984(8) 0.66359(15) 0.0206(3) Uani 1 1 d . . . . .
H1A H 0.8761(15) 0.3567(11) 0.626(2) 0.030(5) Uiso 1 1 d . . . . .
N2 N 0.71254(11) 0.41462(7) 0.55055(14) 0.0188(3) Uani 1 1 d . . . . .
H2A H 0.6612(15) 0.4424(11) 0.516(2) 0.034(5) Uiso 1 1 d . . . . .
N3 N 0.70836(10) 0.34361(7) 0.53349(13) 0.0177(3) Uani 1 1 d . . . . .
O1 O 0.55370(9) 0.42123(6) 0.36751(13) 0.0267(3) Uani 1 1 d . . . . .
C1 C 0.97129(12) 0.42033(8) 0.74040(17) 0.0184(3) Uani 1 1 d . . . . .
C2 C 0.97608(14) 0.41309(10) 0.88966(18) 0.0261(4) Uani 1 1 d . . . . .
H2 H 0.9146 0.3978 0.9419 0.031 Uiso 1 1 calc R U . . .
C3 C 1.07127(15) 0.42831(10) 0.96230(19) 0.0313(4) Uani 1 1 d . . . . .
H3 H 1.0751 0.4234 1.0647 0.038 Uiso 1 1 calc R U . . .
C4 C 1.16016(14) 0.45051(9) 0.8864(2) 0.0291(4) Uani 1 1 d . . . . .
H4 H 1.2253 0.4606 0.9365 0.035 Uiso 1 1 calc R U . . .
C5 C 1.15491(14) 0.45811(10) 0.7379(2) 0.0306(4) Uani 1 1 d . . . . .
H5 H 1.2162 0.4740 0.6860 0.037 Uiso 1 1 calc R U . . .
C6 C 1.06007(14) 0.44261(10) 0.66388(19) 0.0260(4) Uani 1 1 d . . . . .
H6 H 1.0565 0.4473 0.5614 0.031 Uiso 1 1 calc R U . . .
C7 C 0.79570(12) 0.44430(9) 0.63017(16) 0.0174(3) Uani 1 1 d . . . . .
C8 C 0.63328(12) 0.31403(8) 0.45321(16) 0.0161(3) Uani 1 1 d . . . . .
C9 C 0.55464(12) 0.35525(9) 0.36415(16) 0.0185(3) Uani 1 1 d . . . . .
C10 C 0.48086(12) 0.31423(9) 0.26986(16) 0.0184(3) Uani 1 1 d . . . . .
C11 C 0.40748(13) 0.35099(10) 0.18331(17) 0.0238(4) Uani 1 1 d . . . . .
H11 H 0.4052 0.4017 0.1859 0.029 Uiso 1 1 calc R U . . .
C12 C 0.33735(14) 0.31357(11) 0.09287(19) 0.0286(4) Uani 1 1 d . . . . .
H12 H 0.2873 0.3389 0.0341 0.034 Uiso 1 1 calc R U . . .
C13 C 0.34033(14) 0.24024(10) 0.08838(19) 0.0278(4) Uani 1 1 d . . . . .
H13 H 0.2923 0.2154 0.0258 0.033 Uiso 1 1 calc R U . . .
C14 C 0.41331(13) 0.20109(10) 0.17479(17) 0.0214(4) Uani 1 1 d . . . . .
C15 C 0.41689(14) 0.12464(10) 0.17071(18) 0.0272(4) Uani 1 1 d . . . . .
H15 H 0.3705 0.0996 0.1062 0.033 Uiso 1 1 calc R U . . .
C16 C 0.48514(14) 0.08739(10) 0.25703(19) 0.0269(4) Uani 1 1 d . . . . .
H16 H 0.4852 0.0366 0.2533 0.032 Uiso 1 1 calc R U . . .
C17 C 0.55746(13) 0.12360(9) 0.35419(17) 0.0212(3) Uani 1 1 d . . . . .
C18 C 0.62719(13) 0.08565(9) 0.44609(18) 0.0248(4) Uani 1 1 d . . . . .
H18 H 0.6266 0.0349 0.4448 0.030 Uiso 1 1 calc R U . . .
C19 C 0.69644(13) 0.12105(9) 0.53800(18) 0.0243(4) Uani 1 1 d . . . . .
H19 H 0.7423 0.0945 0.6007 0.029 Uiso 1 1 calc R U . . .
C20 C 0.69992(13) 0.19542(9) 0.53998(18) 0.0209(3) Uani 1 1 d . . . . .
H20 H 0.7490 0.2192 0.6028 0.025 Uiso 1 1 calc R U . . .
C21 C 0.63209(12) 0.23529(8) 0.45067(16) 0.0169(3) Uani 1 1 d . . . . .
C22 C 0.55908(12) 0.19946(9) 0.35723(16) 0.0173(3) Uani 1 1 d . . . . .
C23 C 0.48474(12) 0.23901(9) 0.26741(17) 0.0182(3) Uani 1 1 d . . . . .
S2 S 0.95565(3) 0.26463(2) 0.36342(4) 0.01955(11) Uani 1 1 d . . . . .
O2 O 0.95664(10) 0.27311(6) 0.52612(12) 0.0269(3) Uani 1 1 d . . . . .
C31 C 0.92905(14) 0.35129(10) 0.28985(18) 0.0269(4) Uani 1 1 d . . . . .
H31A H 0.9319 0.3491 0.1838 0.040 Uiso 1 1 calc R U . . .
H31B H 0.9832 0.3851 0.3255 0.040 Uiso 1 1 calc R U . . .
H31C H 0.8575 0.3671 0.3199 0.040 Uiso 1 1 calc R U . . .
C32 C 1.09343(14) 0.25960(11) 0.3101(2) 0.0310(4) Uani 1 1 d . . . . .
H32A H 1.0978 0.2590 0.2041 0.047 Uiso 1 1 calc R U . . .
H32B H 1.1257 0.2158 0.3493 0.047 Uiso 1 1 calc R U . . .
H32C H 1.1324 0.3012 0.3478 0.047 Uiso 1 1 calc R U . . .
 
loop_
 _atom_site_aniso_label
 _atom_site_aniso_U_11
 _atom_site_aniso_U_22
 _atom_site_aniso_U_33
 _atom_site_aniso_U_23
 _atom_site_aniso_U_13
 _atom_site_aniso_U_12
S1 0.0253(2) 0.0151(2) 0.0263(2) -0.00479(16) -0.00199(17) -0.00045(16)
N1 0.0223(7) 0.0160(8) 0.0235(7) -0.0055(6) -0.0053(6) 0.0005(6)
N2 0.0200(7) 0.0135(7) 0.0229(7) -0.0016(6) -0.0037(6) 0.0013(6)
N3 0.0188(7) 0.0143(7) 0.0201(7) -0.0013(5) 0.0000(5) -0.0015(5)
O1 0.0322(7) 0.0166(7) 0.0312(6) 0.0005(5) -0.0100(5) 0.0024(5)
C1 0.0197(8) 0.0134(8) 0.0221(8) -0.0029(6) -0.0043(7) 0.0015(6)
C2 0.0269(9) 0.0278(10) 0.0235(8) -0.0027(7) 0.0006(7) -0.0064(8)
C3 0.0395(11) 0.0310(11) 0.0232(9) 0.0007(8) -0.0109(8) -0.0073(8)
C4 0.0257(9) 0.0180(9) 0.0436(11) 0.0021(8) -0.0159(8) -0.0024(7)
C5 0.0214(8) 0.0270(11) 0.0435(11) 0.0028(8) 0.0017(8) -0.0042(7)
C6 0.0285(9) 0.0251(10) 0.0245(8) 0.0016(7) 0.0000(7) -0.0033(7)
C7 0.0195(8) 0.0180(8) 0.0146(7) -0.0001(6) 0.0017(6) -0.0023(6)
C8 0.0148(7) 0.0155(8) 0.0181(7) -0.0015(6) 0.0008(6) 0.0000(6)
C9 0.0187(8) 0.0171(9) 0.0198(8) 0.0003(6) 0.0012(6) 0.0010(6)
C10 0.0152(7) 0.0223(9) 0.0179(7) -0.0007(6) 0.0010(6) 0.0009(6)
C11 0.0192(8) 0.0262(10) 0.0260(8) 0.0019(7) -0.0003(7) 0.0024(7)
C12 0.0208(8) 0.0377(12) 0.0271(9) 0.0022(8) -0.0060(7) 0.0023(8)
C13 0.0195(8) 0.0372(11) 0.0266(9) -0.0044(8) -0.0048(7) -0.0054(8)
C14 0.0161(8) 0.0267(10) 0.0214(8) -0.0030(7) 0.0012(7) -0.0030(7)
C15 0.0242(9) 0.0281(10) 0.0292(9) -0.0091(8) -0.0018(7) -0.0082(7)
C16 0.0276(9) 0.0182(9) 0.0348(9) -0.0066(7) 0.0004(8) -0.0053(7)
C17 0.0198(8) 0.0188(9) 0.0251(8) -0.0039(7) 0.0030(7) -0.0013(7)
C18 0.0254(9) 0.0136(9) 0.0354(9) -0.0033(7) 0.0020(8) 0.0019(7)
C19 0.0223(8) 0.0188(9) 0.0318(9) 0.0017(7) -0.0024(7) 0.0044(7)
C20 0.0198(8) 0.0173(9) 0.0257(8) -0.0015(7) -0.0034(7) 0.0011(6)
C21 0.0153(7) 0.0148(8) 0.0207(8) -0.0015(6) 0.0016(6) 0.0006(6)
C22 0.0153(7) 0.0167(8) 0.0200(7) -0.0021(6) 0.0027(6) -0.0007(6)
C23 0.0146(7) 0.0208(9) 0.0193(7) -0.0028(6) 0.0024(6) -0.0012(6)
S2 0.0216(2) 0.0198(2) 0.01725(19) -0.00198(16) -0.00161(16) -0.00018(16)
O2 0.0370(7) 0.0268(7) 0.0167(6) 0.0006(5) -0.0006(5) 0.0076(6)
C31 0.0331(10) 0.0267(10) 0.0209(8) 0.0043(7) -0.0029(7) 0.0026(8)
C32 0.0222(9) 0.0414(12) 0.0295(9) -0.0026(8) -0.0012(8) 0.0026(8)
 
_geom_special_details
;
 All esds (except the esd in the dihedral angle between two l.s. planes)
 are estimated using the full covariance matrix.  The cell esds are taken
 into account individually in the estimation of esds in distances, angles
 and torsion angles; correlations between esds in cell parameters are only
 used when they are defined by crystal symmetry.  An approximate (isotropic)
 treatment of cell esds is used for estimating esds involving l.s. planes.
;
 
loop_
 _geom_bond_atom_site_label_1
 _geom_bond_atom_site_label_2
 _geom_bond_distance
 _geom_bond_site_symmetry_2
 _geom_bond_publ_flag
S1 C7 1.6730(17) . ?
N1 C7 1.328(2) . ?
N1 C1 1.437(2) . ?
N1 H1A 0.88(2) . ?
N2 N3 1.3386(18) . ?
N2 C7 1.3815(19) . ?
N2 H2A 0.88(2) . ?
N3 C8 1.3111(19) . ?
O1 C9 1.2346(19) . ?
C1 C6 1.378(2) . ?
C1 C2 1.385(2) . ?
C2 C3 1.387(2) . ?
C2 H2 0.9500 . ?
C3 C4 1.376(3) . ?
C3 H3 0.9500 . ?
C4 C5 1.379(3) . ?
C4 H4 0.9500 . ?
C5 C6 1.390(2) . ?
C5 H5 0.9500 . ?
C6 H6 0.9500 . ?
C8 C21 1.473(2) . ?
C8 C9 1.489(2) . ?
C9 C10 1.476(2) . ?
C10 C11 1.391(2) . ?
C10 C23 1.408(2) . ?
C11 C12 1.392(2) . ?
C11 H11 0.9500 . ?
C12 C13 1.373(3) . ?
C12 H12 0.9500 . ?
C13 C14 1.410(2) . ?
C13 H13 0.9500 . ?
C14 C23 1.419(2) . ?
C14 C15 1.431(2) . ?
C15 C16 1.354(2) . ?
C15 H15 0.9500 . ?
C16 C17 1.436(2) . ?
C16 H16 0.9500 . ?
C17 C18 1.402(2) . ?
C17 C22 1.419(2) . ?
C18 C19 1.375(2) . ?
C18 H18 0.9500 . ?
C19 C20 1.392(2) . ?
C19 H19 0.9500 . ?
C20 C21 1.392(2) . ?
C20 H20 0.9500 . ?
C21 C22 1.417(2) . ?
C22 C23 1.442(2) . ?
S2 O2 1.5094(11) . ?
S2 C31 1.7876(18) . ?
S2 C32 1.7876(18) . ?
C31 H31A 0.9800 . ?
C31 H31B 0.9800 . ?
C31 H31C 0.9800 . ?
C32 H32A 0.9800 . ?
C32 H32B 0.9800 . ?
C32 H32C 0.9800 . ?
 
loop_
 _geom_angle_atom_site_label_1
 _geom_angle_atom_site_label_2
 _geom_angle_atom_site_label_3
 _geom_angle
 _geom_angle_site_symmetry_1
 _geom_angle_site_symmetry_3
 _geom_angle_publ_flag
C7 N1 C1 124.30(14) . . ?
C7 N1 H1A 119.5(13) . . ?
C1 N1 H1A 115.4(13) . . ?
N3 N2 C7 119.32(13) . . ?
N3 N2 H2A 121.1(13) . . ?
C7 N2 H2A 119.5(13) . . ?
C8 N3 N2 120.82(13) . . ?
C6 C1 C2 120.58(15) . . ?
C6 C1 N1 119.59(14) . . ?
C2 C1 N1 119.69(14) . . ?
C1 C2 C3 119.50(16) . . ?
C1 C2 H2 120.3 . . ?
C3 C2 H2 120.3 . . ?
C4 C3 C2 120.15(16) . . ?
C4 C3 H3 119.9 . . ?
C2 C3 H3 119.9 . . ?
C3 C4 C5 120.20(16) . . ?
C3 C4 H4 119.9 . . ?
C5 C4 H4 119.9 . . ?
C4 C5 C6 120.14(16) . . ?
C4 C5 H5 119.9 . . ?
C6 C5 H5 119.9 . . ?
C1 C6 C5 119.43(16) . . ?
C1 C6 H6 120.3 . . ?
C5 C6 H6 120.3 . . ?
N1 C7 N2 115.25(14) . . ?
N1 C7 S1 126.73(12) . . ?
N2 C7 S1 118.01(12) . . ?
N3 C8 C21 115.98(14) . . ?
N3 C8 C9 123.83(15) . . ?
C21 C8 C9 120.16(13) . . ?
O1 C9 C10 121.91(14) . . ?
O1 C9 C8 120.67(14) . . ?
C10 C9 C8 117.40(14) . . ?
C11 C10 C23 120.47(15) . . ?
C11 C10 C9 119.01(15) . . ?
C23 C10 C9 120.52(14) . . ?
C10 C11 C12 120.15(17) . . ?
C10 C11 H11 119.9 . . ?
C12 C11 H11 119.9 . . ?
C13 C12 C11 120.23(16) . . ?
C13 C12 H12 119.9 . . ?
C11 C12 H12 119.9 . . ?
C12 C13 C14 121.29(16) . . ?
C12 C13 H13 119.4 . . ?
C14 C13 H13 119.4 . . ?
C13 C14 C23 118.66(16) . . ?
C13 C14 C15 121.61(15) . . ?
C23 C14 C15 119.72(15) . . ?
C16 C15 C14 121.22(16) . . ?
C16 C15 H15 119.4 . . ?
C14 C15 H15 119.4 . . ?
C15 C16 C17 120.86(17) . . ?
C15 C16 H16 119.6 . . ?
C17 C16 H16 119.6 . . ?
C18 C17 C22 119.04(15) . . ?
C18 C17 C16 121.44(16) . . ?
C22 C17 C16 119.52(15) . . ?
C19 C18 C17 120.80(16) . . ?
C19 C18 H18 119.6 . . ?
C17 C18 H18 119.6 . . ?
C18 C19 C20 120.58(16) . . ?
C18 C19 H19 119.7 . . ?
C20 C19 H19 119.7 . . ?
C19 C20 C21 120.58(15) . . ?
C19 C20 H20 119.7 . . ?
C21 C20 H20 119.7 . . ?
C20 C21 C22 119.38(15) . . ?
C20 C21 C8 121.34(14) . . ?
C22 C21 C8 119.27(14) . . ?
C21 C22 C17 119.59(14) . . ?
C21 C22 C23 120.89(15) . . ?
C17 C22 C23 119.50(14) . . ?
C10 C23 C14 119.20(15) . . ?
C10 C23 C22 121.69(14) . . ?
C14 C23 C22 119.12(15) . . ?
O2 S2 C31 106.42(7) . . ?
O2 S2 C32 106.05(8) . . ?
C31 S2 C32 96.83(9) . . ?
S2 C31 H31A 109.5 . . ?
S2 C31 H31B 109.5 . . ?
H31A C31 H31B 109.5 . . ?
S2 C31 H31C 109.5 . . ?
H31A C31 H31C 109.5 . . ?
H31B C31 H31C 109.5 . . ?
S2 C32 H32A 109.5 . . ?
S2 C32 H32B 109.5 . . ?
H32A C32 H32B 109.5 . . ?
S2 C32 H32C 109.5 . . ?
H32A C32 H32C 109.5 . . ?
H32B C32 H32C 109.5 . . ?
 
loop_
 _geom_torsion_atom_site_label_1
 _geom_torsion_atom_site_label_2
 _geom_torsion_atom_site_label_3
 _geom_torsion_atom_site_label_4
 _geom_torsion
 _geom_torsion_site_symmetry_1
 _geom_torsion_site_symmetry_2
 _geom_torsion_site_symmetry_3
 _geom_torsion_site_symmetry_4
 _geom_torsion_publ_flag
C7 N2 N3 C8 -176.91(13) . . . . ?
C7 N1 C1 C6 -90.9(2) . . . . ?
C7 N1 C1 C2 93.3(2) . . . . ?
C6 C1 C2 C3 -0.1(3) . . . . ?
N1 C1 C2 C3 175.64(16) . . . . ?
C1 C2 C3 C4 0.1(3) . . . . ?
C2 C3 C4 C5 0.4(3) . . . . ?
C3 C4 C5 C6 -0.7(3) . . . . ?
C2 C1 C6 C5 -0.2(3) . . . . ?
N1 C1 C6 C5 -176.00(16) . . . . ?
C4 C5 C6 C1 0.7(3) . . . . ?
C1 N1 C7 N2 177.34(14) . . . . ?
C1 N1 C7 S1 -1.9(2) . . . . ?
N3 N2 C7 N1 10.7(2) . . . . ?
N3 N2 C7 S1 -169.99(11) . . . . ?
N2 N3 C8 C21 -175.85(13) . . . . ?
N2 N3 C8 C9 6.2(2) . . . . ?
N3 C8 C9 O1 -3.4(2) . . . . ?
C21 C8 C9 O1 178.69(14) . . . . ?
N3 C8 C9 C10 174.91(14) . . . . ?
C21 C8 C9 C10 -3.0(2) . . . . ?
O1 C9 C10 C11 -0.6(2) . . . . ?
C8 C9 C10 C11 -178.95(14) . . . . ?
O1 C9 C10 C23 179.32(15) . . . . ?
C8 C9 C10 C23 1.0(2) . . . . ?
C23 C10 C11 C12 -0.2(2) . . . . ?
C9 C10 C11 C12 179.69(15) . . . . ?
C10 C11 C12 C13 -0.1(3) . . . . ?
C11 C12 C13 C14 0.3(3) . . . . ?
C12 C13 C14 C23 -0.2(2) . . . . ?
C12 C13 C14 C15 180.00(16) . . . . ?
C13 C14 C15 C16 -178.13(16) . . . . ?
C23 C14 C15 C16 2.0(2) . . . . ?
C14 C15 C16 C17 -0.9(3) . . . . ?
C15 C16 C17 C18 178.82(16) . . . . ?
C15 C16 C17 C22 -1.5(2) . . . . ?
C22 C17 C18 C19 -0.1(2) . . . . ?
C16 C17 C18 C19 179.63(16) . . . . ?
C17 C18 C19 C20 -1.0(3) . . . . ?
C18 C19 C20 C21 1.1(3) . . . . ?
C19 C20 C21 C22 0.0(2) . . . . ?
C19 C20 C21 C8 178.88(15) . . . . ?
N3 C8 C21 C20 6.3(2) . . . . ?
C9 C8 C21 C20 -175.72(14) . . . . ?
N3 C8 C21 C22 -174.86(13) . . . . ?
C9 C8 C21 C22 3.2(2) . . . . ?
C20 C21 C22 C17 -1.1(2) . . . . ?
C8 C21 C22 C17 180.00(14) . . . . ?
C20 C21 C22 C23 177.55(14) . . . . ?
C8 C21 C22 C23 -1.3(2) . . . . ?
C18 C17 C22 C21 1.1(2) . . . . ?
C16 C17 C22 C21 -178.58(14) . . . . ?
C18 C17 C22 C23 -177.54(14) . . . . ?
C16 C17 C22 C23 2.8(2) . . . . ?
C11 C10 C23 C14 0.4(2) . . . . ?
C9 C10 C23 C14 -179.53(14) . . . . ?
C11 C10 C23 C22 -179.25(14) . . . . ?
C9 C10 C23 C22 0.8(2) . . . . ?
C13 C14 C23 C10 -0.2(2) . . . . ?
C15 C14 C23 C10 179.65(15) . . . . ?
C13 C14 C23 C22 179.46(14) . . . . ?
C15 C14 C23 C22 -0.7(2) . . . . ?
C21 C22 C23 C10 -0.7(2) . . . . ?
C17 C22 C23 C10 177.99(14) . . . . ?
C21 C22 C23 C14 179.69(14) . . . . ?
C17 C22 C23 C14 -1.7(2) . . . . ?
 
loop_
 _geom_hbond_atom_site_label_D 
 _geom_hbond_atom_site_label_H 
 _geom_hbond_atom_site_label_A 
 _geom_hbond_distance_DH 
 _geom_hbond_distance_HA 
 _geom_hbond_distance_DA 
 _geom_hbond_angle_DHA 
 _geom_hbond_site_symmetry_A 
N1 H1A O2  0.88(2) 2.07(2) 2.8751(19) 151.0(17) .
N2 H2A O1  0.88(2) 1.951(19) 2.5945(18) 128.7(17) .
 
_refine_diff_density_max    0.382
_refine_diff_density_min   -0.307
_refine_diff_density_rms    0.053

_shelx_res_file
;

    e15sip5.res created by SHELXL-2014/7


TITL shelxt_a.res in P2(1)/c
CELL  0.71073  12.4360  18.7057   9.2257   90.000   90.320   90.000
ZERR  4.00   0.0004   0.0007   0.0003    0.000    0.003    0.000
LATT   1
SYMM  - X, 1/2 + Y, 1/2 - Z
SFAC  C    H    N    O    S
UNIT 100 84 12 8 8
ACTA
FMAP   2
PLAN   -10
BOND   $H
CONF
HTAB N1 O2
HTAB N2 O1
TEMP -123
SIZE 0.4 0.12 0.07
LIST   6
L.S.  10
WGHT    0.045400    0.490700
FVAR       2.46129
S1    5    0.787762    0.531067    0.672751    11.00000    0.02535    0.01514 =
         0.02633   -0.00479   -0.00199   -0.00045
N1    3    0.875270    0.399836    0.663586    11.00000    0.02232    0.01598 =
         0.02351   -0.00553   -0.00529    0.00052
H1A   2    0.876105    0.356732    0.625562    11.00000    0.03016
N2    3    0.712541    0.414625    0.550547    11.00000    0.01997    0.01350 =
         0.02288   -0.00159   -0.00371    0.00127
H2A   2    0.661164    0.442426    0.516300    11.00000    0.03355
N3    3    0.708364    0.343613    0.533492    11.00000    0.01876    0.01429 =
         0.02006   -0.00134    0.00002   -0.00150
O1    4    0.553704    0.421232    0.367513    11.00000    0.03216    0.01663 =
         0.03123    0.00052   -0.01001    0.00237
C1    1    0.971288    0.420329    0.740404    11.00000    0.01970    0.01336 =
         0.02215   -0.00288   -0.00429    0.00152
C2    1    0.976079    0.413089    0.889659    11.00000    0.02688    0.02776 =
         0.02351   -0.00272    0.00059   -0.00638
AFIX  43
H2    2    0.914613    0.397805    0.941908    11.00000   -1.20000
AFIX   0
C3    1    1.071272    0.428315    0.962296    11.00000    0.03948    0.03097 =
         0.02319    0.00067   -0.01094   -0.00730
AFIX  43
H3    2    1.075122    0.423407    1.064685    11.00000   -1.20000
AFIX   0
C4    1    1.160159    0.450514    0.886429    11.00000    0.02568    0.01802 =
         0.04355    0.00212   -0.01587   -0.00241
AFIX  43
H4    2    1.225348    0.460638    0.936526    11.00000   -1.20000
AFIX   0
C5    1    1.154905    0.458111    0.737895    11.00000    0.02143    0.02703 =
         0.04346    0.00278    0.00170   -0.00419
AFIX  43
H5    2    1.216224    0.473973    0.686036    11.00000   -1.20000
AFIX   0
C6    1    1.060071    0.442609    0.663882    11.00000    0.02854    0.02513 =
         0.02447    0.00165   -0.00005   -0.00331
AFIX  43
H6    2    1.056481    0.447331    0.561442    11.00000   -1.20000
AFIX   0
C7    1    0.795698    0.444297    0.630165    11.00000    0.01955    0.01797 =
         0.01459   -0.00008    0.00166   -0.00225
C8    1    0.633283    0.314031    0.453206    11.00000    0.01478    0.01547 =
         0.01806   -0.00151    0.00083    0.00001
C9    1    0.554636    0.355253    0.364154    11.00000    0.01873    0.01706 =
         0.01978    0.00025    0.00123    0.00103
C10   1    0.480861    0.314229    0.269865    11.00000    0.01519    0.02228 =
         0.01788   -0.00073    0.00095    0.00091
C11   1    0.407480    0.350991    0.183312    11.00000    0.01923    0.02620 =
         0.02603    0.00188   -0.00034    0.00243
AFIX  43
H11   2    0.405213    0.401739    0.185916    11.00000   -1.20000
AFIX   0
C12   1    0.337349    0.313572    0.092872    11.00000    0.02080    0.03773 =
         0.02710    0.00222   -0.00603    0.00229
AFIX  43
H12   2    0.287262    0.338874    0.034070    11.00000   -1.20000
AFIX   0
C13   1    0.340327    0.240243    0.088379    11.00000    0.01951    0.03722 =
         0.02661   -0.00438   -0.00475   -0.00543
AFIX  43
H13   2    0.292271    0.215395    0.025814    11.00000   -1.20000
AFIX   0
C14   1    0.413306    0.201090    0.174795    11.00000    0.01611    0.02670 =
         0.02139   -0.00296    0.00121   -0.00298
C15   1    0.416885    0.124641    0.170713    11.00000    0.02421    0.02807 =
         0.02922   -0.00908   -0.00183   -0.00816
AFIX  43
H15   2    0.370506    0.099574    0.106241    11.00000   -1.20000
AFIX   0
C16   1    0.485143    0.087393    0.257030    11.00000    0.02762    0.01825 =
         0.03476   -0.00660    0.00037   -0.00534
AFIX  43
H16   2    0.485203    0.036640    0.253276    11.00000   -1.20000
AFIX   0
C17   1    0.557456    0.123603    0.354189    11.00000    0.01981    0.01879 =
         0.02513   -0.00390    0.00305   -0.00129
C18   1    0.627191    0.085655    0.446090    11.00000    0.02541    0.01358 =
         0.03539   -0.00331    0.00196    0.00194
AFIX  43
H18   2    0.626584    0.034873    0.444836    11.00000   -1.20000
AFIX   0
C19   1    0.696435    0.121054    0.537996    11.00000    0.02226    0.01878 =
         0.03178    0.00173   -0.00239    0.00441
AFIX  43
H19   2    0.742300    0.094520    0.600689    11.00000   -1.20000
AFIX   0
C20   1    0.699918    0.195424    0.539978    11.00000    0.01981    0.01726 =
         0.02566   -0.00150   -0.00337    0.00113
AFIX  43
H20   2    0.749006    0.219191    0.602822    11.00000   -1.20000
AFIX   0
C21   1    0.632092    0.235291    0.450666    11.00000    0.01526    0.01476 =
         0.02070   -0.00146    0.00160    0.00055
C22   1    0.559080    0.199462    0.357225    11.00000    0.01526    0.01669 =
         0.01999   -0.00211    0.00275   -0.00066
C23   1    0.484741    0.239014    0.267407    11.00000    0.01459    0.02083 =
         0.01928   -0.00277    0.00244   -0.00121
S2    5    0.955650    0.264625    0.363420    11.00000    0.02159    0.01979 =
         0.01725   -0.00198   -0.00161   -0.00018
O2    4    0.956644    0.273109    0.526124    11.00000    0.03704    0.02684 =
         0.01672    0.00063   -0.00057    0.00759
C31   1    0.929050    0.351289    0.289852    11.00000    0.03309    0.02671 =
         0.02094    0.00431   -0.00289    0.00259
AFIX 137
H31A  2    0.931883    0.349089    0.183810    11.00000   -1.50000
H31B  2    0.983223    0.385145    0.325465    11.00000   -1.50000
H31C  2    0.857462    0.367144    0.319949    11.00000   -1.50000
AFIX   0
C32   1    1.093425    0.259596    0.310129    11.00000    0.02219    0.04136 =
         0.02951   -0.00259   -0.00117    0.00260
AFIX 137
H32A  2    1.097765    0.258984    0.204106    11.00000   -1.50000
H32B  2    1.125658    0.215807    0.349273    11.00000   -1.50000
H32C  2    1.132382    0.301241    0.347795    11.00000   -1.50000
AFIX   0
HKLF    4

REM  shelxt_a.res in P2(1)/c
REM R1 =  0.0399 for    3993 Fo > 4sig(Fo)  and  0.0585 for all    5094 data
REM    299 parameters refined using      0 restraints

END

WGHT      0.0453      0.4895

REM Highest difference peak  0.382,  deepest hole -0.307,  1-sigma level  0.053
Q1    1   0.6414  0.2738  0.4383  11.00000  0.05    0.38
Q2    1   1.0263  0.2530  0.3332  11.00000  0.05    0.31
Q3    1   0.8064  0.4888  0.6288  11.00000  0.05    0.28
Q4    1   0.6028  0.3337  0.4060  11.00000  0.05    0.28
Q5    1   0.5738  0.1628  0.3349  11.00000  0.05    0.28
Q6    1   0.6941  0.2136  0.4633  11.00000  0.05    0.27
Q7    1   0.5155  0.3307  0.3127  11.00000  0.05    0.27
Q8    1   1.0287  0.4172  0.7079  11.00000  0.05    0.27
Q9    1   0.4172  0.1647  0.1825  11.00000  0.05    0.27
Q10   1   0.6527  0.2153  0.5140  11.00000  0.05    0.27
;
_shelx_res_checksum   73435

_shelx_hkl_file
;
   0   0   2 11759.1 185.981   5
   0   0   2 11766.0 210.835   1
   0   0  -2 11047.5 157.567   6
   0   0   2 10920.5 156.674   6
   0   0   2 11760.9 241.104   3
   0   0  -2 11711.5 205.985   1
   0   0   3 27.4096 30.0026   6
   0   0   3 147.119 81.6558   3
   0   0  -3 43.6503 38.4074   1
   0   0   3-27.7045 48.4705   1
   0   0  -3 28.0151 34.7653   6
   0   0   3 59.0777 47.2280   5
   0   0  -4 18931.3 292.707   6
   0   0   4 19857.8 287.596   6
   0   0  -4 20305.6 373.733   1
   0   0   4 19418.4 344.585   5
   0   0   4 18904.2 380.868   1
   0   0   4 20171.9 443.664   3
   0   0   5 38.9896 58.4205   1
   0   0  -5 23.0268 37.2303   6
   0   0   5 10.6231 49.2091   5
   0   0   5 29.2136 71.5068   3
   0   0  -5 52.8881 50.5793   1
   0   0   6 16926.9 497.786   3
   0   0  -6 16489.0 318.732   6
   0   0   6 16273.6 431.803   1
   0   0   7 69.7643 75.7334   1
   0   0  -7-16.5629 36.8407   6
   0   0  -7-64.8914 61.1039   2
   0   0   7 42.2459 102.124   3
   0   0   8 97.2119 84.5543   3
   0   0   8 79.8143 79.8928   1
   0   0  -8 4.55014 38.4927   6
   0   0  -8 59.7527 67.2546   2
   0   0  -9-141.450 86.3157   2
   0   0   9-152.481 119.595   3
   0   0 -10 16782.1 505.136   2
   0   0  10 15454.1 638.671   3
   0   0  11 109.172 138.568   3
   0   1  -2 17761.3 254.905   1
   0  -1   2 17841.8 257.209   1
   0  -1  -2 18308.8 266.786   1
   0  -1   2 17895.8 290.602   3
   0  -1  -2 17497.3 245.387   5
   0  -1  -2 17998.0 197.483   6
   0   1   2 18274.3 272.116   1
   0   1   2 18244.9 294.743   3
   0  -1   2 18242.1 224.272   6
   0   1   3 80608.9 682.603   1
   0  -1  -3 79987.5 490.051   6
   0  -1   3 76664.2 751.155   3
   0  -1   3 81225.8 667.408   1
   0  -1  -3 80486.5 611.627   5
   0   1   3 79310.3 759.087   3
   0   1  -3 80525.9 560.845   6
   0  -1   3 81351.8 575.979   5
   0  -1  -3 80969.2 670.610   1
   0   1  -3 81081.5 647.083   1
   0  -1   3 81031.5 543.262   6
   0   1   4 17627.7 372.899   1
   0  -1   4 17605.2 360.178   1
   0   1   4 18230.8 420.587   3
   0  -1  -4 18332.6 362.716   1
   0  -1  -4 17759.2 328.020   5
   0  -1  -4 17868.2 269.800   6
   0   1  -4 18345.5 353.947   1
   0  -1   4 17193.7 310.108   5
   0  -1   4 17460.1 281.402   6
   0   1  -4 17517.2 299.871   6
   0  -1   4 18007.0 417.413   3
   0   1  -5 14120.5 294.744   6
   0   1   5 14993.5 422.546   3
   0  -1  -5 14426.9 354.015   1
   0   1  -5 14824.7 353.294   1
   0  -1   5 14350.7 319.579   5
   0  -1   5 14772.1 420.900   3
   0  -1   5 15032.6 283.653   6
   0   1   5 14035.2 375.803   1
   0  -1  -5 14364.3 352.246   2
   0  -1   5 14171.4 368.197   1
   0  -1  -5 14441.7 269.448   6
   0  -1   6 12314.9 272.688   6
   0   1   6 13486.1 445.564   3
   0  -1   6 12920.6 332.137   5
   0   1  -6 12906.8 296.265   6
   0  -1   6 13523.7 445.409   3
   0  -1  -6 12790.5 361.950   2
   0  -1  -6 13070.2 274.926   6
   0  -1   6 12659.2 377.370   1
   0   1   6 12947.4 388.067   1
   0  -1  -7 2954.74 196.407   2
   0   1   7 2759.16 230.515   3
   0   1   7 2622.28 195.223   1
   0  -1   7 2999.15 210.913   1
   0  -1   7 2688.06 227.049   3
   0  -1  -7 2822.54 138.500   6
   0   1  -7 2716.36 149.401   6
   0  -1   8-18.3803 72.4002   1
   0  -1  -8 14.7551 38.3980   6
   0  -1   8-78.1647 99.0347   3
   0   1  -8-54.8663 43.6614   6
   0   1   8-56.6304 83.9166   3
   0  -1  -8 10.0190 65.4545   2
   0  -1  -9 2279.20 188.137   2
   0   1   9 2521.80 260.446   3
   0  -1   9 2172.18 207.718   1
   0   1  -9 2408.78 193.520   2
   0  -1   9 2629.39 271.133   3
   0   1  10 4011.61 328.698   3
   0  -1  10 4257.31 336.496   3
   0  -1 -10 4798.66 281.259   2
   0   1 -10 4453.47 261.163   2
   0  -1  11 96.8236 117.228   3
   0   1  11 283.596 164.178   3
   0  -2   2 15867.3 240.878   6
   0   2  -2 15905.8 249.645   1
   0  -2   2 15820.4 251.843   1
   0   2   2 16563.0 282.738   3
   0   2   2 16265.6 261.653   2
   0   2  -2 15273.6 250.927   6
   0  -2  -2 15649.5 266.847   2
   0   2  -2 15428.4 218.413   4
   0  -2  -2 16218.4 266.689   1
   0  -2   2 15344.1 274.979   3
   0   2   3 3413.89 166.543   3
   0  -2  -3 3298.64 142.454   1
   0  -2  -3 3008.61 130.749   5
   0   2  -3 3592.91 144.932   1
   0   2  -3 3294.15 132.132   6
   0  -2   3 3448.38 143.945   1
   0  -2   3 3440.57 125.542   6
   0  -2  -3 3363.75 145.789   2
   0  -2   3 3476.41 168.749   3
   0  -2   4 575.786 102.073   3
   0  -2  -4 637.142 82.4724   2
   0  -2   4 532.106 66.1941   5
   0   2   4 501.150 101.505   3
   0   2  -4 536.100 68.9184   6
   0  -2  -4 415.969 50.1363   6
   0  -2  -4 485.374 71.6790   1
   0  -2   4 548.989 79.7925   1
   0  -2   4 548.412 68.4243   6
   0  -2  -4 490.996 65.8961   5
   0   2  -4 527.165 72.8899   1
   0  -2  -5 2971.80 170.069   2
   0  -2  -5 2647.72 147.156   5
   0   2  -5 2839.24 143.186   6
   0   2  -5 2663.32 155.569   1
   0  -2   5 2746.32 191.764   3
   0  -2  -5 2583.86 119.413   6
   0  -2   5 2686.05 140.202   5
   0   2   5 2936.59 202.809   3
   0  -2   5 2990.28 136.731   6
   0  -2   5 2642.33 164.991   1
   0  -2   6 39.9785 62.4351   1
   0  -2  -6 17.8594 33.3273   6
   0   2  -6-17.0947 46.9421   6
   0  -2   6 20.0489 39.1209   6
   0  -2  -6 96.0078 69.1673   2
   0  -2   6 9.34061 50.1691   5
   0  -2   6-44.1587 85.8693   3
   0   2   6 25.0962 77.7999   3
   0  -2   7-79.0626 80.1307   3
   0  -2   7 28.2037 36.8452   6
   0  -2  -7-15.2529 35.7255   6
   0   2   7-106.055 97.5553   3
   0   2  -7-51.4667 47.0869   6
   0  -2   7-37.3492 64.9126   1
   0  -2   7-17.9778 50.4508   5
   0   2   8 934.229 164.175   3
   0  -2  -8 994.137 88.4580   6
   0   2  -8 1172.47 110.122   6
   0  -2   8 937.267 138.330   1
   0  -2  -8 1095.17 133.648   2
   0  -2   8 800.410 140.831   3
   0   2   9 2477.41 252.266   3
   0  -2  -9 1947.48 186.462   2
   0  -2   9 2444.49 212.987   1
   0  -2   9 2005.70 234.735   3
   0  -2  10 451.127 123.029   1
   0   2  10 307.076 127.737   3
   0   2 -10 287.911 93.0992   2
   0  -2 -10 278.152 106.141   2
   0  -2  10 346.472 141.076   3
   0  -2  11 831.265 188.246   3
   0   2  11 699.742 182.021   3
   0   3   0 90.9586 42.6548   2
   0   3   1 81.9133 31.5494   3
   0  -3   1 74.9831 30.7795   3
   0   3  -1 150.626 46.0389   6
   0  -3   1 78.3646 47.2228   6
   0   3  -1 60.6382 43.9304   2
   0  -3   1 158.980 48.6054   2
   0   3   1 49.2021 37.9341   2
   0  -3  -1 55.5212 51.1433   2
   0  -3   2 1509.68 79.3335   4
   0  -3   2 1526.47 99.8097   6
   0   3  -2 1913.95 113.286   6
   0  -3  -2 1526.49 106.489   2
   0   3   2 1539.52 97.1558   3
   0  -3   2 1507.64 90.8674   1
   0   3  -2 1586.04 90.9932   4
   0   3   2 1440.06 93.1737   2
   0  -3   2 1421.56 93.7985   3
   0  -3   3 8118.17 226.038   1
   0  -3   3 7579.65 201.417   6
   0  -3  -3 7956.65 238.150   2
   0   3   3 7790.22 240.223   3
   0   3  -3 7572.86 184.742   4
   0  -3  -3 8217.69 230.671   1
   0  -3  -3 7304.78 215.320   5
   0   3  -3 7494.48 207.250   1
   0   3  -3 7386.05 215.587   6
   0  -3   3 7967.32 242.606   3
   0   3  -4 14343.0 312.787   6
   0  -3  -4 14194.5 345.359   2
   0  -3   4 14191.5 293.623   6
   0   3   4 15260.3 382.756   3
   0  -3   4 14366.3 330.936   1
   0   3  -4 14203.6 281.457   4
   0   3  -4 14138.2 319.335   1
   0  -3   4 14148.6 367.638   3
   0  -3  -4 13881.3 318.733   5
   0  -3  -4 14764.8 341.342   1
   0   3  -5 51.7203 47.7481   1
   0   3  -5-9.18924 48.3767   6
   0  -3   5 4.51644 42.7599   5
   0  -3   5 48.2993 58.5612   1
   0  -3   5 64.5599 76.0430   3
   0   3   5 81.3211 75.3552   3
   0  -3  -5 11.0974 47.2216   2
   0  -3  -5 81.6822 38.1488   6
   0  -3   5 8.83955 42.0328   6
   0  -3  -5 57.8041 38.1798   5
   0   3  -5 118.429 47.1731   4
   0  -3   6 46.2537 69.0942   1
   0  -3   6 71.5222 44.2144   6
   0  -3   6 76.5756 52.6084   5
   0   3   6-72.8442 81.3863   3
   0  -3  -6 1.57344 34.0272   6
   0   3  -6 36.1616 49.0324   6
   0  -3  -6 181.170 75.3527   2
   0  -3   6-9.99762 81.7571   3
   0   3  -6 20.3565 47.4546   4
   0  -3   7 161.405 54.4219   6
   0  -3   7 139.615 77.9067   1
   0  -3  -7 71.4547 65.0584   2
   0  -3   7 48.9318 92.9386   3
   0   3  -7 145.355 62.3983   6
   0  -3   7 107.897 52.2231   5
   0   3   7 65.6584 91.8133   3
   0  -3  -7 120.844 43.3016   6
   0   3  -8 1070.74 111.196   6
   0  -3   8 920.358 132.928   1
   0  -3   8 1074.08 114.794   5
   0  -3  -8 1143.95 144.526   2
   0   3   8 905.800 162.921   3
   0  -3   8 1013.12 172.643   3
   0  -3  -8 1105.43 87.3282   6
   0  -3  -9 1345.91 156.689   2
   0   3   9 1326.80 197.389   3
   0  -3   9 1381.69 195.050   3
   0  -3   9 1365.80 168.042   1
   0  -3  10 1086.15 164.911   1
   0  -3 -10 796.629 125.153   2
   0  -3  10 1030.68 179.660   3
   0   3  10 1045.19 190.206   3
   0  -3  11 1689.47 199.732   1
   0   3  11 1402.34 232.186   3
   0  -3  11 1451.55 239.154   3
   0   4   0 251.247 60.7136   2
   0  -4   0 252.181 66.6123   2
   0  -4   0 221.485 57.3059   6
   0  -4   1 89053.0 441.318   3
   0   4  -1 87553.8 684.469   6
   0   4  -1 85521.6 622.294   2
   0   4   1 84427.6 664.910   2
   0  -4  -1 85667.3 684.161   2
   0   4   1 89192.1 440.601   3
   0  -4   1 87660.1 631.558   2
   0  -4   1 85712.0 660.957   6
   0   4   2 541.778 66.7366   3
   0  -4   2 729.549 79.7798   6
   0  -4   2 583.841 66.8898   4
   0  -4  -2 609.633 78.1808   2
   0  -4   2 558.142 63.4839   3
   0   4   2 714.177 86.0750   2
   0  -4   2 649.205 77.0665   1
   0   4  -2 730.840 76.0266   2
   0   4  -2 734.863 86.0176   6
   0   4   3 2778.30 148.740   3
   0  -4   3 2977.83 137.548   6
   0   4  -3 3230.40 133.902   4
   0  -4   3 2906.97 140.137   1
   0  -4  -3 2743.31 153.122   2
   0  -4   3 2511.92 141.534   3
   0   4   3 2712.69 145.579   2
   0   4  -3 2756.42 144.849   6
   0  -4   4 1037.35 105.126   1
   0  -4   4 980.508 91.6013   6
   0  -4  -4 1157.46 103.751   1
   0  -4   4 897.039 110.927   3
   0   4  -4 969.379 95.4139   1
   0   4  -4 856.149 73.7672   4
   0   4  -4 969.940 100.017   6
   0  -4  -4 1062.01 99.9204   5
   0  -4  -4 1265.13 125.345   2
   0   4   4 1190.97 120.816   3
   0  -4  -5 18486.9 320.195   6
   0  -4  -5 18229.8 444.250   2
   0  -4   5 18250.2 469.014   3
   0  -4   5 18322.9 420.799   1
   0  -4   5 19101.1 374.122   6
   0   4   5 18087.5 467.556   3
   0   4  -5 18955.1 353.111   4
   0   4  -5 17830.0 399.066   6
   0   4  -5 18445.9 400.266   1
   0  -4   6 358.078 68.2713   5
   0   4   6 322.440 90.2370   3
   0  -4  -6 484.250 80.0429   2
   0  -4   6 306.597 93.9862   3
   0  -4  -6 359.805 55.4751   6
   0   4  -6 438.237 81.3922   6
   0  -4   6 473.586 72.5827   6
   0  -4   6 432.433 92.9206   1
   0   4  -6 418.380 68.3607   4
   0  -4   7 4153.72 275.046   3
   0   4   7 4041.44 271.637   3
   0   4  -7 4318.42 217.175   6
   0   4  -7 3992.63 187.443   4
   0  -4   7 4160.86 186.108   6
   0  -4  -7 4039.60 162.078   6
   0  -4   7 3979.25 191.466   5
   0  -4  -7 3982.79 239.856   2
   0  -4   7 4171.81 240.129   1
   0  -4   8 466.731 98.5581   1
   0   4  -8 362.684 102.862   6
   0  -4  -8 338.304 53.7830   6
   0  -4   8 316.179 125.279   3
   0  -4   8 474.659 89.3343   5
   0   4   8 236.510 103.281   3
   0  -4  -8 371.027 97.8722   2
   0  -4  -9 1351.62 153.453   2
   0  -4   9 1637.58 143.381   5
   0   4  -9 1865.11 151.231   6
   0  -4   9 1582.73 208.399   3
   0   4   9 1550.02 205.080   3
   0  -4   9 1465.44 173.365   1
   0  -4  10-65.2136 119.475   3
   0  -4  10 66.8824 83.8363   1
   0   4  10 204.754 121.412   3
   0  -4 -10-83.7648 120.925   2
   0   4  11-43.2353 126.787   3
   0  -4  11 76.6876 106.427   1
   0  -4  11-138.618 132.741   3
   0  -5   0 57.5755 61.3084   2
   0  -5   0-44.8112 54.7948   6
   0   5   0-10.4531 57.2978   2
   0  -5   1 7895.40 130.751   3
   0   5   1 7443.69 218.078   2
   0  -5  -1 7106.25 226.176   2
   0  -5   1 7450.65 219.700   2
   0   5   1 7752.45 129.709   3
   0   5  -1 7488.81 229.676   6
   0  -5  -1 7153.08 203.029   6
   0  -5   1 7568.31 217.246   6
   0   5  -1 7353.96 207.451   2
   0  -5   2 41521.9 498.617   2
   0  -5   2 41042.9 471.511   4
   0   5  -2 42636.9 492.757   2
   0   5  -2 41877.2 559.986   6
   0  -5   2 40104.0 433.904   3
   0  -5  -2 41716.5 569.153   2
   0   5   2 43314.7 542.763   2
   0   5   2 41793.6 442.230   3
   0  -5   2 41782.1 518.504   6
   0  -5   3 423.098 70.3117   6
   0   5   3 479.006 74.3862   2
   0   5  -3 654.620 81.4809   2
   0   5   3 547.422 82.0838   3
   0  -5   3 517.947 78.0708   1
   0  -5   3 559.704 83.0901   3
   0  -5  -3 540.312 91.7121   2
   0  -5   3 537.250 67.0339   4
   0   5  -3 504.939 87.0959   6
   0   5  -4 1704.15 135.429   6
   0  -5  -4 2042.28 158.929   2
   0   5  -4 1966.27 126.238   4
   0   5  -4 1785.62 126.162   2
   0  -5   4 1671.16 127.657   1
   0   5   4 1972.89 145.928   3
   0  -5   4 1821.93 127.585   6
   0  -5   4 1940.77 142.709   3
   0  -5   5 3526.41 193.908   1
   0   5   5 3487.61 210.422   3
   0   5  -5 3561.36 163.554   4
   0  -5  -5 4015.49 227.014   2
   0  -5   5 3675.16 176.775   6
   0  -5   5 3455.62 210.521   3
   0   5  -5 3802.12 199.737   6
   0  -5  -6 4.50472 39.6859   6
   0  -5   6 132.317 82.2238   3
   0   5   6-51.1237 88.1307   3
   0  -5   6-15.3654 48.6190   6
   0   5  -6-71.5728 54.2713   4
   0   5  -6-40.2177 62.8299   6
   0  -5   6 0.22585 61.7147   1
   0  -5  -7-32.7584 59.9500   2
   0  -5   7 53.3608 68.7770   1
   0  -5   7-24.5179 87.5346   3
   0  -5   7-40.4348 52.8272   5
   0   5  -7-33.1585 57.7524   6
   0   5   7 14.5838 81.3021   3
   0  -5  -7 68.0704 47.8338   6
   0  -5   8 4521.94 307.919   3
   0  -5  -8 4963.89 291.398   2
   0  -5  -8 4441.65 171.930   6
   0   5  -8 5025.45 245.939   6
   0  -5   8 4997.38 282.860   1
   0  -5   8 5074.60 228.659   5
   0   5   8 4602.38 314.582   3
   0  -5   9 151.155 93.4044   1
   0   5   9 22.5582 88.8168   3
   0  -5  -9-114.569 101.791   2
   0  -5   9 7.26032 53.7594   5
   0   5  -9 57.0304 66.5390   6
   0  -5   9 144.675 109.314   3
   0  -5 -10 247.222 78.8584   2
   0  -5  10 274.782 114.077   3
   0  -5  10 93.0164 97.0838   1
   0   5  10 377.989 140.561   3
   0   5  11-8.44393 120.558   3
   0  -5  11 72.6472 93.8048   1
   0  -5  11-101.895 145.040   3
   0   6   0 152250. 1013.96   2
   0  -6   0 150470. 1059.35   2
   0  -6   0 154590. 1016.81   6
   0  -6   1-2.66464 23.8389   3
   0  -6  -1 15.3898 45.6030   6
   0   6   1-67.2304 53.6554   2
   0  -6   1-12.5808 53.5402   6
   0  -6  -1 13.3700 61.0495   2
   0   6   1-0.36022 21.9663   3
   0   6  -1 20.8276 52.8570   2
   0   6  -1 71.6762 76.1460   6
   0  -6   1-7.16920 73.9736   2
   0  -6   2 983.444 99.6420   6
   0  -6   2 1231.79 111.510   2
   0   6  -2 1080.42 114.547   6
   0   6   2 1125.88 79.1225   3
   0  -6   2 1126.22 80.2227   3
   0   6   2 1038.69 99.2474   2
   0  -6  -2 1253.18 128.547   2
   0   6  -2 1097.91 96.1921   2
   0  -6   3 146.335 58.8523   4
   0   6  -3 125.955 57.4724   2
   0   6   3 89.0446 50.4774   3
   0  -6   3 97.5621 48.9715   3
   0   6  -3 182.981 82.6588   6
   0  -6   3 162.117 60.4473   6
   0   6   3 175.266 70.2703   2
   0  -6  -3 102.575 74.4941   2
   0  -6   3 224.875 75.9451   1
   0   6   4 4903.20 219.569   3
   0   6  -4 5280.79 205.258   2
   0   6  -4 5395.78 243.284   6
   0  -6  -4 5224.45 250.345   2
   0  -6   4 5495.36 221.850   6
   0  -6   4 5320.06 225.976   3
   0  -6   4 5676.13 228.181   1
   0   6  -5 7765.67 243.523   4
   0  -6   5 7410.54 256.885   6
   0  -6  -5 7409.87 306.744   2
   0   6  -5 7197.85 250.059   2
   0   6   5 7238.93 297.167   3
   0  -6   5 7213.26 278.799   1
   0   6  -5 7297.05 286.536   6
   0  -6   5 7575.62 300.558   3
   0   6  -6 1526.93 144.750   6
   0  -6   6 1363.42 144.446   1
   0   6   6 1277.97 152.000   3
   0   6  -6 1619.53 125.564   4
   0  -6  -6 1520.49 161.250   2
   0  -6   6 1599.42 164.195   3
   0   6  -6 1713.37 132.607   2
   0  -6  -7 1487.36 165.397   2
   0  -6   7 1214.58 113.145   5
   0  -6   7 1579.32 183.683   3
   0   6   7 1259.73 156.581   3
   0   6  -7 1707.35 158.433   6
   0  -6  -7 1427.85 105.703   6
   0  -6   7 1312.41 151.653   1
   0   6   8 5685.58 343.635   3
   0  -6   8 5310.62 333.117   3
   0  -6  -8 5214.40 298.914   2
   0  -6   8 5316.13 233.028   5
   0  -6   8 5777.06 305.475   1
   0   6  -8 5433.33 267.556   6
   0  -6  -8 5375.61 195.124   6
   0  -6   9 28.0895 75.5821   1
   0  -6   9 196.847 65.6153   5
   0   6  -9 213.824 83.2111   6
   0  -6  -9-226.462 128.717   2
   0  -6   9 114.027 93.9109   3
   0   6   9 319.492 138.425   3
   0  -6  10 2724.46 273.280   3
   0   6  10 3330.76 308.890   3
   0  -6  10 2867.96 236.920   1
   0  -6 -10 2815.90 236.688   2
   0  -6  11 1166.81 197.005   3
   0   6  11 1322.94 213.303   3
   0  -6  11 1301.62 181.464   1
   0  -7   0 55.0965 57.8395   6
   0  -7   0 46.6670 70.0413   2
   0   7   0-10.4728 60.6590   2
   0  -7   1 944.527 101.028   6
   0   7  -1 823.820 93.5250   2
   0   7  -1 873.750 112.357   6
   0  -7  -1 1128.40 128.239   2
   0  -7   1 979.543 115.073   2
   0   7   1 907.620 98.4781   2
   0  -7  -1 875.780 95.5956   6
   0  -7   2 547.726 96.1374   6
   0   7  -2 422.505 79.6566   2
   0   7  -2 455.502 93.4903   6
   0  -7   2 363.422 53.8057   3
   0   7   2 534.242 96.0106   2
   0  -7  -2 509.508 99.5095   2
   0  -7   2 382.215 90.3218   2
   0   7   2 410.656 54.3070   3
   0  -7  -3 6894.67 284.015   2
   0   7   3 6803.30 257.235   2
   0  -7   3 6727.28 220.983   3
   0  -7   3 7143.31 255.823   6
   0  -7   3 6570.02 227.438   4
   0  -7   3 6819.73 254.188   1
   0   7   3 7168.64 224.214   3
   0   7  -3 6878.36 240.854   2
   0   7  -3 6816.64 274.627   6
   0   7   4 762.112 99.2606   3
   0  -7   4 870.354 100.459   1
   0  -7   4 748.224 94.2098   6
   0   7  -4 782.595 90.6588   2
   0  -7   4 740.142 88.7056   4
   0   7  -4 639.205 113.450   6
   0  -7  -4 806.331 121.998   2
   0  -7   4 720.153 95.6866   3
   0  -7   5 73.4194 65.6092   1
   0   7  -5 128.227 71.6012   6
   0   7   5 25.1291 71.2368   3
   0  -7   5 231.024 92.2473   3
   0  -7  -5 24.5190 81.0825   2
   0   7  -5 142.004 68.6971   2
   0   7   6 4843.43 270.123   3
   0   7  -6 4284.39 242.795   6
   0  -7   6 4809.11 251.041   1
   0  -7  -6 4965.12 282.818   2
   0  -7   6 4996.37 273.845   3
   0   7  -7 4331.08 242.937   6
   0  -7   7 4129.30 268.723   3
   0   7   7 4108.52 272.906   3
   0  -7  -7 4207.32 183.454   6
   0  -7   7 4081.97 244.284   1
   0  -7  -7 4486.28 279.455   2
   0  -7   8 384.835 129.009   3
   0  -7  -8 276.952 59.3229   6
   0   7   8 338.461 114.899   3
   0  -7   8 351.228 84.5388   5
   0   7  -8 257.134 91.6262   6
   0  -7   8 293.050 90.3746   1
   0  -7  -8 333.097 115.869   2
   0   7  -9 92.3715 80.5938   6
   0  -7   9 117.183 121.581   3
   0  -7  -9 42.9287 83.5360   2
   0  -7   9 37.6519 76.5940   1
   0   7   9 228.627 125.704   3
   0  -7  10 4099.33 284.866   1
   0  -7  10 4032.01 332.378   3
   0   7  10 3599.31 310.045   3
   0  -7 -10 3191.74 259.976   2
   0   7  11 45.0391 112.774   3
   0  -7  11 252.494 116.937   1
   0  -7  11 168.057 112.910   3
   0  -7 -11-92.0429 115.335   2
   0  -8   0 4781.93 212.164   6
   0   8   0 4382.52 205.378   2
   0  -8   0 4488.48 221.716   2
   0  -8   1 41028.5 621.152   2
   0   8  -1 40850.6 650.713   6
   0  -8   1 40279.9 605.853   6
   0  -8  -1 40171.8 589.192   6
   0   8  -1 40809.6 598.049   2
   0  -8  -1 39957.5 650.369   2
   0   8   1 39538.4 609.204   2
   0  -8   2 2097.62 103.084   3
   0  -8   2 2135.15 149.307   6
   0   8   2 2053.59 97.0157   3
   0  -8  -2 2056.81 167.675   2
   0  -8   2 2146.31 151.526   2
   0  -8  -2 2253.03 147.208   6
   0   8  -2 2258.23 149.283   2
   0   8   2 2254.35 158.741   2
   0   8  -2 2236.78 167.369   6
   0  -8   3 1091.26 112.483   4
   0  -8   3 918.692 89.6654   3
   0  -8  -3 1154.08 141.678   2
   0   8   3 867.403 87.2513   3
   0   8  -3 1005.00 125.624   6
   0   8  -3 914.305 99.3096   2
   0   8  -4 1002.96 110.165   2
   0  -8   4 1115.10 108.242   3
   0  -8   4 1089.78 104.059   4
   0  -8   4 1180.46 126.618   1
   0  -8  -4 1161.60 139.075   2
   0   8  -4 1056.38 131.089   6
   0   8   4 1062.02 113.689   3
   0  -8  -5 1463.50 164.158   2
   0   8  -5 1476.34 152.591   6
   0   8   5 1654.96 147.690   3
   0  -8   5 1343.42 135.947   1
   0  -8   5 1486.16 136.428   3
   0  -8  -6 4214.09 269.936   2
   0   8   6 4066.55 245.817   3
   0  -8   6 4260.20 253.331   3
   0   8  -6 3779.96 239.456   6
   0  -8   6 3794.73 229.122   1
   0   8  -7 8466.57 359.007   6
   0  -8  -7 8318.64 393.191   2
   0   8   7 7792.97 367.262   3
   0  -8   7 7981.14 350.462   1
   0  -8   7 7644.88 368.074   3
   0  -8   8-35.8492 88.7419   1
   0  -8  -8 13.9945 83.9853   2
   0  -8   8-107.762 106.434   3
   0  -8   8-42.7153 60.7464   5
   0   8   8 14.5009 88.7403   3
   0   8  -8 40.4340 80.2239   6
   0  -8  -9 881.191 155.827   2
   0  -8   9 1280.79 165.891   1
   0  -8   9 1343.73 194.376   3
   0   8  -9 1582.54 173.240   6
   0   8   9 1278.73 197.551   3
   0  -8 -10 98.9840 86.5168   2
   0  -8  10-70.6875 117.076   3
   0   8  10 133.354 122.601   3
   0  -8  10 87.4820 97.9535   1
   0  -8  11 1068.97 165.582   1
   0  -8 -11 730.758 138.852   2
   0   8  11 950.533 183.306   3
   0  -8  11 855.640 183.018   3
   0  -9   0-11.0576 52.1114   6
   0   9   0 62.0768 61.3601   2
   0  -9   0 72.3301 90.9800   2
   0  -9  -1 31.9152 82.9542   2
   0  -9  -1-21.6695 50.6089   6
   0   9  -1 28.1478 65.8001   2
   0  -9   1-33.3388 76.3256   2
   0  -9  -2 12566.9 402.226   2
   0  -9   2 12242.5 227.957   3
   0   9  -2 12492.1 400.203   6
   0   9   2 12546.4 223.661   3
   0   9  -2 12327.7 350.337   2
   0  -9  -2 12628.6 352.892   6
   0  -9   2 12766.1 368.159   2
   0   9  -3 1052.24 113.038   2
   0  -9   3 1296.45 130.773   4
   0   9  -3 1321.69 152.220   6
   0  -9   3 851.081 85.2547   3
   0  -9  -3 1175.14 117.103   6
   0   9   3 1032.67 90.4194   3
   0  -9  -3 996.146 141.769   2
   0  -9  -4 14899.5 471.264   2
   0   9  -4 15163.2 462.334   6
   0  -9   4 14217.2 370.268   4
   0  -9   4 14318.1 407.202   1
   0   9   4 14726.0 362.577   3
   0  -9   4 13891.8 353.424   3
   0  -9  -5 274.139 105.785   2
   0   9  -5 424.769 102.596   6
   0  -9   5 272.037 77.1345   3
   0   9   5 371.284 86.9091   3
   0  -9   5 281.609 91.6298   1
   0  -9   6 191.945 86.3808   3
   0   9   6 111.466 79.3121   3
   0  -9  -6 32.0821 94.2144   2
   0  -9   6 179.759 89.1426   1
   0   9  -6 74.3551 72.9845   6
   0   9  -7 1037.93 145.804   6
   0   9   7 984.590 145.015   3
   0  -9   7 1148.55 156.199   3
   0  -9   7 1002.78 140.440   1
   0  -9  -7 1299.07 174.006   2
   0   9   8 1434.72 179.702   3
   0  -9  -8 1523.08 191.943   2
   0  -9   8 1401.08 167.614   1
   0   9  -8 1524.78 173.355   6
   0  -9   8 1350.59 179.303   3
   0   9  -9 44.2869 78.8638   6
   0  -9  -9-17.3101 96.5516   2
   0  -9   9-103.360 86.4738   1
   0   9   9-30.6729 101.436   3
   0  -9   9-49.3934 97.4783   3
   0   9  10 770.967 161.874   3
   0  -9 -10 999.654 174.629   2
   0  -9  10 806.028 148.687   1
   0  -9  10 985.492 182.413   3
   0  -9  11 991.392 190.561   3
   0  -9 -11 1149.26 176.371   2
   0   9  11 1094.68 197.249   3
   0 -10   0 11941.1 394.412   2
   0 -10  -1 5588.19 282.259   2
   0 -10   1 5702.03 273.139   2
   0  10  -2 3921.41 249.365   6
   0 -10   2 3267.30 204.534   2
   0 -10  -2 3712.25 243.829   2
   0 -10  -3 109.916 79.4130   2
   0  10  -3-6.20931 87.1083   6
   0  10   3 108.147 46.8908   3
   0 -10   3 134.450 83.5612   2
   0 -10   3 12.3142 63.5560   4
   0 -10   3 90.7604 46.9540   3
   0 -10   4 2016.93 153.149   4
   0  10  -4 1835.10 181.857   6
   0 -10  -4 1762.98 192.320   2
   0 -10   4 2468.67 184.314   1
   0 -10   4 2030.42 141.924   3
   0  10   4 2154.92 147.458   3
   0  10   5 3642.93 206.773   3
   0 -10   5 3481.08 208.885   3
   0  10  -5 3488.11 245.856   6
   0 -10   5 3500.85 222.928   1
   0 -10  -5 3662.56 260.534   2
   0 -10   5 3537.43 197.803   4
   0  10   6 1919.20 178.131   3
   0 -10   6 1855.99 177.596   3
   0  10  -6 1736.94 188.781   6
   0 -10   6 1595.15 160.828   1
   0 -10  -6 1841.61 203.070   2
   0  10  -7 1665.34 187.101   6
   0 -10  -7 1672.93 203.483   2
   0 -10   7 1568.97 171.646   1
   0  10   7 1602.36 176.862   3
   0 -10   7 1602.53 178.011   3
   0  10  -8 822.065 141.981   6
   0 -10  -8 620.245 147.549   2
   0 -10   8 928.931 155.188   3
   0 -10   8 896.665 147.147   1
   0  10   8 794.001 145.755   3
   0 -10  -9 356.217 133.364   2
   0  10   9 511.673 128.977   3
   0  10  -9 454.240 124.107   6
   0 -10   9 514.983 130.677   3
   0 -10   9 411.037 112.123   1
   0 -10  10-16.5035 81.3915   1
   0 -10 -10 226.619 131.514   2
   0 -10  10 92.9796 103.110   3
   0  10  10 90.6337 113.325   3
   0 -10 -11 150.623 122.397   2
   0 -11   0-48.5755 87.3905   2
   0 -11   1 9235.00 356.461   2
   0 -11  -1 9409.37 372.009   2
   0 -11  -2 324.864 103.925   2
   0 -11   2 342.309 102.751   2
   0 -11   3 7762.92 321.518   2
   0 -11  -3 7545.74 356.704   2
   0  11  -3 7377.27 354.714   6
   0 -11   3 7625.34 301.474   4
   0  11   4 990.365 101.810   3
   0  11  -4 938.460 138.290   6
   0 -11   4 1198.81 154.862   1
   0 -11  -4 1095.24 160.253   2
   0 -11   4 1000.69 103.292   3
   0 -11   4 756.345 113.644   4
   0 -11   5 43.3949 62.4281   4
   0 -11   5 286.866 93.6911   1
   0  11  -5 203.266 97.8348   6
   0  11   5 111.872 69.1738   3
   0 -11  -5 99.1513 107.152   2
   0 -11   5 180.807 75.0293   3
   0  11   6 22.5558 79.8786   3
   0 -11   6 80.6226 84.6987   3
   0  11  -6 18.0941 76.0823   6
   0 -11   6-60.6002 89.0077   1
   0 -11  -6 1.17467 97.1617   2
   0  11  -7 4833.44 313.480   6
   0 -11   7 4582.02 282.244   3
   0 -11   7 4967.09 294.636   1
   0  11   7 5168.11 295.235   3
   0 -11  -7 4638.44 321.853   2
   0  11  -8 181.796 91.6451   6
   0  11   8 43.5323 81.8014   3
   0 -11   8 80.3354 82.1082   1
   0 -11  -8 190.396 120.662   2
   0 -11   8-20.7804 92.0384   3
   0 -11   9 48.7417 99.4962   3
   0  11   9-51.9265 114.348   3
   0  11  -9 152.723 95.0834   6
   0 -11   9-86.9889 90.4037   1
   0 -11  -9 130.860 114.357   2
   0 -11 -10 1519.20 218.085   2
   0 -11  10 1870.54 202.744   1
   0 -11 -11 67.8719 114.369   2
   0 -12   0 2648.23 217.231   2
   0 -12  -1-33.9105 97.3635   2
   0 -12   1 103.467 95.0878   2
   0 -12   2 1999.99 184.849   2
   0 -12  -2 2047.91 192.386   2
   0  12  -3 1304.47 166.962   6
   0 -12  -3 1262.75 175.058   2
   0 -12   3 1311.02 158.235   2
   0 -12   4 1740.38 164.133   4
   0 -12  -4 1927.77 210.980   2
   0  12  -4 1728.50 197.686   6
   0 -12   5 18553.7 533.413   1
   0  12  -5 19509.4 612.499   6
   0 -12   5 19335.1 491.656   4
   0 -12  -5 18686.4 616.607   2
   0 -12   5 19480.2 463.918   3
   0  12   5 20075.0 461.874   3
   0  12  -6 9712.28 439.175   6
   0 -12  -6 9284.54 453.061   2
   0 -12   6 9336.15 392.114   1
   0 -12   6 10077.1 370.562   3
   0  12   6 10044.7 366.860   3
   0  12  -7 3339.42 268.280   6
   0 -12  -7 2907.01 272.547   2
   0 -12   7 2997.51 229.277   3
   0 -12   7 3308.21 241.764   1
   0  12   7 3146.45 227.009   3
   0 -12  -8 1047.02 189.495   2
   0 -12   8 1370.30 178.590   3
   0 -12   8 888.167 149.045   1
   0  12   8 971.023 147.928   3
   0  12  -8 962.526 155.587   6
   0 -12   9 134.808 99.5688   1
   0 -12  -9 209.125 125.882   2
   0 -12 -10-9.95447 125.674   2
   0 -12  10 136.148 103.984   1
   0 -12 -11 37.1794 147.387   2
   0 -13   0 58.4338 90.0922   2
   0 -13   1 9297.41 392.078   2
   0 -13  -1 9495.74 411.300   2
   0 -13  -2 3829.07 275.685   2
   0 -13   2 3906.34 255.159   2
   0 -13  -3 657.506 142.862   2
   0 -13   3 365.139 116.874   2
   0 -13   4 2318.29 192.877   4
   0  13  -4 2150.68 223.632   6
   0 -13  -4 2379.47 236.664   2
   0 -13   5 6677.87 339.487   1
   0 -13   5 7370.15 317.146   4
   0  13  -5 7250.37 391.687   6
   0 -13  -5 7744.32 415.952   2
   0  13  -6 828.969 161.097   6
   0 -13   6 616.355 130.744   1
   0 -13  -6 828.119 167.486   2
   0  13  -7 5592.74 352.205   6
   0 -13  -7 5369.66 371.027   2
   0 -13   7 5352.01 312.471   1
   0 -13  -8 546.531 147.921   2
   0 -13   8 628.728 142.056   1
   0 -13  -9 2491.07 270.164   2
   0 -13   9 2695.31 231.366   1
   0 -13 -10 128.662 126.117   2
   0 -14   0 2526.35 226.219   2
   0 -14  -1 6914.42 372.256   2
   0 -14   1 7185.25 364.953   2
   0 -14   2 2396.98 217.434   2
   0 -14  -2 2437.36 234.606   2
   0 -14  -3 157.534 106.384   2
   0 -14   3 445.516 131.128   2
   0 -14  -4 396.652 127.061   2
   0 -14   4 319.274 93.9452   4
   0 -14  -5 62138.9 1182.48   2
   0 -14   5 61595.1 1017.60   1
   0 -14   5 60624.2 932.990   4
   0 -14   6 70.1286 84.5594   1
   0 -14  -6 120.520 136.839   2
   0 -14   6 46.4656 69.7004   4
   0 -14  -7 171.821 220.896   2
   0 -14   7 217.411 97.9143   1
   0 -14  -8 882.861 177.942   2
   0 -14   8 816.969 147.105   1
   0 -14   9-32.7346 90.5335   1
   0 -14  -9-5.98499 108.646   2
   0 -14 -10 101.713 132.659   2
   0 -15   0 165.928 127.063   2
   0 -15  -1 9401.19 437.268   2
   0 -15   1 10122.2 439.721   2
   0 -15   2 1264.17 186.778   2
   0 -15  -2 1207.04 193.568   2
   0 -15   3 3866.81 276.929   2
   0 -15  -3 3859.91 306.935   2
   0 -15  -4 149.267 97.9197   2
   0 -15   4 277.595 116.507   4
   0 -15  -5 935.961 198.231   2
   0 -15   5 752.323 130.094   4
   0 -15   5 739.753 151.424   1
   0 -15  -6 1029.78 197.949   2
   0 -15   6 980.885 156.902   1
   0 -15   6 812.493 125.151   4
   0 -15  -7 3841.88 329.864   2
   0 -15   7 4049.22 280.695   1
   0 -15  -8-0.49234 114.953   2
   0 -15   8 167.858 98.8363   1
   0 -15  -9 894.266 190.636   2
   0 -15   9 1425.96 189.369   1
   0 -16   0 2125.32 235.655   2
   0 -16   1 144.796 113.446   2
   0 -16  -1-34.5720 109.218   2
   0 -16  -2 956.562 174.678   2
   0 -16   2 955.314 167.126   2
   0 -16  -3 19.3488 110.536   2
   0 -16   3 229.817 126.620   2
   0 -16   4 304.962 112.221   4
   0 -16  -4 223.155 125.297   2
   0 -16  -5 328.717 141.122   2
   0 -16   5 224.616 107.836   4
   0 -16   5 347.593 128.937   1
   0 -16   6 1315.27 184.332   1
   0 -16   6 1086.22 145.884   4
   0 -16  -6 1127.18 220.908   2
   0 -16  -7 210.800 166.073   2
   0 -16   7-16.5052 100.214   1
   0 -16   8 882.090 162.331   1
   0 -16  -8 1143.69 217.581   2
   0 -16   9 1032.96 170.966   1
   0 -16  -9 938.848 200.719   2
   0 -17   0 142.559 131.950   2
   0 -17  -1-31.7584 100.698   2
   0 -17   1-1.49706 98.1988   2
   0 -17   2 826.211 148.384   2
   0 -17  -2 815.690 163.253   2
   0 -17   3-67.2604 101.441   2
   0 -17  -3 84.0662 122.872   2
   0 -17   4 83.4702 98.8697   4
   0 -17  -4 184.496 112.484   2
   0 -17   5 2448.51 241.252   1
   0 -17  -5 2116.55 267.437   2
   0 -17   5 2102.70 204.843   4
   0 -17   6 158.481 89.7665   4
   0 -17   6 120.557 96.8519   1
   0 -17  -6 306.224 150.943   2
   0 -17  -7 732.006 188.871   2
   0 -17   7 1274.59 187.216   1
   0 -17  -8 668.180 193.505   2
   0 -17   8 770.551 158.647   1
   0 -18   0 17223.3 636.617   2
   0 -18  -1 1039.04 186.035   2
   0 -18   1 1061.98 164.377   2
   0 -18   2 2268.64 244.888   2
   0 -18  -2 2200.79 262.000   2
   0 -18  -3 1522.64 232.408   2
   0 -18   3 1662.44 212.204   2
   0 -18  -4-141.679 138.560   2
   0 -18   4 62.1161 103.761   4
   0 -18  -5 389.674 178.920   2
   0 -18   5 187.356 106.951   4
   0 -18   5 427.299 147.219   1
   0 -18  -6 135.738 134.504   2
   0 -18   6 107.718 104.279   1
   0 -18   6-97.9319 99.4666   4
   0 -18   7 588.136 138.193   1
   0 -18  -7 487.679 184.139   2
   0 -18   8 749.527 155.325   1
   0 -19   0 327.530 147.535   2
   0 -19  -1 1298.97 218.536   2
   0 -19   1 1282.94 209.604   2
   0 -19  -2 1022.30 193.843   2
   0 -19   2 1410.50 217.155   2
   0 -19   3 7388.26 419.395   2
   0 -19  -3 6576.24 432.890   2
   0 -19   4 302.614 120.646   4
   0 -19  -4 562.384 173.672   2
   0 -19  -5-107.903 149.337   2
   0 -19   5 309.431 143.298   1
   0 -19   5 9.43115 97.6111   4
   0 -19  -6-26.6659 119.272   2
   0 -19   6 285.141 139.676   1
   0 -19  -7 1123.27 213.558   2
   0 -19   7 1000.12 178.940   1
   0 -19   8-102.877 117.767   1
   0 -20   0 574.625 169.888   2
   0 -20   1 3149.05 297.489   2
   0 -20  -1 3327.49 321.351   2
   0 -20   2 526.120 154.301   2
   0 -20  -2-168.008 163.341   2
   0 -20  -3 769.667 200.693   2
   0 -20   3 1154.07 201.722   2
   0 -20   4 168.008 121.011   4
   0 -20  -4 340.683 147.238   2
   0 -20  -5 11264.3 598.749   2
   0 -20   5 11308.8 477.677   4
   0 -20   5 10896.1 503.179   1
   0 -20  -6-131.760 136.868   2
   0 -20   6 156.098 118.647   1
   0 -20   7 1028.02 180.505   1
   0 -21   0 79.4097 144.828   2
   0 -21  -1 1262.48 232.894   2
   0 -21   1 447.768 157.218   2
   0 -21  -2 6639.56 454.966   2
   0 -21   2 6612.31 427.024   2
   0 -21  -3 83.5224 125.586   2
   0 -21   3 271.836 121.979   4
   0 -21  -4 1342.49 230.628   2
   0 -21   4 1290.92 208.968   4
   0 -21   5 382.998 127.062   4
   0 -21  -5-37.5082 113.162   2
   0 -21   5 415.197 149.218   1
   0 -21   6 131.058 121.375   1
   0 -21   7 1224.96 196.052   1
   0 -22   0 1185.71 207.113   2
   0 -22   1 45.6288 113.682   2
   0 -22  -1 320.033 173.953   2
   0 -22   2 255.127 149.702   2
   0 -22  -2 63.4301 144.560   2
   0 -22   3 152.337 130.430   4
   0 -22  -3 216.784 184.467   2
   0 -22   3 75.5214 139.708   2
   0 -22   4 204.313 141.107   4
   0 -22   5 1221.50 202.409   1
   0 -22   6 1616.14 221.046   1
   0 -23   0-103.739 136.635   2
   0 -23   1 706.511 184.088   2
   0 -23  -1 666.644 192.926   2
   0 -23  -2 1242.89 229.010   2
   0 -23   2 838.460 189.860   2
   0 -23   3 2408.07 277.519   2
   0 -23   3 2410.99 276.713   4
   0 -23   4 2065.20 242.427   4
   0 -23   5 344.215 140.955   1
   0 -24   1 3391.22 339.266   2
   0 -24   2 67.1252 141.631   2
   0 -24   3 369.623 174.861   2
   0 -24   3 637.688 179.464   4
  -1   0  11 27.4281 122.543   3
  -1   0  10 721.771 186.463   3
  -1   0   9 61.9033 100.617   3
   1   0  -9-2.18794 50.0472   6
   1   0  -9-22.7228 61.1138   2
  -1   0   8 1464.05 184.223   3
   1   0  -8 1661.67 132.897   6
   1   0  -8 1517.41 139.625   2
   1   0  -7 38.7722 50.3946   6
  -1   0   7 57.7337 95.6018   3
   1   0  -7 11.6160 51.4431   2
  -1   0   7 54.2734 67.0713   1
   1   0  -6 125.709 55.9347   6
   1   0  -6 24.5902 44.2084   2
  -1   0   6-69.2405 94.7569   3
  -1   0   6-15.3946 59.2368   1
   1   0  -5-0.08678 48.6223   2
  -1   0   5 50.2247 70.0272   3
   1   0  -5 39.2967 46.8639   6
  -1   0   5-13.5362 53.1093   1
   1   0  -5-2.92152 45.4921   1
   1   0  -4 1493.56 102.445   1
  -1   0   4 1516.11 109.056   1
   1   0  -4 1335.64 97.9644   6
   1   0  -4 1421.47 95.4147   2
  -1   0   4 1414.67 93.0035   6
   1   0  -3-47.7018 45.5780   6
   1   0  -3 72.9295 44.0276   1
   1   0  -3 1.00805 33.8912   2
   1   0  -3-27.9127 32.4556   5
  -1   0   3-4.49160 38.3645   6
  -1   0   3-65.2787 46.0764   1
   1   0  -2 1392.34 57.0383   2
  -1   0   2 1119.31 74.6879   6
   1   0  -2 1427.22 81.2781   6
  -1   0   2 1184.77 67.2168   1
   1   0  -2 1322.80 66.8996   1
   1   0  -2 1248.64 55.7643   5
   1   0   2 176.340 49.8004   5
  -1   0  -2 193.309 56.3435   3
  -1   0  -2 246.862 52.0262   1
   1   0   2 305.011 66.0672   3
   1   0   2 241.490 57.0322   1
  -1   0  -3 14.8345 31.5699   1
  -1   0  -3 62.9991 23.6361   6
   1   0   3-18.1492 61.2822   3
  -1   0  -3 64.2300 51.8028   3
   1   0   3 91.6309 55.2020   5
   1   0   3 41.1660 65.0324   1
   1   0   3 2.63405 18.3495   6
   1   0   4 1574.34 128.064   1
  -1   0  -4 1719.49 74.5377   6
   1   0   4 1557.59 116.439   5
   1   0   4 1579.18 140.595   3
  -1   0  -4 1715.01 133.100   3
  -1   0  -4 1572.18 115.464   1
   1   0   4 1710.73 68.3414   6
  -1   0  -5-10.7012 24.5716   6
   1   0   5 6.09507 52.6623   5
   1   0   5-1.75607 79.7442   3
   1   0   5 34.1276 71.2609   1
   1   0   6 18434.4 435.284   5
   1   0   6 18897.7 488.014   1
  -1   0  -6 17829.4 279.956   6
   1   0   6 18861.2 530.525   3
   1   0   7 65.3777 80.8123   1
  -1   0  -7 5.95176 27.5819   6
   1   0   7 33.0692 59.5228   5
   1   0   7 21.5103 77.1555   3
   1   0   8 11004.3 427.845   1
  -1   0  -8 11116.3 234.212   6
   1   0   8 11395.7 487.537   3
   1   0   9 17.3726 119.761   3
   1   0   9 99.0620 93.3539   1
  -1   0  -9 120.231 98.2623   2
  -1   0 -10 510.708 124.429   2
   1   0  10 641.840 182.999   3
   1   0  11-155.263 134.947   3
  -1   1  11 820.670 197.800   3
  -1  -1  11 767.675 189.383   3
  -1  -1  10 931.895 170.881   3
  -1   1  10 1511.46 223.224   3
   1  -1  -9 93.0634 64.2658   2
   1   1  -9 239.849 67.4043   6
   1   1  -9 234.522 82.8353   2
  -1   1   9-7.35843 108.137   3
  -1  -1   9-3.15154 105.513   3
   1   1  -8 439.370 86.8178   2
   1   1  -8 483.033 79.3904   6
  -1   1   8 251.019 99.8633   3
   1  -1  -8 481.073 93.1822   2
  -1  -1   8 431.178 99.4140   1
   1  -1  -8 437.885 77.1413   6
  -1  -1   8 546.483 136.617   3
   1   1  -7 6479.87 248.301   6
   1  -1  -7 6333.53 260.385   2
   1   1  -7 6413.43 247.634   2
   1  -1  -7 6374.88 235.929   6
  -1  -1   7 6266.89 282.123   1
  -1  -1   7 5756.81 326.168   3
  -1   1   7 6477.58 350.395   3
   1  -1  -6 4929.31 214.504   2
  -1  -1   6 5087.22 197.154   6
   1   1  -6 4897.76 211.210   6
  -1  -1   6 5093.85 233.089   1
  -1   1   6 4900.33 276.781   3
   1  -1  -6 5024.46 202.450   6
  -1  -1   6 5348.07 289.752   3
  -1   1   5 20093.1 496.724   3
   1   1  -5 20512.9 389.079   6
  -1  -1   5 20981.7 373.546   6
  -1  -1   5 20583.4 506.547   3
   1  -1  -5 20673.5 390.337   2
   1  -1  -5 20324.1 360.696   5
   1   1  -5 21105.7 401.710   1
   1  -1  -5 19590.1 369.536   6
  -1  -1   5 19804.2 403.434   1
   1  -1  -5 21244.7 414.124   1
  -1  -1   4 11363.3 272.140   1
   1  -1  -4 11654.5 278.255   1
  -1  -1   4 11853.6 231.701   5
   1  -1  -4 11556.7 262.073   6
   1  -1  -4 11541.7 250.062   5
   1   1  -4 11677.0 267.826   1
  -1  -1   4 11839.5 262.894   6
   1   1  -4 11620.4 276.153   6
   1  -1  -4 11187.9 259.878   2
   1   1  -3 17866.8 309.424   6
   1  -1  -3 17944.2 293.017   6
  -1  -1   3 18040.7 232.276   5
  -1  -1   3 17958.9 285.876   1
   1  -1  -3 18487.0 300.933   1
   1  -1  -3 17522.8 279.641   2
  -1  -1   3 18119.2 300.727   6
   1   1  -3 17653.4 279.402   1
   1  -1  -3 18307.0 272.106   5
   1  -1  -2 15256.4 227.854   1
  -1  -1   2 14932.4 250.516   6
   1   1  -2 15023.6 254.163   6
  -1  -1   2 14742.8 205.974   1
  -1   1   2 15463.0 207.894   2
   1  -1  -2 15177.9 211.246   2
   1   1  -2 15433.3 204.299   1
   1  -1  -2 15416.8 243.288   6
   1   1   2 98759.3 687.762   1
   1  -1   2 97846.0 687.940   3
   1   1   2 100183. 660.046   5
  -1  -1  -2 94035.0 664.231   3
   1  -1   2 96988.6 672.300   1
  -1  -1  -2 96826.6 669.110   1
  -1   1  -2 97717.8 664.795   1
  -1  -1  -2 95932.4 638.876   5
  -1   1  -2 97299.8 449.854   6
  -1   1  -2 97769.5 673.024   3
   1   1   2 99958.2 684.986   3
  -1  -1  -3 1829.35 117.080   3
   1   1   3 1808.00 115.498   5
   1  -1   3 1584.01 119.987   3
  -1  -1  -3 1993.59 118.304   1
   1   1   3 1907.98 122.163   1
   1  -1   3 1935.99 75.3040   6
   1   1   3 1950.37 130.571   3
  -1   1  -3 1875.87 78.5483   6
  -1   1  -3 2038.94 121.643   1
   1  -1   3 1934.03 120.913   1
  -1   1  -3 1943.86 124.337   3
  -1   1  -4 323.664 42.7450   6
  -1   1  -4 445.905 66.2109   1
   1  -1   4 431.025 69.4005   5
   1   1   4 341.742 77.5731   1
  -1   1  -4 373.489 74.9200   3
  -1  -1  -4 349.593 29.3118   6
   1  -1   4 308.444 69.8020   1
   1   1   4 420.284 73.0324   5
  -1  -1  -4 529.928 82.8003   3
   1  -1   4 329.896 82.8277   3
   1  -1   4 410.019 48.9071   6
   1   1   4 428.062 96.1077   3
  -1  -1  -4 425.490 68.9310   1
   1   1   5 857.286 111.329   1
   1  -1   5 911.439 66.3857   6
   1  -1   5 890.809 112.469   1
   1   1   5 756.174 113.426   3
  -1  -1  -5 861.018 52.0264   6
   1  -1   5 862.942 97.8959   5
   1  -1   5 823.228 115.500   3
  -1   1  -5 920.744 69.8199   6
   1   1   5 912.674 104.075   5
   1   1   6 1280.51 143.989   1
   1  -1   6 1264.59 159.426   3
  -1   1  -6 1177.48 81.8783   6
   1  -1   6 1237.97 78.3865   6
   1  -1   6 1220.92 114.195   5
   1  -1   6 1182.19 130.131   1
  -1  -1  -6 1179.93 69.7461   6
   1   1   6 1226.60 126.725   5
   1   1   6 966.849 141.162   3
  -1   1  -7 3627.35 146.384   6
  -1  -1  -7 3444.86 121.630   6
   1  -1   7 3935.12 216.383   5
   1   1   7 3799.30 248.625   1
   1   1   7 3988.69 273.742   3
   1  -1   7 3814.63 270.472   3
   1  -1   7 3850.00 242.832   1
  -1  -1  -8 199.840 34.3387   6
   1  -1   8 288.049 128.149   3
  -1   1  -8 220.199 45.5129   6
  -1  -1  -8 247.925 93.2190   2
   1   1   8 146.533 111.113   3
   1  -1   8 304.348 91.6601   5
   1   1   8 228.345 89.1579   1
   1  -1   8 163.371 86.4355   1
  -1  -1  -9 1505.97 166.560   2
   1  -1   9 1305.58 202.127   3
   1  -1   9 1322.94 177.187   1
   1   1   9 1792.16 218.560   3
  -1   1 -10 8986.89 386.211   2
   1  -1  10 9243.12 489.036   3
   1   1  10 9336.10 496.151   3
   1  -1  10 8850.35 426.251   1
  -1  -1 -10 9171.40 404.132   2
   1   1  11 599.256 174.402   3
   1  -1  11 352.990 150.701   3
  -1  -2  11 130.964 125.098   3
  -1   2  11 259.419 142.349   3
  -1   2  10 1102.34 182.289   3
   1  -2 -10 778.400 121.346   2
  -1  -2  10 1093.07 192.850   3
   1   2  -9 1830.66 151.621   6
  -1  -2   9 1747.44 212.419   3
  -1   2   9 1325.51 194.024   3
   1  -2  -9 1878.88 169.993   2
   1   2  -9 1808.29 148.297   2
  -1  -2   9 1414.64 160.091   1
   1  -2  -8 6006.24 279.009   2
  -1  -2   8 5785.75 285.974   1
  -1   2   8 5685.12 348.663   3
  -1  -2   8 5751.82 349.639   3
   1   2  -8 6005.28 255.720   6
   1  -2  -8 5561.45 227.953   6
   1   2  -8 5621.87 244.184   2
  -1  -2   7 612.782 104.093   1
  -1   2   7 685.769 133.127   3
   1   2  -7 541.138 88.3792   6
   1  -2  -7 647.301 88.5862   6
  -1  -2   7 535.340 121.435   3
  -1  -2   7 688.272 84.3066   6
   1  -2  -7 598.848 91.0849   2
  -1  -2   6 491.426 65.2507   5
   1   2  -6 650.099 92.3766   6
   1  -2  -6 700.483 82.5621   6
  -1  -2   6 682.604 99.6695   1
   1  -2  -6 775.827 86.3209   5
  -1   2   6 732.464 124.158   3
  -1  -2   6 644.894 75.1061   6
   1  -2  -6 744.719 102.102   2
  -1  -2   6 800.900 129.211   3
   1   2  -5 231.402 62.2276   6
  -1  -2   5 176.964 54.7540   6
   1  -2  -5 133.202 53.7740   1
  -1   2   5 121.376 93.1387   3
  -1  -2   5 176.625 49.0747   5
   1  -2  -5 148.047 55.7986   6
   1  -2  -5 138.640 59.3199   2
   1   2  -5 122.286 47.1035   1
   1  -2  -5 231.641 55.6629   5
  -1  -2   5 83.5201 82.0559   3
  -1  -2   5 176.769 56.9209   1
   1  -2  -4 6340.38 197.237   6
   1   2  -4 6292.64 199.073   1
   1   2  -4 6424.01 220.056   6
   1  -2  -4 6465.83 210.241   2
  -1  -2   4 6159.90 201.215   1
   1  -2  -4 6490.73 212.066   1
  -1  -2   4 6509.40 164.285   5
  -1  -2   4 6460.48 205.218   6
   1  -2  -4 6227.50 198.872   5
  -1  -2   3 9668.99 160.539   5
   1   2  -3 9619.86 209.888   1
  -1  -2   3 9236.06 209.266   1
   1  -2  -3 9498.45 227.660   1
  -1  -2   3 9362.45 232.236   6
   1  -2  -3 9164.69 219.696   2
   1   2  -3 9455.59 238.389   6
  -1   2   2 98899.9 606.000   2
  -1  -2   2 99587.8 673.900   6
  -1  -2   2 96369.8 545.177   1
   1   2  -2 101288. 536.754   1
   1  -2  -2 99590.3 632.439   2
   1   2  -2 98683.1 693.934   6
   1   2  -2 99785.7 408.107   4
  -1  -2   1 22926.9 292.812   6
   1  -2  -1 24035.1 277.750   2
   1   2  -1 23726.9 303.174   6
  -1   2   1 23467.4 269.712   2
  -1  -2  -1 620.749 60.6544   5
   1  -2   1 605.816 59.4981   4
  -1  -2  -1 546.149 38.3998   6
   1  -2   1 710.894 66.9508   1
  -1   2  -1 582.316 57.2656   4
  -1  -2  -1 537.269 51.7606   1
   1   2   1 672.648 43.1601   6
  -1  -2  -2 33241.4 401.218   5
  -1   2  -2 33342.0 396.775   3
  -1   2  -2 32933.6 397.519   1
   1   2   2 33073.9 402.887   3
  -1   2  -2 32682.6 333.667   6
   1   2   2 32755.5 416.614   5
   1   2   2 33720.5 422.027   1
   1  -2   2 33198.0 405.004   3
  -1   2  -2 31789.8 382.953   4
   1  -2   2 34805.5 414.507   1
   1  -2   2 33607.2 327.476   6
  -1  -2  -2 32926.5 397.780   3
  -1  -2  -2 33802.5 409.785   1
  -1   2  -3 4760.25 139.818   6
  -1   2  -3 4483.88 170.130   1
   1  -2   3 4573.72 130.492   6
   1  -2   3 5027.84 186.703   1
  -1  -2  -3 5098.52 189.127   3
  -1  -2  -3 4915.38 176.660   5
   1   2   3 4538.22 187.530   1
  -1   2  -3 5051.19 185.670   3
  -1  -2  -3 4732.92 179.692   1
   1   2   3 4536.50 190.668   3
   1   2   3 4795.42 181.739   5
   1  -2   3 4530.21 193.714   3
   1  -2   4 283.551 87.0993   3
  -1   2  -4 156.273 44.3301   6
   1   2   4 208.219 85.8629   3
  -1  -2  -4 214.024 59.7257   1
  -1  -2  -4 179.490 52.5729   3
  -1  -2  -4 265.912 61.1113   5
  -1   2  -4 235.566 56.2217   1
  -1   2  -4 237.676 60.3586   3
   1  -2   4 147.556 62.5242   1
  -1  -2  -4 317.621 31.9862   6
   1   2   4 294.652 78.8066   1
   1  -2   4 272.354 48.9057   6
   1  -2   5 1633.43 146.663   1
  -1   2  -5 1603.34 99.1229   6
   1   2   5 1717.15 158.315   3
   1  -2   5 1845.77 161.494   3
  -1  -2  -5 1582.69 67.9049   6
   1   2   5 1447.68 144.608   1
   1  -2   5 1661.81 125.920   5
   1  -2   5 1593.59 93.7824   6
   1  -2   6 8500.33 329.811   1
   1  -2   6 8738.15 290.281   5
  -1   2  -6 8607.86 233.406   6
   1   2   6 8433.09 359.102   3
  -1  -2  -6 8524.28 169.542   6
   1   2   6 8448.80 336.834   1
   1  -2   6 8631.17 361.052   3
  -1  -2  -6 8539.26 321.514   2
   1  -2   6 9173.85 220.826   6
  -1  -2  -7 696.828 53.2951   6
   1  -2   7 714.870 142.001   3
   1   2   7 784.552 144.997   3
   1   2   7 776.847 129.415   1
  -1  -2  -7 892.638 130.592   2
   1  -2   7 774.962 126.315   1
   1  -2   7 689.506 100.355   5
  -1   2  -7 814.766 79.9172   6
   1  -2   7 755.505 70.3261   6
  -1   2  -8 241.288 55.9953   6
  -1  -2  -8 288.803 93.5036   2
  -1  -2  -8 262.530 35.8998   6
   1  -2   8 216.207 119.271   3
   1   2   8 171.870 100.278   3
   1  -2   8 166.313 60.2014   5
   1  -2   8 282.224 109.762   1
   1   2   9-110.969 112.889   3
   1  -2   9-65.6651 122.101   3
   1  -2   9 38.7213 93.1265   1
  -1  -2  -9 53.8612 80.3844   2
   1  -2  10 1166.45 196.972   3
  -1   2 -10 1068.09 147.113   2
   1  -2  10 1224.33 177.134   1
  -1  -2 -10 1167.98 164.963   2
   1   2  10 1270.67 208.592   3
  -1  -2 -11 1170.36 171.331   2
   1   2  11 1628.13 243.461   3
   1  -2  11 1261.40 210.706   3
   1  -2  11 1568.24 206.461   1
  -1   3  11 593.826 166.982   3
  -1  -3  11 767.722 183.699   3
  -1   3  10 285.455 133.936   3
  -1  -3  10 200.957 127.666   3
   1  -3 -10 428.942 128.061   2
  -1  -3  10-33.0794 80.7478   1
   1   3  -9 34.4480 70.5604   2
  -1  -3   9-83.4435 71.2501   1
  -1   3   9 291.704 142.779   3
   1  -3  -9 47.1769 66.2820   2
  -1  -3   9 42.9418 101.929   3
   1   3  -9 75.7565 66.7683   6
   1   3  -8 810.218 110.413   6
   1  -3  -8 763.687 121.061   2
   1  -3  -8 895.815 97.7182   6
  -1  -3   8 562.724 105.796   1
  -1   3   8 525.015 127.693   3
  -1  -3   8 686.800 147.532   3
   1   3  -7 6145.55 212.846   4
  -1  -3   7 5946.33 228.323   6
  -1  -3   7 6339.38 222.460   5
   1   3  -7 5679.87 253.209   6
   1  -3  -7 6064.89 225.900   6
   1  -3  -7 5862.19 269.237   2
  -1   3   7 6119.01 333.093   3
  -1  -3   7 6095.51 330.325   3
  -1  -3   7 5521.62 262.510   1
   1  -3  -6 32083.4 575.075   2
  -1  -3   6 30849.2 559.077   1
  -1   3   6 31762.1 680.066   3
   1   3  -6 30684.3 552.610   6
   1   3  -6 32183.3 448.631   4
  -1  -3   6 31693.4 455.001   5
   1  -3  -6 30148.8 482.417   6
  -1  -3   6 31098.7 503.915   6
  -1  -3   6 30533.2 669.404   3
  -1   3   5 4407.24 239.530   3
   1  -3  -5 3982.60 172.258   6
  -1  -3   5 4077.26 148.704   5
   1   3  -5 4186.17 197.304   6
  -1  -3   5 4461.56 195.959   1
   1   3  -5 4341.59 186.905   1
  -1  -3   5 4558.74 244.555   3
   1   3  -5 4549.47 157.498   4
   1  -3  -5 4529.19 207.184   2
  -1  -3   5 4581.29 191.246   6
   1  -3  -5 4664.77 191.794   5
   1   3  -4 20191.7 403.582   6
   1  -3  -4 21294.3 373.848   5
  -1  -3   4 20574.9 364.173   1
   1  -3  -4 20494.9 388.082   1
   1  -3  -4 20596.4 392.250   2
  -1  -3   4 21267.9 385.380   6
   1   3  -4 21198.6 360.317   1
   1   3  -4 20256.9 293.587   4
   1   3  -3 60.1773 58.1301   6
   1   3  -3 35.1733 30.4215   4
  -1  -3   3 80.4502 53.4805   6
  -1   3   3 123.143 48.4172   2
  -1  -3   3 65.1022 47.8489   1
   1  -3  -3-44.6076 69.7099   2
   1   3  -3 113.497 44.0049   1
   1  -3  -2 54950.5 530.014   2
   1   3  -2 55274.3 562.340   6
  -1  -3   2 55783.3 359.664   4
   1   3  -2 54675.6 396.892   2
  -1   3   2 56554.2 514.951   2
  -1  -3   2 53946.0 440.668   1
  -1  -3   2 55724.9 539.407   6
  -1  -3   1 15348.0 207.862   2
  -1  -3   1 15067.6 259.146   6
   1   3  -1 14468.8 202.874   2
   1  -3  -1 15231.5 262.453   2
   1   3  -1 14546.8 266.135   6
  -1   3   1 15311.0 253.875   2
   1   3   0 4625.00 134.912   6
  -1  -3   0 4170.25 123.596   2
   1   3   0 4276.70 124.383   2
  -1   3   0 4120.09 135.985   2
  -1  -3   0 3984.25 129.641   6
   1  -3   1 84.2313 52.2690   4
  -1  -3  -1-16.6225 56.0066   2
  -1   3  -1 47.1893 53.1189   2
   1   3   1-27.0971 39.8495   6
   1  -3   1 77.2401 44.9060   6
   1   3   1-2.07909 46.2361   2
  -1  -3  -1 44.6757 33.1827   6
  -1  -3  -2 12270.1 261.003   5
  -1   3  -2 12499.0 240.016   3
  -1   3  -2 12042.9 240.147   6
   1  -3   2 12564.0 249.976   4
   1  -3   2 12341.1 265.363   1
  -1  -3  -2 12562.4 264.713   1
  -1  -3  -2 12882.1 249.025   3
  -1  -3  -2 12588.7 182.840   6
   1   3   2 12568.8 249.346   3
  -1  -3  -2 11934.4 273.979   2
   1  -3   2 12241.4 250.470   3
  -1   3  -2 12785.7 250.985   4
   1  -3   2 12508.4 231.652   6
   1   3   3 40.7438 66.0888   3
  -1   3  -3 59.4478 44.1708   6
  -1   3  -3 111.177 59.9001   1
  -1   3  -3-83.0819 54.4615   4
   1  -3   3-31.1336 64.9655   1
  -1  -3  -3 54.9684 52.2210   5
  -1  -3  -3-24.8331 54.6711   1
   1  -3   3-10.8349 40.3883   6
  -1   3  -3-35.8080 55.6089   3
  -1  -3  -3-18.7319 53.7637   3
   1  -3   3 26.3818 61.4561   3
  -1  -3  -3-10.0373 56.1499   2
  -1  -3  -4 10744.8 306.577   1
  -1   3  -4 11033.6 299.672   1
   1  -3   4 11393.2 318.042   1
  -1   3  -4 10965.6 271.437   4
   1   3   4 11108.4 331.313   3
   1  -3   4 11131.2 330.003   3
  -1  -3  -4 10718.9 320.965   2
  -1   3  -4 10571.7 251.104   6
  -1  -3  -4 10990.1 293.904   5
   1  -3   4 11327.7 242.101   6
  -1  -3  -5 1391.01 66.6586   6
  -1   3  -5 1483.50 104.621   6
   1  -3   5 1352.30 93.5005   6
   1   3   5 1376.90 147.838   3
   1  -3   5 1274.86 128.231   1
  -1   3  -5 986.514 79.1362   4
  -1  -3  -5 1279.03 126.145   2
   1  -3   5 1295.93 143.788   3
   1  -3   6 9151.45 298.302   5
  -1   3  -6 9019.03 259.640   6
  -1  -3  -6 9367.46 341.945   2
  -1  -3  -6 9196.58 176.869   6
   1  -3   6 9647.56 244.128   6
   1  -3   6 9455.51 342.513   1
   1  -3   6 8781.64 366.387   3
   1   3   6 9429.69 376.819   3
  -1  -3  -7 1723.50 78.1395   6
   1  -3   7 1893.05 177.783   1
   1  -3   7 1705.26 143.362   5
   1  -3   7 1797.32 111.769   6
  -1   3  -7 1922.09 127.848   6
   1  -3   7 1997.16 205.456   3
   1   3   7 1780.80 196.659   3
  -1  -3  -7 1672.48 157.366   2
   1  -3   8 811.213 115.605   5
   1   3   8 434.603 118.934   3
  -1  -3  -8 547.684 108.260   2
   1  -3   8 680.791 139.281   3
  -1   3  -8 517.802 79.5708   6
   1  -3   8 526.057 116.697   1
   1  -3   9 488.352 102.168   5
  -1  -3  -9 472.671 111.369   2
   1  -3   9 343.900 103.751   1
   1  -3   9 218.872 121.018   3
   1   3   9 557.936 147.336   3
   1  -3  10-3.66373 91.8798   1
  -1  -3 -10 68.8387 78.3510   2
   1  -3  10 134.431 130.294   3
   1   3  10 157.955 127.746   3
   1  -3  11-17.3222 102.740   1
  -1  -3 -11-98.6274 97.9243   2
   1   3  11 141.637 133.471   3
   1  -3  11-57.5000 147.600   3
  -1   4  11 723.320 192.855   3
  -1  -4  11 625.113 185.549   3
  -1  -4  11 891.219 149.132   1
   1  -4 -10 145.296 89.5277   2
  -1  -4  10 164.821 126.309   3
  -1  -4  10 33.9297 81.4322   1
  -1   4  10 3.12112 118.518   3
   1  -4  -9 3230.28 231.991   2
  -1  -4   9 2548.83 209.115   1
  -1   4   9 2872.52 268.428   3
  -1  -4   9 2856.64 272.661   3
   1   4  -9 3279.07 211.063   6
   1  -4  -8 1682.72 130.415   6
   1  -4  -8 1800.99 171.880   2
  -1  -4   8 1712.70 156.798   1
   1   4  -8 1813.99 158.366   6
  -1   4   8 1694.27 201.556   3
  -1  -4   8 1694.28 200.330   3
   1   4  -7 27.0254 59.7825   6
  -1  -4   7 86.9470 63.0211   1
   1  -4  -7 54.1762 58.8208   6
  -1   4   7 33.7618 80.1450   3
  -1  -4   7-18.1212 77.4469   3
   1   4  -7 88.8355 49.9845   4
  -1  -4   7-1.16345 40.9714   5
   1  -4  -7-32.5520 74.2342   2
  -1  -4   6 14720.0 390.640   1
  -1  -4   6 15031.5 306.645   5
  -1  -4   6 14511.1 357.199   6
   1   4  -6 14788.2 398.619   6
   1  -4  -6 14825.8 408.589   2
   1  -4  -6 14792.6 345.446   6
  -1   4   6 14822.4 468.827   3
   1   4  -6 14487.9 305.582   4
  -1  -4   6 14895.0 474.435   3
  -1   4   5 34073.3 636.890   3
  -1  -4   5 32899.8 522.874   6
   1   4  -5 33130.6 568.301   6
   1   4  -5 32743.4 420.572   4
  -1  -4   5 34079.1 640.435   3
   1  -4  -5 32319.3 495.143   6
   1  -4  -5 32522.5 571.670   2
   1   4  -5 32995.8 510.073   1
  -1  -4   5 32233.0 520.985   1
   1  -4  -5 32535.2 522.529   5
   1  -4  -4 927.054 85.8973   2
  -1  -4   4 1260.47 106.678   6
  -1  -4   4 1148.23 96.7823   1
   1   4  -4 1007.99 70.8559   4
  -1   4   4 1221.87 108.464   2
   1   4  -4 1318.19 104.772   1
   1  -4  -4 1245.86 107.492   1
   1   4  -4 1339.88 124.305   6
  -1   4   3 4957.21 183.747   2
   1   4  -3 4665.83 145.143   2
  -1  -4   3 4693.94 183.913   6
   1   4  -3 4546.49 195.934   6
  -1  -4   3 4695.51 166.003   1
   1  -4  -3 4215.21 183.113   2
  -1   4   2 948.875 87.8951   2
   1   4  -2 1006.55 73.4780   2
  -1  -4   2 964.994 73.6835   2
  -1  -4   2 1068.31 69.6369   4
  -1  -4   2 1062.06 92.7194   6
   1   4  -2 1150.75 106.100   6
   1  -4  -2 1025.62 96.0017   2
   1   4  -1 37991.4 386.049   2
   1   4  -1 38205.5 473.877   6
  -1  -4   1 38817.3 459.757   6
   1  -4  -1 37832.8 470.227   2
  -1   4   1 39634.3 453.883   2
  -1  -4   1 37781.3 390.623   2
   1   4   0 67522.9 547.465   2
   1  -4   0 66916.7 600.328   2
   1   4   0 69665.3 583.550   6
  -1  -4   0 66996.9 553.000   2
  -1  -4   0 67177.1 569.139   6
  -1   4   0 67541.8 587.449   2
  -1  -4  -1 31736.1 363.830   6
   1  -4   1 31670.7 402.881   6
   1  -4   1 32297.3 428.911   2
   1   4   1 32052.1 412.093   2
  -1   4  -1 32759.7 293.689   3
  -1  -4  -1 31903.8 300.975   3
  -1   4  -1 31575.8 414.157   2
  -1  -4  -1 33104.6 429.864   2
  -1   4  -2 1619.73 105.522   4
  -1  -4  -2 1632.66 95.6077   3
   1  -4   2 1406.62 100.027   6
   1  -4   2 1509.66 104.610   4
  -1  -4  -2 1464.19 111.758   2
  -1   4  -2 1682.55 95.3707   3
  -1  -4  -2 1499.95 82.9116   6
   1  -4   2 1578.82 94.9992   3
   1   4   2 1684.45 114.911   2
  -1   4  -2 1652.12 108.728   2
   1   4   2 1536.36 95.4885   3
   1  -4   2 1662.43 114.412   1
  -1   4  -2 1638.40 109.813   6
   1   4   3 285.969 68.5446   3
  -1  -4  -3 453.070 71.4217   3
  -1   4  -3 509.749 74.1130   4
  -1   4  -3 329.569 72.8390   6
  -1   4  -3 362.095 68.7062   3
   1  -4   3 413.005 61.8879   6
  -1  -4  -3 448.169 73.5848   5
   1  -4   3 253.074 68.7640   1
  -1  -4  -3 429.033 84.9899   2
   1  -4   3 273.340 65.3080   3
  -1  -4  -3 430.850 80.3641   1
  -1  -4  -4 66269.2 746.339   5
  -1  -4  -4 66723.0 810.937   2
  -1   4  -4 66685.0 747.961   1
  -1   4  -4 66464.2 685.684   4
  -1   4  -4 63905.8 681.884   6
   1  -4   4 66229.6 767.224   1
   1   4   4 66386.2 787.600   3
   1  -4   4 66989.7 795.670   3
  -1  -4  -4 66662.1 770.641   1
  -1  -4  -5 6412.97 281.330   2
  -1  -4  -5 6711.23 159.908   6
   1  -4   5 6615.92 292.453   3
   1   4   5 6903.71 293.973   3
   1  -4   5 6480.73 210.330   6
  -1   4  -5 6511.80 232.619   4
   1  -4   5 6761.03 273.885   1
  -1   4  -5 6687.88 231.540   6
  -1  -4  -6 9021.18 186.523   6
  -1  -4  -6 9186.90 353.561   2
   1  -4   6 8770.13 363.196   3
   1  -4   6 8796.13 336.177   1
   1  -4   6 9194.66 256.234   6
   1   4   6 9143.34 369.212   3
  -1   4  -6 8940.11 277.553   6
   1  -4   7 1470.91 178.139   3
  -1  -4  -7 1353.12 72.2561   6
   1  -4   7 1344.33 149.442   1
  -1  -4  -7 1177.64 138.586   2
  -1   4  -7 1510.35 120.942   6
   1   4   7 1562.24 181.412   3
   1  -4   7 1426.62 105.931   6
   1  -4   7 1462.58 141.845   5
   1   4   8 1249.76 174.168   3
   1  -4   8 1306.21 134.964   5
  -1   4  -8 1232.19 114.341   6
  -1  -4  -8 1235.86 151.046   2
   1  -4   8 1509.86 200.793   3
   1  -4   8 1398.39 166.449   1
   1  -4   9 174.343 77.1823   5
   1  -4   9 30.8052 81.3798   1
   1   4   9 106.581 124.316   3
  -1  -4  -9 45.6890 67.2771   2
   1  -4   9 298.746 133.763   3
   1   4  10 5096.80 364.842   3
   1  -4  10 5510.40 341.387   1
   1  -4  10 4975.74 365.488   3
  -1  -4 -10 4787.05 307.239   2
   1  -4  11 766.363 148.656   1
  -1  -4 -11 628.694 126.547   2
   1  -4  12-39.0468 94.2862   1
  -1   5  11 481.259 161.653   3
  -1  -5  11 509.310 164.713   3
  -1  -5  11 549.956 129.364   1
  -1  -5  10 346.105 96.8026   1
  -1  -5  10 299.576 116.365   3
   1  -5 -10 304.250 103.810   2
  -1   5  10 112.616 103.353   3
  -1  -5   9 1024.48 134.381   1
   1  -5  -9 909.335 130.533   2
   1   5  -9 826.407 125.024   6
  -1   5   9 1278.61 195.016   3
  -1  -5   9 1239.87 197.687   3
  -1  -5   8 296.486 101.483   1
  -1   5   8 173.552 116.113   3
   1  -5  -8 240.930 65.4003   6
  -1  -5   8 180.817 108.729   3
   1  -5  -8 264.254 76.6173   2
  -1  -5   8 163.100 51.4339   5
   1   5  -8 407.473 93.0701   6
   1   5  -7 3300.26 155.775   4
  -1  -5   7 3519.67 208.803   1
   1  -5  -7 2911.67 201.633   2
   1   5  -7 3291.50 213.044   6
  -1   5   7 3121.90 241.484   3
   1  -5  -7 3277.85 172.886   6
  -1  -5   7 3154.91 153.876   5
  -1  -5   7 3274.20 248.491   3
  -1  -5   6 8589.42 356.975   3
   1  -5  -6 8513.35 269.435   6
   1  -5  -6 8232.82 318.019   2
  -1   5   6 8647.09 360.704   3
  -1  -5   6 7973.30 227.264   5
   1   5  -6 8309.43 315.979   6
  -1  -5   6 8577.52 299.784   1
   1   5  -6 8742.41 237.607   4
   1   5  -5 88.8579 46.1730   2
   1   5  -5 116.236 37.5526   4
  -1   5   5 178.351 81.9832   3
  -1  -5   5 83.8800 82.7648   3
  -1  -5   5 96.7007 58.5435   1
  -1  -5   5 107.170 61.9996   6
   1   5  -5 139.194 67.1332   6
   1  -5  -5 58.4894 66.6375   2
  -1   5   4 1297.57 111.393   2
   1   5  -4 1264.38 94.5912   2
   1  -5  -4 1028.39 114.724   2
  -1  -5   4 1008.82 115.866   3
  -1  -5   4 1105.21 106.519   6
   1   5  -4 940.388 113.101   6
  -1   5   4 1216.19 122.613   3
  -1  -5   4 1089.02 94.1024   1
  -1   5   3 809.544 91.0739   2
   1   5  -3 757.344 75.2844   2
  -1  -5   3 565.660 56.5514   4
  -1  -5   3 586.123 79.2439   6
   1  -5  -3 666.085 93.9729   2
   1   5  -3 718.456 102.408   6
  -1  -5   3 615.699 80.0899   1
  -1  -5   2-61.0379 59.7436   6
  -1  -5   2-24.2603 51.6524   2
  -1   5   2 169.137 65.7097   2
   1  -5  -2-17.9055 67.8115   2
   1   5  -2-37.0046 56.4636   2
   1   5  -2-51.4231 71.6319   6
  -1   5   1 15442.0 315.723   2
   1  -5  -1 14527.7 328.803   2
   1   5  -1 15182.0 329.386   6
  -1  -5   1 15357.7 282.140   2
   1   5  -1 14633.6 278.750   2
  -1  -5   1 13760.1 304.109   6
  -1  -5   0 36636.8 463.812   2
  -1  -5   0 37830.1 465.423   6
   1   5   0 36822.4 453.575   2
  -1   5   0 36948.7 486.836   2
   1  -5   0 36471.0 500.793   2
   1   5   0 37411.4 479.741   6
   1   5   1 19775.8 353.691   2
  -1  -5  -1 19768.6 232.751   3
   1  -5   1 20058.9 348.172   6
  -1   5  -1 19507.3 356.061   2
  -1   5  -1 19743.0 225.611   3
   1   5   1 18366.2 329.522   6
   1  -5   1 18994.2 357.302   2
  -1  -5  -1 19631.7 321.269   6
  -1  -5  -1 19290.5 364.349   2
   1  -5   2 14430.1 310.598   6
  -1  -5  -2 15737.3 358.396   2
  -1   5  -2 16614.0 271.010   3
   1  -5   2 15783.1 326.474   4
  -1  -5  -2 15674.2 280.184   6
  -1   5  -2 15022.8 318.778   2
   1   5   2 16557.6 347.321   2
  -1  -5  -2 16304.7 278.295   3
  -1  -5  -3 2152.20 160.807   2
   1   5   3 2222.26 145.681   2
   1  -5   3 2121.36 131.589   4
   1  -5   3 2037.70 123.927   6
  -1  -5  -3 2170.84 105.503   6
  -1   5  -3 2177.42 139.912   2
   1  -5   3 2219.42 145.970   1
  -1   5  -3 2199.32 129.654   4
  -1  -5  -3 2184.80 128.517   3
  -1   5  -3 2015.32 134.256   6
  -1  -5  -3 2280.14 141.666   1
  -1   5  -3 1996.84 121.647   3
   1   5   3 2194.13 133.378   3
   1  -5   3 2191.25 131.351   3
  -1  -5  -4 596.261 98.1186   2
  -1   5  -4 880.141 93.6791   4
   1  -5   4 879.826 109.648   3
   1  -5   4 803.849 106.726   1
  -1   5  -4 746.100 98.4275   6
   1  -5   4 778.528 85.4111   6
   1   5   4 832.403 104.907   3
  -1   5  -5 12155.0 325.208   4
  -1   5  -5 12037.3 329.767   6
   1   5   5 12076.2 384.589   3
   1  -5   5 11895.4 364.932   1
   1  -5   5 12075.5 387.326   3
   1  -5   5 12243.8 302.447   6
  -1  -5  -5 11932.8 394.023   2
  -1   5  -6 25830.3 496.825   6
   1   5   6 25080.2 608.819   3
  -1  -5  -6 25491.3 598.970   2
   1  -5   6 25879.3 573.752   1
  -1  -5  -6 25298.8 336.223   6
   1  -5   6 25873.0 448.949   6
   1  -5   6 24971.5 602.351   3
   1   5   7 3533.67 259.647   3
  -1   5  -7 3726.06 197.725   6
  -1  -5  -7 3755.52 256.265   2
  -1  -5  -7 3515.72 123.576   6
   1  -5   7 3574.20 235.588   1
   1  -5   7 3271.56 192.066   5
   1  -5   7 3512.34 174.495   6
   1  -5   7 3621.44 257.487   3
   1  -5   8 4065.65 221.236   5
   1   5   8 4427.37 305.284   3
  -1   5  -8 4062.02 207.976   6
   1  -5   8 4278.70 301.633   3
   1  -5   8 4304.30 278.166   1
  -1  -5  -8 4551.91 291.744   2
   1  -5   9-9.33758 87.5886   3
   1  -5   9-29.4912 85.2919   1
   1   5   9-69.1390 107.977   3
  -1  -5  -9 34.0890 69.8513   2
   1  -5   9 190.411 81.4288   5
   1  -5  10 5.11942 92.2558   1
  -1  -5 -10-61.7887 104.580   2
   1  -5  10 78.1202 109.743   3
   1   5  10 63.0361 117.027   3
  -1  -5 -11-24.5918 97.1952   2
   1  -5  11 33.5898 85.6807   1
   1  -5  12 1246.29 190.578   1
  -1   6  11 117.087 123.526   3
  -1  -6  11 278.977 142.230   3
  -1  -6  10 617.585 165.925   3
   1  -6 -10 431.209 100.160   2
  -1  -6  10 572.185 134.909   1
  -1   6  10 488.597 148.021   3
  -1   6   9 2891.32 264.807   3
   1  -6  -9 2521.17 210.816   2
  -1  -6   9 2461.47 206.466   1
   1   6  -9 2856.27 208.670   6
  -1  -6   9 2687.77 256.331   3
   1  -6  -8 2352.52 155.542   6
  -1  -6   8 2664.46 242.554   3
  -1   6   8 2463.21 232.738   3
   1  -6  -8 2554.63 199.473   2
  -1  -6   8 2818.52 153.347   5
  -1  -6   8 2782.08 206.333   1
   1   6  -8 2890.03 211.563   6
   1   6  -7 124.129 56.5058   2
   1   6  -7 160.377 54.7079   4
  -1  -6   7 97.6396 73.5849   1
   1  -6  -7 57.0571 76.4332   2
  -1  -6   7 13.5114 45.2099   5
   1   6  -7 132.304 85.0573   6
  -1  -6   7 111.225 96.4763   3
  -1   6   7-3.99931 88.9313   3
   1  -6  -7 123.710 60.8040   6
  -1  -6   6 4004.81 214.115   1
   1   6  -6 4169.60 236.481   6
  -1   6   6 4043.17 251.454   3
   1  -6  -6 4028.02 243.016   2
   1   6  -6 4008.77 180.364   2
  -1  -6   6 4102.42 255.378   3
  -1  -6   5-9.94457 68.9966   3
  -1   6   5 112.350 83.0144   3
   1   6  -5 109.915 57.6250   2
  -1  -6   5 31.0577 52.4201   1
   1  -6  -5 19.2028 70.3343   2
   1   6  -5 9.82766 66.4858   6
  -1   6   4 3511.00 190.668   3
  -1  -6   4 3865.27 198.202   3
   1   6  -4 3803.73 208.459   6
   1   6  -4 3495.94 156.553   2
  -1   6   4 3791.79 190.368   2
  -1  -6   4 3941.55 179.360   1
  -1  -6   4 3522.26 184.440   6
   1  -6  -4 3520.07 207.922   2
   1  -6  -3 8615.18 288.743   2
  -1   6   3 7928.87 264.085   2
   1   6  -3 8055.79 294.156   6
  -1  -6   3 7681.07 209.097   4
  -1  -6   3 8263.88 242.682   1
   1   6  -3 7983.60 224.675   2
  -1  -6   3 7865.00 272.303   6
   1   6  -2 410.319 68.6920   2
  -1  -6   2 459.855 86.2105   6
   1   6  -2 374.146 94.8866   6
   1  -6  -2 373.639 88.2288   2
  -1   6   2 341.290 77.1170   2
  -1  -6   2 304.472 65.7810   2
   1   6  -1 323.702 63.7861   2
  -1  -6   1 378.304 73.2584   2
  -1   6   1 437.422 83.8438   2
   1  -6  -1 257.401 92.4173   2
  -1  -6   1 411.154 77.4271   6
   1   6  -1 369.289 86.5535   6
  -1   6   0 52159.5 625.042   2
   1  -6   0 51679.9 641.868   2
   1   6   0 51260.6 624.961   6
   1   6   0 52545.8 585.018   2
  -1  -6   0 51369.7 594.459   6
  -1  -6   0 51497.8 612.449   2
  -1  -6  -1 301.531 62.0336   6
  -1  -6  -1 291.951 36.4175   3
  -1   6  -1 326.032 74.2799   2
   1   6   1 290.394 69.5565   6
   1   6   1 270.921 74.7525   2
  -1  -6  -1 327.328 83.3998   2
  -1   6  -1 284.223 37.4512   3
   1  -6   1 260.781 66.7579   6
   1  -6   1 234.964 82.3428   2
   1  -6   2 27.3291 64.8132   4
  -1  -6  -2-6.82956 41.7869   6
   1  -6   2 14.3203 43.9169   6
  -1  -6  -2 66.1162 37.3275   3
  -1   6  -2 102.315 67.6078   2
   1   6   2 39.4037 46.5285   2
  -1   6  -2 52.6051 36.2737   3
  -1  -6  -2-24.0543 77.5667   2
  -1  -6  -3 14095.9 390.153   2
   1  -6   3 14182.7 337.400   6
  -1   6  -3 13647.8 356.908   6
  -1  -6  -3 14101.3 284.864   6
   1   6   3 13978.4 358.213   2
   1  -6   3 14358.9 360.386   1
   1  -6   3 14264.8 319.967   3
   1   6   3 13894.8 311.598   3
   1  -6   3 14201.4 337.664   4
  -1   6  -3 13902.3 333.805   2
   1  -6   4 8330.80 286.712   3
   1   6   4 8570.68 287.243   3
  -1   6  -4 8604.53 288.751   6
   1  -6   4 8685.71 268.429   6
  -1  -6  -4 8848.41 329.052   2
  -1  -6  -4 8356.35 222.090   6
  -1   6  -4 8283.69 275.724   2
   1  -6   4 8422.68 297.076   1
  -1   6  -4 8674.75 267.550   4
  -1  -6  -5 38179.1 714.189   2
  -1   6  -5 38963.1 583.501   4
   1  -6   5 39545.6 680.006   3
   1   6   5 38697.1 676.742   3
   1  -6   5 39188.4 674.825   1
  -1   6  -5 39098.6 636.745   6
   1  -6   5 38712.2 571.005   6
  -1  -6  -6 6367.38 315.554   2
   1  -6   6 6740.77 318.832   3
   1   6   6 6386.74 310.624   3
   1  -6   6 6265.26 233.878   6
  -1   6  -6 6478.41 271.247   6
   1  -6   6 6510.36 298.127   1
  -1   6  -7 117.212 65.9144   6
   1   6   7 66.5724 82.3489   3
  -1  -6  -7 103.120 34.9745   6
  -1  -6  -7 48.5193 80.6500   2
   1  -6   7 70.3244 75.9068   3
   1  -6   7 164.924 96.8844   1
  -1   6  -8 586.313 100.621   6
   1   6   8 474.161 121.941   3
  -1  -6  -8 816.096 163.300   2
   1  -6   8 412.758 108.141   1
   1  -6   8 517.611 96.6199   5
   1  -6   8 462.914 125.994   3
   1  -6   9 2984.87 200.326   5
  -1  -6  -9 2891.41 252.733   2
   1   6   9 2341.65 245.967   3
   1  -6   9 2771.55 267.748   3
   1  -6   9 2753.71 235.170   1
   1  -6  10 364.303 131.785   3
   1  -6  10 150.835 90.4437   1
   1   6  10 271.970 128.918   3
  -1  -6 -10 332.445 108.819   2
  -1  -6 -11 1859.85 200.024   2
   1  -6  11 1942.44 221.685   1
   1  -6  12 391.910 137.346   1
  -1   7  11 1754.21 234.587   3
  -1  -7  11 1414.85 209.478   3
  -1   7  10 2374.92 262.855   3
  -1  -7  10 2114.24 199.426   1
   1  -7 -10 1515.56 183.534   2
  -1  -7  10 1904.52 237.785   3
   1   7  -9 189.606 85.2293   6
  -1  -7   9 16.8563 72.1254   1
  -1  -7   9 196.407 110.261   3
   1  -7  -9-13.7185 87.0738   2
  -1   7   9 246.784 123.956   3
  -1  -7   8 511.730 127.907   3
  -1  -7   8 618.989 120.974   1
   1  -7  -8 681.552 133.231   2
  -1  -7   8 656.485 83.4413   5
   1   7  -8 731.158 127.293   6
   1  -7  -8 640.362 94.3228   6
  -1   7   8 625.502 139.247   3
   1  -7  -7 3813.90 253.717   2
   1  -7  -7 3403.78 184.002   6
   1   7  -7 3542.78 235.844   6
  -1  -7   7 3267.31 209.719   1
  -1  -7   7 3484.94 167.062   5
  -1  -7   7 3468.16 251.527   3
  -1   7   7 3613.72 258.048   3
  -1  -7   6 11770.2 361.246   1
   1   7  -6 11316.4 402.362   6
   1   7  -6 12168.6 314.844   2
   1  -7  -6 11388.3 413.015   2
  -1   7   6 11871.4 417.808   3
  -1  -7   6 12344.1 426.609   3
  -1   7   5 266.142 81.8369   3
   1   7  -5 312.371 67.0581   2
  -1  -7   5 304.055 72.2635   1
   1   7  -5 290.321 92.4555   6
  -1  -7   5 429.762 98.4395   3
   1  -7  -5 349.418 101.389   2
  -1  -7   4 1585.03 133.382   3
   1   7  -4 1267.83 139.392   6
   1   7  -4 1454.03 111.119   2
   1  -7  -4 1298.49 142.226   2
  -1  -7   4 1323.75 98.1903   4
  -1  -7   4 1492.77 123.159   1
  -1   7   4 1305.34 125.347   3
  -1  -7   3 7.23394 56.1974   6
  -1  -7   3-2.97540 48.1209   3
  -1   7   3 32.7379 52.6873   3
  -1  -7   3 109.505 61.5879   4
  -1   7   3 97.0862 67.6581   2
   1  -7  -3 33.4591 77.5296   2
   1   7  -3 46.9586 75.9067   6
   1   7  -3 25.7034 49.0273   2
  -1   7   2 14132.1 357.635   2
   1  -7  -2 14043.6 383.431   2
  -1  -7   2 14213.6 327.833   2
   1   7  -2 13900.6 323.807   2
   1   7  -2 14356.3 387.154   6
  -1  -7   2 14055.6 354.628   6
   1   7  -1 3832.49 173.224   2
  -1  -7   1 3882.14 182.070   2
   1  -7  -1 3816.62 202.102   2
  -1  -7   1 4084.79 192.054   6
  -1   7   1 4123.48 197.796   2
   1   7  -1 3423.80 196.647   6
  -1  -7   0 49921.5 646.875   2
  -1  -7   0 48650.8 624.450   6
   1  -7   0 48945.5 635.508   6
   1   7   0 49461.0 657.996   6
   1  -7   0 50192.0 674.165   2
   1   7   0 49720.6 609.726   2
  -1   7   0 48723.9 650.389   2
  -1   7  -1 457.352 79.1417   2
   1  -7   1 467.351 89.0808   2
  -1  -7  -1 429.825 73.7333   6
  -1  -7  -1 569.026 98.1741   2
  -1   7  -1 497.750 39.9342   3
   1  -7   1 408.700 85.0350   6
  -1  -7  -1 537.023 42.3670   3
   1   7   1 372.126 80.5564   2
   1  -7   2 208.776 88.7138   4
  -1   7  -2 151.083 76.4296   2
  -1  -7  -2 110.226 54.9049   6
   1   7   2 103.816 69.0287   2
  -1  -7  -2 281.955 96.3903   2
   1  -7   2 179.567 93.4784   2
   1  -7   2 90.2888 57.6194   6
  -1   7  -2 163.381 45.9636   3
  -1  -7  -2 121.550 41.2270   3
   1   7   3 56.1655 56.2862   3
   1  -7   3 67.9502 50.1106   3
  -1  -7  -3 52.7846 42.0972   6
   1  -7   3-97.5310 81.0170   4
   1  -7   3 150.471 95.4179   1
  -1  -7  -3 54.1219 68.6281   2
  -1   7  -3-56.2022 72.1900   6
  -1   7  -3-24.8565 66.8205   2
   1  -7   3-2.69381 54.4269   6
  -1   7  -4 4422.24 229.435   6
   1  -7   4 5164.39 220.878   3
  -1  -7  -4 4638.41 251.702   2
   1  -7   4 4750.74 235.173   1
   1   7   4 4865.88 215.238   3
  -1   7  -4 4454.53 209.296   2
   1  -7   4 4750.48 210.603   4
   1  -7   4 5001.66 216.165   6
  -1  -7  -4 4517.00 178.145   6
   1  -7   5 1579.75 160.851   1
  -1  -7  -5 1187.07 93.4720   6
   1  -7   5 1212.65 133.936   3
  -1  -7  -5 1384.42 162.449   2
  -1   7  -5 1278.52 130.305   6
   1   7   5 1164.23 126.098   3
  -1   7  -6-21.6796 56.5806   6
  -1  -7  -6 1.30704 36.8780   6
   1  -7   6-82.2501 88.0600   3
   1   7   6 18.5432 70.8169   3
   1  -7   6-31.0182 68.0611   1
  -1  -7  -6 16.0979 84.3951   2
   1  -7   7 1047.68 153.435   3
  -1   7  -7 1226.18 134.945   6
  -1  -7  -7 1239.95 88.0604   6
   1   7   7 1349.96 170.378   3
  -1  -7  -7 1320.52 170.363   2
   1  -7   7 1346.46 162.462   1
   1  -7   8 629.042 139.195   3
   1  -7   8 696.368 103.157   5
  -1   7  -8 657.689 107.006   6
   1  -7   8 614.915 127.262   1
  -1  -7  -8 810.043 155.123   2
   1   7   8 696.504 150.840   3
   1  -7   9 29.3887 107.317   3
   1  -7   9-16.8670 87.7310   1
   1  -7   9 55.9964 72.3030   5
   1   7   9 135.363 104.782   3
  -1  -7  -9 150.590 112.285   2
   1  -7  10 21.3386 80.2189   1
  -1  -7 -10-154.443 120.108   2
   1  -7  11 2156.80 227.259   1
  -1  -7 -11 1898.93 213.000   2
  -1  -8  11 2008.93 250.395   3
  -1   8  11 1693.58 233.687   3
  -1  -8  10 339.869 104.289   1
  -1   8  10 192.566 120.545   3
   1  -8 -10 318.579 123.327   2
  -1  -8  10 129.397 112.167   3
   1   8  -9 3010.65 233.912   6
  -1  -8   9 2993.88 229.218   1
   1  -8  -9 3487.83 273.204   2
  -1   8   9 3144.15 278.326   3
  -1  -8   9 3129.22 275.955   3
   1  -8  -8 479.157 85.9743   6
  -1  -8   8 507.935 103.984   1
   1  -8  -8 571.283 133.486   2
   1   8  -8 565.135 121.685   6
  -1  -8   8 548.763 80.4083   5
  -1   8   8 542.637 132.809   3
  -1  -8   8 400.659 113.345   3
   1  -8  -7 3134.03 242.881   2
  -1   8   7 3045.09 239.893   3
   1   8  -7 3134.48 230.726   6
  -1  -8   7 3312.51 252.872   3
  -1  -8   7 3065.65 202.858   1
   1   8  -6 16.3624 47.7325   2
  -1  -8   6 87.4101 81.3998   3
   1   8  -6-23.9466 76.7312   6
   1  -8  -6 121.523 85.8963   2
  -1  -8   6 42.9598 62.9145   1
  -1   8   6 119.564 84.6428   3
   1   8  -5 6468.85 310.480   6
   1  -8  -5 6454.78 312.661   2
  -1   8   5 6783.50 289.299   3
   1   8  -5 6811.44 244.855   2
  -1  -8   5 6834.97 290.344   3
  -1  -8   5 6509.47 267.585   1
  -1  -8   4 345.310 68.9733   4
   1   8  -4 360.631 74.0172   2
  -1  -8   4 358.144 80.2356   3
  -1  -8   4 304.611 83.1363   1
   1   8  -4 192.964 90.8999   6
  -1   8   4 265.431 70.7561   3
   1  -8  -4 363.224 112.689   2
  -1  -8   3 11186.9 315.527   2
   1  -8  -3 12206.1 390.819   2
  -1  -8   3 11847.1 293.247   3
  -1   8   3 12014.3 294.226   3
   1   8  -3 11925.7 387.907   6
   1   8  -3 12154.3 314.446   2
  -1  -8   3 11658.2 294.649   4
  -1  -8   2 2016.65 145.547   2
  -1   8   2 2278.91 158.349   2
   1   8  -2 1622.83 166.748   6
  -1  -8   2 2274.00 152.795   6
   1   8  -2 2006.21 136.595   2
   1  -8  -2 1739.38 161.379   2
  -1  -8   1 11278.1 324.088   2
  -1   8   1 12483.7 346.707   2
   1   8  -1 11500.3 364.340   6
   1   8  -1 11222.8 306.552   2
  -1  -8   1 12000.8 337.702   6
   1  -8  -1 11579.5 362.857   2
   1  -8   0 2914.20 173.892   6
   1   8   0 3083.41 187.144   6
  -1  -8   0 2542.22 170.434   2
   1   8   0 2855.33 164.033   2
   1  -8   0 2837.05 188.753   2
  -1  -8   0 2701.01 166.926   6
  -1   8   0 3002.45 177.615   2
   1  -8   1 1333.17 137.606   2
  -1  -8  -1 1064.50 107.027   6
   1  -8   1 1213.33 121.751   6
   1   8   1 1038.94 108.459   2
  -1   8  -1 1020.31 116.093   2
  -1  -8  -1 1192.60 57.2002   3
  -1   8  -1 1183.56 55.4065   3
  -1  -8  -1 959.188 116.420   2
  -1   8  -2 2356.65 163.652   2
  -1  -8  -2 2117.24 143.749   6
  -1  -8  -2 2191.38 175.324   2
   1  -8   2 2533.90 180.123   2
   1  -8   2 2531.81 166.828   6
   1  -8   3 9522.24 311.647   6
   1  -8   3 8930.21 297.631   4
  -1  -8  -3 9538.86 273.637   6
  -1   8  -3 9177.29 304.748   2
  -1  -8  -3 9719.63 355.835   2
  -1  -8  -4 2129.70 134.212   6
   1  -8   4 1804.90 144.918   4
   1  -8   4 2075.50 144.808   3
   1   8   4 1964.49 141.045   3
  -1   8  -4 2110.01 173.862   6
   1  -8   4 1995.81 164.390   1
  -1  -8  -4 1930.54 175.038   2
   1   8   5 167.339 75.7377   3
   1  -8   5 161.999 77.4158   3
  -1  -8  -5 199.660 53.4777   6
  -1   8  -5 183.006 79.6330   6
   1  -8   5-33.9932 73.6236   1
  -1  -8  -5 147.349 99.5033   2
  -1  -8  -6 2941.68 146.875   6
   1   8   6 3049.76 220.191   3
   1  -8   6 2836.60 209.915   1
   1  -8   6 3061.33 224.227   3
  -1  -8  -6 2862.28 232.473   2
  -1   8  -6 2917.50 204.861   6
   1  -8   7 13.2645 80.3581   1
   1   8   7 131.843 91.2796   3
  -1  -8  -7-6.37943 89.4584   2
   1  -8   7 20.2493 79.8530   3
  -1   8  -7-13.9019 68.4687   6
  -1  -8  -8 114.156 102.643   2
   1  -8   8 41.1206 83.5724   3
   1   8   8 265.926 111.472   3
   1  -8   8 41.5336 84.1780   1
  -1   8  -8 131.511 76.9825   6
   1   8   9 505.846 145.455   3
   1  -8   9 303.677 117.951   1
  -1  -8  -9 310.193 107.373   2
   1  -8   9 509.672 97.5620   5
   1  -8   9 483.245 134.146   3
   1  -8  10 542.599 128.931   1
  -1  -8 -10 480.046 140.383   2
   1  -8  11 253.430 124.381   1
  -1  -8 -11-17.3702 95.2716   2
  -1   9  11 3068.46 299.301   3
  -1  -9  11 2561.47 274.170   3
  -1  -9  10 102.470 108.167   3
   1  -9 -10 312.144 125.978   2
  -1   9  10 2.46060 108.107   3
  -1  -9  10 172.828 100.791   1
  -1  -9   9 431.775 132.195   3
   1   9  -9 99.3528 79.9297   6
  -1  -9   9 139.916 83.6214   1
  -1   9   9 321.290 116.005   3
   1  -9  -9 207.155 108.186   2
   1  -9  -8 1823.04 203.169   2
  -1   9   8 1252.82 173.861   3
   1   9  -8 1557.73 187.925   6
   1  -9  -8 1694.42 141.064   6
  -1  -9   8 1507.25 165.628   1
  -1  -9   8 1397.85 178.276   3
  -1   9   7 3022.92 236.387   3
  -1  -9   7 3391.40 222.846   1
   1   9  -7 2960.70 235.541   6
   1  -9  -7 2821.37 245.077   2
  -1  -9   7 2679.95 224.049   3
  -1  -9   6 610.425 119.058   3
  -1  -9   6 734.478 114.130   1
  -1   9   6 555.513 113.535   3
   1   9  -6 571.433 114.420   6
   1  -9  -6 530.993 128.542   2
  -1  -9   5 490.946 95.0947   3
  -1   9   5 396.348 89.5257   3
   1  -9  -5 541.474 114.280   2
   1   9  -5 453.264 77.5622   2
   1   9  -5 597.280 118.767   6
  -1  -9   5 432.882 91.5676   1
  -1  -9   4 10860.3 302.518   4
   1   9  -4 11790.5 327.517   2
  -1  -9   4 11657.6 329.980   3
  -1  -9   4 10894.6 342.323   1
   1  -9  -4 11029.9 412.315   2
   1   9  -4 10811.4 405.991   6
  -1   9   4 11449.8 325.965   3
   1   9  -3 1695.97 136.897   2
  -1   9   3 1855.81 119.902   3
  -1  -9   3 1777.53 118.987   3
   1   9  -3 1555.63 160.126   6
  -1  -9   3 1756.85 145.586   2
   1  -9  -3 1875.91 172.439   2
   1  -9  -2 5631.07 279.971   2
  -1  -9   2 5337.51 158.062   3
  -1  -9   2 5087.80 229.998   2
   1   9  -2 5704.37 230.199   2
  -1   9   2 5385.42 156.105   3
   1   9  -2 5618.94 279.808   6
  -1  -9   1 18273.3 435.132   2
   1  -9  -1 19091.2 480.435   2
   1   9  -1 19950.2 429.402   2
   1   9  -1 18887.6 477.402   6
  -1  -9   1 19144.1 203.917   3
   1  -9  -1 19602.5 451.986   6
  -1   9   1 19044.4 201.965   3
   1   9   0 30708.3 581.565   6
  -1  -9   0 30404.6 575.425   2
  -1  -9   0 29379.6 539.672   6
   1   9   0 29913.5 536.451   2
   1  -9   0 28145.8 584.033   2
  -1   9  -1 16733.4 421.910   2
  -1  -9  -1 16529.7 394.843   6
  -1  -9  -1 16167.6 436.942   2
   1  -9   1 15837.2 433.354   2
  -1  -9  -2 23036.2 458.362   6
  -1  -9  -2 22624.0 540.670   2
   1  -9   2 21896.9 503.598   2
   1  -9   3 695.744 108.966   4
  -1  -9  -3 828.021 134.362   2
  -1  -9  -3 513.709 81.5105   6
  -1  -9  -4 4918.73 208.811   6
  -1  -9  -4 5394.15 292.393   2
   1  -9   4 4597.09 233.495   4
   1  -9   4 4909.02 253.005   1
  -1   9  -4 4775.85 261.788   6
  -1  -9  -5 160.015 54.7912   6
  -1   9  -5 330.037 99.4335   6
   1  -9   5 25.7625 67.0682   1
   1   9   5 81.5526 65.1633   3
  -1  -9  -5 20.6497 83.3781   2
   1  -9   5 160.612 75.6975   3
   1   9   6 2925.47 213.525   3
   1  -9   6 2486.05 205.622   1
   1  -9   6 2775.45 210.702   3
  -1  -9  -6 2975.38 244.474   2
  -1   9  -6 2756.55 210.854   6
  -1  -9  -6 2761.24 153.053   6
  -1  -9  -7 2718.61 242.201   2
   1  -9   7 2297.72 215.689   3
  -1   9  -7 2623.03 204.658   6
   1   9   7 2792.85 229.986   3
   1  -9   7 2500.46 211.358   1
   1   9   8 4797.21 309.718   3
  -1  -9  -8 5263.34 333.379   2
   1  -9   8 5735.54 337.710   3
   1  -9   8 5157.65 305.681   1
   1  -9   9 90.5079 100.290   1
  -1  -9  -9 38.1777 94.2552   2
   1  -9  10 943.002 168.143   1
  -1  -9 -10 467.557 142.424   2
   1  -9  11 3762.30 291.033   1
  -1  -9 -11 3991.20 319.401   2
  -1 -10  11 43.1161 115.481   3
  -1  10  11-28.5077 104.947   3
   1 -10 -10 471.340 145.297   2
  -1 -10  10 777.463 177.703   3
  -1  10  10 411.338 139.295   3
  -1 -10   9 71.5685 101.102   3
  -1 -10   9 248.762 98.1743   1
   1 -10  -9 139.288 120.948   2
   1  10  -9 275.627 115.108   6
  -1  10   9 210.232 113.932   3
   1 -10  -8 45.0920 55.1415   6
   1 -10  -8-169.113 110.507   2
  -1 -10   8-66.1635 95.6803   1
  -1  10   8 11.7968 92.9114   3
  -1 -10   8 50.9517 102.290   3
   1  10  -8 54.6140 82.9862   6
   1 -10  -7 1124.83 175.891   2
  -1  10   7 884.641 142.324   3
   1  10  -7 525.714 135.215   6
  -1 -10   7 872.776 141.721   3
  -1 -10   7 628.495 109.596   1
  -1 -10   6 2264.00 188.467   3
   1 -10  -6 2024.23 212.493   2
  -1  10   6 1970.54 174.770   3
  -1 -10   6 2128.40 173.472   1
   1  10  -6 2272.29 214.845   6
   1 -10  -5 2706.71 231.837   2
  -1  10   5 2460.53 181.202   3
   1  10  -5 2562.08 229.897   6
  -1 -10   5 2619.01 185.585   3
  -1 -10   5 2436.32 176.588   1
  -1 -10   5 2195.19 143.746   4
   1  10  -4 747.593 133.289   6
  -1 -10   4 594.918 85.8489   3
  -1  10   4 661.127 89.4962   3
   1 -10  -4 607.698 128.561   2
  -1 -10   4 540.947 88.2659   4
  -1 -10   4 890.881 120.725   1
   1  10  -3 127.742 84.7163   6
  -1 -10   3 140.477 80.5920   2
   1 -10  -3 140.362 93.0479   2
  -1  10   3 49.3328 41.0552   3
  -1 -10   3 58.5605 46.8251   3
   1  10  -3 54.7125 54.3858   2
  -1 -10   2 4138.45 222.589   2
   1 -10  -2 3728.62 242.489   2
   1  10  -2 4165.36 209.053   2
  -1  10   2 4002.60 130.127   3
   1  10  -2 3894.43 249.369   6
  -1 -10   2 4107.92 133.892   3
  -1 -10   1 117481. 1164.34   2
  -1  10   1 114689. 441.098   3
   1 -10  -1 116334. 1238.40   2
  -1 -10   1 114440. 446.991   3
   1  10   0 23968.7 545.485   6
   1 -10   0 23708.5 560.091   2
  -1 -10   0 23551.1 540.029   2
  -1 -10  -1 3984.88 241.882   2
   1 -10   1 3715.76 234.082   2
   1 -10   2 296.854 100.263   2
  -1 -10  -2 107.082 82.7376   2
   1 -10   3 6765.79 288.750   4
  -1 -10  -3 6410.94 313.628   2
  -1 -10  -4 804.680 98.0786   6
   1 -10   4 793.634 118.500   4
  -1 -10  -4 933.980 152.992   2
   1 -10   4 910.122 128.940   1
  -1 -10  -5 15886.0 380.303   6
   1 -10   5 16478.5 446.789   4
  -1 -10  -5 15621.2 533.791   2
   1 -10   5 16250.3 488.817   1
  -1 -10  -6 31.5606 57.7463   6
   1 -10   6-58.1681 106.462   1
  -1  10  -6-63.1565 81.1257   6
  -1 -10  -6 5.73546 88.1636   2
   1 -10   7 135.909 97.9795   1
  -1 -10  -7 162.788 117.532   2
  -1 -10  -8 631.888 147.893   2
   1 -10   8 511.970 132.075   1
  -1 -10  -9 7595.20 429.252   2
   1 -10   9 7523.72 390.037   1
   1 -10  10 535.554 140.979   1
  -1 -10 -10 472.323 144.819   2
   1 -10  11 582.921 141.008   1
  -1 -10 -11 525.790 148.851   2
  -1  11  11 2416.20 266.659   3
  -1  11  10 744.343 156.143   3
   1 -11 -10 906.944 181.143   2
  -1 -11  10 828.975 171.174   3
  -1  11   9 141.438 92.7534   3
   1 -11  -9 165.001 133.606   2
  -1 -11   9 171.538 103.046   3
  -1 -11   9-21.3513 71.1399   1
   1  11  -9 35.4114 81.4502   6
  -1 -11   8 161.951 86.4607   3
  -1 -11   8 319.194 98.4779   1
   1  11  -8 261.929 110.614   6
  -1  11   8 146.545 94.3442   3
   1 -11  -8 271.734 127.957   2
  -1 -11   7 618.741 118.875   1
  -1 -11   7 616.132 123.567   3
  -1  11   7 582.637 119.559   3
   1  11  -7 645.512 132.299   6
   1 -11  -7 564.293 141.989   2
   1  11  -6 3299.44 261.798   6
  -1  11   6 3472.35 229.580   3
  -1 -11   6 3396.51 226.682   1
  -1 -11   6 3322.09 224.785   3
   1 -11  -6 3466.75 275.562   2
  -1  11   5 2461.32 172.714   3
   1 -11  -5 2340.69 219.767   2
  -1 -11   5 2350.34 174.578   3
  -1 -11   5 2192.94 151.556   4
  -1 -11   5 2365.16 184.638   1
   1  11  -5 2298.16 214.324   6
   1 -11  -4 1002.91 159.746   2
  -1 -11   4 1133.83 112.147   3
  -1  11   4 1312.37 113.426   3
   1  11  -4 1169.25 163.569   6
  -1 -11   4 1246.32 127.322   4
   1  11  -3 935.216 142.709   6
   1 -11  -3 848.454 139.285   2
  -1  11   3 1011.17 89.2851   3
  -1 -11   3 995.340 89.7917   3
  -1 -11   3 1134.85 132.558   2
  -1 -11   2 3456.66 118.019   3
   1  11  -2 3405.17 241.216   6
  -1 -11   2 3366.67 208.930   2
  -1  11   2 3534.83 117.309   3
   1 -11  -2 3391.67 243.014   2
  -1 -11   1 20469.4 520.415   2
   1 -11  -1 21996.3 573.771   2
   1  11  -1 20892.7 557.429   6
   1 -11   0 7488.99 336.845   2
  -1 -11   0 7306.92 321.074   2
  -1 -11  -1 6946.20 319.815   2
   1 -11   1 6436.79 305.492   2
  -1 -11  -2 504.885 126.037   2
   1 -11   2 598.935 116.312   2
   1 -11   3 5383.67 271.415   4
  -1 -11  -3 5709.60 317.746   2
   1 -11   4 95.1681 77.7650   4
  -1 -11  -4 197.341 97.5421   2
   1 -11   4 112.687 92.2573   1
   1 -11   5 72.2974 84.5763   1
   1 -11   5-2.36934 72.3177   4
  -1 -11  -5 34.3535 94.7985   2
   1 -11   6 184.796 86.1810   1
  -1 -11  -6 341.968 126.361   2
   1 -11   7 6619.97 347.683   1
  -1 -11  -7 5865.99 369.544   2
  -1 -11  -8 27.5198 102.736   2
   1 -11   8 50.9172 96.4999   1
  -1 -11  -9-38.6522 117.427   2
   1 -11   9 115.523 96.5693   1
   1 -11  10 242.845 113.648   1
  -1 -11 -10 245.241 140.824   2
  -1 -11 -11 1253.39 207.023   2
   1 -11  11 1357.85 194.186   1
  -1  12  11 224.714 148.139   3
   1 -12 -10 231.371 122.605   2
  -1 -12  10 45.2982 106.679   3
  -1  12  10 132.017 123.234   3
   1  12  -9-55.6607 98.1110   6
  -1 -12   9 100.046 95.2195   1
  -1  12   9-21.4826 95.9363   3
  -1 -12   9 8.39906 93.7912   3
   1 -12  -9 52.4596 108.883   2
   1 -12  -8 542.467 149.259   2
  -1  12   8 478.509 119.578   3
  -1 -12   8 470.577 119.504   3
  -1 -12   8 660.477 127.863   1
   1  12  -8 404.322 140.429   6
  -1 -12   7 5211.47 293.457   1
   1 -12  -7 5350.32 354.516   2
   1  12  -7 5384.21 341.826   6
  -1 -12   7 6223.36 327.381   3
  -1  12   7 5043.66 289.804   3
  -1 -12   6 748.507 118.784   3
  -1  12   6 548.647 102.514   3
   1 -12  -6 588.617 158.321   2
  -1 -12   6 565.323 114.144   1
   1  12  -6 634.552 145.811   6
   1 -12  -5 671.747 161.180   2
   1  12  -5 539.208 142.922   6
  -1 -12   5 547.721 115.563   1
  -1 -12   5 359.931 86.0513   3
  -1  12   5 387.833 83.7111   3
  -1 -12   5 356.709 85.2394   4
  -1  12   4 2427.96 149.581   3
   1  12  -4 2301.27 221.659   6
  -1 -12   4 2389.74 176.162   4
   1 -12  -4 2322.25 226.500   2
  -1 -12   4 2596.49 156.395   3
  -1  12   3 3151.90 139.846   3
  -1 -12   3 3323.45 145.229   3
  -1 -12   3 3081.29 211.977   2
   1 -12  -3 3229.66 254.553   2
   1  12  -3 3850.20 274.030   6
   1 -12  -2 2205.53 204.416   2
  -1  12   2 2116.09 86.8734   3
  -1 -12   2 1952.27 86.2843   3
  -1 -12   2 1962.62 177.696   2
   1  12  -2 2285.49 206.295   6
   1 -12  -1 1195.73 160.671   2
   1  12  -1 1192.92 152.329   6
  -1 -12   1 1082.02 139.723   2
  -1 -12   0 423.503 113.820   2
   1 -12   0 489.634 125.870   2
   1 -12   1 9760.89 394.433   2
  -1 -12  -1 9943.69 400.543   2
   1 -12   2 5562.50 297.122   2
  -1 -12  -2 6064.99 327.472   2
   1 -12   3 3886.61 259.276   2
  -1 -12  -3 3735.78 269.703   2
   1 -12   3 3647.74 233.326   4
   1 -12   4 2191.18 204.897   1
  -1 -12  -4 2208.13 222.928   2
   1 -12   4 2299.31 189.064   4
   1 -12   5 3325.25 246.672   1
   1 -12   5 3685.36 232.686   4
  -1 -12  -5 3267.40 269.662   2
  -1 -12  -6 3861.03 303.989   2
   1 -12   6 4139.34 276.608   1
  -1 -12  -7-73.0494 101.321   2
   1 -12   7 148.094 108.711   1
  -1 -12  -8 147.155 134.441   2
   1 -12   8-8.82576 82.9313   1
  -1 -12  -9 154.423 121.515   2
   1 -12   9 76.1812 102.360   1
   1 -12  10 320.984 128.441   1
  -1 -12 -10-31.2734 118.144   2
   1 -13 -10 1059.23 199.730   2
  -1 -13  10 701.240 149.194   3
  -1  13  10 564.023 136.051   3
  -1  13   9-27.9852 92.7751   3
   1  13  -9 124.338 104.483   6
  -1 -13   9 80.8586 103.897   1
  -1 -13   9-62.2059 88.0254   3
   1 -13  -9-26.4318 113.060   2
  -1 -13   8 492.585 122.254   1
   1  13  -8 361.868 131.443   6
  -1 -13   8 143.608 98.4725   3
  -1  13   8 438.131 124.936   3
   1 -13  -8 466.048 149.409   2
   1 -13  -7 3922.58 323.763   2
  -1 -13   7 3562.34 251.330   1
   1  13  -7 3626.72 297.074   6
  -1 -13   7 3980.01 259.275   3
  -1  13   7 3286.36 234.152   3
   1  13  -6 1867.89 226.308   6
  -1 -13   6 2360.78 202.202   1
   1 -13  -6 2408.20 254.247   2
  -1 -13   6 2147.13 182.531   3
  -1  13   6 2292.74 182.073   3
  -1 -13   5 5648.17 267.858   4
   1  13  -5 5812.47 362.464   6
  -1  13   5 5769.20 251.752   3
  -1 -13   5 6197.78 306.326   1
  -1 -13   5 5853.18 257.820   3
   1 -13  -5 5223.99 342.172   2
   1 -13  -4 385.483 148.065   2
  -1 -13   4 308.152 99.7163   4
  -1  13   4 236.653 58.7579   3
  -1 -13   4 268.814 67.9030   3
   1  13  -4 263.324 115.013   6
  -1 -13   3 1836.59 110.051   3
   1  13  -3 1957.18 213.587   6
  -1 -13   3 1969.98 179.943   2
   1 -13  -3 1762.74 201.992   2
  -1  13   3 1978.74 108.755   3
   1  13  -2 46.0622 89.9220   6
   1 -13  -2 80.0610 80.0239   2
  -1 -13   2 102.325 92.7755   2
  -1 -13   1 2607.21 212.490   2
   1 -13  -1 2407.40 219.942   2
   1 -13   0 77.5029 89.7141   2
  -1 -13   0 114.385 103.318   2
   1 -13   1 310.908 115.650   2
  -1 -13  -1 347.108 102.087   2
  -1 -13  -2 5211.24 315.377   2
   1 -13   2 5477.81 305.417   2
   1 -13   3 203.252 107.899   2
   1 -13   3 193.212 104.631   4
  -1 -13  -3 77.2216 100.028   2
   1 -13   4 66.0647 89.0876   4
  -1 -13  -4 303.891 136.306   2
  -1 -13  -5 32794.6 837.990   2
   1 -13   5 32523.9 691.323   4
   1 -13   5 33521.2 757.351   1
  -1 -13  -6 5415.97 364.648   2
   1 -13   6 5596.24 326.382   1
  -1 -13  -7 41.2481 104.191   2
   1 -13   7-17.6144 112.635   1
   1 -13   8 209.718 118.963   1
  -1 -13  -8 174.980 114.440   2
  -1 -13  -9 1520.80 233.510   2
   1 -13   9 997.815 166.954   1
   1 -13  10 163.120 113.276   1
  -1 -13 -10-122.131 131.098   2
   1 -14 -10 923.420 187.003   2
   1 -14  -9 1533.61 233.762   2
  -1  14   9 1074.36 158.775   3
  -1 -14   9 1292.51 179.406   3
   1  14  -9 1171.97 192.153   6
   1  14  -8 401.162 136.958   6
  -1 -14   8 734.513 139.079   3
   1 -14  -8 664.741 170.909   2
  -1  14   8 479.965 112.138   3
  -1 -14   8 521.263 124.192   1
   1 -14  -7 1630.23 234.531   2
  -1 -14   7 1618.13 167.672   3
  -1 -14   7 1401.46 171.773   1
  -1  14   7 1535.35 163.040   3
   1  14  -7 1388.47 208.248   6
  -1 -14   6 4061.56 239.694   3
   1  14  -6 4193.72 318.551   6
   1 -14  -6 3894.06 321.754   2
  -1 -14   6 3918.52 263.200   1
  -1  14   6 4277.45 238.801   3
  -1 -14   6 3737.28 218.543   4
  -1 -14   5 33.3556 68.1783   4
   1 -14  -5 69.6196 115.523   2
   1  14  -5 67.7178 97.2266   6
  -1 -14   5 78.7512 62.0255   3
  -1  14   5 56.0939 56.2527   3
  -1 -14   5 133.045 105.302   1
   1  14  -4 209.830 119.764   6
   1 -14  -4 71.8794 114.466   2
  -1 -14   4 71.3906 72.9698   4
  -1 -14   4 161.194 54.9664   3
  -1  14   4 182.020 55.9794   3
   1  14  -3 51.2768 103.888   6
  -1 -14   3 76.9130 103.103   2
   1 -14  -3-7.73328 108.214   2
   1 -14  -2 6107.48 357.308   2
   1  14  -2 5741.46 345.414   6
  -1 -14   2 5943.06 318.066   2
  -1 -14   1 154.575 101.997   2
   1 -14  -1 165.039 105.726   2
   1 -14   0 309.152 132.809   2
  -1 -14   0 433.859 134.307   2
   1 -14   1 6333.61 348.865   2
  -1 -14  -1 6537.29 352.535   2
   1 -14   2 664.617 136.576   2
  -1 -14  -2 546.854 129.871   2
   1 -14   3 621.088 130.441   4
  -1 -14  -3 885.438 158.481   2
   1 -14   3 1008.60 163.272   2
  -1 -14  -4 33386.2 847.475   2
   1 -14   4 32712.1 723.073   4
   1 -14   5 6646.77 324.962   4
  -1 -14  -5 6792.27 402.056   2
   1 -14   5 6522.07 356.270   1
   1 -14   6 2874.33 218.823   4
  -1 -14  -6 3148.70 294.072   2
   1 -14   6 2994.34 250.560   1
  -1 -14  -7-155.710 132.174   2
   1 -14   7 34.8595 96.5389   1
  -1 -14  -8 1213.77 217.206   2
   1 -14   8 1018.22 172.947   1
   1 -14   9 152.076 116.738   1
  -1 -14  -9 60.4966 126.462   2
   1 -14  10 1592.55 197.034   1
  -1 -14 -10 1626.96 236.881   2
   1 -15  -9-53.9185 125.648   2
   1  15  -8 57.5651 114.445   6
  -1 -15   8 208.505 104.748   1
  -1 -15   7 5050.11 281.764   3
   1  15  -7 4970.58 360.144   6
  -1  15   7 4780.00 266.232   3
  -1 -15   7 4649.56 295.790   1
   1 -15  -7 5006.49 375.956   2
  -1 -15   6 4610.61 247.113   3
  -1 -15   6 4442.32 247.932   4
   1 -15  -6 4596.40 352.788   2
   1  15  -6 4265.01 331.371   6
  -1 -15   6 3996.45 267.676   1
  -1  15   6 4576.69 236.529   3
   1  15  -5 960.651 176.872   6
  -1 -15   5 817.928 132.723   4
  -1 -15   5 911.922 151.972   1
   1 -15  -5 803.858 169.425   2
  -1  15   5 914.882 106.684   3
  -1 -15   4 331.856 115.471   2
  -1 -15   4 281.840 100.618   4
   1 -15  -4 391.912 125.133   2
   1  15  -4 414.560 137.290   6
   1  15  -3 3915.30 309.624   6
   1 -15  -3 4081.17 314.185   2
  -1 -15   3 4088.25 275.038   2
  -1 -15   2 504.343 131.880   2
   1 -15  -2 648.188 155.162   2
  -1 -15   1 415.810 129.507   2
   1 -15  -1 165.764 129.762   2
   1 -15   0 2023.65 226.259   2
  -1 -15   0 2556.13 242.936   2
   1 -15   1 18107.1 593.137   2
  -1 -15  -1 18122.1 597.947   2
  -1 -15  -2 254.046 132.923   2
   1 -15   2 42.1533 100.799   2
  -1 -15  -3 1629.78 201.520   2
   1 -15   3 1457.98 174.397   4
   1 -15   3 1227.58 176.154   2
  -1 -15  -4 332.396 131.491   2
   1 -15   4 567.646 120.424   4
   1 -15   5 538.828 141.552   1
  -1 -15  -5 341.026 117.049   2
   1 -15   5 436.957 122.109   4
   1 -15   6-99.1527 109.187   1
   1 -15   6-177.389 103.363   4
  -1 -15  -6 137.382 129.746   2
  -1 -15  -7 19186.0 717.677   2
   1 -15   7 19051.9 623.765   1
   1 -15   8 278.519 121.882   1
  -1 -15  -8-29.2852 136.910   2
   1 -15   9 138.227 97.7858   1
  -1 -15  -9 221.944 146.508   2
   1 -15  10 13.1620 105.135   1
   1 -16  -9 1603.51 247.576   2
   1 -16  -8 1818.80 256.388   2
  -1 -16   8 1292.87 170.151   1
   1 -16  -7 3463.48 323.199   2
  -1 -16   7 4164.20 279.643   1
   1  16  -7 4155.13 339.340   6
  -1 -16   6 186.438 86.2343   4
  -1 -16   6 203.229 105.831   1
   1 -16  -6-111.215 131.720   2
   1  16  -6-40.4936 111.823   6
  -1 -16   5 771.440 133.451   4
   1 -16  -5 450.355 151.003   2
   1  16  -5 605.846 161.574   6
  -1 -16   5 767.017 149.646   1
  -1 -16   4 1790.22 195.154   2
  -1 -16   4 1598.10 182.386   4
   1 -16  -4 1589.97 218.505   2
   1 -16  -3 2484.81 259.069   2
  -1 -16   3 3224.60 257.741   2
  -1 -16   2 5116.90 322.430   2
   1 -16  -2 5818.47 369.265   2
   1 -16  -1 2222.70 249.698   2
  -1 -16   1 2270.73 233.062   2
   1 -16   0 3212.82 274.909   2
  -1 -16   0 3055.43 260.606   2
   1 -16   1 3537.44 286.371   2
  -1 -16  -1 2958.22 272.386   2
  -1 -16  -2 2616.70 249.249   2
   1 -16   2 2699.75 249.898   2
   1 -16   3 133.868 115.143   2
   1 -16   3 214.693 125.169   4
  -1 -16  -3-83.4685 114.707   2
   1 -16   4 1092.21 162.335   4
  -1 -16  -4 865.064 177.792   2
  -1 -16  -5 2522.48 276.410   2
   1 -16   5 2213.36 212.184   4
   1 -16   5 2570.81 253.472   1
   1 -16   6 382.611 127.920   1
  -1 -16  -6 540.545 165.220   2
   1 -16   6 142.252 91.6345   4
   1 -16   7-11.5246 110.697   1
  -1 -16  -7 237.935 139.940   2
  -1 -16  -8 1274.38 219.640   2
   1 -16   8 1316.08 192.723   1
   1 -16   9 2146.81 229.776   1
  -1 -17   8 162.001 100.868   1
   1 -17  -8-177.979 154.723   2
  -1 -17   7 13052.6 499.001   1
   1 -17  -7 14847.3 661.054   2
   1 -17  -6 693.020 177.477   2
  -1 -17   6 637.074 138.131   1
   1 -17  -5 3736.57 329.105   2
  -1 -17   5 3600.43 273.678   1
  -1 -17   5 3394.22 241.415   4
   1 -17  -4 431.252 164.099   2
  -1 -17   4 356.542 122.201   4
  -1 -17   4 116.299 100.281   2
  -1 -17   3 77.4661 112.287   2
   1 -17  -3 189.080 131.398   2
  -1 -17   2 153.817 120.493   2
   1 -17  -2 377.093 153.576   2
   1 -17  -1 13231.2 557.803   2
  -1 -17   1 13184.8 529.730   2
   1 -17   0 404.646 150.606   2
  -1 -17   0 409.853 136.789   2
   1 -17   1-114.715 116.421   2
  -1 -17  -1 20.6309 106.110   2
  -1 -17  -2 68.9279 110.803   2
   1 -17   2 335.031 141.898   2
  -1 -17  -3 4008.32 325.289   2
   1 -17   3 4221.38 313.369   2
   1 -17   3 4412.50 317.428   4
   1 -17   4 179.416 106.323   4
  -1 -17  -4-50.2938 136.232   2
  -1 -17  -5 588.271 169.032   2
   1 -17   5 748.472 165.043   1
   1 -17   5 653.156 150.903   4
   1 -17   6 268.215 103.650   1
  -1 -17  -6 136.765 126.891   2
   1 -17   6 212.144 101.451   4
  -1 -17  -7-45.8879 117.882   2
   1 -17   7 41.8050 113.237   1
  -1 -17  -8 449.967 162.506   2
   1 -17   8 616.979 147.635   1
   1 -17   9 342.081 134.270   1
   1 -18  -7 583.117 171.353   2
  -1 -18   7 1004.58 162.377   1
   1 -18  -6 1809.99 260.139   2
  -1 -18   6 2089.99 219.589   1
  -1 -18   5 3516.26 251.941   4
   1 -18  -5 3888.58 346.415   2
  -1 -18   5 3995.43 298.299   1
   1 -18  -4 3306.05 322.044   2
  -1 -18   4 3093.29 269.296   2
  -1 -18   4 3061.60 248.617   4
   1 -18  -3 2061.74 256.423   2
  -1 -18   3 1816.28 207.626   2
  -1 -18   2 152.691 132.285   2
   1 -18  -2 193.068 122.778   2
   1 -18  -1 2750.97 283.693   2
  -1 -18   1 2971.22 272.557   2
   1 -18   0 4741.39 350.173   2
  -1 -18   0 4808.71 348.626   2
  -1 -18  -1 904.473 177.407   2
   1 -18   1 1040.23 194.833   2
  -1 -18  -2 37.3147 108.704   2
   1 -18   2 308.294 134.842   2
   1 -18   3 195.826 145.835   2
  -1 -18  -3-161.973 135.977   2
   1 -18   3 117.508 116.514   4
  -1 -18  -4 362.928 161.489   2
   1 -18   4 435.196 135.803   4
  -1 -18  -5 6739.21 448.045   2
   1 -18   5 6239.78 384.030   1
   1 -18   5 6356.36 365.708   4
   1 -18   6 414.293 122.952   4
   1 -18   6 490.007 155.235   1
  -1 -18  -6 141.617 123.903   2
  -1 -18  -7 18.6346 121.747   2
   1 -18   7 61.9452 95.5019   1
   1 -18   8 126.561 114.985   1
   1 -18   9 362.942 158.912   1
  -1 -19   7 95.5070 96.0106   1
   1 -19  -7-35.5037 140.973   2
  -1 -19   6 1080.76 177.350   1
   1 -19  -6 1249.72 247.694   2
  -1 -19   5 364.233 134.845   1
  -1 -19   5 114.330 94.7793   4
   1 -19  -5 109.441 136.382   2
  -1 -19   4 144.009 126.273   2
   1 -19  -4 220.360 141.836   2
  -1 -19   4 362.133 125.531   4
   1 -19  -3-270.533 157.925   2
  -1 -19   3 13.3113 103.003   2
   1 -19  -2 471.423 161.066   2
  -1 -19   2 548.639 148.214   2
  -1 -19   1 135.016 127.216   2
   1 -19  -1 83.8350 115.150   2
   1 -19   0 515.693 174.738   2
  -1 -19   0 703.115 156.831   2
   1 -19   1 2573.63 269.050   2
  -1 -19  -1 2314.28 261.215   2
  -1 -19  -2 1349.64 222.165   2
   1 -19   2 1577.36 225.260   2
  -1 -19  -3 1310.28 211.290   2
   1 -19   3 1101.26 197.458   2
   1 -19   3 1040.79 189.916   4
   1 -19   4 44.5664 100.418   4
  -1 -19  -4 59.8764 132.932   2
  -1 -19  -5-69.6725 138.952   2
   1 -19   5 61.5172 129.363   1
   1 -19   5 122.686 102.647   4
   1 -19   6-34.1665 96.1982   4
  -1 -19  -6-174.487 147.451   2
   1 -19   6 131.820 112.381   1
   1 -19   7 976.551 177.065   1
   1 -19   8-107.114 113.195   1
   1 -20  -6 267.758 144.672   2
  -1 -20   6 176.768 119.551   1
   1 -20  -5 93.7736 139.583   2
  -1 -20   5 302.257 128.037   1
  -1 -20   4 2388.65 248.328   2
  -1 -20   4 2246.45 229.513   4
   1 -20  -4 2176.99 277.534   2
  -1 -20   3-20.0697 127.549   2
   1 -20  -3 41.9190 113.674   2
   1 -20  -2 176.902 137.506   2
  -1 -20   2-131.938 133.215   2
  -1 -20   1 1965.77 237.366   2
   1 -20  -1 2868.42 302.485   2
   1 -20   0 90.1644 123.349   2
  -1 -20   0 73.6255 111.174   2
   1 -20   1 398.515 146.228   2
  -1 -20  -1 610.501 163.299   2
   1 -20   2 66.0285 113.735   2
  -1 -20  -2 374.899 169.553   2
   1 -20   3 1163.13 202.480   2
  -1 -20  -3 772.143 188.874   2
   1 -20   3 979.141 195.561   4
   1 -20   4 660.954 161.755   4
  -1 -20  -4 437.106 162.839   2
   1 -20   5 1883.18 237.823   1
   1 -20   5 1967.19 220.393   4
  -1 -20  -5 1656.77 261.618   2
   1 -20   6 1186.54 198.322   1
  -1 -20  -6 1257.86 235.848   2
   1 -20   7-3.31822 112.703   1
  -1 -21   6 389.256 137.865   1
   1 -21  -5-92.6906 129.400   2
  -1 -21   5 320.119 136.044   1
   1 -21  -4 810.042 189.234   2
  -1 -21   4 659.663 152.899   4
  -1 -21   3 1368.97 220.306   2
   1 -21  -3 1395.77 247.978   2
  -1 -21   2 631.528 172.870   2
   1 -21  -2 378.820 175.062   2
  -1 -21   1 3079.76 300.551   2
   1 -21  -1 3305.17 326.872   2
  -1 -21   0 819.904 187.416   2
   1 -21   0 786.054 210.360   2
  -1 -21  -1-138.227 129.559   2
   1 -21   1 168.075 140.392   2
  -1 -21  -2 1585.54 244.468   2
   1 -21   2 2006.64 261.541   2
   1 -21   3 813.143 193.654   4
   1 -21   3 768.175 171.175   2
  -1 -21  -3 597.771 186.521   2
  -1 -21  -4 87.6725 119.739   2
   1 -21   4 126.710 115.370   4
  -1 -21  -5 530.004 182.585   2
   1 -21   5 659.737 153.455   4
   1 -21   5 749.050 188.417   1
   1 -21   6 6406.38 404.883   1
   1 -21   7 660.951 165.341   1
  -1 -22   6 2669.08 263.973   1
  -1 -22   5 65.1647 125.152   1
  -1 -22   4 1014.77 177.149   4
   1 -22  -3 4183.85 375.518   2
  -1 -22   3 4690.14 353.028   2
   1 -22  -2 433.165 180.983   2
  -1 -22   2 471.087 150.756   2
   1 -22  -1 179.890 135.165   2
  -1 -22   1 188.865 146.437   2
  -1 -22   0 471.880 155.853   2
   1 -22   0 340.864 160.430   2
  -1 -22  -1 2767.52 317.598   2
   1 -22   1 2071.98 266.583   2
  -1 -22  -2-84.3695 125.799   2
   1 -22   2 374.282 169.022   2
   1 -22   3 4098.42 346.872   2
  -1 -22  -3 3173.19 326.583   2
   1 -22   3 4780.11 365.591   4
   1 -22   4 1952.16 234.311   4
   1 -22   5 1122.03 184.091   4
   1 -22   5 695.295 179.590   1
  -1 -23   5 249.583 135.034   1
  -1 -23   3 1138.10 206.109   2
   1 -23  -2 882.648 215.461   2
  -1 -23   2 782.417 183.826   2
   1 -23  -1 141.725 141.546   2
  -1 -23   1 623.315 195.506   2
   1 -23   0 1745.23 259.388   2
  -1 -23   0 1627.86 250.254   2
  -1 -23  -1 1990.87 288.348   2
   1 -23   1 1548.16 250.827   2
   1 -23   2 938.496 204.906   2
  -1 -23  -2 1058.64 226.428   2
   1 -23   3 4523.23 359.699   4
   1 -23   4 384.533 135.458   4
  -1 -24   3 317.938 144.035   4
  -1 -24   3 709.282 185.955   2
  -1 -24   2 102.810 142.580   2
  -1 -24   1 7936.59 492.186   2
  -1 -24   0 859.374 204.896   2
   1 -24   3 3192.13 314.151   4
   1 -24   4 2976.43 292.425   4
  -1 -25   3 446.052 183.681   4
  -2   0  11 261.963 142.535   3
  -2   0  10 395.133 153.332   3
   2   0  -9 51.8942 59.4933   2
  -2   0   9-70.6774 113.481   3
   2   0  -9 19.4985 53.0302   6
   2   0  -8 5199.05 227.178   2
   2   0  -8 5183.22 249.014   6
  -2   0   8 5160.67 338.332   3
   2   0  -7-64.0621 46.4697   2
   2   0  -7 23.9867 57.8522   6
  -2   0   7 60.4472 72.8947   3
   2   0  -6-7.54967 55.2969   6
   2   0  -6 32.7412 50.5176   2
   2   0  -6 25.2825 43.6680   1
   2   0  -5 37.5624 39.2618   2
   2   0  -5 15.6151 39.8995   1
   2   0  -5-34.5642 50.5101   6
  -2   0   4 32.0041 46.0159   6
   2   0  -4 47.8166 54.5941   6
   2   0  -4 6.49002 28.1918   5
   2   0  -4 33.4017 35.0707   2
   2   0  -4-2.84064 41.5494   1
  -2   0   3-40.9823 48.2316   6
   2   0  -3-23.1245 55.7254   6
   2   0  -3 10.1123 33.2679   1
   2   0  -3-35.2689 25.4959   5
   2   0  -3-3.38473 27.0046   2
   2   0  -2 524953. 1075.66   1
  -2   0   2 526422. 1660.25   6
   2   0  -2 522559. 1693.64   6
   2   0  -1-38.0858 37.6272   6
  -2   0   1 52.1163 39.5295   6
   2   0  -1 2.71350 23.6638   4
   2   0   1 25.0706 34.8907   1
  -2   0  -1 26.1395 42.7808   1
  -2   0  -2 8605.60 213.680   1
   2   0   2 8776.26 225.130   1
  -2   0  -3 0.96435 52.1285   1
   2   0   3 35.0295 54.1349   5
   2   0   3 72.6444 70.9233   1
  -2   0  -3 7.99813 39.1689   3
  -2   0  -4 6836.22 250.759   3
  -2   0  -4 7404.69 252.550   1
   2   0   4 6622.67 256.818   1
   2   0   4 6947.19 267.310   3
   2   0   4 6514.81 238.405   5
   2   0   5-63.6127 69.6806   5
   2   0   5-54.3994 72.6968   1
   2   0   5-8.50255 74.0571   3
   2   0   6-34.8047 69.8111   1
   2   0   6 13.7836 83.3215   3
   2   0   6 8.87308 60.8522   5
   2   0   7-23.5325 71.1910   5
   2   0   7-75.6577 85.7213   3
   2   0   7-9.85770 65.4153   1
   2   0   8 33301.1 767.461   1
   2   0   8 33471.5 823.508   3
   2   0   8 34178.7 698.594   5
   2   0   9 162.820 121.570   1
   2   0  10 9134.02 449.658   1
  -2   0 -10 8573.93 408.272   2
  -2   0 -11 99.1968 113.781   2
  -2   1  11-13.0285 125.611   3
  -2  -1  11 36.1655 124.448   3
  -2   1  10 1381.52 208.994   3
  -2  -1  10 1404.12 217.824   3
   2  -1  -9 1087.95 120.241   6
  -2   1   9 1142.86 196.935   3
  -2  -1   9 970.819 170.918   3
   2   1  -9 1130.86 125.907   6
   2  -1  -9 1327.36 139.289   2
   2   1  -9 1169.35 116.881   2
  -2   1   8 755.641 152.252   3
   2  -1  -8 561.147 90.1241   2
  -2  -1   8 702.145 150.395   3
   2   1  -8 673.530 100.891   6
   2  -1  -8 650.265 100.165   6
   2   1  -8 637.329 94.5962   2
   2   1  -7 412.192 79.3218   6
   2  -1  -7 343.749 70.4845   2
  -2   1   7 285.532 96.9340   3
   2   1  -7 270.891 59.8599   2
  -2  -1   7 420.725 85.2953   1
   2  -1  -7 374.898 80.8288   6
  -2  -1   7 455.763 112.707   3
  -2  -1   6 3623.96 188.092   1
  -2  -1   6 3511.59 180.750   6
   2  -1  -6 3864.59 197.811   6
   2  -1  -6 3710.95 173.955   2
   2   1  -6 4202.18 190.302   1
   2   1  -6 3545.96 153.052   2
   2   1  -6 3774.73 199.977   6
   2  -1  -5 4273.34 197.879   6
   2   1  -5 4506.74 175.607   1
   2  -1  -5 4633.12 162.104   5
  -2  -1   5 4370.79 183.750   1
   2   1  -5 4891.40 216.531   6
  -2  -1   5 4516.61 194.200   6
   2   1  -5 4335.33 147.263   2
   2  -1  -5 4653.63 189.947   1
   2  -1  -5 4642.87 173.895   2
   2   1  -4 7860.00 253.903   6
   2   1  -4 8018.80 169.051   2
   2  -1  -4 7904.51 192.134   5
  -2  -1   4 7746.77 237.336   6
   2   1  -4 8058.88 204.600   1
   2  -1  -4 8045.67 201.902   2
   2  -1  -4 7979.70 216.705   1
   2  -1  -4 7794.73 246.021   6
  -2  -1   4 7623.42 206.054   1
  -2  -1   3 1258.04 76.4529   1
   2  -1  -3 1441.09 85.9243   1
   2  -1  -3 1294.27 77.1479   2
  -2  -1   3 1070.16 95.0637   6
   2   1  -3 1299.15 53.3350   2
   2   1  -3 1583.24 115.108   6
   2  -1  -3 1337.27 102.989   6
   2   1  -3 1425.96 75.4255   1
  -2   1   3 1395.10 73.5108   2
   2  -1  -2 207576. 1069.96   6
  -2   1   2 208389. 732.888   2
   2   1  -2 208893. 1099.00   6
  -2  -1   2 210787. 1060.34   6
   2  -1  -2 209791. 774.154   2
  -2   1   1 7094.68 136.374   2
   2   1  -1 7351.93 188.104   6
  -2  -1   1 7124.21 183.683   6
   2  -1  -1 7003.08 136.516   2
   2  -1   0-53.8892 41.6892   4
   2   1   0 9.57916 22.8431   1
  -2   1   0 13.9364 34.8327   4
  -2  -1   0 8.30719 36.4075   6
  -2  -1   0 0.22275 21.4332   1
   2   1   0-31.0304 40.2297   6
   2   1   1 3650.80 123.031   1
   2  -1   1 3836.30 126.541   1
   2   1   1 3988.00 94.2981   6
   2   1   1 3601.60 129.314   5
  -2  -1  -1 3830.69 120.820   1
  -2  -1  -1 3684.08 94.0414   6
  -2   1  -1 3731.46 125.498   1
   2   1   2 14938.3 290.712   5
   2  -1   2 14486.7 286.285   1
   2   1   2 13988.9 286.911   1
  -2  -1  -2 15015.5 284.432   1
  -2   1  -2 14694.6 282.673   1
   2   1   3 263.682 76.7419   1
   2  -1   3 384.821 36.1169   6
  -2   1  -3 257.709 55.6064   1
  -2  -1  -3 423.194 74.8367   1
   2  -1   3 393.039 73.5381   1
   2   1   3 394.199 80.2717   5
  -2  -1  -3 343.618 63.1920   3
  -2   1  -3 401.523 73.3652   3
   2  -1   4 1509.48 135.818   1
   2   1   4 1464.28 134.037   1
  -2  -1  -4 1366.27 118.164   1
   2  -1   4 1457.17 62.2486   6
   2   1   4 1441.75 122.847   5
  -2  -1  -4 1638.45 129.896   3
  -2   1  -4 1374.11 117.464   1
  -2   1  -4 1561.55 126.483   3
   2  -1   5 16569.7 215.046   6
   2   1   5 16654.3 411.075   5
   2  -1   5 16419.5 433.923   1
   2  -1   5 17012.0 459.816   3
   2  -1   5 16359.0 401.274   5
   2   1   5 16016.4 435.919   1
   2   1   5 17463.2 464.726   3
   2  -1   6 1730.99 173.985   3
   2  -1   6 1787.79 151.024   5
   2  -1   6 1683.68 163.301   1
   2   1   6 1888.12 182.810   3
   2   1   6 1929.49 160.184   5
   2  -1   6 1872.62 78.1818   6
   2   1   6 2050.83 183.370   1
   2   1   7 65.4681 67.2446   1
   2  -1   7 126.108 85.8706   1
   2  -1   7 28.0326 63.1927   5
   2   1   7 89.2008 85.7948   5
   2  -1   7 123.062 94.0291   3
   2   1   7 138.214 107.140   3
   2  -1   8 1411.59 171.216   1
   2  -1   8 1502.81 159.339   5
   2   1   8 1506.50 184.240   1
   2   1   8 1262.65 183.644   3
   2  -1   8 1281.49 179.474   3
  -2  -1  -9 2250.66 216.013   2
   2  -1   9 2018.54 186.849   5
   2  -1   9 1968.60 214.344   1
   2   1   9 1894.79 204.275   1
   2  -1  10 14626.2 566.137   1
  -2  -1 -10 14792.5 527.892   2
  -2   1 -10 14875.5 526.339   2
  -2   1 -11 1088.61 161.408   2
  -2  -1 -11 1157.18 176.451   2
   2  -1  11 825.470 155.311   1
  -2  -2  11 1639.69 231.973   3
  -2   2  11 1999.58 251.363   3
  -2   2  10-113.643 123.766   3
  -2  -2  10 71.7091 116.565   3
   2  -2  -9 77.3916 59.8398   6
   2   2  -9 117.428 70.7131   6
  -2   2   9 10.7941 111.204   3
   2  -2  -9 335.409 93.4377   2
  -2  -2   9 117.305 112.014   3
  -2  -2   8 1543.65 197.266   3
   2  -2  -8 1465.37 133.829   6
   2   2  -8 1661.00 156.196   6
  -2  -2   8 1900.48 167.250   1
   2   2  -8 1538.62 119.362   2
   2  -2  -8 1585.47 145.110   2
  -2   2   8 1537.90 198.500   3
   2   2  -7 878.125 89.5659   2
  -2  -2   7 862.435 150.368   3
   2  -2  -7 899.517 108.049   6
  -2   2   7 1035.44 163.931   3
  -2  -2   7 904.984 105.889   1
   2   2  -7 1027.13 118.974   6
   2  -2  -7 1126.54 118.131   2
   2  -2  -6 1155.62 111.830   6
   2  -2  -6 1284.47 100.241   5
  -2  -2   6 1153.26 108.543   6
   2   2  -6 1260.30 122.069   6
   2   2  -6 1310.53 106.284   1
   2   2  -6 1126.92 89.6817   2
   2  -2  -6 1201.83 114.293   2
  -2  -2   6 1155.34 107.736   1
   2  -2  -5 1157.91 109.695   6
   2  -2  -5 1219.54 105.742   1
   2   2  -5 1095.26 117.926   6
  -2  -2   5 1011.52 99.4460   6
   2   2  -5 1084.72 88.7033   1
  -2  -2   5 1131.13 98.1770   1
   2  -2  -5 1312.58 112.733   2
   2  -2  -5 1236.50 97.2541   5
   2  -2  -4 14147.2 328.759   6
   2  -2  -4 14444.4 305.317   1
  -2  -2   4 14075.1 272.435   1
  -2  -2   4 14069.0 325.109   6
   2   2  -4 14011.1 267.270   1
   2   2  -4 13843.7 347.410   6
   2  -2  -4 14316.2 293.761   2
  -2   2   3 3179.48 119.233   2
   2  -2  -3 3210.02 152.940   6
  -2  -2   3 2958.13 150.809   6
   2  -2  -3 2692.44 119.224   2
  -2  -2   3 2897.33 107.373   1
   2   2  -3 3262.92 109.127   1
   2   2  -3 3102.24 157.273   6
   2   2  -2 26885.4 412.148   6
   2  -2  -2 27206.7 336.555   2
  -2  -2   2 26838.6 401.873   6
  -2  -2   2 27483.6 224.231   1
  -2  -2   1 17933.9 302.727   6
   2  -2  -1 18964.1 269.178   2
  -2  -2   1 18936.8 176.323   2
   2   2  -1 18492.0 311.129   6
  -2   2   1 19488.1 263.574   2
  -2  -2   0 92177.9 450.054   1
   2   2   0 91012.3 591.229   6
  -2  -2   0 90399.7 586.177   6
  -2   2   0 91475.3 596.936   2
   2   2   0 90181.7 515.312   5
   2  -2   0 88425.6 607.055   4
  -2  -2   0 91774.6 508.625   5
   2  -2   1 300.207 57.5010   4
   2   2   1 347.181 60.6267   5
   2   2   1 374.574 41.2702   6
  -2  -2  -1 437.411 58.9399   5
   2  -2   1 364.881 65.6625   1
  -2  -2  -1 397.119 55.2020   1
  -2  -2  -1 327.283 39.7083   6
  -2   2  -1 299.832 55.5532   4
   2   2   1 359.229 56.4611   1
   2  -2   2 18738.4 339.957   1
  -2  -2  -2 18854.8 325.534   5
  -2   2  -2 19209.1 329.739   1
   2   2   2 18451.1 174.238   6
  -2   2  -2 19235.8 328.614   4
   2   2   2 18300.7 335.312   1
   2   2   2 18679.9 340.941   5
  -2  -2  -2 18327.8 174.290   6
  -2  -2  -2 19269.9 329.146   1
   2   2   3 279.705 70.7433   5
   2  -2   3 283.659 43.9586   6
  -2  -2  -3 134.720 52.6136   1
  -2  -2  -3 244.371 62.1876   3
   2   2   3 226.321 81.2900   1
  -2   2  -3 102.273 58.2927   1
   2  -2   3 251.761 78.8670   1
  -2  -2  -3 200.638 59.4400   5
  -2   2  -3 217.603 64.4260   3
   2  -2   4 161.433 35.8635   6
  -2  -2  -4 185.448 60.6301   1
   2   2   4 146.665 63.7360   5
  -2  -2  -4 262.236 71.4406   3
   2   2   4 197.330 70.1700   1
   2  -2   4 60.9499 69.8020   1
  -2   2  -4 251.546 66.7518   1
  -2   2  -4 104.894 71.5544   3
   2  -2   5 96.8547 29.8696   6
   2   2   5 107.255 75.6167   5
   2   2   5 39.6961 74.5443   3
   2  -2   5 157.965 81.0979   3
   2  -2   5 135.778 66.1473   1
   2   2   5-5.10852 71.5383   1
   2   2   6 29500.2 605.317   5
   2  -2   6 30472.5 358.155   6
   2   2   6 28780.9 636.014   1
   2   2   6 29575.7 669.685   3
   2  -2   6 29837.7 637.455   1
   2  -2   6 29875.9 672.459   3
   2  -2   6 29512.7 572.856   5
   2  -2   7-5.76947 90.1897   3
   2   2   7-25.3032 69.1534   1
   2  -2   7 24.6922 29.8496   6
   2  -2   7 55.0495 69.6123   5
   2   2   7 129.055 101.988   3
   2  -2   7 183.076 91.8340   1
   2  -2   8-23.9863 85.8013   1
   2   2   8 70.0224 116.282   3
   2  -2   8 84.6585 87.4998   5
   2  -2   8-85.7138 101.925   3
   2   2   8-165.503 105.513   1
  -2  -2  -8-16.9825 64.3999   2
  -2  -2  -9 72.3642 80.4536   2
   2  -2   9-11.8677 72.2798   5
   2  -2   9 97.3195 93.1455   1
  -2  -2 -10 3698.80 280.958   2
   2  -2  10 3775.46 295.982   1
   2  -2  11-128.279 117.407   1
  -2  -2 -11 159.150 95.2455   2
  -2   3  11-61.0500 111.111   3
  -2  -3  11 165.089 119.306   3
  -2   3  10-94.1148 97.0108   3
  -2  -3  10-90.6903 99.5045   3
  -2  -3   9 693.497 118.323   1
   2  -3  -9 726.474 101.378   6
   2   3  -9 1034.97 129.928   6
  -2  -3   9 862.684 157.720   3
   2  -3  -9 1110.92 137.274   2
  -2   3   9 638.287 154.303   3
  -2   3   8 1297.33 179.733   3
   2  -3  -8 1786.57 157.810   2
   2  -3  -8 1583.90 143.226   6
   2   3  -8 1497.98 147.304   6
   2   3  -8 1539.42 117.732   2
  -2  -3   8 1486.88 191.076   3
  -2  -3   8 1603.17 150.341   1
   2  -3  -7 55.3041 59.9554   6
  -2  -3   7 25.5555 58.0404   1
   2   3  -7 132.691 45.5071   4
   2   3  -7 36.1623 69.1709   6
  -2   3   7 178.905 111.430   3
   2  -3  -7 121.755 73.2695   2
  -2  -3   7 44.4040 93.6653   3
   2   3  -6 640.380 101.175   6
  -2  -3   6 825.485 97.4114   1
   2   3  -6 832.642 68.2531   4
   2  -3  -6 781.032 96.1267   6
   2   3  -6 775.471 86.2419   1
   2  -3  -6 978.744 114.877   2
   2  -3  -6 825.847 90.1943   5
  -2  -3   5 1.02159 45.4300   6
   2   3  -5 20.4976 62.6212   6
  -2  -3   5-2.06827 45.9208   1
   2   3  -5 0.61278 43.8320   1
   2  -3  -5-10.9459 43.3935   1
   2  -3  -5-1.38754 47.7948   5
  -2  -3   5 34.1069 27.6677   5
   2   3  -5 36.2947 29.6282   4
   2  -3  -5-13.0919 50.7222   6
   2  -3  -5 53.8370 57.0209   2
   2  -3  -4 10617.9 294.356   6
  -2  -3   4 11390.2 304.852   6
   2  -3  -4 11212.9 279.373   1
  -2  -3   4 10717.4 164.629   5
  -2   3   4 11202.7 264.044   2
  -2  -3   4 10975.3 242.336   1
   2   3  -4 10668.9 167.410   4
   2   3  -4 10760.7 238.741   1
   2   3  -4 10975.6 320.698   6
   2  -3  -4 10579.6 278.718   2
  -2  -3   3 16438.2 350.195   6
   2  -3  -3 16434.8 316.827   2
   2   3  -3 17015.0 366.997   6
  -2  -3   3 16265.3 246.593   1
  -2   3   3 16428.0 297.057   2
   2   3  -3 16235.5 193.956   2
   2   3  -2 8578.49 244.354   6
   2   3  -2 8455.19 129.199   2
  -2  -3   2 8387.70 237.903   6
  -2   3   2 8876.55 210.110   2
  -2  -3   2 7981.05 124.497   2
  -2  -3   2 8202.22 147.330   1
   2  -3  -2 8240.41 216.778   2
  -2  -3   1 20297.4 229.416   2
   2   3  -1 19530.8 332.652   6
   2   3  -1 19680.2 226.284   2
   2  -3  -1 19457.7 317.493   2
  -2  -3   1 18830.6 324.199   6
  -2   3   1 19619.2 302.535   2
  -2  -3   0 42100.9 436.447   6
  -2   3   0 43210.9 456.154   2
  -2  -3   0 42527.0 384.814   5
   2   3   0 42087.3 403.496   2
   2  -3   0 40634.2 463.075   2
   2  -3   1 6967.60 203.057   4
  -2  -3  -1 6803.36 186.326   5
  -2  -3  -1 6630.13 173.696   1
  -2   3  -1 6836.48 195.624   4
   2   3   1 6793.16 160.672   6
  -2  -3  -1 6653.47 158.914   6
  -2  -3  -1 6760.86 197.700   2
   2   3   2 27554.6 270.644   6
   2   3   2 26976.9 429.839   5
  -2   3  -2 27377.4 409.494   4
  -2  -3  -2 27851.7 275.847   6
  -2  -3  -2 27271.7 390.339   3
   2  -3   2 27962.5 427.745   1
  -2  -3  -2 27805.7 411.408   1
  -2   3  -2 27608.3 385.790   3
  -2   3  -2 26410.9 409.105   1
  -2  -3  -2 27291.1 440.861   2
  -2  -3  -2 27695.7 409.575   5
  -2  -3  -3 4173.56 181.545   5
  -2   3  -3 4157.91 174.673   4
  -2  -3  -3 4516.89 189.801   1
   2   3   3 4278.41 195.377   5
   2  -3   3 4711.61 199.738   1
  -2   3  -3 4512.57 183.631   3
   2  -3   3 4185.27 145.067   6
  -2  -3  -3 4253.16 88.8466   6
  -2   3  -3 4248.88 182.991   1
  -2  -3  -3 4224.38 182.644   3
   2   3   3 4420.49 200.445   1
  -2   3  -4 39574.3 595.342   3
   2   3   4 38473.9 633.449   1
   2  -3   4 39414.9 621.868   1
   2  -3   4 38856.2 426.321   6
  -2  -3  -4 39359.3 583.634   5
  -2   3  -4 39240.8 563.504   4
  -2   3  -4 40083.8 596.557   1
  -2  -3  -4 38943.2 600.435   3
   2  -3   5 11193.3 239.113   6
   2   3   5 11134.0 370.468   1
   2  -3   5 11159.2 360.042   1
  -2   3  -5 11669.6 324.965   4
   2   3   5 11595.3 381.202   3
   2  -3   5 11751.1 384.053   3
  -2  -3  -5 11436.9 371.619   2
   2   3   6 2462.93 194.183   1
   2  -3   6 2500.41 171.893   5
   2  -3   6 2299.56 114.575   6
   2  -3   6 2700.94 214.598   3
   2  -3   6 2538.76 195.708   1
   2   3   6 2156.73 195.082   3
  -2  -3  -6 2537.23 198.211   2
   2  -3   7 169.560 41.1538   6
  -2  -3  -7 109.252 70.3803   2
   2  -3   7 138.415 68.2045   5
   2  -3   7 136.618 78.4850   1
   2  -3   7 119.571 93.4856   3
   2   3   7 196.567 98.5406   3
   2  -3   8 796.155 121.835   5
  -2  -3  -8 569.719 115.173   2
   2  -3   8 947.891 143.066   1
   2  -3   8 838.766 167.554   3
   2   3   8 781.104 161.572   3
   2  -3   9 111.230 78.6879   5
  -2  -3  -9-38.9801 75.6630   2
   2  -3   9 4.33529 83.0006   1
   2  -3  10 2484.39 240.996   1
   2  -3  10 2637.20 215.715   5
  -2  -3 -10 2413.33 230.188   2
  -2  -3 -11 92.9035 96.8136   2
   2  -3  11-89.8039 87.6869   1
   2  -3  12 1294.05 204.984   1
  -2  -4  11 249.695 143.680   3
  -2   4  11 546.469 176.870   3
  -2  -4  10 302.644 146.178   3
  -2  -4  10 194.165 83.8816   1
  -2   4  10 108.515 121.434   3
   2   4  -9 51.2617 75.0478   6
   2  -4  -9 238.613 96.7867   2
  -2   4   9 90.0595 104.466   3
  -2  -4   9 126.917 79.4592   1
  -2  -4   9-98.4277 101.435   3
   2  -4  -9-18.5502 51.6969   6
   2   4  -8 3562.90 226.629   6
   2  -4  -8 3581.09 226.159   2
  -2  -4   8 3216.44 270.444   3
  -2   4   8 3388.49 279.517   3
   2  -4  -8 3319.76 194.576   6
  -2  -4   8 3311.41 209.443   1
   2  -4  -7 667.059 108.725   2
  -2  -4   7 447.334 121.113   3
  -2  -4   7 644.660 97.7323   1
   2  -4  -7 446.050 87.4854   6
   2   4  -7 631.576 69.2801   4
   2   4  -7 414.567 90.7752   6
  -2   4   7 700.555 142.222   3
   2   4  -6 9912.91 282.856   1
   2   4  -6 9794.86 344.367   6
   2  -4  -6 10066.2 330.459   2
  -2  -4   6 9522.77 293.826   1
  -2  -4   6 10105.0 218.019   5
   2  -4  -6 9839.37 312.799   6
   2   4  -6 9783.16 216.166   4
  -2  -4   6 9246.26 376.455   3
  -2   4   6 9721.59 387.926   3
   2   4  -5 3138.97 122.058   2
  -2  -4   5 3506.43 184.038   6
   2   4  -5 3115.18 109.101   4
   2  -4  -5 3317.84 178.488   2
   2  -4  -5 3358.13 183.758   6
   2   4  -5 3258.05 196.612   6
  -2  -4   5 3074.10 154.452   1
   2   4  -5 3473.85 159.040   1
  -2  -4   5 3288.23 110.359   5
   2   4  -4 1163.74 74.0303   2
  -2   4   4 1251.43 100.502   2
   2   4  -4 1138.14 119.536   6
   2  -4  -4 1101.62 105.614   2
  -2  -4   4 1137.05 86.6783   1
  -2  -4   4 1334.84 119.578   6
   2  -4  -3 1763.06 132.652   2
  -2  -4   3 1491.33 118.137   6
  -2   4   3 1721.37 112.208   2
  -2  -4   3 1541.34 87.3710   1
   2   4  -3 1493.01 76.2840   2
   2   4  -3 1684.77 137.988   6
  -2  -4   2 38335.6 345.927   2
   2   4  -2 37950.1 342.906   2
  -2   4   2 38155.2 476.777   2
  -2  -4   2 39123.8 526.825   6
   2   4  -2 38240.1 549.926   6
   2  -4  -2 37603.4 507.417   2
  -2   4   1 28946.6 412.421   2
   2  -4  -1 27510.7 419.141   2
   2   4  -1 27026.3 318.907   2
  -2  -4   1 27805.1 326.001   2
   2   4  -1 27101.4 427.463   6
  -2  -4   1 27760.0 412.497   6
  -2  -4   0 1935.89 109.436   6
  -2   4   0 1825.40 115.826   2
   2   4   0 1719.63 99.2835   2
   2  -4   0 1709.66 121.297   2
  -2  -4   0 1789.07 104.026   2
   2   4   0 1585.82 106.153   6
   2   4   1 10833.1 230.512   6
  -2  -4  -1 11159.5 268.167   2
  -2   4  -1 11246.6 265.933   2
  -2  -4  -1 11341.2 250.604   5
   2  -4   1 11169.9 278.799   4
   2   4   1 11426.9 259.934   2
  -2  -4  -1 10435.4 225.856   6
   2  -4   2 13376.0 314.890   1
   2  -4   2 13476.1 276.785   6
  -2  -4  -2 13817.6 279.043   3
  -2  -4  -2 13039.0 297.766   5
   2  -4   2 13640.5 313.616   4
  -2  -4  -2 13000.9 294.377   1
  -2   4  -2 13871.1 306.390   4
  -2  -4  -2 14168.0 231.234   6
  -2   4  -2 13321.5 271.349   3
  -2  -4  -2 13675.9 328.380   2
   2   4   2 13671.0 231.918   6
  -2  -4  -3 53970.7 655.248   1
  -2  -4  -3 53470.1 650.416   5
   2  -4   3 54557.1 558.118   6
  -2  -4  -3 55274.2 409.004   6
  -2   4  -3 53259.5 632.730   4
   2  -4   3 54511.7 684.529   1
  -2  -4  -3 54265.4 704.930   2
  -2  -4  -3 54836.6 624.006   3
  -2   4  -3 56314.6 623.111   3
  -2   4  -3 53373.2 652.761   1
  -2  -4  -4 26731.0 256.061   6
   2  -4   4 26972.0 401.448   6
   2  -4   4 27947.7 534.994   1
  -2   4  -4 27104.7 482.415   4
  -2  -4  -4 27489.9 548.825   2
  -2   4  -4 27978.4 494.924   3
  -2  -4  -4 27516.1 503.142   3
   2  -4   5 2300.45 124.682   6
   2  -4   5 1997.02 167.026   1
  -2  -4  -5 1820.10 58.6970   6
  -2  -4  -5 1909.65 169.775   2
  -2  -4  -5 1805.79 55.9693   6
   2  -4   6 8016.73 223.013   6
   2  -4   6 7486.62 325.260   1
   2  -4   6 7562.05 341.776   3
   2   4   6 7564.39 341.241   3
  -2  -4  -6 7582.33 332.181   2
   2   4   7 1782.70 195.540   3
   2  -4   7 1296.65 163.096   1
   2  -4   7 1516.16 143.221   5
   2  -4   7 1620.57 188.576   3
   2  -4   7 1645.29 105.690   6
  -2  -4  -7 1310.76 165.132   2
   2  -4   8 89.8790 87.0240   1
   2  -4   8 238.287 81.6607   5
  -2  -4  -8 137.816 81.0868   2
   2  -4   9 129.300 107.641   1
  -2  -4  -9 59.6248 78.6917   2
   2  -4   9 98.0310 69.9699   5
  -2  -4 -10 1848.39 198.196   2
   2  -4  10 1653.79 203.494   1
   2  -4  10 1972.18 182.475   5
   2  -4  11 143.874 96.4507   1
  -2  -4 -11 458.080 124.069   2
   2  -4  12-66.8174 104.865   1
  -2   5  11 1526.83 229.967   3
  -2  -5  11 1279.51 209.322   3
  -2  -5  10 3478.47 234.556   1
  -2   5  10 3248.20 297.543   3
  -2  -5  10 2819.81 281.455   3
   2   5  -9 1611.85 170.108   6
   2  -5  -9 1602.66 166.365   2
  -2  -5   9 1853.28 171.732   1
  -2  -5   9 1967.36 228.299   3
  -2   5   9 2003.60 232.989   3
   2   5  -8 13617.4 445.666   6
  -2  -5   8 13433.2 407.898   1
   2  -5  -8 12823.3 427.040   2
  -2  -5   8 13272.1 518.002   3
  -2   5   8 12740.6 514.002   3
   2  -5  -8 12526.5 372.711   6
   2   5  -7 6963.28 312.837   6
  -2  -5   7 7238.99 199.287   5
   2  -5  -7 6906.96 302.326   2
   2   5  -7 6871.12 210.850   2
   2   5  -7 6952.76 196.029   4
  -2  -5   7 6624.74 270.646   1
  -2  -5   7 6747.33 354.546   3
  -2   5   7 6791.08 352.974   3
   2  -5  -7 7302.58 279.447   6
   2   5  -6 4281.95 244.614   6
   2   5  -6 4002.97 154.671   2
   2  -5  -6 3790.51 211.852   2
  -2  -5   6 3878.02 133.637   5
  -2  -5   6 3981.69 195.333   1
   2  -5  -6 4123.93 211.143   6
  -2   5   6 3566.53 243.561   3
  -2  -5   6 3808.16 245.296   3
   2   5  -5 10232.4 351.701   6
   2  -5  -5 10517.3 336.747   2
  -2  -5   5 9944.85 275.903   1
   2   5  -5 10389.4 232.333   2
  -2   5   5 10586.5 298.707   2
  -2   5   4 1799.59 126.425   2
   2  -5  -4 1618.07 138.048   2
  -2  -5   4 1713.80 137.684   6
   2   5  -4 1598.50 89.4827   2
   2   5  -4 1678.37 142.865   6
  -2  -5   4 1584.69 105.795   1
   2   5  -3 4892.12 146.509   2
   2  -5  -3 4759.33 213.087   2
  -2   5   3 5210.36 199.062   2
  -2  -5   3 4993.39 209.713   6
  -2  -5   3 4805.41 158.815   1
   2   5  -3 4975.63 229.147   6
  -2  -5   3 5167.96 129.439   4
  -2   5   2 11727.0 290.252   2
   2   5  -2 11943.6 326.928   6
  -2  -5   2 11877.9 233.552   2
   2  -5  -2 11902.3 312.126   2
   2   5  -2 12350.9 230.315   2
  -2  -5   2 11997.7 309.711   6
  -2   5   1 22442.9 405.479   2
  -2  -5   1 20580.4 401.178   6
   2   5  -1 23341.5 331.778   2
  -2  -5   1 23322.5 340.430   2
   2  -5  -1 22203.2 412.302   2
   2   5  -1 22639.4 420.642   6
   2  -5   0 32707.8 498.769   2
  -2  -5   0 34547.3 469.056   6
   2   5   0 34595.4 479.961   6
  -2  -5   0 34640.8 449.204   2
  -2   5   0 35077.9 492.986   2
   2   5   0 34060.4 441.039   2
  -2   5  -1 757.994 95.2665   2
   2   5   1 683.730 84.2705   2
  -2  -5  -1 732.872 79.3287   6
   2   5   1 700.742 76.6522   6
   2  -5   1 937.978 107.718   4
  -2  -5  -1 777.286 99.5927   2
   2  -5   2 17440.1 344.245   6
  -2  -5  -2 17483.7 293.173   6
  -2  -5  -2 17229.3 358.463   5
   2  -5   2 17053.4 373.643   4
  -2  -5  -2 17086.4 311.561   3
  -2   5  -2 17064.8 366.914   2
  -2   5  -2 16978.9 303.812   3
   2  -5   2 17520.2 379.702   1
   2   5   2 17349.7 298.044   6
  -2  -5  -2 17102.4 388.308   2
  -2  -5  -3 7349.28 276.872   2
   2  -5   3 7145.60 264.311   1
  -2   5  -3 7381.63 230.062   3
   2  -5   3 7303.00 226.445   6
   2  -5   3 7298.90 255.552   4
  -2  -5  -3 7545.49 257.981   5
  -2   5  -3 7198.00 245.229   4
  -2  -5  -3 7591.02 237.184   3
  -2  -5  -3 7501.83 256.134   1
  -2  -5  -3 7471.10 178.546   6
  -2  -5  -4 875.697 99.1205   3
   2  -5   4 728.210 80.5894   6
  -2   5  -4 828.184 102.644   4
  -2   5  -4 615.032 83.8299   3
  -2  -5  -4 602.624 52.4127   6
   2  -5   4 403.772 92.2259   1
  -2  -5  -4 575.329 112.031   2
  -2  -5  -5 2271.94 84.5418   6
   2  -5   5 2241.77 129.009   6
  -2  -5  -5 2036.66 176.733   2
   2  -5   5 2145.47 173.330   1
  -2  -5  -6 12058.8 164.024   6
  -2  -5  -6 12295.8 165.669   6
   2  -5   6 13079.2 424.913   1
  -2  -5  -6 13281.2 452.162   2
   2  -5   6 13270.6 311.370   6
   2  -5   7 4159.86 176.109   6
   2  -5   7 3953.82 261.682   1
  -2  -5  -7 4149.70 269.049   2
  -2  -5  -8 2489.18 224.851   2
   2  -5   8 2070.98 174.225   5
   2  -5   8 2374.99 219.588   1
   2  -5   9-12.0934 82.0477   5
   2  -5   9-69.3171 110.310   1
  -2  -5  -9 230.585 110.580   2
   2  -5  10 137.936 96.3888   1
   2  -5  10 277.595 98.2944   5
  -2  -5 -10 368.933 121.778   2
  -2  -5 -11 466.065 127.792   2
   2  -5  11 585.495 154.054   1
   2  -5  12 2165.07 235.571   1
  -2   6  11 1353.76 227.308   3
  -2  -6  11 1256.29 198.661   3
  -2  -6  10 1498.32 156.807   1
  -2   6  10 1667.09 222.124   3
  -2  -6  10 1618.15 222.942   3
   2   6  -9 62.8234 88.3984   6
  -2  -6   9 76.7163 115.149   3
   2  -6  -9-91.3701 83.7152   2
  -2   6   9-31.0701 98.4078   3
  -2  -6   9-11.6613 64.6508   1
   2   6  -8 3178.78 234.125   6
  -2   6   8 3218.69 268.047   3
  -2  -6   8 2909.26 254.677   3
   2  -6  -8 3099.10 215.956   2
   2  -6  -8 2863.23 184.218   6
  -2  -6   8 3361.93 209.316   1
   2   6  -7 13601.6 303.529   2
  -2  -6   7 13633.1 271.090   5
  -2  -6   7 14067.8 392.062   1
   2  -6  -7 13883.0 393.986   6
   2   6  -7 13739.3 453.311   6
   2  -6  -7 13405.6 436.151   2
  -2  -6   7 13556.8 495.184   3
  -2   6   7 14025.9 500.629   3
   2   6  -6 1127.56 138.184   6
   2  -6  -6 1219.10 143.704   2
   2   6  -6 1059.34 91.6628   2
  -2  -6   6 1115.95 115.847   1
  -2  -6   6 1138.21 76.2052   5
  -2   6   6 1063.28 149.973   3
  -2  -6   6 1377.08 161.542   3
   2   6  -5 2357.59 179.851   6
   2  -6  -5 2260.62 176.237   2
  -2  -6   5 2351.41 145.457   1
   2   6  -5 2339.29 122.579   2
   2   6  -4 2870.37 194.512   6
   2  -6  -4 2889.84 188.928   2
  -2  -6   4 2791.81 142.308   1
  -2   6   4 2773.38 162.223   2
   2   6  -4 3240.00 135.151   2
   2   6  -3 2091.31 109.406   2
   2  -6  -3 1961.10 150.452   2
  -2  -6   3 2019.54 99.1881   4
   2   6  -3 1948.88 157.146   6
  -2  -6   3 2124.46 115.915   2
  -2   6   3 1717.40 133.431   2
  -2  -6   3 2187.48 126.375   1
  -2  -6   3 1964.32 145.042   6
  -2   6   2 2450.83 150.352   2
   2  -6  -2 2759.55 171.815   2
  -2  -6   2 2522.92 129.029   2
  -2  -6   2 2542.11 155.141   6
   2   6  -2 2623.59 122.978   2
   2   6  -2 2347.30 164.707   6
   2   6  -1 8134.81 269.142   6
   2  -6  -1 8080.31 270.805   2
  -2  -6   1 7778.41 251.906   6
  -2  -6   1 8308.53 231.947   2
  -2   6   1 8420.01 258.511   2
   2   6  -1 8072.91 220.586   2
  -2  -6   0 79277.3 759.897   6
   2  -6   0 77939.1 822.312   2
  -2  -6   0 78755.9 736.729   2
   2   6   0 78594.3 781.744   6
  -2   6   0 78875.4 788.385   2
   2   6   0 78410.6 714.178   2
  -2   6  -1 234.229 73.3051   2
   2   6   1 305.472 73.9457   2
   2   6   1 255.935 72.1796   6
   2  -6   1 322.419 99.4764   2
  -2  -6  -1 284.890 63.8155   6
  -2  -6  -1 217.762 73.1663   2
  -2   6  -2 266.510 80.6177   2
   2   6   2 290.732 78.8880   2
  -2  -6  -2 172.185 88.7572   2
  -2  -6  -2 321.126 56.3162   6
   2  -6   2 216.186 80.4290   4
  -2   6  -2 273.612 54.0263   3
  -2  -6  -2 257.925 54.3653   3
   2   6   2 175.741 57.4171   6
   2  -6   2 161.263 59.1545   6
  -2   6  -3 5968.92 207.170   3
   2  -6   3 6035.76 221.190   6
  -2  -6  -3 6109.21 238.514   1
  -2   6  -3 5770.30 227.064   4
  -2   6  -3 6033.12 244.270   2
  -2  -6  -3 6036.15 213.513   3
  -2  -6  -3 5947.75 234.245   5
   2  -6   3 5857.23 234.848   4
  -2  -6  -3 5650.09 256.527   2
   2  -6   3 6001.38 248.533   1
  -2  -6  -3 6062.29 181.185   6
  -2  -6  -4 1957.11 137.984   3
  -2   6  -4 1764.06 129.488   3
  -2  -6  -4 1528.97 154.111   2
  -2  -6  -4 1581.14 92.0779   6
  -2   6  -4 1720.48 140.060   4
   2  -6   4 1698.78 121.997   6
   2  -6   4 1357.55 141.558   1
  -2  -6  -5 3174.95 222.630   2
   2  -6   5 3516.21 225.762   1
  -2  -6  -5 3404.55 121.174   6
   2  -6   5 3353.96 168.302   6
   2  -6   6 7685.25 252.006   6
  -2  -6  -6 8053.33 168.928   6
   2  -6   6 7521.17 337.105   1
  -2  -6  -6 7992.69 166.567   6
  -2  -6  -6 7772.95 363.021   2
  -2  -6  -7 4210.83 95.0969   6
   2  -6   7 4434.31 277.806   1
   2  -6   7 4543.78 194.214   6
  -2  -6  -7 4425.63 289.453   2
   2  -6   8 2446.45 218.011   1
   2  -6   8 2432.64 192.093   5
  -2  -6  -8 2244.69 224.388   2
   2  -6   9 3333.99 224.792   5
  -2  -6  -9 2776.11 252.526   2
   2  -6   9 2746.61 245.937   1
  -2  -6 -10 462.251 143.832   2
   2  -6  10 393.483 94.4389   5
   2  -6  10 420.045 139.344   1
   2  -6  11 544.095 147.377   1
  -2  -6 -11 431.522 134.330   2
   2  -6  12-96.9285 107.201   1
  -2   7  11 218.319 130.856   3
  -2  -7  11 318.056 128.696   3
  -2   7  10 26.3340 107.826   3
  -2  -7  10 108.701 121.242   3
   2  -7 -10 12.5776 75.2382   2
   2   7  -9 28.0216 80.6910   6
  -2  -7   9 197.480 122.391   3
  -2   7   9 140.468 121.090   3
   2  -7  -9 43.1218 82.4658   2
  -2  -7   9 128.582 83.7696   1
   2  -7  -8 340.105 84.5670   6
  -2   7   8 395.774 134.272   3
  -2  -7   8 278.220 89.1941   1
  -2  -7   8 258.986 114.209   3
   2  -7  -8 295.093 99.4807   2
   2   7  -8 255.417 104.653   6
   2   7  -7 1457.20 166.477   6
  -2  -7   7 1700.56 187.440   3
  -2  -7   7 1376.07 135.481   1
  -2  -7   7 1285.30 89.7343   5
   2  -7  -7 1538.75 171.069   2
   2  -7  -7 1401.47 136.239   6
  -2   7   7 1296.51 163.812   3
   2   7  -6 7809.89 232.499   2
  -2   7   6 7067.93 331.389   3
   2   7  -6 6853.21 323.064   6
   2  -7  -6 6969.63 324.517   2
  -2  -7   6 7387.15 335.893   3
  -2  -7   6 7289.83 269.577   1
   2   7  -5 893.577 122.954   6
   2   7  -5 950.447 86.5358   2
  -2  -7   5 1053.96 109.596   1
   2  -7  -5 1008.78 131.175   2
  -2  -7   4 1551.27 91.1190   4
   2   7  -4 1462.10 153.071   6
   2  -7  -4 1529.32 146.449   2
  -2  -7   4 1682.73 121.874   1
   2   7  -4 1557.52 107.298   2
  -2  -7   3 571.323 79.4669   2
   2   7  -3 522.465 70.3973   2
   2   7  -3 630.543 109.183   6
   2  -7  -3 552.506 97.7117   2
  -2   7   3 560.491 90.4609   2
  -2  -7   2 44706.6 552.749   2
  -2   7   2 46248.0 643.715   2
   2  -7  -2 45380.3 678.910   2
   2   7  -2 44603.8 701.878   6
  -2  -7   2 44801.7 656.911   6
   2   7  -2 45647.8 534.358   2
  -2  -7   1 256.580 70.1161   6
  -2  -7   1 260.385 72.8461   2
   2   7  -1 336.974 96.3202   6
   2  -7  -1 369.956 100.437   2
  -2   7   1 283.271 83.8543   2
   2   7  -1 441.756 73.5637   2
  -2   7   0 29423.8 511.816   2
  -2  -7   0 29196.6 490.361   2
   2  -7   0 28431.8 528.227   2
   2   7   0 29158.3 467.704   2
  -2  -7   0 28721.7 489.433   6
   2   7   0 28840.5 514.984   6
   2  -7   1 8200.73 298.583   2
  -2  -7  -1 8458.02 252.272   6
   2   7   1 8400.71 265.547   6
  -2   7  -1 8388.94 287.935   2
   2   7   1 8459.63 268.544   2
  -2  -7  -1 8543.79 282.859   2
  -2  -7  -2 17376.0 348.186   6
  -2  -7  -2 17642.0 433.584   2
   2  -7   2 17171.1 411.567   4
  -2   7  -2 17633.2 408.216   2
   2   7   2 17929.8 411.092   2
  -2  -7  -2 17939.2 311.013   3
  -2   7  -2 17878.8 298.561   3
   2  -7   2 17740.5 394.896   6
   2  -7   3 12996.0 380.432   1
   2  -7   3 13260.9 345.752   6
  -2  -7  -3 13310.2 404.540   2
   2  -7   3 13306.8 365.130   4
  -2   7  -3 13422.9 302.144   3
  -2  -7  -3 13515.5 312.675   3
  -2  -7  -3 13508.6 296.251   6
  -2   7  -3 13052.3 355.530   2
  -2  -7  -4 15551.0 302.973   6
   2  -7   4 16246.2 381.248   6
  -2  -7  -4 15115.5 454.633   2
  -2   7  -4 15705.1 366.264   3
  -2  -7  -4 15928.8 376.565   3
   2  -7   4 15545.0 434.188   1
  -2  -7  -5 810.045 71.6160   6
   2  -7   5 853.828 94.6287   6
   2  -7   5 662.391 112.299   1
  -2  -7  -5 720.388 125.149   2
  -2  -7  -6 64.8133 33.2173   6
   2  -7   6-26.3066 73.5277   1
  -2  -7  -6 49.2430 85.9934   2
  -2  -7  -7 2037.13 87.0967   6
   2  -7   7 2255.91 205.174   1
  -2  -7  -7 2060.76 217.022   2
   2  -7   8 3672.65 272.407   1
  -2  -7  -8 3678.12 285.152   2
  -2  -7  -9 1196.27 194.061   2
   2  -7   9 1530.91 158.610   5
   2  -7   9 1457.54 190.009   1
   2  -7  10 2508.81 247.260   1
  -2  -7 -10 2813.65 271.976   2
   2  -7  11 140.413 99.3384   1
  -2  -7 -11 167.941 91.9268   2
   2  -7  12 4.25050 107.444   1
  -2  -8  11 547.168 144.792   3
  -2   8  11 580.270 156.240   3
   2  -8 -10 627.432 140.793   2
  -2   8  10 508.219 162.437   3
  -2  -8  10 439.882 143.297   3
   2  -8  -9 878.568 152.198   2
  -2  -8   9 997.228 138.527   1
   2   8  -9 1025.93 155.213   6
  -2   8   9 775.642 159.172   3
  -2  -8   9 1011.04 178.718   3
  -2   8   8 1044.98 162.794   3
   2  -8  -8 838.646 118.163   6
  -2  -8   8 753.675 149.357   3
   2   8  -8 708.687 133.650   6
  -2  -8   8 531.040 101.996   1
   2  -8  -8 838.711 161.122   2
   2   8  -7 55.2798 75.3760   6
  -2   8   7 41.2967 87.6039   3
  -2  -8   7 37.9047 35.3065   5
  -2  -8   7 206.501 82.1103   3
   2  -8  -7 243.791 109.458   2
  -2  -8   7 113.907 67.6694   1
  -2   8   6 201.679 87.4878   3
  -2  -8   6 89.3692 80.7202   3
   2   8  -6 205.912 103.838   6
  -2  -8   6 124.227 65.4924   1
   2  -8  -6 58.2717 85.0656   2
   2   8  -6 111.669 47.0238   2
   2  -8  -5 30220.1 658.523   2
   2   8  -5 30730.8 681.419   6
  -2   8   5 31075.8 618.195   3
  -2  -8   5 30203.9 607.480   3
  -2  -8   5 30813.7 533.800   1
   2   8  -5 29820.7 470.501   2
  -2  -8   4 337.479 70.1858   1
   2  -8  -4 279.567 96.5769   2
   2   8  -4 438.988 111.827   6
   2   8  -4 390.222 64.5907   2
  -2  -8   4 318.486 56.9434   4
   2   8  -3 7927.76 244.693   2
   2  -8  -3 7992.99 335.352   2
   2   8  -3 8314.57 331.782   6
  -2  -8   3 7632.23 244.565   2
  -2  -8   2 3570.50 180.407   2
  -2   8   2 3380.29 191.388   2
   2  -8  -2 3066.54 205.694   2
   2   8  -2 3678.10 223.199   6
   2   8  -2 3598.16 165.025   2
  -2  -8   1 35011.2 552.645   2
  -2   8   1 36017.9 594.015   2
   2   8  -1 35034.3 625.277   6
   2   8  -1 35144.9 525.893   2
   2  -8  -1 35302.8 628.524   2
  -2  -8   1 34778.6 578.684   6
  -2  -8   0 5328.18 233.444   2
   2   8   0 5553.45 243.088   6
   2  -8   0 5105.96 248.334   2
  -2   8   0 6043.61 249.604   2
   2   8   0 5189.10 217.814   2
  -2  -8   0 5402.05 231.085   6
  -2   8  -1 18259.6 429.474   2
   2  -8   1 18171.4 420.595   6
  -2  -8  -1 18353.9 440.558   2
  -2  -8  -1 18457.9 398.603   6
   2   8   1 18456.5 417.709   2
   2  -8   1 17460.0 444.752   2
   2   8   1 18175.0 415.087   6
  -2   8  -2 429.365 58.3125   3
   2  -8   2 411.282 81.9073   6
  -2   8  -2 523.376 103.797   2
  -2  -8  -2 406.862 58.6771   3
   2  -8   2 419.708 106.227   4
  -2  -8  -2 339.936 69.7177   6
  -2  -8  -2 362.438 89.8046   2
   2  -8   3 265.675 106.112   1
  -2  -8  -3 107.386 48.1685   6
   2  -8   3 24.9933 59.3462   6
   2  -8   3 167.900 81.2964   4
  -2  -8  -3 160.634 53.5327   3
  -2   8  -3 295.496 59.9386   3
  -2  -8  -3 140.850 76.5321   2
  -2  -8  -4 12150.9 329.017   3
  -2  -8  -4 11473.9 281.529   6
  -2   8  -4 11454.9 306.483   3
  -2  -8  -4 11311.2 407.710   2
   2  -8   4 11347.2 360.486   4
   2  -8   4 11041.4 380.679   1
   2  -8   5 5267.30 282.255   1
  -2  -8  -5 5154.68 295.261   2
  -2  -8  -5 5627.05 191.296   6
  -2  -8  -6 4848.92 306.043   2
  -2  -8  -6 4952.85 167.564   6
   2  -8   6 4860.93 286.046   1
   2  -8   7 7038.90 351.868   1
  -2  -8  -7 6557.59 364.343   2
  -2  -8  -8 289.963 110.403   2
   2  -8   8 284.106 105.162   1
   2  -8   9 6989.94 388.758   1
   2  -8   9 7033.68 324.069   5
  -2  -8  -9 7544.08 412.981   2
   2  -8  10 2850.71 265.370   1
  -2  -8 -10 2327.70 249.476   2
   2  -8  11 1772.05 216.057   1
  -2  -8 -11 1385.69 195.413   2
  -2  -9  11 920.673 180.832   3
  -2   9  11 935.369 185.566   3
  -2   9  10 3077.80 292.566   3
   2  -9 -10 3429.51 285.038   2
  -2  -9  10 3092.10 287.639   3
   2   9  -9 5.62160 87.1946   6
  -2   9   9 43.8198 114.750   3
  -2  -9   9 132.122 90.2865   1
   2  -9  -9 357.487 136.569   2
  -2  -9   9-19.9034 96.6809   3
   2  -9  -8 581.429 99.2880   6
   2   9  -8 587.039 130.285   6
   2  -9  -8 656.561 145.466   2
  -2   9   8 656.355 141.850   3
  -2  -9   8 843.688 152.545   3
  -2  -9   8 942.446 127.969   1
  -2  -9   7 269.018 108.690   3
  -2   9   7 536.807 125.889   3
   2  -9  -7 279.511 110.682   2
   2   9  -7 363.946 114.361   6
  -2  -9   7 348.315 92.1563   1
   2   9  -6 628.997 83.8415   2
   2  -9  -6 427.646 120.489   2
   2   9  -6 377.654 110.800   6
  -2  -9   6 565.092 116.097   3
  -2  -9   6 480.016 85.3060   1
  -2   9   6 479.148 111.062   3
   2   9  -5 422.829 112.965   6
  -2  -9   5 391.375 80.0176   1
   2   9  -5 385.824 74.3531   2
   2  -9  -5 538.589 133.078   2
  -2   9   5 354.350 78.7846   3
  -2  -9   5 343.138 87.1369   3
   2   9  -4 17.8136 75.1285   6
   2   9  -4 81.7028 52.0650   2
   2  -9  -4 85.3745 79.3208   2
  -2  -9   4 61.5313 48.0525   4
  -2  -9   4 125.725 68.7294   1
   2   9  -3 2931.67 159.060   2
   2  -9  -3 2919.31 213.017   2
   2   9  -3 3007.84 215.746   6
  -2  -9   3 2856.45 166.632   2
  -2  -9   2 26463.3 497.326   2
   2   9  -2 26535.5 590.365   6
   2   9  -2 27363.4 479.122   2
   2  -9  -2 25834.1 587.539   2
  -2  -9   1 244.497 74.7595   2
   2   9  -1 288.023 89.5528   6
   2  -9  -1 535.469 128.724   2
   2   9  -1 239.354 64.7644   2
   2   9   0 480.664 104.938   6
   2  -9   0 298.247 100.430   2
  -2  -9   0 373.757 99.0743   2
   2   9   0 523.988 83.9353   2
   2   9   1 30075.4 565.746   6
  -2  -9  -1 29300.0 593.589   2
   2  -9   1 28787.8 594.512   2
  -2  -9  -1 29992.2 533.979   6
  -2   9  -1 29805.3 313.238   3
  -2  -9  -1 29875.2 323.358   3
   2  -9   2 235.443 96.8180   2
  -2  -9  -2 191.103 94.5289   2
   2  -9   2 248.324 96.6762   4
  -2  -9  -2 342.922 70.5055   6
  -2  -9  -2 216.427 44.5146   3
  -2   9  -2 237.943 48.6022   3
  -2  -9  -3-16.1977 43.6138   6
   2  -9   3-23.8045 76.5044   4
  -2   9  -3 68.4900 41.3433   3
  -2  -9  -3 15.7730 37.0927   3
  -2  -9  -3 155.308 98.1371   2
   2  -9   4 92.3131 70.2050   4
   2  -9   4 201.155 89.5635   1
  -2  -9  -4 109.688 81.0476   2
  -2  -9  -4 112.293 48.9012   6
  -2  -9  -5 3295.19 159.605   6
  -2  -9  -5 2893.51 242.776   2
   2  -9   5 3422.79 228.509   1
   2  -9   6 1787.66 185.592   1
  -2  -9  -6 2009.02 122.341   6
  -2  -9  -6 1969.94 213.162   2
   2  -9   7 7313.37 364.743   1
  -2  -9  -7 7112.95 390.890   2
   2  -9   8 322.734 113.471   1
  -2  -9  -8 137.271 105.980   2
   2  -9   9 2656.87 245.847   1
  -2  -9  -9 2313.22 248.351   2
   2  -9  10 437.417 138.818   1
  -2  -9 -10 636.180 163.582   2
   2  -9  11 131.895 110.199   1
  -2  -9 -11 117.289 117.767   2
  -2 -10  11 989.333 192.188   3
  -2  10  11 677.936 177.770   3
   2 -10 -10 299.251 130.533   2
  -2  10  10 81.1311 109.018   3
  -2 -10  10 266.105 129.040   3
  -2 -10   9 315.811 84.9820   1
   2 -10  -9 418.841 141.774   2
  -2  10   9 595.168 145.992   3
  -2 -10   9 414.968 152.454   3
   2  10  -9 290.206 114.243   6
  -2 -10   8-140.759 111.563   3
   2  10  -8 99.3878 89.8343   6
   2 -10  -8 118.253 72.4393   6
  -2 -10   8 63.9052 79.9746   1
   2 -10  -8 116.587 109.307   2
  -2  10   8 55.7554 90.2873   3
   2  10  -7 13331.6 506.605   6
   2 -10  -7 13217.6 505.441   2
  -2 -10   7 13489.3 413.084   1
  -2  10   7 13111.1 470.412   3
  -2 -10   7 13069.8 472.943   3
   2  10  -6-1.79728 86.3862   6
  -2  10   6 122.917 86.5771   3
   2  10  -6-20.6393 59.6882   2
  -2 -10   6-77.3527 78.1370   1
  -2 -10   6 159.591 86.7955   3
   2 -10  -6 111.687 102.652   2
  -2 -10   5 1504.37 134.629   1
   2 -10  -5 1671.69 182.379   2
   2  10  -5 1341.99 116.814   2
   2  10  -5 1434.12 170.296   6
  -2  10   5 1613.26 149.282   3
  -2 -10   5 1523.34 147.567   3
  -2 -10   5 1604.64 115.067   4
   2  10  -4 1835.44 189.230   6
   2  10  -4 1814.42 135.689   2
  -2  10   4 1773.10 136.859   3
  -2 -10   4 1828.71 128.396   4
  -2 -10   4 1831.61 138.163   3
  -2 -10   4 1930.43 151.523   1
   2 -10  -4 1704.14 185.101   2
   2  10  -3 43.8336 82.0190   6
   2 -10  -3-40.6591 93.2466   2
  -2 -10   3-62.3182 66.2058   2
   2  10  -3-24.5374 47.6383   2
  -2 -10   2 2626.45 175.498   2
   2  10  -2 2572.44 159.436   2
   2  10  -2 2365.80 205.066   6
   2 -10  -2 2445.09 200.645   2
   2 -10  -1 24150.5 590.181   2
  -2 -10   1 24606.6 532.217   2
   2  10  -1 25406.0 500.715   2
   2  10  -1 25155.7 585.714   6
  -2 -10   0-29.3538 73.0838   2
   2 -10   0 55.0971 102.685   2
   2  10   0 95.6908 75.7804   6
   2 -10   1 5326.93 276.466   2
   2  10   1 5166.24 258.156   6
  -2 -10  -1 5216.39 133.701   3
  -2 -10  -1 5539.97 268.553   2
  -2  10  -1 5364.54 129.816   3
  -2 -10  -2 32.1944 31.8633   3
   2 -10   2 34.3555 87.9625   4
  -2 -10  -2 47.4479 79.9402   2
   2 -10   2 82.3124 94.0258   2
  -2  10  -2 29.2585 31.4452   3
  -2 -10  -3 30.7322 50.3648   6
  -2 -10  -3 67.2127 37.3547   3
  -2  10  -3 109.584 48.9252   3
   2 -10   3 230.816 98.2190   4
  -2 -10  -3 73.9862 82.5942   2
   2 -10   4 1683.09 173.268   1
  -2 -10  -4 1793.61 131.045   6
   2 -10   4 1562.22 154.849   4
  -2 -10  -4 1855.38 197.847   2
   2 -10   5 1797.84 177.549   1
  -2 -10  -5 1814.16 129.956   6
  -2 -10  -5 1863.33 196.379   2
   2 -10   6-59.6940 103.159   1
  -2 -10  -6 101.628 87.8802   2
   2 -10   7 2435.37 221.481   1
  -2 -10  -7 3165.54 275.753   2
   2 -10   8 781.155 139.731   1
  -2 -10  -8 709.756 160.028   2
   2 -10   9 140.385 102.600   1
  -2 -10  -9 104.665 99.5988   2
   2 -10  10 300.401 116.286   1
  -2 -10 -10 255.475 124.782   2
   2 -10  11 403.404 128.576   1
  -2 -10 -11 397.241 155.753   2
  -2  11  11 942.066 178.104   3
   2 -11 -10 211.186 136.067   2
  -2 -11  10-43.6984 109.099   3
  -2  11  10 204.355 116.444   3
   2 -11  -9 1001.43 181.270   2
   2  11  -9 629.038 137.571   6
  -2  11   9 793.014 155.527   3
  -2 -11   9 710.705 145.561   3
  -2  11   8-9.40375 85.7883   3
   2  11  -8 91.0605 90.1194   6
   2 -11  -8-6.78915 95.1586   2
  -2 -11   8-43.9244 93.7081   3
  -2 -11   8-57.6581 67.3114   1
  -2 -11   7 875.912 123.465   1
   2 -11  -7 979.086 172.632   2
   2  11  -7 818.574 147.207   6
  -2  11   7 1153.90 159.474   3
  -2 -11   7 718.820 129.325   3
   2 -11  -6 18.0379 98.0772   2
   2  11  -6 8.77510 83.2115   6
  -2 -11   6 10.1549 60.4274   1
  -2 -11   6 129.506 79.1338   3
  -2  11   6-8.66784 71.5523   3
   2 -11  -5 2627.05 234.886   2
   2  11  -5 2742.95 240.346   6
  -2 -11   5 3020.20 168.484   4
  -2 -11   5 2887.20 191.495   3
  -2 -11   5 3230.64 203.114   1
  -2  11   5 3194.96 198.129   3
  -2 -11   4 912.183 100.931   3
   2 -11  -4 1077.24 156.663   2
  -2  11   4 1161.74 114.634   3
   2  11  -4 1028.54 158.097   6
  -2 -11   4 920.951 107.286   4
   2 -11  -3 370.449 115.223   2
  -2 -11   3 315.116 89.6391   2
  -2  11   3 269.179 59.5556   3
   2  11  -3 312.405 106.790   6
  -2 -11   2 19348.8 486.782   2
   2 -11  -2 18525.6 538.699   2
   2  11  -2 18136.0 541.242   6
   2  11  -1 16039.4 488.351   6
  -2 -11   1 15998.6 451.038   2
   2 -11  -1 16221.7 503.386   2
   2 -11   0-21.7165 92.9043   2
   2  11   0 108.631 84.5692   6
  -2 -11   0-20.8956 91.8425   2
  -2  11  -1 29.2411 20.5192   3
  -2 -11  -1-71.8641 90.2981   2
   2 -11   1 83.1069 105.513   2
  -2 -11  -1 96.9803 26.2726   3
  -2 -11  -2 5390.09 289.560   2
   2 -11   2 5490.82 299.373   2
   2 -11   2 5230.48 280.370   4
  -2 -11  -2 5192.09 158.518   3
  -2  11  -2 5519.98 155.989   3
   2 -11   3 1025.08 140.184   4
  -2 -11  -3 1386.54 180.327   2
  -2 -11  -4 3540.61 262.180   2
   2 -11   4 3100.49 216.892   4
   2 -11   4 3335.88 236.797   1
   2 -11   5-53.9832 83.3068   4
   2 -11   5 101.532 87.2470   1
  -2 -11  -6 108.612 93.6843   2
   2 -11   6 180.569 95.5324   1
   2 -11   7 2316.22 225.721   1
  -2 -11  -7 2134.03 243.625   2
   2 -11   8 2669.73 243.856   1
  -2 -11  -8 2229.55 246.230   2
   2 -11   9 763.148 160.397   1
  -2 -11  -9 673.828 169.458   2
  -2 -11 -10 111.187 125.217   2
   2 -11  10 3.17676 100.574   1
   2 -11  11 430.922 140.482   1
  -2 -11 -11 675.729 183.069   2
  -2 -12  10 37.6503 107.212   3
  -2  12  10 85.5910 95.1373   3
   2 -12 -10 34.7652 113.808   2
   2  12  -9 170.651 106.735   6
   2 -12  -9 227.442 135.348   2
  -2 -12   9 71.4270 94.4752   3
  -2  12   9 117.026 105.001   3
  -2 -12   8 3608.16 238.072   1
   2 -12  -8 3391.81 293.139   2
  -2 -12   8 3634.82 271.714   3
   2  12  -8 3866.98 301.140   6
  -2  12   8 4177.89 287.275   3
  -2 -12   7 843.526 133.599   1
   2 -12  -7 813.813 157.661   2
   2  12  -7 676.916 155.275   6
  -2  12   7 649.980 129.799   3
  -2 -12   7 747.196 132.383   3
   2 -12  -6 3111.81 263.371   2
  -2 -12   6 3012.80 208.096   1
   2  12  -6 3270.44 278.997   6
  -2  12   6 3539.09 227.366   3
  -2 -12   6 3430.50 226.566   3
   2 -12  -5 4432.81 308.919   2
  -2 -12   5 4798.59 244.427   3
   2  12  -5 4819.95 317.380   6
  -2 -12   5 4596.70 217.262   4
  -2 -12   5 4640.34 255.658   1
  -2  12   5 4443.14 231.013   3
  -2 -12   4 4115.31 214.592   4
   2  12  -4 4028.13 285.772   6
   2 -12  -4 4012.91 291.569   2
  -2 -12   4 4218.84 203.131   3
  -2  12   4 3985.08 193.314   3
  -2 -12   4 4222.79 233.843   2
   2 -12  -3 2467.03 234.239   2
   2  12  -3 2236.81 215.735   6
  -2 -12   3 2402.62 185.522   2
  -2 -12   3 2319.98 130.188   3
  -2  12   3 2342.23 130.658   3
  -2 -12   2 1839.45 171.431   2
   2  12  -2 1806.65 194.185   6
   2 -12  -2 2067.75 202.436   2
  -2  12   2 1976.83 96.6160   3
  -2 -12   2 1843.62 94.9172   3
   2 -12  -1 3987.09 268.729   2
  -2 -12   1 3438.88 230.815   2
   2  12  -1 3899.62 262.094   6
  -2 -12   0 16487.8 494.897   2
   2  12   0 15777.7 498.840   6
   2 -12   0 16536.6 525.437   2
  -2 -12  -1 28361.2 665.876   2
   2 -12   1 28369.3 671.525   2
   2 -12   2 13649.1 465.957   2
  -2 -12  -2 13821.2 486.263   2
   2 -12   3 10735.6 408.801   4
  -2 -12  -3 10969.4 444.571   2
   2 -12   4 1575.09 173.005   4
  -2 -12  -4 1999.50 216.292   2
   2 -12   4 2198.25 213.510   1
   2 -12   5 19486.8 550.177   4
  -2 -12  -5 19027.5 626.226   2
   2 -12   5 20516.5 599.475   1
  -2 -12  -6 1071.32 179.675   2
   2 -12   6 1473.38 178.449   1
  -2 -12  -7 19.7341 108.873   2
   2 -12   7-13.8352 95.5110   1
   2 -12   8 559.620 134.233   1
  -2 -12  -8 648.552 175.176   2
  -2 -12  -9 899.064 194.295   2
   2 -12   9 795.134 160.318   1
   2 -12  10 7.22742 108.101   1
  -2 -12 -10 23.0972 134.577   2
   2 -12  11 365.901 136.783   1
   2 -13 -10 580.562 148.472   2
  -2 -13  10 167.021 101.670   3
  -2  13  10 350.085 108.928   3
   2 -13  -9-38.0465 141.040   2
   2  13  -9 105.730 101.818   6
  -2 -13   9 116.569 108.268   3
  -2  13   9-110.507 110.409   3
   2 -13  -8 4599.88 344.246   2
  -2 -13   8 4785.32 271.371   1
   2  13  -8 4538.48 334.638   6
  -2  13   8 5107.89 309.151   3
  -2 -13   8 4251.00 292.388   3
   2  13  -7 36236.8 911.314   6
   2 -13  -7 36814.2 928.857   2
  -2 -13   7 37639.1 744.313   1
  -2  13   7 37842.1 774.549   3
  -2 -13   7 38450.7 785.792   3
  -2 -13   6 14.6865 76.6180   3
   2  13  -6 99.1454 96.3329   6
   2 -13  -6 250.320 127.906   2
  -2 -13   6 144.439 83.1828   1
  -2  13   6 131.309 83.3014   3
  -2 -13   5 113.856 91.6394   1
   2  13  -5-59.9189 94.0430   6
  -2 -13   5 55.1744 56.9487   4
   2 -13  -5 47.9592 96.5215   2
  -2  13   5 72.7330 64.3343   3
  -2 -13   5 47.5536 59.5064   3
   2  13  -4 3894.61 290.903   6
   2 -13  -4 3787.55 294.619   2
  -2 -13   4 3787.38 216.923   4
  -2 -13   4 4051.84 194.235   3
  -2 -13   4 3708.30 228.108   2
  -2  13   4 4147.89 191.231   3
   2  13  -3 8870.83 431.837   6
  -2 -13   3 9685.06 251.577   3
  -2  13   3 10188.5 253.159   3
  -2 -13   3 8636.01 349.713   2
   2 -13  -3 10046.0 441.473   2
   2  13  -2 407.387 121.330   6
  -2 -13   2 370.245 98.1102   2
   2 -13  -2 360.094 122.763   2
  -2 -13   2 368.452 45.7443   3
  -2  13   2 431.266 45.8411   3
   2  13  -1 2604.55 225.252   6
  -2 -13   1 2729.32 216.604   2
   2 -13  -1 2327.34 219.848   2
  -2 -13   0 393.774 120.801   2
   2 -13   0 368.467 118.174   2
   2  13   0 281.805 93.9486   6
   2 -13   1 241.280 124.781   2
  -2 -13  -1 2.68185 99.5322   2
   2 -13   2 151.441 110.860   2
  -2 -13  -2 59.7875 96.9387   2
   2 -13   3 26903.4 660.916   4
  -2 -13  -3 26285.3 707.930   2
  -2 -13  -4-0.32942 108.903   2
   2 -13   4 100.527 98.2213   4
   2 -13   5 499.643 139.058   1
   2 -13   5 118.336 84.8010   4
  -2 -13  -5 611.546 142.423   2
   2 -13   6 188.926 91.4838   1
  -2 -13  -6 320.236 134.321   2
  -2 -13  -7 670.850 173.814   2
   2 -13   7 242.496 109.597   1
   2 -13   8 779.103 142.585   1
  -2 -13  -8 978.462 190.449   2
  -2 -13  -9 241.622 134.572   2
   2 -13   9 305.324 122.952   1
   2 -13  10 33.2641 103.446   1
  -2 -13 -10-73.9940 108.396   2
   2 -14 -10 1321.65 217.616   2
  -2 -14  10 1619.56 213.190   3
   2 -14  -9 764.343 180.619   2
   2  14  -9 739.674 162.390   6
  -2 -14   9 704.073 144.254   3
  -2  14   9 913.913 155.000   3
   2  14  -8 585.732 153.382   6
  -2 -14   8 688.443 126.961   3
  -2 -14   8 698.836 128.700   1
   2 -14  -8 688.201 177.301   2
  -2  14   8 728.748 135.414   3
   2 -14  -7 4654.56 352.183   2
  -2 -14   7 3760.00 248.758   1
   2  14  -7 4323.12 335.480   6
  -2 -14   7 4318.03 269.690   3
  -2  14   7 4393.01 262.993   3
  -2  14   6 4364.90 243.327   3
  -2 -14   6 4222.32 216.515   4
   2  14  -6 3939.49 322.328   6
  -2 -14   6 3702.44 243.328   1
  -2 -14   6 4317.85 244.871   3
   2 -14  -6 4349.37 334.871   2
  -2  14   5 909.194 107.853   3
  -2 -14   5 783.560 106.783   3
   2  14  -5 906.911 168.807   6
  -2 -14   5 904.466 137.432   1
   2 -14  -5 722.498 155.296   2
  -2 -14   5 771.643 112.494   4
  -2 -14   4 1159.36 140.842   4
  -2 -14   4 1409.23 164.664   2
  -2  14   4 1242.24 111.515   3
  -2 -14   4 1370.97 118.003   3
   2 -14  -4 1365.17 188.260   2
   2  14  -4 1354.53 195.699   6
  -2 -14   3 2505.31 204.961   2
   2 -14  -3 2878.31 260.204   2
  -2  14   3 3123.64 137.907   3
  -2 -14   3 2902.95 136.150   3
   2  14  -3 3022.13 263.135   6
  -2 -14   2 46.5442 93.2585   2
   2 -14  -2 38.1994 123.055   2
   2  14  -2 1.34002 94.8370   6
  -2 -14   2 1.00789 19.2269   3
  -2  14   2 1.70084 18.1752   3
   2  14  -1 404.787 123.925   6
  -2 -14   1 362.128 109.574   2
   2 -14  -1 565.931 142.693   2
   2 -14   0 9493.12 427.592   2
  -2 -14   0 9822.15 410.382   2
   2 -14   1 639.978 150.246   2
  -2 -14  -1 573.941 132.757   2
   2 -14   2 2245.29 229.142   2
  -2 -14  -2 1912.08 202.486   2
  -2 -14  -3 19145.0 625.438   2
   2 -14   3 18935.1 576.475   4
  -2 -14  -4 392.410 130.118   2
   2 -14   4 780.925 181.998   1
   2 -14   4 350.132 107.179   4
  -2 -14  -5 5695.35 373.847   2
   2 -14   5 5530.48 310.251   4
   2 -14   5 6208.22 360.752   1
   2 -14   6 247.165 109.694   1
  -2 -14  -6 473.781 159.474   2
   2 -14   7 1591.72 205.936   1
  -2 -14  -7 1267.25 219.376   2
   2 -14   8 437.196 137.083   1
  -2 -14  -8 95.1767 115.004   2
   2 -14   9 1425.80 202.456   1
  -2 -14  -9 871.151 192.473   2
   2 -14  10 1084.75 183.931   1
   2 -15 -10 74.9488 150.695   2
   2 -15  -9 2885.73 303.781   2
   2  15  -9 3599.59 317.399   6
   2  15  -8 413.351 152.105   6
   2 -15  -8 77.5712 123.810   2
  -2 -15   7 574.991 117.052   1
   2  15  -7 1032.01 203.127   6
   2 -15  -7 861.957 197.151   2
  -2 -15   7 751.584 126.728   3
  -2  15   7 734.356 124.737   3
   2 -15  -6 610.783 170.587   2
  -2 -15   6 498.359 120.022   1
   2  15  -6 207.905 131.897   6
  -2 -15   6 304.258 82.9711   3
  -2  15   6 204.186 72.5042   3
   2  15  -5 696.330 162.963   6
   2 -15  -5 686.482 175.827   2
  -2 -15   5 793.887 119.501   4
  -2 -15   5 887.398 146.351   1
  -2 -15   5 851.222 106.970   3
  -2  15   5 803.131 97.4769   3
  -2 -15   4 243.739 122.938   2
  -2 -15   4 53.2612 71.8697   4
  -2 -15   4 114.699 50.9897   3
  -2  15   4 55.8047 43.8036   3
   2  15  -4 132.986 113.946   6
   2 -15  -4-109.987 134.516   2
  -2 -15   3 2326.29 113.552   3
  -2 -15   3 2487.04 213.814   2
   2 -15  -3 2442.68 255.010   2
  -2  15   3 2394.21 111.888   3
   2  15  -3 2174.85 239.154   6
   2 -15  -2 1478.96 205.678   2
  -2 -15   2 1294.87 163.432   2
   2  15  -2 1424.32 190.111   6
   2  15  -1 238.086 129.585   6
   2 -15  -1 304.334 134.579   2
  -2 -15   1 92.8726 99.2456   2
   2 -15   0 142.744 129.750   2
  -2 -15   0 171.149 85.0559   2
   2 -15   1 35.3735 123.714   2
  -2 -15  -1 46.0884 112.839   2
   2 -15   2 367.103 140.521   2
  -2 -15  -2 144.856 107.720   2
  -2 -15  -3 109.964 107.931   2
   2 -15   3 43.5950 113.945   4
  -2 -15  -4 3395.89 295.297   2
   2 -15   4 2991.69 249.361   4
  -2 -15  -5 5800.83 396.128   2
   2 -15   5 5035.37 309.009   4
   2 -15   5 5416.28 342.952   1
   2 -15   6 284.437 86.0347   4
  -2 -15  -6 224.518 151.116   2
   2 -15   6 42.2831 105.102   1
  -2 -15  -7 4281.99 362.647   2
   2 -15   7 4049.96 307.858   1
   2 -15   8 213.911 131.172   1
  -2 -15  -8 249.708 148.744   2
  -2 -15  -9-162.176 171.619   2
   2 -15   9-9.00807 111.890   1
   2 -15  10 84.4793 130.762   1
   2  16  -9 191.356 125.681   6
   2 -16  -9 246.979 143.087   2
   2 -16  -8-132.294 139.963   2
   2  16  -8 100.432 138.403   6
   2  16  -7 4629.94 365.290   6
  -2 -16   7 4294.82 274.407   1
   2 -16  -7 3649.98 332.365   2
   2 -16  -6 2918.08 318.967   2
   2  16  -6 3511.49 322.875   6
  -2 -16   6 3199.75 235.135   1
   2 -16  -5 118.848 109.980   2
  -2 -16   5 213.902 90.2367   4
  -2 -16   5 284.454 104.696   1
   2  16  -5 96.5997 119.601   6
   2 -16  -4 2332.80 264.225   2
  -2 -16   4 2362.71 216.574   2
  -2 -16   4 2665.12 209.068   4
   2  16  -4 2512.58 264.367   6
   2 -16  -3 1275.74 193.383   2
  -2 -16   3 1291.07 171.153   2
   2  16  -3 1431.51 208.014   6
  -2 -16   2 1226.67 169.772   2
   2  16  -2 1438.58 208.518   6
   2 -16  -2 1305.57 209.683   2
   2 -16  -1 11.8830 117.669   2
  -2 -16   1 32.3745 92.9766   2
  -2 -16   0 3130.48 259.509   2
   2 -16   0 3024.68 278.148   2
   2 -16   1 8359.92 431.282   2
  -2 -16  -1 8251.45 424.080   2
  -2 -16  -2 1928.51 224.784   2
   2 -16   2 2205.55 238.225   2
  -2 -16  -3 373.049 146.587   2
   2 -16   3 530.511 139.484   4
  -2 -16  -4 336.837 140.703   2
   2 -16   4 455.626 132.040   4
  -2 -16  -5 5310.32 376.980   2
   2 -16   5 5091.59 325.036   4
   2 -16   5 5194.14 339.276   1
   2 -16   6 2697.83 256.255   1
   2 -16   6 2480.85 225.553   4
  -2 -16  -6 2430.53 281.461   2
  -2 -16  -7 149.121 132.398   2
   2 -16   7-88.4082 106.043   1
  -2 -16  -8 3353.64 337.856   2
   2 -16   8 3049.11 280.160   1
   2 -16   9 1345.40 209.631   1
   2  17  -9 151.290 124.464   6
   2 -17  -8 80.9299 114.866   2
   2  17  -8-65.8477 112.898   6
   2  17  -7 440.986 156.711   6
   2 -17  -7 258.982 156.092   2
  -2 -17   7 286.157 110.435   1
   2  17  -6 679.358 172.657   6
  -2 -17   6 757.377 134.375   1
   2 -17  -6 726.445 170.602   2
  -2 -17   5 1898.36 204.254   1
  -2 -17   5 2115.59 186.136   4
   2 -17  -5 2169.49 264.373   2
   2  17  -5 2268.89 271.663   6
  -2 -17   4 170.691 103.655   2
   2 -17  -4 180.224 148.201   2
   2  17  -4-135.324 128.034   6
  -2 -17   4 96.5106 94.2360   4
   2  17  -3 1547.27 218.004   6
  -2 -17   3 1864.21 203.652   2
   2 -17  -3 2009.25 240.737   2
  -2 -17   2 5672.67 347.401   2
   2 -17  -2 6324.75 402.973   2
   2 -17  -1 13513.9 568.823   2
  -2 -17   1 12435.7 508.215   2
  -2 -17   0 534.865 150.650   2
   2 -17   0 545.763 165.107   2
  -2 -17  -1 1927.18 227.932   2
   2 -17   1 1694.00 230.071   2
  -2 -17  -2 456.472 158.285   2
   2 -17   2 436.066 170.589   2
   2 -17   3 4310.44 318.800   4
  -2 -17  -3 4789.68 364.005   2
   2 -17   4 108.218 104.704   4
  -2 -17  -4 63.8760 107.919   2
  -2 -17  -5 7954.04 476.885   2
   2 -17   5 7981.87 433.424   1
   2 -17   5 8058.68 409.692   4
   2 -17   6 865.372 152.992   4
   2 -17   6 934.863 178.330   1
  -2 -17  -6 1059.34 209.075   2
  -2 -17  -7 2058.26 265.909   2
   2 -17   7 1961.40 239.093   1
   2 -17   8 623.581 147.282   1
  -2 -17  -8 951.257 203.333   2
   2 -17   9 3881.28 316.789   1
   2 -18  -8 1536.99 247.103   2
   2 -18  -7 1806.18 274.670   2
   2  18  -7 1970.80 269.234   6
   2  18  -6 3028.36 312.225   6
   2 -18  -6 2891.37 304.387   2
  -2 -18   6 2438.07 220.397   1
   2 -18  -5 4258.35 356.626   2
   2  18  -5 4807.95 377.341   6
  -2 -18   5 4724.54 279.644   4
  -2 -18   5 4357.33 297.002   1
  -2 -18   4 567.421 143.378   2
  -2 -18   4 493.677 124.752   4
   2 -18  -4 310.833 133.704   2
  -2 -18   3 29.5922 97.9430   2
   2 -18  -3 153.801 136.482   2
   2 -18  -2 4950.94 377.794   2
  -2 -18   2 5193.37 339.141   2
   2 -18  -1-6.56492 121.952   2
  -2 -18   1 265.056 155.626   2
  -2 -18   0-71.7354 105.932   2
   2 -18   0 103.667 115.097   2
  -2 -18  -1 3460.33 303.333   2
   2 -18   1 3508.24 308.375   2
  -2 -18  -2 128.692 107.074   2
   2 -18   2 225.315 129.655   2
  -2 -18  -3 516.108 183.933   2
   2 -18   3 208.485 134.139   4
  -2 -18  -4 684.088 186.364   2
   2 -18   4 580.316 135.166   4
  -2 -18  -5 4141.74 356.237   2
   2 -18   5 4035.99 302.121   4
   2 -18   5 4322.77 335.179   1
   2 -18   6 1425.06 208.783   1
  -2 -18  -6 1976.63 266.663   2
   2 -18   6 1501.86 189.844   4
  -2 -18  -7 97.9037 136.433   2
   2 -18   7-46.4164 105.767   1
   2 -18   8 7443.34 430.041   1
   2 -19  -7 436.641 160.910   2
   2 -19  -6 68.1820 114.708   2
  -2 -19   6 186.608 104.202   1
  -2 -19   5 1245.52 173.739   1
   2 -19  -5 1987.23 279.760   2
  -2 -19   4 421.736 134.899   2
  -2 -19   4 471.306 123.075   4
   2 -19  -4 343.544 159.688   2
  -2 -19   3 831.954 164.972   2
   2 -19  -3 714.749 181.528   2
  -2 -19   2-35.1754 116.590   2
   2 -19  -2 169.738 134.264   2
  -2 -19   1 178.808 120.240   2
   2 -19  -1-12.9776 138.081   2
  -2 -19   0 582.010 172.652   2
   2 -19   0 571.734 150.359   2
  -2 -19  -1 1756.00 234.039   2
   2 -19   1 1454.77 216.646   2
  -2 -19  -2-4.79684 132.599   2
   2 -19   2 185.064 150.821   2
  -2 -19  -3 635.318 174.872   2
   2 -19   3 412.551 153.667   4
   2 -19   4 1078.78 192.011   4
  -2 -19  -4 838.010 191.752   2
   2 -19   5 1091.84 185.158   4
  -2 -19  -5 1022.62 219.468   2
   2 -19   5 1065.99 206.044   1
   2 -19   6-89.6212 115.462   1
  -2 -19  -6 95.3433 121.169   2
   2 -19   6 148.167 109.689   4
   2 -19   7 1961.92 239.482   1
   2 -19   8 706.080 164.977   1
   2 -20  -6 3324.68 345.584   2
  -2 -20   6 2991.02 249.564   1
  -2 -20   5 246.235 133.730   1
   2 -20  -5-107.617 135.217   2
   2 -20  -4 330.771 168.332   2
  -2 -20   4 200.330 113.006   2
  -2 -20   4 64.1817 102.912   4
  -2 -20   3 186.569 132.746   2
   2 -20  -3 192.994 150.482   2
   2 -20  -2 1439.25 235.369   2
  -2 -20   2 1281.03 204.684   2
  -2 -20   1 148.317 132.524   2
   2 -20  -1 1.32894 134.630   2
   2 -20   0-19.3165 146.751   2
  -2 -20   0 35.6552 120.558   2
   2 -20   1 153.547 124.110   2
  -2 -20  -1-8.74207 135.634   2
  -2 -20  -2 558.425 154.150   2
   2 -20   2 654.979 187.814   2
   2 -20   3 2381.86 263.492   4
  -2 -20  -3 2314.38 282.943   2
  -2 -20  -4 622.478 178.118   2
   2 -20   4 399.536 153.026   4
  -2 -20  -5 1574.21 255.357   2
   2 -20   5 1502.16 223.775   1
   2 -20   5 1414.78 202.484   4
   2 -20   6 92.5661 112.522   4
   2 -20   6 185.527 123.309   1
   2 -20   7-112.479 104.083   1
  -2 -21   5 25.1640 99.8071   1
   2 -21  -5 322.647 165.604   2
  -2 -21   4-83.2014 109.921   2
   2 -21  -4 283.813 168.774   2
  -2 -21   4 302.393 112.779   4
   2 -21  -3 1850.58 280.070   2
  -2 -21   3 1924.58 236.789   2
   2 -21  -2 326.255 159.493   2
  -2 -21   2 153.451 118.512   2
  -2 -21   1 4568.77 356.539   2
   2 -21  -1 4345.44 368.091   2
  -2 -21   0 1464.82 230.551   2
   2 -21   0 1613.98 254.046   2
   2 -21   1 149.789 165.630   2
  -2 -21  -1 138.486 126.857   2
  -2 -21  -2-100.143 136.562   2
   2 -21   2 325.675 181.402   2
   2 -21   3 2633.40 279.402   4
  -2 -21  -3 2231.52 288.158   2
  -2 -21  -4 346.529 163.335   2
   2 -21   4 15.4642 109.723   4
   2 -21   5 466.018 163.434   1
   2 -21   5 288.721 130.380   4
   2 -21   6 737.699 144.072   4
   2 -21   6 1138.68 194.123   1
  -2 -22   5 999.594 174.450   1
  -2 -22   4 916.609 182.586   2
   2 -22  -3 1781.60 267.035   2
  -2 -22   3 1805.08 230.301   2
  -2 -22   2 333.739 142.178   2
   2 -22  -2-129.913 155.499   2
  -2 -22   1 2462.34 281.150   2
   2 -22  -1 2405.00 313.733   2
   2 -22   0 2083.74 281.978   2
  -2 -22   0 1690.46 246.054   2
   2 -22   1 9301.08 528.802   2
  -2 -22  -1 9536.04 532.776   2
  -2 -22  -2 111.592 131.264   2
   2 -22   2 69.5006 143.083   2
   2 -22   2 239.967 159.183   4
  -2 -22  -3 1054.15 221.578   2
   2 -22   3 785.205 191.320   4
   2 -22   4 4006.32 330.186   4
   2 -22   5 3921.87 321.029   4
   2 -22   5 3843.12 337.345   1
  -2 -23   4 972.841 190.488   2
  -2 -23   3 79.2958 118.037   2
  -2 -23   2 1792.86 236.999   2
  -2 -23   1 215.784 122.915   2
   2 -23  -1 607.402 178.713   2
  -2 -23   0 2448.64 285.654   2
   2 -23   0 2515.58 301.747   2
   2 -23   1 424.236 180.245   2
  -2 -23  -1 475.920 169.029   2
  -2 -23  -2 417.756 153.362   2
   2 -23   2 806.966 221.976   2
   2 -23   2 168.651 132.865   4
   2 -23   3 60.6305 135.584   4
   2 -23   4 4549.42 351.894   4
   2 -23   5-43.2505 115.956   4
  -2 -24   3-53.9454 124.894   2
  -2 -24   2 509.781 172.663   2
  -2 -24   1 1687.84 240.950   2
  -2 -24   0 374.105 171.318   2
  -3   0  11 132.131 117.062   3
  -3   0  10 357.457 150.968   3
   3   0  -9-10.3236 59.6288   6
  -3   0   9-105.745 98.6725   3
   3   0  -8 4571.45 254.799   6
   3   0  -8 4980.99 201.399   2
  -3   0   8 4463.55 315.607   3
   3   0  -7 28.6094 40.9457   2
   3   0  -7-16.1788 58.3826   6
   3   0  -6 7311.25 293.270   6
   3   0  -6 6937.87 202.362   2
   3   0  -6 7322.14 235.426   1
   3   0  -5-11.5607 27.0149   5
   3   0  -5 16.8104 60.0869   6
   3   0  -5 31.9330 35.0156   1
   3   0  -5 40.0508 35.9397   2
   3   0  -4 1362.11 87.0606   1
   3   0  -4 1421.35 69.1543   5
   3   0  -4 1278.96 122.370   6
   3   0  -4 1433.36 70.7560   2
   3   0  -3-60.8782 58.4842   6
   3   0  -3-53.7198 24.9089   2
  -3   0   3 41.4200 58.8349   6
   3   0  -3 19.9531 26.2722   1
   3   0  -2 935756. 1511.85   4
   3   0  -2 922352. 2531.74   6
   3   0  -1 0.98916 56.1573   6
   3   0  -1-54.7961 37.1945   4
  -3   0   1-28.2845 33.0322   4
   3   0   0 16960.4 293.479   6
   3   0   0 16755.5 227.534   1
  -3   0   0 16675.3 219.926   1
   3   0   1 25.3099 41.4606   6
  -3   0  -1-129.326 58.0771   1
   3   0   1 55.0788 51.4321   1
   3   0   2 3713.75 164.720   1
  -3   0  -2 3711.29 156.304   1
   3   0   3-2.56295 71.7808   1
  -3   0  -3 90.7114 55.7921   3
  -3   0  -3 157.179 66.4556   1
   3   0   4 16718.4 421.049   1
   3   0   4 16577.9 401.045   5
   3   0   5 1.76614 68.5329   5
   3   0   5-5.72459 70.2665   1
   3   0   6-62.3978 81.7177   1
   3   0   6 21.4583 67.1824   5
   3   0   7-48.0035 71.3524   5
   3   0   7 71.1121 89.7563   1
   3   0   8 20487.8 625.841   1
   3   0   8 19781.2 569.439   5
   3   0   9-41.7706 93.4105   1
   3   0   9 86.6503 89.7585   5
   3   0  10-117.929 100.693   1
  -3   0 -10 455.957 126.883   2
  -3   0 -11 132.997 101.137   2
   3   0  11 136.535 107.529   1
  -3   1  11 342.394 157.220   3
  -3  -1  11 649.797 183.525   3
  -3  -1  10 1532.69 220.853   3
  -3   1  10 1047.69 190.223   3
   3   1  -9 666.108 111.548   6
   3  -1  -9 687.227 117.327   6
  -3   1   9 852.175 168.008   3
  -3  -1   9 894.329 175.606   3
   3   1  -8 2754.00 147.528   2
   3  -1  -8 2741.28 193.860   6
   3  -1  -8 2712.64 159.720   2
  -3   1   8 2664.59 250.301   3
  -3  -1   8 2875.67 271.160   3
   3   1  -8 2506.13 191.876   6
   3   1  -7 1387.97 97.7564   2
   3  -1  -7 1370.94 147.590   6
   3   1  -7 1350.85 145.427   6
   3  -1  -7 1364.76 112.949   2
   3   1  -6 8583.71 322.311   6
   3  -1  -6 9022.91 267.812   1
   3  -1  -6 8902.66 246.080   2
   3  -1  -6 8747.37 230.491   5
   3   1  -6 8813.75 255.162   1
   3  -1  -6 8522.04 318.259   6
   3   1  -6 9008.97 209.977   2
   3  -1  -5 4629.42 221.534   6
   3  -1  -5 4601.49 163.813   2
   3   1  -5 4858.72 236.713   6
   3  -1  -5 4824.53 183.290   1
   3   1  -5 4865.24 172.808   1
   3  -1  -5 4894.33 158.910   5
  -3  -1   5 4970.43 216.739   6
   3   1  -5 4790.28 130.571   2
   3   1  -4 7068.27 263.960   6
   3  -1  -4 7154.10 262.678   6
   3   1  -4 6041.72 114.501   2
   3  -1  -4 7274.31 174.695   2
  -3  -1   4 7025.27 251.061   6
   3  -1  -4 6890.36 193.322   1
   3   1  -4 7023.22 174.225   1
   3   1  -3 17026.0 209.212   1
   3  -1  -3 17030.1 240.210   2
   3  -1  -3 17262.5 374.194   6
   3   1  -3 16992.5 383.849   6
  -3  -1   3 16978.3 371.802   6
  -3   1   3 16967.4 226.065   2
   3  -1  -3 17242.6 259.112   1
   3   1  -2 17814.6 365.779   6
   3  -1  -2 17292.5 353.351   6
  -3  -1   2 16476.3 345.967   6
  -3   1   2 18406.7 237.331   2
   3  -1  -2 17459.2 230.864   2
  -3   1   1 4852.61 133.131   2
   3   1  -1 4806.98 180.546   6
   3  -1  -1 5046.30 142.693   4
  -3  -1   1 4563.14 173.350   6
  -3  -1   1 4777.01 112.371   4
   3   1   0 6313.89 135.870   1
   3   1   0 6354.53 185.190   6
  -3  -1   0 6323.67 178.767   6
   3  -1   0 6564.31 177.082   4
  -3   1   0 6531.74 174.225   4
  -3  -1   0 6611.71 132.697   1
   3  -1   0 6450.26 157.732   1
  -3   1  -1 60951.4 571.230   4
  -3  -1  -1 59393.8 507.540   1
  -3  -1  -1 58469.8 467.492   6
   3   1   1 59089.3 468.088   6
   3  -1   1 58203.0 543.423   1
   3   1   1 57946.3 528.105   1
  -3   1  -1 60084.0 528.701   1
  -3   1  -2 1733.79 111.871   1
   3   1   2 1909.91 125.185   1
   3   1   2 1509.40 112.909   5
   3  -1   2 1710.41 122.831   1
   3   1   2 1840.25 72.8514   6
  -3  -1  -2 1770.14 111.682   1
   3  -1   3 6983.81 246.245   1
   3   1   3 7257.29 253.925   1
  -3  -1  -3 7596.69 249.570   3
  -3   1  -3 6540.23 233.962   1
  -3   1  -3 7151.56 242.620   3
   3   1   3 6839.46 246.966   5
  -3  -1  -3 7048.50 238.153   1
   3   1   4 21531.5 476.055   1
   3   1   4 21129.0 457.095   5
   3  -1   4 21451.7 477.032   1
   3  -1   4 21059.1 220.538   6
   3   1   5 2327.75 181.433   1
   3  -1   5 2148.20 66.7727   6
   3  -1   5 2078.78 172.009   1
   3   1   5 2217.84 169.332   5
   3  -1   5 2256.31 171.049   5
   3  -1   6 2163.22 193.539   1
   3  -1   6 2345.02 179.950   5
   3   1   6 2460.48 201.730   1
   3   1   6 2445.70 194.776   5
   3   1   7 5659.65 293.085   5
   3  -1   7 6087.94 317.294   1
   3  -1   7 5423.72 282.771   5
   3   1   7 5033.15 298.275   1
   3  -1   8 10913.8 457.846   1
   3   1   8 10698.0 454.753   1
   3   1   8 11013.7 424.290   5
   3  -1   8 11266.5 423.452   5
   3   1   9 271.602 126.162   1
   3  -1   9 65.0523 81.5046   5
   3  -1   9 39.2739 104.298   1
   3  -1  10 2186.28 237.679   1
  -3  -1 -10 2221.89 225.015   2
   3   1  10 2165.30 236.010   1
  -3  -1 -11 97.0288 95.1890   2
  -3   1 -11 292.527 123.440   2
   3  -1  11 103.184 112.738   1
  -3   2  11 15.2837 120.131   3
  -3  -2  11-55.9631 121.188   3
  -3   2  10 150.511 106.075   3
  -3  -2  10 383.701 130.556   3
   3  -2  -9 101.423 70.2715   6
   3   2  -9 25.5662 71.7360   6
  -3   2   9 130.136 110.719   3
  -3  -2   9 213.128 136.055   3
   3   2  -8 140.041 71.1615   6
  -3  -2   8 264.954 136.256   3
   3  -2  -8 248.729 73.3619   2
   3  -2  -8 122.190 65.6528   6
   3   2  -8 206.528 51.8483   2
  -3   2   8 249.617 126.738   3
   3  -2  -7 212.816 81.4566   6
   3   2  -7 106.481 70.2130   6
   3   2  -7 192.484 41.8730   2
   3  -2  -7 233.596 55.6388   5
   3  -2  -7 225.367 64.2160   2
   3   2  -6 72.0723 31.6528   2
   3  -2  -6 82.9097 41.0866   5
   3   2  -6-0.67097 74.7518   6
   3  -2  -6 62.0562 51.8478   2
   3  -2  -6-8.19447 57.7637   6
   3   2  -6-33.4553 44.2418   1
  -3  -2   6 94.2451 50.7578   1
   3   2  -5 2905.34 132.692   1
   3   2  -5 2785.93 186.550   6
   3  -2  -5 2622.05 138.538   2
   3  -2  -5 3001.99 148.774   1
   3  -2  -5 2844.39 133.167   5
   3  -2  -5 2468.71 171.274   6
   3   2  -5 2695.34 88.0497   2
  -3  -2   5 2684.68 130.530   1
   3  -2  -4 2640.43 128.755   1
  -3  -2   4 3104.58 170.077   6
   3   2  -4 2844.49 111.635   1
   3  -2  -4 2613.84 118.851   2
   3  -2  -4 2810.35 173.528   6
  -3   2   4 2893.00 120.192   2
  -3  -2   4 2606.90 109.090   1
   3   2  -4 2817.43 174.739   6
  -3  -2   3 540.004 86.8208   6
   3  -2  -3 652.176 93.9125   6
   3  -2  -3 498.975 54.6046   2
  -3  -2   3 590.596 46.4189   1
   3   2  -3 636.356 45.6882   1
   3   2  -3 621.138 94.4745   6
  -3   2   3 726.992 66.1870   2
   3  -2  -2 8354.13 196.889   2
  -3  -2   2 8723.14 256.673   6
   3   2  -2 8472.42 265.998   6
  -3   2   2 9618.52 198.953   2
  -3   2   1 47.6309 44.4723   2
  -3  -2   1 51.5317 57.8642   6
   3   2  -1 10.2008 57.5982   6
   3   2  -1 72.7748 26.2434   5
   3  -2  -1 213.142 60.9380   4
   3   2   0 111407. 668.039   5
   3   2   0 110016. 562.687   1
  -3  -2   0 111275. 750.713   6
   3   2   0 112346. 776.885   6
   3  -2   0 111136. 775.401   4
  -3   2   0 110790. 751.728   4
  -3  -2   0 112235. 561.896   1
   3   2   1 2549.68 118.251   1
   3   2   1 2366.75 124.937   5
  -3  -2  -1 2547.25 115.077   1
  -3  -2  -1 2638.43 106.843   6
  -3   2  -1 2333.97 125.293   4
   3  -2   1 2669.95 128.933   1
   3   2   1 2498.75 104.719   6
   3   2   2 7330.44 228.807   1
  -3  -2  -2 7235.01 145.222   6
   3   2   2 7716.50 237.972   5
  -3   2  -2 7425.12 230.662   4
   3  -2   2 7576.97 237.497   1
   3   2   2 8024.36 148.051   6
  -3   2  -2 7704.82 229.652   1
  -3  -2  -2 7250.56 216.122   1
  -3  -2  -3 3231.85 164.685   3
   3   2   3 2859.84 167.575   1
  -3   2  -3 3315.34 169.162   1
  -3  -2  -3 2847.47 156.800   1
   3   2   3 2895.90 167.050   5
   3  -2   3 3114.26 178.295   1
  -3   2  -3 3269.02 165.650   3
   3  -2   4 20925.6 473.456   1
   3  -2   4 21865.3 278.124   6
   3   2   4 20418.2 461.170   5
   3   2   4 21113.7 481.003   1
   3  -2   5 66.4351 25.2171   6
   3   2   5 113.821 73.6344   1
   3  -2   5 161.099 75.0928   1
   3   2   5 40.4813 79.6256   5
   3   2   6 8001.05 352.430   1
   3   2   6 8799.43 345.800   5
   3  -2   6 8052.04 321.091   5
   3  -2   6 8760.61 360.590   1
   3  -2   6 8531.44 168.755   6
   3   2   7 184.922 95.0501   1
   3  -2   7 106.038 80.7386   1
   3  -2   7 122.472 24.0709   6
   3  -2   7 80.4906 67.1341   5
   3   2   7 62.7580 82.0384   5
   3   2   8 41.4198 97.4421   1
   3  -2   8-36.8078 81.4100   1
   3  -2   8 94.9074 84.0130   5
   3  -2   9 264.822 101.080   5
  -3  -2  -9-30.3800 109.367   2
   3  -2   9 92.6083 90.9754   1
   3   2   9 156.097 109.936   1
   3  -2  10 3611.05 301.095   1
   3  -2  10 3292.80 248.248   5
  -3  -2 -10 3247.18 267.663   2
   3  -2  11-17.6148 91.1055   1
  -3  -2 -11 52.2690 87.8824   2
  -3   3  11-115.251 116.661   3
  -3  -3  11 34.6484 129.384   3
  -3   3  10 1993.51 252.772   3
  -3  -3  10 1896.56 248.384   3
   3  -3  -9 499.768 98.8668   6
   3  -3  -9 811.553 115.313   2
   3   3  -9 396.050 101.813   6
  -3  -3   9 535.998 154.668   3
  -3   3   9 611.368 152.210   3
   3   3  -8 551.760 107.173   6
   3  -3  -8 706.534 115.196   6
   3  -3  -8 806.909 114.792   2
  -3  -3   8 722.009 110.226   1
   3   3  -8 696.863 73.8080   2
  -3   3   8 581.568 139.542   3
  -3  -3   8 871.589 156.361   3
   3   3  -7-7.45098 33.5792   2
   3  -3  -7 65.2216 66.2289   6
   3   3  -7-55.2962 85.9362   6
  -3  -3   7 33.5060 50.6138   1
   3  -3  -7 6.78661 56.9896   2
   3   3  -7 31.1430 29.9083   4
   3  -3  -6 1214.06 113.526   2
   3   3  -6 1232.54 130.474   6
   3   3  -6 1149.26 69.3423   2
   3  -3  -6 1258.26 132.168   6
   3  -3  -6 1201.56 99.9456   5
   3   3  -6 1149.70 62.6838   4
  -3  -3   6 1189.38 105.874   1
   3   3  -6 1276.18 102.244   1
   3  -3  -5 6698.41 270.103   6
  -3  -3   5 6464.42 195.012   1
   3  -3  -5 6339.23 220.749   2
   3   3  -5 6129.78 123.024   2
   3  -3  -5 6798.93 231.956   1
   3   3  -5 6487.90 128.467   2
   3   3  -5 6692.92 199.226   1
   3   3  -5 5829.69 103.091   4
   3   3  -5 6803.05 284.690   6
   3  -3  -4 2649.74 130.392   2
   3  -3  -4 3074.45 179.672   6
  -3  -3   4 2886.10 113.919   1
   3   3  -4 2930.76 185.391   6
  -3  -3   4 3166.70 178.267   6
  -3   3   4 3247.15 141.024   2
   3   3  -4 2996.13 117.348   1
   3   3  -3 1310.32 125.264   6
  -3  -3   3 1285.43 118.027   6
  -3  -3   3 1469.01 65.0788   1
   3  -3  -3 1435.35 103.929   2
  -3   3   3 1565.83 96.1119   2
  -3   3   2 14527.8 274.254   2
   3   3  -2 14608.9 347.583   6
  -3  -3   2 13834.7 332.866   6
  -3  -3   2 14218.2 157.130   2
   3  -3  -2 14166.6 291.050   2
  -3  -3   1 1906.67 122.914   6
   3   3  -1 1997.88 128.294   6
  -3   3   1 2116.13 114.177   2
   3  -3  -1 1954.63 118.429   2
  -3  -3   1 2008.97 75.8465   5
  -3  -3   1 2057.33 85.4278   2
  -3   3   0 1430.27 103.024   2
   3  -3   0 1172.81 102.364   4
   3   3   0 1318.45 100.584   6
   3   3   0 1144.48 83.8197   5
  -3  -3   0 1191.26 80.8979   5
  -3  -3   0 1226.15 70.2246   1
  -3  -3   0 1116.20 91.5484   6
  -3  -3   0 1124.06 87.8378   2
  -3  -3  -1 9213.03 211.015   6
   3   3   1 9203.59 242.542   5
  -3   3  -1 9255.64 250.037   4
  -3  -3  -1 9671.69 216.773   1
   3   3   1 9358.22 209.517   6
   3  -3   1 9441.18 260.949   4
  -3  -3  -1 9240.48 229.724   5
   3  -3   1 8988.40 244.726   1
  -3  -3  -2 54631.6 598.035   1
   3   3   2 53265.9 427.550   6
   3   3   2 52253.4 632.490   5
  -3  -3  -2 52940.0 606.472   5
   3   3   2 53297.0 617.124   1
  -3  -3  -2 53118.9 429.052   6
   3  -3   2 52909.0 637.192   1
  -3   3  -2 53497.5 627.441   4
  -3   3  -2 53271.1 610.372   1
   3  -3   3 599.160 101.062   1
  -3  -3  -3 570.211 79.8246   1
   3   3   3 679.089 104.466   5
  -3  -3  -3 549.751 38.6025   6
  -3   3  -3 427.835 78.5145   4
  -3   3  -3 737.582 97.8504   1
   3  -3   3 505.344 65.0336   6
  -3   3  -3 772.829 89.8941   3
  -3  -3  -3 604.781 82.0409   3
   3   3   3 622.598 91.4528   1
   3   3   3 547.994 40.1263   6
  -3  -3  -3 632.497 86.9980   5
   3  -3   4 29.7409 35.9057   6
   3  -3   4-37.6083 78.4382   1
   3   3   4 27.2174 71.5980   1
   3   3   4 44.4896 76.9139   5
  -3   3  -4 29.7050 57.7131   4
   3  -3   5 18.7672 29.8218   6
   3   3   5 12.0417 77.0017   5
   3  -3   5 54.1286 84.0013   1
   3   3   5 59.7840 80.8906   1
   3   3   6 1135.43 148.660   1
   3   3   6 1034.14 142.048   5
   3  -3   6 1040.15 134.155   1
   3  -3   6 1143.50 76.5434   6
   3  -3   7 4242.77 283.099   1
   3  -3   7 4183.99 135.360   6
   3   3   7 3773.08 270.435   1
   3  -3   7 4405.73 253.063   5
  -3  -3  -7 4350.41 282.349   2
   3  -3   8 7369.32 376.750   1
   3  -3   8 7060.58 328.148   5
  -3  -3  -8 7026.53 363.040   2
   3  -3   9 977.589 151.453   5
  -3  -3  -9 1059.06 168.777   2
   3  -3   9 919.044 152.135   1
   3  -3  10 1282.40 193.761   1
   3  -3  10 1115.55 155.060   5
  -3  -3 -10 1050.69 165.831   2
   3  -3  11 540.270 137.763   1
  -3  -3 -11 336.436 109.048   2
  -3   4  11 257.904 130.768   3
  -3  -4  11 186.580 112.109   3
  -3   4  10 995.427 188.895   3
  -3  -4  10 1443.90 225.723   3
   3   4  -9 562.228 115.387   6
  -3  -4   9 629.652 140.787   3
   3  -4  -9 745.810 117.722   6
   3  -4  -9 527.507 100.093   2
  -3  -4   9 563.362 103.892   1
  -3   4   9 888.462 173.352   3
   3   4  -8 3239.89 234.524   6
  -3  -4   8 3135.77 190.905   1
   3  -4  -8 3242.25 204.698   2
   3  -4  -8 3132.54 211.831   6
  -3   4   8 3084.71 268.828   3
  -3  -4   8 3051.18 264.993   3
   3   4  -7 3193.77 120.579   2
  -3  -4   7 3838.17 189.477   1
   3  -4  -7 3741.65 203.100   2
   3   4  -7 3825.54 244.193   6
   3   4  -7 3573.99 132.238   2
   3  -4  -7 3765.48 222.349   6
   3   4  -6 2580.92 141.202   1
   3  -4  -6 2184.74 148.266   2
  -3  -4   6 2547.30 144.243   1
   3  -4  -6 2419.50 143.667   5
   3   4  -6 2287.17 187.487   6
   3  -4  -6 2536.82 179.308   6
   3   4  -6 2345.40 93.3475   2
  -3   4   5 182.799 54.7932   2
   3   4  -5 139.221 27.0341   2
   3   4  -5 146.883 77.2469   6
  -3  -4   5 110.419 38.9329   1
   3  -4  -5 222.588 62.5151   1
   3  -4  -5 188.435 76.9872   6
   3  -4  -5 19.9247 57.3319   2
   3   4  -4 14517.3 404.938   6
   3  -4  -4 14261.1 340.870   2
   3   4  -4 13266.0 163.383   2
  -3   4   4 15190.8 320.444   2
  -3  -4   4 14237.0 254.583   1
  -3  -4   4 14286.8 377.744   6
  -3  -4   3 1238.38 115.260   6
   3   4  -3 1149.42 127.236   6
  -3  -4   3 1152.83 65.2227   1
   3  -4  -3 1011.90 96.6455   2
   3   4  -3 1151.58 48.7774   2
  -3   4   3 1152.91 96.9433   2
  -3  -4   2 650.474 95.3105   6
   3   4  -2 574.702 100.155   6
  -3   4   2 520.294 72.3375   2
  -3  -4   2 601.146 38.7107   5
  -3  -4   2 479.149 46.1414   2
   3   4  -2 544.411 45.3239   2
   3  -4  -2 622.805 88.5518   2
   3   4  -1 85.5111 66.4019   6
   3   4  -1 76.0131 39.9505   2
  -3  -4   1 120.037 36.8717   5
   3  -4  -1 99.6257 64.6204   2
  -3  -4   1 97.8622 58.7482   6
  -3   4   1 210.128 57.3993   2
  -3  -4   1 129.896 43.6104   2
   3   4   0 156.221 61.5476   6
  -3   4   0 63.8541 51.9946   2
  -3  -4   0 119.068 51.2103   2
  -3  -4   0 151.399 41.7750   5
   3  -4   0 112.927 72.0211   4
  -3  -4   0 155.219 55.0187   6
   3   4   1 4560.19 160.943   6
  -3  -4  -1 5130.19 168.921   6
  -3   4  -1 4987.91 199.838   2
  -3  -4  -1 4652.38 171.764   5
   3  -4   1 5323.88 209.782   4
  -3   4  -1 4959.07 195.081   4
  -3  -4  -1 4799.83 164.222   1
  -3  -4  -1 4682.36 190.572   2
  -3  -4  -2 7464.85 180.972   6
  -3  -4  -2 7494.58 238.877   5
   3  -4   2 7357.76 251.692   1
   3  -4   2 7516.40 254.801   4
  -3  -4  -2 7680.50 231.914   1
  -3   4  -2 7403.04 246.002   4
  -3  -4  -2 7314.06 263.418   2
   3   4   2 7668.29 185.879   6
  -3  -4  -3 40948.8 599.862   5
  -3  -4  -3 42819.8 601.427   1
   3   4   3 40613.7 635.029   5
   3  -4   3 41267.3 501.552   6
  -3   4  -3 40826.7 601.443   4
   3  -4   3 40566.6 625.708   1
  -3   4  -3 41142.9 571.463   3
  -3  -4  -3 40905.6 580.508   3
  -3  -4  -3 40944.7 655.456   2
  -3   4  -3 40683.2 606.385   1
   3   4   3 41722.4 369.628   6
   3  -4   4 5639.10 259.701   1
  -3  -4  -4 5014.80 95.8363   6
  -3  -4  -4 5545.23 269.730   2
   3  -4   4 5329.78 183.274   6
   3  -4   5 4509.09 163.884   6
   3  -4   5 4139.31 242.282   1
  -3  -4  -5 3932.00 240.868   2
   3  -4   6 8533.87 221.868   6
   3  -4   6 8278.19 358.163   1
  -3  -4  -6 8414.61 366.327   2
   3  -4   7 738.046 128.652   1
   3  -4   7 806.046 124.104   5
  -3  -4  -7 533.654 122.410   2
   3  -4   7 922.188 78.8198   6
   3  -4   8 526.806 113.464   5
  -3  -4  -8 722.949 134.765   2
   3  -4   8 595.815 137.251   1
   3  -4   9 49.5502 94.4001   1
   3  -4   9 187.837 96.6815   5
  -3  -4  -9 56.1066 84.3383   2
   3  -4  10 211.932 126.434   1
  -3  -4 -10 67.4265 84.7081   2
   3  -4  10 76.6875 90.2356   5
  -3  -4 -11 1256.82 176.725   2
   3  -4  11 1618.44 220.158   1
  -3  -4 -12 17.0894 107.986   2
  -3   5  11 1164.59 208.838   3
  -3  -5  11 1727.48 249.836   3
   3   5 -10 4686.96 289.681   6
  -3   5  10 4782.29 361.494   3
  -3  -5  10 4536.66 358.048   3
   3   5  -9 174.528 96.9579   6
   3  -5  -9 284.942 88.9305   6
  -3   5   9 325.610 134.375   3
  -3  -5   9 171.118 67.6595   1
   3  -5  -9 15.2191 69.4199   2
  -3  -5   9 304.944 141.340   3
   3  -5  -8 756.087 118.879   6
  -3  -5   8 653.689 97.9928   1
  -3  -5   8 843.603 158.903   3
  -3   5   8 975.538 169.164   3
   3  -5  -8 468.472 87.4288   2
   3   5  -8 756.388 129.632   6
   3  -5  -7 3997.42 222.246   2
  -3  -5   7 4007.80 197.243   1
   3  -5  -7 4695.47 248.567   6
   3   5  -7 4236.37 264.111   6
   3  -5  -6 9231.37 336.204   6
   3  -5  -6 9464.53 327.795   2
   3   5  -6 8953.23 190.904   2
  -3  -5   6 8893.90 263.979   1
   3   5  -6 9424.82 368.669   6
   3   5  -5 8015.31 165.548   2
  -3  -5   5 8149.56 227.513   1
   3   5  -5 7869.30 328.427   6
  -3   5   5 8108.61 258.930   2
   3  -5  -5 8076.65 292.923   2
   3   5  -4 4533.08 243.321   6
   3   5  -4 4682.88 121.492   2
  -3  -5   4 4897.80 155.564   1
   3  -5  -4 4791.92 216.544   2
  -3   5   4 4949.82 198.631   2
  -3  -5   3 495.475 52.0815   1
   3   5  -3 368.562 91.3065   6
   3  -5  -3 477.847 91.7257   2
  -3  -5   3 428.713 36.6682   4
  -3  -5   3 484.562 80.2752   6
  -3   5   3 448.798 71.0293   2
   3   5  -3 475.154 44.9383   2
  -3  -5   3 546.699 54.9174   2
  -3  -5   2 812.536 96.3367   6
   3   5  -2 856.258 116.375   6
   3  -5  -2 913.835 110.324   2
  -3   5   2 860.474 96.6698   2
   3   5  -2 878.759 65.7707   2
  -3  -5   2 861.034 69.1196   2
   3   5  -1 15462.9 275.129   2
  -3  -5   1 15724.0 359.992   6
   3   5  -1 16038.6 373.782   6
  -3  -5   1 15567.3 281.036   2
  -3   5   1 16464.9 348.375   2
   3  -5  -1 15430.1 358.856   2
   3  -5   0 7220.68 254.678   2
  -3  -5   0 7184.40 234.540   6
  -3  -5   0 7422.06 202.122   5
   3   5   0 7230.25 238.346   6
  -3   5   0 7482.76 245.154   2
  -3  -5   0 7325.83 219.914   2
   3   5   0 7231.17 213.145   2
  -3  -5  -1 782.461 79.3530   6
  -3   5  -1 617.418 83.7116   2
  -3  -5  -1 850.182 103.484   2
   3   5   1 893.234 91.8380   6
  -3  -5  -1 934.857 92.3874   5
   3  -5   1 749.365 109.610   4
  -3  -5  -2 4331.76 153.978   6
   3   5   2 4043.29 155.617   6
  -3  -5  -2 4148.27 183.144   1
  -3  -5  -2 4770.38 198.228   5
   3  -5   2 4037.27 200.045   4
  -3  -5  -2 4349.35 214.431   2
   3  -5   2 4278.02 206.646   1
  -3   5  -2 4283.03 199.541   4
   3  -5   3 552.900 75.4310   6
  -3  -5  -3 727.762 120.629   2
   3   5   3 530.373 58.4065   6
   3  -5   3 364.699 77.6492   1
  -3   5  -3 478.256 96.5014   4
  -3   5  -3 613.150 87.3418   3
  -3  -5  -3 523.085 80.9101   3
  -3  -5  -3 499.454 52.9918   6
  -3  -5  -3 639.054 92.6640   1
  -3  -5  -4 272.110 95.8389   2
  -3  -5  -4 210.210 35.0423   6
   3  -5   4 313.610 57.3649   6
   3  -5   4 122.171 69.9014   1
  -3  -5  -5 341.757 89.4186   2
   3  -5   5 379.023 97.6580   1
   3  -5   5 480.358 69.0561   6
  -3  -5  -6 363.042 104.697   2
   3  -5   6 587.310 71.2891   6
   3  -5   6 459.213 108.941   1
   3  -5   7 2155.87 123.001   6
  -3  -5  -7 1762.47 197.591   2
   3  -5   7 1863.61 193.115   1
   3  -5   8 999.639 161.250   1
  -3  -5  -8 971.110 154.178   2
   3  -5   8 1114.04 142.767   5
  -3  -5  -9 347.945 122.196   2
   3  -5   9 393.672 106.358   5
   3  -5   9 188.858 120.805   1
  -3  -5 -10 662.825 153.956   2
   3  -5  10 569.384 121.131   5
   3  -5  10 752.873 154.189   1
   3  -5  11 13.9924 105.430   1
  -3  -5 -11 20.2147 103.964   2
  -3  -5 -12 195.171 131.272   2
  -3   6  11 421.954 146.368   3
  -3  -6  11 380.451 144.207   3
  -3  -6  10 14.1058 107.867   3
   3   6 -10 60.9863 87.2774   6
  -3   6  10 12.0495 118.508   3
   3  -6  -9 2769.90 207.929   2
  -3  -6   9 2592.40 182.129   1
   3  -6  -9 2721.18 197.306   6
  -3   6   9 2902.92 277.926   3
  -3  -6   9 2534.94 254.659   3
   3   6  -9 3078.05 243.551   6
  -3  -6   8 7.13022 60.3755   1
  -3  -6   8-87.4768 99.5677   3
   3  -6  -8 25.1944 73.3334   6
   3  -6  -8-9.27319 71.0457   2
   3   6  -8-14.6326 81.2323   6
  -3   6   8-124.452 120.813   3
  -3  -6   7 11306.4 327.581   1
   3  -6  -7 10865.9 377.065   6
   3  -6  -7 11328.3 393.644   2
   3   6  -7 11296.2 426.699   6
  -3   6   7 11991.7 468.663   3
  -3  -6   7 10950.1 448.807   3
   3   6  -6 8142.36 359.333   6
   3  -6  -6 8437.41 330.886   6
   3  -6  -6 8599.58 335.515   2
   3   6  -6 8658.48 199.836   2
  -3  -6   6 8024.76 144.808   5
  -3  -6   6 8283.96 260.248   1
   3   6  -5 32.3961 27.0813   2
  -3  -6   5-9.73878 15.2151   5
   3  -6  -5 35.9114 84.6873   2
   3   6  -5-107.485 85.7280   6
  -3  -6   5-15.0583 40.4446   1
   3  -6  -4 345.689 79.8651   2
  -3  -6   4 545.757 63.3364   1
   3   6  -4 612.404 56.5486   2
  -3   6   4 537.713 78.9035   2
   3   6  -4 521.568 101.513   6
  -3  -6   3 183.944 49.7312   2
   3   6  -3 253.353 85.7784   6
  -3  -6   3 311.889 61.7342   1
   3  -6  -3 174.600 75.1436   2
  -3   6   3 137.221 63.8005   2
   3   6  -3 127.924 35.2173   2
  -3  -6   2 6717.31 255.187   6
  -3   6   2 6914.13 241.171   2
  -3  -6   2 6474.75 189.464   2
   3  -6  -2 6060.58 247.881   2
   3   6  -2 6629.49 181.429   2
   3   6  -2 6217.60 265.978   6
   3   6  -1 3436.51 194.739   6
  -3  -6   1 3420.60 176.038   6
   3  -6  -1 3169.98 183.685   2
   3   6  -1 3488.75 144.271   2
  -3   6   1 3492.12 177.959   2
  -3  -6   1 3464.05 151.956   2
  -3   6   0 10482.8 310.228   2
   3  -6   0 10092.3 314.578   2
  -3  -6   0 10735.8 282.897   2
  -3  -6   0 10601.9 293.545   6
   3   6   0 10419.0 270.460   2
   3   6   0 11366.5 311.713   6
  -3   6  -1 3948.62 195.914   2
  -3  -6  -1 3520.10 166.740   6
  -3  -6  -1 3607.09 169.825   5
   3   6   1 3824.02 174.548   6
  -3  -6  -1 3970.82 192.607   2
   3  -6   1 4173.11 216.580   4
   3   6   1 3687.20 179.922   2
  -3  -6  -2-13.7765 77.3844   2
  -3  -6  -2 98.2642 47.5683   6
  -3   6  -2 125.683 73.8637   2
   3   6   2 8.94743 53.5099   6
  -3  -6  -2-90.4146 65.5167   5
   3  -6   2-14.9243 92.3207   4
   3  -6   2 187.110 92.2237   1
  -3  -6  -2 50.6275 52.6412   1
  -3  -6  -3 7439.54 207.498   6
   3  -6   3 7909.76 255.921   6
   3  -6   3 8081.34 294.330   4
  -3   6  -3 8067.95 283.476   4
  -3  -6  -3 8226.10 319.432   2
   3  -6   3 8094.88 301.974   1
  -3   6  -3 8233.25 251.605   3
  -3  -6  -3 7500.50 249.095   3
  -3  -6  -4 12079.3 231.919   6
   3  -6   4 11856.7 311.928   6
   3  -6   4 11634.4 381.620   1
  -3  -6  -4 12185.7 410.975   2
   3  -6   5 103.543 50.2716   6
  -3  -6  -5 103.134 27.6682   6
  -3  -6  -5 111.988 84.1515   2
   3  -6   5 139.179 91.9557   1
   3  -6   6 12184.9 308.327   6
   3  -6   6 11315.0 426.694   1
  -3  -6  -6 11957.3 449.037   2
   3  -6   7 2829.63 232.393   1
  -3  -6  -7 3139.03 257.648   2
   3  -6   8 208.523 97.4752   1
  -3  -6  -8 84.8576 92.6308   2
  -3  -6  -9 87.7541 92.7861   2
   3  -6   9-7.65756 85.0229   1
   3  -6   9 34.4739 79.5291   5
   3  -6  10 1522.42 174.412   5
  -3  -6 -10 1464.86 208.565   2
   3  -6  10 1392.40 194.254   1
  -3  -6 -11 469.929 151.300   2
   3  -6  11 129.321 122.997   1
  -3  -6 -12 1158.40 216.036   2
  -3   7  11 599.709 162.039   3
  -3  -7  11 553.380 150.868   3
   3   7 -10 132.081 101.230   6
  -3   7  10 209.868 131.122   3
  -3  -7  10 109.062 121.297   3
   3   7  -9 284.438 103.837   6
   3  -7  -9 348.428 104.313   2
  -3  -7   9 254.482 74.9873   1
  -3  -7   9 103.320 147.241   3
  -3   7   9 243.714 110.920   3
   3  -7  -9 283.789 84.4453   6
  -3   7   8 833.283 164.497   3
  -3  -7   8 782.201 160.856   3
   3  -7  -8 591.429 102.408   6
  -3  -7   8 677.993 99.6561   1
   3  -7  -8 936.893 140.404   2
   3   7  -8 732.528 140.770   6
   3  -7  -7 308.724 119.956   2
  -3  -7   7 77.0790 53.5131   1
   3  -7  -7 77.2585 70.0264   6
  -3   7   7-70.4479 100.877   3
   3   7  -7 59.3755 86.9071   6
  -3  -7   7 7.94143 84.9524   3
  -3  -7   6 1047.36 58.8697   5
  -3  -7   6 1215.26 111.794   1
   3   7  -6 1099.30 152.583   6
   3  -7  -6 1559.15 164.264   2
   3   7  -6 1055.45 78.8712   2
   3   7  -5 1813.82 178.306   6
   3   7  -5 1813.90 101.145   2
   3  -7  -5 1648.34 158.498   2
  -3  -7   5 2064.27 126.830   1
   3   7  -4 277.274 99.3828   6
  -3  -7   4 300.286 57.6108   1
   3  -7  -4 259.062 85.9454   2
  -3  -7   4 285.113 39.5727   4
   3   7  -4 245.648 48.3386   2
  -3  -7   3 44.6605 47.3482   2
   3  -7  -3 110.141 72.2224   2
   3   7  -3 85.0020 92.7463   6
   3   7  -3-10.0250 37.3512   2
  -3   7   3-25.4729 50.3932   2
   3   7  -2 7274.10 208.460   2
   3   7  -2 7316.45 299.298   6
  -3   7   2 7365.93 266.348   2
  -3  -7   2 7274.52 219.922   2
   3  -7  -2 7619.02 296.738   2
  -3  -7   1 1211.31 123.795   6
  -3  -7   1 1243.69 111.942   2
  -3   7   1 1544.86 135.510   2
   3  -7  -1 1096.98 127.030   2
   3   7  -1 1375.53 104.890   2
   3   7  -1 1378.27 135.163   6
   3   7   0 2095.63 154.175   6
  -3  -7   0 2905.03 162.763   6
  -3  -7   0 2522.17 155.829   2
   3   7   0 2653.68 146.698   2
   3  -7   0 2236.73 175.033   2
  -3   7   0 2696.20 175.114   2
   3   7   1 38.1392 69.4342   6
  -3  -7  -1 122.194 56.6191   6
  -3   7  -1 15.6629 77.2284   2
   3  -7   1 213.098 112.004   4
   3   7   1 200.622 70.5480   2
  -3  -7  -1 209.566 79.0801   2
   3   7   2 31447.4 495.371   6
   3  -7   2 31245.5 588.444   4
  -3  -7  -2 32579.3 599.051   2
  -3  -7  -2 31976.1 482.699   6
  -3  -7  -3 4601.47 175.693   6
   3  -7   3 4035.46 224.724   4
  -3  -7  -3 4516.95 247.089   2
  -3   7  -3 4409.27 181.932   3
  -3  -7  -3 4582.67 193.060   3
   3  -7   3 4260.97 233.487   1
   3  -7   3 4622.24 207.417   6
  -3  -7  -4 11262.1 253.775   6
  -3  -7  -4 11262.4 409.627   2
   3  -7   4 11612.0 392.740   1
   3  -7   4 11598.6 323.234   6
   3  -7   5 7268.44 256.918   6
  -3  -7  -5 6868.76 178.613   6
  -3  -7  -5 6497.06 328.281   2
   3  -7   5 7375.63 336.497   1
  -3  -7  -6 2657.66 93.7599   6
   3  -7   6 2423.71 210.462   1
  -3  -7  -6 2645.96 230.804   2
  -3  -7  -7 807.443 145.206   2
   3  -7   7 649.236 134.222   1
   3  -7   8 10997.1 469.153   1
  -3  -7  -8 10881.7 486.299   2
  -3  -7  -9 521.115 141.834   2
   3  -7   9 403.715 132.458   1
   3  -7   9 465.591 116.746   5
  -3  -7 -10 2046.83 244.827   2
   3  -7  10 2066.47 239.962   1
   3  -7  10 1632.85 174.300   5
   3  -7  11-0.64404 93.0380   1
  -3  -7 -11 281.723 135.306   2
  -3   8  11 440.000 150.713   3
  -3  -8  11 538.442 168.727   3
   3   8 -10 241.081 103.689   6
  -3   8  10 230.007 132.657   3
  -3  -8  10 358.947 143.627   3
  -3  -8   9 294.156 134.958   3
   3  -8  -9 584.494 140.999   2
   3   8  -9 635.987 142.778   6
  -3   8   9 155.106 96.9888   3
   3   8  -8 1744.37 202.043   6
   3  -8  -8 2414.65 217.441   2
  -3  -8   8 1636.03 141.919   1
   3  -8  -8 1921.26 171.730   6
  -3   8   8 1895.58 215.434   3
  -3  -8   8 1532.78 192.456   3
  -3   8   7 80.7408 92.7633   3
   3  -8  -7 79.0441 80.4211   6
   3  -8  -7 232.219 115.423   2
  -3  -8   7 112.302 90.8841   3
   3   8  -7 221.144 107.008   6
  -3  -8   7-20.0333 55.4780   1
   3   8  -6 160.559 47.0241   2
  -3  -8   6 241.274 65.7318   1
   3   8  -6 176.863 85.3833   6
   3  -8  -6 275.843 104.283   2
   3   8  -5 2568.89 129.784   2
   3   8  -5 2935.42 227.382   6
   3  -8  -5 2575.42 205.627   2
  -3  -8   5 2906.78 156.576   1
   3   8  -4 4149.67 165.111   2
   3  -8  -4 3681.42 227.740   2
  -3  -8   4 3755.87 136.510   4
  -3  -8   4 3681.51 167.749   1
   3   8  -4 3564.50 240.335   6
   3  -8  -3 18444.9 482.830   2
   3   8  -3 18229.3 349.665   2
   3   8  -3 19768.0 520.114   6
  -3  -8   3 18486.7 359.320   2
   3   8  -2 649.411 123.647   6
  -3  -8   2 584.939 80.8572   2
   3  -8  -2 797.572 119.873   2
   3   8  -2 641.601 76.3249   2
   3   8  -1 1135.49 100.298   2
   3  -8  -1 894.663 131.309   2
   3   8  -1 1029.90 139.110   6
  -3  -8   1 1052.87 110.127   2
   3  -8   0 1950.15 175.860   2
   3   8   0 2510.42 177.245   6
  -3  -8   0 2362.99 164.335   2
  -3  -8   0 2405.86 161.598   6
   3   8   0 2282.31 150.984   2
   3  -8   1 2694.95 198.632   2
  -3  -8  -1 2355.41 174.870   2
   3  -8   1 2710.92 192.130   4
   3   8   1 2372.67 171.815   6
   3   8   1 2857.22 171.516   2
  -3  -8  -1 2476.41 156.671   6
  -3  -8  -2 191.543 59.8552   6
   3   8   2 171.419 67.0142   6
   3  -8   2 78.5949 86.5115   4
  -3  -8  -2 178.251 51.7660   3
  -3  -8  -2 90.7152 80.1697   2
  -3  -8  -3 817.175 122.120   2
   3  -8   3 848.704 118.271   4
  -3  -8  -3 1092.15 97.9356   6
  -3  -8  -3 1056.02 101.300   3
  -3   8  -3 1066.27 96.2929   3
   3  -8   3 846.986 133.550   1
   3  -8   4 1817.72 163.745   4
  -3  -8  -4 2021.89 184.679   2
   3  -8   4 2168.21 180.322   1
  -3  -8  -4 1890.96 116.298   6
  -3  -8  -5 18931.8 326.756   6
  -3  -8  -5 17309.1 545.875   2
   3  -8   5 17485.1 513.465   1
  -3  -8  -6 475.375 53.8508   6
   3  -8   6 375.676 110.864   1
  -3  -8  -6 289.945 118.595   2
   3  -8   7 9249.86 418.293   1
  -3  -8  -7 8026.28 408.975   2
  -3  -8  -8 2689.83 258.742   2
   3  -8   8 2579.25 243.753   1
   3  -8   9 3250.33 279.748   1
   3  -8   9 3189.88 235.441   5
  -3  -8  -9 2616.18 257.844   2
   3  -8  10 425.032 148.532   1
  -3  -8 -10 779.425 173.348   2
   3  -8  11 4395.83 335.879   1
  -3  -8 -11 4698.39 356.001   2
  -3   9  11 936.471 181.950   3
  -3   9  10 3458.06 310.315   3
  -3  -9  10 3659.78 315.068   3
   3   9 -10 3378.52 276.715   6
   3   9  -9 396.402 118.701   6
  -3   9   9 347.013 142.365   3
   3  -9  -9-31.4365 89.0311   2
  -3  -9   9 64.4203 112.505   3
  -3  -9   8 29.9666 53.1161   1
   3  -9  -8 143.555 80.1904   6
   3  -9  -8 99.4345 104.654   2
   3   9  -8 143.666 101.113   6
  -3  -9   8 47.6164 104.738   3
  -3   9   8 139.756 100.145   3
  -3   9   7 380.448 127.283   3
  -3  -9   7 284.944 100.079   3
   3  -9  -7 292.344 107.964   2
   3   9  -7 227.707 96.8557   6
  -3  -9   7 291.473 70.5651   1
   3  -9  -6 3975.91 267.015   2
   3   9  -6 3700.14 271.582   6
  -3  -9   6 3452.93 186.559   1
   3  -9  -5 2399.85 210.823   2
   3   9  -5 2241.81 129.055   2
  -3  -9   5 2198.22 143.732   1
   3   9  -5 1971.98 197.999   6
   3   9  -4 1237.73 102.652   2
   3  -9  -4 1231.05 151.457   2
   3   9  -4 1057.75 151.861   6
  -3  -9   4 1241.06 94.3338   4
  -3  -9   4 1335.57 117.985   1
   3   9  -3 14870.1 334.039   2
  -3  -9   3 14884.8 349.484   2
   3   9  -3 13887.4 461.086   6
   3  -9  -3 13528.2 450.107   2
   3  -9  -2 407.706 112.354   2
  -3  -9   2 530.657 89.2756   2
   3   9  -2 690.770 128.496   6
   3   9  -2 580.292 82.1279   2
   3  -9  -1 1748.89 177.038   2
   3   9  -1 1508.79 156.072   6
  -3  -9   1 1542.47 133.549   2
   3   9  -1 1492.59 124.497   2
   3  -9   0 7080.90 322.363   2
  -3  -9   0 7244.40 280.215   2
   3   9   0 7490.93 271.956   2
   3   9   0 7672.31 309.656   6
   3   9   1 4912.62 239.276   6
  -3  -9  -1 5765.01 266.969   2
   3  -9   1 5262.89 277.545   2
  -3  -9  -1 5460.13 236.485   6
  -3  -9  -2 496.598 79.2247   6
   3  -9   2 707.583 124.165   4
  -3   9  -2 577.944 64.0397   3
  -3  -9  -2 597.616 68.6388   3
  -3  -9  -2 319.299 102.938   2
   3   9   2 659.958 102.209   6
  -3  -9  -3 104.862 51.7198   6
   3  -9   3 231.546 107.450   1
   3  -9   3 65.0146 87.4436   4
  -3  -9  -3-79.1731 89.5328   2
  -3  -9  -3 138.931 51.1359   3
  -3   9  -3 54.3193 40.1275   3
  -3  -9  -4 79.0797 82.1862   2
  -3  -9  -4 67.6913 51.2682   6
   3  -9   4-17.9952 87.6304   4
   3  -9   4 8.76898 74.3325   1
  -3  -9  -5 238.892 54.0721   6
  -3  -9  -5 217.626 105.074   2
   3  -9   5 263.967 93.0545   1
  -3  -9  -6 325.566 121.772   2
   3  -9   6 273.535 101.418   1
   3  -9   7 6874.98 364.683   1
  -3  -9  -7 7045.03 393.432   2
  -3  -9  -8 1560.83 209.356   2
   3  -9   8 1335.11 185.445   1
   3  -9   9 1655.27 210.346   1
  -3  -9  -9 2191.44 253.068   2
   3  -9  10 799.685 165.150   1
  -3  -9 -10 383.110 134.783   2
   3  -9  11 31.9105 106.709   1
  -3  -9 -11-117.908 132.335   2
   3  10 -10 8.97639 95.4284   6
  -3  10  10 174.839 127.249   3
  -3 -10  10-34.8953 108.542   3
   3  10  -9 3306.82 275.904   6
   3 -10  -9 3709.73 283.875   2
  -3  10   9 4238.05 316.781   3
  -3 -10   9 3780.54 302.303   3
  -3 -10   8 391.520 122.706   3
   3 -10  -8 351.616 94.3863   6
   3 -10  -8 234.571 107.108   2
  -3  10   8 598.544 133.571   3
  -3 -10   8 458.142 91.3716   1
   3  10  -8 335.181 118.634   6
   3 -10  -7 6125.71 346.402   2
  -3 -10   7 5758.03 257.582   1
   3  10  -7 6066.13 355.662   6
  -3  10   7 5963.50 328.412   3
  -3 -10   7 6096.64 330.869   3
  -3  10   6 23.8864 67.9185   3
  -3 -10   6 102.647 58.8425   1
   3  10  -6-149.357 119.309   6
   3 -10  -6-11.3219 96.7468   2
  -3 -10   6 72.1632 72.1129   3
  -3 -10   5 319.381 71.5887   1
   3 -10  -5 96.6325 97.2798   2
  -3 -10   5 128.277 38.3767   4
   3  10  -5 304.627 64.9549   2
   3  10  -5 151.190 83.4285   6
   3  10  -4 5435.10 210.720   2
   3  10  -4 5473.97 316.977   6
   3 -10  -4 5119.56 294.808   2
  -3 -10   4 5187.72 193.477   4
  -3 -10   4 5801.30 233.714   1
  -3 -10   4 5132.05 216.374   2
  -3 -10   3 319.298 78.2684   2
   3 -10  -3 279.695 105.129   2
   3  10  -3 225.142 67.5396   2
   3  10  -3 136.621 83.4744   6
   3  10  -2 1803.68 181.373   6
  -3 -10   2 1916.25 152.174   2
   3 -10  -2 1778.23 192.369   2
   3  10  -2 1814.51 134.115   2
   3  10  -1 28.3604 81.3996   6
   3 -10  -1 86.8900 107.198   2
  -3 -10   1-53.6428 73.7513   2
   3  10  -1 38.6523 61.5145   2
   3 -10   0 1031.22 150.181   2
   3  10   0 1067.29 142.633   6
  -3 -10   0 1059.88 133.792   2
   3  10   1 10721.9 365.157   6
  -3 -10  -1 10855.7 379.339   2
   3 -10   1 11196.6 409.545   2
  -3 -10  -2 5344.82 284.235   2
  -3  10  -2 5136.92 173.764   3
  -3 -10  -2 5110.07 178.112   3
   3  10   2 4788.21 241.458   6
   3 -10   2 5324.15 286.459   4
   3 -10   3 1816.31 179.515   4
  -3 -10  -3 1946.76 141.815   6
  -3 -10  -3 1869.31 195.383   2
  -3 -10  -3 1773.43 118.117   3
  -3  10  -3 1752.95 113.541   3
  -3 -10  -4 4033.34 187.331   6
  -3 -10  -4 4135.23 277.722   2
   3 -10   4 4171.42 251.548   4
   3 -10   4 4242.16 267.681   1
  -3 -10  -5 506.936 69.6920   6
   3 -10   5 552.836 124.990   1
  -3 -10  -5 257.787 92.4155   2
  -3 -10  -6 4080.35 296.689   2
   3 -10   6 3515.19 259.720   1
   3 -10   7 641.924 144.001   1
  -3 -10  -7 440.903 144.007   2
   3 -10   8 200.005 123.922   1
  -3 -10  -8 56.5807 111.806   2
   3 -10   9 1219.17 176.682   1
  -3 -10  -9 1438.53 213.282   2
   3 -10  10 398.612 134.959   1
  -3 -10 -10 608.198 165.589   2
   3 -10  11 12.6437 111.709   1
  -3 -10 -11-67.6847 120.076   2
   3  11 -10 57.2398 97.4832   6
  -3  11  10-45.4119 94.7941   3
  -3 -11  10-27.2353 107.905   3
   3  11  -9 3620.63 300.848   6
   3 -11  -9 4263.65 320.226   2
  -3  11   9 4000.66 306.643   3
  -3 -11   9 3882.87 301.889   3
   3  11  -8-39.4414 98.6119   6
  -3  11   8 124.777 102.953   3
   3 -11  -8 43.6945 100.804   2
  -3 -11   8 15.6287 64.5153   1
  -3 -11   8 41.6625 94.4719   3
   3  11  -7-28.4637 114.483   6
   3 -11  -7 3.81102 94.4356   2
  -3 -11   7 41.6871 74.0608   1
  -3 -11   7 110.075 90.5710   3
  -3  11   7 20.8727 88.9380   3
   3 -11  -6 960.469 168.062   2
   3  11  -6 962.375 161.786   6
  -3  11   6 1111.38 142.944   3
  -3 -11   6 922.603 115.067   1
  -3 -11   6 1256.74 144.413   3
   3 -11  -5 18124.4 577.558   2
  -3 -11   5 17329.1 424.225   1
   3  11  -5 17141.5 584.281   6
   3  11  -5 16163.6 378.305   2
  -3 -11   5 18416.0 367.830   4
   3  11  -4 269.647 124.410   6
  -3 -11   4 248.471 81.5293   2
   3 -11  -4 50.1815 97.4925   2
   3  11  -4 137.031 55.4136   2
  -3 -11   4 247.166 69.9311   4
   3  11  -3 2220.30 214.941   6
  -3 -11   3 2212.83 161.323   2
   3  11  -3 2295.47 154.393   2
   3 -11  -3 2508.21 213.905   2
   3 -11  -2 1962.50 194.707   2
  -3 -11   2 1850.53 150.450   2
   3  11  -2 1992.05 200.715   6
  -3 -11   1 26287.7 571.833   2
   3  11  -1 26878.9 647.201   6
   3 -11  -1 27375.8 663.859   2
  -3 -11   0 1795.52 166.668   2
   3 -11   0 1759.79 188.269   2
   3  11   0 1692.18 172.218   6
   3 -11   1 792.148 147.424   2
   3  11   1 958.785 134.568   6
  -3 -11  -1 762.615 129.133   2
  -3 -11  -2 2307.54 202.723   2
   3 -11   2 2208.93 200.616   4
  -3 -11  -2 2566.54 125.714   3
  -3  11  -2 2193.86 111.610   3
  -3  11  -3 1034.96 87.9047   3
   3 -11   3 1029.20 146.859   4
  -3 -11  -3 794.691 138.737   2
  -3 -11  -3 1208.09 101.208   3
   3 -11   4 205.602 91.0309   4
   3 -11   4 509.175 119.487   1
  -3 -11  -4 217.763 105.798   2
  -3 -11  -5 2547.63 157.603   6
   3 -11   5 1859.04 182.189   4
   3 -11   5 2422.78 217.061   1
  -3 -11  -5 1987.53 215.187   2
   3 -11   6 3628.25 271.665   1
  -3 -11  -6 3384.17 278.858   2
   3 -11   7 2619.72 242.774   1
  -3 -11  -7 2901.77 274.650   2
   3 -11   8 5634.75 356.119   1
  -3 -11  -8 6197.33 402.575   2
   3 -11   9 303.265 122.364   1
  -3 -11  -9 369.973 147.097   2
   3 -11  10 61.5501 100.003   1
  -3 -11 -10 41.4522 128.515   2
   3  12 -10 218.874 114.291   6
  -3  12  10 350.129 118.809   3
  -3 -12  10 425.151 123.968   3
   3 -12  -9 2534.47 261.031   2
  -3  12   9 2252.45 238.096   3
  -3 -12   9 2481.21 245.374   3
   3  12  -9 2746.39 269.169   6
   3  12  -8 951.245 180.215   6
   3 -12  -8 630.674 161.386   2
  -3  12   8 786.815 146.920   3
  -3 -12   8 715.549 141.197   3
   3 -12  -7 4438.99 316.293   2
  -3 -12   7 4630.44 241.187   1
  -3  12   7 4418.89 276.304   3
  -3 -12   7 4462.94 279.943   3
   3  12  -7 4337.58 324.462   6
   3  12  -6 165.257 102.222   6
  -3 -12   6 128.849 61.6693   1
   3 -12  -6 194.715 112.142   2
  -3  12   6 164.226 78.1882   3
  -3 -12   6 191.065 91.4951   3
   3  12  -5 2508.78 244.245   6
   3 -12  -5 2624.08 237.891   2
  -3 -12   5 2795.84 158.347   4
  -3 -12   5 2835.04 185.115   1
  -3  12   5 2712.74 189.864   3
  -3 -12   5 2593.09 185.817   3
   3  12  -4 1122.56 175.070   6
   3 -12  -4 1248.14 173.230   2
  -3 -12   4 1383.26 134.917   2
  -3 -12   4 1377.49 126.086   4
  -3 -12   3 1091.50 133.373   2
   3  12  -3 873.083 153.466   6
   3 -12  -3 1308.95 176.187   2
  -3 -12   2 1005.49 129.265   2
   3  12  -2 1103.77 157.969   6
   3 -12  -2 843.296 154.466   2
  -3 -12   1 189.605 90.1325   2
   3 -12  -1 226.589 123.550   2
   3  12  -1 285.290 116.256   6
  -3 -12   0 15780.0 481.840   2
   3  12   0 15062.4 480.584   6
   3 -12   0 15418.8 519.470   2
   3  12   1 3436.66 237.907   6
   3 -12   1 3207.05 248.325   2
  -3 -12  -1 3244.45 236.455   2
  -3  12  -1 3533.03 119.470   3
  -3 -12  -1 3482.67 123.317   3
  -3 -12  -2 1158.31 159.994   2
   3 -12   2 1148.28 165.740   4
  -3 -12  -2 1261.11 88.6760   3
  -3  12  -2 1171.15 82.0013   3
  -3 -12  -3 5712.36 332.221   2
   3 -12   3 5469.85 313.891   4
  -3 -12  -3 6069.15 209.344   3
  -3  12  -3 5953.23 196.670   3
  -3 -12  -4 22044.1 656.332   2
   3 -12   4 21521.9 592.300   4
   3 -12   4 21932.1 623.689   1
   3 -12   5 9808.54 409.325   4
  -3 -12  -5 9428.29 451.466   2
   3 -12   5 9562.68 427.134   1
  -3 -12  -6 173.619 105.946   2
   3 -12   6 292.996 104.535   1
   3 -12   7 204.092 94.6861   1
  -3 -12  -7-27.2861 94.7750   2
   3 -12   8 1111.98 185.828   1
  -3 -12  -8 799.315 187.832   2
  -3 -12  -9 1855.85 246.581   2
   3 -12   9 2267.12 250.906   1
   3 -12  10 2256.96 249.118   1
  -3 -12 -10 1831.50 248.015   2
   3  13 -10 463.003 156.094   6
  -3 -13  10 478.149 142.223   3
  -3  13  10 505.834 144.857   3
   3 -13  -9 5424.64 374.470   2
  -3  13   9 5696.85 345.985   3
  -3 -13   9 5117.46 335.639   3
   3  13  -9 5315.20 370.284   6
   3 -13  -8 2908.39 285.345   2
  -3  13   8 2863.33 240.993   3
  -3 -13   8 2472.95 227.016   3
   3  13  -8 2791.13 285.517   6
  -3  13   7 2726.73 222.977   3
   3 -13  -7 2623.01 260.126   2
  -3 -13   7 2728.87 202.622   1
   3  13  -7 2748.97 265.851   6
  -3 -13   7 2892.58 227.029   3
  -3 -13   6 4653.77 244.459   1
  -3  13   6 5165.44 276.211   3
  -3 -13   6 4503.53 257.680   3
   3  13  -6 4858.15 346.164   6
   3 -13  -6 4915.94 341.818   2
  -3  13   5 1360.60 134.013   3
   3 -13  -5 1316.22 201.847   2
  -3 -13   5 1287.03 120.633   4
   3  13  -5 1222.93 190.332   6
  -3 -13   5 1177.61 134.844   1
  -3 -13   5 1157.37 136.511   3
   3 -13  -4 3732.05 285.937   2
  -3 -13   4 3961.84 226.191   2
  -3  13   4 3703.82 192.016   3
  -3 -13   4 4066.52 203.884   3
   3  13  -4 3905.82 299.498   6
  -3 -13   3 1014.32 130.854   2
   3  13  -3 990.238 164.194   6
   3 -13  -3 1015.36 177.937   2
   3  13  -2 1732.31 205.923   6
   3 -13  -2 1680.49 205.407   2
  -3 -13   2 1388.54 153.238   2
   3 -13  -1 5916.21 339.910   2
   3  13  -1 6174.19 336.875   6
  -3 -13   1 5521.98 290.538   2
   3 -13   0 6849.34 367.400   2
  -3 -13   0 6197.54 320.131   2
   3  13   0 6653.45 342.069   6
   3 -13   1 2205.35 212.406   2
  -3 -13  -1 2234.32 209.604   2
   3  13   1 2351.42 201.677   6
  -3 -13  -1 2556.21 99.3402   3
  -3  13  -1 2460.27 93.2437   3
  -3  13  -2 318.048 47.4844   3
   3 -13   2 437.376 145.995   2
  -3 -13  -2 312.623 49.3642   3
   3 -13   2 333.308 133.319   4
  -3 -13  -2 395.491 128.124   2
  -3 -13  -3 7936.24 397.984   2
   3 -13   3 7512.99 371.073   4
  -3 -13  -3 8351.81 238.082   3
  -3  13  -3 8294.89 229.006   3
   3 -13   4 697.931 149.846   1
   3 -13   4 704.529 138.911   4
  -3 -13  -4 734.998 154.278   2
   3 -13   5 3698.88 259.080   4
   3 -13   5 3637.68 281.163   1
  -3 -13  -5 3460.08 290.721   2
   3 -13   6 279.374 113.522   1
  -3 -13  -6 405.110 122.483   2
   3 -13   7 1836.49 211.551   1
  -3 -13  -7 1882.79 243.993   2
   3 -13   8 159.751 112.105   1
  -3 -13  -8 172.512 133.757   2
   3 -13   9 4397.46 334.235   1
  -3 -13  -9 3906.26 336.481   2
   3 -13  10-60.3198 115.013   1
   3  14 -10 82.7730 122.695   6
  -3  14   9-8.82487 95.6516   3
  -3 -14   9-211.863 103.669   3
   3  14  -9 245.106 133.462   6
   3 -14  -9 223.973 148.046   2
   3 -14  -8 973.459 199.295   2
   3  14  -8 857.129 178.722   6
  -3  14   8 877.889 149.143   3
  -3 -14   8 1031.16 163.093   3
   3 -14  -7 15530.2 613.972   2
  -3 -14   7 15536.2 461.687   1
  -3  14   7 15452.0 492.382   3
  -3 -14   7 15144.3 495.533   3
   3  14  -7 14757.7 605.609   6
  -3 -14   6-14.1164 81.8876   1
  -3 -14   6 51.5089 68.9847   3
   3  14  -6-37.3100 99.9121   6
  -3  14   6 73.1122 68.2926   3
   3 -14  -6-15.6547 112.628   2
   3 -14  -5 4773.02 346.344   2
   3  14  -5 5090.54 354.425   6
  -3 -14   5 5168.75 235.749   4
  -3 -14   5 4673.52 257.957   1
  -3 -14   5 5195.81 248.069   3
  -3  14   5 5174.42 243.222   3
   3  14  -4 950.217 172.418   6
  -3 -14   4 861.129 104.032   3
   3 -14  -4 994.243 173.961   2
  -3 -14   4 1138.59 142.717   2
  -3  14   4 1092.97 108.676   3
  -3 -14   3 4589.26 266.080   2
  -3 -14   3 4395.08 178.933   3
  -3  14   3 4517.70 177.547   3
   3  14  -3 3961.86 299.633   6
   3 -14  -3 4436.26 317.956   2
  -3 -14   2 3432.40 234.514   2
   3 -14  -2 2810.87 252.722   2
   3  14  -2 3242.63 271.663   6
   3 -14  -1 4160.53 304.722   2
   3  14  -1 4265.26 297.457   6
  -3 -14   1 4258.75 270.213   2
   3 -14   0 3118.69 261.027   2
  -3 -14   0 3020.06 238.993   2
  -3  14   0 3037.23 80.0878   3
  -3 -14   0 3172.16 84.9895   3
   3  14   0 3259.56 256.419   6
  -3 -14  -1 95.4333 25.3291   3
   3 -14   1 168.290 118.936   2
  -3 -14  -1 40.7310 93.1710   2
  -3  14  -1 35.0498 18.7667   3
   3 -14   2 5871.26 351.755   2
   3 -14   2 5536.45 334.637   4
  -3 -14  -2 5584.67 330.867   2
   3 -14   3 68154.7 1125.55   4
  -3 -14  -3 68892.7 1191.55   2
  -3 -14  -4 5415.56 363.273   2
   3 -14   4 4787.31 309.029   4
   3 -14   4 5026.87 331.375   1
   3 -14   5 1748.13 187.882   4
  -3 -14  -5 2115.98 243.068   2
   3 -14   5 1965.42 214.615   1
   3 -14   6 1351.52 194.476   1
  -3 -14  -6 1685.01 228.835   2
   3 -14   7 1696.83 205.519   1
  -3 -14  -7 1862.71 252.757   2
   3 -14   8 90.1694 113.142   1
  -3 -14  -8 93.5934 122.888   2
  -3 -14  -9 152.176 156.731   2
   3 -14   9 83.2691 118.773   1
   3 -14  10 208.407 117.664   1
   3  15 -10 504.284 181.092   6
   3  15  -9 3991.12 340.840   6
   3 -15  -9 3257.94 311.480   2
   3  15  -8 1829.61 233.282   6
   3 -15  -8 1771.97 231.685   2
   3  15  -7 42.1530 109.361   6
   3 -15  -7-87.6288 107.657   2
  -3  15   7 161.466 88.1261   3
  -3 -15   7 168.554 97.3041   3
   3 -15  -6 340.856 135.546   2
  -3 -15   6 208.099 77.6788   1
  -3  15   6 170.875 73.4208   3
  -3 -15   6 174.247 77.6375   3
   3  15  -6 318.145 145.513   6
  -3 -15   5 5538.28 257.101   4
   3 -15  -5 4938.36 354.136   2
  -3  15   5 5234.85 239.441   3
  -3 -15   5 5782.98 256.746   3
  -3 -15   5 5352.25 282.392   1
   3  15  -5 5270.29 367.475   6
   3 -15  -4 943.964 173.433   2
  -3 -15   4 680.001 90.5683   3
  -3 -15   4 639.914 126.879   2
   3  15  -4 625.909 148.224   6
  -3  15   4 783.227 89.5779   3
  -3 -15   3 1239.10 156.579   2
   3 -15  -3 1200.32 197.115   2
   3  15  -3 1073.69 178.428   6
  -3 -15   3 1232.15 95.2929   3
  -3  15   3 1175.59 91.9540   3
   3  15  -2 1859.12 221.282   6
   3 -15  -2 1620.66 208.763   2
  -3 -15   2 1845.68 195.774   2
  -3  15   2 1988.79 90.2210   3
  -3 -15   2 1971.22 92.5291   3
   3 -15  -1 4062.45 310.830   2
  -3 -15   1 4226.60 277.015   2
  -3  15   1 3803.99 81.2069   3
  -3 -15   1 3815.01 81.8458   3
   3  15  -1 4108.77 300.337   6
   3 -15   0 2719.52 254.794   2
  -3 -15   0 3373.85 264.007   2
   3  15   0 3418.39 272.491   6
   3 -15   1 300.761 141.334   2
  -3 -15  -1 81.2367 100.488   2
   3 -15   2 1841.84 214.976   4
  -3 -15  -2 1823.42 213.192   2
   3 -15   2 2096.11 242.316   2
  -3 -15  -3 1153.16 188.487   2
   3 -15   3 1228.25 191.903   4
  -3 -15  -4-111.469 99.3465   2
   3 -15   4 113.629 97.0484   4
   3 -15   5 8.75547 89.7939   1
   3 -15   5-44.9918 112.634   4
  -3 -15  -5 47.1584 118.109   2
  -3 -15  -6 52.9845 136.979   2
   3 -15   6 8.17544 105.778   1
   3 -15   7 992.973 177.284   1
  -3 -15  -7 830.157 187.182   2
   3 -15   8 765.226 174.050   1
  -3 -15  -8 462.248 172.458   2
   3 -15   9 379.447 141.148   1
   3 -16  -9 1655.64 243.211   2
   3  16  -9 1685.68 233.941   6
   3  16  -8 183.854 136.175   6
   3 -16  -8 258.500 151.378   2
   3 -16  -7 5270.75 386.726   2
   3  16  -7 4113.71 350.784   6
   3  16  -6 101.366 121.677   6
   3 -16  -6-19.2000 142.069   2
  -3 -16   6 74.1162 72.5381   1
   3  16  -5 161.326 126.504   6
   3 -16  -5 38.2633 137.211   2
  -3 -16   5 332.878 106.331   1
  -3 -16   5 167.611 73.8431   4
  -3 -16   4 73.6745 88.0529   2
   3 -16  -4 12.2165 118.109   2
   3  16  -4 115.560 119.396   6
   3  16  -3 667.196 177.657   6
   3 -16  -3 806.157 183.135   2
  -3 -16   3 488.539 126.889   2
   3 -16  -2 783.430 169.843   2
   3  16  -2 802.926 158.583   6
  -3 -16   2 816.721 143.444   2
  -3 -16   1 3337.18 259.505   2
   3 -16  -1 3223.51 286.802   2
   3  16  -1 3560.29 290.055   6
   3 -16   0 890.534 185.983   2
  -3 -16   0 1453.55 191.816   2
  -3 -16  -1 8181.91 425.432   2
   3 -16   1 8134.49 429.234   2
  -3 -16  -2 165.175 106.937   2
   3 -16   2-7.81828 116.480   4
   3 -16   2 123.109 128.330   2
  -3 -16  -3 33.0224 103.569   2
   3 -16   3 299.726 135.499   4
   3 -16   4 1756.82 225.400   1
  -3 -16  -4 909.596 179.478   2
   3 -16   4 1276.54 188.895   4
  -3 -16  -5 2934.01 294.335   2
   3 -16   5 2758.48 252.256   4
   3 -16   5 2447.22 249.641   1
  -3 -16  -6 3534.57 334.598   2
   3 -16   6 3337.86 268.483   4
   3 -16   6 3134.17 289.493   1
  -3 -16  -7 2.04204 107.535   2
   3 -16   7-176.222 127.465   1
  -3 -16  -8 2229.38 281.155   2
   3 -16   8 2390.30 263.941   1
   3 -16   9 749.199 172.369   1
   3 -17  -8 16.0312 116.931   2
   3  17  -8 212.855 127.876   6
   3  17  -7-16.0152 128.956   6
   3 -17  -7 27.8142 127.523   2
  -3 -17   6 385.566 106.880   1
   3 -17  -6 179.086 118.436   2
   3  17  -6 432.542 143.452   6
   3  17  -5 1250.45 209.559   6
  -3 -17   5 1118.90 163.463   1
   3 -17  -5 1411.61 231.252   2
   3  17  -4 1948.90 238.340   6
   3 -17  -4 1910.66 248.109   2
  -3 -17   4 1909.80 200.621   2
   3  17  -3 4141.12 341.397   6
   3 -17  -3 3050.44 308.201   2
  -3 -17   3 3003.25 246.742   2
   3  17  -2 354.389 146.325   6
  -3 -17   2 295.523 132.397   2
   3 -17  -2 577.217 180.338   2
   3 -17  -1 1325.64 209.697   2
   3  17  -1 1153.37 185.213   6
  -3 -17   1 1442.51 183.486   2
   3 -17   0 20.9818 102.657   2
  -3 -17   0 8.61226 101.644   2
  -3 -17  -1 3831.33 311.499   2
   3 -17   1 3784.77 318.057   2
   3 -17   2 758.463 171.682   2
  -3 -17  -2 328.161 122.383   2
   3 -17   2 842.987 185.545   4
  -3 -17  -3 10508.4 519.158   2
   3 -17   3 10116.7 479.783   4
   3 -17   4 235.475 137.398   1
  -3 -17  -4-56.3828 99.3518   2
   3 -17   4 246.551 116.024   4
   3 -17   5 371.398 142.295   1
  -3 -17  -5 148.448 113.834   2
   3 -17   5 138.289 102.416   4
   3 -17   6 237.075 139.975   1
   3 -17   6 471.650 133.444   4
  -3 -17  -6 448.191 152.137   2
  -3 -17  -7 7487.10 484.793   2
   3 -17   7 6600.00 417.440   1
   3 -17   8 2558.32 273.559   1
   3 -18  -8 911.296 205.766   2
   3  18  -7 203.302 148.763   6
   3 -18  -7-101.618 124.282   2
   3 -18  -6 854.556 202.165   2
   3  18  -6 506.897 165.389   6
   3 -18  -5 49.5741 120.135   2
  -3 -18   5 70.6167 101.545   1
   3  18  -5 112.021 119.120   6
   3  18  -4 422.711 162.242   6
  -3 -18   4 287.630 111.518   2
   3 -18  -4 480.781 146.787   2
  -3 -18   3 92.9247 101.168   2
   3 -18  -3 62.6063 134.035   2
   3  18  -3-10.5376 131.076   6
   3 -18  -2 10428.3 533.969   2
  -3 -18   2 10754.2 470.181   2
   3  18  -2 10814.0 537.516   6
   3 -18  -1 594.920 175.700   2
  -3 -18   1 310.192 123.709   2
   3 -18   0 331.946 164.906   2
  -3 -18   0 256.169 111.128   2
   3 -18   1 1692.00 244.635   2
  -3 -18  -1 1625.51 229.156   2
   3 -18   2 349.722 159.987   2
  -3 -18  -2 497.601 159.705   2
   3 -18   2 732.085 169.908   4
   3 -18   3 6683.08 403.666   4
  -3 -18  -3 6440.16 415.882   2
  -3 -18  -4 32.5680 115.027   2
   3 -18   4-1.67491 105.783   4
  -3 -18  -5 4183.22 364.066   2
   3 -18   5 3385.66 286.460   4
   3 -18   5 3693.82 316.514   1
   3 -18   6 3471.35 285.992   4
  -3 -18  -6 3750.19 357.721   2
   3 -18   6 3321.70 300.709   1
   3 -18   7 768.386 162.304   1
  -3 -18  -7 1100.85 244.276   2
   3 -18   8 867.352 174.373   1
   3 -19  -7 553.265 189.882   2
   3 -19  -6 120.732 136.468   2
   3  19  -6 241.198 148.332   6
   3 -19  -5 4318.19 376.586   2
  -3 -19   5 4839.92 306.840   1
   3  19  -5 4975.34 394.925   6
   3 -19  -4 1728.17 258.658   2
   3  19  -4 1569.54 239.878   6
  -3 -19   4 1803.77 207.954   2
  -3 -19   3 153.307 110.918   2
   3 -19  -3 101.757 139.917   2
   3  19  -3 318.283 179.703   6
   3 -19  -2 9.59006 157.840   2
  -3 -19   2-17.3591 100.174   2
  -3 -19   1 763.131 168.671   2
   3 -19  -1 1149.66 217.017   2
   3 -19   0 568.033 168.873   2
  -3 -19   0 600.694 144.051   2
  -3 -19  -1 2682.92 276.357   2
   3 -19   1 2514.52 279.845   2
  -3 -19  -2 1373.78 219.669   2
   3 -19   2 1122.07 201.004   2
   3 -19   2 1013.87 190.291   4
  -3 -19  -3 366.171 162.056   2
   3 -19   3 744.806 172.966   4
   3 -19   4 86.4589 110.565   4
  -3 -19  -4 342.412 174.104   2
   3 -19   5 2079.35 255.901   1
  -3 -19  -5 2255.72 289.397   2
   3 -19   5 1813.86 222.045   4
  -3 -19  -6 183.010 142.971   2
   3 -19   6 504.096 159.832   1
   3 -19   6 430.110 126.363   4
   3 -19   7 68.0576 140.169   1
   3 -20  -6 1673.59 251.325   2
   3 -20  -5 190.368 151.662   2
  -3 -20   5 91.2070 108.742   1
   3  20  -5-30.6671 118.474   6
   3 -20  -4 772.089 198.406   2
  -3 -20   4 560.208 147.969   2
   3 -20  -3 2447.30 296.247   2
  -3 -20   3 2686.04 251.026   2
   3 -20  -2 799.628 178.689   2
  -3 -20   2 1000.96 181.659   2
  -3 -20   1 1475.59 216.603   2
   3 -20  -1 1361.49 229.917   2
  -3 -20   0 511.125 155.747   2
   3 -20   0 606.642 160.471   2
  -3 -20  -1 918.188 190.259   2
   3 -20   1 1075.19 205.657   2
  -3 -20  -2 92.9672 105.860   2
   3 -20   2 20.5497 123.413   2
  -3 -20  -3 6490.65 447.129   2
   3 -20   3 6394.94 418.142   4
  -3 -20  -4 113.545 139.744   2
   3 -20   4 227.675 131.596   4
   3 -20   5 216.293 150.854   1
  -3 -20  -5 85.7195 137.762   2
   3 -20   5 295.802 141.138   4
   3 -20   6 84.4249 103.179   1
   3 -20   6-52.5199 110.997   4
  -3 -21   4 3206.50 271.435   2
   3 -21  -4 2203.60 298.677   2
  -3 -21   3 161.969 132.622   2
   3 -21  -3 218.527 147.899   2
  -3 -21   2 43.7743 121.762   2
   3 -21  -2-10.3272 139.451   2
   3 -21  -1 735.423 190.059   2
  -3 -21   1 455.083 141.800   2
   3 -21   0 5806.60 426.532   2
  -3 -21   0 5415.94 390.911   2
  -3 -21  -1 563.279 179.469   2
   3 -21   1 580.834 187.413   2
   3 -21   2 268.071 153.482   2
  -3 -21  -2-170.729 152.695   2
   3 -21   2 192.718 158.845   4
  -3 -21  -3 691.284 170.707   2
   3 -21   3 1385.54 228.662   4
  -3 -21  -4 269.587 157.128   2
   3 -21   4 271.534 124.695   4
   3 -21   5 94.8946 123.849   1
   3 -21   5 28.5237 109.392   4
   3 -21   6 1010.85 179.839   4
  -3 -22   4 138.422 117.827   2
  -3 -22   3-33.5469 127.432   2
   3 -22  -3 322.621 160.425   2
  -3 -22   2 479.039 160.682   2
   3 -22  -2 56.8772 131.019   2
  -3 -22   1 2911.24 301.677   2
   3 -22  -1 2721.28 319.138   2
   3 -22   0 271.699 154.685   2
  -3 -22   0 13.5227 112.165   2
  -3 -22  -1 4376.81 363.322   2
   3 -22   1 5112.09 410.613   2
   3 -22   2 669.140 192.402   2
  -3 -22  -2 801.622 191.401   2
   3 -22   2 754.807 192.604   4
  -3 -22  -3 81.0656 134.524   2
   3 -22   3 470.989 151.968   4
   3 -22   4 3252.91 309.832   4
   3 -22   5 2235.89 256.469   4
   3 -22   6 711.852 164.236   4
  -3 -23   3 172.747 123.830   2
  -3 -23   2-80.6039 125.455   2
  -3 -23   1 513.477 153.771   2
   3 -23   0 200.790 172.584   2
  -3 -23   0 296.220 163.267   2
  -3 -23  -1 205.187 128.262   2
   3 -23   1 339.966 150.981   2
  -3 -23  -2 7728.13 496.466   2
   3 -23   2 8156.43 489.946   4
   3 -23   3 710.046 183.591   4
   3 -23   4 124.160 125.448   4
  -3 -24   3 1207.42 205.499   2
  -3 -24   2 116.690 135.315   2
  -3 -24   1 1009.13 201.030   2
  -3 -24   0 169.218 151.549   2
  -4   0  11-124.007 109.235   3
  -4   0  10 2723.16 290.520   3
   4   0  -9-57.9665 74.8644   6
  -4   0   9-89.5710 111.782   3
   4   0  -8 205.330 87.3698   6
   4   0  -7 70.3230 70.7564   6
   4   0  -7 5.76168 32.4910   2
   4   0  -6 12959.9 422.301   6
   4   0  -6 13129.0 298.157   1
   4   0  -6 13572.3 238.276   2
   4   0  -5 23.7489 70.0074   6
   4   0  -5-65.0704 31.6466   2
   4   0  -5 8.78753 23.4903   5
   4   0  -5-2.14241 32.1105   1
   4   0  -4 1256.80 78.5773   1
   4   0  -4 1070.82 52.1039   2
   4   0  -4 1271.09 140.282   6
   4   0  -3 1.31850 22.1497   1
   4   0  -3 81.9460 71.4369   6
   4   0  -3 53.2426 33.2329   4
  -4   0   3 19.1583 18.6028   2
  -4   0   2 4052.84 110.997   2
   4   0  -2 4073.70 201.341   6
   4   0  -2 4163.17 122.838   4
   4   0  -1-7.52240 27.2549   1
   4   0  -1-8.83610 68.8167   6
  -4   0   1 22.0830 39.6288   4
   4   0   0 1616.10 117.866   6
  -4   0   0 1673.48 100.365   4
   4   0   0 1809.53 92.5023   1
  -4   0   0 1856.43 89.9327   1
   4   0   1-32.6143 47.7506   6
  -4   0  -1-41.5613 46.3272   1
   4   0   1-12.7287 48.9585   1
  -4   0  -2 10331.4 271.027   1
   4   0   2 10950.6 220.575   6
   4   0   2 10797.7 289.518   1
  -4   0  -3 93.8884 64.2908   1
   4   0   3 13.7096 29.5271   6
   4   0   3-20.9464 74.5125   1
   4   0   4 14605.5 167.278   6
   4   0   4 14411.6 412.652   1
   4   0   4 14622.1 404.063   5
   4   0   4 13962.6 164.778   6
   4   0   5 65.8285 76.4660   5
   4   0   5 25.9689 83.2623   1
   4   0   6 12747.1 422.410   5
   4   0   6 12852.2 454.467   1
   4   0   7-7.94796 80.4077   1
   4   0   7 139.567 91.0172   5
   4   0   8 30297.9 727.529   5
   4   0   8 28837.1 762.970   1
   4   0   9 14.9103 112.580   1
   4   0   9 142.618 107.078   5
   4   0  10-37.2544 113.028   1
  -4   0 -11-215.741 119.765   2
   4   0  11 70.9430 109.416   1
  -4   0 -12 130.105 136.381   2
  -4  -1  11 288.884 136.943   3
  -4   1  11 40.7059 111.253   3
   4   1 -10 925.391 136.648   6
  -4   1  10 884.834 179.268   3
  -4  -1  10 683.597 162.997   3
   4  -1  -9 1087.13 142.541   6
   4   1  -9 1302.44 161.590   6
  -4  -1   9 847.226 171.681   3
  -4   1   9 997.768 184.584   3
   4   1  -8 1609.66 173.394   6
   4  -1  -8 1430.97 107.339   2
   4  -1  -8 1121.00 142.004   6
   4   1  -7 6451.85 312.043   6
   4   1  -7 6330.12 158.737   2
   4   1  -7 6449.24 223.474   1
   4  -1  -7 6408.29 305.476   6
   4  -1  -7 6757.79 210.602   2
   4  -1  -6 15811.1 460.643   6
   4  -1  -6 16652.5 304.635   2
   4   1  -6 15574.3 210.444   2
   4  -1  -6 16618.2 346.411   1
   4  -1  -6 16838.8 294.520   5
   4   1  -6 16605.9 326.168   1
   4   1  -6 15997.5 471.151   6
   4  -1  -5 4045.40 158.154   1
   4   1  -5 3576.16 219.904   6
   4  -1  -5 4029.37 226.601   6
   4  -1  -5 3735.43 129.755   2
   4  -1  -5 3760.98 133.964   5
   4   1  -5 3691.53 139.731   1
   4   1  -4 69894.3 879.894   6
   4  -1  -4 67259.0 861.382   6
   4  -1  -4 67519.9 562.005   1
   4  -1  -4 66514.4 507.640   2
   4   1  -4 68501.5 475.281   1
  -4   1   4 68696.7 474.628   2
   4   1  -3 691.308 102.576   6
   4  -1  -3 547.356 57.7633   2
  -4  -1   3 730.112 97.7695   6
   4   1  -3 565.409 34.6109   1
   4  -1  -3 447.275 89.2340   6
  -4   1   3 657.844 53.9163   2
  -4  -1   2 4394.88 97.9168   2
  -4   1   2 4307.93 131.851   2
   4   1  -2 4074.47 204.105   6
   4  -1  -2 4318.31 207.139   6
  -4  -1   2 3756.55 189.668   6
   4  -1  -2 4467.48 145.818   4
  -4  -1   1 12747.4 307.664   6
   4   1  -1 12626.2 324.547   6
   4  -1  -1 12752.6 322.836   6
   4   1  -1 12595.1 150.138   1
  -4  -1   1 13177.9 222.498   4
   4  -1  -1 12584.5 256.535   4
  -4   1   1 12736.6 249.469   4
  -4  -1   0 55930.6 594.048   6
   4   1   0 56318.1 455.704   1
  -4   1   0 56230.4 570.238   4
  -4  -1   0 58137.1 445.355   1
   4   1   0 56776.4 610.566   6
   4  -1   0 55170.7 499.684   1
   4   1   1 2560.89 121.605   6
   4   1   1 2320.93 124.211   1
  -4  -1  -1 2346.26 114.902   1
  -4   1  -1 2518.39 135.402   4
   4  -1   1 2407.29 126.945   1
  -4   1  -1 2515.04 126.258   1
   4   1   2 8578.09 257.142   1
   4   1   2 8555.54 190.785   6
   4  -1   2 8060.01 253.036   1
  -4  -1  -2 8734.99 246.554   1
  -4   1  -2 8407.72 243.620   1
   4   1   3 279.187 35.6663   6
   4   1   3 196.778 68.0708   1
   4   1   3 199.998 80.2984   5
  -4  -1  -3 271.542 65.5472   1
   4  -1   3 312.494 84.5006   1
  -4   1  -3 266.235 67.1455   1
   4  -1   4 1665.67 154.484   1
   4   1   4 1662.54 150.757   1
   4   1   4 1534.95 148.154   5
   4  -1   4 1649.07 74.2173   6
   4   1   5 7172.67 315.261   1
   4  -1   5 6509.89 307.180   1
   4  -1   5 7103.17 303.147   5
   4   1   5 6853.84 301.755   5
   4  -1   5 6879.73 115.692   6
   4   1   6 2626.18 203.140   5
   4   1   6 2742.75 217.931   1
   4  -1   6 2472.87 207.755   1
   4  -1   6 2818.79 210.147   5
   4  -1   7 8468.97 367.708   5
   4   1   7 8440.54 392.368   1
   4  -1   7 8564.20 396.512   1
   4   1   7 8044.32 372.616   5
   4   1   8 1274.49 189.174   1
   4   1   8 1265.76 167.339   5
   4  -1   8 1160.05 164.182   5
   4  -1   8 1392.91 186.418   1
   4   1   9 168.708 111.959   1
   4  -1   9 88.7465 120.012   1
   4   1   9 73.8764 104.043   5
   4  -1   9 84.5827 94.7202   5
  -4  -1 -10 1516.68 192.865   2
   4  -1  10 1654.11 192.115   5
   4  -1  10 1773.32 226.131   1
   4   1  10 1434.18 205.987   1
  -4  -1 -11-22.9361 92.6677   2
   4  -1  11 51.0648 111.086   1
  -4  -1 -12 1449.04 208.594   2
  -4  -2  11 106.320 102.594   3
  -4   2  11 210.870 139.791   3
   4   2 -10 856.843 136.260   6
  -4  -2  10 1439.32 222.578   3
  -4   2  10 1005.70 197.124   3
   4  -2  -9 393.548 106.746   6
   4   2  -9 351.296 116.329   6
  -4  -2   9 363.004 141.877   3
  -4   2   9 552.867 164.325   3
   4  -2  -8 202.497 93.0845   6
   4  -2  -8 164.037 56.0867   2
   4   2  -8 297.927 104.606   6
   4  -2  -7 2106.19 123.078   5
   4  -2  -7 2449.52 195.876   6
   4   2  -7 2002.24 75.9979   2
   4   2  -7 2241.75 199.967   6
   4   2  -7 2091.81 76.1660   4
   4   2  -7 2232.90 133.140   1
   4  -2  -7 2274.28 139.834   2
   4  -2  -6 5199.73 190.190   2
   4  -2  -6 4728.22 256.608   6
   4  -2  -6 5408.43 205.725   1
   4   2  -6 5474.33 283.462   6
   4  -2  -6 5068.85 180.199   5
   4   2  -6 5175.71 181.444   1
   4   2  -5 18407.2 481.639   6
   4  -2  -5 17400.1 462.277   6
   4  -2  -5 18115.2 347.162   1
   4  -2  -5 18046.4 324.929   2
   4   2  -5 18458.3 292.505   1
   4  -2  -4 13629.2 272.366   2
   4  -2  -4 12998.4 268.822   1
   4  -2  -4 13355.3 389.907   6
   4   2  -4 13456.0 393.777   6
  -4   2   4 13301.0 245.238   2
   4   2  -4 13208.0 199.163   1
   4  -2  -3 96.6691 52.2531   2
   4   2  -3 30.9041 72.2856   6
  -4  -2   3 159.245 72.8627   6
   4  -2  -3 77.2238 72.8708   6
  -4   2   3 80.2016 38.2029   2
  -4  -2   2 1386.23 121.228   6
   4   2  -2 1606.58 137.417   6
   4   2  -2 1603.63 60.4066   5
  -4  -2   2 1617.85 63.2932   4
   4  -2  -2 1645.45 105.464   4
  -4   2   2 1492.76 93.6576   2
  -4  -2   2 1682.49 58.4718   2
  -4   2   1 555.858 72.3215   2
  -4  -2   1 513.439 78.8973   6
   4   2  -1 454.909 91.7713   6
   4   2  -1 466.888 54.1869   5
  -4  -2   1 437.778 30.4182   1
   4  -2  -1 483.885 71.5405   4
   4   2   0 5331.29 173.406   5
  -4  -2   0 5564.05 194.307   6
   4   2   0 5232.09 142.848   1
   4  -2   0 5183.06 190.456   4
  -4   2   0 4659.36 178.615   4
  -4  -2   0 5464.55 137.953   1
   4   2   0 5724.45 203.215   6
   4  -2   0 5163.99 173.552   1
   4   2   1 4920.27 171.589   6
  -4  -2  -1 4872.48 163.644   6
   4   2   1 4919.49 170.862   1
  -4  -2  -1 4961.83 166.459   1
   4   2   1 4744.40 183.252   5
  -4   2  -1 4907.03 191.884   4
   4  -2   1 4856.44 186.511   1
   4   2   2 3161.14 123.898   6
  -4  -2  -2 3292.49 121.621   6
   4   2   2 2914.22 158.491   1
   4   2   2 3273.11 172.670   5
  -4  -2  -2 3076.16 151.397   1
  -4   2  -2 3029.30 166.033   4
   4  -2   2 3406.44 174.516   1
  -4   2  -2 3414.27 167.061   1
   4   2   3 969.734 111.927   1
   4   2   3 950.207 57.2823   6
  -4   2  -3 1017.76 111.117   1
   4   2   3 957.298 123.447   5
  -4  -2  -3 949.445 98.2375   1
   4  -2   3 1031.31 116.816   1
   4   2   4 1565.39 153.217   5
   4   2   4 1474.52 150.460   1
   4  -2   4 1647.30 87.3660   6
   4  -2   4 1470.06 144.519   1
   4  -2   5 15.1761 22.6105   6
   4  -2   5 10.2389 80.4353   1
   4   2   5-24.3493 72.3711   1
   4   2   5 2.39240 77.9427   5
   4   2   6 1161.57 158.275   1
   4  -2   6 1240.57 60.2687   6
   4  -2   6 1123.68 148.189   1
   4   2   6 1064.19 140.778   5
   4  -2   6 1267.95 148.043   5
   4   2   7-27.5281 95.5795   1
   4  -2   7 35.4692 82.6776   1
   4   2   7-22.1337 87.8847   5
   4  -2   7-7.07290 88.0443   5
   4   2   8 15969.6 570.074   1
   4   2   8 15449.3 532.366   5
   4  -2   8 15613.7 561.437   1
   4  -2   8 16267.4 529.622   5
  -4  -2  -9 627.286 139.247   2
   4  -2   9 881.733 165.448   1
   4  -2   9 987.758 152.868   5
   4   2   9 688.257 152.205   1
   4  -2  10 4377.64 337.098   1
   4  -2  10 4782.58 309.197   5
  -4  -2 -10 4651.79 333.407   2
   4  -2  11 387.433 127.674   1
  -4  -2 -11 531.727 123.192   2
  -4  -2 -12 993.602 189.977   2
  -4  -3  11 146.904 145.520   3
  -4   3  11 63.4478 142.743   3
   4   3 -10 6111.07 329.515   6
  -4  -3  10 5974.05 403.449   3
  -4   3  10 6277.59 414.523   3
   4   3  -9 2601.12 225.843   6
   4  -3  -9 3092.01 223.248   6
  -4   3   9 3363.56 301.084   3
  -4  -3   9 3230.79 299.096   3
   4  -3  -8 12193.9 425.212   6
   4   3  -8 11386.8 436.847   6
   4  -3  -8 11782.2 338.033   2
   4   3  -7 3713.58 252.634   6
   4  -3  -7 3979.05 241.486   6
   4  -3  -7 3589.32 181.748   2
   4  -3  -7 3896.46 175.048   5
   4   3  -7 3805.08 170.302   1
   4   3  -6 6329.38 313.001   6
   4  -3  -6 6584.58 300.236   6
   4  -3  -6 6545.63 232.988   2
   4  -3  -6 6713.06 217.963   5
   4   3  -6 6771.52 203.370   1
  -4   3   5 749.870 76.1447   2
   4  -3  -5 623.230 103.570   6
   4  -3  -5 522.283 71.7573   2
   4   3  -5 599.619 110.495   6
   4  -3  -5 674.604 75.1770   1
  -4  -3   5 596.272 60.5228   1
   4   3  -5 662.847 63.2678   1
   4   3  -4 23344.2 535.283   6
  -4  -3   4 23642.2 262.905   1
   4  -3  -4 24093.6 522.161   6
  -4   3   4 24163.8 367.841   2
   4  -3  -4 24099.2 398.282   2
   4  -3  -3 699.802 76.3478   2
  -4   3   3 944.006 83.5857   2
   4   3  -3 788.875 115.301   6
  -4  -3   3 887.615 109.202   6
  -4   3   2 8357.16 218.617   2
   4  -3  -2 7765.12 226.517   2
   4   3  -2 8212.08 287.704   6
  -4  -3   2 8068.50 270.918   6
  -4  -3   2 7950.83 135.247   2
  -4   3   1 2045.04 122.372   2
   4   3  -1 1767.89 139.401   6
  -4  -3   1 2060.85 133.339   6
  -4  -3   1 1843.01 64.7450   1
   4   3  -1 1681.35 87.3517   5
   4  -3  -1 1898.76 130.595   4
  -4  -3   1 1996.13 97.9476   2
  -4  -3   0 722.903 83.2568   6
  -4  -3   0 696.699 59.0532   1
   4   3   0 714.699 79.0342   5
   4  -3   0 812.102 94.4618   4
  -4   3   0 972.543 100.771   2
   4   3   0 756.324 90.2605   6
  -4   3   0 792.854 89.8189   4
   4   3   1 1922.36 122.035   6
  -4  -3  -1 1742.22 109.802   6
   4   3   1 1799.59 111.652   1
   4   3   1 1972.84 129.556   5
   4  -3   1 1911.26 140.468   4
  -4   3  -1 2186.56 139.521   4
   4  -3   1 1882.88 129.913   1
  -4  -3  -1 1837.02 107.367   1
  -4  -3  -2 1912.80 99.0493   6
   4   3   2 1672.98 96.2011   6
  -4  -3  -2 1768.05 120.772   1
   4   3   2 1822.33 140.134   5
  -4   3  -2 1711.27 134.137   4
   4  -3   2 1653.05 134.201   1
  -4   3  -2 1957.50 137.841   1
   4   3   2 1783.41 131.760   1
   4   3   3 10219.9 322.691   1
   4   3   3 10471.5 187.495   6
  -4  -3  -3 10190.2 183.427   6
  -4  -3  -3 10403.7 307.289   1
   4   3   3 10535.3 330.812   5
  -4   3  -3 9766.56 308.442   4
   4  -3   3 10247.2 327.938   1
   4  -3   4 963.446 125.931   1
   4   3   4 1016.20 129.624   5
   4   3   4 936.527 127.565   1
   4  -3   4 901.485 76.7263   6
   4   3   5 2947.37 215.183   1
   4   3   5 2917.08 214.719   5
   4  -3   5 3388.29 226.564   1
   4  -3   5 3124.35 123.962   6
   4   3   6 1836.10 180.392   5
   4  -3   6 1864.60 186.071   1
   4   3   6 1820.06 180.902   1
   4  -3   6 2012.54 95.5375   6
   4  -3   7 1436.63 165.567   5
   4  -3   7 1535.37 185.230   1
   4   3   7 1404.56 173.215   5
   4   3   7 1303.99 162.727   1
   4   3   8 2212.74 227.316   1
   4  -3   8 2078.18 193.160   5
   4  -3   8 2388.87 231.726   1
  -4  -3  -8 2342.61 232.588   2
  -4  -3  -9 66.6242 100.634   2
   4  -3   9 126.557 96.0311   1
   4  -3   9 338.269 100.956   5
   4  -3  10 326.627 121.629   5
  -4  -3 -10 167.451 98.3657   2
   4  -3  10 328.637 130.324   1
  -4  -3 -11 626.978 142.847   2
   4  -3  11 686.608 168.925   1
   4  -3  11 928.861 160.207   5
  -4  -3 -12 5477.52 387.972   2
  -4  -4  11 407.651 169.677   3
  -4   4  11 598.539 182.377   3
   4   4 -10-16.6609 77.4344   6
  -4  -4  10-11.8774 95.7117   3
  -4   4  10 2.93566 96.9018   3
   4  -4  -9 382.376 103.808   6
  -4  -4   9 261.838 119.537   3
  -4   4   9 369.907 127.135   3
   4   4  -9 429.173 114.111   6
   4   4  -8 5245.20 306.116   6
   4  -4  -8 4801.86 273.553   6
   4  -4  -8 4441.45 222.265   2
   4   4  -7 15300.5 505.162   6
   4  -4  -7 14570.6 386.526   2
   4  -4  -7 14518.3 456.275   6
  -4  -4   7 15166.6 347.861   1
  -4  -4   6 164.203 46.4889   1
   4  -4  -6 108.608 51.6087   2
   4   4  -6 88.4076 68.9491   6
   4  -4  -6 123.520 73.2368   6
   4   4  -5 5939.73 291.467   6
   4  -4  -5 5618.54 225.421   2
  -4  -4   5 5885.23 165.874   1
   4  -4  -5 6080.95 215.976   1
   4  -4  -5 5805.72 277.404   6
  -4   4   5 5683.23 200.146   2
   4   4  -4 6994.07 305.188   6
  -4  -4   4 6976.08 145.880   1
  -4   4   4 7117.76 220.235   2
   4  -4  -4 6864.09 237.192   2
   4  -4  -3 1985.30 139.101   2
   4   4  -3 1720.78 151.766   6
  -4   4   3 1881.50 119.830   2
  -4  -4   3 1800.00 57.7747   1
  -4   4   2 33369.1 476.877   2
   4  -4  -2 31950.0 487.132   2
  -4  -4   2 32084.1 549.214   6
  -4  -4   2 32326.7 315.698   2
   4   4  -2 33483.4 582.535   6
  -4  -4   1 12208.9 243.091   2
   4   4  -1 12844.9 341.429   6
  -4  -4   1 12502.8 182.624   1
  -4  -4   1 12119.0 318.338   6
   4  -4  -1 12127.5 315.876   2
  -4   4   1 13136.5 308.926   2
   4  -4  -1 12548.0 325.581   4
  -4   4   0 2749.21 151.515   2
   4   4   0 2615.77 153.054   6
  -4  -4   0 2711.77 151.088   6
  -4  -4   0 2941.19 117.068   1
   4   4   0 2577.65 130.257   5
  -4  -4   0 2655.64 126.727   5
   4  -4   0 2837.53 167.913   4
  -4  -4   0 2840.84 142.710   2
   4   4   1 7596.16 226.822   6
  -4  -4  -1 7531.14 220.177   6
  -4  -4  -1 7803.62 215.045   1
   4   4   1 7613.87 243.474   5
  -4  -4  -1 7468.53 231.250   5
   4  -4   1 7112.69 260.993   4
  -4   4  -1 7332.65 255.293   4
   4  -4   1 7317.03 251.099   1
  -4  -4  -2 102489. 733.692   6
  -4  -4  -2 103741. 876.524   1
   4   4   2 99685.0 967.528   5
  -4  -4  -2 102215. 912.322   5
  -4   4  -2 102671. 965.115   4
   4   4   2 102598. 743.526   6
   4  -4   2 101240. 971.756   1
   4   4   3 31370.2 352.593   6
   4   4   3 31274.0 564.867   1
  -4  -4  -3 31315.4 350.437   6
   4   4   3 30933.9 577.770   5
   4  -4   3 31997.2 582.973   1
   4  -4   4 67.1849 40.5016   6
  -4  -4  -4 30.6017 19.3220   6
   4   4   4 37.0654 82.0525   5
   4  -4   4 72.2404 84.6718   1
   4   4   4-47.4457 74.9897   1
   4   4   5 2863.99 211.930   1
   4   4   5 2971.30 219.076   5
   4  -4   5 3276.99 227.952   1
   4  -4   5 2535.61 129.226   6
   4  -4   6 21136.4 337.846   6
   4   4   6 20158.7 576.159   1
   4  -4   6 20297.9 571.186   1
   4  -4   7-64.4571 98.9814   1
  -4  -4  -7 43.8544 95.9404   2
   4  -4   8 5519.47 342.689   1
   4  -4   8 6069.95 323.129   5
  -4  -4  -8 5340.36 337.290   2
   4  -4   9 3943.68 309.156   1
   4  -4   9 3996.05 280.557   5
  -4  -4  -9 4204.26 311.608   2
  -4  -4 -10 321.413 118.391   2
   4  -4  10 451.657 153.136   1
   4  -4  10 406.339 117.888   5
  -4  -4 -11 469.158 138.411   2
   4  -4  11 599.292 169.101   1
   4  -4  11 542.098 127.339   5
  -4  -4 -12 1604.13 230.092   2
  -4   5  11 75.2756 116.201   3
  -4  -5  11 32.7401 131.853   3
   4   5 -10 1656.24 192.380   6
  -4  -5  10 1856.16 236.239   3
  -4   5  10 2020.58 254.182   3
   4  -5  -9 1490.86 167.001   6
  -4  -5   9 1472.50 210.022   3
   4   5  -9 1447.07 178.986   6
  -4   5   9 1484.70 207.760   3
   4   5  -8 3277.85 253.985   6
  -4  -5   8 3155.96 175.899   1
   4  -5  -8 3853.55 248.973   6
   4  -5  -8 3521.34 208.442   2
  -4  -5   7 453.919 71.1344   1
   4  -5  -7 380.573 99.9989   6
   4   5  -7 266.323 97.3580   6
   4  -5  -7 266.995 60.7350   2
   4  -5  -6 1222.57 123.769   2
  -4  -5   6 1026.29 86.3527   1
   4  -5  -6 1163.81 145.595   6
  -4   5   6 1308.89 109.282   2
   4   5  -6 1276.49 158.272   6
   4  -5  -5 1754.41 141.601   2
   4  -5  -5 1683.75 162.854   6
  -4  -5   5 1892.03 99.0620   1
   4   5  -5 1626.10 168.046   6
  -4   5   5 1739.82 123.433   2
   4   5  -4 1010.86 146.645   6
  -4  -5   4 1064.12 67.1076   1
  -4   5   4 1054.72 95.1651   2
   4  -5  -4 963.487 112.566   2
   4  -5  -3 4909.02 221.118   2
   4   5  -3 5165.19 259.406   6
  -4  -5   3 4973.63 117.371   1
  -4  -5   3 4536.86 109.961   2
  -4   5   3 5039.57 202.370   2
   4  -5  -2 1892.61 142.567   2
   4   5  -2 1948.73 163.618   6
  -4  -5   2 2292.14 166.420   6
  -4   5   2 2003.45 132.531   2
  -4  -5   2 2070.72 98.2341   2
  -4  -5   2 2016.32 81.5859   5
   4  -5  -1 16492.0 391.113   2
  -4  -5   1 17627.3 400.677   6
  -4   5   1 17307.1 381.126   2
  -4  -5   1 17675.7 285.069   5
  -4  -5   1 16634.7 305.167   2
   4   5  -1 17600.9 418.589   6
   4   5   0 2134.70 149.855   6
  -4  -5   0 1998.62 134.792   6
  -4  -5   0 2160.79 109.581   1
  -4  -5   0 2409.00 124.055   5
   4  -5   0 2349.12 163.227   4
  -4  -5   0 2338.33 136.146   2
  -4   5   0 2324.47 149.109   2
   4   5   1 10057.7 275.509   6
   4  -5   1 9404.86 310.275   4
  -4  -5  -1 9896.12 272.477   5
  -4  -5  -1 9931.54 252.485   1
  -4  -5  -1 9915.30 268.015   6
  -4   5  -1 9974.54 309.886   2
  -4  -5  -1 10213.3 297.047   2
   4   5   2 1173.54 95.2402   6
  -4  -5  -2 1152.34 130.466   2
   4  -5   2 1187.50 132.413   1
  -4  -5  -2 1219.95 93.3521   6
  -4  -5  -2 1365.59 114.046   1
  -4  -5  -2 1292.83 119.873   5
   4  -5   2 850.306 110.132   4
  -4   5  -2 1285.77 129.416   4
  -4  -5  -3 13329.1 255.202   6
   4  -5   3 13097.9 390.828   1
  -4  -5  -3 13001.4 402.801   2
   4   5   3 13130.6 256.160   6
  -4  -5  -4 9370.19 181.370   6
   4  -5   4 9595.52 360.728   1
  -4  -5  -4 10115.1 381.790   2
   4  -5   4 10186.9 276.860   6
   4  -5   5 3612.39 242.386   1
  -4  -5  -5 3314.72 233.130   2
   4  -5   5 3271.53 155.306   6
   4  -5   6 85.9852 44.2521   6
   4  -5   6-3.14279 96.1697   1
  -4  -5  -6 57.7831 88.3832   2
   4  -5   7 2988.38 253.107   1
  -4  -5  -7 2843.17 248.060   2
   4  -5   8 3990.54 289.225   1
  -4  -5  -8 4414.70 320.029   2
   4  -5   8 4440.73 280.351   5
   4  -5   9 399.345 130.014   1
   4  -5   9 520.529 119.814   5
  -4  -5  -9 218.935 112.738   2
  -4  -5 -10 644.920 152.499   2
   4  -5  10 622.984 127.523   5
   4  -5  10 866.436 171.405   1
   4  -5  11 1798.87 232.876   1
  -4  -5 -11 1379.33 205.549   2
  -4   6  11 222.204 140.271   3
  -4  -6  10 142.193 132.986   3
   4   6 -10 234.741 93.2543   6
  -4   6  10 349.801 134.341   3
   4   6  -9 404.541 114.889   6
   4  -6  -9 445.100 108.604   6
  -4   6   9 454.297 161.961   3
  -4  -6   9 522.290 155.072   3
   4  -6  -8 6249.10 314.778   6
   4   6  -8 6517.03 351.053   6
  -4  -6   8 6403.91 246.744   1
   4  -6  -8 6529.80 301.262   2
  -4   6   8 7045.39 394.214   3
  -4  -6   8 6373.84 373.972   3
   4   6  -7 528.740 121.625   6
  -4  -6   7 512.264 72.5182   1
   4  -6  -7 494.976 94.8041   2
   4  -6  -7 730.656 129.700   6
   4  -6  -6 15392.2 433.044   2
   4  -6  -6 15328.8 471.950   6
   4   6  -6 15998.7 524.486   6
  -4  -6   6 14814.0 313.375   1
   4   6  -5 3338.50 239.833   6
   4  -6  -5 3371.50 200.020   2
  -4  -6   5 3383.23 136.733   1
   4   6  -5 2876.02 75.1658   2
  -4   6   5 3245.55 172.496   2
   4   6  -4 225.088 95.9844   6
   4   6  -4 130.101 24.2664   2
   4  -6  -4 162.488 76.1369   2
  -4  -6   4 170.942 43.0209   1
  -4   6   4 106.718 51.9433   2
   4   6  -3 643.377 53.3756   2
   4  -6  -3 516.490 107.013   2
  -4  -6   3 490.633 53.2155   2
  -4  -6   3 580.728 41.0074   5
  -4   6   3 572.059 84.4512   2
   4   6  -3 523.743 104.163   6
  -4  -6   3 733.249 62.4841   1
   4  -6  -2 93.0395 76.7666   2
   4   6  -2 69.3676 34.7687   2
   4   6  -2 50.3463 83.7171   6
  -4   6   2 78.3493 56.4731   2
  -4  -6   2 95.7884 46.8299   2
  -4  -6   2 101.189 36.2365   5
   4  -6  -1 41.6800 81.2375   2
  -4  -6   1-56.0633 73.3806   6
  -4   6   1 118.160 57.9889   2
  -4  -6   1 32.5776 36.2282   5
  -4  -6   1 88.3227 52.5575   2
   4   6  -1 84.4052 83.7047   6
   4  -6   0 1611.02 152.635   4
  -4  -6   0 1781.78 115.131   5
  -4   6   0 1591.20 134.341   2
  -4  -6   0 1711.89 131.758   6
  -4  -6   0 1596.36 125.399   2
   4   6   0 1707.91 141.559   6
  -4   6  -1 18489.9 425.982   2
  -4  -6  -1 18034.7 374.105   6
  -4  -6  -1 17818.9 413.168   2
  -4  -6  -1 17503.3 352.718   1
  -4  -6  -1 18132.7 379.394   5
   4   6   1 18186.1 384.241   6
   4  -6   1 17944.7 444.448   4
  -4  -6  -2 12301.6 291.548   6
   4  -6   2 12761.7 387.179   4
  -4  -6  -2 12335.8 322.895   1
  -4  -6  -2 12509.3 377.351   2
   4  -6   2 12966.0 378.999   1
   4   6   2 12830.5 303.990   6
  -4  -6  -3 3531.96 150.612   6
   4   6   3 3962.21 156.845   6
   4  -6   3 4055.28 229.712   1
  -4  -6  -3 3796.57 230.414   2
  -4  -6  -4 52.9911 30.5738   6
   4  -6   4 35.8681 48.1448   6
  -4  -6  -4-30.3468 88.1683   2
   4  -6   4-57.9864 96.4609   1
   4  -6   5 180.049 94.3759   1
  -4  -6  -5 211.229 29.9575   6
   4  -6   5 200.620 54.2846   6
  -4  -6  -5 171.264 90.1286   2
   4  -6   6 2577.95 221.725   1
  -4  -6  -6 2890.34 240.922   2
   4  -6   6 2984.58 154.241   6
  -4  -6  -7 1023.33 158.922   2
   4  -6   7 1165.63 165.154   1
  -4  -6  -8 2033.79 226.956   2
   4  -6   8 2190.02 221.406   1
   4  -6   9 942.594 173.454   1
   4  -6   9 963.352 154.134   5
  -4  -6  -9 862.849 177.656   2
   4  -6  10 841.269 165.235   1
   4  -6  10 1104.61 163.072   5
  -4  -6 -10 1127.78 205.166   2
   4  -6  11 8.46264 101.403   1
  -4  -6 -11 171.680 114.033   2
   4   7 -10 2896.05 254.028   6
  -4   7  10 2914.59 285.316   3
  -4  -7  10 2608.83 270.222   3
   4   7  -9 2012.36 213.505   6
   4  -7  -9 2240.91 196.692   6
  -4   7   9 2271.64 246.910   3
  -4  -7   9 2155.57 242.228   3
  -4  -7   8 3837.42 190.903   1
   4  -7  -8 4128.10 255.815   2
   4  -7  -8 3642.33 244.024   6
  -4   7   8 4273.88 310.157   3
  -4  -7   8 3713.64 290.607   3
   4   7  -8 3745.25 274.089   6
   4   7  -7 66.8895 97.6550   6
  -4  -7   7 23.5463 48.0823   1
   4  -7  -7 25.3797 73.4627   6
   4  -7  -7 27.9513 80.4801   2
   4   7  -6 1630.39 182.309   6
  -4  -7   6 1545.79 110.384   1
   4   7  -6 1435.85 64.6925   2
   4  -7  -6 1553.27 157.729   2
   4  -7  -5 6062.18 278.127   2
   4   7  -5 5822.11 314.772   6
  -4  -7   5 6038.70 191.193   1
   4   7  -5 5966.35 140.448   2
   4   7  -4 2505.46 210.941   6
   4  -7  -4 2628.90 192.417   2
  -4  -7   4 2594.92 73.5443   5
  -4  -7   4 2500.94 77.2362   4
   4   7  -4 2633.14 102.246   2
  -4  -7   4 2662.92 119.058   1
   4   7  -3 10823.3 398.229   6
   4  -7  -3 11560.8 366.146   2
  -4  -7   3 10967.3 240.351   2
  -4   7   3 11478.5 332.228   2
   4   7  -3 11252.2 234.702   2
  -4  -7   2 1303.06 99.8146   2
   4  -7  -2 1149.69 128.831   2
  -4   7   2 1311.77 122.997   2
   4   7  -2 1290.88 94.6467   2
   4   7  -2 1457.67 156.174   6
   4  -7  -1 62.8322 83.5900   2
   4   7  -1 14.3811 47.7166   2
  -4   7   1 25.7152 58.8712   2
  -4  -7   1 51.0389 51.6627   5
  -4  -7   1-26.9905 58.2109   2
   4   7  -1-16.3521 77.3409   6
   4   7   0 2.40338 67.3696   6
  -4   7   0 171.860 85.5881   2
   4   7   0 72.1155 54.0894   2
  -4  -7   0 230.415 69.9226   5
  -4  -7   0 29.1730 56.3967   6
   4  -7   0 80.8477 85.6532   2
   4  -7   0 80.0411 95.3064   4
  -4  -7   0-28.4098 70.0248   2
  -4  -7  -1 9609.58 288.559   5
   4  -7   1 9120.77 336.262   4
  -4  -7  -1 8893.43 306.269   2
  -4  -7  -1 9296.52 288.847   6
   4   7   1 9468.38 298.321   6
  -4  -7  -2 10453.5 302.308   1
   4  -7   2 10067.8 359.617   4
  -4  -7  -2 9854.64 350.344   2
   4  -7   2 9535.61 340.609   1
  -4  -7  -2 9958.36 280.028   6
   4   7   2 10364.0 295.286   6
  -4  -7  -3 542.283 115.974   2
   4   7   3 587.489 76.0830   6
   4  -7   3 299.482 97.5211   4
   4  -7   3 307.739 92.0590   1
  -4   7  -3 590.340 85.2980   3
  -4  -7  -3 562.989 83.8162   3
   4  -7   3 494.433 80.7720   6
  -4  -7  -3 541.095 68.1154   6
   4  -7   4 477.155 83.0413   6
  -4  -7  -4 371.030 56.1389   6
  -4  -7  -4 402.339 116.481   2
   4  -7   4 306.180 98.8631   1
  -4  -7  -5 880.238 141.968   2
  -4  -7  -5 1013.33 68.2227   6
   4  -7   5 897.755 94.3040   6
   4  -7   5 703.539 126.042   1
   4  -7   6 7476.08 367.614   1
  -4  -7  -6 7216.87 374.525   2
  -4  -7  -7 119.088 106.165   2
   4  -7   7 136.093 97.4469   1
   4  -7   8 4503.88 320.248   1
  -4  -7  -8 4027.06 316.445   2
   4  -7   9 2276.60 242.116   1
   4  -7   9 2589.19 230.434   5
  -4  -7  -9 2776.84 275.582   2
   4  -7  10 97.1310 115.051   1
   4  -7  10 87.2271 92.7794   5
  -4  -7 -10-18.2846 107.812   2
  -4  -7 -11 681.845 176.965   2
   4  -7  11 653.540 164.797   1
   4   8 -10 175.610 105.574   6
  -4  -8  10 123.405 112.136   3
  -4   8  10 215.762 126.439   3
   4   8  -9-85.6893 98.2784   6
   4  -8  -9 138.839 84.6709   6
   4  -8  -9 4.13992 75.7598   2
  -4   8   9 0.57302 105.547   3
  -4  -8   9-112.480 105.212   3
   4   8  -8 171.726 93.8432   6
  -4   8   8 213.904 108.289   3
  -4  -8   8 217.313 99.0242   3
   4  -8  -8 61.3222 74.3883   6
   4  -8  -8 241.109 94.7979   2
   4   8  -7 299.708 120.213   6
   4  -8  -7 518.120 118.110   6
  -4  -8   7 483.874 76.8039   1
   4  -8  -7 570.248 116.910   2
   4   8  -6 88.3653 89.5982   6
   4  -8  -6 33.0183 80.7316   2
  -4  -8   6-6.72832 42.4789   1
   4   8  -5 346.972 104.078   6
  -4  -8   5 396.083 63.3847   1
   4  -8  -5 341.556 99.9143   2
   4   8  -5 418.593 49.7633   2
   4   8  -4 70.8600 93.1914   6
   4  -8  -4-16.6124 76.5611   2
  -4  -8   4 7.35504 37.5923   1
  -4  -8   4 33.1338 24.3625   4
   4   8  -4 95.7518 42.9515   2
   4   8  -3 5932.94 306.025   6
  -4  -8   3 5939.06 201.103   2
   4  -8  -3 5564.62 278.875   2
   4   8  -3 6001.15 189.893   2
   4  -8  -2 1160.62 137.174   2
  -4  -8   2 1495.76 117.192   2
   4   8  -2 1207.59 145.845   6
   4   8  -2 1386.37 102.934   2
   4  -8  -1 3059.19 211.968   2
   4   8  -1 2950.45 205.355   6
  -4  -8   1 3277.92 172.040   2
   4   8  -1 3338.42 166.411   2
  -4  -8   0 180.998 64.4630   5
   4   8   0 140.586 83.6259   6
   4   8   0 158.335 64.8065   2
  -4  -8   0 26.4639 67.8793   2
   4  -8   0 127.646 91.0003   2
  -4  -8  -1 113.307 47.9093   6
   4  -8   1 230.796 110.783   4
   4   8   1 109.443 76.0349   6
  -4  -8  -1-42.9917 75.4132   2
  -4  -8  -2 2323.38 147.992   6
   4   8   2 2252.05 157.276   6
  -4  -8  -2 2308.93 184.649   2
   4  -8   2 1995.38 177.920   4
  -4  -8  -3 8355.36 251.909   6
   4   8   3 8176.36 265.253   6
   4  -8   3 8452.94 347.501   4
  -4  -8  -3 7571.44 335.865   2
  -4   8  -3 7987.80 256.187   3
  -4  -8  -3 8026.16 270.126   3
   4  -8   3 8242.81 338.370   1
   4  -8   4 1277.76 151.717   1
  -4  -8  -4 1345.43 97.3245   6
  -4  -8  -4 1386.18 177.822   2
   4  -8   5 5646.61 306.721   1
  -4  -8  -5 6006.47 176.928   6
  -4  -8  -5 6025.89 339.479   2
   4  -8   6 153.395 109.042   1
  -4  -8  -6 41.5630 97.2948   2
   4  -8   7 5780.74 345.707   1
  -4  -8  -7 5161.81 349.640   2
  -4  -8  -8 424.604 146.051   2
   4  -8   8 91.8053 102.644   1
   4  -8   9 89.9236 104.645   1
  -4  -8  -9 79.7099 113.147   2
  -4  -8 -10 952.474 178.242   2
   4  -8  10 1089.20 187.764   1
   4  -8  10 823.629 145.929   5
  -4  -8 -11 1239.95 206.536   2
   4  -8  11 1926.29 250.289   1
   4   9 -10 266.618 130.027   6
  -4   9  10 62.3976 119.720   3
  -4  -9  10 44.6948 108.797   3
   4   9  -9 864.366 164.036   6
   4  -9  -9 1040.13 142.326   6
  -4   9   9 897.609 169.004   3
   4  -9  -9 843.914 135.984   2
  -4  -9   9 800.854 162.627   3
   4   9  -8 598.834 129.043   6
   4  -9  -8 658.696 122.565   6
  -4  -9   8 610.973 140.389   3
   4  -9  -8 850.809 150.803   2
  -4   9   8 749.860 146.677   3
  -4  -9   7 2020.56 140.943   1
   4  -9  -7 2044.19 203.461   2
   4   9  -7 2406.57 234.790   6
   4  -9  -6 3203.19 241.871   2
  -4  -9   6 2984.37 159.153   1
   4   9  -6 2732.17 243.797   6
   4   9  -5 806.219 149.545   6
   4  -9  -5 965.986 148.527   2
   4   9  -5 897.467 77.7298   2
  -4  -9   5 934.934 88.8637   1
  -4  -9   4 4007.08 167.780   2
   4   9  -4 3949.39 267.683   6
   4   9  -4 3951.23 159.654   2
   4  -9  -4 3840.25 244.806   2
  -4  -9   4 4175.75 146.188   4
  -4  -9   4 4359.13 179.153   1
  -4  -9   3 18442.5 378.161   2
   4   9  -3 18458.8 540.726   6
   4  -9  -3 17589.9 507.366   2
   4   9  -3 17574.7 348.146   2
   4  -9  -2 6259.93 302.239   2
   4   9  -2 5916.04 301.868   6
  -4  -9   2 6224.48 237.969   2
   4   9  -2 6294.40 223.592   2
   4   9  -1 257.424 75.2663   2
   4  -9  -1 241.285 106.631   2
   4   9  -1 370.780 117.737   6
  -4  -9   1 191.932 80.3675   2
   4  -9   0 17519.6 497.990   2
  -4  -9   0 17704.7 442.744   2
   4   9   0 18070.2 482.675   6
   4   9   1 474.223 100.565   6
   4  -9   1 524.377 130.100   4
  -4  -9  -1 556.252 110.724   2
   4   9   2 164.098 63.4992   6
  -4  -9  -2 203.381 65.9130   6
   4  -9   2 260.327 107.910   4
  -4  -9  -2 149.861 76.9776   2
  -4  -9  -3 113.914 59.4412   6
   4  -9   3 189.774 86.2210   4
  -4   9  -3 53.1523 49.0134   3
  -4  -9  -3 99.4662 53.7491   3
   4  -9   3 178.344 98.1620   1
  -4  -9  -3 226.388 95.3739   2
   4   9   3 6.12221 54.6348   6
  -4  -9  -4 4651.51 190.003   6
   4  -9   4 4437.36 266.046   4
  -4  -9  -4 4337.46 281.917   2
   4  -9   4 4481.19 274.736   1
  -4  -9  -5 230.205 53.1607   6
   4  -9   5 222.195 105.585   1
  -4  -9  -5 194.996 97.1048   2
  -4  -9  -6 10967.1 484.240   2
   4  -9   6 10778.0 456.562   1
   4  -9   7 2813.99 249.962   1
  -4  -9  -7 3328.34 294.439   2
   4  -9   8 1606.01 202.117   1
  -4  -9  -8 1677.10 218.938   2
   4  -9   9 1477.65 204.817   1
  -4  -9  -9 1562.20 219.965   2
   4  -9  10 527.493 144.138   1
   4  -9  10 581.057 130.659   5
  -4  -9 -10 320.647 138.200   2
   4  10 -10 491.461 142.792   6
  -4  10  10 181.223 114.594   3
  -4 -10  10 161.824 107.492   3
   4  10  -9 922.463 172.836   6
   4 -10  -9 772.977 152.659   2
  -4 -10   9 1004.64 178.913   3
  -4  10   9 1224.35 187.305   3
   4 -10  -8 771.732 138.175   6
   4 -10  -8 881.914 153.443   2
  -4  10   8 1008.03 153.509   3
  -4 -10   8 982.016 162.321   3
   4  10  -8 765.515 162.055   6
  -4 -10   7 7365.44 266.306   1
  -4  10   7 7429.84 376.438   3
  -4 -10   7 7613.31 371.853   3
   4 -10  -7 7257.71 376.239   2
   4  10  -7 7516.96 408.920   6
  -4 -10   6 124.152 53.3901   1
   4 -10  -6 86.0513 87.1482   2
   4  10  -6 221.215 119.177   6
   4  10  -5 1057.85 90.6791   2
  -4 -10   5 994.668 98.7954   1
   4 -10  -5 873.045 140.747   2
  -4 -10   5 985.429 70.8744   4
   4  10  -5 807.480 148.284   6
  -4 -10   4 5959.54 220.736   2
   4  10  -4 6322.58 210.894   2
   4  10  -4 5659.30 329.536   6
  -4 -10   4 5868.21 189.307   4
  -4 -10   4 6124.29 224.716   1
   4 -10  -4 5299.45 304.989   2
  -4 -10   3 43559.7 623.942   2
   4 -10  -3 44140.6 831.776   2
   4  10  -3 44754.7 590.252   2
   4  10  -3 44742.1 870.540   6
  -4 -10   2 17627.3 417.681   2
   4 -10  -2 17527.2 520.383   2
   4  10  -2 17239.4 393.502   2
   4  10  -2 17093.9 527.915   6
   4  10  -1 1000.81 145.969   6
   4 -10  -1 888.916 128.854   2
  -4 -10   1 1110.35 128.707   2
   4  10   0 200.151 84.9962   6
  -4 -10   0 139.214 79.4500   2
   4 -10   0 115.266 110.500   2
   4 -10   1 18924.3 539.872   4
  -4 -10  -1 19574.8 510.574   2
   4  10   1 18867.7 493.897   6
  -4 -10  -2 9358.86 376.676   2
   4 -10   2 9836.38 391.227   4
   4  10   2 10203.4 347.010   6
  -4 -10  -3 15769.3 514.446   2
   4 -10   3 16122.2 502.737   4
  -4  10  -3 16402.5 353.819   3
  -4 -10  -3 16872.5 373.870   3
   4 -10   3 15683.2 495.327   1
  -4 -10  -4 33.9890 47.4189   6
  -4 -10  -4-73.0273 92.3796   2
   4 -10   4-48.3240 109.346   4
   4 -10   4-5.12720 85.8889   1
  -4 -10  -5 287.186 60.7421   6
   4 -10   5 83.6356 99.9888   1
  -4 -10  -5 404.899 128.551   2
  -4 -10  -6 8394.14 431.238   2
   4 -10   6 8271.68 410.055   1
   4 -10   7 12493.3 515.559   1
  -4 -10  -7 11399.2 522.246   2
  -4 -10  -8 972.682 171.611   2
   4 -10   8 1231.16 195.199   1
   4 -10   9 139.397 108.982   1
  -4 -10  -9 396.356 157.365   2
   4 -10  10 1184.86 196.497   1
  -4 -10 -10 912.465 182.488   2
   4  11 -10 1121.52 189.664   6
  -4  11  10 1175.13 202.384   3
  -4 -11  10 816.147 164.888   3
   4  11  -9 455.328 141.324   6
   4 -11  -9 558.954 130.191   2
  -4 -11   9 462.254 130.290   3
  -4  11   9 367.860 126.284   3
   4 -11  -8 6488.52 370.535   2
   4 -11  -8 5691.10 325.082   6
  -4  11   8 5734.89 350.046   3
  -4 -11   8 5874.42 354.327   3
   4  11  -8 5749.70 368.645   6
   4  11  -7 2510.63 249.826   6
   4 -11  -7 3069.31 263.945   2
  -4 -11   7 2710.02 170.825   1
  -4  11   7 2984.36 243.651   3
  -4 -11   7 2900.60 237.751   3
   4  11  -6 1.63664 103.212   6
  -4 -11   6 58.9658 48.0886   1
   4 -11  -6 146.132 102.655   2
   4 -11  -5 8409.47 402.503   2
  -4 -11   5 8428.38 221.755   4
   4  11  -5 7452.25 400.601   6
  -4 -11   5 8253.76 279.089   1
   4 -11  -4 700.904 136.435   2
  -4 -11   4 710.835 95.2022   2
   4  11  -4 544.602 74.0474   2
   4  11  -4 678.159 135.061   6
   4  11  -3 23.3887 85.0383   6
   4 -11  -3 223.816 125.087   2
  -4 -11   3 51.7602 62.6453   2
   4  11  -3 94.8943 54.4855   2
   4  11  -2 2092.80 207.925   6
   4 -11  -2 1579.61 180.384   2
  -4 -11   2 1779.63 155.361   2
  -4 -11   1 22961.7 529.949   2
   4 -11  -1 21932.9 611.481   2
   4  11  -1 22792.9 605.133   6
   4 -11   0 3623.66 260.806   2
  -4 -11   0 4059.79 240.649   2
   4  11   0 4211.63 261.120   6
   4 -11   1 1689.88 192.256   2
   4  11   1 1741.99 170.879   6
  -4 -11  -1 1641.17 171.159   2
   4 -11   1 1634.83 188.159   4
   4  11   2 1350.04 146.778   6
   4 -11   2 1304.35 172.067   4
  -4  11  -2 1329.35 96.7711   3
  -4 -11  -2 1316.07 100.765   3
  -4 -11  -2 1153.71 153.243   2
  -4 -11  -3 7743.06 370.068   2
   4 -11   3 7397.51 359.641   4
  -4 -11  -3 7346.88 246.784   3
  -4  11  -3 8019.17 246.449   3
   4 -11   3 7796.16 366.817   1
   4 -11   4 1771.25 190.182   4
   4 -11   4 2205.49 213.325   1
  -4 -11  -4 1620.80 192.511   2
  -4 -11  -5 4936.57 331.548   2
   4 -11   5 5697.02 332.771   1
  -4 -11  -6 7203.09 414.461   2
   4 -11   6 7054.98 384.902   1
  -4 -11  -7 4422.05 344.767   2
   4 -11   7 4608.54 321.848   1
   4 -11   8 901.007 175.048   1
  -4 -11  -8 515.417 149.955   2
   4 -11   9 1174.91 184.649   1
  -4 -11  -9 1066.75 196.012   2
   4 -11  10 646.308 155.162   1
  -4 -11 -10 648.128 169.490   2
   4  12 -10 154.528 117.058   6
  -4  12  10 499.136 157.338   3
  -4 -12  10 275.309 129.761   3
   4  12  -9 255.667 139.777   6
   4 -12  -9 91.3944 110.798   2
  -4  12   9-10.7480 98.0058   3
  -4 -12   9 91.2687 117.547   3
   4  12  -8 1935.20 239.336   6
   4 -12  -8 2263.83 236.731   2
  -4 -12   8 2232.81 224.664   3
  -4  12   8 2435.94 230.921   3
   4  12  -7 1791.71 220.059   6
   4 -12  -7 2096.45 234.484   2
  -4  12   7 2151.77 216.486   3
  -4 -12   7 2312.11 216.888   3
   4 -12  -6 4512.83 312.040   2
  -4 -12   6 4122.00 210.649   1
   4  12  -6 4274.46 317.147   6
   4  12  -5 16.0714 98.3829   6
   4 -12  -5 331.808 123.234   2
  -4 -12   5 65.3669 46.2709   4
  -4 -12   5 115.007 64.0347   1
  -4 -12   4 502.435 89.7905   2
   4  12  -4 627.126 138.376   6
   4 -12  -4 896.973 165.543   2
   4  12  -3 1099.73 174.026   6
   4 -12  -3 1424.82 182.829   2
  -4 -12   3 1095.48 128.772   2
   4 -12  -2 1524.66 175.538   2
  -4 -12   2 1646.46 154.515   2
   4  12  -2 1991.41 220.983   6
   4 -12  -1 2833.22 234.833   2
  -4 -12   1 2938.03 211.442   2
   4  12  -1 2744.55 228.049   6
   4 -12   0 809.623 148.657   2
  -4 -12   0 762.768 129.555   2
   4  12   0 749.329 136.555   6
   4 -12   1 2148.56 219.544   2
  -4 -12  -1 2380.36 202.067   2
   4 -12   1 2115.07 214.470   4
   4  12   1 2400.05 207.386   6
  -4 -12  -2 2186.62 208.563   2
   4 -12   2 2366.13 227.126   4
  -4  12  -2 2181.10 119.514   3
  -4 -12  -2 2241.75 126.120   3
   4  12   2 2241.29 190.389   6
  -4 -12  -3 36581.1 820.235   2
   4 -12   3 37402.1 808.009   4
  -4 -12  -3 36254.2 539.043   3
  -4  12  -3 35491.5 514.693   3
   4 -12   4 228.815 119.493   1
   4 -12   4 231.353 95.8043   4
  -4 -12  -4-34.8122 113.900   2
   4 -12   5 226.293 98.2333   1
   4 -12   5 25.1713 105.412   4
  -4 -12  -5 293.097 114.872   2
   4 -12   6 444.759 129.053   1
  -4 -12  -6 321.016 135.910   2
   4 -12   7 1175.10 196.111   1
  -4 -12  -7 1107.56 202.930   2
  -4 -12  -8 3604.20 338.981   2
   4 -12   8 3262.70 287.691   1
   4 -12   9 1342.38 211.757   1
  -4 -12  -9 1144.80 220.820   2
   4 -12  10 767.463 175.756   1
   4  13 -10 2028.33 251.331   6
  -4  13  10 2408.85 248.011   3
  -4 -13  10 2210.66 242.052   3
   4 -13  -9 5055.85 346.264   2
  -4  13   9 5184.50 337.246   3
  -4 -13   9 5276.97 344.047   3
   4  13  -9 4988.57 369.956   6
   4  13  -8 1361.02 219.334   6
  -4 -13   8 1100.51 163.169   3
  -4  13   8 1258.19 176.146   3
   4 -13  -8 1388.40 203.806   2
   4 -13  -7 1019.62 166.036   2
   4  13  -7 1417.87 210.682   6
  -4  13   7 1017.94 142.429   3
  -4 -13   7 1168.82 155.976   3
   4 -13  -6 2988.63 272.319   2
  -4 -13   6 3673.55 206.651   1
  -4  13   6 3343.67 229.272   3
  -4 -13   6 3568.66 237.856   3
   4  13  -6 3695.05 313.164   6
   4 -13  -5 761.862 161.463   2
  -4 -13   5 988.211 119.457   1
  -4 -13   5 952.286 97.9505   4
   4  13  -5 806.812 160.485   6
   4  13  -4 262.805 117.387   6
  -4 -13   4 47.4273 66.3749   2
   4 -13  -4 45.8164 110.635   2
   4  13  -3 758.861 142.583   6
   4 -13  -3 477.266 136.680   2
  -4 -13   3 628.019 106.432   2
   4 -13  -2 4322.77 300.278   2
   4  13  -2 5187.46 325.332   6
  -4 -13   2 4206.12 247.576   2
   4  13  -1 860.610 144.689   6
   4 -13  -1 1268.28 182.920   2
  -4 -13   1 1111.41 154.734   2
   4 -13   0 6263.99 354.456   2
  -4 -13   0 5989.08 312.544   2
   4  13   0 6345.36 340.360   6
  -4 -13  -1 10712.3 429.732   2
   4 -13   1 10841.3 452.105   4
   4 -13   1 10362.6 456.786   2
   4  13   1 11152.5 427.011   6
  -4 -13  -2 598.695 139.506   2
   4 -13   2 766.181 167.280   4
  -4  13  -2 325.669 56.7998   3
  -4 -13  -2 421.110 63.7569   3
   4  13   2 640.743 118.995   6
   4 -13   3 4397.39 299.728   4
  -4 -13  -3 4655.75 317.765   2
  -4 -13  -3 4780.54 191.040   3
  -4  13  -3 4755.58 184.934   3
  -4 -13  -4 6201.56 380.027   2
   4 -13   4 5590.37 330.049   4
   4 -13   4 5460.01 339.582   1
   4 -13   5 1547.19 187.495   4
   4 -13   5 1754.14 211.329   1
  -4 -13  -5 1706.92 223.152   2
  -4 -13  -6-52.9132 111.696   2
   4 -13   6-46.1882 88.3935   1
  -4 -13  -7 4503.82 358.046   2
   4 -13   7 4789.54 340.082   1
   4 -13   8 436.382 153.249   1
  -4 -13  -8 131.419 117.363   2
  -4 -13  -9-36.4698 117.556   2
   4 -13   9 152.552 130.754   1
   4  14 -10 307.685 165.819   6
   4  14  -9-27.5877 108.313   6
   4 -14  -9 41.4492 122.861   2
  -4  14   9 37.4697 85.6989   3
  -4 -14   9 127.999 116.188   3
  -4  14   8 1068.31 156.055   3
   4 -14  -8 798.146 176.639   2
   4  14  -8 881.954 182.234   6
  -4 -14   8 1261.72 174.897   3
   4  14  -7 203.071 123.889   6
  -4 -14   7-63.2934 78.6455   3
   4 -14  -7 139.476 135.055   2
  -4  14   7-42.9897 80.4752   3
   4 -14  -6 443.332 129.348   2
  -4 -14   6 408.187 88.4529   1
   4  14  -6 467.190 166.097   6
  -4  14   6 345.324 102.878   3
  -4 -14   6 365.178 93.0176   3
   4 -14  -5 3061.53 281.964   2
   4  14  -5 3299.67 297.010   6
  -4 -14   5 3585.12 187.897   4
  -4 -14   5 3313.44 203.704   1
  -4  14   5 3628.30 212.252   3
  -4 -14   5 3724.64 221.064   3
   4  14  -4 525.569 149.712   6
  -4 -14   4 568.453 112.158   2
   4 -14  -4 362.914 131.963   2
   4  14  -3 1544.82 216.676   6
  -4 -14   3 1221.66 150.009   2
   4 -14  -3 1488.96 205.160   2
   4 -14  -2 3930.67 295.405   2
   4  14  -2 4352.99 319.006   6
  -4 -14   2 3810.82 248.862   2
   4 -14  -1 7773.46 414.102   2
  -4 -14   1 7980.34 364.041   2
   4  14  -1 8167.58 414.350   6
   4 -14   0 38.5494 125.565   2
  -4 -14   0-155.337 107.974   2
   4  14   0 123.002 101.439   6
  -4 -14  -1 2759.05 235.047   2
   4 -14   1 3241.39 274.624   2
  -4  14  -1 3205.32 121.602   3
  -4 -14  -1 3073.34 123.415   3
   4  14   1 2674.55 229.850   6
  -4 -14  -2 19161.0 620.500   2
   4 -14   2 19741.4 633.982   4
  -4  14  -2 20573.8 333.887   3
  -4 -14  -3 9953.20 465.044   2
   4 -14   3 9519.57 440.643   4
   4 -14   4 152.955 115.002   1
   4 -14   4 58.6365 93.9026   4
  -4 -14  -4 31.7281 117.334   2
   4 -14   5 1377.89 179.751   4
   4 -14   5 1635.43 209.992   1
  -4 -14  -5 1459.29 215.668   2
   4 -14   6 1955.72 226.384   1
  -4 -14  -6 1910.67 238.723   2
   4 -14   7 2175.62 243.268   1
  -4 -14  -7 2159.86 267.856   2
   4 -14   8 2478.96 263.992   1
  -4 -14  -8 2691.32 300.926   2
  -4 -14  -9 111.086 133.286   2
   4 -14   9 14.0274 106.586   1
   4 -15  -9 3161.00 307.747   2
   4  15  -9 2791.16 291.982   6
   4  15  -8 1289.81 216.090   6
   4 -15  -8 1019.60 197.325   2
   4  15  -7 11.3636 110.309   6
   4 -15  -7 126.630 126.193   2
  -4  15   7 398.010 110.677   3
  -4 -15   7 235.660 103.471   3
   4  15  -6 970.820 192.108   6
   4 -15  -6 885.580 178.684   2
  -4  15   6 1136.32 133.957   3
  -4 -15   6 1244.44 135.481   1
  -4 -15   6 1224.77 140.039   3
   4 -15  -5 7494.42 433.010   2
  -4 -15   5 6743.48 300.693   1
  -4  15   5 7500.58 298.099   3
  -4 -15   5 7684.37 305.355   3
   4  15  -5 6777.90 428.726   6
   4  15  -4 998.798 184.351   6
  -4 -15   4 758.974 123.758   2
   4 -15  -4 1257.49 203.234   2
  -4 -15   3 43.1657 79.2611   2
   4  15  -3 130.883 115.248   6
   4 -15  -3 62.9617 102.323   2
   4  15  -2 594.951 149.402   6
  -4 -15   2 574.332 124.905   2
   4 -15  -2 284.757 119.896   2
   4 -15  -1 9290.83 466.129   2
  -4 -15   1 9264.65 396.726   2
   4  15  -1 9016.39 443.097   6
   4 -15   0 1272.30 214.642   2
  -4 -15   0 1365.24 174.175   2
   4  15   0 1107.76 167.851   6
   4 -15   1 235.558 150.537   2
  -4 -15  -1-75.2865 106.362   2
   4  15   1-67.1844 92.9179   6
  -4 -15  -2-24.3321 114.051   2
   4 -15   2 34.9210 128.900   4
  -4 -15  -3 84.8598 121.484   2
   4 -15   3 145.042 121.152   4
   4 -15   4 91.7732 107.783   4
   4 -15   4 6.21531 104.440   1
  -4 -15  -4-200.788 125.567   2
  -4 -15  -5 12615.2 578.719   2
   4 -15   5 13291.3 524.930   4
   4 -15   5 12723.3 539.491   1
   4 -15   6 652.660 158.925   1
  -4 -15  -6 655.305 176.730   2
   4 -15   7 1335.46 205.228   1
  -4 -15  -7 1182.66 203.022   2
   4 -15   8 418.080 138.067   1
  -4 -15  -8 191.295 135.166   2
   4 -15   9 646.568 167.178   1
   4 -16  -9 82.8466 154.931   2
   4  16  -8-11.3991 116.882   6
   4 -16  -8 110.866 141.399   2
   4 -16  -7 4850.25 368.836   2
   4  16  -7 4817.55 381.870   6
   4  16  -6 955.283 194.635   6
   4 -16  -6 630.075 155.898   2
   4  16  -5 521.768 172.118   6
   4 -16  -5 141.192 114.796   2
  -4 -16   5 390.367 104.917   1
  -4 -16   4 3512.28 237.375   2
   4 -16  -4 3431.70 306.933   2
   4  16  -4 3246.73 314.497   6
   4 -16  -3 1169.97 195.424   2
  -4 -16   3 977.859 145.692   2
   4  16  -3 931.049 179.917   6
   4 -16  -2 1149.47 208.606   2
  -4 -16   2 1168.55 162.476   2
   4  16  -2 2002.64 238.920   6
   4  16  -1 331.844 126.264   6
   4 -16  -1 660.892 167.110   2
  -4 -16   1 388.083 117.654   2
   4 -16   0 2001.17 249.672   2
  -4 -16   0 1771.36 205.939   2
   4  16   0 2065.29 228.561   6
  -4 -16  -1 3416.00 279.833   2
   4 -16   1 3876.22 317.409   2
  -4 -16  -2 76.9935 101.622   2
   4 -16   2 136.060 115.779   4
  -4 -16  -3 301.212 128.597   2
   4 -16   3 280.585 128.163   4
   4 -16   4 2231.25 238.374   4
  -4 -16  -4 2298.74 257.882   2
   4 -16   4 2286.51 261.958   1
   4 -16   5 923.366 186.863   1
   4 -16   5 1155.08 181.873   4
  -4 -16  -5 939.286 184.825   2
   4 -16   6 120.836 116.630   1
  -4 -16  -6 77.7248 110.728   2
   4 -16   7 1241.93 203.498   1
  -4 -16  -7 902.412 202.152   2
   4 -16   8 2342.91 262.496   1
   4 -17  -8 74.7991 124.256   2
   4  17  -8 183.775 118.100   6
   4  17  -7 647.909 171.656   6
   4 -17  -7 419.628 162.721   2
   4 -17  -6-117.827 110.073   2
   4  17  -6 39.5589 131.252   6
   4  17  -5 2579.28 289.940   6
   4 -17  -5 2580.21 279.995   2
  -4 -17   5 2854.18 219.211   1
   4  17  -4 391.901 135.480   6
  -4 -17   4 452.772 115.028   2
   4 -17  -4 325.041 140.306   2
   4 -17  -3 3883.97 335.650   2
  -4 -17   3 3677.94 267.309   2
   4  17  -3 3649.75 323.387   6
   4 -17  -2 284.738 131.846   2
  -4 -17   2 140.316 118.755   2
   4  17  -2 399.556 155.721   6
   4  17  -1 262.124 132.500   6
   4 -17  -1 486.533 166.706   2
  -4 -17   1 224.241 126.405   2
  -4 -17   0 2762.83 260.359   2
   4 -17   0 2586.09 266.878   2
   4  17   0 2406.13 245.077   6
   4 -17   1 1257.61 226.596   2
  -4 -17  -1 736.690 163.210   2
  -4 -17  -2 276.353 141.401   2
   4 -17   2 256.692 136.480   4
  -4 -17  -3 4237.12 337.031   2
   4 -17   3 4183.96 329.269   4
   4 -17   4 1204.25 208.181   1
  -4 -17  -4 1291.45 208.301   2
   4 -17   4 926.300 162.532   4
   4 -17   5 696.836 164.871   1
   4 -17   5 928.006 174.450   4
  -4 -17  -5 416.318 149.954   2
  -4 -17  -6 1297.38 230.692   2
   4 -17   6 489.623 146.170   1
  -4 -17  -7 5219.04 419.166   2
   4 -17   7 5251.83 383.414   1
   4 -17   8 1508.69 222.853   1
   4 -18  -8-5.75757 141.426   2
   4  18  -7 1868.33 257.875   6
   4 -18  -7 1643.81 243.556   2
   4 -18  -6 1255.11 228.636   2
   4  18  -6 1268.53 234.474   6
  -4 -18   5 1195.50 158.232   1
   4 -18  -5 829.230 178.632   2
   4  18  -5 987.678 217.325   6
  -4 -18   4 118.515 99.8495   2
   4 -18  -4 109.727 115.438   2
   4  18  -4-15.6794 117.091   6
  -4 -18   3 2012.38 210.115   2
   4  18  -3 2400.25 274.544   6
   4 -18  -3 2125.27 277.428   2
   4 -18  -2 4988.32 369.212   2
   4  18  -2 5205.22 385.684   6
  -4 -18   2 5142.00 332.125   2
  -4 -18   1 921.095 162.673   2
   4 -18  -1 688.460 179.450   2
   4  18  -1 607.265 142.431   6
  -4 -18   0 1154.56 181.695   2
   4 -18   0 1360.13 223.381   2
  -4 -18  -1 274.850 128.484   2
   4 -18   1 282.556 158.425   2
   4 -18   2 574.017 165.430   4
  -4 -18  -2 649.212 157.059   2
  -4 -18  -3-4.68460 105.764   2
   4 -18   3 29.1273 126.699   4
  -4 -18  -4 123.050 125.492   2
   4 -18   4-66.8844 113.680   4
   4 -18   4 92.3212 123.040   1
   4 -18   5 989.334 190.288   1
  -4 -18  -5 541.831 164.372   2
   4 -18   5 486.804 135.876   4
   4 -18   6 1631.16 227.667   1
   4 -18   6 1690.65 216.585   4
  -4 -18  -6 1402.31 237.482   2
   4 -18   7 1218.62 207.866   1
   4 -19  -7 1174.18 229.222   2
   4 -19  -6 95.0838 137.478   2
   4  19  -6 176.682 137.401   6
   4 -19  -5 411.394 164.016   2
   4  19  -5 0.10840 110.731   6
   4  19  -4 1521.55 245.742   6
   4 -19  -4 1292.75 217.967   2
  -4 -19   4 1275.77 174.689   2
  -4 -19   3-42.6019 93.5699   2
   4 -19  -3 67.5347 151.163   2
  -4 -19   2 2369.62 244.915   2
   4 -19  -2 2701.27 298.169   2
   4  19  -2 1970.47 250.841   6
   4 -19  -1 1996.19 251.367   2
  -4 -19   1 2346.67 255.242   2
  -4 -19   0 1994.79 233.221   2
   4 -19   0 2130.53 264.828   2
   4 -19   1 100.060 136.513   2
  -4 -19  -1 96.7017 112.040   2
   4 -19   1 255.196 162.539   4
  -4 -19  -2 217.794 134.016   2
   4 -19   2 152.170 142.614   4
  -4 -19  -3 2328.51 274.728   2
   4 -19   3 2464.78 267.395   4
   4 -19   4 141.791 131.221   1
  -4 -19  -4 299.034 126.415   2
   4 -19   4 363.352 128.494   4
   4 -19   5 1331.05 213.215   1
  -4 -19  -5 1640.48 255.780   2
   4 -19   5 1585.49 216.755   4
   4 -19   6-210.436 141.802   1
  -4 -19  -6 93.3051 117.332   2
   4 -19   6-227.238 130.006   4
   4 -20  -5 595.731 191.445   2
   4  20  -5 1190.44 220.321   6
   4  20  -4 1221.88 225.118   6
  -4 -20   4 1449.53 190.198   2
   4 -20  -4 871.633 195.505   2
  -4 -20   3 5521.13 346.996   2
   4 -20  -3 5114.93 418.300   2
   4  20  -3 4993.24 406.532   6
  -4 -20   2 846.458 188.299   2
   4 -20  -2 530.050 171.876   2
   4 -20  -1 311.020 169.240   2
  -4 -20   1 197.809 126.034   2
   4 -20   0 2874.27 309.944   2
  -4 -20   0 2454.63 263.599   2
   4 -20   1 1874.84 262.466   2
  -4 -20  -1 1929.69 246.709   2
   4 -20   1 2257.18 273.680   4
  -4 -20  -2 2190.46 270.967   2
   4 -20   2 2580.39 295.645   4
  -4 -20  -3 469.208 166.442   2
   4 -20   3 469.700 161.185   4
   4 -20   4 657.575 183.312   1
  -4 -20  -4 459.308 150.800   2
   4 -20   4 339.882 145.804   4
   4 -20   5 1023.34 198.976   1
  -4 -20  -5 605.196 192.463   2
   4 -20   5 650.283 152.785   4
   4 -20   6 93.8700 113.343   4
   4 -21  -4 159.424 150.467   2
   4  21  -4 169.995 140.063   6
   4 -21  -3 116.744 143.345   2
  -4 -21   3 278.155 127.071   2
   4 -21  -2 1126.51 220.259   2
  -4 -21   2 1009.82 173.810   2
   4 -21  -1 203.847 180.149   2
  -4 -21   1 262.044 115.191   2
  -4 -21   0 3956.82 348.168   2
   4 -21   0 4064.38 378.826   2
   4 -21   1 153.549 145.553   2
  -4 -21  -1-54.3470 112.518   2
  -4 -21  -2 252.567 157.473   2
   4 -21   2 24.0833 136.893   4
  -4 -21  -3-29.5269 136.408   2
   4 -21   3 230.207 152.151   4
   4 -21   4 2430.57 290.384   1
  -4 -21  -4 2784.66 319.141   2
   4 -21   4 2402.63 281.049   4
   4 -21   5 11.3064 107.229   4
   4 -21   6-169.102 132.499   4
  -4 -22   3 383.414 146.937   2
   4 -22  -2-37.1472 124.780   2
  -4 -22   2 270.856 128.345   2
  -4 -22   1 63.7932 115.089   2
   4 -22  -1 359.140 158.700   2
   4 -22   0 477.960 198.532   2
  -4 -22   0 43.5240 139.621   2
   4 -22   1 477.430 186.241   2
  -4 -22  -1 409.145 154.194   2
  -4 -22  -2 3475.61 350.002   2
   4 -22   2 3777.22 352.620   4
  -4 -22  -3 1628.92 259.440   2
   4 -22   3 1964.67 271.309   4
   4 -22   4 166.691 141.958   4
   4 -22   5 93.3114 136.049   4
  -4 -23   3 79.9197 114.556   2
  -4 -23   2 584.993 160.323   2
  -4 -23   1 2857.65 294.258   2
  -4 -23   0 432.661 154.087   2
  -4 -23  -1 2715.76 303.314   2
  -4 -24   2 1521.81 233.287   2
  -4 -24   1 178.152 141.295   2
   5   0 -10 673.585 131.106   6
  -5   0  10 565.803 160.761   3
   5   0  -9 298.927 107.294   6
   5   0  -8 1425.92 167.454   6
   5   0  -7-25.3936 19.2511   2
   5   0  -7-41.9848 83.0619   6
   5   0  -6 13096.4 449.739   6
   5   0  -6 13676.8 212.726   5
   5   0  -6 13216.3 278.538   1
   5   0  -5 51.3150 78.0728   6
   5   0  -5-12.5448 18.8821   5
   5   0  -5-20.1381 29.2591   1
   5   0  -4 134053. 1319.95   6
   5   0  -4 141310. 677.385   1
   5   0  -4 132919. 672.441   4
   5   0  -3 60.5331 77.7196   6
  -5   0   3 11.8998 23.9846   2
   5   0  -3-79.2849 43.3695   4
   5   0  -3-5.82059 17.0098   1
   5   0  -2 7635.90 298.630   6
   5   0  -2 7519.94 130.475   1
  -5   0   2 7567.64 174.722   2
   5   0  -1-28.4482 77.1143   6
   5   0  -1-56.0578 35.8515   1
  -5   0   1 28.2776 46.5224   4
  -5   0   0 62.9705 47.5244   1
   5   0   0-47.5127 59.2402   6
   5   0   0-25.6308 42.9410   1
  -5   0   0 17.1856 49.0646   4
   5   0   1 12.4411 53.9409   6
  -5   0  -1-69.6219 49.6671   1
   5   0   1 23.2552 49.4747   1
   5   0   2 70318.5 655.253   6
   5   0   2 71762.3 779.073   1
  -5   0  -2 71550.8 743.319   1
   5   0   3 28.1547 38.5099   6
   5   0   3-28.0787 78.9508   1
   5   0   4 200.613 32.7190   6
   5   0   4 280.608 89.3323   1
   5   0   5 73.5943 79.3146   1
   5   0   5-19.3149 84.0854   5
   5   0   6 95122.3 1268.33   1
   5   0   6 94296.7 1218.63   5
   5   0   7 211.058 119.465   1
   5   0   7 134.912 105.549   5
   5   0   8 3213.84 273.960   1
   5   0   8 3615.80 274.697   5
   5   0   9 76.4512 119.333   1
   5   0   9 16.8885 99.3192   5
   5   0  10 411.708 131.706   5
   5   0  10 370.220 138.958   1
  -5   0 -11-384.021 165.237   2
   5   0  11 257.937 146.551   1
  -5   0 -12 3212.76 310.358   2
   5   1 -10 371.470 117.882   6
   5  -1 -10 153.240 79.8175   6
  -5  -1  10 163.224 125.151   3
  -5   1  10 333.524 140.126   3
   5   1  -9 535.147 124.149   6
   5  -1  -9 605.278 128.031   6
   5  -1  -8 1551.48 179.341   6
   5   1  -8 1576.73 188.366   6
   5  -1  -7 2109.46 200.312   6
   5  -1  -7 2053.76 101.438   2
   5   1  -7 2087.38 201.609   6
   5   1  -6 770.623 69.2747   1
   5  -1  -6 728.382 59.6211   2
   5   1  -6 707.337 121.142   6
   5  -1  -6 799.052 67.1812   5
   5  -1  -6 775.523 78.8177   1
   5  -1  -6 898.507 132.368   6
   5   1  -5 83.0022 85.6950   6
   5   1  -5 33.9968 28.5805   1
   5  -1  -5-108.496 88.9616   6
   5  -1  -5 71.9590 38.5076   1
   5  -1  -5 29.4623 32.4613   2
   5   1  -4 99505.4 1150.05   6
   5  -1  -4 96825.9 1113.49   6
   5  -1  -4 99767.5 645.690   1
   5   1  -4 98535.5 473.542   1
  -5   1   4 98749.7 565.189   2
  -5   1   3 943.656 66.1634   2
   5   1  -3 949.265 127.476   6
   5  -1  -3 1044.22 129.204   6
   5  -1  -3 977.986 81.0068   4
   5   1  -2 1064.63 125.344   6
   5  -1  -2 1124.23 126.061   6
  -5  -1   2 1267.11 125.619   6
   5  -1  -2 1165.83 88.9471   4
  -5  -1   2 1188.69 74.8964   4
  -5   1   2 1110.11 81.4426   2
   5  -1  -1 355.494 52.6513   1
   5   1  -1 315.666 80.3626   6
  -5  -1   1 296.853 75.6190   6
   5   1  -1 340.249 36.7654   1
  -5  -1   1 235.079 50.0226   4
  -5   1   1 460.520 71.4855   4
   5  -1  -1 411.110 93.9570   6
   5   1   0 42258.7 584.023   6
   5  -1   0 41183.6 591.888   6
   5   1   0 39481.3 431.504   1
  -5   1   0 41216.6 534.720   4
   5  -1   0 40436.5 471.579   1
  -5  -1   0 41761.4 422.557   1
   5  -1   1 403.037 71.8195   1
  -5   1  -1 494.808 75.4195   1
   5   1   1 350.407 73.2086   1
  -5  -1  -1 349.748 58.6584   1
  -5   1  -1 382.901 74.0095   4
   5   1   1 369.569 70.8647   6
   5   1   2 6469.74 198.604   6
   5   1   2 6831.13 244.728   1
   5  -1   2 6755.45 250.180   1
  -5  -1  -2 6522.29 228.778   1
  -5   1  -2 6798.80 232.612   1
   5   1   3 11110.2 342.743   1
   5   1   3 11406.2 353.271   5
   5  -1   3 11370.2 348.121   1
   5   1   3 11590.1 229.556   6
   5   1   4 15.9229 19.2877   6
   5   1   4-56.1987 76.0307   1
   5   1   4-12.3901 80.6591   5
   5  -1   4-0.66919 69.7394   1
   5  -1   5 5168.02 122.956   6
   5   1   5 4929.89 276.043   1
   5  -1   5 5308.33 284.418   1
   5   1   5 4628.16 266.670   5
   5  -1   5 5055.37 120.210   6
   5   1   6 83.8480 92.4597   1
   5  -1   6-86.5513 92.2364   1
   5   1   6 168.089 106.950   5
   5  -1   6 75.4392 91.5535   5
   5   1   7 59.3670 97.4957   1
   5  -1   7 82.8276 94.0396   1
   5   1   7 131.695 103.330   5
   5  -1   7 108.870 98.5983   5
   5   1   8 23818.5 713.490   1
   5   1   8 24891.2 697.279   5
   5  -1   8 24800.8 681.057   5
   5  -1   8 25322.3 729.420   1
   5   1   9 789.608 165.982   1
   5  -1   9 973.345 174.765   1
   5   1   9 1206.68 185.857   5
   5  -1   9 900.027 152.305   5
   5  -1  10-152.985 105.396   1
   5  -1  10 128.569 103.293   5
   5   1  10-141.294 106.277   1
  -5  -1 -11-89.8031 137.314   2
   5   1  11 16.3513 100.840   1
   5  -1  11 191.711 119.266   1
  -5   1 -12 709.228 180.417   2
  -5   2  10-16.9226 101.970   3
  -5  -2  10 42.6659 101.630   3
   5   2 -10 58.6680 85.2295   6
   5  -2 -10-11.1684 77.1614   6
   5   2  -9 457.353 126.603   6
   5  -2  -9 767.825 140.048   6
   5  -2  -8 1620.02 179.524   6
   5   2  -8 1760.04 189.662   6
   5  -2  -7 3856.20 158.599   2
   5  -2  -7 3811.10 255.656   6
   5   2  -7 3721.35 261.824   6
   5  -2  -6 5025.04 172.739   2
   5   2  -6 4873.77 282.067   6
   5  -2  -6 5106.65 288.839   6
   5  -2  -6 5097.53 194.360   1
   5  -2  -6 5273.95 173.507   5
   5   2  -6 5109.87 159.937   1
   5  -2  -5 222.899 49.6478   2
   5   2  -5 238.592 97.0747   6
   5  -2  -5 149.571 88.6640   6
  -5   2   5 242.827 43.1846   2
   5  -2  -5 172.044 48.3113   1
   5   2  -5 202.523 34.0708   1
   5  -2  -4 11038.9 240.249   2
   5  -2  -4 10938.5 382.711   6
   5   2  -4 11205.9 392.430   6
  -5   2   4 11087.5 225.406   2
   5  -2  -3 8176.97 318.736   6
   5   2  -3 7614.92 111.821   5
   5  -2  -3 8369.08 231.683   4
   5   2  -3 8585.53 325.926   6
  -5   2   3 8055.82 201.736   2
   5   2  -2 11324.5 356.476   6
  -5  -2   2 10831.4 327.575   6
   5  -2  -2 11329.7 351.630   6
  -5   2   2 11131.1 250.455   2
  -5  -2   2 10665.1 195.199   4
   5  -2  -2 11056.4 269.347   4
   5   2  -1 472.089 97.1418   6
  -5   2   1 648.447 83.5919   2
  -5  -2   1 610.650 95.0506   6
   5  -2  -1 456.558 75.3131   4
  -5  -2   1 614.683 44.4630   1
   5   2  -1 550.904 40.8306   1
   5   2   0 26465.3 477.924   6
  -5  -2   0 26684.3 458.675   6
   5   2   0 26349.8 345.231   1
  -5  -2   0 27745.9 341.658   1
  -5   2   0 27049.2 446.924   4
   5  -2   0 26274.2 404.864   1
  -5  -2  -1 43.6725 44.8262   1
   5   2   1 28.0597 47.2209   1
   5   2   1-27.1800 58.9536   6
  -5  -2  -1 4.50607 46.7944   6
   5   2   1 0.56996 60.7029   5
  -5   2  -1-54.9962 62.3507   4
   5  -2   1 30.1554 64.5411   1
   5   2   2 6703.51 200.830   6
   5   2   2 6242.06 237.423   1
   5   2   2 6438.84 253.432   5
  -5  -2  -2 6656.30 225.764   1
  -5   2  -2 5863.49 239.968   4
   5  -2   2 6905.02 255.095   1
  -5   2  -2 6270.11 233.513   1
   5   2   3 5166.65 154.611   6
   5   2   3 5293.94 246.420   1
   5   2   3 5374.54 251.245   5
   5  -2   3 5313.33 250.001   1
   5   2   4 11668.4 174.444   6
   5   2   4 11389.6 385.358   1
   5   2   4 11695.8 390.978   5
   5  -2   4 11466.8 389.220   1
   5  -2   5 65.4816 34.6501   6
   5   2   5-49.3289 66.5818   1
   5   2   5-22.8305 81.7389   5
   5  -2   5 70.0832 83.2489   1
   5   2   6 2196.25 203.278   1
   5  -2   6 2300.27 80.7270   6
   5   2   6 2203.45 198.875   5
   5  -2   6 2364.94 211.105   1
   5  -2   6 2182.56 199.879   5
   5   2   7 1223.93 175.809   1
   5  -2   7 1200.26 171.784   1
   5   2   7 1279.75 166.032   5
   5  -2   7 1293.88 160.534   5
   5  -2   8 977.289 158.368   1
   5   2   8 1204.90 175.486   5
   5  -2   8 1313.82 176.026   5
   5   2   8 1193.88 182.373   1
   5  -2   9 487.753 135.110   1
   5  -2   9 705.900 142.877   5
   5   2   9 418.610 128.017   1
   5  -2  10 1134.56 204.389   1
  -5  -2 -10 968.270 168.473   2
   5  -2  10 882.348 170.537   5
   5   2  10 986.494 198.990   1
  -5  -2 -11 2853.56 276.873   2
   5  -2  11 3262.21 313.927   1
   5  -2  11 3386.18 279.587   5
   5   3 -10 2223.36 223.286   6
  -5   3  10 2125.04 277.525   3
  -5  -3  10 2255.99 269.789   3
   5  -3  -9 177.188 95.6583   6
   5   3  -9 288.657 111.077   6
   5   3  -8 316.436 115.788   6
   5  -3  -8 297.961 110.224   6
   5  -3  -7 805.392 90.9497   2
   5   3  -7 889.129 146.144   6
   5  -3  -7 716.764 134.389   6
   5  -3  -6 13498.8 320.620   2
   5   3  -6 13986.6 476.263   6
   5  -3  -6 13818.3 460.052   6
   5  -3  -6 13536.1 325.625   1
   5  -3  -5 11107.1 278.939   2
   5  -3  -5 10495.1 266.769   1
   5  -3  -5 10179.0 385.414   6
  -5   3   5 10038.5 239.261   2
   5   3  -5 10246.7 396.250   6
   5  -3  -4 8643.95 243.543   2
   5   3  -4 8687.15 346.273   6
   5  -3  -4 8094.90 331.883   6
  -5   3   4 8905.15 227.767   2
   5  -3  -3 5831.92 207.534   2
   5   3  -3 6025.79 281.913   6
  -5   3   3 6179.24 199.280   2
   5  -3  -3 6211.60 282.493   6
  -5   3   2 20542.0 371.835   2
   5   3  -2 20548.3 486.250   6
  -5  -3   2 20439.4 449.905   6
   5   3  -2 21167.6 261.749   5
  -5  -3   2 20275.2 257.083   4
   5  -3  -2 20703.6 400.906   4
  -5  -3   2 20943.0 260.864   2
   5   3  -1 3570.55 138.489   5
  -5  -3   1 3601.08 187.046   6
  -5  -3   1 3694.07 96.8050   1
   5   3  -1 3835.35 203.447   6
   5  -3  -1 4028.03 186.910   4
  -5   3   1 3827.02 171.003   2
  -5  -3   0 7469.67 247.469   6
   5   3   0 7330.30 257.034   6
   5   3   0 6791.99 218.906   5
  -5  -3   0 7173.85 177.743   1
   5   3   0 6995.51 184.276   1
   5  -3   0 7242.11 255.938   4
  -5   3   0 7158.28 245.691   4
   5  -3   0 6747.03 225.784   1
   5   3   1 8701.68 256.861   6
   5   3   1 8279.47 240.561   1
  -5  -3  -1 8133.86 241.963   6
   5   3   1 8074.73 264.068   5
  -5  -3  -1 8590.11 229.638   1
  -5   3  -1 8499.08 280.184   4
   5  -3   1 8647.67 269.366   1
   5   3   2 362.781 78.7247   1
   5   3   2 401.564 68.6650   6
  -5  -3  -2 316.263 57.1795   6
   5   3   2 359.321 81.6737   5
   5  -3   2 294.280 76.8739   1
  -5   3  -2 299.845 75.3104   4
  -5  -3  -2 327.188 57.1521   1
   5   3   3 13415.7 384.768   1
   5   3   3 13097.5 248.496   6
   5   3   3 12804.1 390.531   5
   5  -3   3 13757.5 392.948   1
   5   3   4 194.853 82.7542   1
   5   3   4 127.412 76.4136   5
   5   3   4 260.622 31.4589   6
   5  -3   4 254.222 92.9797   1
   5  -3   5 17.6387 29.9702   6
   5   3   5 39.6926 91.8720   1
   5   3   5-46.1147 78.8326   5
   5  -3   5-26.4838 85.2136   1
   5   3   6 1903.72 191.051   1
   5   3   6 1805.19 186.806   5
   5  -3   6 2257.20 220.843   1
   5  -3   6 2087.62 96.1824   6
   5   3   7 613.856 141.647   5
   5  -3   7 621.936 145.530   1
   5   3   7 453.878 132.414   1
   5  -3   7 445.618 115.205   5
   5  -3   8 765.069 156.125   1
   5   3   8 868.808 157.362   5
   5  -3   8 1054.47 153.549   5
   5   3   8 999.826 186.693   1
   5  -3   9 556.615 143.885   1
  -5  -3  -9 439.185 131.243   2
   5  -3   9 604.388 137.458   5
   5   3   9 784.457 163.111   1
  -5  -3 -10 239.627 140.417   2
   5  -3  10-72.8624 103.810   1
   5  -3  10 148.696 110.528   5
  -5  -3 -11-94.6438 131.688   2
   5  -3  11 19.9774 114.750   1
   5  -3  11 108.648 105.378   5
  -5  -4  10 14.1155 120.875   3
   5   4 -10 29.8119 91.6646   6
  -5   4  10 178.703 130.157   3
   5   4  -9 511.526 136.649   6
   5  -4  -9 474.480 116.399   6
   5   4  -8 282.657 110.412   6
   5  -4  -8 323.407 108.060   6
   5   4  -7 12045.5 471.373   6
   5  -4  -7 12416.4 340.159   2
   5  -4  -7 12138.4 444.513   6
  -5   4   6 253.671 56.5987   2
   5   4  -6 189.697 91.6311   6
   5  -4  -6 280.834 74.0660   2
   5  -4  -6 226.341 86.4127   6
   5   4  -5-68.7498 82.4385   6
  -5   4   5 44.0340 43.2569   2
   5  -4  -5 109.350 74.9810   2
   5  -4  -5 61.6478 86.4602   6
   5  -4  -4 518.075 84.6582   2
   5   4  -4 571.852 119.955   6
   5  -4  -4 496.800 94.8998   6
  -5   4   4 784.831 80.4952   2
   5  -4  -3 8407.05 261.887   2
   5   4  -3 8649.35 342.255   6
  -5   4   3 8921.21 252.100   2
   5   4  -2-0.18279 80.6796   6
   5  -4  -2 156.213 74.5508   2
  -5   4   2 24.6835 50.5958   2
   5  -4  -2 178.659 88.2303   4
  -5  -4   2 86.0136 35.3232   2
  -5   4   1 7093.16 245.280   2
   5   4  -1 7105.29 284.142   6
  -5  -4   1 7054.95 258.678   6
  -5  -4   1 6833.87 144.724   1
   5   4  -1 6987.41 195.384   5
   5  -4  -1 7460.10 269.298   4
  -5  -4   1 7264.29 205.848   2
  -5   4   0 7879.80 266.345   2
   5   4   0 7881.37 276.385   6
  -5  -4   0 7886.75 262.194   6
  -5  -4   0 8024.10 197.747   1
   5   4   0 7900.01 240.231   5
   5  -4   0 7879.33 284.859   4
   5   4   1 11565.3 309.053   6
  -5  -4  -1 11540.4 297.607   6
   5   4   1 11776.6 319.258   5
  -5  -4  -1 11921.3 276.139   1
   5  -4   1 11429.6 345.641   4
  -5   4  -1 11635.0 336.341   4
   5  -4   1 11574.1 329.088   1
   5   4   2 20993.4 439.127   1
  -5  -4  -2 20529.3 362.828   6
  -5  -4  -2 21785.3 422.412   1
   5   4   2 22057.0 478.164   5
   5   4   2 21260.4 376.196   6
   5  -4   2 21434.1 471.101   1
   5   4   3 217.688 48.4945   6
  -5  -4  -3 182.585 40.2926   6
   5   4   3 141.826 76.2501   5
   5  -4   3 239.760 77.0536   1
   5   4   3 190.762 77.9591   1
   5   4   4 133.854 30.1316   6
   5  -4   4 217.185 87.0924   1
   5   4   4 148.865 82.3804   5
   5   4   4 168.324 82.7237   1
   5  -4   5 401.807 61.9263   6
   5   4   5 291.417 98.0968   5
   5  -4   5 245.815 100.531   1
   5   4   5 383.796 106.036   1
   5  -4   6 9338.11 229.421   6
   5   4   6 10092.2 426.987   1
   5   4   6 9696.44 416.152   5
   5  -4   6 9560.74 412.418   1
   5  -4   7 606.336 144.023   1
   5   4   7 597.707 136.831   1
  -5  -4  -8 198.271 103.908   2
   5  -4   8 323.177 115.880   1
   5  -4   8 449.127 113.955   5
  -5  -4  -9 38.2529 108.077   2
   5  -4   9 97.4744 111.116   1
   5  -4   9 170.424 98.8655   5
   5  -4  10 3119.33 293.880   1
   5  -4  10 3159.85 270.852   5
  -5  -4 -10 2798.59 278.457   2
  -5  -4 -11 2637.47 278.045   2
   5  -4  11 2739.02 284.755   1
   5  -4  11 2385.43 234.696   5
   5   5 -10 2202.68 225.636   6
  -5   5  10 2340.03 268.474   3
  -5  -5  10 2437.55 267.016   3
   5   5  -9 2846.19 251.933   6
   5  -5  -9 2872.45 236.817   6
  -5   5   9 2796.22 276.579   3
  -5  -5   9 2615.22 266.537   3
   5   5  -8 3251.71 263.872   6
   5  -5  -8 3405.51 202.717   2
   5  -5  -8 3309.48 250.805   6
   5  -5  -7 1742.68 152.176   2
   5   5  -7 1705.45 192.631   6
   5  -5  -7 1664.97 175.653   6
  -5   5   6 334.011 68.9787   2
   5  -5  -6 295.311 98.9102   6
  -5  -5   6 269.267 44.8967   1
   5  -5  -6 335.775 80.7290   2
   5   5  -6 204.065 78.0853   6
   5   5  -5 74.0789 86.3283   6
   5  -5  -5-13.6323 55.6262   2
  -5   5   5 61.6400 44.7826   2
   5  -5  -5-20.6732 78.3461   6
  -5  -5   5 31.5951 22.0415   1
   5   5  -4 622.460 115.791   6
  -5  -5   4 539.923 33.1473   1
  -5   5   4 574.068 79.7988   2
   5  -5  -4 623.931 90.4098   2
   5  -5  -3 1768.55 138.807   2
   5   5  -3 1796.44 172.177   6
  -5  -5   3 1949.94 72.9668   2
  -5   5   3 1994.93 134.355   2
  -5   5   2 2825.67 164.964   2
   5  -5  -2 3238.66 183.992   2
  -5  -5   2 3081.69 121.949   2
  -5  -5   2 3170.19 81.8054   1
   5   5  -2 3043.66 201.695   6
   5   5  -1 1766.63 152.684   6
  -5  -5   1 1878.33 84.4203   1
  -5  -5   1 1534.57 134.757   6
  -5   5   1 2056.63 146.273   2
   5  -5  -1 1998.22 159.896   4
  -5  -5   1 1882.18 117.636   2
  -5   5   0 3772.52 194.440   2
  -5  -5   0 3847.72 193.893   6
   5  -5   0 3725.10 208.620   4
  -5  -5   0 3755.47 144.340   1
   5   5   0 3346.17 187.780   6
  -5  -5   0 3512.21 175.345   2
  -5   5  -1 18081.6 427.825   2
   5   5   1 17924.7 396.463   6
  -5  -5  -1 17920.1 385.067   6
  -5  -5  -1 17708.8 351.479   1
   5   5   1 18253.2 409.384   5
  -5  -5  -1 18409.5 386.833   5
   5  -5   1 18541.2 460.281   4
  -5  -5  -1 18897.1 428.535   2
   5  -5   1 18733.9 436.127   1
  -5  -5  -2 5063.03 210.967   1
  -5  -5  -2 5214.16 250.652   2
   5   5   2 4841.76 237.619   5
  -5  -5  -2 5192.37 191.639   6
   5  -5   2 4701.37 247.765   4
   5   5   2 5384.23 202.360   6
   5  -5   2 5243.20 244.945   1
  -5  -5  -3 2972.90 132.446   6
   5   5   3 2915.70 202.615   5
   5  -5   3 2489.11 185.393   1
   5   5   3 3032.34 138.545   6
  -5  -5  -4 17216.8 268.100   6
   5   5   4 17892.0 501.408   5
   5  -5   4 18136.4 510.112   1
   5  -5   4 17516.4 365.182   6
   5   5   4 17612.5 275.430   6
   5  -5   5 372.304 66.2298   6
  -5  -5  -5 451.946 125.329   2
   5   5   5 602.104 128.704   5
   5  -5   5 507.174 124.026   1
  -5  -5  -6 1503.42 187.681   2
   5  -5   6 1703.41 111.299   6
   5  -5   6 1697.83 187.425   1
   5  -5   7 3712.99 281.413   1
  -5  -5  -7 4236.60 314.377   2
   5  -5   8 7117.77 402.608   1
   5  -5   8 6992.42 364.754   5
  -5  -5  -8 6472.57 384.871   2
  -5  -5  -9 1152.88 197.742   2
   5  -5   9 976.339 182.514   1
   5  -5   9 1290.07 178.665   5
   5  -5  10 3792.43 323.313   1
   5  -5  10 3592.63 282.881   5
  -5  -5 -10 3416.12 305.480   2
  -5  -5 -11 295.781 146.604   2
   5  -5  11 653.468 184.731   1
   5  -5  11 152.748 100.240   5
   5   6 -10-85.1403 104.040   6
  -5  -6  10-76.9469 99.2363   3
   5   6  -9 925.560 161.434   6
   5  -6  -9 583.302 122.588   6
  -5  -6   9 601.777 149.483   3
  -5   6   9 597.609 159.023   3
   5   6  -8 4697.23 314.190   6
   5  -6  -8 4673.00 244.655   2
   5  -6  -8 5247.35 307.480   6
   5   6  -7 230.964 98.6350   6
   5  -6  -7-14.2059 84.3819   6
   5  -6  -7 129.686 71.1475   2
  -5  -6   7 104.860 46.4276   1
   5   6  -6 19263.8 593.614   6
   5  -6  -6 20183.4 575.284   6
   5  -6  -6 19698.8 478.601   2
  -5  -6   6 19462.4 308.355   1
   5   6  -5 699.556 134.897   6
  -5  -6   5 713.961 55.8425   1
   5  -6  -5 654.853 114.048   2
  -5   6   5 679.262 84.8380   2
   5  -6  -4 4773.04 235.642   2
   5   6  -4 4316.66 271.563   6
  -5   6   4 4908.02 206.707   2
  -5  -6   4 4569.29 110.712   1
   5   6  -3 2923.88 219.089   6
   5  -6  -3 2997.03 185.218   2
  -5   6   3 2770.83 168.877   2
  -5  -6   3 2657.05 84.3841   1
  -5  -6   3 2751.22 103.238   2
   5  -6  -2 22180.0 484.229   2
   5   6  -2 23441.9 556.847   6
  -5   6   2 23909.8 472.023   2
  -5  -6   2 22834.9 351.916   2
  -5  -6   2 23495.3 310.471   5
   5   6  -1-30.4286 80.5948   6
  -5   6   1 28.8121 75.2723   2
  -5  -6   1-37.9643 41.5664   5
   5  -6  -1 4.30510 77.9001   4
  -5  -6   1 24.8183 32.6868   1
  -5  -6   1 40.2829 49.0279   2
  -5  -6   0 1825.69 139.061   6
  -5  -6   0 1632.41 105.082   1
  -5  -6   0 1570.59 113.094   5
   5   6   0 1723.44 149.062   6
  -5  -6   0 1556.41 131.587   2
   5  -6   0 1843.53 166.282   4
  -5  -6  -1 79.3570 74.8374   2
  -5  -6  -1 121.143 47.8062   1
   5   6   1 152.056 66.4200   6
  -5  -6  -1 141.216 62.5825   6
  -5  -6  -1 113.636 59.5152   5
   5  -6   1 101.064 85.8109   4
   5   6   2 190.029 64.0811   6
  -5  -6  -2 265.580 87.0505   2
  -5  -6  -2 325.295 71.2656   1
  -5  -6  -2 296.330 60.3579   6
   5  -6   2 3.12757 102.466   4
   5  -6   2 229.584 91.6610   1
   5  -6   3 272.462 92.2976   1
   5   6   3 389.365 66.2097   6
  -5  -6  -3 403.177 105.267   2
  -5  -6  -3 487.445 67.2074   6
  -5  -6  -4 3086.74 129.010   6
   5  -6   4 3269.54 228.047   1
  -5  -6  -4 3219.17 230.387   2
   5  -6   4 3298.96 170.303   6
   5   6   4 3005.56 131.280   6
  -5  -6  -5 1012.57 155.906   2
   5  -6   5 1253.24 166.735   1
  -5  -6  -5 1079.56 58.6437   6
   5  -6   5 1143.27 104.789   6
   5  -6   6 4943.94 307.464   1
  -5  -6  -6 4888.92 317.873   2
   5  -6   6 4696.55 193.695   6
   5  -6   7 3374.39 270.494   1
  -5  -6  -7 3576.88 288.908   2
   5  -6   8 967.737 178.849   1
  -5  -6  -8 524.581 138.311   2
  -5  -6  -9 107.092 104.945   2
   5  -6   9 17.4743 94.6605   1
   5  -6   9 68.3075 98.4364   5
  -5  -6 -10-13.0172 112.489   2
   5  -6  10 86.4245 133.923   1
   5  -6  10 131.140 102.566   5
  -5  -6 -11 1756.95 234.810   2
   5  -6  11 1996.67 211.691   5
  -5  -7  10 2653.67 277.508   3
  -5   7  10 2275.23 261.179   3
   5   7 -10 2522.30 251.325   6
   5  -7  -9 1120.27 151.208   6
   5   7  -9 1584.59 203.131   6
  -5   7   9 1104.12 186.187   3
  -5  -7   9 1267.88 204.656   3
   5   7  -8 1537.12 201.794   6
   5  -7  -8 1282.87 168.946   6
   5  -7  -8 1459.04 159.744   2
   5   7  -7 730.123 139.909   6
  -5  -7   7 1042.57 89.1014   1
   5  -7  -7 778.316 140.269   6
   5  -7  -7 822.861 133.450   2
   5  -7  -6 6547.38 301.284   2
  -5  -7   6 6575.96 185.992   1
   5  -7  -6 6532.26 339.074   6
   5   7  -6 6581.56 357.855   6
   5  -7  -5 724.097 115.145   2
  -5  -7   5 618.180 57.1438   1
   5   7  -5 520.148 119.486   6
   5   7  -4 12157.8 448.152   6
   5  -7  -4 12543.3 398.953   2
  -5  -7   4 12704.9 215.657   1
  -5  -7   3 1242.85 85.6541   2
   5   7  -3 1445.96 166.163   6
   5  -7  -3 1274.66 141.335   2
  -5  -7   3 1332.92 69.1852   5
   5  -7  -2 1905.32 166.197   2
   5   7  -2 1609.64 161.772   6
  -5  -7   2 1753.73 112.167   2
  -5  -7   2 1840.97 99.4686   5
   5  -7  -1 1540.09 163.287   2
   5   7  -1 1123.94 134.416   6
  -5  -7   1 1463.14 103.075   5
  -5  -7   1 1453.31 116.269   2
  -5  -7   0 6892.20 215.510   1
  -5  -7   0 7053.93 237.757   5
  -5  -7   0 7086.20 265.459   2
   5  -7   0 6703.19 307.238   4
   5   7   0 7041.25 294.219   6
  -5  -7  -1 260.056 61.4277   1
  -5  -7  -1 145.837 78.1169   2
  -5  -7  -1 264.358 68.9164   6
   5   7   1 147.863 68.9185   6
   5  -7   1 162.827 80.8151   4
   5   7   2 71.2666 61.0674   6
  -5  -7  -2 10.7384 47.1932   6
  -5  -7  -2 42.9163 64.3145   2
   5  -7   2-200.691 115.822   4
   5  -7   2 150.618 99.6362   1
   5   7   3 2130.21 135.481   6
  -5  -7  -3 2103.60 129.036   6
   5  -7   3 1929.10 176.574   4
  -5  -7  -3 2193.95 192.532   2
   5  -7   3 2217.19 189.357   1
  -5  -7  -4 126.025 44.3403   6
  -5  -7  -4 162.233 101.279   2
   5  -7   4 62.0259 74.7705   1
   5   7   4 101.446 41.6553   6
   5  -7   5 6220.91 332.706   1
  -5  -7  -5 5862.85 158.983   6
  -5  -7  -5 6065.72 337.737   2
   5  -7   6 129.678 89.2429   1
  -5  -7  -6 70.9569 103.720   2
  -5  -7  -7 442.244 123.873   2
   5  -7   7 402.623 111.650   1
  -5  -7  -8-21.4128 97.2806   2
   5  -7   8 12.1008 92.8740   1
  -5  -7  -9-58.5626 108.872   2
   5  -7   9 25.2231 89.8437   1
   5  -7   9-8.87005 94.9650   5
  -5  -7 -10-79.6026 105.253   2
   5  -7  10 110.958 116.245   1
   5  -7  10 141.524 108.013   5
   5   8 -10 323.587 120.430   6
  -5   8  10 687.595 184.041   3
  -5  -8  10 613.641 166.807   3
   5   8  -9 1204.40 188.092   6
   5  -8  -9 1147.12 157.386   6
  -5   8   9 1478.64 213.170   3
  -5  -8   9 1147.32 197.967   3
   5   8  -8 92.1130 104.689   6
   5  -8  -8 92.7685 95.9193   6
   5  -8  -8 14.9090 72.7325   2
   5   8  -7 9278.27 445.043   6
   5  -8  -7 8885.94 365.237   2
   5  -8  -7 8752.66 402.598   6
   5  -8  -6 13.1012 75.8721   2
  -5  -8   6-45.9632 42.6281   1
   5   8  -6 28.1343 91.5576   6
   5  -8  -5 1815.57 178.348   2
   5   8  -5 1716.37 200.857   6
  -5  -8   5 1677.33 94.1671   1
  -5  -8   4-0.42228 30.3920   1
  -5  -8   4 51.9728 36.9169   2
   5   8  -4-22.7348 28.7537   2
  -5  -8   4 2.11898 12.9573   5
  -5  -8   4 35.5694 22.3471   4
   5  -8  -4-39.8635 71.5725   2
   5   8  -4-102.547 97.9211   6
  -5  -8   3 1008.24 85.3021   2
   5   8  -3 950.813 138.686   6
   5  -8  -3 871.264 129.525   2
  -5  -8   3 1092.40 70.6455   5
   5   8  -3 983.600 80.7379   2
   5   8  -2 3982.35 257.226   6
  -5  -8   2 3399.40 163.298   2
  -5  -8   2 3750.73 150.416   5
   5  -8  -2 3739.73 229.611   2
   5   8  -1 22133.3 549.164   6
   5  -8  -1 21491.5 545.670   2
  -5  -8   1 22826.6 401.897   5
  -5  -8   1 21937.6 438.045   2
   5   8   0 226.325 87.3947   6
  -5  -8   0 354.025 70.8482   5
   5  -8   0 300.723 112.914   4
  -5  -8   0 236.127 68.6014   2
  -5  -8  -1 2255.19 143.230   1
  -5  -8  -1 2454.68 185.007   2
   5  -8   1 2577.02 209.556   4
   5   8   1 2233.02 172.192   6
   5   8   2 161.758 71.2506   6
  -5  -8  -2 239.705 65.8371   6
  -5  -8  -2 88.6497 75.0324   2
   5  -8   2 297.536 105.332   1
   5  -8   2 115.100 90.7926   4
   5   8   3 226.707 64.7546   6
  -5  -8  -3 269.809 108.574   2
  -5  -8  -3 187.510 58.1010   6
   5  -8   3 200.186 88.7710   4
   5  -8   3 278.020 108.781   1
   5  -8   4 393.310 119.567   1
  -5  -8  -4 445.834 129.253   2
  -5  -8  -4 552.611 68.8348   6
   5   8   4 442.634 72.6118   6
  -5  -8  -5 519.424 131.028   2
  -5  -8  -5 483.520 60.7250   6
   5  -8   5 438.914 121.045   1
  -5  -8  -6 23.4678 108.310   2
   5  -8   6 145.887 100.159   1
  -5  -8  -7 2152.43 236.968   2
   5  -8   7 1885.37 209.895   1
  -5  -8  -8 711.779 169.801   2
   5  -8   8 858.042 156.814   1
  -5  -8  -9 92.0702 115.202   2
   5  -8   9 34.4678 95.9905   1
   5  -8  10 1388.00 218.917   1
   5  -8  10 1122.08 175.166   5
  -5  -8 -10 1191.90 203.120   2
   5   9 -10-108.003 115.272   6
  -5  -9  10-39.5918 117.629   3
  -5   9  10-21.7033 118.616   3
   5   9  -9 932.513 180.766   6
  -5   9   9 645.525 163.179   3
   5  -9  -9 613.982 135.926   6
  -5  -9   9 773.217 180.754   3
   5  -9  -8 4.42448 87.5571   6
   5  -9  -8 99.2177 92.7706   2
   5   9  -8-19.4832 100.167   6
   5   9  -7 811.140 168.831   6
   5  -9  -7 843.271 146.609   2
   5  -9  -7 889.576 151.539   6
   5  -9  -6 122.629 92.4641   2
   5   9  -6 124.269 90.3926   6
  -5  -9   6 136.843 42.1092   1
   5   9  -5 252.686 39.8269   2
   5   9  -5 289.275 109.334   6
  -5  -9   5 433.392 60.1113   1
   5  -9  -5 132.738 85.9045   2
   5   9  -4 2952.49 246.407   6
   5  -9  -4 3288.91 239.624   2
  -5  -9   4 3594.32 146.212   2
  -5  -9   4 3677.14 112.507   5
   5   9  -4 3704.15 142.066   2
  -5  -9   4 3910.88 152.125   1
   5   9  -3-1.77224 78.1534   6
   5  -9  -3-10.9819 81.3421   2
  -5  -9   3 111.767 54.9990   2
  -5  -9   3 88.8677 35.8110   5
   5   9  -3 93.1741 40.2834   2
   5   9  -2 181.593 96.6997   6
   5   9  -2 108.448 45.5158   2
   5  -9  -2 191.415 107.478   2
  -5  -9   2 207.927 57.8774   5
  -5  -9   2 109.266 58.2163   2
   5  -9  -1 3471.02 238.536   2
  -5  -9   1 3881.17 198.738   2
  -5  -9   1 4026.04 177.510   5
   5   9  -1 3714.63 185.401   2
   5   9  -1 3425.20 235.128   6
  -5  -9   0 2131.04 167.929   2
   5  -9   0 1861.96 183.301   4
   5   9   0 2029.69 174.548   6
   5   9   1 1621.98 153.395   6
   5  -9   1 1456.54 180.379   4
  -5  -9  -1 1547.97 150.760   2
   5   9   2 475.176 88.5393   6
   5  -9   2 502.932 125.444   4
  -5  -9  -2 433.998 111.800   2
   5  -9   3 959.310 143.822   1
  -5  -9  -3 976.045 101.751   6
   5  -9   3 780.066 127.725   4
   5   9   3 919.732 109.297   6
  -5  -9  -3 1031.44 149.161   2
  -5  -9  -4 1825.76 123.350   6
  -5  -9  -4 1974.86 207.421   2
   5  -9   4 2128.26 203.596   1
  -5  -9  -5 3026.09 141.586   6
   5  -9   5 2860.19 245.480   1
  -5  -9  -5 2608.19 242.368   2
  -5  -9  -6 91.2068 120.167   2
   5  -9   6-21.0535 83.3202   1
  -5  -9  -7 263.568 119.194   2
   5  -9   7 49.0245 95.8035   1
  -5  -9  -8 1853.11 239.374   2
   5  -9   8 1740.06 213.286   1
   5  -9   9 276.353 129.315   1
  -5  -9  -9 252.604 131.413   2
   5  -9  10 784.770 177.134   1
   5  -9  10 944.951 157.745   5
  -5  -9 -10 1303.91 213.725   2
   5  10 -10-140.557 111.538   6
  -5 -10  10 207.931 128.400   3
  -5  10  10 315.555 149.785   3
  -5  10   9 1591.92 220.900   3
   5 -10  -9 1433.99 171.206   6
   5  10  -9 1643.72 213.664   6
  -5 -10   9 1648.47 219.325   3
   5  10  -8-66.2239 95.0147   6
   5 -10  -8 83.1329 90.1465   2
   5 -10  -8 144.940 96.1304   6
  -5  10   8 136.241 113.083   3
  -5 -10   8-93.4823 106.738   3
   5  10  -7 1464.67 206.448   6
   5 -10  -7 1663.55 196.315   2
   5  10  -6 288.858 121.086   6
   5 -10  -6 107.221 101.256   2
  -5 -10   6 155.803 51.2235   1
   5  10  -5 679.406 137.634   6
   5 -10  -5 767.474 140.092   2
  -5 -10   5 769.752 77.4012   1
   5  10  -4 551.062 69.5780   2
   5  10  -4 536.769 132.635   6
  -5 -10   4 454.721 72.2149   2
   5 -10  -4 538.221 129.595   2
  -5 -10   4 693.959 60.1870   5
  -5 -10   4 680.017 83.2783   1
   5 -10  -3 3748.04 252.332   2
   5  10  -3 3389.67 265.162   6
  -5 -10   3 3566.47 145.560   5
   5  10  -3 3468.22 164.710   2
  -5 -10   3 3412.37 174.447   2
   5 -10  -2 783.630 141.532   2
   5  10  -2 582.184 80.3768   2
  -5 -10   2 660.775 75.8184   5
  -5 -10   2 698.074 100.534   2
   5  10  -2 646.450 124.333   6
   5 -10  -1 202.734 97.2132   2
   5  10  -1 201.302 89.0801   6
  -5 -10   1 249.782 62.7216   5
  -5 -10   1 191.478 74.0111   2
   5 -10   0 1724.85 189.548   2
  -5 -10   0 1784.57 159.534   2
   5 -10   0 1712.74 191.671   4
   5  10   0 1642.38 169.503   6
  -5 -10  -1 9958.09 371.029   2
   5 -10   1 8662.74 384.286   4
   5  10   1 9178.78 356.153   6
   5  10   2 1231.28 131.047   6
   5 -10   2 1047.87 151.964   4
  -5 -10  -2 1069.63 146.149   2
   5  10   3 273.661 80.5929   6
   5 -10   3 336.128 97.2183   4
   5 -10   3 472.449 111.698   1
  -5 -10  -3 419.535 124.366   2
  -5 -10  -4 1732.56 193.278   2
   5 -10   4 1417.72 177.741   1
   5 -10   4 1813.70 188.308   4
  -5 -10  -4 1725.72 128.907   6
  -5 -10  -5 7851.01 414.875   2
   5 -10   5 8056.43 397.696   1
   5 -10   6 1555.05 193.412   1
  -5 -10  -6 1781.47 227.654   2
   5 -10   7 148.956 112.652   1
  -5 -10  -7 336.492 136.188   2
   5 -10   8 134.406 111.664   1
  -5 -10  -8 243.143 134.520   2
   5 -10   9 156.868 120.074   1
  -5 -10  -9 90.5978 117.968   2
   5 -10  10 2511.90 272.411   1
   5 -10  10 2177.97 225.527   5
  -5 -10 -10 2924.92 305.567   2
   5  11 -10-125.355 123.084   6
  -5  11  10 120.153 121.329   3
   5 -11  -9 718.996 142.093   6
   5  11  -9 708.960 156.689   6
  -5  11   9 824.693 164.871   3
  -5 -11   9 664.951 153.738   3
   5  11  -8 260.714 115.428   6
   5 -11  -8 228.161 101.403   2
   5 -11  -8 463.365 119.844   6
  -5  11   8 306.368 114.409   3
  -5 -11   8 535.321 131.425   3
   5 -11  -7 236.934 109.553   2
   5  11  -7 272.203 130.517   6
   5  11  -6 1140.02 178.979   6
   5 -11  -6 1363.58 180.710   2
  -5 -11   6 1544.67 115.778   1
  -5 -11   5 497.978 69.1384   1
   5  11  -5 507.830 153.929   6
   5 -11  -5 475.545 135.837   2
  -5 -11   5 409.276 46.8801   4
  -5 -11   4 9953.04 289.488   2
   5 -11  -4 9690.13 426.053   2
   5  11  -4 10112.3 274.903   2
   5  11  -4 10047.8 459.145   6
  -5 -11   3 2418.42 163.716   2
   5 -11  -3 2266.61 218.582   2
   5  11  -3 2052.45 137.022   2
   5  11  -3 2004.24 208.111   6
   5 -11  -2 222.351 116.710   2
   5  11  -2 120.782 96.0272   6
  -5 -11   2 302.290 75.4336   2
   5 -11  -1 2962.12 241.353   2
   5  11  -1 2829.82 230.260   6
  -5 -11   1 3059.96 200.072   2
   5 -11   0 5643.52 330.278   2
  -5 -11   0 5917.81 284.848   2
   5 -11   0 6050.15 337.004   4
   5  11   0 5527.74 303.401   6
   5  11   1 389.259 97.8567   6
   5 -11   1 528.131 132.208   4
  -5 -11  -1 271.144 92.8920   2
  -5 -11  -2 6074.14 325.439   2
   5 -11   2 5970.82 331.154   4
   5  11   2 5655.32 288.442   6
  -5 -11  -3 2896.68 240.727   2
   5 -11   3 2779.77 233.506   4
   5 -11   3 3111.00 256.528   1
   5  11   3 2789.09 190.287   6
   5 -11   4-14.7739 124.073   4
   5 -11   4 122.753 96.5845   1
  -5 -11  -4 270.183 130.011   2
   5 -11   5 326.313 112.559   1
  -5 -11  -5 524.855 132.813   2
  -5 -11  -6 154.330 111.254   2
   5 -11   6 38.8385 89.9366   1
   5 -11   7 1495.14 199.742   1
  -5 -11  -7 1177.90 198.189   2
   5 -11   8 95.9704 128.606   1
  -5 -11  -8 16.0043 120.105   2
   5 -11   9 2052.02 245.195   1
  -5 -11  -9 2344.32 281.362   2
   5  12 -10 661.680 169.499   6
  -5  12  10 645.265 164.446   3
  -5 -12  10 800.306 162.695   3
   5  12  -9 492.106 168.511   6
  -5 -12   9 572.689 159.570   3
  -5  12   9 442.530 163.415   3
   5 -12  -8 194.898 106.569   2
   5  12  -8 125.671 115.721   6
  -5  12   8 98.9415 93.3325   3
  -5 -12   8 288.934 123.409   3
   5 -12  -7 2866.92 253.761   2
   5  12  -7 3199.05 300.272   6
   5 -12  -6 7542.99 392.888   2
   5  12  -6 6344.40 395.470   6
   5  12  -5 1417.96 206.249   6
   5 -12  -5 1259.42 193.057   2
  -5 -12   5 1366.49 115.282   1
   5  12  -4 457.157 139.462   6
  -5 -12   4 474.496 85.2603   2
   5 -12  -4 514.175 146.000   2
  -5 -12   3 5893.64 257.756   2
   5  12  -3 5934.69 361.713   6
   5 -12  -3 5828.09 338.058   2
  -5 -12   2 2516.74 183.033   2
   5 -12  -2 1784.65 197.925   2
   5  12  -2 2268.11 230.199   6
   5 -12  -1 23472.1 650.696   2
  -5 -12   1 24687.4 575.374   2
   5  12  -1 24199.6 664.393   6
  -5 -12   0 10627.1 395.445   2
   5 -12   0 10586.2 453.639   2
   5  12   0 10257.4 416.213   6
  -5 -12  -1 13961.9 473.128   2
   5 -12   1 14405.6 522.612   4
   5  12   1 13638.4 468.643   6
  -5 -12  -2 4017.60 278.104   2
   5 -12   2 4102.91 292.842   4
   5  12   2 3963.52 248.883   6
  -5 -12  -3 2578.72 238.295   2
   5  12   3 2727.77 198.048   6
   5 -12   3 2516.32 226.732   4
   5 -12   3 2836.68 251.267   1
   5 -12   4 1881.53 212.719   1
   5 -12   4 1705.98 192.286   4
  -5 -12  -4 1801.20 205.743   2
   5 -12   5 1726.87 212.233   1
  -5 -12  -5 1667.35 215.738   2
   5 -12   6-9.25310 110.279   1
  -5 -12  -6 45.5495 116.426   2
   5 -12   7 200.230 137.843   1
  -5 -12  -7-139.334 110.911   2
   5 -12   8 404.771 144.904   1
  -5 -12  -8 805.658 189.374   2
   5 -12   9 33.3795 115.133   1
  -5 -12  -9 373.498 169.887   2
   5  13 -10 988.762 194.148   6
  -5  13  10 1186.38 189.290   3
  -5 -13  10 1276.74 205.861   3
  -5  13   9 15063.9 573.992   3
  -5 -13   9 15127.2 571.483   3
   5  13  -9 16657.7 673.281   6
   5  13  -8 492.856 155.077   6
   5 -13  -8 541.732 150.154   2
  -5  13   8 625.037 144.152   3
  -5 -13   8 658.082 141.135   3
   5  13  -7 30.3066 117.903   6
   5 -13  -7-113.105 110.405   2
  -5  13   7 97.4769 95.6875   3
  -5 -13   7-51.7044 78.8351   3
   5  13  -6-52.6944 102.730   6
   5 -13  -6 109.434 116.674   2
   5 -13  -5 10177.2 474.123   2
  -5 -13   5 10863.4 322.147   1
   5  13  -5 11114.5 512.475   6
  -5 -13   4 5.70887 59.0589   2
   5 -13  -4 92.2924 116.775   2
  -5 -13   3 2270.33 178.930   2
   5  13  -3 2199.11 235.229   6
   5 -13  -3 2083.08 223.909   2
   5 -13  -2 2498.28 241.832   2
  -5 -13   2 3177.84 213.285   2
   5  13  -2 3086.13 268.902   6
   5  13  -1 111.377 95.6863   6
  -5 -13   1 143.558 79.1541   2
   5 -13  -1 215.866 134.025   2
   5  13   0 1055.30 164.893   6
   5 -13   0 1200.75 189.780   2
  -5 -13   0 997.216 148.948   2
  -5 -13  -1 39630.8 835.043   2
   5 -13   1 39607.7 888.715   4
   5  13   1 39313.0 820.163   6
  -5 -13  -2 8913.92 415.777   2
   5 -13   2 9709.59 445.886   4
  -5  13  -2 9632.37 258.607   3
  -5 -13  -2 9514.75 270.499   3
   5  13   2 8940.14 381.822   6
   5 -13   3 497.643 154.264   1
   5 -13   3 538.890 133.919   4
  -5 -13  -3 456.655 116.469   2
   5 -13   4 1250.67 181.922   1
   5 -13   4 1281.74 180.527   4
  -5 -13  -4 1150.00 175.988   2
   5 -13   5 212.930 114.500   1
  -5 -13  -5 461.754 156.106   2
   5 -13   6 117.762 89.5760   1
  -5 -13  -6-4.47043 126.955   2
   5 -13   7 602.456 152.506   1
  -5 -13  -7 162.471 136.233   2
   5 -13   8 1240.88 213.485   1
  -5 -13  -8 893.459 191.973   2
  -5 -13  -9 177.725 162.643   2
   5 -13   9 1.86006 102.716   1
   5  14  -9 1410.82 222.146   6
  -5  14   9 1738.23 213.188   3
  -5 -14   9 1870.03 224.472   3
   5 -14  -8 159.512 116.680   2
   5  14  -8 261.564 140.092   6
  -5 -14   8 205.094 107.898   3
  -5  14   8 194.872 105.371   3
   5  14  -7 196.851 124.657   6
   5 -14  -7 345.636 144.318   2
  -5 -14   7 158.021 92.9010   3
  -5  14   7 197.421 92.0936   3
   5  14  -6 1255.77 216.731   6
   5 -14  -6 720.095 169.557   2
   5  14  -5 32.2888 102.586   6
  -5 -14   5 205.788 74.9979   1
   5 -14  -5 436.949 145.873   2
   5  14  -4 163.171 111.302   6
  -5 -14   4 342.400 89.3641   2
   5 -14  -4 366.132 127.984   2
   5 -14  -3 4101.14 316.687   2
  -5 -14   3 4555.78 256.502   2
   5  14  -3 3953.34 317.662   6
   5 -14  -2 712.829 151.815   2
  -5 -14   2 1058.52 140.040   2
   5  14  -2 793.723 164.070   6
   5  14  -1 1701.51 200.428   6
   5 -14  -1 1878.93 233.724   2
  -5 -14   1 1938.93 194.042   2
   5  14   0 306.973 120.180   6
   5 -14   0 260.940 122.070   2
  -5 -14   0 103.234 88.3144   2
  -5 -14  -1 49959.7 956.946   2
   5 -14   1 47329.5 1001.57   4
   5  14   1 48460.0 939.821   6
  -5 -14  -2 3857.13 289.516   2
   5 -14   2 3832.24 300.591   4
   5  14   2 3708.80 263.975   6
   5 -14   3 1482.11 197.808   4
  -5 -14  -3 1094.80 182.162   2
   5 -14   4 1269.49 189.437   1
   5 -14   4 1277.15 184.546   4
  -5 -14  -4 1285.91 197.866   2
   5 -14   5 764.823 151.942   1
   5 -14   5 1007.49 167.334   4
  -5 -14  -5 1115.39 206.178   2
  -5 -14  -6 970.520 200.201   2
   5 -14   6 988.353 184.684   1
  -5 -14  -7 6043.49 421.164   2
   5 -14   7 5492.58 384.434   1
   5 -14   8 1404.46 218.061   1
  -5 -14  -8 1798.25 262.869   2
   5  15  -8 359.431 154.232   6
   5 -15  -8-61.9372 118.980   2
   5 -15  -7-147.436 131.124   2
  -5 -15   7-20.0449 76.5583   3
   5  15  -6 634.269 153.251   6
   5 -15  -6 52.0580 117.263   2
  -5  15   6 224.590 74.8785   3
  -5 -15   6 422.923 109.033   3
   5  15  -5 250.948 125.843   6
  -5 -15   5 586.415 104.086   1
   5 -15  -5 356.281 151.217   2
   5  15  -4 673.479 151.309   6
  -5 -15   4 591.177 119.490   2
   5 -15  -4 374.008 128.361   2
   5 -15  -3 1417.09 207.490   2
   5  15  -3 1238.68 193.959   6
  -5 -15   3 1563.69 163.176   2
   5  15  -2 259.310 135.425   6
   5 -15  -2 437.823 160.928   2
  -5 -15   2 545.119 113.840   2
   5 -15  -1 225.073 162.732   2
   5  15  -1 38.4396 108.510   6
  -5 -15   1 165.004 88.3008   2
   5  15   0 1303.01 176.541   6
   5 -15   0 1316.77 214.278   2
  -5 -15   0 926.710 155.651   2
   5 -15   1 2896.14 279.379   4
  -5 -15  -1 2311.89 224.873   2
   5  15   1 2551.79 236.478   6
  -5 -15  -2 151.823 106.895   2
   5 -15   2 107.961 113.259   4
   5  15   2-32.4950 82.4784   6
  -5 -15  -3 4180.65 321.701   2
   5 -15   3 4257.66 323.269   4
   5 -15   4 577.655 153.961   1
   5 -15   4 254.811 122.419   4
  -5 -15  -4 253.556 131.979   2
   5 -15   5 2038.37 233.347   1
   5 -15   5 1884.23 222.577   4
  -5 -15  -5 1942.74 248.217   2
  -5 -15  -6 20.8326 123.707   2
   5 -15   6 251.094 135.017   1
   5 -15   7 1373.48 212.312   1
  -5 -15  -7 1590.78 241.323   2
   5 -15   8-21.1116 129.160   1
  -5 -15  -8 97.9439 121.707   2
   5 -16  -8 3756.67 319.526   2
   5  16  -8 3068.72 314.589   6
   5  16  -7 1080.01 204.481   6
   5 -16  -7 1554.70 227.413   2
   5 -16  -6 699.535 167.069   2
   5  16  -6 592.271 161.306   6
   5  16  -5 128.458 124.616   6
   5 -16  -5 14.5692 130.154   2
   5  16  -4 728.307 184.776   6
   5 -16  -4 528.845 163.467   2
  -5 -16   4 461.350 108.600   2
   5  16  -3 4.30002 111.478   6
   5 -16  -3-255.806 156.513   2
  -5 -16   3 0.57060 84.9830   2
   5  16  -2 1623.29 212.917   6
   5 -16  -2 1968.12 241.457   2
  -5 -16   2 2137.60 206.351   2
  -5 -16   1 67.5340 94.8380   2
   5  16  -1 93.0870 87.4413   6
   5  16   0 1737.06 209.343   6
   5 -16   0 2142.17 253.740   2
  -5 -16   0 1905.25 210.112   2
   5  16   1 841.040 155.393   6
  -5 -16  -1 836.276 160.900   2
   5 -16   1 1277.70 218.760   4
  -5 -16  -2 97.9216 130.458   2
   5 -16   2 60.1796 115.744   4
  -5 -16  -3 222.259 127.147   2
   5 -16   3 321.952 119.919   4
   5 -16   4 760.978 162.231   4
  -5 -16  -4 866.401 185.875   2
   5 -16   4 713.568 180.144   1
   5 -16   5 313.113 114.714   4
   5 -16   5 896.291 187.112   1
  -5 -16  -5 1195.18 220.282   2
   5 -16   6 25.9755 111.444   1
  -5 -16  -6 83.4702 127.457   2
   5 -16   7 60.9146 109.654   1
  -5 -16  -7 486.170 174.284   2
   5 -16   8 194.339 136.465   1
   5 -17  -8 151.886 140.595   2
   5  17  -7 127.885 149.617   6
   5 -17  -7 26.1877 132.668   2
   5  17  -6 329.461 152.429   6
   5 -17  -6 179.315 129.802   2
   5 -17  -5 4771.96 381.140   2
   5  17  -5 4141.70 375.005   6
   5 -17  -4 7435.91 449.198   2
  -5 -17   4 7741.49 349.812   2
   5  17  -4 7251.53 454.895   6
  -5 -17   3 2577.75 218.443   2
   5 -17  -3 2114.83 261.282   2
   5  17  -3 2404.51 268.761   6
   5  17  -2 175.832 132.475   6
   5 -17  -2 153.465 144.584   2
  -5 -17   2 38.9016 86.3841   2
   5 -17  -1 4337.66 353.819   2
  -5 -17   1 3691.72 280.764   2
   5  17  -1 3915.53 320.125   6
   5  17   0 25.7501 116.314   6
   5 -17   0 112.248 146.965   2
  -5 -17   0 58.2907 106.862   2
  -5 -17  -1 83.6959 124.087   2
   5  17   1 140.343 104.289   6
  -5 -17  -2 931.079 181.584   2
   5 -17   2 960.151 194.187   4
  -5 -17  -3 945.395 175.250   2
   5 -17   3 1333.48 208.093   4
   5 -17   4 375.919 152.094   1
   5 -17   4 58.4112 121.478   4
  -5 -17  -4 249.146 137.829   2
   5 -17   5-5.10445 128.393   4
  -5 -17  -5 181.807 124.032   2
   5 -17   5 134.390 133.010   1
   5 -17   6 92.5150 122.259   1
  -5 -17  -6-43.2074 126.008   2
   5 -17   7 45.4720 117.834   1
   5 -18  -7 5619.29 410.936   2
   5  18  -6 116.649 112.365   6
   5 -18  -6 509.425 182.729   2
   5  18  -5 659.450 185.434   6
   5 -18  -5 530.188 156.464   2
   5 -18  -4 311.179 148.817   2
  -5 -18   4 443.314 120.029   2
   5  18  -4 529.886 167.036   6
   5  18  -3 877.941 189.904   6
   5 -18  -3 764.914 183.136   2
  -5 -18   3 863.458 145.304   2
   5 -18  -2 1345.43 228.111   2
  -5 -18   2 1173.25 180.944   2
   5  18  -2 1200.80 201.219   6
   5 -18  -1 5221.12 391.101   2
  -5 -18   1 5088.05 336.736   2
   5  18  -1 5024.16 369.343   6
   5 -18   0 731.914 178.752   2
  -5 -18   0 604.247 158.652   2
   5  18   0 681.694 166.421   6
  -5 -18  -1 218.683 136.933   2
   5 -18   1 311.898 163.043   4
  -5 -18  -2-31.2935 116.824   2
   5 -18   2 106.268 115.872   4
  -5 -18  -3 993.316 207.595   2
   5 -18   3 593.407 158.122   4
   5 -18   4 447.655 159.538   1
  -5 -18  -4 830.437 199.383   2
   5 -18   4 597.522 163.711   4
   5 -18   5 257.696 115.814   4
  -5 -18  -5 270.151 155.600   2
   5 -18   5 318.125 134.454   1
  -5 -18  -6 5981.08 446.101   2
   5 -18   6 6274.40 417.570   1
   5 -19  -6 88.7151 133.445   2
   5  19  -5 56.3290 156.542   6
   5 -19  -5 148.680 135.818   2
   5  19  -4 390.508 168.149   6
   5 -19  -4 442.031 158.104   2
   5  19  -3-114.485 129.192   6
   5 -19  -3 45.4854 141.728   2
  -5 -19   3 26.7645 91.7767   2
   5 -19  -2 1519.38 238.722   2
  -5 -19   2 1292.78 185.754   2
   5  19  -2 1107.85 187.594   6
   5 -19  -1 1603.98 249.271   2
  -5 -19   1 1085.16 185.308   2
   5  19  -1 1398.80 220.951   6
   5  19   0 282.749 151.975   6
  -5 -19   0 166.976 117.667   2
   5 -19   0 34.6721 144.710   2
  -5 -19  -1 214.360 131.705   2
   5 -19   1 564.006 184.903   4
  -5 -19  -2 992.273 198.650   2
   5 -19   2 1212.98 206.342   4
  -5 -19  -3 7323.85 463.093   2
   5 -19   3 6953.74 445.315   4
   5 -19   4 196.753 139.089   1
  -5 -19  -4 98.3363 128.253   2
   5 -19   4-25.8923 106.274   4
  -5 -19  -5 4026.21 362.881   2
   5 -19   5 3518.32 309.079   4
   5 -19   5 4362.04 363.066   1
   5 -19   6 363.801 134.478   1
   5 -20  -5 193.256 133.988   2
   5 -20  -4 151.628 136.321   2
   5  20  -4 246.157 128.953   6
   5 -20  -3 884.321 213.006   2
  -5 -20   3 778.709 150.057   2
   5  20  -3 816.985 188.628   6
   5 -20  -2 1584.48 255.958   2
  -5 -20   2 1959.63 220.847   2
   5  20  -2 1400.25 236.552   6
   5  20  -1-126.923 149.977   6
  -5 -20   1-21.1767 103.590   2
   5 -20  -1 113.719 117.674   2
   5 -20   0 1724.64 253.834   2
  -5 -20   0 1721.07 224.499   2
  -5 -20  -1 4377.06 358.747   2
   5 -20   1 4504.58 377.916   4
  -5 -20  -2-156.586 134.375   2
   5 -20   2-14.8565 130.559   4
  -5 -20  -3 946.100 191.253   2
   5 -20   3 1353.28 226.819   4
   5 -20   4 325.859 150.993   1
  -5 -20  -4 98.6398 121.645   2
   5 -20   4 21.4105 108.650   4
   5 -20   5 1831.47 256.974   1
   5 -20   5 1878.80 236.816   4
   5 -21  -4 24.0921 148.233   2
   5 -21  -3 1034.64 221.774   2
  -5 -21   3 1172.02 168.341   2
   5  21  -3 1019.89 197.166   6
   5 -21  -2 2515.94 300.688   2
   5  21  -2 2882.36 317.343   6
  -5 -21   2 2600.22 263.478   2
   5 -21  -1 413.157 180.236   2
  -5 -21   1 139.461 121.765   2
   5 -21   0 227.632 136.011   2
  -5 -21   0 125.918 118.854   2
   5 -21   0 563.676 179.715   4
  -5 -21  -1 4067.21 348.455   2
   5 -21   1 3979.67 360.716   4
  -5 -21  -2 1342.17 230.262   2
   5 -21   2 1389.93 237.568   4
  -5 -21  -3 290.561 162.174   2
   5 -21   3 258.279 138.459   4
   5 -21   4 786.418 174.982   4
   5 -21   5 124.930 112.989   4
  -5 -22   2 2450.23 257.710   2
   5 -22  -1 1113.55 232.017   2
  -5 -22   1 1201.13 210.793   2
   5 -22   0 88.3814 160.725   2
  -5 -22   0-25.4272 124.387   2
   5 -22   0 245.980 165.949   4
  -5 -22  -1 172.725 158.349   2
   5 -22   1 329.675 188.873   4
  -5 -22  -2 1940.61 270.325   2
   5 -22   2 2088.67 278.930   4
   5 -22   3 2150.90 273.697   4
  -5 -23   2 533.322 147.383   2
  -5 -23   1 2320.48 272.988   2
  -5 -23   0-64.1279 122.919   2
  -5 -23  -1 411.137 170.149   2
  -5 -24   1 126.803 124.109   2
   6   0 -10 967.111 159.870   6
   6   0  -9-59.5462 115.023   6
   6   0  -8 3858.17 283.538   6
   6   0  -7-163.639 109.381   6
   6   0  -6 7250.35 139.176   5
   6   0  -6 7321.99 187.431   1
   6   0  -6 7083.75 141.743   4
   6   0  -6 7888.98 373.991   6
   6   0  -5-22.3147 84.0163   6
   6   0  -5 6.93571 21.7108   4
   6   0  -5-2.89280 22.7941   1
   6   0  -4 43638.6 802.086   6
   6   0  -4 44074.0 333.342   1
  -6   0   4 43538.6 304.416   2
   6   0  -4 44048.4 412.062   4
  -6   0   3 4.59447 29.6619   2
   6   0  -3 32.4012 74.2223   6
   6   0  -2 16496.5 450.507   6
   6   0  -2 16546.0 211.226   1
  -6   0   2 17087.9 295.647   2
   6   0  -1 26.6295 38.3391   1
   6   0  -1 18.3054 74.5387   6
  -6   0   1 9.86780 49.9508   4
   6   0   0 1262.10 125.987   6
   6   0   0 1389.72 99.9072   1
  -6   0   0 1482.61 113.985   4
   6   0   1-0.77585 58.2367   6
  -6   0  -1 41.6643 52.5655   1
   6   0   1-48.3725 52.0355   1
   6   0   2 3349.61 168.392   6
   6   0   2 3475.84 190.169   1
  -6   0  -2 3674.83 181.673   1
   6   0   3-13.3486 42.9645   6
   6   0   3 74.3584 74.0825   1
   6   0   4 1397.38 87.0071   6
   6   0   4 1289.46 149.555   1
   6   0   5 16.3006 18.0754   6
   6   0   5 56.0981 81.0641   1
   6   0   5 38.3052 100.583   5
   6   0   6 48919.8 939.085   1
   6   0   6 49862.6 935.105   5
   6   0   7 109.151 96.3494   1
   6   0   7 157.245 110.934   5
   6   0   8 3002.80 269.944   1
   6   0   8 2862.34 258.848   5
   6   0   9-43.5252 90.2386   5
   6   0   9 151.633 110.912   1
   6   0  10 474.813 153.521   1
   6   0  10 455.416 128.439   5
   6   1 -10 21.2948 98.4927   6
   6  -1 -10 166.206 93.3895   6
   6   1  -9-171.466 101.165   6
   6  -1  -9 79.1268 83.2775   6
   6   1  -8 1923.23 205.417   6
   6  -1  -8 2064.59 213.401   6
   6   1  -7 66.0070 95.5045   6
   6  -1  -7 65.8743 100.073   6
   6   1  -6 5322.48 309.898   6
   6  -1  -6 5431.07 151.762   5
   6  -1  -6 5109.41 170.158   1
   6  -1  -6 5488.93 315.525   6
   6  -1  -6 5436.09 164.403   4
   6   1  -6 5272.51 147.855   1
   6   1  -5 1980.83 197.500   6
   6  -1  -5 1988.04 193.886   6
   6  -1  -5 2102.37 101.557   1
   6  -1  -5 2094.09 105.648   4
   6   1  -5 1850.15 70.1180   1
   6   1  -4 6358.40 321.802   6
   6  -1  -4 6685.26 158.565   1
   6  -1  -4 6774.19 324.969   6
  -6   1   4 6686.14 156.497   2
   6  -1  -4 6740.60 192.801   4
  -6  -1   3 4082.16 113.483   2
  -6   1   3 4120.63 144.049   2
   6  -1  -3 3998.45 241.598   6
   6   1  -3 4374.89 254.807   6
   6  -1  -3 4300.93 164.246   4
  -6   1   2 45.8346 47.0987   2
   6   1  -2-1.45669 65.5636   6
   6  -1  -2 124.954 49.0983   1
   6  -1  -2-59.7364 87.1232   6
   6   1  -2 12.3874 12.8817   1
   6  -1  -2-139.685 68.2451   4
  -6  -1   2 48.8746 45.2846   4
   6   1  -1 21654.5 493.634   6
   6  -1  -1 21342.7 490.955   6
   6   1  -1 21378.4 279.510   1
  -6  -1   1 21422.2 370.071   4
  -6   1   1 21918.9 397.433   4
   6  -1  -1 21105.5 326.138   1
   6   1   0 4255.10 213.574   6
   6  -1   0 4312.78 219.655   6
   6   1   0 4180.55 155.116   1
  -6   1   0 4088.83 187.373   4
   6  -1   0 4209.58 168.600   1
  -6  -1   0 4442.79 154.236   1
   6   1   1 4103.57 197.143   6
   6  -1   1 4291.87 206.173   6
   6   1   1 4084.28 178.368   1
   6  -1   1 3949.73 184.924   1
  -6   1  -1 4282.59 199.211   4
  -6  -1  -1 3848.17 164.982   1
  -6   1  -1 4412.25 184.616   1
   6   1   2 3804.98 173.469   6
   6   1   2 3775.93 192.575   1
   6  -1   2 3418.92 171.892   6
   6  -1   2 3692.11 197.008   1
  -6  -1  -2 3555.43 176.368   1
  -6   1  -2 3734.25 184.746   1
   6   1   3 2654.81 130.962   6
   6  -1   3 2699.73 142.822   6
   6   1   3 2701.27 183.576   1
   6  -1   3 2711.26 190.831   1
   6   1   4 259.499 43.1652   6
   6   1   4 181.326 85.4975   1
   6  -1   4 280.134 51.8229   6
   6   1   4 340.562 105.547   5
   6  -1   4 267.648 89.4464   1
   6   1   5 163.022 21.7265   6
   6   1   5 232.357 93.3223   1
   6  -1   5 260.911 41.0501   6
   6  -1   5 133.438 90.3345   1
   6   1   5 113.806 80.3229   5
   6  -1   5 212.156 35.7005   6
   6   1   6 46.8514 97.2122   1
   6  -1   6 182.246 119.818   1
   6   1   6 79.5583 82.7053   5
   6  -1   6 60.2868 80.0552   5
   6   1   7 1122.11 183.798   1
   6  -1   7 1460.54 196.115   1
   6   1   7 925.718 158.427   5
   6  -1   7 885.061 148.194   5
   6   1   8 3285.01 288.066   1
   6  -1   8 3310.08 282.305   1
   6   1   8 3528.85 281.554   5
   6  -1   8 3089.57 264.501   5
   6   1   9 10.0912 109.313   1
   6  -1   9 42.4633 103.190   1
   6   1   9 110.423 115.189   5
   6  -1   9 16.7851 91.3806   5
   6  -1  10 589.850 171.470   1
   6   1  10 317.834 118.482   5
   6  -1  10 476.833 127.964   5
   6   1  10 526.377 157.738   1
  -6  -1 -11 38.9653 112.122   2
   6  -1  11 275.634 126.232   5
   6   2 -10-12.6404 106.922   6
   6  -2 -10 79.6964 92.6449   6
  -6  -2  10 257.462 134.374   3
  -6   2  10 131.612 126.895   3
   6   2  -9 553.378 134.181   6
   6  -2  -9 867.682 155.407   6
   6   2  -8 389.322 114.299   6
   6  -2  -8 568.680 138.699   6
   6   2  -7 3164.60 257.553   6
   6  -2  -7 2742.68 242.112   6
   6  -2  -6 2212.07 110.635   2
   6  -2  -6 2045.93 201.456   6
   6   2  -6 1969.37 200.189   6
   6  -2  -6 2220.11 123.642   1
   6   2  -6 2186.79 87.6190   1
  -6   2   5 329.402 46.1901   2
   6  -2  -5 333.143 50.9071   1
   6   2  -5 312.239 107.217   6
   6  -2  -5 237.190 90.5109   6
   6   2  -4 3048.45 227.075   6
   6  -2  -4 2711.33 207.394   6
  -6   2   4 3344.06 130.774   2
   6  -2  -4 3397.05 158.547   4
   6   2  -3-57.8408 86.7325   6
   6  -2  -3 126.093 81.8738   6
  -6   2   3 142.680 48.3386   2
   6  -2  -3 93.1050 53.8336   4
  -6  -2   3 82.2589 19.2917   2
   6   2  -2 54354.5 831.079   6
   6  -2  -2 54823.7 834.375   6
  -6   2   2 55657.9 599.287   2
   6  -2  -2 54979.1 642.677   4
  -6  -2   2 55122.2 505.729   4
   6   2  -1 154.698 33.3720   1
  -6   2   1 190.141 74.5211   2
  -6  -2   1 254.468 44.8769   1
   6   2  -1 236.630 97.0471   6
   6  -2  -1 146.096 86.3081   6
   6  -2  -1 269.052 66.9613   1
  -6  -2   1 21.8563 47.3868   4
   6  -2  -1 61.5278 63.3266   4
   6   2   0 143.003 42.6869   1
   6   2   0 134.567 69.7150   6
  -6  -2   0 96.1243 62.0997   6
  -6   2   0 116.902 63.0793   4
   6  -2   0 136.832 56.7196   1
  -6  -2   0 81.0216 35.3091   1
   6   2   1 8581.83 281.906   6
   6   2   1 8773.13 262.911   1
   6   2   1 8950.60 290.615   5
  -6   2  -1 8604.31 290.148   4
  -6  -2  -1 8897.38 246.928   1
   6  -2   1 8761.25 280.870   1
   6   2   2 7392.29 242.378   6
   6   2   2 7714.63 273.108   1
   6   2   2 7717.93 297.062   5
   6  -2   2 7679.49 282.511   1
  -6  -2  -2 7720.04 253.692   1
   6   2   3 10336.7 250.685   6
   6   2   3 9471.22 336.875   1
   6   2   3 9206.55 345.583   5
   6  -2   3 9543.56 343.640   1
   6   2   4 6765.23 170.210   6
   6   2   4 6739.54 307.764   1
   6   2   4 6511.53 313.257   5
   6  -2   4 7205.94 320.846   1
   6   2   5 252.028 100.257   1
   6   2   5 133.293 92.1211   5
   6  -2   5 214.573 97.8356   1
   6  -2   5 224.010 47.6801   6
   6  -2   6 151.766 29.9260   6
   6  -2   6 201.737 31.9522   6
   6  -2   6 178.036 85.1867   1
   6   2   6 96.5681 109.002   5
   6   2   6 54.0490 97.7567   1
   6   2   7 1369.30 186.165   1
   6  -2   7 1091.63 175.437   1
   6   2   7 1362.63 185.127   5
   6  -2   7 1258.62 173.256   5
   6   2   8 2615.94 260.284   1
   6  -2   8 2912.00 270.756   1
   6   2   8 2874.83 258.388   5
   6  -2   8 2801.27 253.378   5
   6  -2   9 1164.04 191.523   1
   6   2   9 1249.56 186.310   5
   6  -2   9 1273.62 182.842   5
   6   2   9 1343.88 205.414   1
  -6  -2 -10 541.774 151.845   2
   6  -2  10 624.916 156.262   1
   6  -2  10 565.744 140.957   5
   6   2  10 633.866 159.088   1
   6  -2  11 1664.39 220.764   5
  -6  -2 -11 1987.05 250.720   2
   6   3 -10 6570.88 375.242   6
   6  -3 -10 6465.56 355.435   6
  -6   3  10 6752.81 448.460   3
  -6  -3  10 6270.95 430.029   3
   6   3  -9 120.873 99.7246   6
   6  -3  -9 137.972 99.7209   6
   6   3  -8 412.660 122.259   6
   6  -3  -8 351.925 112.046   6
   6  -3  -7 1488.24 107.183   2
   6   3  -7 1482.43 179.460   6
   6  -3  -7 1447.05 185.774   6
   6  -3  -6 6243.63 205.848   2
   6   3  -6 6630.58 353.630   6
   6  -3  -6 6465.84 214.852   1
   6  -3  -6 6147.78 329.143   6
   6  -3  -5 3436.72 157.410   2
   6   3  -5 3618.66 257.356   6
   6  -3  -5 3511.40 152.480   1
   6  -3  -5 3437.35 243.108   6
  -6   3   5 3784.21 147.579   2
   6  -3  -4 5259.60 288.871   6
   6   3  -4 5530.63 299.334   6
  -6   3   4 5685.07 186.897   2
   6  -3  -4 5470.93 215.934   4
   6   3  -3 535.450 115.977   6
   6  -3  -3 596.637 108.904   6
   6   3  -3 502.205 38.1979   5
  -6   3   3 544.653 74.4984   2
  -6  -3   3 476.625 33.1394   2
   6  -3  -3 551.035 85.3938   4
  -6  -3   3 428.871 33.3583   2
  -6   3   2 7347.04 244.015   2
   6   3  -2 7288.39 315.983   6
   6   3  -2 7316.33 183.379   5
  -6  -3   2 7242.10 180.882   4
   6  -3  -2 6783.54 245.934   4
   6   3  -1 14227.1 415.942   6
  -6   3   1 13750.8 336.874   2
   6   3  -1 13537.3 292.611   5
   6  -3  -1 13784.5 361.913   4
  -6  -3   1 14081.8 206.878   1
   6   3   0 74424.6 886.311   6
   6   3   0 73768.1 634.512   1
   6   3   0 73576.7 762.630   5
  -6  -3   0 73693.1 604.854   1
   6  -3   0 74464.2 857.148   4
  -6   3   0 74744.0 820.774   4
  -6  -3   0 75466.1 837.542   6
   6  -3   0 71310.7 754.593   1
  -6  -3  -1 21957.8 426.557   6
   6   3   1 21579.5 449.091   6
   6   3   1 22144.0 405.332   1
   6   3   1 21849.0 458.650   5
  -6  -3  -1 22862.4 390.054   1
   6  -3   1 21460.8 446.858   1
   6   3   2 205.187 69.3104   1
   6   3   2 317.007 67.4504   6
  -6  -3  -2 210.584 52.3933   6
   6  -3   2 355.579 84.9939   1
   6   3   2 175.122 88.4031   5
  -6  -3  -2 237.530 60.6735   1
   6   3   3 62.4522 68.1381   1
   6  -3   3 182.857 90.4055   1
   6   3   3 87.1300 41.7967   6
   6   3   3 48.7218 78.6666   5
   6   3   4 5705.02 282.750   1
   6   3   4 5400.20 287.603   5
   6  -3   4 5352.25 283.554   1
   6   3   4 5545.25 158.067   6
   6   3   5 2697.44 221.581   1
   6   3   5 2833.32 224.582   5
   6  -3   5 2990.89 234.876   1
   6  -3   5 2693.72 135.185   6
   6   3   6 24931.2 676.750   1
   6   3   6 24775.0 670.528   5
   6  -3   6 25828.0 692.009   1
   6  -3   6 25564.1 343.280   6
   6  -3   7 77.7349 98.3969   1
   6   3   7-0.19534 88.0913   5
   6  -3   7 67.1128 86.2584   5
   6   3   7-4.98713 82.1625   1
   6  -3   8 149.873 123.342   1
   6   3   8 161.477 101.318   5
   6  -3   8-30.4912 106.468   5
   6   3   8 305.342 114.919   1
  -6  -3  -9 393.547 137.686   2
   6  -3   9 314.188 115.404   1
   6  -3   9 264.724 115.042   5
   6   3   9 351.213 131.370   1
  -6  -3 -10 1012.28 202.338   2
   6  -3  10 804.387 166.612   1
   6  -3  10 897.199 174.344   5
  -6  -3 -11 227.994 134.060   2
   6  -3  11 351.290 131.783   5
   6   4 -10 1542.52 201.590   6
   6  -4 -10 1442.89 181.803   6
  -6   4  10 1145.66 210.892   3
  -6  -4  10 1712.54 250.876   3
   6   4  -9 4021.08 302.690   6
   6  -4  -9 3962.16 286.695   6
   6   4  -8 520.552 133.813   6
   6  -4  -8 274.995 101.052   6
   6  -4  -7 4294.46 194.522   2
   6   4  -7 4613.79 302.234   6
   6  -4  -7 4218.03 290.365   6
   6   4  -6 12299.2 487.598   6
   6  -4  -6 13268.7 483.514   6
  -6   4   6 13670.8 296.107   2
   6  -4  -6 13558.6 333.874   2
   6  -4  -5 411.512 79.6280   2
   6   4  -5 403.094 117.031   6
   6  -4  -5 541.586 126.766   6
  -6   4   5 259.035 51.5789   2
   6  -4  -4 522.713 89.0216   2
   6   4  -4 616.467 133.374   6
   6  -4  -4 474.452 108.492   6
  -6   4   4 388.726 62.5069   2
   6   4  -3 8190.67 351.244   6
  -6   4   3 8832.69 262.363   2
  -6  -4   3 7682.27 134.298   2
  -6  -4   3 7720.15 139.458   4
   6  -4  -3 8498.34 286.636   4
  -6  -4   2 32.6764 37.5412   2
   6   4  -2 12.7638 66.7997   6
  -6   4   2 20.7546 51.4128   2
   6  -4  -2 30.8798 64.7223   4
  -6   4   1 4286.74 201.423   2
   6   4  -1 4278.33 235.993   6
   6   4  -1 4331.48 171.551   5
  -6  -4   1 4497.18 120.912   1
   6  -4  -1 4237.66 218.957   4
  -6  -4   1 4228.27 172.247   2
  -6  -4   0 6059.31 246.877   6
   6   4   0 6228.89 229.249   5
  -6  -4   0 6108.44 178.564   1
  -6   4   0 6147.90 246.550   2
   6  -4   0 5789.15 259.157   4
   6   4   0 5934.23 257.387   6
   6  -4   0 6420.91 246.747   1
   6   4   1 71006.7 817.656   6
  -6  -4  -1 71042.4 776.272   6
   6   4   1 71449.6 831.666   5
  -6  -4  -1 72801.5 705.379   1
   6  -4   1 71654.6 840.329   1
   6   4   2 1380.09 113.281   6
   6   4   2 1354.48 126.404   1
  -6  -4  -2 1090.64 98.7426   6
  -6  -4  -2 1376.87 117.023   1
   6   4   2 1321.55 136.883   5
   6  -4   2 1240.25 128.984   1
   6   4   3 8124.68 236.933   6
   6   4   3 8507.57 320.808   1
  -6  -4  -3 8158.18 228.017   6
   6   4   3 8301.65 336.028   5
   6  -4   3 8210.27 333.690   1
   6   4   4 4.01844 30.8708   6
   6  -4   4-27.7241 77.9768   1
   6   4   4 19.5672 94.6765   5
   6   4   4 19.6478 74.2088   1
   6   4   5 597.399 129.923   5
   6  -4   5 593.103 128.624   1
   6   4   5 371.941 98.4809   1
   6  -4   5 805.415 83.3347   6
   6   4   6 8529.34 400.850   1
   6   4   6 8906.47 413.462   5
   6  -4   6 8930.96 411.338   1
   6  -4   6 8921.92 232.099   6
   6   4   7 724.412 160.127   5
   6  -4   7 956.300 175.625   1
   6   4   7 856.853 161.317   1
  -6  -4  -8 401.477 136.868   2
   6  -4   8 411.680 133.368   1
   6  -4   8 459.545 132.801   5
  -6  -4  -9 1224.38 196.741   2
   6  -4   9 1504.94 216.798   1
   6  -4   9 1239.74 180.387   5
   6  -4  10 1862.25 240.292   1
  -6  -4 -10 2382.52 274.561   2
   6  -4  10 2019.82 229.070   5
  -6  -4 -11 257.499 140.900   2
   6  -4  11 129.740 103.989   5
   6   5 -10 3399.70 282.026   6
  -6   5  10 3625.03 336.032   3
  -6  -5  10 2957.07 292.996   3
   6   5  -9 2032.83 222.641   6
   6  -5  -9 1821.06 202.943   6
   6  -5  -8 8287.45 405.884   6
   6   5  -8 8842.10 440.783   6
   6  -5  -7 5238.39 234.457   2
   6  -5  -7 5455.24 326.044   6
   6   5  -7 5100.71 330.915   6
  -6   5   6 56.0383 54.3544   2
   6   5  -6 41.1573 94.6167   6
   6  -5  -6-14.4893 58.0606   2
   6  -5  -6-52.3037 89.7338   6
   6   5  -5 157.219 99.4001   6
   6  -5  -5 141.389 73.3360   2
   6  -5  -5 237.859 102.203   6
  -6   5   5 190.140 54.9794   2
   6  -5  -4 1477.38 132.832   2
   6   5  -4 1904.51 188.149   6
  -6   5   4 1802.52 125.038   2
   6  -5  -3 41.5770 66.7499   2
   6   5  -3-64.7515 84.1010   6
  -6   5   3 140.378 63.6453   2
  -6  -5   3 21.0927 22.9634   2
  -6  -5   3-11.8613 20.6325   4
  -6   5   2 4051.96 202.636   2
   6   5  -2 4256.13 252.075   6
  -6  -5   2 3668.23 80.7638   1
  -6  -5   2 4053.47 149.823   2
   6  -5  -2 4357.26 223.437   4
  -6  -5   1 725.785 84.2101   2
   6   5  -1 788.106 121.536   6
  -6  -5   1 930.958 63.8784   1
   6  -5  -1 813.497 119.238   4
  -6   5   1 976.650 108.554   2
   6   5   0 22831.5 508.119   6
  -6  -5   0 23601.9 363.173   1
   6   5   0 23656.0 444.403   5
   6  -5   0 24004.2 532.366   4
  -6  -5   0 23488.1 457.607   2
   6   5   1 1817.84 144.348   6
  -6  -5  -1 1547.02 123.790   6
  -6  -5  -1 1675.24 116.223   1
   6   5   1 1854.56 149.377   5
   6  -5   1 1679.08 159.298   4
   6  -5   1 1676.17 151.281   1
   6   5   2 1607.68 124.199   6
   6  -5   2 1455.83 150.416   1
  -6  -5  -2 1916.95 131.858   6
   6   5   2 1618.24 149.574   5
   6   5   3 122.815 47.9886   6
  -6  -5  -3 124.634 49.0774   6
   6   5   3 151.400 74.4343   5
   6  -5   3 120.355 69.3972   1
   6  -5   4 103.603 70.7181   1
  -6  -5  -4 121.944 38.3991   6
   6   5   4 195.842 90.1174   5
   6   5   4 117.022 39.1548   6
   6  -5   5 176.471 94.8291   1
   6   5   5-4.97238 93.9880   5
   6  -5   5 96.9015 48.4387   6
   6   5   6 1565.02 190.337   5
   6  -5   6 1695.53 195.743   1
   6  -5   7 8124.60 422.356   1
  -6  -5  -7 8350.14 432.326   2
   6  -5   8 5316.60 358.337   1
   6  -5   8 5330.32 338.159   5
  -6  -5  -8 5161.34 364.005   2
  -6  -5  -9 766.659 161.056   2
   6  -5   9 951.713 187.866   1
   6  -5   9 632.846 147.630   5
  -6  -5 -10 416.362 164.580   2
   6  -5  10 334.273 142.428   1
   6  -5  10 274.508 116.929   5
   6  -5  11 605.731 141.815   5
   6   6 -10 629.004 151.889   6
  -6   6  10 146.465 118.121   3
  -6  -6  10 243.161 119.753   3
   6   6  -9 2039.90 225.673   6
   6  -6  -9 2114.86 213.631   6
   6  -6  -8 1170.51 167.045   6
   6   6  -8 1407.34 196.026   6
   6  -6  -7 396.078 99.9393   2
   6  -6  -7 309.890 107.432   6
   6   6  -7 228.498 128.375   6
   6   6  -6 5440.57 338.131   6
   6  -6  -6 5019.12 312.759   6
   6  -6  -6 5165.92 247.357   2
   6   6  -5 1419.98 180.038   6
   6  -6  -5 1457.40 142.064   2
   6  -6  -5 1534.96 185.263   6
   6  -6  -4 576.369 108.269   2
   6   6  -4 526.286 118.164   6
  -6   6   4 756.686 96.0767   2
   6  -6  -3 1826.45 153.323   2
   6   6  -3 1953.23 184.895   6
  -6  -6   3 1954.20 90.8475   2
  -6   6   3 1863.29 140.512   2
   6   6  -2 3936.54 248.000   6
  -6  -6   2 3408.06 98.1754   1
  -6  -6   2 3610.20 148.799   2
   6  -6  -2 3804.22 219.972   4
   6   6  -1 4254.93 246.579   6
  -6  -6   1 4437.19 142.696   1
   6  -6  -1 4517.22 246.793   4
  -6  -6   1 4355.61 188.650   2
  -6  -6   0 1110.30 119.009   2
   6   6   0 1002.09 128.229   6
  -6  -6   0 1197.10 92.5075   1
   6  -6   0 978.498 129.426   4
   6   6   1 2464.21 173.063   6
  -6  -6  -1 2633.46 164.391   6
  -6  -6  -1 2584.87 144.012   1
   6  -6   1 2524.50 191.485   4
  -6  -6  -1 3058.16 199.677   2
   6  -6   1 2689.64 191.283   1
   6   6   2 30325.4 530.068   6
  -6  -6  -2 29940.2 506.506   6
   6  -6   2 31093.1 663.001   4
   6  -6   2 30305.8 627.269   1
  -6  -6  -2 30034.4 631.670   2
  -6  -6  -3 2584.60 140.297   6
   6   6   3 2690.41 205.591   5
   6  -6   3 2667.44 205.062   1
  -6  -6  -3 2695.48 210.192   2
   6   6   3 2785.91 152.641   6
  -6  -6  -4 2815.36 130.318   6
   6  -6   4 2675.18 217.411   1
  -6  -6  -4 2524.40 221.578   2
   6   6   4 2638.73 132.993   6
   6  -6   5 1403.52 170.736   1
  -6  -6  -5 1615.18 190.758   2
   6  -6   5 1313.06 117.242   6
  -6  -6  -6 548.387 139.776   2
   6  -6   6 729.139 142.074   1
  -6  -6  -7 2298.60 242.869   2
   6  -6   7 2409.33 240.115   1
  -6  -6  -8 453.036 154.817   2
   6  -6   8 217.006 123.849   1
  -6  -6  -9 925.915 190.514   2
   6  -6   9 560.539 143.264   1
   6  -6   9 869.072 162.598   5
  -6  -6 -10 1153.52 206.582   2
   6  -6  10 792.243 167.578   1
   6  -6  10 942.366 181.298   5
   6  -6  11 3472.42 286.088   5
   6   7 -10 257.467 126.751   6
  -6   7  10 742.460 185.004   3
  -6  -7  10 696.277 175.322   3
   6  -7  -9 99.4693 94.2305   6
   6   7  -9 103.251 114.865   6
   6   7  -8 42.8237 101.045   6
   6  -7  -8 81.8427 94.1983   6
   6   7  -7-75.5128 109.084   6
   6  -7  -7 269.247 93.7767   2
   6  -7  -7 106.213 103.896   6
   6   7  -6 3191.94 273.228   6
   6  -7  -6 3105.61 214.690   2
   6  -7  -6 2991.69 245.783   6
   6  -7  -5 7469.53 312.021   2
   6   7  -5 7197.54 379.017   6
  -6  -7   5 6542.19 110.085   1
   6   7  -4 1566.57 187.104   6
   6  -7  -4 1407.94 144.191   2
  -6  -7   4 1324.75 45.4952   1
  -6  -7   3 1908.24 103.801   2
   6   7  -3 1913.04 191.293   6
   6  -7  -3 1611.87 157.418   2
  -6  -7   3 1868.94 71.9289   1
   6  -7  -2 160.063 84.5457   2
   6   7  -2 21.7307 71.4102   6
  -6  -7   2 102.256 50.4227   2
   6  -7  -2 160.854 86.7778   4
  -6  -7   2 89.0565 28.3117   1
  -6  -7   1 99.9277 37.1413   1
   6   7  -1 3.88125 82.2006   6
   6  -7  -1 90.6472 95.8982   4
  -6  -7   1 29.2454 54.4044   2
   6   7   0 16059.7 449.750   6
  -6  -7   0 16394.6 328.079   1
  -6  -7   0 16025.6 362.334   5
   6  -7   0 16171.5 477.372   4
  -6  -7   0 16125.8 409.012   2
  -6  -7  -1 405.148 92.7862   2
   6   7   1 287.576 81.0443   6
  -6  -7  -1 263.363 61.9985   1
   6  -7   1 349.069 107.611   1
   6  -7   1 27.3312 102.222   4
  -6  -7  -2 1282.73 118.528   6
   6  -7   2 1360.12 156.880   4
  -6  -7  -2 1584.81 162.401   2
   6  -7   2 1509.40 158.863   1
   6   7   2 1496.76 137.016   6
  -6  -7  -3 1730.91 180.602   2
  -6  -7  -3 1504.53 115.930   6
   6  -7   3 1435.24 165.182   1
   6   7   3 1573.19 122.885   6
  -6  -7  -4 911.337 144.962   2
  -6  -7  -4 921.872 84.5299   6
   6  -7   4 1065.64 149.643   1
   6   7   4 1010.32 91.9615   6
  -6  -7  -5 8069.33 195.569   6
   6  -7   5 8248.30 393.876   1
  -6  -7  -5 7692.02 394.508   2
   6  -7   6 4947.77 320.900   1
  -6  -7  -6 4390.09 316.200   2
  -6  -7  -7 1044.73 179.644   2
   6  -7   7 1101.27 179.238   1
  -6  -7  -8 202.550 130.758   2
   6  -7   8 22.4473 109.568   1
  -6  -7  -9 222.989 143.055   2
   6  -7   9 256.357 117.683   1
   6  -7   9 214.391 105.367   5
  -6  -7 -10-41.5388 128.338   2
   6  -7  10 97.4755 117.265   1
   6  -7  10 362.948 123.125   5
   6  -7  11-164.384 104.623   5
   6   8 -10 151.209 103.162   6
  -6   8  10 290.716 139.901   3
  -6  -8  10 342.491 148.436   3
   6   8  -9 100.098 112.728   6
   6  -8  -9 195.635 107.589   6
   6   8  -8-67.2957 106.374   6
   6  -8  -8 19.9655 92.1286   6
   6   8  -7 1298.40 195.411   6
   6  -8  -7 876.280 134.244   2
   6  -8  -7 752.212 142.037   6
   6  -8  -6 2583.28 212.246   2
   6   8  -6 1930.19 219.325   6
   6   8  -5 4583.75 312.331   6
   6  -8  -5 4327.55 258.418   2
  -6  -8   5 4467.33 115.905   1
  -6  -8   4 1004.18 67.3068   2
   6   8  -4 886.623 145.635   6
   6  -8  -4 1052.36 142.984   2
  -6  -8   4 950.274 56.0746   1
  -6  -8   4 842.441 40.6595   4
   6  -8  -3 2326.50 192.367   2
   6   8  -3 2401.45 216.948   6
  -6  -8   3 2325.83 123.982   2
   6  -8  -2 9525.82 371.051   2
  -6  -8   2 9306.00 269.374   2
  -6  -8   2 9389.52 235.440   5
   6   8  -2 9338.08 387.456   6
  -6  -8   1 1065.48 84.0951   1
  -6  -8   1 1196.79 99.6206   5
  -6  -8   1 1404.16 124.311   2
   6   8  -1 1282.95 154.781   6
   6  -8  -1 1297.89 156.769   4
   6   8   0 2922.03 208.193   6
  -6  -8   0 2907.04 147.539   1
  -6  -8   0 2785.47 188.257   2
   6  -8   0 2655.50 213.275   4
   6  -8   1 5086.23 291.189   4
  -6  -8  -1 5188.71 263.852   2
   6   8   1 5411.01 263.638   6
  -6  -8  -2 108.625 84.0080   2
   6   8   2 63.5811 60.6739   6
   6  -8   2 154.889 82.9317   1
   6  -8   2-100.510 110.116   4
  -6  -8  -3 2887.99 162.307   6
   6   8   3 3271.77 181.146   6
   6  -8   3 3326.20 242.278   4
  -6  -8  -3 2982.81 230.394   2
   6  -8   3 2811.44 223.583   1
  -6  -8  -4 1386.94 174.122   2
  -6  -8  -4 1353.67 105.394   6
   6  -8   4 1246.75 166.012   1
   6   8   4 1440.90 113.341   6
  -6  -8  -5 760.304 149.429   2
   6  -8   5 857.940 143.259   1
   6  -8   6 4947.08 329.571   1
  -6  -8  -6 4679.65 328.483   2
   6  -8   7 11296.3 507.131   1
  -6  -8  -7 11019.9 513.537   2
  -6  -8  -8 204.980 128.327   2
   6  -8   8 254.948 117.955   1
  -6  -8  -9 871.852 191.738   2
   6  -8   9 739.979 159.196   1
  -6  -8 -10 1413.15 235.459   2
   6  -8  10 1112.04 195.946   1
   6  -8  10 1532.96 201.256   5
  -6  -9  10 140.645 126.194   3
   6   9 -10 294.233 131.378   6
  -6   9  10 133.778 132.118   3
   6   9  -9 336.234 128.336   6
   6  -9  -9 337.256 117.505   6
  -6   9   9 748.803 177.030   3
  -6  -9   9 512.923 140.148   3
   6   9  -8 728.314 170.987   6
   6  -9  -8 746.530 129.280   2
   6  -9  -8 573.231 133.515   6
   6   9  -7 926.630 173.100   6
   6  -9  -7 1152.09 153.647   2
   6  -9  -7 1329.18 181.178   6
   6   9  -6-16.2066 99.6030   6
   6  -9  -6 145.719 88.7801   2
   6   9  -5 32780.8 829.666   6
   6  -9  -5 34823.6 730.920   2
  -6  -9   5 33804.8 361.973   1
   6   9  -4 3170.29 253.714   6
  -6  -9   4 3096.81 131.745   2
   6  -9  -4 3077.45 229.677   2
  -6  -9   4 3303.45 119.838   1
   6   9  -3 51.1011 87.9169   6
   6  -9  -3-28.1297 87.0304   2
  -6  -9   3-4.22539 43.5905   2
  -6  -9   3-28.4221 32.2790   5
   6  -9  -2 3858.92 251.613   2
   6   9  -2 3645.50 258.147   6
  -6  -9   2 3808.65 189.636   2
  -6  -9   2 3480.54 153.516   5
  -6  -9   1 4456.34 218.555   2
  -6  -9   1 4735.67 195.967   5
   6   9  -1 4579.23 282.087   6
   6  -9  -1 4690.71 285.923   4
   6   9   0 169.738 87.4804   6
   6  -9   0 309.666 115.661   4
  -6  -9   0 153.768 70.5254   2
  -6  -9   0 118.945 45.1031   1
  -6  -9  -1 4793.46 260.346   2
   6  -9   1 4691.27 286.345   4
   6   9   1 4743.31 257.116   6
   6   9   2 996.482 117.270   6
   6  -9   2 1045.02 154.337   1
   6  -9   2 822.867 133.953   4
  -6  -9  -2 774.620 128.387   2
  -6  -9  -3 585.460 128.558   2
   6   9   3 649.301 100.491   6
   6  -9   3 499.417 117.030   4
   6  -9   3 764.161 141.757   1
  -6  -9  -4 170.386 111.434   2
  -6  -9  -4 319.944 70.9258   6
   6  -9   4 109.050 86.3114   1
   6   9   4 94.0657 50.1454   6
   6  -9   5 7758.64 392.528   1
  -6  -9  -5 8139.09 419.083   2
  -6  -9  -6 390.432 151.856   2
   6  -9   6 311.938 125.978   1
   6  -9   7 3546.34 295.077   1
  -6  -9  -7 3364.02 305.112   2
  -6  -9  -8 2678.94 287.356   2
   6  -9   8 2705.44 270.471   1
  -6  -9  -9 264.580 150.206   2
   6  -9   9-134.197 127.189   1
   6  -9  10 189.260 114.477   5
   6  10 -10-7.40533 105.517   6
  -6  10  10 332.270 170.058   3
  -6 -10  10 128.119 118.810   3
   6  10  -9 153.898 121.490   6
   6 -10  -9 205.190 103.149   6
  -6 -10   9 97.7346 126.141   3
  -6  10   9 89.7201 113.323   3
   6  10  -8 25.3895 100.950   6
   6 -10  -8 146.904 99.7538   2
   6 -10  -8 100.858 106.715   6
   6 -10  -7 2951.46 239.474   2
   6 -10  -7 2934.88 255.993   6
   6  10  -7 2694.32 265.969   6
   6  10  -6 1281.74 190.622   6
   6 -10  -6 1444.62 170.103   2
   6  10  -5 459.179 142.261   6
   6 -10  -5 287.287 109.218   2
  -6 -10   5 412.183 56.8910   1
  -6 -10   4 812.552 79.6625   2
   6 -10  -4 726.983 137.400   2
   6  10  -4 720.183 146.687   6
  -6 -10   4 949.506 79.4120   1
   6  10  -3 690.043 144.116   6
   6 -10  -3 781.735 146.319   2
  -6 -10   3 770.809 89.0480   2
  -6 -10   3 800.773 73.3809   5
   6  10  -2-50.1051 97.6575   6
   6 -10  -2 16.9695 94.8097   2
  -6 -10   2 35.4675 41.5876   5
  -6 -10   2 66.3736 58.5239   2
   6 -10  -1 6120.37 333.669   2
  -6 -10   1 6149.11 269.860   2
   6 -10  -1 6165.95 334.637   4
   6  10  -1 6218.24 327.208   6
   6  10   0 637.511 123.368   6
   6 -10   0 615.290 144.926   4
  -6 -10   0 682.092 110.821   2
  -6 -10  -1 2469.92 197.343   2
   6 -10   1 2696.08 236.086   4
   6  10   1 2834.88 207.617   6
   6  10   2 969.970 127.189   6
   6 -10   2 705.217 138.860   4
   6 -10   2 867.351 151.467   1
  -6 -10  -2 813.005 142.485   2
   6  10   3 97.6975 58.0539   6
   6 -10   3 301.583 126.518   1
   6 -10   3 130.452 98.1550   4
  -6 -10  -3 235.678 101.935   2
   6 -10   4-74.3888 91.3279   1
   6  10   4 28.8469 56.5009   6
  -6 -10  -4-109.315 108.819   2
  -6 -10  -5 6008.88 369.446   2
   6 -10   5 6217.74 359.369   1
  -6 -10  -6 277.045 140.926   2
   6 -10   6 150.922 122.584   1
  -6 -10  -7 1721.62 231.071   2
   6 -10   7 2041.73 239.773   1
   6 -10   8 968.208 190.916   1
  -6 -10  -8 526.682 171.523   2
   6 -10   9 1271.48 221.168   1
  -6 -10  -9 1394.40 230.963   2
   6 -10  10 696.288 155.466   5
   6  11 -10 777.659 180.555   6
  -6  11  10 747.380 170.019   3
  -6 -11  10 539.272 158.467   3
   6  11  -9 154.432 104.690   6
   6 -11  -9 96.5224 92.3541   6
  -6  11   9 25.2757 102.948   3
  -6 -11   9 169.381 120.539   3
   6  11  -8 170.655 122.714   6
   6 -11  -8 247.510 114.700   2
   6 -11  -8 37.3643 88.1902   6
   6 -11  -7 3749.12 283.166   2
   6  11  -7 3771.62 371.410   6
   6 -11  -6 2371.23 223.002   2
   6  11  -6 2219.29 248.263   6
   6 -11  -5 5019.89 313.266   2
  -6 -11   5 5432.74 179.322   1
   6  11  -5 4717.02 337.069   6
  -6 -11   4 2941.51 153.306   2
   6 -11  -4 2635.06 231.566   2
   6  11  -4 2435.23 245.450   6
  -6 -11   4 3036.70 145.746   1
   6  11  -3 410.212 113.130   6
  -6 -11   3 369.726 76.2415   2
  -6 -11   3 514.265 64.9208   5
   6 -11  -3 350.713 122.556   2
   6 -11  -2 2041.61 212.147   2
  -6 -11   2 2257.51 164.975   2
  -6 -11   2 2547.58 143.191   5
   6  11  -2 1993.56 213.553   6
   6  11  -1 237.153 102.578   6
   6 -11  -1 153.039 106.976   2
  -6 -11   1 96.6108 65.7998   2
   6 -11  -1 357.238 141.724   4
  -6 -11   0 13667.6 443.204   2
   6 -11   0 14394.2 518.499   4
   6  11   0 13937.5 489.366   6
   6  11   1 57.0701 86.9564   6
   6 -11   1-18.0277 94.5546   4
  -6 -11  -1-18.1080 85.1920   2
  -6 -11  -2 4177.94 275.627   2
   6 -11   2 4228.05 297.705   4
   6  11   2 4071.89 241.631   6
   6  11   3 191.058 76.4198   6
   6 -11   3 265.709 107.662   1
   6 -11   3 26.2992 131.135   4
  -6 -11  -3 218.296 109.827   2
   6 -11   4 1075.53 171.417   1
   6 -11   4 970.670 150.195   4
  -6 -11  -4 1009.66 163.808   2
   6  11   4 1196.85 126.803   6
  -6 -11  -5 305.780 125.542   2
   6 -11   5 200.527 103.264   1
   6 -11   6 766.268 157.906   1
  -6 -11  -6 971.297 187.606   2
   6 -11   7 3465.71 296.827   1
  -6 -11  -7 3323.84 310.132   2
  -6 -11  -8 60.6635 129.927   2
   6 -11   8 60.8718 119.893   1
   6 -11   9 240.764 131.572   1
  -6 -11  -9-7.34770 120.454   2
   6  12 -10-5.96967 108.715   6
  -6  12  10-42.4805 99.2729   3
   6  12  -9 270.991 138.820   6
   6 -12  -9 140.392 106.289   6
  -6  12   9-130.252 115.270   3
  -6 -12   9-181.596 106.742   3
   6  12  -8 1639.60 225.588   6
   6 -12  -8 1531.38 205.629   2
   6 -12  -8 1486.60 195.579   6
   6  12  -7 1637.05 231.108   6
   6 -12  -7 1621.83 203.392   2
   6  12  -6 14.6503 107.578   6
   6 -12  -6-1.73675 95.1091   2
   6  12  -5 418.146 144.307   6
   6 -12  -5 222.950 110.307   2
   6  12  -4 1152.06 185.043   6
  -6 -12   4 1347.18 119.493   2
   6 -12  -4 1120.04 166.198   2
  -6 -12   3 7264.40 281.297   2
   6 -12  -3 7115.17 377.759   2
   6  12  -3 6697.75 386.175   6
  -6 -12   2 4380.97 235.362   2
   6 -12  -2 4138.11 295.063   2
   6  12  -2 4749.48 317.445   6
   6 -12  -1 9134.73 433.918   2
  -6 -12   1 10369.2 379.605   2
   6  12  -1 9691.99 437.203   6
   6  12   0 603.012 122.442   6
  -6 -12   0 731.242 132.900   2
   6 -12   0 1190.94 192.910   4
  -6 -12  -1 3163.41 243.949   2
   6 -12   1 3216.87 268.923   4
   6  12   1 3529.64 253.137   6
  -6 -12  -2 19477.3 600.041   2
   6 -12   2 18132.7 609.021   4
   6  12   2 17986.3 526.169   6
  -6 -12  -3 9216.74 431.846   2
   6 -12   3 9908.45 451.999   4
   6 -12   3 9801.69 451.976   1
   6  12   3 9691.42 369.925   6
   6 -12   4 104.512 109.361   4
   6 -12   4 31.7157 108.767   1
  -6 -12  -4 16.7655 103.209   2
   6 -12   5 66.0207 104.189   1
  -6 -12  -5 207.585 111.944   2
   6 -12   6-207.454 128.969   1
  -6 -12  -6 222.415 137.860   2
  -6 -12  -7 4281.66 352.281   2
   6 -12   7 3697.18 313.754   1
   6 -12   8 1372.19 216.834   1
  -6 -12  -8 1161.72 212.809   2
   6 -12   9 71.2722 106.521   1
  -6  13  10 2891.21 286.853   3
   6  13  -9 794.907 182.638   6
  -6  13   9 1087.20 177.146   3
  -6 -13   9 980.230 178.245   3
   6  13  -8 1109.22 197.022   6
  -6 -13   8 509.502 130.123   3
   6 -13  -8 1020.80 182.425   2
  -6  13   8 775.635 147.692   3
   6  13  -7 1283.99 207.381   6
   6 -13  -7 1357.13 187.548   2
   6  13  -6 1253.36 198.448   6
   6 -13  -6 944.597 174.914   2
   6  13  -5 2372.82 263.679   6
   6 -13  -5 2440.03 239.975   2
   6  13  -4 342.673 127.646   6
  -6 -13   4 281.263 73.7757   2
   6 -13  -4 239.214 119.535   2
   6  13  -3 1310.27 189.083   6
   6 -13  -3 900.710 174.338   2
  -6 -13   3 1246.75 131.129   2
   6  13  -2 844.693 161.598   6
   6 -13  -2 1049.20 185.319   2
  -6 -13   2 861.775 123.594   2
   6 -13  -1 1535.40 216.931   2
   6  13  -1 987.474 163.551   6
  -6 -13   1 1191.15 153.640   2
   6  13   0 525.681 143.649   6
  -6 -13   0 357.695 118.434   2
   6 -13   0 591.199 148.080   4
   6  13   1 21.8653 90.1609   6
   6 -13   1 166.235 137.804   4
  -6 -13  -1 58.6289 101.286   2
   6  13   2 283.298 101.749   6
   6 -13   2 142.549 98.8217   4
  -6 -13  -2 123.162 88.5952   2
   6 -13   3 189.778 113.170   1
   6 -13   3-51.6658 121.080   4
  -6 -13  -3 157.386 104.382   2
   6  13   3 52.3993 77.6738   6
   6 -13   4 189.307 110.214   4
   6 -13   4 488.493 144.092   1
  -6 -13  -4 671.585 172.037   2
   6 -13   5 1133.84 172.605   1
  -6 -13  -5 1487.55 211.832   2
   6 -13   6 109.457 107.313   1
  -6 -13  -6 116.743 132.762   2
   6 -13   7 1929.15 248.591   1
  -6 -13  -7 2487.99 290.254   2
   6 -13   8 701.491 158.798   1
  -6 -13  -8 687.345 177.524   2
  -6 -14   9 1933.27 223.054   3
   6  14  -8 150.883 129.170   6
   6 -14  -8-45.1471 115.229   2
  -6  14   8-126.469 105.385   3
  -6 -14   8 47.5438 92.8428   3
   6  14  -7 1903.58 250.753   6
   6 -14  -7 2199.35 237.581   2
   6  14  -6 1443.90 218.101   6
   6 -14  -6 1388.60 209.178   2
   6  14  -5 536.511 157.863   6
   6 -14  -5 675.673 160.115   2
   6  14  -4 1254.23 203.180   6
  -6 -14   4 1387.29 138.056   2
   6 -14  -4 1333.91 194.053   2
   6  14  -3 720.414 171.605   6
   6 -14  -3 576.196 164.867   2
  -6 -14   3 873.669 132.072   2
   6  14  -2 100.165 109.661   6
   6 -14  -2 78.7755 110.626   2
  -6 -14   2 36.6182 76.1329   2
   6  14  -1 182.621 129.279   6
   6 -14  -1 250.125 135.582   2
  -6 -14   1 113.001 81.0258   2
   6  14   0 5826.04 352.302   6
  -6 -14   0 5480.75 316.083   2
   6 -14   0 5817.34 374.117   4
  -6 -14  -1 31807.5 781.647   2
   6 -14   1 30886.9 834.489   4
   6  14   1 31816.3 774.864   6
   6  14   2 182.474 92.4252   6
   6 -14   2 355.151 122.878   4
  -6 -14  -2 304.969 115.136   2
   6 -14   3 859.877 185.580   1
   6 -14   3 580.573 153.706   4
  -6 -14  -3 632.075 161.461   2
   6  14   3 548.342 116.865   6
   6 -14   4 1350.68 202.924   1
   6 -14   4 1560.70 203.607   4
  -6 -14  -4 1702.84 234.022   2
   6 -14   5 153.618 132.347   1
  -6 -14  -5 192.346 129.213   2
   6 -14   6 112.927 104.431   1
  -6 -14  -6 83.7367 134.407   2
   6 -14   7 329.248 140.186   1
  -6 -14  -7 454.740 166.158   2
   6 -14   8 243.372 157.185   1
  -6 -14  -8 114.492 135.006   2
   6  15  -8 39.4716 120.920   6
   6 -15  -8 78.0097 108.834   2
   6  15  -7 1745.75 249.159   6
   6 -15  -7 1777.40 241.819   2
   6  15  -6 213.430 136.123   6
   6 -15  -6 24.2190 106.067   2
   6  15  -5 948.575 196.133   6
   6 -15  -5 635.647 168.550   2
   6  15  -4 241.244 144.603   6
  -6 -15   4 183.417 83.4990   2
   6 -15  -4 408.415 149.452   2
   6  15  -3 1405.49 206.603   6
  -6 -15   3 1532.61 157.763   2
   6 -15  -3 1302.12 198.469   2
   6  15  -2 33.6430 108.920   6
   6 -15  -2 124.032 125.263   2
  -6 -15   2 82.2716 94.2738   2
   6 -15  -1 380.698 148.637   2
   6  15  -1 415.600 138.717   6
  -6 -15   1 355.216 120.339   2
   6  15   0 1409.83 191.672   6
   6 -15   0 1873.25 238.289   2
  -6 -15   0 1644.76 192.354   2
   6 -15   0 1617.45 228.983   4
   6  15   1-158.459 116.745   6
  -6 -15  -1 192.207 107.796   2
   6 -15   1 285.460 168.246   4
   6 -15   2 79.4618 129.571   4
  -6 -15  -2 112.326 105.556   2
   6  15   2 68.1140 95.6155   6
   6 -15   3 2134.39 243.976   4
  -6 -15  -3 2172.41 244.515   2
   6 -15   3 2125.89 255.705   1
   6 -15   4 1967.10 241.959   1
   6 -15   4 1877.57 230.285   4
  -6 -15  -4 2410.21 267.148   2
   6 -15   5 95.9061 119.579   1
   6 -15   5-29.1450 109.251   4
  -6 -15  -5 170.733 121.050   2
  -6 -15  -6 296.364 132.402   2
   6 -15   6 168.016 109.340   1
   6 -15   7 1134.62 196.415   1
  -6 -15  -7 1632.57 245.611   2
   6 -16  -8-21.0586 127.687   2
   6  16  -7 2364.91 283.218   6
   6 -16  -7 2100.29 252.363   2
   6 -16  -6 416.048 162.670   2
   6  16  -6 390.432 165.909   6
   6  16  -5 747.843 180.774   6
   6 -16  -5 664.187 162.268   2
   6  16  -4 463.004 149.865   6
   6 -16  -4 497.616 165.564   2
   6  16  -3 558.196 156.558   6
   6 -16  -3 487.801 162.352   2
  -6 -16   3 379.662 107.419   2
   6  16  -2 1198.21 189.952   6
  -6 -16   2 811.467 140.776   2
   6 -16  -2 1065.78 195.475   2
   6 -16  -1 4642.57 356.066   2
  -6 -16   1 4071.25 283.918   2
   6  16  -1 4448.80 343.812   6
   6 -16   0 169.516 138.987   2
  -6 -16   0 386.901 116.736   2
   6 -16   0 212.702 149.105   4
   6  16   0 260.272 123.248   6
   6  16   1 1540.42 208.254   6
  -6 -16  -1 1860.17 220.613   2
   6 -16   1 1759.07 233.841   4
  -6 -16  -2 53.2250 97.6104   2
   6 -16   2 70.0210 126.142   4
   6  16   2 77.1830 92.7312   6
  -6 -16  -3 2962.38 285.382   2
   6 -16   3 3246.83 299.400   4
   6 -16   3 2776.06 282.696   1
   6 -16   4 1175.43 202.809   1
   6 -16   4 1356.33 211.694   4
  -6 -16  -4 1221.93 207.949   2
   6 -16   5 1338.48 202.446   1
   6 -16   5 1007.80 184.771   4
  -6 -16  -5 980.232 202.399   2
  -6 -16  -6 1885.47 259.948   2
   6 -16   6 2254.91 264.141   1
   6 -16   7 1976.47 258.615   1
  -6 -16  -7 2097.57 282.027   2
   6 -17  -8-59.2815 148.475   2
   6 -17  -7 27.0509 121.949   2
   6  17  -6 288.472 141.201   6
   6 -17  -6 313.587 147.765   2
   6 -17  -5 7738.08 463.132   2
   6  17  -5 7286.87 470.786   6
   6  17  -4 1581.68 232.516   6
   6 -17  -4 1455.39 227.239   2
   6  17  -3-36.7944 116.933   6
   6 -17  -3-29.0725 135.872   2
  -6 -17   3 57.8867 84.1919   2
   6 -17  -2-67.2523 133.089   2
  -6 -17   2 54.7124 85.6335   2
   6 -17  -1 8537.96 483.533   2
   6  17  -1 7748.74 456.999   6
  -6 -17   1 8457.88 413.854   2
   6  17   0 64.7138 119.050   6
   6 -17   0 99.2219 153.653   2
  -6 -17   0 5.21936 94.8301   2
   6 -17   0 273.550 157.953   4
  -6 -17  -1 8663.36 452.987   2
   6 -17   1 8535.92 485.909   4
   6  17   1 8901.45 451.649   6
  -6 -17  -2 3294.00 297.012   2
   6 -17   2 2159.55 246.702   4
   6  17   2 2697.44 251.087   6
  -6 -17  -3 124.544 108.153   2
   6 -17   3 26.6359 116.989   4
   6 -17   3 394.565 166.481   1
   6 -17   4 52.3844 107.425   1
   6 -17   4 141.818 118.437   4
  -6 -17  -4-48.0521 116.932   2
  -6 -17  -5 5123.35 402.855   2
   6 -17   5 4748.42 359.016   4
   6 -17   5 5467.97 395.445   1
   6 -17   6 110.186 136.676   1
  -6 -17  -6 314.502 181.201   2
   6 -18  -7 1562.66 226.459   2
   6  18  -6-181.767 160.927   6
   6 -18  -6 3.24292 116.576   2
   6 -18  -5-83.5360 138.845   2
   6  18  -5-129.178 128.079   6
   6 -18  -4 9123.85 509.672   2
   6  18  -4 9972.19 549.380   6
   6  18  -3 1317.90 231.400   6
   6 -18  -3 1519.27 245.408   2
  -6 -18   3 1678.74 187.049   2
   6  18  -2 721.187 164.062   6
   6 -18  -2 994.362 199.848   2
  -6 -18   2 740.419 153.746   2
   6  18  -1 2204.52 257.668   6
   6 -18  -1 2234.04 271.260   2
  -6 -18   1 2181.35 224.305   2
   6 -18   0 148.808 156.874   2
   6  18   0 107.311 119.529   6
  -6 -18   0 53.4222 107.458   2
   6 -18   0 66.3098 139.184   4
  -6 -18  -1 10250.5 501.070   2
   6 -18   1 10259.2 529.229   4
   6  18   1 10643.7 508.065   6
  -6 -18  -2 730.198 168.468   2
   6 -18   2 799.896 187.809   4
   6 -18   3 1532.79 233.482   1
  -6 -18  -3 1741.67 249.816   2
   6 -18   3 1512.35 228.840   4
   6 -18   4 2779.00 299.156   1
   6 -18   4 2702.57 284.534   4
  -6 -18  -4 2407.00 288.745   2
   6 -18   5 132.199 133.876   4
   6 -18   5 101.948 129.893   1
  -6 -18  -5 399.487 177.600   2
   6 -18   6 3979.72 350.850   1
   6 -19  -6 1788.37 258.461   2
   6  19  -5 396.915 148.222   6
   6 -19  -5 641.268 160.091   2
   6  19  -4 541.512 168.719   6
   6 -19  -4 384.293 164.627   2
   6  19  -3 1599.75 235.944   6
   6 -19  -3 1321.23 234.721   2
  -6 -19   3 1422.92 185.587   2
   6 -19  -2 262.607 150.820   2
  -6 -19   2 104.810 97.5382   2
   6  19  -2-7.20391 124.793   6
   6 -19  -1 1273.85 236.990   2
   6  19  -1 1294.68 217.517   6
  -6 -19   1 931.955 165.795   2
   6 -19   0 1641.97 246.083   2
  -6 -19   0 1391.74 205.109   2
   6 -19   0 1479.98 248.648   4
   6  19   0 1841.10 241.331   6
  -6 -19  -1 761.817 166.348   2
   6 -19   1 561.499 186.223   4
  -6 -19  -2 153.622 143.440   2
   6 -19   2 64.6661 112.111   4
   6 -19   3 422.105 167.299   1
  -6 -19  -3 271.954 136.937   2
   6 -19   3 260.979 143.179   4
  -6 -19  -4 1468.07 228.591   2
   6 -19   4 1654.36 239.358   1
   6 -19   4 1565.99 234.844   4
   6 -19   5 130.675 127.990   4
   6 -19   5 290.882 145.939   1
   6 -20  -5 67.0266 151.710   2
   6  20  -4 2047.83 287.070   6
   6 -20  -4 1903.07 276.913   2
   6  20  -3 344.786 163.179   6
   6 -20  -3 111.555 119.189   2
  -6 -20   2 2161.25 226.592   2
   6 -20  -2 2016.20 273.512   2
   6  20  -2 1568.35 245.715   6
   6 -20  -1 789.457 219.646   2
  -6 -20   1 745.011 157.415   2
   6  20  -1 644.576 166.336   6
  -6 -20   0-217.418 134.043   2
   6 -20   0-117.734 111.988   4
   6  20   0-37.7650 102.394   6
  -6 -20  -1 2925.72 304.370   2
   6 -20   1 3114.58 333.314   4
  -6 -20  -2 194.851 125.475   2
   6 -20   2 100.736 122.091   4
  -6 -20  -3 331.299 146.668   2
   6 -20   3 297.448 162.765   4
  -6 -20  -4 622.972 172.968   2
   6 -20   4 478.744 154.292   4
   6 -20   4 605.134 192.565   1
   6 -20   5-26.0855 130.071   4
   6 -21  -3 123.507 163.968   2
   6 -21  -2 1061.19 229.615   2
  -6 -21   2 672.810 150.053   2
   6  21  -2 978.166 193.803   6
   6 -21  -1 1040.81 225.743   2
  -6 -21   1 1252.84 199.681   2
   6  21  -1 985.228 209.935   6
  -6 -21   0 1433.58 219.047   2
   6 -21   0 1507.88 258.470   4
  -6 -21  -1 3196.90 312.439   2
   6 -21   1 3112.63 328.771   4
  -6 -21  -2 612.684 194.108   2
   6 -21   2 418.707 183.947   4
  -6 -21  -3-288.024 182.101   2
   6 -21   3-106.874 127.713   4
  -6 -22   2 713.515 163.716   2
  -6 -22   1 3059.64 287.668   2
  -6 -22   0 2502.63 277.697   2
  -6 -22  -1 906.954 213.022   2
  -6 -22  -2 3585.22 348.446   2
  -6 -23   1 1340.77 219.336   2
  -6 -23   0 7395.21 452.103   2
  -6 -24   1-82.8473 139.577   2
   7   0 -10-13.8606 87.3369   6
   7   0  -9 146.669 105.152   6
   7   0  -8 945.117 157.786   6
   7   0  -7 68.3089 92.8267   6
   7   0  -6 20535.7 629.219   6
   7   0  -5 160.821 105.210   6
   7   0  -5 6.99124 13.8860   1
   7   0  -4 7993.94 365.395   6
   7   0  -4 6813.60 107.988   1
  -7   0   4 7356.77 147.013   2
  -7   0   3 6.23757 34.7706   2
   7   0  -3-10.1387 88.1512   6
   7   0  -3-10.2827 15.4074   1
   7   0  -2 22068.6 560.382   6
   7   0  -2 21677.2 270.380   1
  -7   0   2 21272.1 362.991   2
   7   0  -1 28.2567 39.5528   1
   7   0  -1-17.5560 84.0741   6
  -7   0   1 2.29284 51.2886   4
   7   0   0 3444.29 207.002   6
   7   0   0 3944.96 169.077   1
  -7   0   0 4132.19 193.790   4
  -7   0  -1 22.0518 48.4486   1
   7   0   1-51.5870 64.9467   6
   7   0   1 9.13290 55.6007   1
   7   0   2 3812.43 194.240   6
   7   0   2 3855.39 207.882   1
   7   0   3-14.3230 45.4940   6
   7   0   3 54.1379 75.1503   1
   7   0   4 592.966 73.6450   6
   7   0   4 593.948 126.762   1
   7   0   5 70.9293 35.9275   6
   7   0   5 160.917 100.700   1
   7   0   5 223.324 128.607   5
   7   0   6 30248.2 758.958   1
   7   0   6 31008.8 769.180   5
   7   0   7 36.8062 91.7996   1
   7   0   7 26.1504 96.7785   5
   7   0   8 1094.00 178.229   1
   7   0   8 1052.00 180.285   5
   7   0   9 213.123 128.994   1
   7   0   9-20.3325 91.8845   5
   7   0  10 88.8733 119.501   1
   7   0  10-8.61285 109.731   5
   7   0  11 97.0622 128.463   5
   7   1 -10 376.890 117.314   6
   7  -1 -10 356.643 119.398   6
   7  -1  -9 275.552 107.949   6
   7   1  -9 307.821 111.422   6
   7   1  -8 4838.10 330.421   6
   7  -1  -8 4943.67 332.971   6
   7   1  -7 171.294 107.645   6
   7  -1  -7 390.984 120.994   6
   7   1  -6 46091.1 952.011   6
   7  -1  -6 49184.4 959.725   6
   7  -1  -6 48252.6 467.213   4
   7   1  -5 794.053 148.947   6
   7  -1  -5 860.459 147.014   6
   7  -1  -5 895.071 62.3450   1
   7  -1  -5 831.909 71.4951   4
  -7   1   5 858.526 50.9126   2
   7   1  -4 6307.39 333.787   6
   7  -1  -4 6685.09 148.785   1
   7  -1  -4 6100.70 323.178   6
  -7   1   4 6499.54 169.776   2
   7  -1  -4 6562.99 200.037   4
  -7  -1   3 13399.4 233.593   2
  -7   1   3 14097.8 280.225   2
   7   1  -3 13645.5 460.632   6
   7  -1  -3 12747.0 446.543   6
   7  -1  -3 13461.7 222.953   1
  -7   1   2 3205.47 149.534   2
   7   1  -2 2993.87 219.113   6
   7  -1  -2 3209.39 220.893   6
   7   1  -2 3238.92 88.3721   1
  -7  -1   2 3120.56 145.546   4
   7  -1  -2 3407.86 125.394   1
   7   1  -1 537.276 111.702   6
   7  -1  -1 692.792 121.761   6
   7   1  -1 531.270 56.5644   1
   7  -1  -1 633.337 69.6202   1
  -7  -1   1 542.217 75.5091   4
  -7   1   1 620.286 91.2842   4
   7   1   0 19959.2 486.636   6
   7  -1   0 20284.3 490.119   6
   7   1   0 19874.1 361.004   1
  -7  -1   0 20270.7 413.582   4
   7  -1   0 20103.2 387.560   1
  -7   1   0 20018.6 429.686   4
  -7  -1   0 19847.6 339.428   1
  -7  -1  -1 1128.66 98.9921   1
   7   1   1 970.045 116.222   6
   7  -1   1 1157.79 124.160   6
   7   1   1 1073.55 101.431   1
   7  -1   1 1121.32 113.519   1
  -7   1  -1 1310.05 115.761   1
   7   1   2 3275.13 180.409   6
   7  -1   2 3357.62 184.878   6
   7   1   2 3437.77 196.908   1
   7  -1   2 3299.25 193.222   1
   7   1   3 8495.63 259.717   6
   7  -1   3 8358.64 266.037   6
   7   1   3 8309.93 330.176   1
   7  -1   3 7926.77 320.266   1
   7   1   4 4145.86 160.240   6
   7  -1   4 4525.76 181.367   6
   7   1   4 4560.42 260.601   1
   7  -1   4 4245.04 257.073   1
   7   1   4 4010.46 262.240   5
   7   1   5 172.148 92.4071   1
   7  -1   5 117.952 40.2783   6
   7  -1   5 119.791 100.872   1
   7   1   5 171.374 92.5334   5
   7   1   5 55.4109 26.8535   6
   7   1   6 890.561 155.068   1
   7  -1   6 798.102 158.712   1
   7   1   6 879.779 151.864   5
   7  -1   6 910.587 152.084   5
   7  -1   6 874.007 53.2076   6
   7   1   7 1534.36 198.529   1
   7  -1   7 1872.90 218.818   1
   7   1   7 1885.72 216.986   5
   7  -1   7 1627.41 201.599   5
   7   1   8 26.7735 108.326   1
   7  -1   8-17.2344 109.276   1
   7   1   8 23.7230 90.6995   5
   7  -1   8 54.1133 106.446   5
   7   1   9-123.429 108.792   1
   7   1   9 68.9385 118.720   5
   7  -1   9-22.9291 102.017   5
   7  -1   9 28.1749 99.6811   1
   7  -1  10 1692.70 244.132   1
   7   1  10 1683.15 218.202   5
   7  -1  10 1518.68 209.914   5
   7   1  10 1380.27 222.264   1
   7  -1  11 518.548 150.817   5
   7   2 -10-37.0249 94.6915   6
   7  -2 -10 90.1446 110.021   6
   7   2  -9 222.820 114.770   6
   7  -2  -9-163.108 111.652   6
   7   2  -8 1549.82 206.088   6
   7  -2  -8 1340.97 183.851   6
   7   2  -7 910.075 154.230   6
   7  -2  -7 1063.84 167.115   6
   7   2  -6 239.544 121.544   6
   7  -2  -6 107.829 108.813   6
   7  -2  -6 162.918 58.2006   4
   7   2  -5 1988.14 209.580   6
   7  -2  -5 1755.85 198.057   6
   7  -2  -5 1887.14 100.350   1
   7  -2  -5 1969.88 122.168   4
  -7   2   5 1846.78 90.8162   2
   7   2  -4 2822.42 231.834   6
   7  -2  -4 2853.63 225.774   6
  -7   2   4 2902.50 128.113   2
   7   2  -4 2923.73 78.6117   5
   7  -2  -4 2887.23 151.587   4
  -7  -2   3 137.023 34.6180   2
   7   2  -3 116.355 99.3483   6
   7  -2  -3 107.099 85.9132   6
  -7   2   3 76.5286 45.7144   2
   7  -2  -3 64.1535 57.8286   4
  -7   2   2 3117.26 158.982   2
   7   2  -2 2935.35 224.230   6
   7  -2  -2 2924.75 217.415   6
   7  -2  -2 2839.01 164.676   4
  -7  -2   2 3283.48 143.139   4
   7  -2  -2 3087.68 138.466   1
   7   2  -1 8755.20 345.065   6
   7   2  -1 9203.06 193.875   1
   7  -2  -1 9159.29 349.968   6
  -7  -2   1 9157.90 257.429   4
  -7   2   1 9357.40 286.049   4
   7  -2  -1 8842.51 244.680   1
  -7   2   1 9395.32 283.023   2
   7   2   0 55.6453 42.2307   1
   7   2   0 17.4641 70.0583   6
  -7  -2   0 74.0846 40.5756   1
   7  -2   0 82.7955 83.2497   6
   7  -2   0 81.2791 53.7267   1
   7   2   1 3171.02 187.886   6
   7   2   1 3461.97 176.654   1
   7  -2   1 3610.00 192.372   1
  -7  -2  -1 3623.76 167.154   1
   7   2   2 8370.38 281.984   6
   7   2   2 8114.67 290.033   1
   7   2   2 8284.90 322.167   5
   7  -2   2 8368.25 311.513   1
   7   2   3 151.284 84.3635   1
   7   2   3 141.379 53.6056   6
   7   2   3 181.571 94.8297   5
   7  -2   3 86.1587 80.7720   1
   7   2   4-1.01800 81.4317   1
   7   2   4-64.0117 79.8764   5
   7   2   4 35.0141 38.0826   6
   7  -2   4 108.283 89.6052   1
   7   2   5 65.6057 28.0093   6
   7   2   5 86.2456 83.9117   1
   7  -2   5 4.56474 44.6961   6
   7   2   5 60.1316 81.9860   5
   7  -2   5 19.7603 87.4091   1
   7  -2   6 36765.7 401.110   6
   7   2   6 33839.7 809.983   1
   7  -2   6 36332.7 839.540   1
   7   2   6 33966.4 807.382   5
   7   2   7 81.5603 91.2151   1
   7  -2   7 184.298 115.567   1
   7   2   7 241.966 120.316   5
   7  -2   7 242.250 113.988   5
   7   2   8 1323.53 193.687   1
   7  -2   8 1386.11 203.701   1
   7   2   8 1305.69 189.577   5
   7  -2   8 1734.62 207.569   5
   7  -2   9 1024.73 187.883   1
   7   2   9 1235.72 205.394   5
   7  -2   9 1158.79 186.064   5
   7   2   9 1042.97 184.710   1
   7  -2  10 319.261 152.096   1
   7  -2  10 210.619 119.573   5
   7   2  10 244.360 131.511   1
   7  -2  11-34.8707 98.0686   5
   7   3 -10 293.746 132.114   6
   7  -3 -10 211.025 102.719   6
   7   3  -9 901.872 173.116   6
   7  -3  -9 778.762 163.683   6
   7   3  -8-96.8460 108.137   6
   7  -3  -8 153.751 112.243   6
   7   3  -7 1825.31 216.751   6
   7  -3  -7 1407.57 182.721   6
   7   3  -6-33.0241 104.332   6
   7  -3  -6 169.034 106.878   6
   7  -3  -6 177.233 64.6815   4
   7   3  -5 153.688 111.386   6
   7  -3  -5 212.095 105.094   6
   7  -3  -5 243.518 65.1915   4
  -7   3   5 270.916 50.7186   2
   7   3  -4 2653.58 223.724   6
   7  -3  -4 2067.06 205.718   6
  -7   3   4 2672.20 134.228   2
   7  -3  -4 2305.44 148.394   4
  -7   3   3 4958.93 191.047   2
   7   3  -3 4843.51 287.616   6
   7  -3  -3 4674.84 280.911   6
   7   3  -3 4674.79 134.035   5
   7  -3  -3 4595.06 211.751   4
  -7  -3   3 4749.77 124.344   2
  -7   3   2 274.319 68.8604   2
   7   3  -2 306.896 104.582   6
   7  -3  -2 152.464 84.8106   6
   7   3  -2 262.903 55.4906   5
   7  -3  -2 293.292 74.9301   4
  -7  -3   2 201.375 45.5840   4
  -7   3   1 492.891 91.1053   2
   7   3  -1 274.640 87.6757   6
   7  -3  -1 439.853 75.5602   1
   7   3  -1 249.245 55.5564   5
   7  -3  -1 326.360 79.4444   4
  -7  -3   1 447.222 47.1063   1
   7   3   0 1893.63 163.851   6
   7   3   0 2141.25 120.870   1
   7   3   0 2280.29 150.304   5
  -7  -3   0 2197.42 114.980   1
   7  -3   0 2274.26 149.393   1
   7   3   1 1277.08 108.580   1
   7   3   1 1420.56 137.384   6
  -7  -3  -1 1518.42 127.460   6
   7   3   1 1506.10 142.781   5
  -7  -3  -1 1244.68 102.494   1
   7  -3   1 1337.43 128.022   1
   7   3   2 495.679 92.2377   1
   7  -3   2 426.014 94.7924   1
   7   3   2 398.615 79.5706   6
   7   3   2 413.860 94.0649   5
   7   3   3 5999.34 219.164   6
   7   3   3 5599.63 269.558   1
   7   3   3 5335.93 285.814   5
   7  -3   3 5926.70 285.133   1
   7   3   4 94.6167 39.4565   6
   7   3   4 40.1570 82.7807   5
   7   3   4 113.722 75.1128   1
   7  -3   4-30.1036 79.8599   1
   7   3   5 813.759 128.711   1
   7   3   5 916.475 154.905   5
   7  -3   5 938.861 141.923   1
   7   3   5 1051.13 62.9439   6
   7   3   6 24432.9 685.374   1
   7  -3   6 23749.8 683.688   1
   7   3   6 22891.2 673.661   5
   7   3   7 327.175 124.643   1
   7  -3   7 297.740 109.751   1
   7   3   7 470.134 133.834   5
   7  -3   7 575.944 134.457   5
   7  -3   8 383.629 141.305   1
   7   3   8 305.006 121.794   5
   7  -3   8 306.536 114.186   5
   7   3   8 525.594 151.442   1
   7  -3   9 1761.35 224.434   1
   7   3   9 1405.17 215.342   5
   7  -3   9 1635.01 212.665   5
   7   3   9 1552.57 227.356   1
   7  -3  10 3580.89 325.583   1
   7  -3  10 4621.57 342.466   5
  -7  -3 -10 3939.93 350.413   2
   7  -3  11 1747.59 230.094   5
   7   4 -10 1164.27 189.903   6
   7  -4 -10 1210.53 181.273   6
   7   4  -9 457.143 131.187   6
   7  -4  -9 537.374 139.553   6
   7   4  -8 577.395 152.615   6
   7  -4  -8 595.761 152.095   6
   7   4  -7 129.909 94.6366   6
   7  -4  -7-171.670 122.716   6
   7   4  -6 6943.28 383.810   6
   7  -4  -6 7427.69 384.959   6
   7  -4  -6 7527.50 248.541   2
   7   4  -5 168.880 109.941   6
   7  -4  -5 120.097 107.924   6
   7  -4  -5 172.351 75.7811   4
  -7   4   5 56.5046 38.5757   2
   7   4  -4 2295.38 216.530   6
   7  -4  -4 2152.06 203.622   6
  -7   4   4 2444.24 138.372   2
   7  -4  -4 2398.14 163.551   4
   7   4  -3 73.2045 86.8360   6
   7  -4  -3 65.0003 86.0172   6
  -7   4   3 90.5075 53.4799   2
   7  -4  -3 82.7285 58.8750   4
  -7  -4   3 49.1517 27.7020   4
  -7  -4   3 34.9760 22.2721   2
  -7   4   2 1963.74 135.828   2
   7   4  -2 2080.14 189.810   6
   7   4  -2 1890.59 109.334   5
  -7  -4   2 1679.16 98.4241   4
   7  -4  -2 1799.68 149.161   4
  -7  -4   2 1585.07 102.223   2
   7   4  -1 1573.29 166.499   6
   7   4  -1 1541.30 114.833   5
   7  -4  -1 1752.90 152.364   4
  -7   4   1 1907.25 150.789   2
  -7  -4   1 1616.07 79.5888   1
   7   4   0 58627.8 851.714   6
   7   4   0 57660.8 734.760   5
  -7  -4   0 57936.5 575.184   1
   7  -4   0 58669.2 842.415   4
   7  -4   0 57387.8 750.077   1
  -7  -4  -1 451.561 73.5534   1
   7  -4   1 580.396 97.3198   1
   7   4   1 511.790 95.8868   6
   7   4   1 438.740 90.9234   5
   7   4   1 499.043 80.9584   1
   7   4   2 1283.93 120.748   6
  -7  -4  -2 1293.18 111.329   6
   7   4   2 1298.81 141.369   5
   7  -4   2 1265.32 141.473   1
   7   4   2 1179.67 121.897   1
   7   4   3 2662.31 151.656   6
   7   4   3 2489.52 189.870   1
   7   4   3 2523.10 201.628   5
   7  -4   3 2445.40 194.942   1
   7   4   4 6729.96 203.695   6
   7   4   4 6378.84 314.453   1
   7   4   4 6853.58 335.547   5
   7  -4   4 6418.95 327.707   1
   7   4   5 65.7575 28.3714   6
   7   4   5 2.65999 98.1685   5
   7  -4   5-27.3321 99.5854   1
   7   4   5 18.5931 80.7109   1
   7   4   6 3923.33 289.249   1
   7   4   6 3499.89 276.739   5
   7  -4   6 3621.96 276.434   1
   7   4   7 1204.35 184.544   5
   7  -4   7 1151.91 172.219   1
   7   4   7 1638.79 203.393   1
   7  -4   8 289.736 127.985   1
   7   4   8 381.694 138.028   5
   7  -4   8 609.558 154.116   5
   7   4   8 328.050 142.261   1
  -7  -4  -9 1991.67 246.442   2
   7  -4   9 2077.66 250.599   1
   7  -4   9 2046.04 239.876   5
  -7  -4 -10 816.083 179.621   2
   7  -4  10 1344.43 219.747   1
   7  -4  10 1530.08 215.347   5
   7  -4  11 58.0070 121.853   5
   7   5 -10 626.428 150.299   6
   7  -5 -10 665.325 147.710   6
   7   5  -9 1456.26 203.548   6
   7  -5  -9 1587.31 204.765   6
   7  -5  -8 3723.85 293.116   6
   7   5  -8 3933.73 313.906   6
   7   5  -7 1484.97 200.430   6
   7  -5  -7 1431.83 181.738   6
   7  -5  -6 385.403 90.8762   2
   7   5  -6-88.9843 116.611   6
   7  -5  -6 371.047 123.563   6
   7   5  -5 2102.53 216.139   6
   7  -5  -5 2165.91 215.004   6
  -7   5   5 2488.36 142.774   2
   7  -5  -5 2642.04 172.552   2
   7   5  -4 5837.59 336.519   6
   7  -5  -4 5441.61 316.927   6
  -7   5   4 5703.49 219.445   2
   7  -5  -4 6101.09 267.695   4
   7   5  -3 878.963 141.789   6
  -7  -5   3 774.969 58.2092   2
  -7   5   3 868.690 104.046   2
  -7  -5   3 794.769 58.2542   4
   7  -5  -3 912.760 120.275   4
   7   5  -2 453.926 118.231   6
  -7  -5   2 484.030 64.0647   2
   7  -5  -2 600.393 103.790   4
  -7  -5   2 354.581 25.9907   1
   7   5  -1 14222.5 455.496   6
   7   5  -1 14267.7 336.250   5
  -7  -5   1 13941.4 236.937   1
   7  -5  -1 14082.7 419.450   4
  -7  -5   1 13321.8 333.133   2
   7  -5   0 153.497 81.0410   1
   7   5   0 54.6435 71.6953   6
   7   5   0 64.4175 63.4607   5
   7  -5   0 5.77177 95.8431   4
  -7  -5   0 81.4055 40.4257   1
   7   5   1 5454.15 252.796   6
   7   5   1 5575.93 259.942   5
  -7  -5  -1 5406.33 204.539   1
   7  -5   1 5527.03 261.842   1
   7   5   2 50.2783 58.6082   6
  -7  -5  -2 238.310 60.7108   6
   7   5   2 251.086 81.7707   5
   7  -5   2 207.591 91.0613   1
   7   5   3 2310.54 145.761   6
   7   5   3 2281.13 183.096   1
[truncated: 193,154 more chars]
