# Supplementary material for: Structural and Functional Diversity in Rigid Thiosemicarbazones with Extended Aromatic Frameworks: Microwave-Assisted Synthesis and Structural Investigations
Source: ACS Omega. 2023 Apr 25;8(18):16047–79. doi: 10.1021/acsomega.2c08157 (PMC10173449; doi:10.1021/acsomega.2c08157)
Supplement: Supplementary file 1 — ao2c08157_si_001.zip [file ao2c08157_si_001.zip › Updated Cifs_files/12 - e15sip2.cif]

 
data_e15sip2
 
_audit_creation_method            'SHELXL-2014/7'
_shelx_SHELXL_version_number      '2014/7'
_chemical_name_systematic         ?
_chemical_name_common             ?
_chemical_melting_point           ?
_chemical_formula_moiety         'C20 H15 N3 O S'
_chemical_formula_sum            'C20 H15 N3 O S' 
_chemical_formula_weight          345.41

loop_
 _atom_type_symbol
 _atom_type_description
 _atom_type_scat_dispersion_real
 _atom_type_scat_dispersion_imag
 _atom_type_scat_source
 'C'  'C'   0.0033   0.0016
 'International Tables Vol C Tables 4.2.6.8 and 6.1.1.4'
 'H'  'H'   0.0000   0.0000
 'International Tables Vol C Tables 4.2.6.8 and 6.1.1.4'
 'N'  'N'   0.0061   0.0033
 'International Tables Vol C Tables 4.2.6.8 and 6.1.1.4'
 'O'  'O'   0.0106   0.0060
 'International Tables Vol C Tables 4.2.6.8 and 6.1.1.4'
 'S'  'S'   0.1246   0.1234
 'International Tables Vol C Tables 4.2.6.8 and 6.1.1.4'
 
_space_group_crystal_system       triclinic
_space_group_IT_number            2
_space_group_name_H-M_alt         'P -1'
_space_group_name_Hall            '-P 1'
 
_shelx_space_group_comment
;
The symmetry employed for this shelxl refinement is uniquely defined
by the following loop, which should always be used as a source of
symmetry information in preference to the above space-group names.
They are only intended as comments.
;
 
loop_
 _space_group_symop_operation_xyz
 'x, y, z'
 '-x, -y, -z'
 
_cell_length_a                    8.1032(3)
_cell_length_b                    9.0297(3)
_cell_length_c                    11.1963(4)
_cell_angle_alpha                 79.553(3)
_cell_angle_beta                  87.125(3)
_cell_angle_gamma                 85.009(3)
_cell_volume                      802.10(5)
_cell_formula_units_Z             2
_cell_measurement_temperature     150(2)
_cell_measurement_reflns_used   8972
_cell_measurement_theta_min     3.9880
_cell_measurement_theta_max     29.0760
 
_exptl_crystal_description        block
_exptl_crystal_colour             orange
_exptl_crystal_density_meas       ?
_exptl_crystal_density_method     ?
_exptl_crystal_density_diffrn     1.430          
_exptl_crystal_F_000              360
_exptl_transmission_factor_min    ?
_exptl_transmission_factor_max    ?
_exptl_crystal_size_max           0.300
_exptl_crystal_size_mid           0.300
_exptl_crystal_size_min           0.200
_exptl_absorpt_coefficient_mu     0.215
_shelx_estimated_absorpt_T_min    0.938
_shelx_estimated_absorpt_T_max    0.958
_exptl_absorpt_correction_T_min                   0.97450
_exptl_absorpt_correction_T_max                   1.00000
_exptl_absorpt_correction_type            'multi-scan'
_exptl_absorpt_process_details
;
CrysAlisPro, Agilent Technologies,
Version 1.171.37.33 (release 27-03-2014 CrysAlis171 .NET)
(compiled Mar 27 2014,17:12:48)
Empirical absorption correction using spherical harmonics,
 implemented in SCALE3 ABSPACK scaling algorithm.
;
_diffrn_ambient_temperature       150(2)
_diffrn_radiation_wavelength      0.71073
_diffrn_radiation_type            MoK\a
_diffrn_radiation_monochromator 'graphite'
_diffrn_measurement_device 'four-circle diffractometer'
_diffrn_measurement_device_type 'New Xcalibur, EosS2'
_diffrn_detector 'CCD plate'
_diffrn_detector_type 'EosS2'
_diffrn_detector_area_resol_mean 8.0734
_diffrn_reflns_number             20946
_diffrn_reflns_av_unetI/netI      0.0241
_diffrn_reflns_av_R_equivalents   0.0291
_diffrn_reflns_limit_h_min        -10
_diffrn_reflns_limit_h_max        10
_diffrn_reflns_limit_k_min        -12
_diffrn_reflns_limit_k_max        12
_diffrn_reflns_limit_l_min        -14
_diffrn_reflns_limit_l_max        15
_diffrn_reflns_theta_min          3.512
_diffrn_reflns_theta_max          29.244
_diffrn_reflns_theta_full         25.242
_diffrn_measured_fraction_theta_max   0.921
_diffrn_measured_fraction_theta_full  0.997
_diffrn_reflns_Laue_measured_fraction_max    0.921
_diffrn_reflns_Laue_measured_fraction_full   0.997
_diffrn_reflns_point_group_measured_fraction_max   0.921
_diffrn_reflns_point_group_measured_fraction_full  0.997
_reflns_number_total              4026
_reflns_number_gt                 3581
_reflns_threshold_expression      'I > 2\s(I)'
_reflns_Friedel_coverage          0.000
_reflns_Friedel_fraction_max      .
_reflns_Friedel_fraction_full     .
 
_reflns_special_details
;
 Reflections were merged by SHELXL according to the crystal
 class for the calculation of statistics and refinement.
 
 _reflns_Friedel_fraction is defined as the number of unique
 Friedel pairs measured divided by the number that would be
 possible theoretically, ignoring centric projections and
 systematic absences.
;
 
_computing_data_collection
;
CrysAlisPro, Agilent Technologies,
Version 1.171.37.33 (release 27-03-2014 CrysAlis171 .NET)
(compiled Mar 27 2014,17:12:48)
;
_computing_cell_refinement
;
CrysAlisPro, Agilent Technologies,
Version 1.171.37.33 (release 27-03-2014 CrysAlis171 .NET)
(compiled Mar 27 2014,17:12:48)
;
_computing_data_reduction
;
CrysAlisPro, Agilent Technologies,
Version 1.171.37.33 (release 27-03-2014 CrysAlis171 .NET)
(compiled Mar 27 2014,17:12:48)
;
_computing_structure_solution     
; 
 SIR97- Altomare A., Burla M.C., Camalli M., Cascarano G.L., Giacovazzo C. , 
 Guagliardi A., Moliterni A.G.G., Polidori G.,Spagna R. 
 (1999) J. Appl. Cryst. 32, 115-119
;
_computing_structure_refinement   
;
 SHELXL-2014/7 (Sheldrick, 2014)
 Sheldrick GM (2008) Acta Crystallogr A64:112--122 and 
 C. B. H\"ubschle, G. M. Sheldrick and B. Dittrich
 ShelXle: a Qt graphical user interface for SHELXL
 J. Appl. Cryst., 44, (2011) 1281-1284.
;
_computing_molecular_graphics  

'ORTEP3 for Windows - Farrugia, L. J. J. Appl. Crystallogr. 1997, 30, 565'

_computing_publication_material    
;
 'WinGX publication routines, Farrugia, 
 L. J., J. Appl. Crystallogr., 1999, 32, 837-838
; 
_refine_special_details           
;
NH hydrogen atoms have been located in the diference Fourier map and were refined freely.
;
_refine_ls_structure_factor_coef  Fsqd
_refine_ls_matrix_type            full
_refine_ls_weighting_scheme       calc
_refine_ls_weighting_details
'w=1/[\s^2^(Fo^2^)+(0.0593P)^2^+0.2704P] where P=(Fo^2^+2Fc^2^)/3'
_atom_sites_solution_primary      ?
_atom_sites_solution_secondary    ?
_atom_sites_solution_hydrogens    mixed
_refine_ls_hydrogen_treatment     mixed
_refine_ls_extinction_method      none
_refine_ls_extinction_coef        .
_refine_ls_number_reflns          4026
_refine_ls_number_parameters      234
_refine_ls_number_restraints      0
_refine_ls_R_factor_all           0.0508
_refine_ls_R_factor_gt            0.0437
_refine_ls_wR_factor_ref          0.1180
_refine_ls_wR_factor_gt           0.1141
_refine_ls_goodness_of_fit_ref    1.102
_refine_ls_restrained_S_all       1.102
_refine_ls_shift/su_max           0.000
_refine_ls_shift/su_mean          0.000
 
loop_
 _atom_site_label
 _atom_site_type_symbol
 _atom_site_fract_x
 _atom_site_fract_y
 _atom_site_fract_z
 _atom_site_U_iso_or_equiv
 _atom_site_adp_type
 _atom_site_occupancy
 _atom_site_site_symmetry_order  
 _atom_site_calc_flag
 _atom_site_refinement_flags_posn
 _atom_site_refinement_flags_adp
 _atom_site_refinement_flags_occupancy
 _atom_site_disorder_assembly
 _atom_site_disorder_group
S S 0.76509(5) 0.30900(4) 0.02898(3) 0.02510(12) Uani 1 1 d . . . . .
N1 N 0.66489(15) 0.59041(14) 0.05927(11) 0.0209(3) Uani 1 1 d . . . . .
H1 H 0.609(2) 0.646(2) 0.1026(18) 0.033(5) Uiso 1 1 d . . . . .
N2 N 0.57618(14) 0.39819(14) 0.20406(11) 0.0194(2) Uani 1 1 d . . . . .
H2 H 0.577(2) 0.299(2) 0.2366(18) 0.036(5) Uiso 1 1 d . . . . .
N3 N 0.49054(13) 0.50303(13) 0.25807(10) 0.0166(2) Uani 1 1 d . . . . .
O O 0.46356(14) 0.19743(11) 0.37298(10) 0.0274(3) Uani 1 1 d . . . . .
C1 C 0.8040(3) 0.9334(2) -0.09322(16) 0.0396(4) Uani 1 1 d . . . . .
H1A H 0.9199 0.9077 -0.0871 0.048 Uiso 1 1 calc R U . . .
H1B H 0.7627 1.0364 -0.1109 0.048 Uiso 1 1 calc R U . . .
C2 C 0.7011(2) 0.82664(18) -0.07719(14) 0.0295(3) Uani 1 1 d . . . . .
H2A H 0.5860 0.8557 -0.0838 0.035 Uiso 1 1 calc R U . . .
C3 C 0.75481(18) 0.66128(16) -0.04900(13) 0.0215(3) Uani 1 1 d . . . . .
H3A H 0.7328 0.6130 -0.1186 0.026 Uiso 1 1 calc R U . . .
H3B H 0.8754 0.6473 -0.0355 0.026 Uiso 1 1 calc R U . . .
C4 C 0.66702(16) 0.44280(16) 0.09751(12) 0.0185(3) Uani 1 1 d . . . . .
C5 C 0.40338(16) 0.46184(15) 0.35825(12) 0.0160(3) Uani 1 1 d . . . . .
C6 C 0.39426(16) 0.30167(15) 0.41933(12) 0.0177(3) Uani 1 1 d . . . . .
C7 C 0.30103(16) 0.27202(15) 0.53584(12) 0.0168(3) Uani 1 1 d . . . . .
C8 C 0.30247(18) 0.12494(16) 0.60030(13) 0.0218(3) Uani 1 1 d . . . . .
H8 H 0.3635 0.0451 0.5687 0.026 Uiso 1 1 calc R U . . .
C9 C 0.21460(19) 0.09426(17) 0.71116(14) 0.0256(3) Uani 1 1 d . . . . .
H9 H 0.2184 -0.0059 0.7559 0.031 Uiso 1 1 calc R U . . .
C10 C 0.12233(18) 0.20896(17) 0.75592(13) 0.0229(3) Uani 1 1 d . . . . .
H10 H 0.0601 0.1865 0.8302 0.027 Uiso 1 1 calc R U . . .
C11 C 0.11901(16) 0.35894(16) 0.69307(12) 0.0177(3) Uani 1 1 d . . . . .
C12 C 0.02568(17) 0.47933(17) 0.74088(13) 0.0211(3) Uani 1 1 d . . . . .
H12 H -0.0395 0.4569 0.8138 0.025 Uiso 1 1 calc R U . . .
C13 C 0.02969(17) 0.62394(16) 0.68314(12) 0.0201(3) Uani 1 1 d . . . . .
H13 H -0.0324 0.7019 0.7165 0.024 Uiso 1 1 calc R U . . .
C14 C 0.12606(16) 0.66230(15) 0.57212(12) 0.0171(3) Uani 1 1 d . . . . .
C15 C 0.13438(18) 0.81310(16) 0.51419(13) 0.0214(3) Uani 1 1 d . . . . .
H15 H 0.0753 0.8917 0.5486 0.026 Uiso 1 1 calc R U . . .
C16 C 0.22722(19) 0.84817(16) 0.40818(14) 0.0238(3) Uani 1 1 d . . . . .
H16 H 0.2320 0.9507 0.3701 0.029 Uiso 1 1 calc R U . . .
C17 C 0.31445(18) 0.73433(16) 0.35620(13) 0.0204(3) Uani 1 1 d . . . . .
H17 H 0.3770 0.7600 0.2824 0.025 Uiso 1 1 calc R U . . .
C18 C 0.31081(16) 0.58354(15) 0.41140(12) 0.0154(3) Uani 1 1 d . . . . .
C19 C 0.21592(15) 0.54611(14) 0.52067(12) 0.0145(3) Uani 1 1 d . . . . .
C20 C 0.21157(15) 0.39206(15) 0.58239(12) 0.0150(3) Uani 1 1 d . . . . .
 
loop_
 _atom_site_aniso_label
 _atom_site_aniso_U_11
 _atom_site_aniso_U_22
 _atom_site_aniso_U_33
 _atom_site_aniso_U_23
 _atom_site_aniso_U_13
 _atom_site_aniso_U_12
S 0.0242(2) 0.0254(2) 0.0253(2) -0.00710(14) 0.00819(14) 0.00052(14)
N1 0.0219(6) 0.0216(6) 0.0184(6) -0.0039(5) 0.0062(5) -0.0012(5)
N2 0.0196(6) 0.0188(6) 0.0188(6) -0.0032(5) 0.0048(4) 0.0001(4)
N3 0.0142(5) 0.0197(6) 0.0157(5) -0.0035(4) 0.0011(4) -0.0003(4)
O 0.0354(6) 0.0166(5) 0.0278(6) -0.0035(4) 0.0111(5) 0.0029(4)
C1 0.0550(11) 0.0286(9) 0.0334(9) 0.0021(7) -0.0014(8) -0.0094(8)
C2 0.0344(9) 0.0287(8) 0.0228(8) 0.0002(6) 0.0033(6) -0.0011(6)
C3 0.0207(7) 0.0246(7) 0.0187(7) -0.0026(5) 0.0043(5) -0.0045(5)
C4 0.0141(6) 0.0247(7) 0.0166(6) -0.0037(5) 0.0006(5) -0.0013(5)
C5 0.0138(6) 0.0172(6) 0.0167(6) -0.0028(5) 0.0007(5) -0.0006(5)
C6 0.0164(6) 0.0168(6) 0.0192(7) -0.0031(5) 0.0025(5) -0.0002(5)
C7 0.0149(6) 0.0169(6) 0.0182(6) -0.0022(5) 0.0004(5) -0.0016(5)
C8 0.0227(7) 0.0159(6) 0.0258(7) -0.0020(5) 0.0021(6) -0.0006(5)
C9 0.0299(8) 0.0186(7) 0.0253(8) 0.0039(6) 0.0021(6) -0.0033(6)
C10 0.0255(7) 0.0252(7) 0.0169(6) 0.0003(5) 0.0040(5) -0.0067(6)
C11 0.0161(6) 0.0215(7) 0.0158(6) -0.0036(5) 0.0000(5) -0.0030(5)
C12 0.0201(7) 0.0278(7) 0.0161(6) -0.0058(5) 0.0041(5) -0.0043(6)
C13 0.0190(7) 0.0242(7) 0.0183(7) -0.0087(5) 0.0020(5) 0.0007(5)
C14 0.0161(6) 0.0182(6) 0.0175(6) -0.0045(5) -0.0013(5) -0.0005(5)
C15 0.0246(7) 0.0161(6) 0.0237(7) -0.0063(5) -0.0014(5) 0.0035(5)
C16 0.0300(8) 0.0145(6) 0.0252(7) -0.0002(5) -0.0008(6) 0.0001(5)
C17 0.0232(7) 0.0181(7) 0.0186(7) -0.0002(5) 0.0012(5) -0.0012(5)
C18 0.0143(6) 0.0162(6) 0.0153(6) -0.0021(5) -0.0007(5) -0.0013(5)
C19 0.0130(6) 0.0155(6) 0.0152(6) -0.0031(5) -0.0019(5) -0.0012(5)
C20 0.0128(6) 0.0166(6) 0.0156(6) -0.0025(5) -0.0009(5) -0.0023(5)
 
_geom_special_details
;
 All esds (except the esd in the dihedral angle between two l.s. planes)
 are estimated using the full covariance matrix.  The cell esds are taken
 into account individually in the estimation of esds in distances, angles
 and torsion angles; correlations between esds in cell parameters are only
 used when they are defined by crystal symmetry.  An approximate (isotropic)
 treatment of cell esds is used for estimating esds involving l.s. planes.
;
 
loop_
 _geom_bond_atom_site_label_1
 _geom_bond_atom_site_label_2
 _geom_bond_distance
 _geom_bond_site_symmetry_2
 _geom_bond_publ_flag
S C4 1.6697(14) . ?
N1 C4 1.3229(19) . ?
N1 C3 1.4565(17) . ?
N1 H1 0.85(2) . ?
N2 N3 1.3397(16) . ?
N2 C4 1.3843(18) . ?
N2 H2 0.91(2) . ?
N3 C5 1.3078(17) . ?
O C6 1.2355(17) . ?
C1 C2 1.311(2) . ?
C1 H1A 0.9500 . ?
C1 H1B 0.9500 . ?
C2 C3 1.499(2) . ?
C2 H2A 0.9500 . ?
C3 H3A 0.9900 . ?
C3 H3B 0.9900 . ?
C5 C18 1.4742(18) . ?
C5 C6 1.4899(18) . ?
C6 C7 1.4676(18) . ?
C7 C8 1.3911(19) . ?
C7 C20 1.4150(18) . ?
C8 C9 1.395(2) . ?
C8 H8 0.9500 . ?
C9 C10 1.378(2) . ?
C9 H9 0.9500 . ?
C10 C11 1.407(2) . ?
C10 H10 0.9500 . ?
C11 C20 1.4139(18) . ?
C11 C12 1.4379(19) . ?
C12 C13 1.350(2) . ?
C12 H12 0.9500 . ?
C13 C14 1.4382(19) . ?
C13 H13 0.9500 . ?
C14 C15 1.4038(19) . ?
C14 C19 1.4167(18) . ?
C15 C16 1.375(2) . ?
C15 H15 0.9500 . ?
C16 C17 1.394(2) . ?
C16 H16 0.9500 . ?
C17 C18 1.3917(19) . ?
C17 H17 0.9500 . ?
C18 C19 1.4154(18) . ?
C19 C20 1.4391(18) . ?
 
loop_
 _geom_angle_atom_site_label_1
 _geom_angle_atom_site_label_2
 _geom_angle_atom_site_label_3
 _geom_angle
 _geom_angle_site_symmetry_1
 _geom_angle_site_symmetry_3
 _geom_angle_publ_flag
C4 N1 C3 124.30(12) . . ?
C4 N1 H1 116.5(13) . . ?
C3 N1 H1 119.2(13) . . ?
N3 N2 C4 119.43(12) . . ?
N3 N2 H2 121.1(13) . . ?
C4 N2 H2 119.5(13) . . ?
C5 N3 N2 119.85(12) . . ?
C2 C1 H1A 120.0 . . ?
C2 C1 H1B 120.0 . . ?
H1A C1 H1B 120.0 . . ?
C1 C2 C3 123.75(16) . . ?
C1 C2 H2A 118.1 . . ?
C3 C2 H2A 118.1 . . ?
N1 C3 C2 109.86(12) . . ?
N1 C3 H3A 109.7 . . ?
C2 C3 H3A 109.7 . . ?
N1 C3 H3B 109.7 . . ?
C2 C3 H3B 109.7 . . ?
H3A C3 H3B 108.2 . . ?
N1 C4 N2 115.39(12) . . ?
N1 C4 S 126.37(11) . . ?
N2 C4 S 118.23(11) . . ?
N3 C5 C18 116.67(12) . . ?
N3 C5 C6 123.65(12) . . ?
C18 C5 C6 119.68(11) . . ?
O C6 C7 121.28(12) . . ?
O C6 C5 120.74(12) . . ?
C7 C6 C5 117.98(11) . . ?
C8 C7 C20 120.42(12) . . ?
C8 C7 C6 119.31(12) . . ?
C20 C7 C6 120.27(12) . . ?
C7 C8 C9 120.24(13) . . ?
C7 C8 H8 119.9 . . ?
C9 C8 H8 119.9 . . ?
C10 C9 C8 120.14(13) . . ?
C10 C9 H9 119.9 . . ?
C8 C9 H9 119.9 . . ?
C9 C10 C11 120.92(13) . . ?
C9 C10 H10 119.5 . . ?
C11 C10 H10 119.5 . . ?
C10 C11 C20 119.42(12) . . ?
C10 C11 C12 121.03(12) . . ?
C20 C11 C12 119.53(12) . . ?
C13 C12 C11 120.69(12) . . ?
C13 C12 H12 119.7 . . ?
C11 C12 H12 119.7 . . ?
C12 C13 C14 121.29(12) . . ?
C12 C13 H13 119.4 . . ?
C14 C13 H13 119.4 . . ?
C15 C14 C19 119.20(12) . . ?
C15 C14 C13 121.27(12) . . ?
C19 C14 C13 119.53(12) . . ?
C16 C15 C14 120.65(13) . . ?
C16 C15 H15 119.7 . . ?
C14 C15 H15 119.7 . . ?
C15 C16 C17 120.50(13) . . ?
C15 C16 H16 119.8 . . ?
C17 C16 H16 119.8 . . ?
C18 C17 C16 120.65(13) . . ?
C18 C17 H17 119.7 . . ?
C16 C17 H17 119.7 . . ?
C17 C18 C19 119.35(12) . . ?
C17 C18 C5 121.38(12) . . ?
C19 C18 C5 119.27(11) . . ?
C18 C19 C14 119.65(12) . . ?
C18 C19 C20 121.26(12) . . ?
C14 C19 C20 119.08(12) . . ?
C11 C20 C7 118.81(12) . . ?
C11 C20 C19 119.83(12) . . ?
C7 C20 C19 121.35(12) . . ?
 
loop_
 _geom_torsion_atom_site_label_1
 _geom_torsion_atom_site_label_2
 _geom_torsion_atom_site_label_3
 _geom_torsion_atom_site_label_4
 _geom_torsion
 _geom_torsion_site_symmetry_1
 _geom_torsion_site_symmetry_2
 _geom_torsion_site_symmetry_3
 _geom_torsion_site_symmetry_4
 _geom_torsion_publ_flag
C4 N2 N3 C5 179.48(12) . . . . ?
C4 N1 C3 C2 170.04(13) . . . . ?
C1 C2 C3 N1 127.02(17) . . . . ?
C3 N1 C4 N2 178.59(12) . . . . ?
C3 N1 C4 S -2.3(2) . . . . ?
N3 N2 C4 N1 1.99(19) . . . . ?
N3 N2 C4 S -177.16(9) . . . . ?
N2 N3 C5 C18 -179.22(11) . . . . ?
N2 N3 C5 C6 0.9(2) . . . . ?
N3 C5 C6 O -4.1(2) . . . . ?
C18 C5 C6 O 176.09(12) . . . . ?
N3 C5 C6 C7 175.83(12) . . . . ?
C18 C5 C6 C7 -4.03(18) . . . . ?
O C6 C7 C8 5.5(2) . . . . ?
C5 C6 C7 C8 -174.34(12) . . . . ?
O C6 C7 C20 -174.88(13) . . . . ?
C5 C6 C7 C20 5.24(19) . . . . ?
C20 C7 C8 C9 0.5(2) . . . . ?
C6 C7 C8 C9 -179.95(13) . . . . ?
C7 C8 C9 C10 1.7(2) . . . . ?
C8 C9 C10 C11 -2.0(2) . . . . ?
C9 C10 C11 C20 0.1(2) . . . . ?
C9 C10 C11 C12 -178.65(13) . . . . ?
C10 C11 C12 C13 176.68(13) . . . . ?
C20 C11 C12 C13 -2.1(2) . . . . ?
C11 C12 C13 C14 0.4(2) . . . . ?
C12 C13 C14 C15 -177.96(13) . . . . ?
C12 C13 C14 C19 1.4(2) . . . . ?
C19 C14 C15 C16 0.6(2) . . . . ?
C13 C14 C15 C16 179.90(13) . . . . ?
C14 C15 C16 C17 0.2(2) . . . . ?
C15 C16 C17 C18 -0.8(2) . . . . ?
C16 C17 C18 C19 0.7(2) . . . . ?
C16 C17 C18 C5 -179.49(12) . . . . ?
N3 C5 C18 C17 0.98(19) . . . . ?
C6 C5 C18 C17 -179.15(12) . . . . ?
N3 C5 C18 C19 -179.19(11) . . . . ?
C6 C5 C18 C19 0.68(18) . . . . ?
C17 C18 C19 C14 0.08(19) . . . . ?
C5 C18 C19 C14 -179.76(11) . . . . ?
C17 C18 C19 C20 -178.56(12) . . . . ?
C5 C18 C19 C20 1.61(19) . . . . ?
C15 C14 C19 C18 -0.70(19) . . . . ?
C13 C14 C19 C18 179.97(12) . . . . ?
C15 C14 C19 C20 177.96(12) . . . . ?
C13 C14 C19 C20 -1.37(18) . . . . ?
C10 C11 C20 C7 2.03(19) . . . . ?
C12 C11 C20 C7 -179.21(12) . . . . ?
C10 C11 C20 C19 -176.76(12) . . . . ?
C12 C11 C20 C19 2.00(19) . . . . ?
C8 C7 C20 C11 -2.32(19) . . . . ?
C6 C7 C20 C11 178.11(11) . . . . ?
C8 C7 C20 C19 176.46(12) . . . . ?
C6 C7 C20 C19 -3.12(19) . . . . ?
C18 C19 C20 C11 178.34(11) . . . . ?
C14 C19 C20 C11 -0.30(18) . . . . ?
C18 C19 C20 C7 -0.42(19) . . . . ?
C14 C19 C20 C7 -179.06(11) . . . . ?
 
loop_
 _geom_hbond_atom_site_label_D 
 _geom_hbond_atom_site_label_H 
 _geom_hbond_atom_site_label_A 
 _geom_hbond_distance_DH 
 _geom_hbond_distance_HA 
 _geom_hbond_distance_DA 
 _geom_hbond_angle_DHA 
 _geom_hbond_site_symmetry_A 
N1 H1 N3  0.85(2) 2.200(19) 2.6104(16) 109.7(16) .
N2 H2 O  0.91(2) 1.87(2) 2.5627(16) 131.3(17) .
 
_refine_diff_density_max    0.407
_refine_diff_density_min   -0.248
_refine_diff_density_rms    0.055

_shelx_res_file
;

    e15sip2.res created by SHELXL-2014/7


TITL shelxt_a.res in P-1
CELL  0.71073   8.1032   9.0297  11.1963   79.553   87.125   85.009
ZERR     2.00   0.0003   0.0003   0.0004    0.003    0.003    0.003
LATT   1
SFAC  C    H    N    O    S
UNIT 40 30 6 2 2
OMIT    -1   4   4
ACTA
FMAP   2
PLAN   -10
BOND   $H
CONF
HTAB N1 N3
HTAB N2 O
LIST   4
L.S.  8
TEMP -123
SIZE 0.3 0.3 0.2
WGHT    0.059300    0.270400
FVAR       4.69632
S     5    0.765092    0.308996    0.028984    11.00000    0.02418    0.02542 =
         0.02530   -0.00710    0.00819    0.00052
N1    3    0.664892    0.590409    0.059274    11.00000    0.02188    0.02157 =
         0.01844   -0.00385    0.00623   -0.00119
H1    2    0.608720    0.645746    0.102636    11.00000    0.03281
N2    3    0.576179    0.398190    0.204055    11.00000    0.01963    0.01878 =
         0.01876   -0.00315    0.00476    0.00014
H2    2    0.576527    0.298596    0.236585    11.00000    0.03567
N3    3    0.490542    0.503031    0.258071    11.00000    0.01421    0.01971 =
         0.01566   -0.00352    0.00107   -0.00032
O     4    0.463564    0.197431    0.372982    11.00000    0.03537    0.01663 =
         0.02784   -0.00346    0.01107    0.00294
C1    1    0.804026    0.933378   -0.093216    11.00000    0.05501    0.02863 =
         0.03338    0.00206   -0.00139   -0.00936
AFIX  93
H1A   2    0.919877    0.907692   -0.087140    11.00000   -1.20000
H1B   2    0.762741    1.036418   -0.110905    11.00000   -1.20000
AFIX   0
C2    1    0.701140    0.826643   -0.077193    11.00000    0.03439    0.02873 =
         0.02279    0.00022    0.00332   -0.00111
AFIX  43
H2A   2    0.585980    0.855723   -0.083819    11.00000   -1.20000
AFIX   0
C3    1    0.754813    0.661277   -0.049003    11.00000    0.02073    0.02459 =
         0.01870   -0.00259    0.00432   -0.00453
AFIX  23
H3A   2    0.732772    0.612997   -0.118613    11.00000   -1.20000
H3B   2    0.875408    0.647285   -0.035516    11.00000   -1.20000
AFIX   0
C4    1    0.667016    0.442797    0.097511    11.00000    0.01410    0.02471 =
         0.01665   -0.00369    0.00055   -0.00134
C5    1    0.403377    0.461840    0.358252    11.00000    0.01383    0.01722 =
         0.01675   -0.00277    0.00069   -0.00057
C6    1    0.394260    0.301667    0.419329    11.00000    0.01644    0.01685 =
         0.01917   -0.00312    0.00250   -0.00022
C7    1    0.301027    0.272016    0.535841    11.00000    0.01491    0.01694 =
         0.01823   -0.00221    0.00043   -0.00160
C8    1    0.302474    0.124943    0.600295    11.00000    0.02274    0.01588 =
         0.02578   -0.00205    0.00208   -0.00064
AFIX  43
H8    2    0.363533    0.045114    0.568690    11.00000   -1.20000
AFIX   0
C9    1    0.214596    0.094264    0.711161    11.00000    0.02989    0.01857 =
         0.02525    0.00394    0.00208   -0.00333
AFIX  43
H9    2    0.218367   -0.005912    0.755903    11.00000   -1.20000
AFIX   0
C10   1    0.122328    0.208957    0.755920    11.00000    0.02549    0.02516 =
         0.01687    0.00029    0.00404   -0.00674
AFIX  43
H10   2    0.060091    0.186460    0.830244    11.00000   -1.20000
AFIX   0
C11   1    0.119005    0.358935    0.693074    11.00000    0.01615    0.02154 =
         0.01581   -0.00359    0.00005   -0.00303
C12   1    0.025677    0.479334    0.740875    11.00000    0.02007    0.02782 =
         0.01613   -0.00578    0.00410   -0.00426
AFIX  43
H12   2   -0.039483    0.456900    0.813838    11.00000   -1.20000
AFIX   0
C13   1    0.029686    0.623943    0.683141    11.00000    0.01899    0.02422 =
         0.01830   -0.00873    0.00201    0.00065
AFIX  43
H13   2   -0.032369    0.701874    0.716505    11.00000   -1.20000
AFIX   0
C14   1    0.126063    0.662304    0.572123    11.00000    0.01608    0.01816 =
         0.01751   -0.00453   -0.00130   -0.00050
C15   1    0.134381    0.813102    0.514187    11.00000    0.02456    0.01614 =
         0.02373   -0.00632   -0.00138    0.00354
AFIX  43
H15   2    0.075284    0.891695    0.548562    11.00000   -1.20000
AFIX   0
C16   1    0.227222    0.848171    0.408178    11.00000    0.02998    0.01451 =
         0.02522   -0.00016   -0.00079    0.00007
AFIX  43
H16   2    0.231973    0.950733    0.370062    11.00000   -1.20000
AFIX   0
C17   1    0.314447    0.734333    0.356198    11.00000    0.02318    0.01808 =
         0.01859   -0.00020    0.00118   -0.00125
AFIX  43
H17   2    0.376979    0.759960    0.282375    11.00000   -1.20000
AFIX   0
C18   1    0.310806    0.583538    0.411396    11.00000    0.01431    0.01625 =
         0.01531   -0.00207   -0.00068   -0.00131
C19   1    0.215917    0.546111    0.520674    11.00000    0.01301    0.01555 =
         0.01519   -0.00312   -0.00194   -0.00121
C20   1    0.211569    0.392062    0.582387    11.00000    0.01282    0.01656 =
         0.01564   -0.00247   -0.00094   -0.00230
HKLF    4

REM  shelxt_a.res in P-1
REM R1 =  0.0437 for    3581 Fo > 4sig(Fo)  and  0.0508 for all    4026 data
REM    234 parameters refined using      0 restraints

END

WGHT      0.0593      0.2704

REM Highest difference peak  0.407,  deepest hole -0.248,  1-sigma level  0.055
Q1    1   0.3163  0.6569  0.3910  11.00000  0.05    0.41
Q2    1   0.3934  0.3856  0.3873  11.00000  0.05    0.39
Q3    1   0.1299  0.7353  0.5460  11.00000  0.05    0.39
Q4    1   0.1673  0.3746  0.6361  11.00000  0.05    0.38
Q5    1   0.2217  0.4626  0.5549  11.00000  0.05    0.38
Q6    1   0.7145  0.6206 -0.0056  11.00000  0.05    0.36
Q7    1   0.2602  0.5654  0.4676  11.00000  0.05    0.36
Q8    1   0.3433  0.2886  0.4753  11.00000  0.05    0.36
Q9    1   0.3565  0.5206  0.3852  11.00000  0.05    0.35
Q10   1   0.7332  0.3929  0.0570  11.00000  0.05    0.34
;
_shelx_res_checksum   98109

_shelx_hkl_file
;
   0   0   2 42172.5 651.840  13
   0   0   2 41008.1 649.403   5
   0   0  -2 41759.5 623.425  10
   0   0   2 41623.6 636.628   9
   0   0  -2 40733.2 632.191   9
   0   0   2 39992.4 625.545  10
   0   0  -3 52605.5 801.418  10
   0   0   3 52063.2 844.735  13
   0   0   3 51086.6 818.438   9
   0   0   3 51654.8 842.115   5
   0   0  -3 52344.5 814.381   9
   0   0   3 51499.2 807.754  10
   0   0   4 999.327 82.6594   5
   0   0   4 904.275 73.4012   9
   0   0  -4 964.880 72.3958   9
   0   0   4 953.931 82.7501  13
   0   0   4 915.179 69.3863  10
   0   0  -4 902.077 66.5117  10
   0   0   5 929.223 94.2790  13
   0   0  -5 1107.00 83.2788   9
   0   0  -5 1108.23 81.8255  10
   0   0   5 1046.14 84.1857  10
   0   0   5 1137.99 99.6136   5
   0   0   5 1069.35 87.8988   9
   0   0   6 29462.8 646.652   5
   0   0   6 28043.7 586.332  10
   0   0  -6 28781.5 563.781  10
   0   0  -6 28422.4 587.301   9
   0   0   6 28430.9 651.251  13
   0   0   6 28513.6 611.804   9
   0   0   7 444.400 75.2897   5
   0   0   7 571.005 72.9050  10
   0   0  -7 593.557 88.4771   3
   0   0  -7 562.543 64.5986  10
   0   0   7 651.678 93.3767  13
   0   0  -8 120.251 57.3952   3
   0   0   8 130.232 46.7485  10
   0   0   8 244.752 78.9465  12
   0   0   8 269.643 71.6631  13
   0   0   8 153.000 60.5099   5
   0   0  -9 2435.87 199.678   3
   0   0   9 2610.09 213.669  12
   0   0   9 2498.19 198.685   5
   0   0   9 2689.77 208.363  13
   0   0  10 15.4577 46.5619  13
   0   0  10 116.962 77.8897  12
   0   0 -10 119.109 62.8343   3
   0   0  10 125.267 63.9805   5
   0   0  11 828.107 133.779  13
   0   0 -11 905.158 134.108  11
   0   0  11 954.164 137.567   5
   0   0  11 696.021 131.030  12
   0   0 -11 772.341 130.810   3
   0   0 -12 348.277 86.8439  11
   0   0  12 331.762 101.397  12
   0   0  12 202.850 78.3825   5
   0   0  12 504.508 111.589  13
   0   0 -13 1764.41 201.704  11
   0   0  13 2356.62 232.695   5
   0   0  13 2139.44 233.938  12
   0   0  13 2004.83 219.857  13
   0   0 -13 1655.88 201.066   3
   0   0  14 363.166 105.529   5
   0   0 -14 451.698 111.647  11
   0  -1  13 2594.07 247.068  13
   0  -1  13 2590.78 252.448   5
   0  -1  13 2040.97 236.552  12
   0   1 -13 2960.40 262.712  11
   0   1 -13 2324.04 237.190   3
   0  -1  12 862.140 140.386  13
   0   1 -12 653.348 121.584  11
   0  -1  12 1058.17 164.390  12
   0  -1  12 824.894 135.773   5
   0   1 -12 627.390 127.573   3
   0  -1  11 3111.91 266.142  12
   0  -1  11 3021.79 249.823   5
   0  -1  11 2846.84 236.070  13
   0   1 -11 3408.91 268.228   3
   0   1 -11 3338.04 252.777  11
   0  -1  10 3806.44 263.427  13
   0   1 -10 4360.49 285.398   3
   0  -1  10 4194.85 280.475   5
   0   1 -10 4113.75 269.195  11
   0  -1  10 3559.56 272.833  12
   0  -1   9 621.413 117.760  12
   0  -1   9 710.944 112.640   5
   0  -1   9 624.710 107.452  13
   0   1  -9 586.174 98.4368  11
   0  -1   8 1080.63 125.263  13
   0  -1   8 999.461 126.430   5
   0   1  -8 984.455 119.147  11
   0   1  -7 6894.42 238.754  10
   0  -1   7 6393.00 294.515   5
   0  -1   7 6909.45 295.591  13
   0   1  -7 5909.41 275.162  11
   0   1  -6 12671.0 332.046  10
   0   1  -6 12782.2 394.178  11
   0  -1   6 11576.1 386.996   5
   0  -1   6 12879.6 390.450  13
   0  -1   5 931.486 92.0607  13
   0   1  -5 931.883 78.8858  10
   0  -1   5 941.254 94.1215   5
   0   1  -5 1167.70 92.5677   9
   0  -1   5 840.059 36.3690   1
   0  -1   5 843.643 36.9364   7
   0   1  -5 839.887 89.3337  11
   0   1  -4 127.424 35.6248   5
   0   1  -4 199.960 42.7709  13
   0   1  -4 70.6402 30.0555  11
   0  -1   4 97.1699 39.4905   5
   0  -1   4 142.756 20.4345   1
   0  -1   4 86.9696 35.6615  13
   0   1  -4 131.970 35.6386   9
   0  -1   4 103.778 18.4301   7
   0   1  -4 84.1618 29.0878  10
   0   1  -3 9743.78 246.652  13
   0  -1   3 9953.65 269.685   5
   0   1  -3 9808.68 236.114  10
   0   1  -3 9961.74 260.988   5
   0  -1   3 9836.11 254.872  13
   0   1  -3 9949.99 255.480   9
   0   1  -3 9856.70 263.014  11
   0   1  -2 30283.4 523.974   5
   0   1  -2 30890.2 500.637  13
   0   1  -2 30194.1 522.872  11
   0  -1   2 29445.5 505.489  13
   0  -1   2 29629.6 525.696   5
   0  -1   2 29382.6 515.954  11
   0   1   2 27915.2 470.795  10
   0   1   2 28377.4 477.934   3
   0  -1  -2 29393.9 471.298  10
   0  -1  -2 28226.1 450.508   9
   0   1   2 28068.9 451.200   9
   0   1   2 27599.6 478.509   6
   0  -1  -2 28183.1 482.461   3
   0  -1  -2 28835.5 478.077   6
   0   1   3 52108.3 837.204  10
   0   1   3 52412.9 822.640   9
   0  -1  -3 54403.1 833.711  10
   0   1   3 54810.3 855.447   3
   0  -1  -3 54064.9 856.349   6
   0  -1  -3 52766.9 865.192   3
   0  -1  -3 53347.8 819.177   9
   0  -1  -4 45029.8 770.816   6
   0   1   4 42935.6 746.308  10
   0  -1  -4 45028.3 729.548   9
   0  -1  -4 43971.4 650.482   7
   0   1   4 44355.9 738.124   9
   0  -1  -4 44813.0 788.152   3
   0  -1  -4 43955.3 738.601  10
   0  -1  -5 7374.05 246.089   6
   0   1   5 7202.47 227.648   9
   0  -1  -5 6962.01 140.372   1
   0  -1  -5 6845.59 142.359   7
   0  -1  -5 6994.43 253.378   3
   0  -1  -5 7109.96 220.475  10
   0   1   5 7371.10 250.015   5
   0   1   5 6892.04 226.326  10
   0   1   5 7086.11 257.290  13
   0  -1  -5 7119.49 215.835   9
   0   1   6 7894.27 283.429   5
   0   1   6 7934.33 260.905  10
   0   1   6 7792.79 259.551   9
   0   1   6 7661.24 294.052  13
   0  -1  -6 7806.13 248.208  10
   0  -1  -6 7829.37 292.780   3
   0  -1  -6 8167.93 250.248   9
   0   1   7 7527.79 313.165  13
   0  -1  -7 7529.39 251.908  10
   0   1   7 7328.43 267.816  10
   0   1   7 7317.00 309.425  12
   0   1   7 7641.56 302.550   5
   0   1   7 7420.34 274.738   9
   0  -1  -7 7358.14 305.400   3
   0   1   8 573.153 94.7060  13
   0   1   8 509.456 89.8435   5
   0   1   8 560.511 80.7059  10
   0  -1  -8 408.700 81.2391   3
   0   1   8 426.767 69.0657   9
   0   1   8 515.385 93.3469  12
   0  -1  -9 1524.39 157.146   3
   0   1   9 2148.12 179.433   5
   0   1   9 1537.75 160.432  13
   0   1   9 2008.72 184.764  12
   0   1   9 1873.30 149.891   9
   0   1   9 1758.59 142.969  10
   0   1  10 11.2414 51.0491  12
   0  -1 -10-46.1971 53.2247   3
   0   1  10 79.5234 51.8420  13
   0   1  10 5.73626 40.7548   5
   0   1  10-13.9283 32.9044  10
   0  -1 -11 383.686 90.0700   3
   0   1  11 575.544 116.165   5
   0   1  11 603.923 121.146  13
   0   1  11 563.187 92.8734  10
   0   1  11 649.938 123.961  12
   0   1  12 2922.17 254.295  12
   0   1  12 2897.48 244.782   5
   0   1  12 2863.93 248.692  13
   0  -1 -12 2266.47 226.371   3
   0   1  13 1156.88 160.958   5
   0   1  13 1035.54 160.869  13
   0  -1 -13 1253.94 172.860   3
   0   1  13 1330.99 179.902  12
   0   1  14-103.463 73.7388  13
   0   1  14 67.5078 68.5931   5
   0   1  14-66.3260 70.0743  12
   0  -1 -14 32.8684 63.9065  11
   0  -2  13 351.286 95.9665  13
   0   2 -13 234.686 92.5673  11
   0  -2  13 211.587 99.7457  12
   0   2 -13 474.565 127.642   3
   0  -2  13 366.219 110.587   5
   0  -2  12 137.474 100.775  12
   0   2 -12 29.1928 60.5005  11
   0  -2  12-35.4983 53.1270  13
   0   2 -12 33.0761 49.5190   3
   0  -2  12-45.1553 64.1707   5
   0  -2  11 82.2537 63.5577   5
   0  -2  11 213.549 71.2857  13
   0  -2  11 284.510 103.745  12
   0   2 -11 110.450 67.2479  11
   0  -2  10 1579.11 189.024  12
   0  -2  10 1503.54 164.734  13
   0  -2  10 1592.85 182.360   5
   0   2 -10 1723.58 180.925  11
   0   2  -9 544.436 103.707  11
   0  -2   9 576.570 102.855   5
   0  -2   9 782.022 134.212  12
   0  -2   9 592.771 102.301  13
   0  -2   8 1849.42 161.435  13
   0   2  -8 1797.74 166.010  11
   0  -2   8 2188.60 190.606   5
   0   2  -7 2414.17 179.572  11
   0  -2   7 2522.36 174.941  13
   0  -2   7 2457.16 83.3406   7
   0  -2   7 2268.19 179.295   5
   0  -2   7 2152.05 78.3369   1
   0  -2   6 12225.7 251.363   1
   0  -2   6 12134.1 379.012  13
   0  -2   6 11339.4 397.857   5
   0  -2   6 12028.9 252.977   7
   0   2  -6 12550.3 340.625  10
   0   2  -6 11769.3 394.004  11
   0   2  -5 18001.2 418.635  10
   0  -2   5 17526.3 343.128   1
   0  -2   5 18477.8 487.583   5
   0   2  -5 18524.4 431.714  13
   0   2  -5 18132.6 475.165  11
   0  -2   5 17588.8 348.094   7
   0  -2   5 17427.0 448.478  13
   0   2  -4 641.476 74.4660   5
   0  -2   4 756.997 77.4812  11
   0  -2   4 606.451 67.7114  13
   0  -2   4 601.473 76.8284   5
   0   2  -4 680.487 66.5029  13
   0   2  -4 643.913 80.0354   2
   0   2  -4 642.067 78.1606  11
   0  -2   3 2138.21 110.138  13
   0  -2   3 2123.01 126.436   5
   0  -2   3 2149.88 120.401  11
   0   2  -3 2077.51 123.242  11
   0   2  -3 2160.14 119.824   5
   0   2  -3 2186.42 104.284  13
   0   2  -3 2103.65 118.370   2
   0  -2   2 19327.6 413.093   2
   0   2  -2 18921.7 394.233   5
   0  -2   2 18983.8 399.819  11
   0   2  -2 19575.0 401.416  14
   0   2  -2 18837.4 407.299  11
   0   2  -2 19133.9 401.505   2
   0  -2   2 18476.6 362.304  13
   0  -2   2 18808.8 407.341   5
   0   2  -2 18924.4 354.978  13
   0  -2   1 4040.50 143.412  11
   0   2  -1 4081.60 138.391   5
   0  -2   1 4176.03 116.763  13
   0  -2   1 4110.95 139.194  14
   0  -2   1 4344.84 149.292   2
   0   2  -1 4241.56 113.800  13
   0   2  -1 3999.87 141.817  14
   0   2  -1 3970.55 141.020   2
   0   2  -1 3929.92 147.605  11
   0  -2   1 4238.53 144.501   5
   0  -2   0 8858.80 215.622  14
   0  -2   0 8957.89 210.137   5
   0   2   0 9007.30 206.397   2
   0   2   0 9384.26 207.103   5
   0   2   0 9688.13 221.674   3
   0   2   0 8921.44 218.535  14
   0   2   0 8944.25 217.232   6
   0  -2   0 8985.35 212.467   2
   0   2   0 9275.27 227.985  11
   0  -2   0 9196.69 224.151  11
   0  -2  -1 25797.3 464.433  14
   0  -2  -1 25954.4 466.988   3
   0   2   1 26807.8 442.327   2
   0  -2  -1 26164.2 443.536   2
   0   2   1 25573.3 468.867  14
   0  -2  -1 26052.4 468.356  11
   0   2   1 26316.1 461.247   3
   0  -2  -1 26393.5 454.654   6
   0   2   1 25598.1 458.047   6
   0   2   2 53092.5 821.144   9
   0   2   2 53761.5 771.332  12
   0  -2  -2 53873.6 864.403   3
   0  -2  -2 54040.5 862.477  14
   0  -2  -2 53227.0 844.684   6
   0  -2  -2 53880.9 832.517   2
   0   2   2 55582.4 856.320   3
   0   2   2 52681.8 851.409   6
   0  -2  -3 17669.9 388.803   3
   0  -2  -3 18215.4 372.881   6
   0  -2  -3 17260.2 337.919   9
   0   2   3 17512.3 373.018   3
   0   2   3 16953.0 376.779   6
   0   2   3 16296.3 328.959  12
   0   2   3 16808.2 371.952  10
   0   2   3 16915.6 338.893   9
   0  -2  -4 2275.68 103.182   9
   0   2   4 1935.53 113.476   3
   0   2   4 2143.61 103.522   9
   0   2   4 2028.16 121.528   6
   0   2   4 1968.37 106.783  12
   0  -2  -4 1910.27 119.799   3
   0   2   4 1951.76 115.724  10
   0  -2  -4 2133.55 117.712   6
   0  -2  -5 3394.96 162.715   6
   0  -2  -5 3385.60 152.869  10
   0   2   5 3461.97 163.017   3
   0   2   5 3477.84 147.184   9
   0  -2  -5 3163.38 172.751   3
   0   2   5 3402.45 161.001  12
   0   2   5 3273.42 158.587  10
   0  -2  -5 3384.97 141.339   9
   0   2   6 282.858 55.2699  10
   0  -2  -6 276.812 37.0464   1
   0   2   6 274.356 63.6962  12
   0  -2  -6 331.582 55.7998  10
   0  -2  -6 270.370 45.3069   9
   0  -2  -6 196.915 57.1445   3
   0  -2  -6 398.376 43.7876   7
   0   2   6 334.306 53.4652   9
   0   2   6 265.282 63.0845  13
   0  -2  -7 2607.07 95.5554   1
   0  -2  -7 2585.39 97.4297   7
   0   2   7 2483.92 154.265  10
   0  -2  -7 2560.15 138.169   9
   0   2   7 2022.49 147.485   5
   0  -2  -7 2189.81 165.002   3
   0   2   7 2434.48 145.225   9
   0   2   7 2637.40 181.072  13
   0   2   7 2577.17 170.532  12
   0   2   8 5956.19 247.632   9
   0  -2  -8 5736.09 140.072   7
   0   2   8 5300.26 271.177  12
   0   2   8 6061.17 259.744  10
   0  -2  -8 6030.14 141.140   1
   0  -2  -8 5773.27 290.952   3
   0   2   8 5825.41 273.503   5
   0   2   8 5757.82 290.205  13
   0   2   9 544.092 98.7793  12
   0  -2  -9 404.696 92.7658   3
   0   2   9 475.992 83.3088  10
   0   2   9 599.342 107.711  13
   0   2   9 348.890 78.5104   5
   0   2   9 294.007 61.7489   9
   0   2  10 9407.88 395.464   5
   0   2  10 8980.90 411.292  13
   0  -2 -10 8544.69 402.439   3
   0   2  10 9122.76 408.100  12
   0   2  10 8840.32 344.802   9
   0   2  10 9044.72 354.180  10
   0  -2 -11 6378.07 361.832   3
   0   2  11 6417.38 363.054  13
   0   2  11 6798.14 365.347  12
   0   2  11 7064.28 357.000   5
   0   2  11 6209.60 300.143   9
   0   2  11 7334.97 326.291  10
   0   2  12 3803.40 283.602  12
   0  -2 -12 3991.22 296.073   3
   0   2  12 4260.83 294.055   5
   0   2  12 4359.31 257.717  10
   0   2  12 4501.52 311.708  13
   0  -2 -13 184.259 66.4243   3
   0   2  13 78.9108 61.1429  12
   0   2  13 313.390 92.9614   5
   0   2  13 227.884 80.8580  13
   0   2  13 152.749 63.2343  10
   0   2  14 59.6021 67.5376  13
   0   2  14 160.755 84.5477  12
   0   2  14 126.353 67.3144   5
   0  -3  13 488.553 112.906  13
   0   3 -12 636.418 128.085  11
   0  -3  12 665.651 128.504  13
   0  -3  12 599.077 126.504   5
   0  -3  12 537.150 130.818  12
   0   3 -11 2766.51 243.980  11
   0  -3  11 2645.66 230.805  13
   0  -3  11 2373.15 245.513  12
   0  -3  11 2818.23 256.345   5
   0  -3  10 702.227 114.351  13
   0  -3  10 1000.83 150.621   5
   0  -3  10 1054.35 154.698  12
   0   3 -10 1049.72 150.662  11
   0  -3   9 6969.82 378.516  12
   0   3  -9 6781.29 354.713  11
   0  -3   9 6173.54 320.487  13
   0  -3   9 6485.97 357.957   5
   0  -3   8 67422.6 1311.66  13
   0  -3   8 69511.6 1040.95   7
   0  -3   8 66718.1 1380.65   5
   0   3  -8 65780.8 1356.46  11
   0  -3   7 7145.57 336.683   5
   0  -3   7 6883.40 206.078   7
   0  -3   7 6617.45 293.808  13
   0   3  -7 7035.84 329.260  11
   0  -3   7 7282.63 201.299   1
   0  -3   6 504.881 78.1377  13
   0  -3   6 462.179 52.8458   1
   0  -3   6 324.789 71.1055   5
   0  -3   6 336.860 51.2679   7
   0   3  -6 325.403 73.9087  11
   0   3  -5 95.6020 34.4105  13
   0  -3   5 211.619 62.0214   5
   0  -3   5 133.548 42.9051  13
   0   3  -5 217.794 63.7695  11
   0   3  -4 398.595 52.5750  13
   0  -3   4 517.075 64.4609  13
   0   3  -4 460.520 70.6124  14
   0   3  -4 435.042 70.8952  11
   0  -3   4 452.297 71.5419   5
   0   3  -3 57.4719 32.3479  13
   0   3  -3 74.4118 36.5869  14
   0   3  -3 195.895 56.7251   2
   0   3  -3 178.958 49.3993  11
   0   3  -3 92.7045 30.3692   5
   0  -3   3 64.3026 32.1722  13
   0  -3   3 155.594 47.7574   5
   0  -3   3 135.710 44.5391  11
   0  -3   3 88.1178 14.6849  15
   0   3  -2 53392.2 906.076   5
   0   3  -2 54295.9 926.886  14
   0  -3   2 53858.2 922.326  11
   0   3  -2 53724.6 834.957  13
   0   3  -2 52416.5 936.782  11
   0  -3   2 51237.4 925.762   5
   0  -3   2 55087.4 938.021   2
   0   3  -2 53481.6 911.260   2
   0  -3   2 51506.1 845.482  13
   0   3  -1 21811.9 445.489   2
   0  -3   1 22312.9 455.400   5
   0   3  -1 21043.6 470.770  11
   0  -3   1 21719.4 452.471  14
   0   3  -1 21239.3 457.997  14
   0  -3   1 21551.6 463.282  11
   0  -3   1 21324.7 459.263   2
   0   3  -1 22860.6 447.048   5
   0   3  -1 21725.2 384.363  13
   0   3   0 95.1637 28.3193   5
   0  -3   0 92.6005 27.7344   5
   0   3   0 93.0562 33.2328  11
   0  -3   0 36.3388 24.0782  11
   0   3   0 74.2485 29.1657   6
   0   3   0 78.3199 24.0234   2
   0  -3   0 107.728 33.0444  14
   0  -3   0 82.5521 28.6442   2
   0   3   0 120.869 32.4114   3
   0   3   0 65.9947 29.7984  14
   0   3   1 23875.9 446.029   2
   0   3   1 23673.8 480.628  14
   0  -3  -1 23841.7 474.730  14
   0   3   1 23418.1 489.164  11
   0  -3  -1 21847.9 453.633   6
   0  -3  -1 24142.6 481.307  11
   0   3   1 23020.0 470.344   6
   0   3   1 23608.5 442.583   5
   0   3   1 24387.0 474.517   3
   0  -3  -1 23890.1 456.394   2
   0  -3  -1 24591.6 487.402   3
   0   3   2 394.598 51.8651   6
   0  -3  -2 335.574 43.3724   2
   0   3   2 438.974 46.1039   2
   0  -3  -2 353.698 52.1325   3
   0  -3  -2 460.673 53.9916  11
   0  -3  -2 450.162 51.1205   6
   0   3   2 431.256 52.8966   3
   0   3   2 408.727 54.1677  14
   0  -3  -2 452.483 55.2474  14
   0   3   3 37271.6 694.302   6
   0  -3  -3 38019.1 680.626   6
   0  -3  -3 38114.7 703.909  14
   0  -3  -3 36262.3 665.065   2
   0   3   3 37753.4 581.680  12
   0   3   3 37796.3 690.627   3
   0   3   3 37343.1 651.732   9
   0  -3  -3 37851.7 711.099   3
   0   3   4 1973.21 124.308   6
   0  -3  -4 2220.54 122.297   2
   0   3   4 1955.27 119.743   3
   0   3   4 1752.80 118.145  10
   0  -3  -4 1941.28 130.222   3
   0  -3  -4 2024.87 128.210  14
   0   3   4 1878.40 105.843   9
   0  -3  -4 1971.92 73.4767   4
   0   3   4 1983.83 97.3274  12
   0  -3  -4 2001.50 120.611   6
   0  -3  -5 19569.2 420.593   9
   0   3   5 19541.4 426.609   9
   0  -3  -5 19545.7 462.744   6
   0   3   5 19974.9 486.559   6
   0   3   5 18853.6 470.614  10
   0  -3  -5 19133.8 496.250   3
   0   3   5 19825.8 427.670  12
   0  -3  -6 14785.9 441.774   3
   0  -3  -6 15579.9 367.697   9
   0   3   6 14928.4 377.803   9
   0   3   6 14532.4 414.249  10
   0   3   6 14774.1 431.777   6
   0   3   6 14851.4 391.967  12
   0  -3  -7 4423.20 162.335   1
   0  -3  -7 4279.89 168.206   7
   0   3   7 4448.35 239.820  13
   0   3   7 4259.60 194.386   9
   0   3   7 4159.22 208.573  12
   0  -3  -7 4768.13 189.998   9
   0   3   7 4196.83 213.757  10
   0  -3  -7 4455.81 242.874   3
   0  -3  -8 1741.36 160.126   3
   0   3   8 1862.90 132.861   9
   0   3   8 1671.57 142.808  10
   0  -3  -8 1957.83 100.980   1
   0  -3  -8 1771.98 103.144   7
   0   3   8 1637.03 140.099  12
   0   3   8 1608.03 152.993  13
   0   3   9 616.734 110.963  13
   0  -3  -9 490.234 46.7384   1
   0   3   9 540.142 89.4385  10
   0  -3  -9 380.220 89.1110   3
   0   3   9 456.532 90.3658  12
   0   3   9 560.285 81.7710   9
   0   3   9 561.712 95.6203   5
   0  -3  -9 597.176 54.5184   7
   0  -3 -10 1098.02 150.996   3
   0   3  10 1114.89 146.842  13
   0   3  10 1334.83 145.744   5
   0   3  10 1125.15 125.390  10
   0   3  10 1245.19 122.088   9
   0   3  10 1524.34 159.576  12
   0   3  11 5507.21 309.511   5
   0   3  11 5215.20 266.096   9
   0  -3 -11 4670.28 311.663   3
   0   3  11 5202.98 306.858  12
   0   3  11 5090.02 277.414  10
   0   3  11 5098.22 323.112  13
   0  -3 -12 4858.72 330.781   3
   0   3  12 4048.97 254.399  10
   0   3  12 4958.84 306.065   5
   0   3  12 4556.91 255.742   9
   0   3  12 4244.68 290.959  12
   0   3  12 4243.34 307.548  13
   0   3  13 518.498 93.7503  10
   0   3  13 579.671 116.585   5
   0   3  13 524.110 109.198  12
   0   3  13 522.855 122.493  13
   0  -3 -13 652.678 132.389   3
   0   3  14 415.279 105.640   5
   0   3  14 509.971 114.784  12
   0  -4  13 583.196 125.540  13
   0   4 -12 339.423 107.399  11
   0   4 -12 380.121 103.684  14
   0  -4  12 337.843 94.9483  13
   0  -4  12 171.404 91.1096  12
   0   4 -11 1139.88 163.066  11
   0  -4  11 1162.94 177.829  12
   0   4 -11 780.916 138.272  14
   0  -4  11 1023.38 147.759  13
   0  -4  11 1137.03 173.856   5
   0  -4  10 516.826 128.169  12
   0   4 -10 579.388 117.712  14
   0   4 -10 621.126 118.840  11
   0  -4  10 518.245 113.826   5
   0  -4  10 520.758 102.085  13
   0   4  -9 182.371 74.4647  14
   0  -4   9 150.865 71.3225  12
   0   4  -9 99.3883 69.7147  11
   0  -4   9 110.470 53.0416  13
   0  -4   9 200.196 79.2027   5
   0  -4   8 57154.8 943.836   7
   0  -4   8 52642.8 1221.27  12
   0  -4   8 55141.4 1228.53   5
   0  -4   8 55591.0 1136.08  13
   0   4  -8 55967.7 1194.22  14
   0   4  -8 53890.6 1205.13  11
   0   4  -7 1232.43 138.110  14
   0  -4   7 993.771 84.0291   1
   0   4  -7 945.639 129.967  11
   0  -4   7 1236.25 100.007   7
   0  -4   7 986.623 116.154  13
   0  -4   7 1241.06 146.481   5
   0  -4   6 8983.19 378.683   5
   0  -4   6 8629.87 322.756  13
   0  -4   6 9351.10 292.386   7
   0  -4   6 8903.71 268.138   1
   0   4  -6 8988.47 364.466  14
   0   4  -6 8452.25 365.949  11
   0  -4   5 12017.4 365.244  13
   0  -4   5 12339.2 427.319   5
   0   4  -5 11829.9 403.209  14
   0   4  -5 12485.2 424.923  11
   0  -4   4 4582.14 194.902  13
   0   4  -4 4737.38 240.810  11
   0   4  -4 4397.17 176.428  13
   0  -4   4 4649.91 237.089   5
   0   4  -4 4552.23 225.892  14
   0   4  -3 904.004 103.231  11
   0  -4   3 700.659 92.8568   2
   0  -4   3 919.089 99.1317   5
   0   4  -3 1031.10 75.7592  13
   0  -4   3 939.204 79.2476  13
   0   4  -3 913.906 98.0197  14
   0   4  -2 44.9565 23.6409  13
   0  -4   2 44.1399 52.6596   2
   0  -4   2 82.2857 45.4033   5
   0   4  -2 150.029 56.6542   2
   0  -4   2 7.42124 24.9175  14
   0   4  -2 47.1191 49.0098  11
   0  -4   2 66.3734 28.8991  13
   0   4  -2 68.2788 44.2026  14
   0   4  -2 14.4053 25.2538   5
   0   4  -1 181.244 45.5560   2
   0  -4   1 301.649 55.3250  11
   0   4  -1 244.231 47.3041   5
   0  -4   1 232.704 64.5988   2
   0  -4   1 201.119 47.5627   5
   0   4  -1 200.604 49.6440  14
   0   4  -1 274.176 36.2709  13
   0   4  -1 281.110 62.5655  11
   0  -4   1 272.946 50.5702  14
   0   4   0 8222.49 284.943  11
   0  -4   0 7715.49 258.329   2
   0   4   0 8208.09 201.650  13
   0   4   0 7127.85 247.121   3
   0   4   0 8339.00 275.413  14
   0  -4   0 8081.95 254.122   5
   0   4   0 8585.94 247.635   5
   0   4   0 8254.69 270.150   6
   0  -4   0 8341.72 272.687  11
   0  -4   0 8590.16 266.654  14
   0   4   0 8577.09 251.815   2
   0  -4  -1 672.825 76.9782  11
   0  -4  -1 628.312 71.1035  14
   0   4   1 709.265 83.4732  11
   0   4   1 803.445 69.1107   5
   0  -4  -1 769.645 84.5852   3
   0  -4  -1 764.229 74.6799   6
   0   4   1 811.282 79.4740   6
   0   4   1 799.348 70.1956   2
   0   4   1 861.828 84.3311  14
   0  -4  -1 774.658 75.5552   2
   0   4   1 481.334 63.8691   3
   0  -4  -2 15261.9 366.946   2
   0   4   2 15106.2 251.137   4
   0  -4  -2 15519.9 391.949  14
   0   4   2 15152.6 388.709   6
   0  -4  -2 15276.2 404.995   3
   0   4   2 16028.4 362.307   2
   0   4   2 14866.4 378.623   3
   0  -4  -2 15330.6 374.763   6
   0  -4  -2 15559.9 397.686  11
   0   4   2 15302.1 405.649  14
   0   4   3 11593.9 324.396   3
   0  -4  -3 11077.3 311.628   6
   0  -4  -3 11628.0 337.440  11
   0   4   3 11427.4 346.090  14
   0   4   3 10861.8 194.379  12
   0   4   3 11329.2 293.437   2
   0  -4  -3 10710.9 300.794   2
   0   4   3 11151.2 326.530   6
   0   4   3 10569.5 214.948   8
   0  -4  -3 11192.7 343.232   3
   0  -4  -3 11558.8 335.143  14
   0   4   4 7483.20 243.382   9
   0  -4  -4 7621.48 287.067   3
   0   4   4 7931.68 188.872  12
   0  -4  -4 7754.93 256.909   2
   0   4   4 7268.35 278.632  10
   0   4   4 7394.29 271.894   6
   0  -4  -4 7875.21 264.104   6
   0  -4  -5 47614.0 714.482   4
   0   4   5 48326.2 792.675  12
   0   4   5 48435.4 931.689  10
   0   4   5 47506.2 850.828   9
   0  -4  -5 46579.9 939.791   3
   0  -4  -5 47552.7 881.178   2
   0   4   5 46913.9 916.880   6
   0   4   6 2257.51 161.049   6
   0   4   6 2167.36 132.271   9
   0   4   6 2100.60 151.641  10
   0  -4  -6 2170.57 93.4772   4
   0  -4  -6 2002.68 158.296   3
   0  -4  -6 2108.28 143.940   2
   0   4   6 2312.43 126.737  12
   0  -4  -7 3225.91 131.776   4
   0   4   7 3164.42 196.784  10
   0  -4  -7 3569.75 226.006   3
   0   4   7 3503.32 178.756  12
   0   4   7 3033.13 198.796   6
   0   4   7 3020.46 164.785   9
   0   4   8 1307.02 112.762   9
   0   4   8 1199.57 123.946  10
   0   4   8 1257.37 115.493  12
   0  -4  -8 1010.55 42.4371   8
   0   4   8 1338.84 141.743  13
   0  -4  -8 1118.76 136.288   3
   0  -4  -8 1206.44 93.9156   1
   0  -4  -8 1180.67 100.668   7
   0  -4  -9 257.688 53.5065   7
   0   4   9 241.260 67.5390  10
   0   4   9 233.588 80.2643  13
   0   4   9 213.603 59.9097   9
   0  -4  -9 171.764 45.6285   1
   0  -4  -9 417.860 95.7115   3
   0   4   9 277.690 67.9629  12
   0   4  10 49154.5 1047.47  10
   0  -4 -10 48453.9 841.623   7
   0   4  10 50704.4 1059.08   5
   0   4  10 47120.9 1023.96  12
   0  -4 -10 46635.1 1120.72   3
   0   4  10 46061.6 1098.31  13
   0   4  10 47986.5 966.831   9
   0   4  11 16554.5 602.934  13
   0   4  11 16949.5 500.404   9
   0   4  11 16285.2 545.434  12
   0   4  11 15262.8 534.719   5
   0   4  11 16558.2 538.754  10
   0  -4 -11 15430.3 594.335   3
   0   4  12 539.668 97.2250  10
   0   4  12 454.603 115.213  13
   0  -4 -12 502.910 114.431   3
   0   4  12 607.725 92.0963   9
   0   4  12 576.619 109.825   5
   0   4  12 401.613 88.3646  12
   0   4  13 1848.51 179.102  10
   0   4  13 2097.13 224.063  13
   0   4  13 1311.58 169.219  12
   0   4  13 2251.46 212.988   5
   0  -4 -13 1577.85 199.471   3
   0   4  14 77.5599 64.7210   5
   0   4  14 101.460 72.7221  12
   0   4  15 189.930 92.9843  12
   0  -5  12 106.760 82.3210  13
   0   5 -11 112.802 74.5783  11
   0   5 -11 4.79899 51.1164  14
   0  -5  11 258.228 95.8193  12
   0  -5  11 46.1115 85.9469   5
   0  -5  11 35.2396 45.8232  13
   0  -5  10 519.139 105.731  13
   0   5 -10 702.507 131.078  14
   0  -5  10 639.208 132.718   5
   0  -5  10 719.469 139.390  12
   0   5 -10 443.180 101.647  11
   0  -5   9 777.792 138.925  12
   0  -5   9 774.049 138.468   5
   0   5  -9 1014.05 152.001  11
   0   5  -9 941.281 137.150  14
   0  -5   9 614.876 100.321  13
   0  -5   8 1894.76 130.697   7
   0   5  -8 1965.48 196.416  11
   0  -5   8 1797.40 192.011  12
   0   5  -8 1759.46 178.287  14
   0  -5   8 1969.92 198.797   5
   0  -5   8 1755.69 159.521  13
   0   5  -7 11486.8 474.024  11
   0   5  -7 12727.2 477.569  14
   0  -5   7 12316.1 492.449   5
   0  -5   7 12074.6 414.921  13
   0  -5   7 11424.7 467.028  12
   0  -5   7 12503.4 376.909   7
   0   5  -6 1627.06 160.447  14
   0  -5   6 1272.99 119.346   7
   0   5  -6 1177.35 142.976  11
   0  -5   6 1145.39 112.770  13
   0  -5   6 1134.47 144.811   5
   0  -5   5 3579.74 236.082   5
   0   5  -5 4119.55 253.279  11
   0   5  -5 3635.29 226.052  14
   0  -5   5 3696.17 191.594  13
   0  -5   4 7597.41 173.538  15
   0  -5   4 7828.05 266.312  13
   0  -5   4 7621.85 331.118   5
   0   5  -4 8257.16 349.572  11
   0   5  -4 7835.63 242.226  13
   0   5  -4 7348.70 315.297  14
   0   5  -3 3586.21 219.381  11
   0  -5   3 3791.03 166.740  13
   0   5  -3 3766.74 212.364  14
   0  -5   3 3689.95 219.059   2
   0   5  -3 3998.95 155.855  13
   0  -5   3 3785.70 212.162   5
   0   5  -2 1878.26 143.545  14
   0   5  -2 2174.29 162.478  11
   0   5  -2 1810.59 97.4459  13
   0  -5   2 1871.23 151.537   2
   0  -5   2 2167.97 151.851   5
   0  -5   1 4086.95 199.622   5
   0  -5   1 3908.64 204.978   2
   0   5  -1 3632.34 134.715  13
   0   5  -1 3509.96 194.974  14
   0   5  -1 4182.14 210.942   6
   0   5  -1 3541.09 205.164  11
   0   5   0 330.773 41.1085  13
   0   5   0 338.290 59.9526   2
   0   5   0 331.704 54.6321   5
   0  -5   0 399.564 76.1262   2
   0   5   0 389.910 64.4533  14
   0  -5   0 330.799 57.4469   5
   0   5   0 315.207 61.7386   6
   0   5   0 285.725 67.0681  11
   0   5   1 618.144 67.4967   5
   0   5   1 599.965 88.8336  11
   0   5   1 630.282 82.5802  14
   0   5   1 762.866 75.9732   2
   0   5   1 660.619 82.0640   6
   0  -5  -1 670.146 81.7165   2
   0   5   2 777.705 74.3903   5
   0   5   2 722.170 89.2072   6
   0   5   2 853.251 79.5617   2
   0  -5  -2 615.921 84.6035   3
   0   5   2 705.629 41.7911   4
   0   5   2 676.538 86.1489  14
   0  -5  -2 719.249 79.9942   2
   0   5   3 6501.13 227.405   2
   0   5   3 6398.34 272.480  14
   0  -5  -3 6323.41 238.745   2
   0  -5  -3 6734.40 278.422   3
   0   5   3 6460.62 261.020   6
   0   5   4 5026.60 234.145   6
   0  -5  -4 5165.96 218.354   2
   0   5   4 4971.77 121.088   8
   0   5   4 5027.71 210.596   9
   0  -5  -4 4838.58 243.778   3
   0   5   5 5043.32 213.456   9
   0   5   5 4938.50 242.069   6
   0  -5  -5 4637.92 246.150   3
   0   5   5 5111.77 252.555  10
   0   5   5 5214.27 151.359  12
   0  -5  -5 4860.53 221.163   2
   0   5   6 929.746 91.8555   9
   0   5   6 886.164 112.525  10
   0  -5  -6 920.703 45.8289   4
   0  -5  -6 964.302 103.968   2
   0   5   6 946.596 73.2762  12
   0  -5  -6 861.434 113.400   3
   0   5   6 780.213 98.2641   6
   0   5   7 1211.95 96.0731  12
   0  -5  -7 1269.06 140.218   3
   0   5   7 1046.98 121.110  10
   0  -5  -7 945.163 58.6925   4
   0   5   7 1044.99 100.129   9
   0   5   7 1353.41 137.804   6
   0  -5  -7 959.587 107.984   2
   0  -5  -8 137.665 67.0012   3
   0   5   8 19.6536 33.0097   9
   0  -5  -8 40.2607 22.0935   4
   0   5   8 29.6429 37.9577   6
   0   5   8 31.2696 55.6557  10
   0  -5  -8 81.3380 51.6549   7
   0   5   8 59.0805 41.1413  12
   0  -5  -8 12.9952 41.0210   2
   0  -5  -9 1717.35 135.387   7
   0   5   9 1773.91 167.602  10
   0   5   9 1800.13 138.381   9
   0   5   9 1873.08 147.965  12
   0  -5  -9 1737.05 160.953   2
   0   5   9 1971.59 184.114  13
   0  -5  -9 1725.41 180.262   3
   0   5  10 4267.34 283.188  13
   0   5  10 3903.86 217.232   9
   0  -5 -10 3958.44 282.480   3
   0  -5 -10 3750.12 193.655   7
   0   5  10 4426.56 243.717  12
   0   5  10 4016.37 257.089  10
   0   5  11 3246.15 222.032  12
   0   5  11 3580.17 270.172  13
   0   5  11 3536.25 244.814  10
   0   5  11 3289.16 230.276   5
   0  -5 -11 3510.04 277.156   3
   0   5  11 3462.96 210.369   9
   0  -5 -12 881.126 148.405   3
   0   5  12 1138.64 142.948   5
   0   5  12 934.446 113.149   9
   0   5  12 993.880 136.677  10
   0   5  12 914.695 127.884  12
   0   5  12 940.619 147.455  13
   0  -5 -13 710.151 141.296   3
   0   5  13 554.991 125.985  13
   0   5  13 384.909 94.9920  10
   0   5  13 608.231 113.461  12
   0   5  13 398.531 92.6062   5
   0   5  14 400.985 94.8209   5
   0   6 -11 172.683 73.6948  14
   0   6 -10 4681.10 323.595  14
   0   6 -10 5171.37 351.426  11
   0  -6  10 4339.09 324.479  12
   0  -6  10 5175.25 359.934   5
   0  -6   9 1340.00 178.591  12
   0  -6   9 1864.85 172.486  13
   0   6  -9 1839.67 200.232  14
   0  -6   9 2088.96 218.468   5
   0   6  -9 1573.52 192.641  11
   0   6  -8 56.4594 67.5324  11
   0  -6   8 44.4011 43.5065  13
   0   6  -8 72.5875 49.8799  14
   0  -6   8 21.5986 73.2517  12
   0  -6   8 1.23115 57.1655   5
   0  -6   7 1.67389 35.8473  13
   0   6  -7 60.3560 59.1032  11
   0  -6   7 65.3767 61.8355   5
   0   6  -7 130.107 61.6000  14
   0  -6   7 82.1658 67.1734  12
   0  -6   7 48.5552 43.8014   7
   0  -6   6 181.388 50.9157  13
   0  -6   6 331.928 91.9600  12
   0   6  -6 187.365 60.2907  14
   0  -6   6 201.493 69.0602   7
   0  -6   6 104.083 71.5020   5
   0   6  -6 84.0644 50.4791  11
   0  -6   5 580.882 100.982  12
   0   6  -5 501.492 100.816  11
   0   6  -5 542.787 97.9263  14
   0  -6   5 643.009 81.7084  13
   0  -6   5 418.099 87.5538   5
   0   6  -4 504.312 95.9067  11
   0  -6   4 516.614 96.2607   5
   0   6  -4 487.932 61.1608  13
   0  -6   4 545.008 48.3943  15
   0   6  -4 524.048 92.0865  14
   0   6  -3 403.150 49.5757  13
   0  -6   3 500.152 91.3330   5
   0   6  -3 370.677 81.9806  11
   0   6  -3 441.345 86.1216  14
   0  -6   3 509.189 93.7442   2
   0   6  -2 124.121 58.9598  11
   0   6  -2 160.065 33.9687  13
   0  -6   2 189.342 56.5323   5
   0   6  -2 20.4221 42.4949  14
   0  -6   2 71.2036 61.8767   2
   0  -6   1 1103.31 113.791   5
   0   6  -1 1228.30 80.7252  13
   0   6  -1 1309.00 130.212  14
   0  -6   1 1636.76 142.989   2
   0   6  -1 1192.60 130.417  11
   0   6  -1 1146.38 119.553   6
   0  -6   0 2091.41 154.984   2
   0   6   0 2082.10 159.978  14
   0   6   0 1750.00 156.159  11
   0   6   0 1833.23 98.4034  13
   0  -6   0 2060.65 96.1107  12
   0   6   0 1841.65 148.011   6
   0  -6  -1 3.56495 7.48163  12
   0  -6  -1 37.3225 43.2436   2
   0   6   1 30.5091 39.6181  14
   0   6   1-43.7344 51.4749  11
   0   6   1 40.4056 40.2502   6
   0   6   2 5608.98 150.134   4
   0  -6  -2 5508.61 242.779   2
   0   6   2 5277.67 252.525   6
   0   6   2 5254.62 259.342  14
   0   6   3 5492.56 258.776   6
   0   6   3 5645.40 216.863   5
   0  -6  -3 5559.74 240.304   2
   0  -6  -3 5265.21 269.418   3
   0   6   3 5639.67 272.825  14
   0  -6  -4 7891.61 341.335   3
   0   6   4 8208.55 342.035  14
   0   6   4 8361.42 203.722   8
   0   6   4 9032.73 313.489   9
   0  -6  -4 8121.56 302.324   2
   0   6   4 8095.01 326.738   6
   0  -6  -5 6696.80 323.984   3
   0   6   5 7056.08 322.898  10
   0   6   5 6713.88 303.505   6
   0   6   5 6680.06 267.827   9
   0  -6  -5 7232.52 284.236   2
   0  -6  -6-12.2264 34.6040   2
   0   6   6 76.1432 36.5396   9
   0   6   6 15.1282 14.1762  12
   0  -6  -6 49.3655 48.1768   3
   0   6   6 34.0712 43.6320   6
   0   6   6 92.8914 57.3997  10
   0   6   7 4383.57 216.703   9
   0   6   7 4384.79 263.308  10
   0   6   7 3713.10 239.836   6
   0   6   7 4326.33 165.836  12
   0  -6  -7 3724.41 254.763   3
   0  -6  -7 4479.19 237.226   2
   0  -6  -8 3627.60 262.126   3
   0   6   8 4466.30 270.803   6
   0   6   8 4605.15 272.877  10
   0   6   8 4860.73 201.683  12
   0  -6  -8 4342.40 243.432   7
   0   6   8 4161.31 218.886   9
   0  -6  -8 4592.19 249.331   2
   0   6   9-7.99685 47.7495   6
   0  -6  -9 14.7394 48.7834   2
   0   6   9 61.7479 38.2303   9
   0   6   9 5.86491 33.6705  12
   0  -6  -9 0.90629 37.1380   7
   0   6   9 13.4936 48.4725  10
   0   6   9 105.460 64.5716  13
   0  -6  -9 37.4830 56.8006   3
   0   6  10 560.971 83.3651   9
   0   6  10 610.326 114.715  13
   0  -6 -10 601.237 104.402   2
   0  -6 -10 652.280 93.8862   7
   0   6  10 444.081 95.0842  10
   0   6  10 537.062 84.6294  12
   0  -6 -10 567.106 117.621   3
   0   6  11 289.848 66.9006   9
   0   6  11 443.335 99.6959  10
   0  -6 -11 404.026 92.3582   2
   0  -6 -11 336.767 99.0642   3
   0   6  11 369.006 97.7070  13
   0  -6 -12 1717.07 179.910   2
   0   6  12 1731.50 183.477  10
   0   6  12 1867.70 180.167   5
   0  -6 -12 1484.42 190.282   3
   0   6  12 1942.28 210.805  13
   0   6  13-6.42356 47.2336   5
   0   6  13 99.6978 80.4352  13
   0  -6 -13 57.2784 59.4548   2
   0   6  13 33.8882 59.9790  10
   0   6  14 39.9117 58.6283   5
   0  -6 -14 42.1716 59.4290   2
   0   7 -10 61.4331 72.7815  14
   0  -7  10 159.860 88.8024  12
   0   7  -9 498.208 125.974  11
   0  -7   9 451.429 106.100  12
   0  -7   9 457.235 114.840   5
   0   7  -9 608.749 120.970  14
   0   7  -8 157.208 82.5502  11
   0  -7   8 191.728 81.3810  12
   0  -7   8 185.834 83.7763   5
   0   7  -8 131.967 72.8121  14
   0  -7   7 692.791 125.908  12
   0   7  -7 585.974 121.240  11
   0  -7   7 708.130 126.507   5
   0   7  -7 581.233 110.641  14
   0  -7   7 583.249 96.2176   7
   0  -7   6 1060.09 111.427  13
   0  -7   6 1020.47 128.155   7
   0   7  -6 1098.16 158.084  11
   0  -7   6 908.430 135.176  12
   0  -7   6 1206.71 158.241   5
   0   7  -6 1455.17 168.089  14
   0  -7   5 10079.4 404.268  12
   0  -7   5 11432.8 469.154   5
   0   7  -5 11001.5 477.290  11
   0   7  -5 10809.3 448.322  14
   0  -7   5 11205.7 432.771   7
   0  -7   4 260.187 73.6523  12
   0   7  -4 132.131 63.7159  14
   0  -7   4 129.784 55.9829   5
   0   7  -4 228.017 84.4619  11
   0  -7   3 14795.9 505.538   5
   0  -7   3 13414.2 416.468  12
   0  -7   3 15127.9 521.868   2
   0   7  -3 14394.1 527.545  11
   0   7  -3 14748.7 510.021  14
   0  -7   2 2713.73 211.309   2
   0   7  -2 2800.18 207.429  14
   0  -7   2 2586.19 151.315  12
   0  -7   2 2554.81 192.530   5
   0   7  -2 2876.99 126.756  13
   0   7  -2 2931.51 222.337  11
   0   7  -2 2536.96 199.147   6
   0  -7   1 3158.24 217.947   2
   0   7  -1 3043.51 129.435  13
   0   7  -1 3133.69 214.562   6
   0  -7   1 3063.98 200.642   5
   0  -7   1 3074.82 145.049  12
   0   7  -1 3163.73 228.575  11
   0   7  -1 3146.93 213.078  14
   0  -7   0 213.010 35.8145  12
   0   7   0 114.871 60.1198  11
   0  -7   0 219.060 73.9969   2
   0   7   0 208.213 66.6817   6
   0   7   0 249.164 39.1084  13
   0   7   0 139.932 50.1098  14
   0   7   1 2769.09 201.494  14
   0   7   1 2934.39 132.328  13
   0  -7  -1 2919.10 194.737   2
   0   7   1 2849.42 213.942  11
   0   7   1 2814.35 198.522   6
   0   7   2 25261.8 659.570   6
   0   7   2 24470.7 443.064   4
   0  -7  -2 24699.1 622.883   2
   0   7   2 25315.0 674.268  14
   0  -7  -3 30545.8 785.654   3
   0  -7  -3 31429.8 714.947   2
   0   7   3 30293.6 772.485  14
   0   7   3 31040.9 757.020   6
   0  -7  -4 5283.54 252.486   2
   0   7   4 5193.73 173.224   8
   0   7   4 4954.25 269.179   6
   0  -7  -4 5544.02 300.385   3
   0   7   4 5123.80 284.937  14
   0   7   5 31.2960 44.2020   9
   0  -7  -5 31.9716 47.5045   3
   0   7   5-13.6689 36.9508   6
   0  -7  -5 32.9815 41.9154   2
   0   7   5 12.9520 11.0214   8
   0   7   6 1695.48 141.065   9
   0   7   6 1533.00 153.657   6
   0  -7  -6 1708.76 151.058   2
   0   7   6 1985.67 183.125  10
   0  -7  -6 2069.14 193.606   3
   0   7   7 1437.23 158.445  10
   0  -7  -7 1452.09 138.426   2
   0  -7  -7 1556.53 170.798   3
   0   7   7 1492.32 133.862   9
   0   7   7 1371.34 152.528   6
   0   7   8 2966.06 228.319   6
   0   7   8 2683.57 181.638   9
   0  -7  -8 3298.79 228.091   7
   0  -7  -8 2769.43 236.429   3
   0   7   8 2798.81 226.583  10
   0  -7  -8 3072.01 210.348   2
   0   7   9 1515.67 164.356  13
   0   7   9 1725.03 145.099   9
   0  -7  -9 1447.46 177.881   3
   0  -7  -9 1593.49 160.729   7
   0   7   9 1719.81 179.671  10
   0   7   9 1367.22 160.773   6
   0  -7  -9 1485.54 152.017   2
   0   7  10 424.854 96.5704  13
   0  -7 -10 438.724 91.9279   2
   0   7  10 349.218 72.8226   9
   0  -7 -10 200.468 91.3969   3
   0   7  10 303.644 82.8290  10
   0  -7 -10 152.708 61.6976   7
   0  -7 -11 1384.93 153.575   2
   0  -7 -11 1367.19 182.350   3
   0   7  11 1214.60 161.993  13
   0   7  11 1087.39 152.805  10
   0  -7 -12 380.133 110.646   3
   0   7  12 322.653 85.4446  10
   0   7  12 570.864 123.079  13
   0   7  12 483.084 97.5815   5
   0  -7 -12 610.331 112.816   2
   0   7  13 1010.89 157.290  13
   0   7  13 824.087 133.872  10
   0  -8   9-62.6954 60.4721  12
   0  -8   8-62.8655 70.5467   5
   0   8  -8 232.042 97.4264  11
   0   8  -8 169.070 80.7176  14
   0  -8   8 80.8944 72.7891  12
   0   8  -7 191.438 87.9026  11
   0  -8   7 414.639 98.1483  12
   0  -8   7 424.365 107.192   5
   0   8  -7 280.064 85.0869  14
   0   8  -6 516.700 120.579  11
   0  -8   6 707.254 139.610   5
   0  -8   6 445.401 90.9811  12
   0  -8   6 358.732 91.8209   7
   0   8  -6 566.950 116.257  14
   0  -8   5 61.9755 55.0919  12
   0   8  -5 61.1951 49.8217  14
   0  -8   5 177.794 84.1227   7
   0  -8   5 34.5228 59.3932   5
   0   8  -5 89.3180 81.2200  11
   0  -8   4 224.207 79.0595   5
   0  -8   4 177.898 58.9858  12
   0  -8   4 119.317 64.3198   7
   0   8  -4 370.159 89.7940  14
   0   8  -4 290.775 87.2255  11
   0   8  -3 11313.9 491.418  11
   0   8  -3 11817.3 481.324   6
   0  -8   3 11684.0 477.233   2
   0  -8   3 11362.2 373.780  12
   0  -8   3 12456.1 480.558   5
   0   8  -3 11452.0 467.614  14
   0  -8   2 1794.83 123.618  12
   0   8  -2 2206.52 208.321  11
   0   8  -2 2138.57 195.060  14
   0   8  -2 2579.53 211.812   6
   0  -8   2 2360.86 193.911   5
   0  -8   2 2009.85 187.614   2
   0   8  -1 2306.36 198.607   6
   0   8  -1 2374.42 201.314  14
   0  -8   1 2673.17 208.859   2
   0  -8   1 2681.09 131.595  12
   0   8  -1 2639.85 223.656  11
   0   8   0 4296.73 283.952  11
   0   8   0 4230.52 265.463  14
   0  -8   0 3663.88 126.307  12
   0   8   0 3840.59 248.707   6
   0  -8   0 3910.84 246.498   2
   0  -8  -1 3321.26 222.228   2
   0   8   1 3789.61 248.813  14
   0   8   1 3719.41 244.543   6
   0   8   2 27859.8 498.306   4
   0   8   2 27940.9 740.629   6
   0  -8  -2 28123.8 706.926   2
   0   8   2 27882.1 759.359  14
   0   8   3 13174.1 497.775  14
   0  -8  -3 14743.1 468.381   2
   0   8   3 13332.4 485.345   6
   0   8   4 1533.45 168.590  14
   0   8   4 1664.61 106.060   8
   0   8   4 1484.98 153.344   6
   0  -8  -4 1977.28 163.501   2
   0  -8  -4 1434.46 162.802   3
   0  -8  -5 173.793 57.2058   2
   0   8   5 254.020 68.3182   6
   0   8   5 251.432 65.6781   9
   0  -8  -5 342.534 89.7566   3
   0  -8  -6 128.766 47.0169   2
   0   8   6 107.675 51.1657   9
   0  -8  -6 330.101 93.7783   3
   0   8   6 244.751 78.1748  10
   0   8   6 141.047 60.3346   6
   0   8   7 1214.50 131.264   9
   0  -8  -7 1261.56 164.354   3
   0   8   7 1466.34 162.732   6
   0   8   7 982.624 145.735  10
   0  -8  -7 1170.33 130.549   2
   0  -8  -8 944.548 117.347   2
   0  -8  -8 809.222 131.843   7
   0   8   8 862.276 137.023   6
   0   8   8 719.464 129.469  10
   0   8   8 945.179 112.865   9
   0  -8  -8 575.967 122.902   3
   0   8   9 387.143 94.9006  10
   0  -8  -9 320.023 94.7269   7
   0  -8  -9 371.494 77.6668   2
   0   8   9 392.701 74.8000   9
   0   8   9 339.931 87.1349   6
   0  -8  -9 325.704 102.099   3
   0   8   9 223.651 68.5706  13
   0  -8 -10 136.697 83.2094   3
   0   8  10 98.7837 64.0006  10
   0   8  10 129.610 68.9353   6
   0   8  10 103.962 67.2521  13
   0  -8 -10 102.474 67.1568   7
   0  -8 -10 195.638 68.9899   2
   0   8  11 298.130 91.6659  10
   0  -8 -11 249.656 80.7688   2
   0  -8 -11 224.861 90.2469   3
   0   8  11 314.028 97.1746  13
   0   8  12-50.2086 55.3300  10
   0   8  12 81.2560 69.0070  13
   0   9  -7 144.662 82.6457  14
   0  -9   7 131.354 78.0163   5
   0   9  -6 259.121 95.7035  11
   0   9  -6 196.105 87.9591  14
   0  -9   6 497.728 108.316   7
   0  -9   6 270.182 91.0362   5
   0  -9   5 157.029 73.8466   7
   0   9  -5 270.805 94.2617   6
   0   9  -5 100.147 69.4284  11
   0   9  -5 74.0267 54.6481  14
   0  -9   5 234.088 81.5355   5
   0   9  -4 1.10873 57.3572  11
   0   9  -4-14.2793 52.8052  14
   0   9  -4-27.8896 55.9478   6
   0  -9   4 80.0040 63.8692   7
   0  -9   4-70.7778 72.1175   5
   0   9  -3 528.413 113.222   6
   0  -9   3 508.548 123.068   7
   0   9  -3 202.541 89.5186  11
   0   9  -3 356.311 96.5152  14
   0  -9   3 323.939 91.7923   5
   0   9  -2 249.598 83.4312  14
   0   9  -2 446.172 114.893   6
   0  -9   2 414.718 105.792   2
   0   9  -2 483.139 111.806  11
   0  -9   1 272.222 93.4430   2
   0   9  -1 171.714 71.6440   6
   0   9  -1 238.645 78.8343  14
   0   9  -1 214.336 74.9545  11
   0   9   0 621.834 116.708  14
   0   9   0 511.613 114.230  11
   0  -9   0 437.680 99.4641   2
   0   9   0 511.192 107.086   6
   0   9   1 1822.86 185.094  14
   0   9   1 1483.43 165.611   6
   0  -9  -1 1973.74 180.599   2
   0   9   2 4.38582 48.4784   6
   0  -9  -2 106.287 57.1911   2
   0   9   2 175.034 65.8618  14
   0  -9  -3 2235.96 186.153   2
   0   9   3 1966.30 192.187  14
   0   9   3 2288.84 201.485   6
   0   9   4-11.1635 48.2884   6
   0   9   4 14.0540 62.3916  14
   0  -9  -4-7.07817 56.4326   2
   0  -9  -5 721.654 133.515   3
   0   9   5 959.102 136.868   6
   0  -9  -5 661.685 104.393   2
   0   9   5 655.969 105.441   9
   0  -9  -6 2232.90 182.050   2
   0   9   6 2352.65 187.092   9
   0  -9  -6 2440.84 230.921   3
   0   9   6 2042.09 205.431  10
   0   9   6 2129.06 202.513   6
   0   9   7 403.405 104.768  10
   0  -9  -7 333.902 77.7059   2
   0   9   7 708.521 126.774   6
   0  -9  -7 462.425 107.015   3
   0   9   7 423.717 85.3392   9
   0  -9  -7 488.189 125.071   7
   0   9   8 1477.57 175.697   6
   0  -9  -8 1859.27 211.681   3
   0   9   8 2166.95 177.326   9
   0  -9  -8 1676.21 160.353   2
   0  -9  -8 1726.11 196.613   7
   0   9   8 1758.01 199.276  10
   0   9   9 798.043 119.366  13
   0  -9  -9 764.193 139.881   3
   0   9   9 799.215 133.133   6
   0  -9  -9 794.915 135.011   7
   0  -9  -9 984.855 131.188   2
   0   9   9 754.459 137.108  10
   0   9  10 97.0791 58.9474  13
   0   9  10 377.094 99.5222  10
   0  -9 -10 259.910 85.0562   7
   0   9  10 174.280 74.7257   6
   0  -9 -10 349.972 106.822   3
   0   9  11 1382.71 177.829   6
   0   9  11 1143.57 152.497  13
   0   9  11 1241.84 173.223  10
   0   9  12 113.830 75.4007  13
   0  10  -5 3246.61 273.196  14
   0 -10   5 3714.03 285.692   5
   0 -10   5 3300.11 267.875   7
   0 -10   4 1992.40 208.345   5
   0  10  -4 1716.87 213.755  11
   0  10  -4 1956.91 209.104  14
   0 -10   4 1911.57 214.804   7
   0  10  -4 1867.13 207.426   6
   0 -10   3-67.5390 60.6092   7
   0  10  -3 103.615 84.1533   6
   0  10  -3-51.2769 71.1128  11
   0  10  -3 139.833 84.4184  14
   0  10  -2 61.9714 47.9623  14
   0 -10   2 33.1545 80.4402   7
   0  10  -2-1.63576 57.0263  11
   0  10  -2 77.3187 62.3272   6
   0 -10   2 60.1040 69.7276   2
   0 -10   1 276.885 90.8345   2
   0  10  -1 413.896 106.014  14
   0  10  -1 345.697 91.7623   6
   0  10  -1 323.515 104.234  11
   0 -10   1 450.346 125.865   7
   0  10   0 2383.19 224.817  14
   0 -10   0 2148.35 205.375   2
   0  10   0 2661.16 230.616   6
   0  10   1 505.365 114.146   6
   0 -10  -1 514.078 111.072   2
   0  10   1 669.245 126.298  14
   0  10   2 49.4038 53.9513   6
   0 -10  -2 117.920 73.3263   2
   0  10   2 173.052 69.5039  14
   0 -10  -3 1094.41 137.581   2
   0  10   3 764.112 132.570  14
   0  10   3 672.625 121.098   6
   0  10   4 1942.86 206.858  14
   0  10   4 2104.50 204.654   6
   0 -10  -4 2338.67 196.626   2
   0  10   5 549.647 104.569   9
   0  10   5 496.711 113.624   6
   0 -10  -5 452.570 103.587   2
   0 -10  -6 102.880 60.2775   3
   0  10   6 143.824 69.5201   6
   0  10   6 252.641 97.7087  10
   0  10   6 144.017 58.1450   9
   0 -10  -6 160.120 89.5556   7
   0 -10  -6 162.311 68.2335   2
   0 -10  -7 92.3593 80.0000   7
   0  10   7-20.0218 52.6830   6
   0 -10  -7 10.7966 55.8476   3
   0  10   7 148.316 64.5194   9
   0  10   8 284.862 101.801  10
   0 -10  -8 184.101 93.3722   7
   0  10   8 35.7253 45.0542   6
   0 -10  -8 175.206 85.2881   3
   0  10   9 3098.23 259.377   6
   0  10   9 2317.13 238.752  10
   0 -10  -9 3149.13 264.921   7
   0  10  10 843.005 140.081   6
   0 -10 -10 621.106 123.253   7
   0  11  -3 42.2651 55.0774  14
   0 -11   2 1606.00 211.063   7
   0  11  -2 1583.13 189.201  14
   0  11  -2 1694.86 199.295   6
   0 -11   1 1860.12 231.679   7
   0  11  -1 2135.05 220.314   6
   0  11  -1 1870.47 210.117  14
   0 -11   1 1988.88 206.543   2
   0  11   0-19.9433 47.0264  14
   0  11   0 133.275 83.2477   6
   0 -11   0 124.127 94.5138   7
   0 -11   0 119.253 69.5765   2
   0 -11  -1 2418.04 218.592   2
   0 -11  -1 2936.39 282.301   7
   0  11   1 2143.98 215.751   6
   0  11   1 2815.10 251.816  14
   0 -11  -2 210.110 72.2465   2
   0 -11  -2 261.068 114.134   7
   0  11   2 240.831 88.2173  14
   0  11   2 340.691 95.8283   6
   0 -11  -3 529.880 137.145   7
   0  11   3 478.920 106.107   6
   0  11   3 368.830 104.806  14
   0 -11  -3 370.635 93.4766   2
   0  11   4 179.679 70.7822   6
   0  11   4 267.485 91.4589  14
   0 -11  -4 320.326 95.8083   2
   0 -11  -4 301.659 117.142   7
   0 -11  -5 2518.80 264.484   7
   0  11   5 2472.99 210.672   9
   0  11   5 2523.46 232.770   6
   0  11   6 595.285 112.753   9
   0  11   6 727.619 134.369   6
   0 -11  -6 803.338 158.343   7
   0  11   7 5512.63 348.929   6
   0  11   8 62.6987 61.5328   6
   0  12   4 802.320 132.506   9
   0  12   5 62.1227 59.3168   9
  -1  12   5 1662.92 201.101   6
  -1  12   4 1002.61 149.533   6
  -1  12   3 2592.97 233.313   6
  -1  12   2 911.223 150.615   6
  -1  11   8 220.717 90.7402   6
  -1  11   7 398.131 96.3568   9
  -1  11   7 550.389 113.626   6
  -1  11   6 1787.18 188.451   6
  -1  11   6 1615.59 176.507   9
   1 -11  -5 369.497 118.881   7
  -1  11   5 440.809 104.159   9
  -1  11   5 476.214 100.480   6
   1 -11  -4 64.5330 86.9148   7
  -1  11   4-1.86710 62.4755  14
  -1  11   4 67.4513 47.2021   9
  -1  11   4 183.418 73.7853   6
  -1  11   3 16.6905 60.4943  14
   1 -11  -3 126.258 94.0412   7
  -1  11   3 19.2141 47.5836   6
   1 -11  -2 675.211 157.101   7
  -1  11   2 833.698 133.441   6
  -1  11   2 488.751 116.636  14
  -1  11   1 1568.12 179.283   6
  -1  11   1 1519.02 193.770  14
  -1  11   0 1226.26 166.593   6
   1 -11   0 1216.17 189.907   7
  -1  11   0 1568.81 196.019  14
  -1  11  -1 7059.60 419.197  14
  -1  11  -1 7219.49 395.819   6
   1 -11   1 7537.44 443.826   7
  -1  11  -2 322.328 94.2165   6
  -1  10  10 1018.90 151.177   6
   1 -10 -10 825.441 144.849   7
   1 -10  -9 899.195 150.225   7
  -1  10   9 981.642 142.020   6
  -1  10   9 980.828 156.744  10
  -1  10   8 895.373 149.857  10
   1 -10  -8 960.974 160.940   3
  -1  10   8 1216.91 148.463   9
   1 -10  -8 925.363 152.445   7
  -1  10   8 780.460 129.420   6
  -1  10   7 1896.99 190.330   6
  -1  10   7 1662.04 202.591  10
   1 -10  -7 1832.33 216.385   3
  -1  10   7 1946.70 187.943   9
   1 -10  -7 1826.71 210.375   7
   1 -10  -6 1892.17 214.837   3
   1 -10  -6 1350.79 186.177   7
  -1  10   6 1704.34 177.842   9
  -1  10   6 1676.23 178.688   6
  -1  10   5 3642.64 261.505   6
  -1  10   5 4228.08 280.987   9
   1 -10  -5 3793.39 310.178   7
  -1  10   4 724.687 128.784  14
  -1  10   4 958.570 136.080   9
   1 -10  -4 731.475 146.168   7
  -1  10   4 1009.79 138.288   6
  -1  10   3 1235.97 155.108   6
   1 -10  -3 1533.64 152.558   2
   1 -10  -3 1300.50 188.588   7
  -1  10   3 1312.91 174.419  14
   1 -10  -2 381.216 81.6219   2
  -1  10   2 382.539 94.4828   6
  -1  10   2 454.842 108.371  14
   1 -10  -2 402.500 120.786   7
  -1  10   1 1577.84 193.631  14
   1 -10  -1 1381.48 190.978   7
   1 -10  -1 1928.90 179.203   2
  -1  10   1 1375.46 164.164   6
   1 -10   0 3716.44 253.113   2
   1 -10   0 3788.34 305.612   7
  -1  10   0 3936.36 294.834  14
  -1  10   0 4312.46 286.847   6
   1 -10   1 1033.90 161.274   7
  -1  10  -1 1224.80 157.814   6
  -1  10  -1 1369.01 178.751  14
  -1  10  -1 1078.92 166.646  11
  -1  10  -2 43.7067 57.6739  11
  -1  10  -2 166.250 72.6809   6
   1 -10   2 144.697 85.8762   7
  -1  10  -2 197.661 92.8526  14
  -1  10  -3 113.066 65.1589   6
   1 -10   3 136.346 80.2386   7
  -1  10  -3 85.5975 64.1787  11
  -1  10  -3 250.799 93.6190  14
  -1  10  -4 889.949 149.245  14
   1 -10   4 762.371 140.774   7
  -1  10  -4 866.504 140.193   6
  -1  10  -5 306.545 104.195   6
   1 -10   5 246.666 94.8931   5
   1 -10   5 325.746 101.407   7
  -1   9  11 410.223 100.349  13
  -1   9  11 387.087 99.6414  10
   1  -9 -10 229.228 100.136   3
  -1   9  10 320.749 89.2509   6
  -1   9  10 316.293 99.4239  10
   1  -9 -10 201.438 73.9151   7
  -1   9   9 374.583 83.4642   9
  -1   9   9 271.291 87.1864  10
  -1   9   9 426.963 93.5215   6
   1  -9  -9 157.309 67.6219   3
   1  -9  -9 268.906 93.3267   7
   1  -9  -8 194.716 80.6961   7
  -1   9   8 103.405 52.9553   9
  -1   9   8 31.4305 55.1139  10
   1  -9  -8 45.2244 65.5575   3
  -1   9   8 131.554 64.1161   6
  -1   9   7 3285.08 231.905   9
  -1   9   7 3012.90 233.088   6
  -1   9   7 2876.75 251.082  10
   1  -9  -7 3086.57 265.406   3
   1  -9  -7 2898.12 253.022   7
  -1   9   6 357.666 80.7318   9
  -1   9   6 151.315 59.3097   6
   1  -9  -6 244.712 90.1698   3
   1  -9  -6 256.550 64.1808   2
   1  -9  -6 246.904 108.825   7
   1  -9  -5 3220.80 262.612   3
  -1   9   5 3541.37 243.831   9
   1  -9  -5 3562.19 212.708   2
  -1   9   5 3323.03 237.542   6
   1  -9  -5 3685.54 285.505   7
   1  -9  -4 4968.55 336.183   7
  -1   9   4 5305.10 296.759   6
  -1   9   4 4903.45 294.747   9
  -1   9   4 4860.76 322.899  14
   1  -9  -4 5113.65 260.344   2
   1  -9  -3 457.567 85.4775   2
   1  -9  -3 147.288 89.2905   7
  -1   9   3 277.232 93.4401  14
  -1   9   3 186.254 68.3833   6
   1  -9  -2 2558.48 241.763   7
   1  -9  -2 2397.37 184.113   2
  -1   9   2 2401.56 220.730  14
  -1   9   2 2463.91 204.469   6
  -1   9   1 13.3839 40.8610   6
   1  -9  -1 140.905 89.3569   7
  -1   9   1 20.8390 61.8702  14
   1  -9  -1 203.122 72.7300   2
  -1   9   0 1497.13 178.569  11
  -1   9   0 1674.30 184.716  14
  -1   9   0 1392.00 157.694   6
   1  -9   0 1665.12 168.363   2
   1  -9   0 1588.36 195.564   7
  -1   9  -1 3830.76 290.579  11
  -1   9  -1 3825.02 278.046  14
   1  -9   1 4240.48 308.811   7
   1  -9   1 3977.55 258.267   2
  -1   9  -1 3753.21 261.559   6
   1  -9   2 8.97442 75.4825   7
  -1   9  -2 153.339 82.9626  11
  -1   9  -2 40.6151 55.3039  14
  -1   9  -2 1.68911 49.9796   6
  -1   9  -3 856.628 136.527  14
  -1   9  -3 792.148 147.953  11
   1  -9   3 850.816 142.426   7
  -1   9  -3 822.725 131.546   6
  -1   9  -4 2070.30 208.256   6
  -1   9  -4 1889.34 212.612  11
   1  -9   4 1728.25 193.681   7
  -1   9  -4 1812.41 203.192  14
   1  -9   4 2239.82 222.183   5
  -1   9  -5 906.913 147.440  14
  -1   9  -5 740.463 145.916  11
   1  -9   5 879.711 144.136   5
   1  -9   5 873.444 143.864   7
  -1   9  -5 918.462 152.000   6
  -1   9  -6 171.688 85.2384  14
   1  -9   6 141.853 65.0183   5
   1  -9   6 225.309 84.3793   7
  -1   9  -6 414.697 117.677  11
  -1   8  12 2164.52 211.240  10
  -1   8  12 2369.64 233.088  13
   1  -8 -11 1927.10 220.394   3
  -1   8  11 2179.05 213.603  10
  -1   8  11 1896.66 199.847  13
   1  -8 -10 2520.23 249.785   3
   1  -8 -10 2061.26 187.764   7
  -1   8  10 2137.95 209.464  10
  -1   8  10 2374.87 191.862   9
   1  -8  -9 3476.31 280.916   3
   1  -8  -9 3102.31 241.519   7
  -1   8   9 3363.93 226.649   9
  -1   8   9 3513.90 267.560  10
  -1   8   9 3428.65 251.634   6
   1  -8  -8 471.902 106.021   3
  -1   8   8 528.723 109.928  10
   1  -8  -8 552.411 88.1677   2
  -1   8   8 472.575 93.0230   6
   1  -8  -8 506.571 106.734   7
  -1   8   8 471.784 86.1082   9
   1  -8  -7 4183.03 224.583   2
   1  -8  -7 4017.37 277.629   7
  -1   8   7 3877.13 273.739  10
  -1   8   7 4108.22 252.421   9
  -1   8   7 4151.48 262.498   6
   1  -8  -7 3977.58 286.900   3
   1  -8  -6 85.5642 64.8150   3
   1  -8  -6 50.7917 38.4380   2
  -1   8   6 167.065 67.5067   6
  -1   8   6 115.362 54.6613   9
   1  -8  -6 142.347 61.6452   7
  -1   8   5 344.006 79.2262   9
   1  -8  -5 300.771 90.5657   3
   1  -8  -5 314.026 105.919   7
  -1   8   5 203.600 65.4380   6
   1  -8  -5 266.278 64.3182   2
  -1   8   4 1805.81 187.116  14
  -1   8   4 2217.91 181.218   6
   1  -8  -4 2006.66 195.634   3
   1  -8  -4 2397.09 165.290   2
  -1   8   4 2314.63 188.640   9
   1  -8  -4 2003.34 203.913   7
   1  -8  -3 195.715 70.1961   2
   1  -8  -3 200.187 96.0298   7
  -1   8   3 81.3798 52.8324  14
  -1   8   3 40.6317 42.2410   6
  -1   8   2 10997.6 456.860  14
   1  -8  -2 10770.2 378.001   2
  -1   8   2 10339.4 404.061   6
   1  -8  -2 10073.8 457.118   7
   1  -8  -1 3651.04 268.943   7
  -1   8   1 3157.54 237.698  14
  -1   8   1 3221.49 221.741   6
   1  -8  -1 3688.65 219.054   2
  -1   8   0 442.269 91.7761   6
  -1   8   0 417.476 95.7617  11
   1  -8   0 339.865 79.7598   2
  -1   8   0 441.375 100.219  14
   1  -8   0 439.260 108.039   7
   1  -8   1 293.023 75.1258   2
   1  -8   1 284.285 86.4329   7
  -1   8  -1 240.155 78.6247  11
  -1   8  -1 430.505 92.2834   6
  -1   8  -1 176.020 71.2366  14
   1  -8   2 225.030 85.9660   7
  -1   8  -2 181.285 79.9842  11
  -1   8  -2 195.817 74.0095   6
   1  -8   2 181.885 43.2763  12
  -1   8  -2 153.358 69.4397  14
   1  -8   2 142.621 55.9621  15
  -1   8  -3 221.032 79.5810  14
  -1   8  -3 93.2738 63.7317  11
   1  -8   3 265.280 57.7693  15
  -1   8  -3 363.525 95.7001   6
   1  -8   3 403.572 104.773   7
   1  -8   3 215.429 68.8214   5
   1  -8   3 282.238 63.2035  12
  -1   8  -4 753.630 130.389  14
   1  -8   4 614.295 120.711   7
  -1   8  -4 864.651 143.842  11
   1  -8   4 696.314 95.1640  12
   1  -8   4 754.102 126.329   5
   1  -8   5 2082.40 196.169   7
   1  -8   5 2204.31 218.676   5
   1  -8   5 2297.78 177.794  12
  -1   8  -5 1981.79 207.376  14
  -1   8  -5 2204.82 225.090  11
  -1   8  -6 376.470 112.099  11
  -1   8  -6 215.016 83.7408  14
   1  -8   6 431.848 87.8599  12
   1  -8   6 707.020 118.051   7
   1  -8   6 611.057 123.329   5
  -1   8  -7 1636.56 201.294  11
   1  -8   7 1591.85 199.265   5
   1  -8   7 1603.33 168.573  12
  -1   8  -7 1957.97 213.781  14
   1  -8   8 1554.63 202.606   5
  -1   8  -8 1213.64 176.216  14
   1  -8   8 1388.17 169.258  12
   1  -8   9 109.508 60.5448  12
  -1   7  13 48.7327 50.9517   5
  -1   7  12 369.021 96.3903  10
  -1   7  12 392.462 106.278  13
   1  -7 -12 228.038 90.2692   3
  -1   7  11 97.6748 61.3715  13
  -1   7  11 97.0497 63.9526  10
  -1   7  11 0.97276 34.4094   9
   1  -7 -11 22.1256 57.9366   3
  -1   7  10 1296.30 138.240   9
  -1   7  10 1344.57 165.226  10
   1  -7 -10 1217.10 166.518   3
   1  -7 -10 1144.13 133.211   7
   1  -7 -10 1431.95 141.574   2
   1  -7  -9 1005.38 158.978   3
  -1   7   9 1416.39 159.500   6
   1  -7  -9 1209.46 140.587   7
  -1   7   9 1146.53 130.595   9
  -1   7   9 982.140 136.122  10
   1  -7  -9 1223.25 126.930   2
  -1   7   8 1826.35 180.270  10
  -1   7   8 1584.69 160.765   6
  -1   7   8 1595.05 149.436   9
   1  -7  -8 1703.10 142.445   2
   1  -7  -8 1329.61 163.945   3
   1  -7  -8 1463.18 154.359   7
   1  -7  -7 13602.0 415.649   2
  -1   7   7 12903.6 443.732   9
   1  -7  -7 13176.7 486.109   7
   1  -7  -7 12906.8 511.189   3
  -1   7   7 14232.0 486.122   6
  -1   7   7 13346.6 497.379  10
  -1   7   6 328.049 75.1670   6
   1  -7  -6 512.895 101.544   3
   1  -7  -6 373.277 68.0497   2
  -1   7   6 479.019 86.5661   9
   1  -7  -6 569.418 107.535   7
  -1   7   5 1949.13 165.277   6
   1  -7  -5 1687.67 173.988   3
  -1   7   5 2081.84 167.176   9
   1  -7  -5 1939.57 185.175   7
   1  -7  -5 1838.21 136.775   2
  -1   7   4 3588.63 219.423   6
  -1   7   4 4241.84 241.347   9
   1  -7  -4 3871.12 254.104   3
  -1   7   4 4500.72 273.667  14
   1  -7  -4 4227.63 203.496   2
   1  -7  -4 4176.74 270.376   7
   1  -7  -3 314.044 86.3089   3
  -1   7   3 166.226 60.1508  14
   1  -7  -3 353.459 68.8577   2
   1  -7  -3 375.997 98.9694   7
  -1   7   3 221.503 58.1087   6
  -1   7   2 39444.0 609.509   4
  -1   7   2 40846.3 936.427  14
  -1   7   2 38890.9 858.287   6
   1  -7  -2 38529.2 948.820   7
   1  -7  -2 39978.1 813.714   2
   1  -7  -1 3944.11 211.286   2
  -1   7   1 3803.91 245.490  14
  -1   7   1 3207.41 205.843   6
   1  -7  -1 3987.85 263.751   7
  -1   7   1 3563.43 239.053  11
  -1   7   0 16334.9 498.847   6
  -1   7   0 15589.5 536.527  11
  -1   7   0 15947.0 531.173  14
   1  -7   0 15444.8 545.848   7
   1  -7   0 16056.6 479.326   2
   1  -7   0 16491.8 308.775  12
  -1   7  -1 1662.05 163.761  14
  -1   7  -1 1701.45 155.503   6
  -1   7  -1 1331.99 153.253  11
   1  -7   1 1476.47 168.141   7
   1  -7   1 1663.59 97.3933  12
   1  -7   1 1531.47 144.406   2
  -1   7  -2 498.704 97.7015   6
   1  -7   2 491.506 101.838   7
   1  -7   2 620.772 102.537   5
  -1   7  -2 440.704 95.2732  14
   1  -7   2 487.482 65.5413  12
  -1   7  -2 736.754 120.527  11
   1  -7   3 216.565 76.4220   7
   1  -7   3 100.366 35.5833  15
  -1   7  -3 152.800 61.9795  14
  -1   7  -3 95.8910 69.9236  11
   1  -7   3 74.1043 44.4356  12
   1  -7   3 114.577 58.1880   5
  -1   7  -4 1997.32 198.279  11
   1  -7   4 1948.09 188.911   5
  -1   7  -4 2021.05 195.626  14
   1  -7   4 1765.31 147.919  12
   1  -7   4 1836.11 109.344  15
   1  -7   4 2043.40 183.674   7
   1  -7   5 2674.40 226.622   5
   1  -7   5 2687.23 193.647  12
  -1   7  -5 2810.44 231.912  14
  -1   7  -5 2834.31 242.100  11
   1  -7   5 3062.85 223.934   7
  -1   7  -6 194.157 74.5538  14
   1  -7   6 287.566 91.1057   5
  -1   7  -6 210.902 83.3337  11
   1  -7   6 147.289 60.4072   7
   1  -7   6 230.765 79.8368  12
  -1   7  -7 89.1970 64.7009  11
   1  -7   7 69.6202 65.6504  12
   1  -7   7-15.0020 37.5828  13
  -1   7  -7 146.767 74.0111  14
   1  -7   7 29.6889 47.6598   7
   1  -7   7 75.6047 66.0613   5
   1  -7   8 34.0178 56.9194  12
  -1   7  -8 86.9193 61.2559  14
   1  -7   8 2.45363 65.4613   5
   1  -7   9 250.399 95.8036  12
  -1   7  -9 483.225 126.166  11
  -1   7  -9 364.787 97.4995  14
   1  -7   9 614.601 132.750   5
   1  -7  10 1469.63 183.439  12
  -1   6  14 634.058 118.104   5
  -1   6  13 4401.55 295.861   5
  -1   6  13 3903.50 313.841  13
  -1   6  12 1995.48 187.898  10
   1  -6 -12 2357.80 195.529   2
  -1   6  12 2087.70 178.717   9
   1  -6 -12 2083.90 226.270   3
  -1   6  12 2285.45 228.446  13
  -1   6  11 672.960 108.995  10
   1  -6 -11 730.552 134.747   3
  -1   6  11 722.023 106.764   9
   1  -6 -11 616.281 102.935   2
  -1   6  11 700.076 134.709  13
  -1   6  10 2415.58 203.812  10
   1  -6 -10 2644.06 192.972   2
   1  -6 -10 2514.35 232.748   3
  -1   6  10 2309.61 183.561   9
   1  -6 -10 2659.30 183.702   7
  -1   6   9 153.804 61.1002   9
  -1   6   9 325.638 62.5334  12
   1  -6  -9 104.642 60.8167   3
   1  -6  -9 166.836 63.3657   7
   1  -6  -9 263.194 68.3984   2
  -1   6   9 223.589 60.5147  10
  -1   6   8 1458.63 147.864   6
  -1   6   8 1359.33 135.510   9
  -1   6   8 1511.69 108.294  12
   1  -6  -8 1328.70 140.130   7
   1  -6  -8 1525.40 166.806   3
   1  -6  -8 1360.41 126.951   2
  -1   6   8 1510.93 154.848  10
  -1   6   7 441.547 79.4482   9
   1  -6  -7 526.899 75.1278   2
  -1   6   7 434.295 89.5950  10
  -1   6   7 511.374 85.5153   6
   1  -6  -7 409.125 89.8910   3
  -1   6   7 658.696 61.7572  12
  -1   6   6 1134.15 62.7860  12
   1  -6  -6 1124.61 135.413   3
  -1   6   6 1241.60 138.762  10
  -1   6   6 1285.35 124.279   9
  -1   6   6 1175.34 126.046   6
   1  -6  -6 1266.35 141.230   7
   1  -6  -6 1221.64 109.385   2
   1  -6  -5 1226.57 104.611   2
  -1   6   5 1180.82 118.996   9
  -1   6   5 1186.06 121.296   6
   1  -6  -5 1202.49 137.660   3
   1  -6  -5 1236.53 139.934   7
  -1   6   4 448.468 72.6470   6
  -1   6   4 562.254 91.5936  14
  -1   6   4 511.047 80.6044   9
   1  -6  -4 536.333 71.0746   2
   1  -6  -4 633.954 99.5757   3
   1  -6  -4 597.326 105.833   7
   1  -6  -3 889.849 113.937   3
  -1   6   3 1009.27 84.8097   2
   1  -6  -3 1179.31 138.064   7
  -1   6   3 983.441 119.700  14
   1  -6  -3 857.920 86.9865   2
  -1   6   3 1147.69 112.832   6
  -1   6   2 7833.86 334.977  14
  -1   6   2 7904.65 168.672   4
   1  -6  -2 8418.18 282.538   2
  -1   6   2 8441.80 263.181   2
  -1   6   2 8308.43 310.639   6
  -1   6   1 9986.06 385.804  11
  -1   6   1 10217.5 351.282   6
  -1   6   1 10734.1 392.798  14
   1  -6  -1 10596.4 333.257   2
   1  -6   0 12361.0 253.944  12
   1  -6   0 11310.6 365.414   2
  -1   6   0 11809.5 423.390  11
  -1   6   0 12029.6 387.796   6
   1  -6   0 12274.0 443.349   7
  -1   6   0 11849.9 422.139  14
  -1   6   0 12518.4 331.792  13
  -1   6  -1 2142.57 178.520  11
  -1   6  -1 2176.90 159.130   6
   1  -6   1 2465.24 175.980   5
   1  -6   1 2127.10 109.700  12
   1  -6   1 2190.77 159.465   2
  -1   6  -1 1957.42 166.646  14
  -1   6  -1 2140.31 123.406  13
   1  -6   1 2037.59 176.029   7
   1  -6   2 2728.16 185.371   2
   1  -6   2 2884.98 209.173   7
   1  -6   2 2842.66 148.482  12
  -1   6  -2 3370.18 158.055  13
  -1   6  -2 3330.43 218.206  14
  -1   6  -2 3281.89 222.586  11
   1  -6   2 3207.19 210.996   5
   1  -6   3 708.433 110.339   5
   1  -6   3 731.791 73.8626  15
   1  -6   3 562.344 75.8772  12
  -1   6  -3 606.431 99.5039  14
   1  -6   3 752.346 113.003   7
  -1   6  -3 705.939 111.234  11
   1  -6   4 1846.55 101.816  15
   1  -6   4 2180.17 174.929   7
   1  -6   4 1957.98 152.312  12
   1  -6   4 1957.56 179.642   5
  -1   6  -4 2059.48 189.533  11
  -1   6  -4 2183.23 188.267  14
   1  -6   5 75.0314 54.6887   5
   1  -6   5 148.934 51.5693  13
  -1   6  -5 38.2077 46.0805  11
  -1   6  -5 18.2455 53.5527  14
   1  -6   5 140.696 55.3355   7
   1  -6   5 101.124 53.9593  12
   1  -6   6 188.472 60.4693  13
  -1   6  -6 71.3861 67.0598  14
   1  -6   6 134.991 58.6553   7
  -1   6  -6 26.6497 54.5415  11
   1  -6   6 68.1689 52.7181  12
   1  -6   6 98.1148 60.5172   5
   1  -6   7 40.1656 54.1305  12
  -1   6  -7 3.19782 53.3196  14
   1  -6   7-17.5416 36.2848   7
   1  -6   7-64.4661 65.1849   5
  -1   6  -7 4.11389 66.3936  11
   1  -6   7-2.23496 39.4346  13
   1  -6   8 140.842 74.8171  12
   1  -6   8 172.385 65.1611  13
  -1   6  -8 112.083 77.7679  11
  -1   6  -8 4.48726 52.8754  14
   1  -6   8 54.4457 57.8311   5
   1  -6   9 657.255 113.703  13
  -1   6  -9 915.097 149.065  14
   1  -6   9 688.298 143.282   5
  -1   6  -9 688.199 130.873  11
   1  -6   9 687.729 133.999  12
   1  -6  10 1690.22 199.025  12
  -1   6 -10 2044.46 225.983  11
   1  -6  10 1939.75 226.185   5
   1  -6  10 1864.14 187.056  13
  -1   6 -10 1925.42 211.017  14
  -1   5  14 180.722 80.4513   5
  -1   5  13 595.617 128.805  13
   1  -5 -13 1005.37 163.870   3
  -1   5  13 727.950 126.594   5
  -1   5  12 5662.12 357.407  13
  -1   5  12 6051.47 308.741   9
   1  -5 -12 5810.17 369.437   3
  -1   5  12 5505.53 303.180  12
  -1   5  12 6452.84 324.288  10
  -1   5  12 6819.00 360.232   5
   1  -5 -11 687.535 131.962   3
  -1   5  11 572.234 98.4980  12
  -1   5  11 676.511 108.210  10
  -1   5  11 945.346 118.620   9
  -1   5  11 469.867 104.673  13
   1  -5 -10 10.0772 35.7171   7
   1  -5 -10 109.673 73.6465   3
  -1   5  10 91.3564 52.1895   9
  -1   5  10-46.9360 42.1499  10
  -1   5  10 46.4089 39.9242  12
   1  -5  -9 6995.02 281.571   7
   1  -5  -9 7072.21 307.341   2
  -1   5   9 7060.53 285.687  12
  -1   5   9 7182.24 326.185  10
  -1   5   9 6838.34 305.814   9
   1  -5  -9 6409.72 351.412   3
   1  -5  -8 6130.73 325.424   3
   1  -5  -8 6011.62 265.730   2
  -1   5   8 6435.04 301.626  10
  -1   5   8 6148.15 283.011   9
   1  -5  -8 5614.28 258.858   7
  -1   5   8 5890.29 243.260  12
  -1   5   7 7734.40 254.541  12
   1  -5  -7 7947.20 313.415   7
   1  -5  -7 8117.12 363.773   3
   1  -5  -7 8175.40 297.733   2
  -1   5   7 8123.78 331.055   6
   1  -5  -7 7975.24 176.293   4
  -1   5   7 8015.69 332.555  10
  -1   5   7 8216.34 316.915   9
   1  -5  -6 785.640 105.300   7
   1  -5  -6 627.094 75.3742   2
  -1   5   6 683.216 62.4235  12
  -1   5   6 685.922 86.7569   9
   1  -5  -6 600.623 99.7104   3
  -1   5   6 676.221 93.5735  10
  -1   5   6 750.690 95.5082   6
  -1   5   5 618.740 83.9121   9
   1  -5  -5 578.362 70.7652   2
   1  -5  -5 601.232 89.7487   7
  -1   5   5 596.463 46.8236  12
  -1   5   5 551.056 79.9555   6
   1  -5  -5 480.146 83.7925   3
   1  -5  -4 9922.25 282.931   2
   1  -5  -4 9361.16 346.224   3
  -1   5   4 9120.36 354.272  14
  -1   5   4 9795.24 320.685   6
   1  -5  -4 9607.90 350.933   7
  -1   5   4 9752.85 326.159   9
   1  -5  -3 87.4144 31.4921   2
  -1   5   3 126.643 43.4071   6
   1  -5  -3 222.557 70.1660   7
  -1   5   3 118.658 30.3390   2
  -1   5   3 151.181 50.6606  14
   1  -5  -3 178.788 42.2588   6
   1  -5  -3 101.320 49.1097   3
  -1   5   2 885.383 103.473  14
  -1   5   2 943.598 40.8631   4
   1  -5  -2 929.369 84.1128   2
  -1   5   2 987.684 79.5062   2
  -1   5   2 964.833 91.2117   6
   1  -5  -2 1126.32 94.0173   6
   1  -5  -2 1208.45 117.137   3
  -1   5   1 2950.84 183.670  14
  -1   5   1 2776.20 134.295   2
   1  -5  -1 2908.30 151.259   2
  -1   5   1 2916.77 182.166  11
  -1   5   1 2807.31 158.027   6
  -1   5   0 974.173 94.7644   6
  -1   5   0 974.139 109.493  11
  -1   5   0 899.114 80.0979   2
  -1   5   0 944.196 110.246  14
   1  -5   0 841.767 87.5918   2
  -1   5   0 1066.64 85.2012  13
   1  -5   0 952.375 56.6846  12
  -1   5  -1 4945.83 200.544   2
   1  -5   1 4457.40 234.777   7
   1  -5   1 4759.08 214.944   2
  -1   5  -1 4633.52 218.087   6
  -1   5  -1 4354.42 228.980  14
  -1   5  -1 4471.00 235.287  11
   1  -5   1 4574.59 227.498   5
   1  -5   1 4686.40 162.076  12
  -1   5  -1 4476.63 177.704  13
   1  -5   2 467.377 62.8211  15
   1  -5   2 178.471 53.6473   5
  -1   5  -2 332.023 73.0654  14
   1  -5   2 287.652 65.5532   7
  -1   5  -2 292.395 62.1840  11
   1  -5   2 327.038 50.0284  12
  -1   5  -2 388.246 53.2421  13
  -1   5  -3 1404.47 137.688  14
   1  -5   3 1513.34 94.0511  15
   1  -5   3 1334.21 133.336   5
  -1   5  -3 1513.30 144.542  11
  -1   5  -3 1619.41 110.142  13
   1  -5   3 1462.65 118.168  12
   1  -5   3 1775.90 146.804   7
   1  -5   4 1071.69 104.725  13
   1  -5   4 975.871 120.006   5
   1  -5   4 1222.37 72.9965  15
   1  -5   4 1071.08 111.485  12
  -1   5  -4 945.094 118.899  14
   1  -5   4 930.530 110.057   7
  -1   5  -4 917.207 118.383  11
   1  -5   5 606.304 103.529   5
   1  -5   5 729.119 102.805  12
  -1   5  -5 538.734 99.3352  11
   1  -5   5 560.707 38.0097  15
   1  -5   5 752.058 98.2649   7
   1  -5   5 676.620 91.7954  13
  -1   5  -5 585.501 99.8228  14
  -1   5  -6 148.896 63.0066  11
  -1   5  -6 216.606 80.5175  14
   1  -5   6 304.922 69.7151  13
   1  -5   6 173.242 72.8001  12
   1  -5   6 202.105 59.1093   7
   1  -5   6 158.212 66.4322   5
  -1   5  -7 839.646 131.614  14
   1  -5   7 807.740 123.225  12
   1  -5   7 900.736 137.798   5
   1  -5   7 708.613 87.1223   7
   1  -5   7 562.693 95.2973  13
  -1   5  -7 770.430 129.040  11
  -1   5  -8 1722.30 183.283  14
  -1   5  -8 1693.09 191.588  11
   1  -5   8 1701.35 128.707   7
   1  -5   8 1323.21 165.112  12
   1  -5   8 1810.01 194.675   5
   1  -5   8 1875.61 171.596  13
   1  -5   9 201.076 92.0652   5
   1  -5   9 65.1867 59.5239  12
  -1   5  -9 52.3570 55.9762  14
   1  -5   9 101.936 65.8890  13
  -1   5  -9 83.1713 56.9440  11
  -1   5 -10 1785.59 206.545  11
   1  -5  10 1838.25 185.422  13
   1  -5  10 1648.75 198.402   5
   1  -5  10 1610.46 200.235  12
  -1   5 -10 1816.01 203.835  14
   1  -5  11 1593.25 181.189  13
  -1   5 -11 1550.03 198.863  11
   1  -5  11 1659.29 204.139  12
  -1   5 -11 1802.89 206.513  14
   1  -5  11 1910.18 221.763   5
   1  -5  12 44.9855 58.3822  13
  -1   4  14 241.631 85.7854   5
  -1   4  14 357.723 96.5322  12
  -1   4  13 177.870 87.9393  13
  -1   4  13 189.360 64.9767   9
  -1   4  13 182.298 80.0188   5
   1  -4 -13 91.0664 68.2100   3
  -1   4  13 80.3628 76.6917  12
  -1   4  12 225.455 62.6425  10
  -1   4  12 334.171 87.9592   5
  -1   4  12 281.047 91.5165  12
  -1   4  12 152.565 65.9826   9
  -1   4  12 405.115 109.888  13
   1  -4 -12 327.695 102.778   3
  -1   4  11 44.0925 51.0041   9
  -1   4  11 79.9220 57.3045  10
   1  -4 -11 19.8733 42.9366   3
  -1   4  11 25.7461 50.8135   5
  -1   4  11 40.5466 62.7475  13
  -1   4  11 16.5210 47.5946  12
  -1   4  10 9836.99 441.790  13
  -1   4  10 10457.1 388.445  10
  -1   4  10 9632.19 381.028   9
  -1   4  10 10093.1 396.497  12
   1  -4 -10 9751.86 293.670   7
   1  -4 -10 10508.5 459.710   3
   1  -4  -9 6324.57 340.822   3
  -1   4   9 6852.97 303.855   9
  -1   4   9 6966.50 305.302  10
   1  -4  -9 7150.62 255.387   7
  -1   4   9 7480.24 318.541  12
  -1   4   8 1581.00 137.181   9
  -1   4   8 1710.29 143.886  12
   1  -4  -8 1634.92 161.112   3
   1  -4  -8 1728.84 123.287   7
  -1   4   8 1524.20 134.293  10
   1  -4  -8 1522.48 108.547   1
   1  -4  -7 7.79143 38.6846   7
  -1   4   7 105.916 45.5563  12
  -1   4   7 44.3969 37.8483   9
  -1   4   7 84.6462 38.5192  10
   1  -4  -7 46.8971 40.4020   3
   1  -4  -7 42.3646 34.3513   1
   1  -4  -6 6861.34 248.318   2
  -1   4   6 6076.57 221.394  12
   1  -4  -6 6810.23 244.484   1
   1  -4  -6 7100.68 305.019   3
  -1   4   6 6699.11 272.473  10
   1  -4  -6 6513.75 260.095   7
  -1   4   6 6863.23 276.454   6
  -1   4   6 7203.07 275.442   9
   1  -4  -5 6367.95 240.613   1
   1  -4  -5 6672.48 281.838   3
  -1   4   5 6636.94 255.258   9
   1  -4  -5 6598.21 261.275   7
  -1   4   5 6854.77 201.185  12
  -1   4   5 6498.50 254.013   6
   1  -4  -5 6305.22 224.969   2
  -1   4   5 6675.80 265.740  10
   1  -4  -4 568.750 75.6012   1
  -1   4   4 573.395 75.4525   9
  -1   4   4 599.072 71.8693   6
   1  -4  -4 554.242 82.1679   7
   1  -4  -4 668.876 85.2280   3
   1  -4  -4 570.312 62.2576   2
   1  -4  -4 620.220 69.4127   6
  -1   4   4 724.242 50.9325  12
   1  -4  -3 62940.0 1016.71   6
  -1   4   3 59312.9 1052.42   9
  -1   4   3 62376.4 1104.39  14
   1  -4  -3 60740.4 971.318   2
   1  -4  -3 59180.1 1079.61   3
   1  -4  -3 59951.6 1091.61   7
   1  -4  -3 63074.9 1065.22  11
  -1   4   3 59418.9 1028.11   6
   1  -4  -3 60803.5 1065.14   1
   1  -4  -2 4929.80 228.724   7
   1  -4  -2 5179.79 217.340   3
   1  -4  -2 4732.77 164.517   2
  -1   4   2 5145.41 201.546   3
  -1   4   2 5047.94 193.736   6
   1  -4  -2 5190.48 209.078  11
  -1   4   2 5277.98 227.860  14
   1  -4  -2 4571.97 203.327  14
  -1   4   2 4987.88 163.930   2
   1  -4  -2 4999.17 182.986   6
  -1   4   1 6336.99 226.626   5
   1  -4  -1 6232.83 234.461  14
  -1   4   1 6080.80 212.966   6
  -1   4   1 6006.96 187.939   2
  -1   4   1 5940.05 243.876  14
   1  -4  -1 5754.30 194.173   2
   1  -4  -1 6159.61 254.080   7
  -1   4   1 6376.34 225.497   3
   1  -4  -1 6769.72 240.527  11
  -1   4   1 5987.07 239.486  11
  -1   4   0 3885.39 175.195   5
   1  -4   0 3845.95 181.919  11
   1  -4   0 3904.29 183.529  14
  -1   4   0 4106.56 176.039   6
  -1   4   0 3861.00 192.623  14
   1  -4   0 3832.05 164.668   2
   1  -4   0 3671.21 113.653  12
  -1   4   0 3771.33 151.235   2
  -1   4   0 3837.40 190.627  11
   1  -4   0 4174.24 207.261   7
  -1   4   0 4194.92 180.194   3
   1  -4   1 891.115 68.7572  12
  -1   4  -1 952.166 82.8255   2
   1  -4   1 861.592 85.6189   2
  -1   4  -1 954.390 77.4913  13
  -1   4  -1 1045.23 102.971  11
   1  -4   1 967.440 96.3950   1
   1  -4   1 1016.09 111.979   7
  -1   4  -1 963.747 100.199  14
  -1   4  -1 947.951 89.8500   5
   1  -4   1 1067.53 101.700   5
   1  -4   2 5273.36 236.345   5
  -1   4  -2 5000.30 236.089  11
   1  -4   2 5222.38 193.817  12
   1  -4   2 5239.57 216.833   1
  -1   4  -2 5321.70 207.144   2
  -1   4  -2 4934.95 228.492  14
   1  -4   2 5146.73 179.920  15
  -1   4  -2 4969.07 186.481  13
   1  -4   2 4985.57 228.027   7
  -1   4  -3 25430.4 529.088  13
   1  -4   3 24505.5 575.960   7
   1  -4   3 25762.2 559.299  13
   1  -4   3 25744.7 469.002  15
   1  -4   3 25199.0 552.655   1
   1  -4   3 24893.0 615.254   5
  -1   4  -3 24158.9 613.289  11
  -1   4  -3 25451.7 618.048  14
   1  -4   3 24999.6 557.091  12
   1  -4   4 159.630 53.1129   7
  -1   4  -4 82.1205 46.0214  14
  -1   4  -4 197.902 65.4662  11
   1  -4   4 147.520 50.5925  12
   1  -4   4 111.699 40.5867   1
   1  -4   4 106.902 21.7867  15
   1  -4   4 103.824 39.5792  13
   1  -4   4 76.9924 47.0881   5
   1  -4   5 236.235 67.8682  12
   1  -4   5 280.291 51.3564   1
  -1   4  -5 247.949 66.6634  14
  -1   4  -5 294.181 69.4702  11
   1  -4   5 359.744 67.6068  13
   1  -4   5 216.479 72.5639   5
   1  -4   5 239.816 53.2953   7
   1  -4   6 130.839 59.8458   5
   1  -4   6 138.515 45.6044   7
  -1   4  -6 268.114 74.3472  11
   1  -4   6 158.809 73.9882  12
  -1   4  -6 103.976 54.8865  14
   1  -4   6 166.172 39.3328   1
   1  -4   6 175.837 56.4486  13
   1  -4   7 1688.93 110.036   1
   1  -4   7 1721.20 155.809  13
   1  -4   7 1806.40 174.593  12
   1  -4   7 1896.43 124.720   7
   1  -4   7 1892.41 179.538   5
  -1   4  -7 1649.37 169.027  11
  -1   4  -7 1705.69 166.694  14
   1  -4   8 1775.96 185.326   5
   1  -4   8 1648.68 160.831  13
  -1   4  -8 1855.74 188.739  11
   1  -4   8 1991.87 122.138   7
   1  -4   8 1867.01 184.407  12
  -1   4  -8 1784.26 180.634  14
  -1   4  -9 1423.41 174.227  14
   1  -4   9 1367.96 172.723   5
   1  -4   9 1123.42 157.789  12
  -1   4  -9 1344.83 171.451  11
   1  -4   9 1308.01 155.647  13
   1  -4  10 2441.27 239.511   5
   1  -4  10 2342.97 213.816  13
  -1   4 -10 2298.96 223.670  11
  -1   4 -10 2582.23 233.284  14
   1  -4  10 1840.28 207.664  12
   1  -4  11 35.7042 68.5414   5
   1  -4  11 31.8528 65.6116  12
  -1   4 -11-15.6102 51.0701  11
  -1   4 -11 82.5531 61.5655  14
   1  -4  11 69.1690 73.9773  13
   1  -4  12 451.444 100.370  13
   1  -4  12 434.170 116.771  12
  -1   4 -12 599.428 119.862  14
  -1   3  14 222.239 86.8564   5
  -1   3  14 225.310 93.7810  12
  -1   3  14 343.035 86.5249   9
  -1   3  13 765.723 131.984   5
  -1   3  13 828.403 123.580   9
   1  -3 -13 728.474 142.744   3
  -1   3  13 949.297 156.682  13
  -1   3  13 541.789 117.036  12
  -1   3  12 1115.72 125.930  10
  -1   3  12 1058.47 157.584  13
   1  -3 -12 976.405 152.936   3
  -1   3  12 1173.41 156.856  12
  -1   3  12 896.007 122.431   9
  -1   3  12 1133.44 151.793   5
  -1   3  11 122.251 50.2032  10
  -1   3  11 143.641 72.3724  13
  -1   3  11 72.7606 60.8197   5
  -1   3  11 243.247 81.9024  12
   1  -3 -11 246.117 86.5472   3
  -1   3  11 162.525 61.2228   9
  -1   3  10 6995.33 319.023   9
  -1   3  10 7549.25 358.810   5
   1  -3 -10 6693.38 356.280   3
  -1   3  10 6846.67 296.627  10
  -1   3  10 7346.94 352.003  12
  -1   3  10 6724.38 361.041  13
  -1   3   9 800.055 115.946  12
  -1   3   9 754.602 93.4295  10
   1  -3  -9 814.621 70.0497   7
   1  -3  -9 803.807 64.8734   1
  -1   3   9 737.362 99.2489   9
   1  -3  -9 714.217 118.242   3
   1  -3  -8 9776.32 258.923   1
  -1   3   8 9990.30 340.882  10
  -1   3   8 9746.39 350.562   9
   1  -3  -8 9603.04 388.389   3
   1  -3  -8 9537.16 272.344   7
  -1   3   7 712.925 85.8572   9
  -1   3   7 750.453 87.7253  10
   1  -3  -7 809.574 106.970   3
   1  -3  -7 717.272 48.8594   8
   1  -3  -7 713.228 70.0899   7
   1  -3  -7 689.566 65.2678   1
   1  -3  -6 2066.83 155.333   3
   1  -3  -6 2037.86 122.031   7
   1  -3  -6 1934.88 65.2509   8
  -1   3   6 2241.91 143.680   9
  -1   3   6 1959.49 131.733  10
   1  -3  -6 2153.83 117.762   1
   1  -3  -5 5909.03 218.222   7
   1  -3  -5 5654.73 202.918   1
   1  -3  -5 5744.92 245.182   3
  -1   3   5 6204.56 231.325  10
  -1   3   5 5745.63 227.081   6
   1  -3  -5 5799.84 216.330   6
   1  -3  -5 5934.28 218.661   9
  -1   3   5 5523.81 223.826   9
   1  -3  -4 22934.9 515.979  14
  -1   3   4 22070.2 492.098   9
   1  -3  -4 22633.4 473.092   6
   1  -3  -4 21832.2 488.214   7
   1  -3  -4 22563.9 483.713   9
  -1   3   4 21811.4 481.962   6
  -1   3   4 23503.9 502.053   3
   1  -3  -4 21990.3 516.241   3
   1  -3  -4 22585.3 478.047   1
   1  -3  -3 30949.4 590.130   1
  -1   3   3 29503.8 565.753   6
   1  -3  -3 29167.0 602.466   3
   1  -3  -3 29516.5 599.932   7
  -1   3   3 29046.4 581.692   9
   1  -3  -3 30050.3 554.364   6
  -1   3   3 30264.7 582.818   3
   1  -3  -3 29615.2 518.963   2
  -1   3   3 28761.9 615.001  14
   1  -3  -3 30437.5 606.660  14
   1  -3  -2 2537.95 133.522   1
   1  -3  -2 2570.86 134.393   3
   1  -3  -2 2678.05 115.094   6
  -1   3   2 2678.38 98.6902   2
   1  -3  -2 3016.65 151.933   7
  -1   3   2 2907.10 137.947   9
   1  -3  -2 2571.47 136.436  14
  -1   3   2 2625.83 126.786   3
  -1   3   2 2450.66 115.948   6
   1  -3  -2 2550.83 100.202   2
  -1   3   2 2543.39 140.410  14
   1  -3  -2 2678.36 131.625  11
   1  -3  -1 3240.40 125.708   6
   1  -3  -1 3390.40 117.134   2
   1  -3  -1 3476.25 155.647   1
   1  -3  -1 3334.09 148.547   3
  -1   3   1 3230.41 139.351   3
   1  -3  -1 3443.24 149.084  11
   1  -3  -1 3534.01 165.729   7
  -1   3   1 3049.01 109.291   2
  -1   3   1 3268.74 90.1940   4
   1  -3  -1 3389.87 150.662  14
  -1   3   1 3241.49 129.328   6
  -1   3   1 3040.59 147.361  11
  -1   3   1 3218.25 152.571  14
  -1   3   0 29727.2 520.292   2
  -1   3   0 29426.8 544.892   6
  -1   3   0 29222.8 591.738  14
   1  -3   0 29465.9 527.377   2
   1  -3   0 29530.5 576.159  11
  -1   3   0 30791.8 579.219   5
   1  -3   0 30857.2 608.041   7
   1  -3   0 29976.0 584.639  14
  -1   3   0 29735.5 589.544  11
  -1   3   0 29894.9 563.920   3
   1  -3   0 30152.8 588.973   1
   1  -3   0 30228.7 475.935  12
  -1   3  -1 12528.1 295.391   2
  -1   3  -1 12284.0 335.254  14
   1  -3   1 12786.5 326.801   1
  -1   3  -1 12089.2 321.320   5
   1  -3   1 11747.6 301.265   2
   1  -3   1 12621.4 274.994  12
   1  -3   1 11555.8 327.254   5
   1  -3   1 12014.9 320.171  11
   1  -3   1 12289.6 333.345   7
  -1   3  -1 12371.2 296.008  13
  -1   3  -1 11858.3 331.211  11
   1  -3   1 12378.2 327.034  14
   1  -3   2 4454.20 186.595  11
  -1   3  -2 4392.46 172.387   2
   1  -3   2 3910.43 170.633   1
  -1   3  -2 4320.10 183.657   5
  -1   3  -2 4225.72 162.343  13
   1  -3   2 4340.11 175.232  13
  -1   3  -2 4181.56 192.191  14
   1  -3   2 4308.52 143.517  15
   1  -3   2 4189.28 180.832  14
   1  -3   2 4072.31 181.429   7
   1  -3   2 4882.79 175.052  12
  -1   3  -2 4199.68 193.156  11
   1  -3   2 4208.10 192.341   5
   1  -3   3 134647. 2069.97  12
   1  -3   3 137885. 1931.46  15
   1  -3   3 135702. 2051.16   7
  -1   3  -3 138117. 2122.71  14
   1  -3   3 137696. 2067.57  13
  -1   3  -3 139079. 2038.31  13
  -1   3  -3 135842. 2122.25  11
  -1   3  -3 134683. 2072.32   2
   1  -3   3 139891. 2037.05   1
   1  -3   3 137790. 2124.52   5
  -1   3  -4 1744.48 139.528  11
   1  -3   4 1875.29 111.827   1
   1  -3   4 1812.61 129.465  13
   1  -3   4 1868.73 145.667   5
   1  -3   4 1698.18 111.972   7
  -1   3  -4 1839.14 118.092  13
   1  -3   4 2023.99 140.281  12
  -1   3  -4 2044.30 148.675  14
   1  -3   4 1907.60 73.2094  15
   1  -3   5 752.262 100.427   5
   1  -3   5 1028.44 79.1108   1
   1  -3   5 860.667 98.2954  13
   1  -3   5 823.312 78.1482   7
  -1   3  -5 840.794 101.910  14
  -1   3  -5 813.830 102.679  11
   1  -3   6 4159.14 239.567  12
   1  -3   6 3514.36 207.663  13
   1  -3   6 3775.05 151.764   1
   1  -3   6 3616.72 157.523   7
  -1   3  -6 3687.37 228.386  11
   1  -3   6 3692.95 230.155   5
   1  -3   7 676.496 97.0089  13
   1  -3   7 767.446 118.225   5
   1  -3   7 842.632 121.122  12
  -1   3  -7 608.973 102.861  11
   1  -3   7 707.853 62.1487   1
   1  -3   7 738.122 68.7281   7
   1  -3   8 2735.15 217.452   5
   1  -3   8 3112.26 216.535  13
   1  -3   8 2280.40 202.826  12
   1  -3   8 2224.48 108.947   7
  -1   3  -8 3243.60 236.239  11
  -1   3  -9 1669.18 183.639  11
   1  -3   9 1190.71 156.807  12
   1  -3   9 1708.62 186.243   5
   1  -3   9 1673.69 174.381  13
   1  -3  10 1630.49 176.357  13
   1  -3  10 1627.01 187.730   5
   1  -3  10 1543.52 189.920  12
  -1   3 -10 1642.25 187.401  11
   1  -3  11-2.51985 61.7166   5
   1  -3  11-20.7933 59.2606  13
  -1   3 -11-46.5385 54.6355  11
   1  -3  11 43.7333 77.3543  12
   1  -3  12 495.184 122.235   5
  -1   3 -12 402.664 109.841  11
   1  -3  12 404.675 99.5461  13
   1  -3  12 307.877 116.877  12
   1  -3  13 1.49211 66.3321  13
  -1   2  14 306.129 103.395  12
  -1   2  14 488.390 118.441   5
  -1   2  13 697.034 133.508   5
  -1   2  13 656.102 125.172  12
   1  -2 -13 852.023 146.024   3
  -1   2  13 807.535 147.164  13
  -1   2  12 24.6386 53.8711  12
   1  -2 -12 118.163 67.2037   3
  -1   2  12 26.0321 44.5892  10
  -1   2  12-1.00591 38.4452   9
  -1   2  12 87.0243 75.2248  13
  -1   2  12 49.2354 60.9414   5
  -1   2  11 2209.03 212.448  13
  -1   2  11 2293.43 170.019  10
  -1   2  11 2771.39 227.351   5
  -1   2  11 2189.15 205.151  12
  -1   2  11 2334.74 193.449   9
   1  -2 -11 2248.14 212.075   3
  -1   2  10 6774.62 320.663   9
  -1   2  10 7143.22 353.076   5
  -1   2  10 6851.29 362.898  13
   1  -2 -10 7479.78 368.947   3
  -1   2  10 7326.62 293.477  10
  -1   2  10 6527.30 342.119  12
  -1   2   9 7788.41 292.660  10
   1  -2  -9 7135.09 158.831   7
  -1   2   9 7773.99 322.480   9
  -1   2   9 7713.41 361.555  13
   1  -2  -9 7445.46 350.315   3
  -1   2   9 8051.72 352.727   5
  -1   2   8 6623.47 286.313   9
   1  -2  -8 6214.75 304.881   3
  -1   2   8 6804.00 257.588  10
   1  -2  -8 6898.62 180.003   7
   1  -2  -7 3573.42 127.291   1
   1  -2  -7 3869.92 135.926   7
   1  -2  -7 3337.02 204.033   3
  -1   2   7 3774.35 178.987  10
  -1   2   7 3496.20 192.435   9
   1  -2  -6 353.943 43.6357   7
  -1   2   6 263.314 54.8412   9
   1  -2  -6 399.474 69.8766   3
   1  -2  -6 405.731 44.3444   1
  -1   2   6 333.650 52.2342  10
  -1   2   5 7144.51 230.059  10
   1  -2  -5 7448.22 206.121   1
   1  -2  -5 7362.59 270.263   3
   1  -2  -5 7588.64 244.996   6
   1  -2  -5 7410.00 211.667   7
  -1   2   5 7586.32 254.085   3
  -1   2   5 7474.11 256.081   9
   1  -2  -5 7295.86 241.682   9
   1  -2  -4 39.7769 27.4206   7
   1  -2  -4 90.6343 30.5507   6
   1  -2  -4 24.6131 29.9558   3
   1  -2  -4 20.0300 20.3922   9
   1  -2  -4 63.1885 29.0877   1
   1  -2  -4 51.2600 15.2148   8
  -1   2   4 62.7968 29.5956  10
  -1   2   4 43.9049 30.9356   9
  -1   2   4 14.6007 23.0247   3
  -1   2   3 7908.34 224.275   3
  -1   2   3 7517.31 224.607   9
   1  -2  -3 7600.20 220.819   9
   1  -2  -3 8029.04 209.348   6
  -1   2   3 7515.66 210.771   6
   1  -2  -3 7445.29 229.544   3
   1  -2  -3 7732.81 235.633  14
   1  -2  -3 7512.16 142.105   8
   1  -2  -3 8033.50 218.020   1
   1  -2  -3 7404.81 217.605   7
   1  -2  -2 37.0147 25.4657  14
   1  -2  -2 27.9086 9.14208   4
  -1   2   2 36.5574 21.4197   3
   1  -2  -2 9.79943 19.7465   3
   1  -2  -2 23.0196 14.1749   6
   1  -2  -2 61.9279 26.9503   1
   1  -2  -2 34.7828 29.5923   7
  -1   2   2 40.4447 11.4696   8
   1  -2  -2 11.1830 13.0202   2
  -1   2   2 23.8347 26.3213  14
  -1   2   2 17.5033 19.8064   9
  -1   2   2 24.3246 19.3830   6
   1  -2  -1 325.689 49.2392   7
   1  -2  -1 325.015 39.3445  11
   1  -2  -1 373.706 44.1571  14
  -1   2   1 308.254 22.3224  12
  -1   2   1 292.726 25.4175   2
   1  -2  -1 285.170 42.8672   1
  -1   2   1 357.703 34.0489   6
  -1   2   1 257.408 35.8269  11
   1  -2  -1 322.726 31.8158   6
  -1   2   1 339.076 39.7629   3
   1  -2  -1 339.214 27.6211   2
  -1   2   1 341.012 23.6406   4
  -1   2   1 337.241 43.6903  14
   1  -2  -1 348.954 42.2805   3
  -1   2   0 11375.0 255.062   3
   1  -2   0 11210.9 225.580   2
  -1   2   0 10408.2 269.748  14
  -1   2   0 11440.2 271.842   5
   1  -2   0 11573.3 264.484  11
   1  -2   0 11444.5 274.469   1
  -1   2   0 11611.2 225.719   2
   1  -2   0 11404.9 212.627  12
  -1   2   0 10886.6 265.446  11
   1  -2   0 11621.5 285.028   7
  -1   2   0 11828.4 214.433  12
   1  -2   0 10858.8 268.111  14
  -1   2  -1 3034.24 114.294   2
   1  -2   1 3083.32 126.614   1
   1  -2   1 2938.55 134.673   5
  -1   2  -1 2809.80 128.618  14
   1  -2   1 2855.53 110.461  15
   1  -2   1 3049.75 110.163  12
  -1   2  -1 2922.66 118.025  13
  -1   2  -1 3104.56 131.352   5
   1  -2   1 3170.58 132.242   7
  -1   2  -1 3086.98 132.129  11
   1  -2   1 3123.87 131.199  14
   1  -2   1 3139.84 128.946  11
  -1   2  -1 3125.56 109.856  12
  -1   2  -2 1367.83 91.3968   5
   1  -2   2 1360.92 88.0449  13
   1  -2   2 1409.87 91.5373  11
  -1   2  -2 1230.44 81.0763  13
  -1   2  -2 1240.98 90.3921  14
  -1   2  -2 1165.89 89.0011  11
   1  -2   2 1444.48 69.0323  15
  -1   2  -2 1385.04 86.0004   2
   1  -2   2 1257.94 82.8916  12
   1  -2   2 1373.07 82.9872   1
   1  -2   2 1420.72 98.3490   5
   1  -2   2 1204.01 82.3614   7
  -1   2  -3 88.6225 38.3373   5
   1  -2   3 29.0321 33.6927  13
   1  -2   3 20.0900 24.2529   7
   1  -2   3 27.0501 36.1048  12
  -1   2  -3-3.41098 31.0076  11
   1  -2   3 41.8967 23.2925  11
  -1   2  -3 47.3899 18.3565  15
   1  -2   3 47.3180 24.5321   1
   1  -2   3 27.8504 14.1825  15
   1  -2   3 73.3733 37.4107   5
  -1   2  -3 31.9517 32.3910  14
  -1   2  -3 35.2942 29.2646  13
  -1   2  -4 7314.00 254.779   5
  -1   2  -4 6574.07 236.159  10
   1  -2   4 7150.49 256.380  13
  -1   2  -4 6857.01 158.801  15
   1  -2   4 6996.17 203.364   7
   1  -2   4 7013.83 265.140   5
   1  -2   4 7121.80 262.020  12
  -1   2  -4 7072.93 237.780  13
  -1   2  -4 6973.30 264.397  11
   1  -2   4 7243.35 201.452   1
  -1   2  -5 407.041 33.3927  15
  -1   2  -5 401.404 72.5991  11
   1  -2   5 444.257 74.5534   5
   1  -2   5 548.817 55.2590   7
   1  -2   5 532.301 76.3359  13
   1  -2   5 505.732 50.5211   1
   1  -2   5 504.454 82.3819  12
   1  -2   6 466.253 44.3727   1
   1  -2   6 446.589 44.0139   7
   1  -2   6 519.268 86.0399   5
  -1   2  -6 499.637 88.4311  11
   1  -2   6 451.622 89.3338  12
   1  -2   6 494.504 78.8011  13
  -1   2  -6 472.550 36.5684  15
  -1   2  -7 1444.26 65.1931  15
   1  -2   7 1373.50 142.619   5
   1  -2   7 1512.62 75.4050   7
   1  -2   7 1677.17 149.367  13
  -1   2  -7 1614.70 151.740  11
   1  -2   7 1480.14 72.9506   1
   1  -2   7 1555.95 158.869  12
   1  -2   8 447.863 34.0798   7
   1  -2   8 607.933 103.320  13
  -1   2  -8 617.617 104.372  11
   1  -2   8 523.117 97.9456   5
  -1   2  -8 468.656 37.1297  15
   1  -2   8 636.374 108.305  12
  -1   2  -9 3427.27 248.160  11
   1  -2   9 3774.95 266.907  12
   1  -2   9 2834.29 221.697  13
   1  -2   9 2987.10 234.254   5
   1  -2  10 89.0801 70.4857   5
  -1   2 -10 23.4589 49.4915  11
   1  -2  10 14.8456 55.3830  12
   1  -2  10-37.7196 51.8025  13
   1  -2  11 1034.81 162.433  12
  -1   2 -11 1190.85 161.238  11
   1  -2  11 1028.09 151.471   5
   1  -2  11 1149.03 159.651  13
   1  -2  12 240.604 102.723  12
  -1   2 -12 356.066 106.142  11
   1  -2  12 480.924 125.863   5
  -1   2 -12 297.661 101.124   3
   1  -2  12 347.498 102.927  13
   1  -2  13-22.9722 70.7416   5
  -1   2 -13 199.121 84.4596   3
  -1   2 -13 180.729 80.0445  11
   1  -2  13 229.993 98.6631  13
   1  -2  13 124.362 80.1641  12
  -1   1  14 1707.79 208.318  12
   1  -1 -14 2021.65 211.351  11
  -1   1  14 1812.48 205.174   5
   1  -1 -13 2222.87 215.219  11
   1  -1 -13 1861.72 212.106   3
  -1   1  13 1778.86 209.985  13
  -1   1  13 1824.02 215.130  12
  -1   1  13 1933.88 213.209   5
  -1   1  12 395.710 104.383   5
  -1   1  12 530.895 118.246  13
   1  -1 -12 667.588 132.843   3
  -1   1  12 317.708 101.149  12
  -1   1  11 2551.08 227.515  13
  -1   1  11 2225.85 207.767   5
  -1   1  11 2410.39 167.257  10
  -1   1  11 2368.77 195.871   9
   1  -1 -11 1906.35 195.121   3
  -1   1  11 1935.91 204.521  12
  -1   1  10 205.613 69.3377   5
  -1   1  10 331.777 68.4162  10
  -1   1  10 378.962 93.3815  13
  -1   1  10 126.539 63.9923   9
   1  -1 -10 132.659 60.8463   3
  -1   1   9 1575.29 123.390  10
  -1   1   9 1842.63 172.726  13
  -1   1   9 1874.50 175.006   5
   1  -1  -9 1609.12 162.810   3
  -1   1   9 1650.20 150.202   9
  -1   1   8 3570.81 230.157  13
   1  -1  -8 3867.30 167.294  10
  -1   1   8 3873.66 220.535   9
  -1   1   8 3811.07 183.167  10
   1  -1  -8 3695.88 228.002   3
  -1   1   8 4219.92 242.149   5
  -1   1   7 8393.74 311.796   9
   1  -1  -7 8129.48 165.132   7
  -1   1   7 8844.56 333.896   5
  -1   1   7 8668.55 268.724  10
   1  -1  -7 8261.29 247.422  10
   1  -1  -7 8709.16 332.655   3
   1  -1  -6 7831.16 296.026   3
  -1   1   6 8323.79 289.723   9
   1  -1  -6 8346.74 234.726  10
   1  -1  -6 8101.53 180.271   7
  -1   1   6 8129.39 242.165  10
   1  -1  -5 1220.43 93.7026   9
   1  -1  -5 1153.23 76.6522  10
  -1   1   5 1160.54 99.4113   9
   1  -1  -5 1120.91 100.450   3
  -1   1   5 1196.72 80.3833  10
   1  -1  -5 1157.53 62.2525   7
   1  -1  -4 482.365 62.6114   3
   1  -1  -4 351.200 49.7092   9
  -1   1   4 474.280 43.2098   1
  -1   1   4 432.016 56.0277   9
  -1   1   4 384.172 41.8634  10
   1  -1  -4 398.916 37.1652   1
   1  -1  -4 424.751 39.1652   7
  -1   1   4 462.174 42.3251   7
  -1   1   3 75.1843 25.2640   3
   1  -1  -3 96.0679 26.2778   6
   1  -1  -3 90.9509 21.7338   7
  -1   1   3 65.4857 22.6202   1
   1  -1  -3 107.916 24.3398   1
  -1   1   3 66.8256 19.2353   7
   1  -1  -3 78.2808 22.6825   9
   1  -1  -3 51.1393 21.5545   3
  -1   1   3 88.4799 27.3990   9
  -1   1   3 95.7680 21.0971  10
  -1   1   2 2054.54 85.3199   7
   1  -1  -2 1970.29 85.7422   7
   1  -1  -2 2074.90 77.8320   6
   1  -1  -2 2102.36 93.9740   9
  -1   1   2 1964.67 85.5620   3
  -1   1   2 2133.46 89.6383   1
  -1   1   2 2019.50 93.7522   9
   1  -1  -2 2051.55 69.6218   8
   1  -1  -2 2192.74 87.4432   1
   1  -1  -2 2123.70 94.6430  14
   1  -1  -2 2086.95 89.9927   3
   1  -1  -1 43306.3 667.042   3
   1  -1  -1 44793.9 647.025   4
   1  -1  -1 44063.7 685.128  14
  -1   1   1 45088.0 644.732   4
  -1   1   1 44719.3 653.131   8
  -1   1   1 45592.9 696.534   9
   1  -1  -1 45014.5 632.689   6
  -1   1   1 44953.4 695.130   7
   1  -1  -1 44896.2 693.515   9
   1  -1  -1 44100.9 663.057  11
  -1   1   1 41838.9 690.769  14
   1  -1  -1 44097.4 697.826   7
  -1   1   1 42644.6 633.995   6
  -1   1   1 44659.2 666.502   3
   1  -1  -1 44595.8 693.039   1
  -1   1   1 45433.7 697.630   1
  -1   1   0 12462.3 262.921   1
  -1   1   0 12527.7 255.407  15
  -1   1   0 13038.4 228.103  12
   1  -1   0 12705.2 238.943  11
  -1   1   0 12670.1 231.916   4
   1  -1   0 12609.3 258.892   1
   1  -1   0 12766.5 227.692  12
   1  -1   0 12208.4 248.692  14
  -1   1   0 12393.6 253.472  14
  -1   1   0 12545.8 261.173   7
   1  -1   0 13570.2 262.683  15
   1  -1   0 12973.3 263.878   7
  -1   1  -1 8037.62 197.233  14
   1  -1   1 8030.87 194.758  14
  -1   1  -1 7765.48 176.431  15
   1  -1   1 8365.09 190.763  11
   1  -1   1 8216.53 179.908  15
  -1   1  -1 7895.31 192.226  11
   1  -1   1 8087.80 193.214   7
   1  -1   1 8348.87 191.636   1
  -1   1  -1 7935.00 191.740   1
  -1   1  -1 8188.37 197.669  13
   1  -1   1 8463.78 188.969  12
   1  -1   1 7973.82 199.522   5
  -1   1  -1 8061.59 189.835   7
  -1   1  -1 8187.90 198.809   5
   1  -1   1 8118.57 200.803  13
  -1   1  -2 44612.0 706.119   1
   1  -1   2 43883.3 703.256   7
  -1   1  -2 44782.7 745.304  11
  -1   1  -2 45443.1 683.914  15
   1  -1   2 45508.4 750.328   5
   1  -1   2 44299.9 683.751  15
  -1   1  -2 45854.2 743.196  12
   1  -1   2 47828.3 750.090  12
  -1   1  -2 44738.8 703.957   7
  -1   1  -2 44772.8 739.382  13
  -1   1  -2 45589.7 745.659   5
   1  -1   2 46004.0 739.048  11
   1  -1   2 45188.2 700.381   1
   1  -1   2 44357.3 748.792  13
   1  -1   3 28214.1 470.194   1
   1  -1   3 27999.7 553.605  12
  -1   1  -3 28622.5 475.007   7
  -1   1  -3 27859.3 541.200   5
  -1   1  -3 28679.7 478.777   1
   1  -1   3 27625.7 553.395   5
  -1   1  -3 28921.7 553.938  11
  -1   1  -3 28572.7 539.384  10
   1  -1   3 27837.5 551.959  13
  -1   1  -3 28607.8 463.810  15
  -1   1  -3 28370.7 538.823  13
   1  -1   3 27019.4 471.852   7
   1  -1   4 3382.09 107.133   1
   1  -1   4 3145.19 159.455  13
  -1   1  -4 3349.70 152.166  10
  -1   1  -4 3499.19 158.827   5
  -1   1  -4 3418.25 110.896  15
   1  -1   4 3616.61 175.648  12
  -1   1  -4 3270.28 154.361  13
   1  -1   4 3466.43 166.002   5
   1  -1   4 3286.13 108.240   7
  -1   1  -4 3159.34 158.920  11
  -1   1  -5 11101.9 355.916  11
  -1   1  -5 12242.5 327.043   9
   1  -1   5 12239.4 362.882  13
   1  -1   5 12146.4 239.693   7
  -1   1  -5 11878.4 332.538  10
  -1   1  -5 12286.5 259.921  15
   1  -1   5 12585.5 386.533  12
   1  -1   5 11678.3 360.150   5
  -1   1  -5 12152.4 344.189  13
  -1   1  -6 29929.5 689.732  11
   1  -1   6 31248.6 697.302   5
   1  -1   6 30259.4 709.986  12
  -1   1  -6 31105.2 628.740   9
   1  -1   6 30718.2 693.558  13
   1  -1   6 29627.8 475.720   7
  -1   1  -6 31071.0 530.279  15
  -1   1  -7 979.274 115.166  11
   1  -1   7 907.485 110.587   5
  -1   1  -7 978.801 67.4895  15
   1  -1   7 707.115 99.6579  13
   1  -1   7 879.547 120.224  12
  -1   1  -8 75.5091 52.4099  11
   1  -1   8 112.008 56.7002   5
  -1   1  -8 150.999 33.5339  15
   1  -1   8 182.777 59.6567  12
   1  -1   8 137.492 55.1313  13
   1  -1   9 1.65102 48.9253  12
  -1   1  -9 60.4056 48.0807  11
   1  -1   9 63.1911 52.5278   5
   1  -1   9 111.724 58.0775  13
  -1   1 -10 238.749 89.2020   3
  -1   1 -10 219.148 77.9735  11
   1  -1  10 102.911 57.3379  13
   1  -1  10 310.472 92.8028   5
   1  -1  10 194.340 77.6330  12
  -1   1 -11 209.619 77.4094   3
   1  -1  11 212.224 68.5389  13
   1  -1  11 243.608 92.8449  12
   1  -1  11 180.465 72.2842   5
  -1   1 -11 280.659 86.8196  11
  -1   1 -12-14.5649 48.0152  11
   1  -1  12 19.7941 57.3722  13
   1  -1  12-4.25020 58.1608   5
  -1   1 -12-6.80820 60.6875   3
   1  -1  12 124.411 75.9706  12
   1  -1  13 267.032 98.7779  12
  -1   1 -13 230.992 90.9303  11
   1  -1  13 83.3476 52.4878   5
   1  -1  13 193.599 99.9853  13
  -1   1 -13 210.467 82.7147   3
   1   0 -14 1831.91 204.377  11
   1   0 -13 643.289 133.303   3
  -1   0  13 665.459 133.802   5
  -1   0  13 517.638 121.046  13
   1   0 -13 820.782 137.212  11
  -1   0  13 608.991 137.347  12
  -1   0  12 549.969 131.529  12
  -1   0  12 779.756 136.438  13
  -1   0  12 802.137 135.521   5
   1   0 -12 606.563 126.834   3
   1   0 -12 433.641 99.3406  11
   1   0 -11 12666.0 495.825  11
   1   0 -11 12631.7 519.462   3
  -1   0  11 13403.5 526.131  13
  -1   0  11 12722.6 519.735   5
   1   0 -10 661.792 110.075   3
  -1   0  10 1041.83 140.732  13
   1   0 -10 804.075 115.281  11
  -1   0  10 826.330 127.372   5
  -1   0   9 1581.46 159.236  13
   1   0  -9 1570.08 158.776   3
  -1   0   9 1268.52 136.049   9
  -1   0   9 1599.87 165.069   5
  -1   0   8 5677.62 284.893  13
  -1   0   8 5880.37 293.609   5
  -1   0   8 5419.54 269.986   9
   1   0  -8 5734.99 204.016  10
   1   0  -8 5597.65 286.290   3
   1   0  -7 1322.31 126.321   3
   1   0  -7 1378.60 91.1809  10
  -1   0   7 1374.85 131.983  13
  -1   0   7 1558.49 139.386   5
  -1   0   7 1387.34 98.7002  10
  -1   0   7 1441.62 129.516   9
   1   0  -6 10568.6 268.015  10
  -1   0   6 11348.1 351.887   9
  -1   0   6 11170.7 363.216   5
  -1   0   6 11245.0 362.901  13
  -1   0   6 11066.4 286.442  10
   1   0  -6 10691.7 354.669   3
   1   0  -5 98266.5 1399.37  10
  -1   0   5 94055.5 1412.11  10
   1   0  -5 95022.7 1497.03   9
  -1   0   5 95851.9 1529.38   9
  -1   0   5 95053.0 1322.99   1
  -1   0   5 95021.6 1321.84   7
  -1   0   5 90971.3 1531.81   5
  -1   0   4 28003.4 566.284   9
   1   0  -4 28135.0 552.047   9
   1   0  -4 28928.7 471.735  10
  -1   0   4 28205.7 446.510   1
  -1   0   4 28207.0 478.086  10
  -1   0   4 28307.4 444.183   7
  -1   0   3 1755.79 64.0954  10
  -1   0   3 1740.43 67.2060   1
   1   0  -3 1738.64 61.6264  10
  -1   0   3 1637.90 97.6730   9
   1   0  -3 1884.03 97.9354   9
   1   0  -3 1693.50 67.1546   7
  -1   0   3 1716.52 66.2870   7
  -1   0   2 1589.80 64.4018   7
  -1   0   2 1573.38 82.1694   9
   1   0  -2 1548.18 64.5118   7
   1   0  -2 1645.42 74.1948  15
   1   0  -2 1666.33 73.3777   2
   1   0  -2 1649.39 82.0058   9
  -1   0  -2 326.871 37.2805  10
   1   0   2 405.046 32.9857   7
  -1   0  -2 354.165 35.8776  15
   1   0   2 359.254 39.5255   5
   1   0   2 442.969 45.6804  10
   1   0   2 316.212 41.6106  12
  -1   0  -2 380.037 37.3164   5
  -1   0  -2 348.584 40.3720  12
  -1   0  -2 358.545 30.9637   7
  -1   0  -2 276.871 37.0169  13
   1   0   2 323.288 38.7420  13
   1   0   3 8528.96 231.923   5
  -1   0  -3 8725.76 181.851   1
  -1   0  -3 8374.25 227.470   5
   1   0   3 9003.19 180.805   7
   1   0   3 8906.47 245.470  12
   1   0   3 8717.91 247.013  13
   1   0   3 8679.25 242.243  10
  -1   0  -3 8972.40 180.948   7
  -1   0  -3 9436.52 242.035  10
  -1   0  -3 9081.87 239.832  12
  -1   0  -3 8880.22 241.552  13
   1   0   4 13742.6 342.105   5
  -1   0  -4 14753.1 344.738  10
  -1   0  -4 14240.0 251.674   7
  -1   0  -4 13732.8 251.105   1
  -1   0  -4 14268.5 350.702  13
   1   0   4 14159.7 365.561  13
  -1   0  -4 14933.5 310.694   9
  -1   0  -4 14021.5 337.135   5
   1   0   4 14242.8 367.395  12
   1   0   4 13747.7 350.562  10
   1   0   5 4538.66 207.178  13
   1   0   5 4504.05 195.885   5
  -1   0  -5 4585.42 108.983   7
  -1   0  -5 4886.11 194.619   5
   1   0   5 4525.88 212.856  12
  -1   0  -5 4686.60 110.612   1
  -1   0  -5 4836.31 170.667   9
   1   0   5 5085.74 208.182  10
  -1   0  -5 4863.97 190.409  10
  -1   0  -5 4890.79 201.828  13
   1   0   6 98.3709 47.7096  13
   1   0   6 118.803 49.5239  10
  -1   0  -6 29.1840 22.7736   9
  -1   0  -6 39.6458 32.7648  10
   1   0   6 147.356 60.8874  12
   1   0   6 83.8417 40.2250   5
   1   0   7 40835.5 882.120  13
   1   0   7 40230.2 890.864  12
   1   0   7 40846.6 837.792  10
   1   0   7 41607.2 862.792   5
  -1   0  -7 40524.6 873.756   3
  -1   0  -7 42168.4 774.777   9
   1   0   8 73.5566 48.8061  13
  -1   0  -8 62.4576 47.6018   3
   1   0   8 23.8631 40.5762  12
   1   0   8 106.664 53.1960   5
   1   0   8 37.1318 45.2235  10
   1   0   9 4125.73 235.461  10
   1   0   9 3927.09 244.739   5
   1   0   9 3720.48 245.933  13
  -1   0  -9 4313.70 268.425   3
   1   0  10 2223.78 196.066   5
  -1   0 -10 1924.64 194.896   3
   1   0  10 2231.44 204.333  13
   1   0  10 2205.52 213.781  12
  -1   0 -11 1068.60 150.412  11
   1   0  11 1230.76 155.859   5
   1   0  11 1127.41 157.925  12
  -1   0 -11 995.760 147.196   3
   1   0  11 1175.54 160.723  13
   1   0  12 186.843 86.2729  12
   1   0  12 308.442 98.6789  13
  -1   0 -12 427.854 106.428   3
   1   0  12 426.604 106.133   5
  -1   0 -12 339.281 100.886  11
   1   0  13 1840.74 209.817   5
  -1   0 -13 2791.72 255.823  11
   1   0  13 2757.09 258.223  13
  -1   0 -13 2401.01 242.039   3
   1   0  13 2510.22 254.335  12
   1   0  14 166.035 74.0650   5
   1   1 -14 143.581 94.4954  11
  -1  -1  13 1065.82 179.630  12
   1   1 -13 867.412 153.074   3
  -1  -1  13 1033.01 164.016   5
  -1  -1  13 1083.75 162.422  13
   1   1 -13 834.603 142.790  11
  -1  -1  12 98.6146 92.5690  12
   1   1 -12 110.801 60.0259  11
  -1  -1  12 87.0105 68.0143   5
  -1  -1  12 85.9760 74.8391  13
   1   1 -12 57.0637 59.9016   3
   1   1 -11 283.421 81.8899   3
   1   1 -11 402.557 94.2957  11
  -1  -1  11 372.484 96.5968  13
  -1  -1  11 637.279 130.032   5
   1   1 -10 289.781 81.2815  11
   1   1 -10 355.550 92.7763   3
  -1  -1  10 446.159 100.269   5
  -1  -1  10 444.312 96.4723  13
   1   1  -9 212.254 41.5524  15
   1   1  -9 246.288 71.2056  11
  -1  -1   9 162.805 63.4222   5
  -1  -1   9 236.652 75.7209  13
   1   1  -8 730.941 66.2339  15
  -1  -1   8 628.502 97.9964  13
   1   1  -8 621.055 92.0084  11
  -1  -1   8 578.954 98.6684   5
   1   1  -8 689.788 70.7082  10
   1   1  -7 2294.72 109.478  15
  -1  -1   7 2091.37 157.782  13
   1   1  -7 2301.56 120.144  10
   1   1  -7 2258.73 159.737  11
  -1  -1   7 2060.20 166.994   5
  -1  -1   6 82.2025 15.4113   7
  -1  -1   6 145.286 49.3622  13
  -1  -1   6 199.969 61.5654   5
   1   1  -6 69.5921 25.7786  10
   1   1  -6 132.416 30.5604  15
   1   1  -6 122.589 45.3573  11
   1   1  -5 41655.9 659.739  15
   1   1  -5 40623.3 775.395  11
  -1  -1   5 40517.2 818.436   5
  -1  -1   5 39742.2 804.992   9
  -1  -1   5 41436.5 628.252   7
   1   1  -5 42901.7 691.442  10
  -1  -1   5 40093.9 783.316  13
   1   1  -5 41619.6 788.711   2
  -1  -1   4 14667.8 384.423   9
  -1  -1   4 14511.4 360.111  13
  -1  -1   4 14925.8 274.986   7
   1   1  -4 14144.7 352.289  11
   1   1  -4 14709.3 366.359   9
   1   1  -4 15357.1 370.337   2
   1   1  -4 14707.0 278.183  15
  -1  -1   4 14256.4 379.576   5
   1   1  -4 14493.2 294.840  10
   1   1  -3 23866.0 477.088   9
  -1  -1   3 23053.8 486.348   9
   1   1  -3 24284.7 474.349   2
   1   1  -3 23879.2 458.392  11
   1   1  -3 24091.3 396.069  10
   1   1  -3 23201.6 389.005  15
  -1  -1   3 23387.7 484.181   5
   1   1  -2 46817.4 726.764  11
  -1  -1   2 46451.9 684.188  15
   1   1  -2 46925.5 756.364   2
   1   1  -2 46371.8 759.786   9
  -1  -1   2 44885.3 768.037   9
  -1  -1   2 45005.2 763.982   2
  -1  -1   2 46754.9 756.720   5
  -1  -1   2 47194.3 725.970  11
   1   1  -2 46903.9 686.943  15
   1   1  -1 335.798 38.4587   2
   1   1  -1 359.235 30.6617  15
  -1  -1   1 344.572 29.3558  15
  -1  -1   1 327.144 32.9163   5
  -1  -1   1 327.587 29.0759  11
  -1  -1   1 355.852 36.9944   9
   1   1  -1 314.904 32.9897   9
  -1  -1   1 409.419 46.0619   2
   1   1  -1 361.223 31.2845  11
  -1  -1  -1 10988.3 206.027  13
   1   1   1 10708.9 205.647  13
   1   1   1 10991.0 219.910   8
   1   1   1 10706.8 226.305   6
  -1  -1  -1 10524.1 214.366   4
   1   1   1 11190.3 231.862  10
  -1  -1  -1 11105.9 216.450  12
  -1  -1  -1 11391.2 234.303   2
  -1  -1  -1 10766.2 227.650  10
   1   1   1 11169.8 218.202   4
   1   1   1 11115.7 229.592   2
   1   1   1 10918.6 217.486  12
  -1  -1  -1 10800.0 225.988   6
  -1  -1  -1 10682.1 217.791   8
   1   1   2 6819.45 169.334   4
  -1  -1  -2 6585.63 165.376   4
  -1  -1  -2 6868.48 174.898  12
   1   1   2 6692.72 144.799   5
  -1  -1  -2 6723.78 181.763   6
  -1  -1  -2 6743.86 145.038   5
  -1  -1  -2 6915.10 164.859   8
  -1  -1  -2 6739.00 173.470   3
   1   1   2 6646.81 174.797  13
   1   1   2 7017.08 178.036  12
  -1  -1  -2 6382.25 171.632  13
   1   1   2 6375.97 166.805   3
   1   1   2 6703.49 188.037  10
  -1  -1  -2 6793.57 185.166  10
   1   1   2 6694.57 186.285   6
  -1  -1  -3 48301.8 799.919   3
   1   1   3 47010.4 811.266   6
  -1  -1  -3 50480.5 796.481  12
   1   1   3 48738.3 786.332   3
   1   1   3 48491.6 711.641   9
  -1  -1  -3 48541.3 803.778  10
   1   1   3 49143.2 802.577  12
   1   1   3 47854.3 808.152  13
  -1  -1  -3 49593.1 803.266  13
   1   1   3 47760.4 810.427  10
   1   1   3 47831.4 759.340   5
  -1  -1  -3 49142.9 708.623   9
  -1  -1  -3 48001.3 805.187   6
  -1  -1  -4 1103.38 60.8261   9
  -1  -1  -4 998.872 81.6476  13
   1   1   4 1045.01 85.7588  12
   1   1   4 1103.29 87.2473  10
  -1  -1  -4 1123.09 84.4046  12
   1   1   4 1055.60 76.1036   5
   1   1   4 1043.19 61.7251   9
   1   1   4 1006.28 86.4406  13
  -1  -1  -4 970.904 81.3647   6
  -1  -1  -4 863.673 75.3088  10
  -1  -1  -4 1067.53 85.6687   3
  -1  -1  -5 28.5689 23.2473   6
  -1  -1  -5 8.34767 29.5698  10
  -1  -1  -5 22.9872 15.0911   7
  -1  -1  -5 13.4933 32.4035   3
  -1  -1  -5 69.7646 25.9866   9
   1   1   5 47.3405 25.5104   9
   1   1   5 43.2589 30.5609   5
   1   1   5 9.77781 33.5902  12
   1   1   5 23.3432 32.7077  10
   1   1   5 13.3971 36.0768  13
  -1  -1  -6 15281.9 390.724  10
  -1  -1  -6 14441.3 423.105   3
   1   1   6 15112.7 436.727  13
   1   1   6 14668.9 402.932   5
   1   1   6 14601.5 409.937  10
   1   1   6 14283.6 421.603  12
  -1  -1  -6 14986.4 264.947   7
  -1  -1  -6 15055.3 344.399   9
   1   1   7 15345.3 475.518  12
   1   1   7 15914.8 482.380  13
  -1  -1  -7 16395.6 385.598   9
   1   1   7 16083.8 452.349   5
  -1  -1  -7 15676.6 472.914   3
   1   1   7 16097.7 452.249  10
   1   1   8 10748.0 381.142   5
   1   1   8 10006.8 364.504  10
  -1  -1  -8 9734.04 385.591   3
   1   1   8 9978.20 392.196  12
   1   1   8 9933.29 390.271  13
  -1  -1  -9 1029.33 128.772   3
   1   1   9 1068.74 124.430   5
   1   1   9 1071.65 119.837  10
   1   1   9 950.302 127.583  13
   1   1   9 806.157 114.103  12
   1   1  10 170.732 73.4349  12
  -1  -1 -10 165.699 67.7579   3
   1   1  10 42.7487 47.0563   5
   1   1  10 202.877 76.8373  13
   1   1  10 138.946 60.6036  10
   1   1  11 27.2981 51.9005  12
   1   1  11 43.0325 63.1521  13
   1   1  11-63.3984 51.9543   5
   1   1  11 72.7569 50.8039  10
  -1  -1 -11 46.4175 54.6515   3
   1   1  12 136.604 65.8286  13
   1   1  12 69.1322 69.6076  10
   1   1  12 115.231 67.7620   5
  -1  -1 -12 22.7459 59.4788   3
   1   1  12 109.361 76.5446  12
   1   1  13 10344.4 476.525   5
   1   1  13 9901.22 495.728  13
   1   1  13 9039.68 477.529  12
  -1  -1 -13 10162.8 501.788   3
   1   1  14 160.725 84.7108   5
   1   1  14 154.834 90.4871  12
  -1  -1 -14 238.477 95.1764  11
   1   2 -13 1589.69 200.879   3
  -1  -2  13 1176.89 169.793  13
   1   2 -13 1361.16 173.529  11
  -1  -2  13 1600.52 207.525   5
  -1  -2  12 583.822 141.184  12
  -1  -2  12 478.591 105.825  13
  -1  -2  12 553.799 121.462   5
   1   2 -12 534.511 119.607   3
   1   2 -12 504.100 106.346  11
  -1  -2  11 1027.60 145.858  13
  -1  -2  11 881.465 142.814   5
   1   2 -11 1093.41 148.145  11
   1   2 -10 405.380 89.1290  11
  -1  -2  10 462.173 101.792  13
  -1  -2  10 310.651 90.6255   5
  -1  -2   9 106.829 59.9375  13
  -1  -2   9 8.13469 55.5196   5
   1   2  -9 205.837 72.9041  11
  -1  -2   8 308.018 24.6331   7
  -1  -2   8 435.452 81.2940  13
  -1  -2   8 373.652 84.1890   5
  -1  -2   8 289.788 23.9239   7
   1   2  -8 340.285 78.2758  11
  -1  -2   8 260.328 22.6012   1
   1   2  -7 1008.08 83.1882  10
  -1  -2   7 1180.97 129.440   5
  -1  -2   7 1017.24 56.9356   7
   1   2  -7 1166.18 122.632  11
  -1  -2   7 1362.64 127.418  13
   1   2  -6 427.984 75.4739  11
   1   2  -6 344.691 48.8182  10
  -1  -2   6 316.877 60.5602  13
  -1  -2   6 380.403 77.7334   5
  -1  -2   5 1074.83 107.207   5
  -1  -2   5 1092.22 98.3231  13
   1   2  -5 1123.20 81.1790  10
   1   2  -5 1086.26 103.409  11
   1   2  -4 23178.9 502.529   5
   1   2  -4 20836.5 494.119   2
   1   2  -4 22534.8 499.017  11
  -1  -2   4 21883.7 467.645  13
  -1  -2   4 21941.4 512.007   5
   1   2  -4 21580.4 498.446   9
   1   2  -3 2388.66 133.790   2
  -1  -2   3 2919.78 154.595   2
   1   2  -3 2705.09 134.319  11
   1   2  -3 2877.29 136.480   5
  -1  -2   3 2770.32 141.744   5
   1   2  -3 2645.44 138.876   9
  -1  -2   3 2689.88 74.0948  15
  -1  -2   3 3000.32 135.885  11
  -1  -2   3 2810.90 119.299  13
  -1  -2   2 10794.1 276.628   5
  -1  -2   2 11194.1 209.931  15
   1   2  -2 10788.7 274.473  11
   1   2  -2 11235.6 287.095   2
  -1  -2   2 11082.2 229.940  13
   1   2  -2 10752.6 258.213  14
   1   2  -2 11277.0 270.306   5
   1   2  -2 10828.1 284.496   9
  -1  -2   2 11176.7 270.709  11
  -1  -2   2 11161.2 299.227   2
  -1  -2   1 22075.5 417.070  11
   1   2  -1 22337.4 396.589  14
   1   2  -1 23344.2 438.828   2
   1   2  -1 22300.4 403.193   5
  -1  -2   1 21822.0 406.804   5
  -1  -2   1 22247.2 450.393   2
  -1  -2   1 22639.6 340.180  13
  -1  -2   1 22467.2 396.300  14
   1   2  -1 21872.5 421.133  11
  -1  -2   0 26628.8 471.508  11
   1   2   0 26715.9 492.878   6
   1   2   0 26474.4 466.928   3
   1   2   0 26498.3 446.345  14
  -1  -2   0 27069.3 495.609   2
  -1  -2   0 25964.6 442.786  14
   1   2   0 27657.9 425.265   5
   1   2   0 27282.3 485.710   2
   1   2   0 27865.5 479.224  11
  -1  -2   0 26977.5 429.061   5
   1   2   1 11724.2 269.043   2
  -1  -2  -1 11540.0 260.774   3
   1   2   1 12003.6 257.933   3
   1   2   1 11527.0 272.835  10
   1   2   1 11967.9 237.514   4
   1   2   1 11860.9 274.427   6
   1   2   1 11415.7 249.398   8
   1   2   1 11994.1 211.647  13
   1   2   1 11703.7 247.363  14
  -1  -2  -1 11431.8 268.022   6
  -1  -2  -1 11568.4 274.047   2
  -1  -2  -1 12070.2 246.071  14
  -1  -2  -1 12150.0 231.147  12
  -1  -2  -2 779.874 64.0877   6
   1   2   2 689.647 46.7008   4
  -1  -2  -2 658.783 46.1040   8
  -1  -2  -2 777.384 61.7778   3
  -1  -2  -2 767.209 47.8010   4
   1   2   2 710.593 47.0373   8
   1   2   2 672.821 48.9108  12
  -1  -2  -2 712.497 63.4121  10
   1   2   2 589.292 59.4255  10
  -1  -2  -2 705.308 62.6690   2
  -1  -2  -2 793.364 52.4676  12
   1   2   2 685.035 54.7190   3
   1   2   2 716.012 63.1227   6
   1   2   2 731.350 51.7272  13
  -1  -2  -3 2886.82 99.0020   8
   1   2   3 2845.77 85.2286   9
  -1  -2  -3 2821.56 104.857   4
  -1  -2  -3 2442.60 123.521  10
   1   2   3 2935.57 121.043  12
   1   2   3 2993.44 142.310  10
  -1  -2  -3 2698.86 127.884   3
  -1  -2  -3 2865.95 132.245   6
   1   2   3 2791.67 124.953   3
   1   2   3 2849.66 125.398  13
  -1  -2  -3 3091.80 117.599  12
   1   2   3 2994.10 140.235   6
  -1  -2  -4 18.7593 21.2497   6
  -1  -2  -4 2.27880 18.8063   4
  -1  -2  -4 35.5465 29.6737  10
   1   2   4 49.2777 33.1678  10
  -1  -2  -4 5.11712 27.2518   3
   1   2   4 25.3503 26.3714  13
   1   2   4-9.14868 23.3497  12
  -1  -2  -4 8.92544 14.7950   8
   1   2   4 0.46718 19.6324   5
   1   2   4 43.6435 29.6476   3
  -1  -2  -4-1.68268 11.6442   9
   1   2   4 1.78772 14.2597   9
   1   2   4 67.7527 42.1401   6
  -1  -2  -4 70.6974 33.3678  12
   1   2   5 1504.10 83.2505   9
  -1  -2  -5 1545.39 80.0152   9
  -1  -2  -5 1537.25 111.310  10
   1   2   5 1532.67 118.452  13
   1   2   5 1715.08 113.311   3
   1   2   5 1719.13 124.715   6
  -1  -2  -5 1419.60 115.717   3
   1   2   5 1602.83 113.044  12
   1   2   5 1520.40 98.7738   5
   1   2   5 1565.45 118.239  10
  -1  -2  -5 1645.18 118.143   6
   1   2   6 251.170 59.9091  12
  -1  -2  -6 281.830 62.2051   3
   1   2   6 196.581 46.3703   5
   1   2   6 342.472 46.9950   9
   1   2   6 222.282 51.2274  10
   1   2   6 398.805 73.0232  13
  -1  -2  -6 292.159 41.7350   9
   1   2   7 1786.60 111.009   9
   1   2   7 1483.32 127.869  10
   1   2   7 1605.55 136.102  12
   1   2   7 1453.56 122.846   5
  -1  -2  -7 1463.27 134.211   3
  -1  -2  -7 1514.96 96.4747   9
   1   2   7 1477.77 136.863  13
  -1  -2  -8 1423.88 144.581   3
   1   2   8 1559.43 112.583   9
   1   2   8 1454.53 147.032  13
   1   2   8 1329.90 122.451   5
  -1  -2  -8 1625.26 105.626   9
  -1  -2  -8 1443.95 67.4469   7
   1   2   8 1265.62 132.884  12
   1   2   8 1279.37 126.534  10
  -1  -2  -9 3820.31 250.303   3
   1   2   9 4067.09 231.469   5
   1   2   9 3661.05 238.368  12
   1   2   9 3642.11 225.225  10
   1   2   9 4035.96 259.904  13
  -1  -2 -10 4148.75 278.735   3
   1   2  10 4616.73 262.677  10
   1   2  10 4388.28 286.684  13
   1   2  10 4740.57 267.581   5
   1   2  11 4507.65 277.863   5
   1   2  11 4323.93 291.809  13
  -1  -2 -11 4363.47 296.371   3
   1   2  11 4203.04 258.654  10
   1   2  12 1298.83 175.660  13
   1   2  12 1395.05 176.758  12
  -1  -2 -12 1385.43 178.689   3
   1   2  12 1414.59 167.110   5
   1   2  12 1615.76 169.293  10
  -1  -2 -13 186.613 88.4702   3
   1   2  13 322.279 89.1463   5
   1   2  13 251.318 74.6355  10
   1   2  13 67.0531 79.3443  13
   1   2  13 202.993 90.3322  12
   1   2  14 0.90743 47.1482   5
   1   2  14 130.619 87.8063  12
   1   2  14 51.1043 66.5621  10
   1   3 -13 1720.74 205.793  11
  -1  -3  13 1667.49 194.671  13
  -1  -3  12 1998.85 235.064  12
  -1  -3  12 2436.90 221.338  13
   1   3 -12 2185.22 219.641  11
  -1  -3  12 1773.71 212.032   5
  -1  -3  11 361.074 89.1131  13
   1   3 -11 483.465 111.226  11
  -1  -3  11 367.394 94.9850   5
  -1  -3  10 652.944 124.695   5
   1   3 -10 446.052 98.8750  11
  -1  -3  10 531.983 97.6238  13
   1   3  -9 575.582 104.448  11
  -1  -3   9 521.350 102.668   5
  -1  -3   9 487.945 93.1905  13
   1   3  -8 519.546 97.3643  11
  -1  -3   8 527.000 101.805   5
  -1  -3   8 469.369 49.1234   7
  -1  -3   8 421.057 84.4001  13
   1   3  -7 4890.67 260.242  11
  -1  -3   7 4130.23 223.707  13
  -1  -3   7 4621.69 269.488   5
   1   3  -6 2632.98 179.843  11
  -1  -3   6 2765.13 192.843   5
   1   3  -6 2689.79 140.214  10
  -1  -3   6 2348.53 154.281  13
   1   3  -5 195.106 56.1748  11
  -1  -3   5 276.876 63.8066   5
  -1  -3   5 95.3290 38.9612  13
   1   3  -4 3547.98 185.793  11
   1   3  -4 3791.53 181.860  14
  -1  -3   4 3509.39 188.893   5
  -1  -3   4 3768.54 159.628  13
  -1  -3   3 423.098 61.0216  11
   1   3  -3 459.123 68.5357  11
  -1  -3   3 483.317 80.6738   2
   1   3  -3 475.636 62.3574   5
  -1  -3   3 567.462 71.2731   5
   1   3  -3 442.087 60.4184  14
   1   3  -3 609.738 81.6349   2
  -1  -3   3 420.001 30.8753  15
  -1  -3   3 476.503 50.0159  13
   1   3  -2 1457.96 94.5271   5
  -1  -3   2 1234.13 91.6287   5
   1   3  -2 1316.18 100.001  11
  -1  -3   2 1386.39 66.9486  13
   1   3  -2 1190.21 95.9303   2
   1   3  -2 1378.62 94.1692  14
  -1  -3   2 1466.83 117.295   2
  -1  -3   2 1350.72 95.7514  11
   1   3  -1 27471.2 539.521   2
  -1  -3   1 27325.5 509.964   5
   1   3  -1 26621.5 507.886  14
  -1  -3   1 26580.6 530.111  11
   1   3  -1 27879.4 498.123   5
   1   3  -1 26738.9 541.218  11
  -1  -3   1 26379.7 402.849  13
  -1  -3   1 27554.9 503.673  14
  -1  -3   1 27138.3 559.317   2
   1   3   0 0.41283 26.2166   6
  -1  -3   0 14.9455 20.9982  14
   1   3   0-3.84844 18.8714  14
  -1  -3   0 15.8026 14.5959   5
   1   3   0 28.6834 18.5997   5
   1   3   0 23.2286 24.4507   3
  -1  -3   0 27.1696 25.2752  11
   1   3   0 8.65148 19.9971   2
  -1  -3   0-8.31188 28.0879   2
   1   3   0-3.02252 24.5309  11
  -1  -3  -1 4364.87 167.802   3
  -1  -3  -1 4267.59 164.107  11
   1   3   1 4175.35 153.682  14
  -1  -3  -1 4519.21 167.851   6
   1   3   1 4235.23 118.060   5
   1   3   1 4253.71 132.380   4
   1   3   1 4155.35 169.376   6
   1   3   1 4223.86 161.588   2
   1   3   1 4303.09 158.478   3
  -1  -3  -1 4105.06 169.226   2
  -1  -3  -1 4303.40 151.209  14
   1   3   2 1432.76 91.3245   3
   1   3   2 1436.88 69.0751   4
   1   3   2 1439.61 75.3416   8
  -1  -3  -2 1380.42 65.7923   4
  -1  -3  -2 1362.06 94.9672   3
   1   3   2 1248.14 94.3827   6
  -1  -3  -2 1400.61 94.2914   6
  -1  -3  -2 1433.31 97.8626   2
   1   3   2 1284.32 99.1151  10
  -1  -3  -2 1357.65 86.5226  14
  -1  -3  -2 1313.27 64.6514  12
   1   3   2 1450.20 93.4663   2
   1   3   2 1327.82 70.0791  13
   1   3   3 883.235 86.6322  10
  -1  -3  -3 958.705 85.9180   3
   1   3   3 957.987 87.8514   6
  -1  -3  -3 903.582 56.2952   8
  -1  -3  -3 826.010 78.8530   2
  -1  -3  -3 1045.28 85.7889   6
   1   3   3 991.292 81.1979   3
   1   3   3 987.150 61.3201   9
   1   3   3 997.846 73.5493  13
   1   3   3 969.334 57.0831   8
  -1  -3  -3 918.236 60.9460  12
  -1  -3  -3 994.641 57.3571   4
   1   3   3 807.041 60.7617  12
  -1  -3  -3 1022.49 82.8020  14
   1   3   3 960.778 57.7698   4
   1   3   4 1578.41 119.712   6
   1   3   4 1601.71 110.118  13
  -1  -3  -4 1643.54 94.1020  12
   1   3   4 1703.99 81.8586   9
   1   3   4 1791.19 100.329  12
  -1  -3  -4 1609.00 116.590   3
   1   3   4 1616.31 122.204  10
   1   3   4 1298.22 98.8677   3
  -1  -3  -4 1581.45 80.7960   4
  -1  -3  -4 1887.03 122.382   6
  -1  -3  -4 1648.51 118.168   2
  -1  -3  -4 1707.79 75.3892   8
   1   3   5 105.226 39.3609  10
  -1  -3  -5 211.517 32.3001   8
   1   3   5 147.506 30.6339   9
  -1  -3  -5 242.476 56.2107   3
   1   3   5 192.822 43.3107  12
   1   3   5 174.771 53.5401   6
  -1  -3  -5 260.415 39.5453   4
   1   3   5 218.010 51.8718  13
  -1  -3  -6 1339.76 123.591   3
   1   3   6 1264.70 122.446   6
   1   3   6 1753.97 123.764  12
  -1  -3  -6 1318.62 75.0848   8
  -1  -3  -6 1355.16 83.7339   9
   1   3   6 1212.45 115.779  10
   1   3   6 1390.55 86.6269   9
   1   3   6 1255.32 118.854  13
  -1  -3  -6 1432.92 93.0573   4
  -1  -3  -7 5034.43 257.103   3
  -1  -3  -7 5146.07 181.286   9
   1   3   7 4832.72 249.676  13
   1   3   7 5073.77 188.529   9
   1   3   7 5065.34 220.925   5
   1   3   7 4989.79 233.433  12
   1   3   7 4799.13 241.054  10
  -1  -3  -7 4975.96 192.008   4
  -1  -3  -8 1369.03 143.133   3
  -1  -3  -8 1217.98 89.6490   9
   1   3   8 1187.44 133.668  13
   1   3   8 1221.14 96.4351   9
   1   3   8 1234.61 127.250  12
   1   3   8 1214.49 127.487  10
   1   3   8 1173.17 114.898   5
   1   3   9 1755.06 124.788   9
  -1  -3  -9 1490.22 159.044   3
   1   3   9 1924.27 180.092  13
   1   3   9 1940.19 157.516   5
   1   3   9 1610.58 152.863  12
   1   3   9 1832.01 161.278  10
  -1  -3 -10 3967.91 273.823   3
   1   3  10 3772.79 240.641  10
   1   3  10 3651.44 259.462  13
   1   3  10 3511.86 238.165  12
   1   3  10 3583.42 191.338   9
   1   3  10 3777.79 236.973   5
  -1  -3 -11 2951.41 247.139   3
   1   3  11 2669.84 211.225  10
   1   3  11 2739.13 237.408  13
   1   3  11 2593.70 222.210  12
   1   3  11 2845.87 214.694   5
   1   3  12 4345.97 279.633  10
   1   3  12 4734.76 289.730   5
  -1  -3 -12 4785.53 324.813   3
   1   3  12 4748.32 325.306  13
   1   3  12 4489.91 301.035  12
  -1  -3 -13 472.711 116.443   3
   1   3  13 380.842 103.468  12
   1   3  13 357.397 91.0553   5
   1   3  13 503.810 104.281  10
   1   3  13 237.441 89.4501  13
   1   3  14-22.3798 59.7971  12
   1   3  14 96.6991 70.7819  10
   1   3  14 35.2913 64.4007   5
   1   3  15 836.102 137.922   5
  -1  -4  13 1735.46 196.211  13
   1   4 -12 883.233 151.427  11
  -1  -4  12 578.286 114.016  13
   1   4 -12 932.829 147.304  14
  -1  -4  11 133.749 83.8766   5
   1   4 -11 74.3853 70.3663  11
  -1  -4  11 188.735 73.1487  13
  -1  -4  11 231.174 107.145  12
   1   4 -10 3535.20 268.488  11
  -1  -4  10 3781.87 251.683  13
  -1  -4  10 3777.80 291.797   5
   1   4  -9 282.313 84.2277  11
  -1  -4   9 255.479 85.4180   5
  -1  -4   9 119.253 51.2784  13
  -1  -4   8 80.4769 48.6316  13
  -1  -4   8 109.820 69.9213   5
   1   4  -8 40.9004 57.2797  11
  -1  -4   8 48.0214 31.0063   7
   1   4  -8 94.5247 58.7303  14
  -1  -4   7 4586.65 236.564  13
  -1  -4   7 5145.81 293.212   5
   1   4  -7 5018.33 272.340  14
   1   4  -7 4337.47 263.130  11
   1   4  -6 3316.98 206.901  14
  -1  -4   6 3717.95 233.549   5
  -1  -4   6 3360.39 184.777  13
   1   4  -6 3084.10 208.800  11
   1   4  -5 2269.77 158.698  14
   1   4  -5 2024.70 159.927  11
  -1  -4   5 2054.06 162.664   5
  -1  -4   5 2145.61 132.454  13
  -1  -4   4 4685.94 249.426   2
   1   4  -4 5199.52 229.729  14
   1   4  -4 4671.01 233.447  11
  -1  -4   4 5067.33 241.618   5
  -1  -4   4 5109.02 189.267  13
  -1  -4   3 4423.03 126.934  15
  -1  -4   3 4592.05 233.073   2
   1   4  -3 4365.11 201.680  14
  -1  -4   3 4264.33 206.792   5
   1   4  -3 4344.25 215.714  11
  -1  -4   3 4406.92 156.133  13
  -1  -4   2 4741.82 223.437   2
   1   4  -2 4470.15 184.185   5
  -1  -4   2 4426.46 194.709   5
   1   4  -2 4622.61 127.352  13
   1   4  -2 4378.16 209.353  11
   1   4  -2 4072.86 185.208  14
  -1  -4   2 4703.20 134.277  13
   1   4  -1 144012. 2182.83  11
   1   4  -1 141860. 2191.66   6
   1   4  -1 144786. 2098.48   5
  -1  -4   1 140185. 2203.08   2
  -1  -4   1 145261. 2122.76  14
  -1  -4   1 144972. 2161.21  11
   1   4  -1 142772. 1954.24  13
  -1  -4   1 140466. 2120.49   5
   1   4  -1 145074. 2135.60  14
   1   4  -1 148208. 2159.33   2
   1   4   0 6988.06 230.984  14
   1   4   0 6924.09 199.371   5
   1   4   0 6556.80 127.543  13
   1   4   0 6829.35 249.173  11
   1   4   0 6606.07 247.020   6
  -1  -4   0 7061.11 256.461   2
  -1  -4   0 6766.27 206.723   5
   1   4   0 6865.83 234.667   2
  -1  -4   0 6883.21 241.817  11
  -1  -4   0 7033.42 224.417  14
   1   4   1 2759.57 111.433   5
   1   4   1 2381.84 132.300   3
   1   4   1 2702.32 152.346   6
  -1  -4  -1 2751.26 147.010  11
   1   4   1 2785.06 142.749   2
   1   4   1 2755.06 140.446  14
  -1  -4  -1 2754.79 136.197  14
  -1  -4  -1 2462.73 143.706   2
  -1  -4  -1 2797.31 147.639   6
  -1  -4  -1 2849.24 154.414   3
   1   4   2 12894.7 365.464   6
   1   4   2 14190.4 350.355   2
   1   4   2 13052.6 270.966   4
  -1  -4  -2 13520.7 363.243  11
   1   4   2 13079.4 280.292   5
   1   4   2 13047.0 306.644   8
  -1  -4  -2 13558.9 367.764   3
   1   4   2 12976.0 349.645  14
  -1  -4  -2 13135.9 340.751  14
  -1  -4  -2 13458.5 355.162   6
  -1  -4  -2 13699.0 258.808  12
  -1  -4  -2 12553.9 351.325   2
   1   4   3 1778.48 130.501   6
   1   4   3 1869.84 91.0020   8
   1   4   3 1832.68 134.725  10
  -1  -4  -3 2031.38 125.735  14
   1   4   3 1782.72 118.496   3
   1   4   3 1921.74 81.6679   4
  -1  -4  -3 1672.57 124.961   3
   1   4   3 1673.48 114.561   2
  -1  -4  -3 1834.95 121.664   6
  -1  -4  -3 1736.07 121.263   2
  -1  -4  -3 1851.74 83.0595  12
  -1  -4  -4 482.754 50.6646  12
   1   4   4 488.250 76.7576  10
   1   4   4 478.559 48.6585  12
  -1  -4  -4 506.903 73.7450   2
   1   4   4 499.642 42.3744   8
  -1  -4  -4 550.420 75.2623   3
  -1  -4  -4 468.793 41.6363   4
   1   4   4 556.956 54.0808   9
   1   4   4 630.047 68.6126  13
   1   4   4 491.764 71.9731   6
   1   4   5 46392.3 889.026  13
  -1  -4  -5 47872.2 922.863   2
  -1  -4  -5 46077.6 938.744   3
   1   4   5 47856.7 798.450   9
   1   4   5 46506.5 937.725  10
  -1  -4  -5 48831.8 763.700   4
   1   4   5 47237.9 940.874   6
   1   4   5 48150.6 819.170  12
   1   4   6 4484.54 171.459   9
  -1  -4  -6 4539.83 128.333   8
  -1  -4  -6 4567.39 241.349   3
   1   4   6 4708.38 196.010  12
   1   4   6 4487.29 237.127   6
  -1  -4  -6 4381.66 225.793   2
   1   4   6 4377.12 219.998  13
  -1  -4  -6 4743.97 162.757   4
   1   4   6 4702.66 240.745  10
  -1  -4  -7 58.9912 18.2718   8
   1   4   7 36.3858 42.4772   6
   1   4   7 43.6725 27.3198   9
   1   4   7 63.9024 49.0978  10
  -1  -4  -7 63.1264 54.8327   3
  -1  -4  -7 50.8680 22.9495   4
   1   4   7 90.8691 38.6756  12
   1   4   7 56.2884 38.7861  13
  -1  -4  -8 1048.51 83.7827   9
  -1  -4  -8 989.581 129.970   3
   1   4   8 1258.92 136.519  13
   1   4   8 1007.15 104.506   5
   1   4   8 1054.80 90.3780   9
   1   4   8 1292.57 136.741  10
  -1  -4  -8 1169.91 90.4388   4
   1   4   8 834.678 98.8683  12
  -1  -4  -8 929.883 61.6257   8
   1   4   9-27.8730 48.3199  10
  -1  -4  -9 46.2667 52.8068   3
   1   4   9 144.698 44.7885   9
   1   4   9 116.211 54.8338  12
   1   4   9 77.0816 59.2900  13
   1   4   9 162.538 60.5392   5
   1   4  10 4010.69 267.323  13
   1   4  10 4113.89 239.837   5
   1   4  10 3778.13 250.959  10
  -1  -4 -10 3665.36 269.397   3
  -1  -4 -10 3830.99 168.902   7
   1   4  10 3853.55 242.837  12
   1   4  10 4022.85 197.427   9
   1   4  11 112.796 47.5967   9
   1   4  11 228.517 91.0299  13
  -1  -4 -11 242.059 99.6164   3
   1   4  11 174.562 74.7712   5
   1   4  11 98.2312 62.4416  10
   1   4  11 217.969 72.2269  12
  -1  -4 -12 4359.02 318.079   3
   1   4  12 4786.82 326.134  13
   1   4  12 4956.43 291.563   5
   1   4  12 5316.80 314.573  12
   1   4  12 4355.63 283.764  10
   1   4  13 271.923 74.5941   5
   1   4  13 219.463 79.1943  10
   1   4  13 240.220 84.9036  12
   1   4  13 136.806 68.8712  13
  -1  -4 -13 100.585 82.1000   3
   1   4  14 585.377 118.449  10
   1   4  14 510.047 116.397  12
   1   4  14 753.116 131.823   5
   1   4  15 158.744 64.7721   5
   1   5 -12 1163.69 164.539  14
  -1  -5  11 929.912 162.111   5
  -1  -5  11 813.081 127.583  13
   1   5 -11 1071.94 163.204  11
  -1  -5  11 1194.40 181.457  12
   1   5 -11 1015.70 148.193  14
   1   5 -10 90.3325 78.4941  11
  -1  -5  10 51.3150 65.0092  13
  -1  -5  10-60.0112 76.3858   5
   1   5 -10 13.0869 49.0885  14
  -1  -5   9 219.986 67.5631  13
   1   5  -9 280.730 84.8618  11
   1   5  -9 278.033 84.3481  14
  -1  -5   9 209.745 73.6564   5
  -1  -5   8 4088.60 287.216   5
  -1  -5   8 4640.03 209.576   7
   1   5  -8 4456.43 274.721  14
   1   5  -8 4236.16 281.469  11
  -1  -5   8 4272.58 241.598  13
   1   5  -7 2081.72 181.531  14
  -1  -5   7 1882.75 184.402   5
  -1  -5   7 2024.11 152.744  13
   1   5  -7 1659.15 171.510  11
   1   5  -6 179.000 68.2418  14
  -1  -5   6 116.837 45.4269  13
   1   5  -6 147.061 59.0049  11
  -1  -5   6 181.325 74.5275   5
   1   5  -5 682.890 104.861  11
   1   5  -5 617.942 91.7902  14
  -1  -5   5 769.674 78.9384  13
  -1  -5   5 722.764 100.852   5
  -1  -5   4 1223.43 137.746   2
  -1  -5   4 1279.34 130.295   5
  -1  -5   4 1252.99 91.9318  13
   1   5  -4 1382.44 126.734  14
  -1  -5   4 1163.58 55.7218  15
   1   5  -4 1349.20 135.569  11
  -1  -5   3 1082.28 74.2128  13
  -1  -5   3 1240.35 121.101   5
   1   5  -3 1066.35 109.939  14
  -1  -5   3 1089.33 133.026   2
   1   5  -3 1206.76 125.570  11
  -1  -5   2 954.567 96.5760   5
   1   5  -2 647.584 82.4150  14
   1   5  -2 884.627 52.6799  13
   1   5  -2 780.353 99.1201  11
  -1  -5   2 654.342 100.261   2
   1   5  -1 5123.11 121.455  13
   1   5  -1 5055.85 242.506   6
   1   5  -1 5071.08 223.055  14
   1   5  -1 5126.33 196.077   5
  -1  -5   1 5194.68 212.014   5
   1   5  -1 4917.47 236.459  11
  -1  -5   1 5105.29 248.168   2
  -1  -5   0 275.193 67.7708   2
   1   5   0 259.696 23.9302  13
   1   5   0 192.483 51.0112  14
  -1  -5   0 290.725 51.5496  14
   1   5   0 243.064 42.5053   5
   1   5   0 208.411 53.3303  11
  -1  -5   0 159.491 40.3128   5
   1   5   0 233.690 59.0068   6
   1   5   1 60.8825 38.4827  14
  -1  -5  -1 102.291 37.3574   2
  -1  -5  -1 147.975 43.5290  14
   1   5   1 78.1695 41.3812   6
   1   5   1 113.589 31.3309   5
  -1  -5  -2 569.346 41.3366  12
   1   5   2 427.599 67.4344  14
  -1  -5  -2 573.248 84.0859   2
   1   5   2 604.321 86.2970   6
   1   5   2 544.457 48.8797   4
   1   5   2 599.053 57.2713   5
  -1  -5  -2 486.014 75.8270   3
  -1  -5  -3 1128.29 114.149   3
   1   5   3 904.179 70.7488   8
   1   5   3 980.496 58.8929   4
   1   5   3 1071.58 110.099   6
   1   5   3 1053.67 104.544  14
  -1  -5  -3 1000.25 106.176   2
  -1  -5  -3 1073.78 58.0269  12
   1   5   3 862.215 68.4233   5
  -1  -5  -4 599.781 83.2080   2
  -1  -5  -4 628.736 91.9459   3
   1   5   4 710.010 71.1378   9
  -1  -5  -4 668.645 53.2696  12
   1   5   4 658.017 53.5399   8
   1   5   4 741.010 94.2531   6
   1   5   4 602.147 89.5930  10
   1   5   5 11256.1 279.394  12
   1   5   5 11821.4 406.401  10
  -1  -5  -5 10867.8 390.830   3
  -1  -5  -5 11487.3 244.436   4
  -1  -5  -5 11640.2 383.760   2
   1   5   5 10758.9 386.237   6
   1   5   5 11689.1 351.680  13
   1   5   5 11585.8 310.105   9
   1   5   6 44.9841 28.0975   9
  -1  -5  -6 0.05317 35.4894   2
   1   5   6 26.7442 34.9235  10
   1   5   6 62.7149 28.8749  12
  -1  -5  -6-0.06246 14.0853   4
   1   5   6 51.3305 40.9431  13
  -1  -5  -6-12.8624 36.9221   3
   1   5   6 1.34702 35.8208   6
  -1  -5  -7 2734.40 189.714   2
  -1  -5  -7 2564.26 198.932   3
   1   5   7 2305.96 132.862   9
  -1  -5  -7 2415.77 111.018   4
   1   5   7 2412.69 177.082  13
   1   5   7 2869.18 203.480  10
   1   5   7 2371.91 143.486  12
   1   5   7 2566.58 193.741   6
   1   5   8 3363.37 221.344  13
  -1  -5  -8 3506.08 245.031   3
  -1  -5  -8 3558.43 147.691   4
   1   5   8 3483.99 233.588  10
  -1  -5  -8 3602.85 231.910   2
   1   5   8 3605.36 172.952   9
   1   5   8 3764.86 197.832  12
   1   5   8 3540.41 239.784   6
   1   5   9 1115.80 98.4775   9
   1   5   9 998.856 111.331  12
  -1  -5  -9 1184.12 154.261   3
  -1  -5  -9 1041.32 134.873   2
   1   5   9 1281.28 122.299   5
   1   5   9 1115.82 137.649  10
   1   5   9 1233.15 143.096  13
   1   5  10-10.1274 39.5480  12
   1   5  10 100.370 47.5219   9
   1   5  10 103.766 69.1526  10
   1   5  10 2.29292 32.8460   5
  -1  -5 -10 55.1318 67.4143   3
  -1  -5 -10 89.4873 47.1713   7
   1   5  10-1.69222 41.8956  13
  -1  -5 -11 9012.43 450.972   3
   1   5  11 8773.51 378.167  12
   1   5  11 8745.16 371.357   5
   1   5  11 9302.37 421.355  10
   1   5  11 9462.60 441.280  13
  -1  -5 -12 791.806 149.182   3
   1   5  12 985.475 144.648  10
   1   5  12 917.889 125.639   5
   1   5  12 1147.97 142.368  12
   1   5  12 925.641 150.069  13
   1   5  13 17.4860 62.9709  13
   1   5  13 2.15143 62.2572  10
   1   5  13 166.316 73.1433   5
  -1  -5 -13 23.7255 50.5634   3
   1   5  13 70.7866 52.3372  12
   1   5  14 1667.79 185.975  10
   1   5  14 1651.35 185.812  12
   1   5  14 1727.03 178.956   5
   1   6 -11 858.415 138.999  14
  -1  -6  10 220.147 84.3722   5
   1   6 -10 245.486 83.4400  14
   1   6 -10 221.590 79.1039  11
  -1  -6  10 146.007 94.3361  12
   1   6  -9 1609.52 187.531  11
  -1  -6   9 1682.37 199.941   5
   1   6  -9 1736.06 189.574  14
   1   6  -8 1661.93 176.350  14
  -1  -6   8 1423.59 177.657   5
  -1  -6   8 1296.40 132.147  13
   1   6  -8 1383.15 169.716  11
   1   6  -7-3.57725 47.5410  11
   1   6  -7 49.4697 55.9054  14
  -1  -6   7 24.6017 58.5441   5
  -1  -6   7 28.5594 33.9908  13
   1   6  -6 393.788 97.2443  11
  -1  -6   6 495.496 74.1436  13
  -1  -6   6 426.182 97.4271   5
   1   6  -6 456.510 87.1201  14
   1   6  -5 1196.43 143.972  11
  -1  -6   5 1199.79 102.535  13
   1   6  -5 1276.14 137.139  14
  -1  -6   5 978.021 126.438   5
  -1  -6   4 100.086 35.2937  13
  -1  -6   4 80.8299 21.5965  15
  -1  -6   4 69.9704 47.7885   5
   1   6  -4 144.824 66.2845  11
   1   6  -4 65.4154 47.9008  14
  -1  -6   4 150.237 67.6582   2
  -1  -6   3 909.159 125.614   2
   1   6  -3 973.548 113.457  14
   1   6  -3 775.546 108.552  11
  -1  -6   3 1182.71 122.309   5
   1   6  -2 146.915 59.8476  11
   1   6  -2 71.4925 51.1718   6
   1   6  -2 113.285 51.2185  14
  -1  -6   2 118.140 64.7941   2
  -1  -6   2 36.3844 33.1401   5
   1   6  -2 128.462 22.4248  13
  -1  -6   1 5735.51 246.750   5
   1   6  -1 5501.55 133.585  13
   1   6  -1 5702.06 257.616  14
   1   6  -1 5438.63 271.137   6
  -1  -6   1 5409.75 274.891   2
   1   6  -1 5630.61 277.005  11
   1   6   0 1743.88 152.208  11
   1   6   0 1771.12 152.600   6
  -1  -6   0 1774.07 125.344   5
   1   6   0 1868.73 70.9862  13
   1   6   0 2080.82 124.197   5
   1   6   0 1804.17 141.590  14
  -1  -6   0 2027.56 163.526   2
   1   6   1 9524.22 274.482   5
   1   6   1 9511.98 336.853  14
   1   6   1 8831.94 345.515   6
  -1  -6  -1 9040.62 344.879   2
  -1  -6  -2 3926.66 216.357   2
   1   6   2 4151.21 165.522   5
   1   6   2 3793.42 143.038   4
   1   6   2 3785.75 210.900  14
  -1  -6  -2 4162.49 117.632  12
   1   6   2 3969.09 223.826   6
   1   6   3 7639.09 321.684   6
  -1  -6  -3 7511.58 302.555   2
   1   6   3 7482.90 242.366   8
   1   6   3 8015.28 316.507  14
   1   6   3 7497.94 192.072   4
  -1  -6  -3 7417.63 166.562  12
   1   6   3 8046.63 238.314   5
  -1  -6  -3 7830.13 330.436   3
   1   6   4 1733.10 159.212  10
   1   6   4 1868.85 108.091   5
  -1  -6  -4 1618.22 150.966   3
  -1  -6  -4 1908.13 149.756   2
   1   6   4 1660.37 148.563   6
   1   6   4 1681.96 72.5421   4
   1   6   4 1734.57 97.9503   8
  -1  -6  -5 370.210 80.8715   3
   1   6   5 317.565 77.4168  10
  -1  -6  -5 456.029 79.1720   2
   1   6   5 426.324 42.2599   8
   1   6   5 353.096 58.6206   9
   1   6   5 325.493 75.4582   6
  -1  -6  -6 3373.72 213.003   2
  -1  -6  -6 3406.99 231.750   3
   1   6   6 3426.52 230.044  10
   1   6   6 3420.92 171.764   9
   1   6   6 3707.01 146.956  12
   1   6   6 3982.66 245.528   6
   1   6   6 3233.88 193.209  13
  -1  -6  -7 30.8958 36.9386   2
   1   6   7 45.7155 46.5575  10
  -1  -6  -7 121.522 74.4962   3
   1   6   7 21.1425 30.5974   9
   1   6   7 48.9220 46.7795   6
  -1  -6  -7 37.3776 16.3031   4
   1   6   7 47.1661 52.2084  13
   1   6   7 65.5646 35.1739  12
   1   6   8 198.780 52.4572  12
   1   6   8 180.785 70.3273  10
  -1  -6  -8 306.419 82.9357   3
   1   6   8 261.745 51.9704   9
  -1  -6  -8 212.396 66.2098   2
   1   6   8 182.829 65.0482  13
   1   6   8 277.888 80.5070   6
   1   6   9 2849.83 229.344  10
   1   6   9 3110.14 170.063   9
  -1  -6  -9 2872.43 218.092   2
   1   6   9 2820.49 172.914  12
   1   6   9 3013.36 223.181  13
   1   6   9 3247.32 244.171   6
  -1  -6  -9 2676.19 233.597   3
   1   6  10 2264.13 206.430  13
   1   6  10 1921.14 192.680  10
  -1  -6 -10 2173.31 216.334   3
   1   6  10 2319.56 172.137   5
  -1  -6 -10 2005.40 189.879   2
   1   6  10 2663.12 158.935   9
   1   6  10 2239.33 165.339  12
   1   6  11 1210.37 156.161  10
   1   6  11 1560.33 146.884   5
   1   6  11 1492.80 178.299  13
  -1  -6 -11 1692.21 180.610   2
  -1  -6 -11 1678.42 198.769   3
   1   6  11 1459.91 144.805  12
   1   6  12 193.032 78.7829  10
   1   6  12 371.884 96.7748  13
  -1  -6 -12 208.113 86.8009   2
   1   6  12 237.918 65.4260   5
  -1  -6 -12 297.957 97.4539   3
  -1  -6 -13 462.076 108.379   2
   1   6  13 336.501 101.370  13
   1   6  13 290.356 88.6270  10
   1   6  14 3206.02 261.895  10
  -1  -6 -14 2955.69 257.092   2
  -1  -7  10 1101.04 170.594  12
   1   7 -10 883.235 137.954  14
   1   7  -9 5918.71 350.597  14
  -1  -7   9 6240.02 387.997   5
  -1  -7   9 5310.93 348.032  12
   1   7  -9 5516.55 361.890  11
  -1  -7   8 2808.76 251.518   5
   1   7  -8 2302.33 226.166  11
  -1  -7   8 2509.52 231.768  12
   1   7  -8 2623.15 226.276  14
  -1  -7   7 487.720 108.415   5
   1   7  -7 437.342 100.159  14
  -1  -7   6 270.797 80.2249   5
   1   7  -6 273.240 76.8396  14
   1   7  -6 250.478 85.6950  11
   1   7  -5 128.170 66.3536  14
  -1  -7   5 150.285 65.5064   5
   1   7  -5 122.527 71.0526  11
  -1  -7   4 221.147 79.1102   2
   1   7  -4 229.566 80.6130  11
  -1  -7   4 231.593 64.4021   5
   1   7  -4 307.151 76.1329  14
  -1  -7   3 3056.38 234.063   2
   1   7  -3 2946.72 226.984  11
   1   7  -3 2624.25 213.319   6
  -1  -7   3 2847.86 204.047   5
   1   7  -3 2794.78 201.917  14
   1   7  -2 1125.29 138.809  11
  -1  -7   2 994.869 114.473   5
   1   7  -2 1194.98 130.206  14
  -1  -7   2 1164.05 145.572   2
   1   7  -2 1335.07 149.314   6
  -1  -7   1 155.867 52.7267   5
  -1  -7   1 190.556 80.4844   2
   1   7  -1 253.332 75.4239  11
   1   7  -1 114.558 18.4834  13
   1   7  -1 143.324 64.0701   6
   1   7  -1 147.985 60.6739  14
   1   7   0 270.646 71.5713  11
   1   7   0 303.266 72.9457   6
   1   7   0 463.424 82.6324  14
   1   7   0 421.313 34.2801  13
  -1  -7   0 445.853 97.6508   2
   1   7   1 579.109 94.9575   6
   1   7   1 574.611 92.0542  14
   1   7   1 622.971 47.3457  13
  -1  -7  -1 724.783 110.095   2
   1   7   2 13759.7 355.189   5
   1   7   2 13824.1 474.143   6
  -1  -7  -2 13042.9 448.998   2
   1   7   2 13918.5 327.162   4
  -1  -7  -2 13840.9 254.017  12
   1   7   2 14213.0 460.969  14
   1   7   3 5427.84 282.640   6
  -1  -7  -3 5385.86 291.569   3
  -1  -7  -3 5114.89 262.106   2
   1   7   3 4913.04 260.492  14
   1   7   3 5009.89 205.817   8
   1   7   3 4962.11 149.944   4
   1   7   3 5122.46 191.940   5
   1   7   4 20055.7 445.471   5
  -1  -7  -4 19701.6 604.040   3
   1   7   4 19054.6 432.687   8
   1   7   4 20208.5 347.037   4
  -1  -7  -4 19551.6 562.121   2
   1   7   4 18803.3 579.055   6
   1   7   5 1128.47 106.942   9
  -1  -7  -5 988.956 130.366   3
   1   7   5 923.202 125.819  10
   1   7   5 1044.43 130.026   6
  -1  -7  -5 1133.03 130.884   2
   1   7   5 1065.07 89.0576   5
   1   7   5 980.129 69.3450   8
  -1  -7  -6 4861.73 264.069   2
   1   7   6 4765.64 219.578   9
   1   7   6 4058.40 260.589   6
  -1  -7  -6 4209.40 279.524   3
   1   7   6 4571.16 284.784  10
   1   7   6 4658.71 228.858  13
   1   7   7 2050.85 195.261  10
  -1  -7  -7 1989.32 196.075   3
   1   7   7 2456.58 175.500  13
   1   7   7 2559.02 158.399   9
  -1  -7  -7 2454.34 193.200   2
   1   7   7 2266.51 200.573   6
   1   7   8 549.390 75.7313   9
  -1  -7  -8 650.073 105.788   2
  -1  -7  -8 595.139 118.202   3
   1   7   8 623.840 110.617   6
   1   7   8 534.360 106.276  10
   1   7   8 518.019 92.0062  13
  -1  -7  -9 591.011 107.119   2
   1   7   9 707.520 125.946  10
  -1  -7  -9 519.309 115.092   3
   1   7   9 640.953 83.6739   9
   1   7   9 575.333 109.097  13
   1   7   9 807.500 133.780   6
  -1  -7 -10 793.441 123.428   2
   1   7  10 613.087 114.675  10
   1   7  10 696.641 118.368  13
   1   7  10 732.742 129.290   6
  -1  -7 -10 574.304 120.172   3
   1   7  11-17.6440 47.8619  10
  -1  -7 -11 22.2115 59.0647   3
   1   7  11 34.7045 57.1032  13
  -1  -7 -11 91.8967 64.4974   2
  -1  -7 -12 197.846 83.9840   2
   1   7  12 206.904 85.2711  10
   1   7  12 280.670 86.2081  13
  -1  -7 -12 153.679 77.9785   3
  -1  -7 -13 68.6993 56.0204   2
   1   7  13 190.147 76.9381  10
   1   7  13 28.5934 52.5163  13
  -1  -7 -14 25.1555 64.7709   2
   1   8  -9 5613.79 345.442  14
  -1  -8   9 5575.75 350.190  12
  -1  -8   8 174.141 73.4450  12
   1   8  -8 61.0606 51.0079  14
   1   8  -8 144.563 77.5731  11
  -1  -8   8 73.8314 77.9624   5
  -1  -8   7 1376.27 172.930  12
   1   8  -7 1809.61 204.539  11
  -1  -8   7 1738.88 194.908   5
   1   8  -7 1708.58 183.129  14
   1   8  -6 811.286 136.665  11
  -1  -8   6 783.738 129.977   5
   1   8  -6 831.505 129.585  14
  -1  -8   5 859.314 131.010   5
   1   8  -5 879.487 148.740  11
   1   8  -5 1167.88 148.108  14
   1   8  -4 263.937 98.4747  11
  -1  -8   4 236.015 82.5930   2
  -1  -8   4 278.437 82.0321   5
   1   8  -4 321.453 82.7679  14
   1   8  -4 303.867 101.717   6
  -1  -8   3 3577.02 238.734   5
  -1  -8   3 3119.57 252.509   2
   1   8  -3 3465.93 241.442  14
   1   8  -3 3245.05 252.772  11
   1   8  -3 3461.44 257.929   6
   1   8  -2 1242.93 156.796  11
  -1  -8   2 1135.69 153.778   2
   1   8  -2 1041.01 141.229   6
   1   8  -2 1104.13 134.415  14
  -1  -8   2 1238.39 138.919   5
   1   8  -1-0.90886 52.6605  11
   1   8  -1 112.849 58.7192  14
  -1  -8   1-15.6145 73.6248   2
   1   8  -1-13.6503 47.5660   6
  -1  -8   1-9.54230 37.4490   5
  -1  -8   0 1761.22 174.586   2
   1   8   0 1570.31 168.947  11
   1   8   0 1566.49 164.673   6
   1   8   0 1575.91 155.978  14
   1   8   1 119.070 55.7571   6
   1   8   1 226.690 72.1011  14
   1   8   2 4156.70 266.991   6
   1   8   2 4386.27 170.514   4
   1   8   2 4839.80 274.027  14
  -1  -8  -2 4754.70 273.543   2
   1   8   3 11877.1 266.628   4
   1   8   3 11201.5 437.184  14
   1   8   3 11190.7 451.426   6
  -1  -8  -3 12135.2 443.392   2
   1   8   3 11150.1 353.860   8
  -1  -8  -4 16068.2 575.825   3
   1   8   4 17695.2 421.964   8
  -1  -8  -4 16759.1 535.380   2
   1   8   4 15743.5 551.509   6
   1   8   5 54.2451 41.8529   9
   1   8   5 41.9708 48.1674  10
  -1  -8  -5 20.2714 58.5460   2
  -1  -8  -5 86.4119 78.9452   3
   1   8   5 34.2327 51.0167   6
   1   8   6 509.662 102.421   6
  -1  -8  -6 374.365 85.3730   2
   1   8   6 319.089 65.2490   9
   1   8   6 457.015 78.2867  13
  -1  -8  -6 340.872 97.7376   3
   1   8   6 549.676 113.060  10
   1   8   7 1210.90 125.460  13
   1   8   7 1305.54 122.430   9
  -1  -8  -7 1176.75 141.307   2
   1   8   7 1231.08 159.018  10
  -1  -8  -7 1287.92 168.155   3
   1   8   7 1295.84 159.455   6
   1   8   8 100.290 64.5515   6
  -1  -8  -8 67.7730 47.4975   2
  -1  -8  -8 136.704 59.6025   3
   1   8   8 94.8209 47.2303   9
   1   8   8 198.802 81.1573  10
   1   8   8 108.828 60.8027  13
   1   8   9 12663.0 527.308   6
   1   8   9 12428.2 531.731  10
   1   8   9 12312.1 468.115  13
  -1  -8  -9 12038.1 541.736   3
  -1  -8  -9 13267.8 499.984   2
  -1  -8 -10 568.802 124.734   3
   1   8  10 719.374 132.823  10
   1   8  10 605.643 106.916  13
  -1  -8 -10 547.659 107.811   2
   1   8  10 731.230 130.854   6
   1   8  11 1806.46 189.110  13
  -1  -8 -11 2096.50 198.561   2
   1   8  11 1515.72 189.504  10
  -1  -8 -11 1263.71 181.926   3
   1   8  11 1862.51 206.837   6
   1   8  12 1539.18 190.262  10
  -1  -8 -12 1426.08 174.548   2
   1   8  12 1841.07 196.973  13
  -1  -8 -13 400.696 105.422   2
   1   9  -8 72.1784 69.9498  14
  -1  -9   7 142.864 76.1459   5
   1   9  -7 123.340 65.7849  14
   1   9  -6 847.795 146.003   6
   1   9  -6 745.651 129.053  14
   1   9  -6 917.137 151.313  11
  -1  -9   6 707.232 116.943   7
  -1  -9   6 767.757 133.797   5
   1   9  -5 507.992 117.805  11
  -1  -9   5 538.314 112.419   5
   1   9  -5 589.371 131.816   6
   1   9  -5 489.176 108.474  14
   1   9  -4 859.242 132.052  14
  -1  -9   4 930.444 138.968   5
   1   9  -4 1188.58 167.753  11
   1   9  -4 1196.77 167.564   6
   1   9  -3 1892.86 204.797  11
  -1  -9   3 2182.16 196.101   5
   1   9  -3 2431.13 229.560   6
   1   9  -3 2289.80 206.243  14
  -1  -9   3 2024.20 209.483   2
   1   9  -2 3772.43 277.163   6
  -1  -9   2 3631.98 241.464   5
  -1  -9   2 3226.51 263.606   2
   1   9  -2 3453.25 248.345  14
   1   9  -2 3332.42 266.492  11
   1   9  -1 1414.07 173.778  11
   1   9  -1 1371.47 157.516  14
  -1  -9   1 1543.14 181.372   2
   1   9  -1 1435.58 172.346   6
  -1  -9   0-83.4700 61.1386   2
   1   9   0-27.1460 53.2643  14
   1   9   0-7.22567 46.5077   6
   1   9   1 261.683 69.9162  14
   1   9   1 272.288 87.8794   6
  -1  -9  -1 197.447 81.5665   2
   1   9   2 1137.91 145.941  14
  -1  -9  -2 867.546 134.250   2
   1   9   2 1159.39 148.545   6
   1   9   3 804.429 123.962  14
   1   9   3 813.006 128.521   6
  -1  -9  -3 761.243 120.660   2
   1   9   3 647.826 86.2178   8
   1   9   4 951.778 142.979   6
  -1  -9  -4 925.609 131.158   2
   1   9   5 66.5332 46.5620   9
   1   9   5 62.5033 62.7159   6
   1   9   5 16.6695 59.4775  10
  -1  -9  -5 36.3213 61.3064   3
  -1  -9  -5 35.2573 55.9706   2
  -1  -9  -6 4997.94 293.849   2
   1   9   6 5005.00 260.995   9
   1   9   6 5542.78 246.524  13
  -1  -9  -6 5315.35 341.132   3
   1   9   6 4778.87 319.729  10
   1   9   6 5454.28 336.263   6
   1   9   7 1106.75 159.035  10
   1   9   7 686.291 125.636   6
  -1  -9  -7 895.096 129.234   2
  -1  -9  -7 1077.20 162.581   3
   1   9   7 1005.89 112.646   9
   1   9   7 914.165 111.420  13
   1   9   8 143.897 73.6989   6
  -1  -9  -8 53.5172 52.2434   3
   1   9   8 123.167 56.8047  13
  -1  -9  -8 235.420 74.7226   2
   1   9   8 246.221 90.5252  10
   1   9   9-3.14930 48.1047   6
   1   9   9-6.21783 48.2317  13
  -1  -9  -9 2.78418 45.3908   2
  -1  -9  -9-39.4744 52.7956   3
   1   9   9 79.4001 70.1512  10
   1   9  10 754.712 125.744  13
  -1  -9 -10 688.242 117.822   2
  -1  -9 -10 701.916 142.710   3
  -1  -9 -10 907.131 141.130   7
   1   9  10 562.226 119.034   6
   1   9  10 803.770 140.546  10
  -1  -9 -11 737.029 117.764   2
   1   9  11 705.434 133.658   6
   1   9  11 610.333 133.514  10
   1   9  11 652.082 122.182  13
   1   9  12 627.041 117.006  13
   1  10  -6 827.955 135.336  14
  -1 -10   6 765.014 139.742   5
  -1 -10   5 1777.03 195.117   5
  -1 -10   5 1369.96 179.158   7
   1  10  -5 1557.35 181.356  14
   1  10  -4 647.080 129.606  11
   1  10  -4 648.618 120.193  14
   1  10  -4 670.135 130.331   6
  -1 -10   4 615.025 121.586   5
   1  10  -3 22.0400 60.1195  14
  -1 -10   3 86.9976 62.7911   5
   1  10  -3-78.8983 68.6891  11
   1  10  -3 17.4292 61.5672   6
  -1 -10   3 57.4973 84.1358   2
  -1 -10   2 2.94845 61.9210   2
   1  10  -2 62.3399 58.3280   6
   1  10  -2 39.3027 65.8185  14
   1  10  -2 88.1331 74.8338  11
   1  10  -1 98.0505 58.2341  11
   1  10  -1-85.3296 65.1956  14
   1  10  -1 100.103 64.2741   6
   1  10   0-16.4494 48.0832  14
   1  10   0 94.3586 72.9285   6
  -1 -10   0 132.283 83.7854   2
   1  10   1 2494.23 230.313   6
  -1 -10  -1 2288.13 215.373   2
   1  10   1 2463.88 215.988  14
   1  10   2 2901.13 247.105   6
   1  10   2 2589.59 225.399  14
  -1 -10  -2 2798.81 237.009   2
   1  10   3 144.702 70.7055  14
   1  10   3 230.492 83.3194   6
  -1 -10  -3 109.980 78.2873   2
   1  10   4 1919.34 200.844   6
  -1 -10  -4 2770.86 225.831   2
   1  10   5 59.8522 50.4051   6
   1  10   5-18.2438 37.6029   9
   1  10   5-7.99434 53.8416  10
  -1 -10  -5 58.1731 66.9198   2
   1  10   6 1881.83 163.706   9
  -1 -10  -6 1776.09 206.935   3
   1  10   6 1824.55 209.112  10
   1  10   6 1956.70 207.906   6
  -1 -10  -6 1631.35 173.968   2
  -1 -10  -7 2929.61 228.490   2
  -1 -10  -7 3001.03 271.038   3
   1  10   7 3109.24 270.869  10
   1  10   7 3225.86 269.430   6
  -1 -10  -8 404.829 98.4959   2
   1  10   8 277.529 89.6432   6
   1  10   8 393.823 114.273  10
  -1 -10  -8 194.971 82.6317   3
   1  10   9 2982.49 273.684  10
  -1 -10  -9 3002.69 234.247   2
   1  10   9 2658.96 249.099   6
  -1 -10 -10 420.723 106.142   7
   1  11  -4 9953.91 468.172  14
   1  11  -3 15.4103 49.4955  14
  -1 -11   2 1526.81 195.249   2
   1  11  -2 1338.30 170.784  14
  -1 -11   1 982.627 154.445   2
   1  11  -1 1164.78 169.381   6
   1  11  -1 1181.09 161.470  14
   1  11   0 30.5932 67.0300   6
   1  11   0-18.4353 56.4712  14
  -1 -11   0-47.9860 76.8998   2
   1  11   1 7400.20 415.621   6
  -1 -11  -1 7220.56 392.373   2
   1  11   1 6458.92 374.219  14
   1  11   2 1040.80 158.934   6
  -1 -11  -2 1238.58 161.635   2
   1  11   2 1419.32 177.067  14
  -1 -11  -3 180.468 79.4998   2
   1  11   3 102.704 63.3891  14
  -1 -11  -4 212.744 77.8175   2
   1  11   4 192.994 78.3831   6
   1  11   5 803.438 142.533   6
   1  11   5 560.489 132.342  10
  -1 -11  -5 906.196 135.898   2
   1  11   5 581.109 102.406   9
  -1 -11  -6 185.186 83.3483   2
   1  11   6 22.9631 54.9032   6
  -1 -11  -7 1565.00 172.437   2
   1  11   7 1696.23 199.311   6
  -1 -12   0 406.263 112.709   2
   1  12   1 3137.14 261.370  14
  -1 -12  -1 3279.16 273.262   2
  -1 -12  -2 517.824 118.862   2
   1  12   2 495.366 112.971  14
   1  12   3 1877.59 210.066  14
  -1 -12  -3 1904.79 199.153   2
  -2  11   7 193.470 75.2684   9
  -2  11   6 452.724 105.798   9
  -2  11   5 7653.03 407.443   9
  -2  11   4 315.758 88.8435   6
  -2  11   4 415.534 99.0693   9
  -2  11   3 80.5165 46.1953   6
  -2  11   3 144.020 65.7790   9
  -2  11   2 1026.21 140.306   6
  -2  11   1 172.229 70.4077   6
   2 -11  -1 187.726 77.3693  15
  -2  11   0 102.951 70.9283   6
  -2  11  -1 3043.07 242.798   6
  -2  11  -2 73.6865 57.6690   6
  -2  11  -3 884.840 147.960   6
   2 -10 -10 282.965 113.513   7
   2 -10  -9 328.018 99.6037   7
  -2  10   9 332.268 90.1534   9
  -2  10   8 338.699 94.5322  10
  -2  10   8 385.949 98.5130   9
   2 -10  -8 347.114 105.392   7
  -2  10   7 771.149 140.510  10
  -2  10   7 730.100 116.169   6
   2 -10  -7 702.356 143.654   7
  -2  10   7 750.399 123.255   9
   2 -10  -7 812.730 144.678   3
   2 -10  -6 153.200 84.5172   7
  -2  10   6 31.7741 46.3613   6
  -2  10   6 267.797 82.0075   9
  -2  10   5 2618.24 230.045   9
  -2  10   5 2817.18 259.825  14
   2 -10  -5 2199.35 242.273   7
  -2  10   5 2624.51 211.798   6
  -2  10   4 402.623 90.5115   6
  -2  10   4 230.091 82.6010  14
   2 -10  -4 688.845 137.509   7
  -2  10   4 624.187 117.700   9
   2 -10  -3 3328.12 294.263   7
  -2  10   3 3484.45 287.711  14
  -2  10   3 3517.36 243.574   6
  -2  10   2 473.127 101.455   6
   2 -10  -2 607.154 134.176   7
  -2  10   2 611.439 131.916  14
  -2  10   1 1977.45 185.227   6
  -2  10   1 1811.93 210.000  14
   2 -10  -1 1418.94 192.472   7
   2 -10   0 145.659 88.8990   7
  -2  10   0 239.462 71.3987   6
  -2  10   0 172.734 83.5381  11
   2 -10   0 217.980 72.9844  15
  -2  10  -1 1486.17 164.372   6
   2 -10   1 1960.62 227.175   7
  -2  10  -1 1995.44 223.950  11
  -2  10  -1 2180.95 229.233  14
  -2  10  -2 75.4565 72.9902  11
  -2  10  -2 102.194 72.8189   6
  -2  10  -2 116.278 64.0579  14
   2 -10   2 103.181 82.1575   7
  -2  10  -3 1049.23 145.414   6
   2 -10   3 1076.34 167.728   7
  -2  10  -3 994.957 164.350  11
  -2  10  -3 1069.39 163.969  14
  -2  10  -4 991.813 149.313   6
   2 -10   4 859.422 148.293   7
   2 -10   5 64.5513 74.5643   7
  -2  10  -5 34.6835 63.1808   6
  -2   9  11 445.102 113.888  10
  -2   9  10 2933.20 231.167   9
  -2   9  10 2936.40 251.105  10
   2  -9 -10 2856.46 236.276   7
   2  -9  -9 1054.14 151.942   7
  -2   9   9 988.513 149.726  10
  -2   9   9 1206.26 147.352   6
  -2   9   9 1348.04 159.029   9
   2  -9  -9 1248.55 176.668   3
  -2   9   8 893.819 124.560   6
   2  -9  -8 969.014 147.012   7
  -2   9   8 649.698 122.334  10
  -2   9   8 881.601 132.827   9
   2  -9  -8 1130.30 163.061   3
   2  -9  -7 5275.73 341.063   7
  -2   9   7 4762.58 297.399   9
   2  -9  -7 5183.99 341.557   3
  -2   9   7 4546.78 274.985   6
  -2   9   6 752.165 110.866   6
   2  -9  -6 672.541 137.025   7
   2  -9  -6 583.368 123.515   3
  -2   9   6 520.778 101.766   9
  -2   9   5 711.703 122.391   9
  -2   9   5 1088.20 131.816   6
  -2   9   5 1174.35 164.359  14
   2  -9  -5 1103.45 170.768   7
  -2   9   4 1636.21 175.448   9
  -2   9   4 1327.38 142.386   6
   2  -9  -4 1335.80 177.066   7
  -2   9   4 1262.74 169.513  14
  -2   9   3 350.972 100.599  14
   2  -9  -3 170.284 85.0698   7
  -2   9   3 228.729 73.9501   6
  -2   9   2 1026.08 125.069   6
  -2   9   2 932.153 141.058  14
   2  -9  -2 996.942 110.538   2
   2  -9  -2 983.808 158.130   7
   2  -9  -1 222.268 62.5545   2
  -2   9   1 99.2179 53.4233  14
  -2   9   1 176.766 59.6488   6
   2  -9  -1 254.079 92.7283   7
  -2   9   0 72.0389 71.7386  11
  -2   9   0 28.3859 43.8933   6
   2  -9   0 14.0388 58.4393   7
   2  -9   0 181.930 69.9008  15
  -2   9   0 223.548 87.6852  14
  -2   9  -1 97.6173 60.7506   6
   2  -9   1 135.592 74.7186  15
  -2   9  -1 117.672 74.3714  14
  -2   9  -1 68.9542 66.2463  11
   2  -9   1 65.8364 77.0992   7
  -2   9  -2 2419.40 236.930  14
   2  -9   2 2413.83 233.093   7
  -2   9  -2 2671.39 216.696   6
  -2   9  -2 3014.24 257.210  11
  -2   9  -3 485.819 104.263   6
  -2   9  -3 444.992 111.998  11
  -2   9  -3 470.947 112.414  14
   2  -9   3 506.922 111.830   7
   2  -9   4 541.640 121.110   7
  -2   9  -4 518.821 106.382   6
  -2   9  -4 529.565 113.522  14
  -2   9  -4 526.462 124.817  11
  -2   9  -5 131.413 83.6210  14
  -2   9  -5 169.320 74.9751  11
  -2   9  -5 120.204 64.5901   6
   2  -9   5 118.595 67.6194   5
   2  -9   5 105.138 63.3299   7
   2  -9   6 673.260 119.549   7
   2  -9   6 676.549 124.711   5
  -2   8  11 362.119 91.1040   9
  -2   8  11 410.901 101.898  10
   2  -8 -11 271.250 91.5323   3
  -2   8  10-21.0971 53.6213  10
  -2   8  10 8.75067 43.0945   9
   2  -8 -10 69.6651 66.5826   3
   2  -8 -10 136.798 77.7803   7
  -2   8   9 1974.40 184.915   9
  -2   8   9 2253.77 210.131  10
   2  -8  -9 2223.73 226.478   3
   2  -8  -9 1937.18 192.588   7
  -2   8   9 2139.18 189.425   6
  -2   8   8 345.987 85.0913   9
  -2   8   8 312.792 81.9199   6
   2  -8  -8 347.742 104.601   3
   2  -8  -8 204.300 83.2581   7
  -2   8   8 90.5557 53.8665  10
  -2   8   7 109.161 55.3005   6
  -2   8   7 108.747 73.8410  10
   2  -8  -7 36.4394 55.8791   7
  -2   8   7 28.3233 41.6106   9
   2  -8  -7 115.512 74.6985   3
   2  -8  -6 2813.01 235.933   7
  -2   8   6 2882.57 204.583   6
  -2   8   6 2799.01 217.803   9
   2  -8  -6 2888.67 238.129   3
  -2   8   5 65.7559 50.1698   6
   2  -8  -5 5.50132 56.7010   3
  -2   8   5 24.0953 42.8066   9
  -2   8   5 30.4853 54.0899  14
   2  -8  -5-5.93301 32.2787   2
   2  -8  -5-18.2545 60.7825   7
  -2   8   4 1288.04 132.194   6
   2  -8  -4 1248.31 165.964   7
  -2   8   4 1440.49 156.675   9
  -2   8   4 914.631 136.938  14
   2  -8  -4 1402.34 118.290   2
  -2   8   3 384.123 77.3702   6
   2  -8  -3 371.294 107.585   7
  -2   8   3 297.755 90.1171  14
   2  -8  -3 332.047 67.5721   2
  -2   8   2 147.907 67.6030  14
  -2   8   2 162.801 53.5973   6
   2  -8  -2 219.969 59.5157   2
   2  -8  -2 193.152 81.8372   7
   2  -8  -1 473.948 112.446   7
   2  -8  -1 441.310 77.4902   2
  -2   8   1 549.911 117.063  14
  -2   8   1 627.883 92.4375   6
  -2   8   1 415.286 97.4644  11
   2  -8   0 2869.01 189.818   2
   2  -8   0 3517.40 266.655   7
  -2   8   0 2729.38 233.631  14
  -2   8   0 2801.22 233.381  11
  -2   8   0 2972.39 205.970   6
  -2   8  -1 3991.27 279.531  14
   2  -8   1 4044.34 285.734   7
   2  -8   1 3983.75 237.227  15
  -2   8  -1 4236.05 250.601   6
  -2   8  -1 3598.49 265.430  11
   2  -8   2 986.226 115.042  15
  -2   8  -2 1144.01 139.086   6
  -2   8  -2 966.453 142.973  11
  -2   8  -2 1262.47 163.513  14
   2  -8   2 1063.15 152.877   7
  -2   8  -3 426.755 98.9225  11
   2  -8   3 410.331 69.8911  15
   2  -8   3 353.030 90.4255   7
  -2   8  -3 633.981 122.187  14
  -2   8  -3 382.557 90.5556   6
   2  -8   4 1158.27 152.083   7
  -2   8  -4 1229.74 168.705  14
   2  -8   4 1365.07 173.220   5
  -2   8  -4 1302.73 171.065  11
  -2   8  -5 252.601 88.1294  14
   2  -8   5 132.529 74.4074   5
   2  -8   5 216.737 54.0632  12
   2  -8   5 552.534 114.530   7
  -2   8  -5 418.961 109.754  11
   2  -8   6-66.3314 45.4617  12
  -2   8  -6 70.4837 61.9780  11
   2  -8   6 83.6941 73.1522   5
   2  -8   6 33.4500 51.1764   7
  -2   8  -6 52.4619 63.5711  14
  -2   8  -7 198.448 95.3356  11
   2  -8   7 170.929 83.6826   5
  -2   8  -7 44.7159 69.6607  14
   2  -8   7 197.328 68.1697  12
   2  -8   8 146.963 71.4789  12
  -2   7  12 599.780 106.586   9
  -2   7  11 1746.25 176.069  10
  -2   7  11 1708.98 173.963   9
   2  -7 -11 1726.93 203.869   3
   2  -7 -10 258.207 74.5131   7
   2  -7 -10 219.873 86.0195   3
  -2   7  10 289.264 95.7032   9
  -2   7  10 327.669 88.0964  10
  -2   7   9 714.750 117.425  10
  -2   7   9 616.609 109.535   9
   2  -7  -9 561.481 121.158   3
   2  -7  -9 549.725 96.4407   7
  -2   7   8 34.0989 55.6677   6
   2  -7  -8-3.43632 48.7638   7
  -2   7   8 60.2992 46.2110   9
  -2   7   8 18.3546 49.8858  10
   2  -7  -8 109.949 66.7943   3
   2  -7  -7 3087.13 242.982   3
  -2   7   7 3496.61 220.037   6
   2  -7  -7 3291.05 172.588   2
  -2   7   7 3001.03 226.670  10
   2  -7  -7 3200.38 234.856   7
  -2   7   7 3260.05 228.554   9
   2  -7  -6 21.9759 25.8149   2
  -2   7   6 100.692 50.6387   6
  -2   7   6 71.3932 54.7777   9
   2  -7  -6 77.0179 65.7389   3
   2  -7  -6-59.8700 62.4709   7
  -2   7   5 1784.79 164.987   9
  -2   7   5 1805.28 149.105   6
   2  -7  -5 1829.57 179.852   7
   2  -7  -5 1546.45 165.899   3
   2  -7  -5 1486.33 107.853   2
   2  -7  -4 2096.50 185.588   3
   2  -7  -4 1641.40 173.590   7
  -2   7   4 2233.50 161.166   6
  -2   7   4 2225.80 185.874   9
  -2   7   4 2242.96 198.463  14
   2  -7  -4 2240.60 132.901   2
  -2   7   3 392.084 72.7400   6
   2  -7  -3 339.252 87.8918   7
  -2   7   3 361.466 84.2164  14
  -2   7   3 349.538 77.7764   9
   2  -7  -3 352.998 61.4665   2
  -2   7   3 370.389 56.9301   2
  -2   7   2 1049.48 112.567   6
   2  -7  -2 902.786 134.466   7
  -2   7   2 832.702 50.2318   4
  -2   7   2 810.933 122.226  14
   2  -7  -2 851.924 89.7926   2
  -2   7   1 35005.8 602.091   4
   2  -7  -1 35277.5 725.624   2
  -2   7   1 34148.8 859.247  11
   2  -7  -1 33771.3 881.687   7
  -2   7   1 33038.1 861.568  14
  -2   7   1 35379.6 775.135   6
  -2   7   0 29711.6 792.407  11
  -2   7   0 30773.7 584.102   4
   2  -7   0 32568.8 697.234   2
  -2   7   0 30512.1 813.294  14
   2  -7   0 30280.7 511.241  12
   2  -7   0 29997.1 819.130   7
  -2   7   0 30687.0 718.989   6
  -2   7  -1 365.672 83.8682  11
   2  -7   1 263.189 44.9695  12
   2  -7   1 406.762 85.6951  15
  -2   7  -1 275.096 81.7602  14
  -2   7  -1 440.220 84.0135   6
   2  -7   1 312.704 84.0753   7
   2  -7   2 1812.12 178.939   7
  -2   7  -2 1791.70 181.653  11
   2  -7   2 1699.63 138.509  15
  -2   7  -2 1595.91 149.401   6
   2  -7   2 1733.95 116.427  12
  -2   7  -2 1981.17 189.523  14
  -2   7  -3 2487.62 215.832  11
  -2   7  -3 2325.05 208.660  14
   2  -7   3 2696.20 220.394   5
   2  -7   3 2317.38 151.107  15
   2  -7   3 2088.90 193.214   7
   2  -7   3 2577.43 159.527  12
   2  -7   4 1735.25 119.885  15
  -2   7  -4 1414.99 171.568  11
   2  -7   4 1545.45 133.459  12
   2  -7   4 1513.87 173.323   5
  -2   7  -4 1431.22 169.242  14
   2  -7   4 1348.44 158.344   7
  -2   7  -5 17380.1 622.310  14
   2  -7   5 17935.6 640.376   5
  -2   7  -5 17226.3 630.610  11
   2  -7   5 17787.0 531.064  12
   2  -7   5 16133.0 554.329   7
   2  -7   6 72.1521 63.2243   5
   2  -7   6 56.4098 58.6578   7
   2  -7   6-0.76962 40.9250  12
  -2   7  -6 60.3636 58.9759  14
  -2   7  -6 95.7722 79.0061  11
  -2   7  -7 1284.69 176.989  11
   2  -7   7 1611.40 196.078   5
   2  -7   7 1456.16 147.350   7
  -2   7  -7 1131.29 164.573  14
   2  -7   7 1258.73 153.700  12
  -2   7  -8 1521.92 190.392  14
   2  -7   8 1335.81 169.282  12
  -2   7  -8 1532.08 198.313  11
   2  -7   8 1594.55 203.799   5
  -2   7  -9 25.5718 61.8086  14
   2  -7   9 95.5106 79.7808  12
   2  -7  10-1.23055 58.4121  12
  -2   6  13 387.830 94.9867   9
  -2   6  12-42.2245 51.3743   9
   2  -6 -12-0.58259 56.0754   3
  -2   6  11 396.223 88.1554  10
   2  -6 -11 559.797 118.044   3
  -2   6  11 343.600 83.4633   9
  -2   6  10 907.283 119.635  10
   2  -6 -10 882.259 105.033   2
   2  -6 -10 1021.40 149.519   3
  -2   6  10 931.096 130.337   9
   2  -6 -10 1113.41 125.660   7
   2  -6  -9 797.795 94.2078   2
  -2   6   9 851.438 118.093  10
   2  -6  -9 647.202 119.181   3
   2  -6  -9 628.334 98.0551   7
  -2   6   9 674.253 107.640   9
  -2   6   8 176.728 65.5646  10
   2  -6  -8 214.639 82.2817   3
  -2   6   8 98.4282 45.7904   9
  -2   6   8 108.499 37.4627  12
   2  -6  -8 191.785 64.5689   7
   2  -6  -8 195.337 49.5374   2
   2  -6  -7 1000.31 93.3984   2
  -2   6   7 1045.08 126.792  10
  -2   6   7 1001.87 114.425   6
  -2   6   7 1300.33 139.025   9
   2  -6  -7 1137.42 142.801   3
   2  -6  -7 893.835 118.123   7
  -2   6   7 997.567 77.7579  12
   2  -6  -6 9621.63 389.504   7
  -2   6   6 9648.43 378.882   9
   2  -6  -6 9506.40 398.013   3
   2  -6  -6 9503.93 284.447   2
  -2   6   6 9006.00 337.976   6
  -2   6   6 8894.49 218.308  12
  -2   6   5 5281.66 271.505   9
  -2   6   5 4586.19 101.027  12
   2  -6  -5 4862.62 187.212   2
   2  -6  -5 5348.42 281.962   3
   2  -6  -5 5024.00 277.468   7
  -2   6   5 5121.63 237.972   6
  -2   6   4 2983.05 213.438  14
  -2   6   4 2784.25 168.589   6
   2  -6  -4 2975.17 205.123   3
  -2   6   4 2744.67 193.854   9
   2  -6  -4 3006.05 141.919   2
   2  -6  -4 2331.11 193.524   7
  -2   6   4 2765.05 106.315   8
   2  -6  -3 2540.41 186.218   3
   2  -6  -3 2423.56 196.576   7
  -2   6   3 2414.54 180.196   9
  -2   6   3 2366.06 189.919  14
  -2   6   3 2542.73 121.943   2
   2  -6  -3 2561.56 130.808   2
  -2   6   3 2523.15 156.779   6
  -2   6   2 13325.3 391.417   6
   2  -6  -2 14345.4 353.557   2
  -2   6   2 13529.4 330.695   2
  -2   6   2 13639.1 262.511   4
  -2   6   2 13313.6 466.408  14
   2  -6  -2 13428.0 477.089   7
   2  -6  -1 28987.9 589.742   2
  -2   6   1 28170.7 507.623   4
   2  -6  -1 27073.3 733.135   7
  -2   6   1 27422.6 705.117  11
  -2   6   1 27569.0 625.106   6
  -2   6   1 28580.2 559.050   2
  -2   6   1 28365.1 728.645  14
  -2   6   0 7232.57 278.360   6
   2  -6   0 6709.46 253.065   2
  -2   6   0 6889.31 316.498  11
  -2   6   0 6956.53 234.382   2
   2  -6   0 6820.42 180.557  12
  -2   6   0 6326.58 313.776  14
  -2   6   0 6556.78 211.228   4
   2  -6   0 6456.92 322.251   7
  -2   6  -1 1138.13 130.123  11
  -2   6  -1 1385.48 144.535  14
   2  -6   1 1221.62 123.466  15
   2  -6   1 1359.35 88.7337  12
   2  -6   1 1062.77 131.766   7
  -2   6  -1 1110.23 114.846   6
  -2   6  -2 214.358 65.1812  14
  -2   6  -2 255.145 76.0240  11
   2  -6   2 208.653 64.5641   5
   2  -6   2 254.759 48.6599  12
   2  -6   2 284.572 62.5165  15
   2  -6   2 259.544 80.0564   7
   2  -6   3 603.266 106.772   5
  -2   6  -3 618.576 106.099  14
   2  -6   3 535.232 74.8616  12
   2  -6   3 618.088 78.5841  15
  -2   6  -3 553.763 106.065  11
   2  -6   3 685.463 105.967   7
   2  -6   4 717.677 73.3950  15
   2  -6   4 846.607 124.533   5
  -2   6  -4 882.038 129.295  14
  -2   6  -4 914.734 137.457  11
   2  -6   4 802.359 114.658   7
   2  -6   4 771.543 96.3818  12
  -2   6  -5 3330.63 254.077  11
   2  -6   5 3593.34 263.389   5
  -2   6  -5 3266.02 247.995  14
   2  -6   5 3748.84 231.780   7
   2  -6   5 3638.46 222.982  12
   2  -6   5 3805.23 150.554  15
  -2   6  -6 410.095 102.209  11
   2  -6   6 309.288 86.4501  12
  -2   6  -6 318.507 92.9784  14
   2  -6   6 301.866 90.8446   5
   2  -6   6 373.441 76.7422   7
   2  -6   6 256.804 64.6736  13
  -2   6  -7 5251.11 335.985  11
  -2   6  -7 5219.71 333.398  14
   2  -6   7 4857.49 293.149  12
   2  -6   7 5534.96 273.089   7
   2  -6   7 5353.61 341.818   5
   2  -6   7 4818.88 284.149  13
  -2   6  -8 38.7633 65.8354  11
   2  -6   8 104.924 74.8265   5
  -2   6  -8 57.6052 56.9986  14
   2  -6   8 55.4436 57.5798  13
   2  -6   8 39.8259 58.5601  12
   2  -6   9 665.544 133.733   5
  -2   6  -9 677.114 135.196  11
   2  -6   9 526.563 106.121  13
   2  -6   9 491.834 115.776  12
  -2   6  -9 585.099 128.374  14
   2  -6  10 57.6889 67.9215  12
  -2   6 -10 86.9922 63.4178  14
   2  -6  10 124.235 62.5213  13
   2  -6  11 887.686 147.916  13
   2  -5 -13 39.0383 60.7692   3
  -2   5  13 30.7498 44.8823   9
  -2   5  13 78.5526 55.3885   5
  -2   5  12 731.269 113.302  12
  -2   5  12 415.183 97.7876   9
   2  -5 -12 582.639 123.931   3
  -2   5  12 678.028 128.131  13
   2  -5 -11 154.634 83.7886   3
  -2   5  11 58.4783 50.3733   9
  -2   5  11 116.596 50.0929  10
  -2   5  11 158.508 66.4381  12
  -2   5  10 1991.22 180.931   9
   2  -5 -10 2036.74 202.115   3
  -2   5  10 1663.64 152.818  10
   2  -5 -10 1786.35 141.700   7
  -2   5  10 1497.81 143.762  12
  -2   5   9 927.109 123.777   9
  -2   5   9 1017.69 116.612  10
   2  -5  -9 808.783 125.916   3
   2  -5  -9 931.246 107.134   7
  -2   5   9 1138.24 117.729  12
   2  -5  -9 883.562 98.6694   2
  -2   5   8 352.854 79.5457   9
   2  -5  -8 396.584 67.1428   2
  -2   5   8 369.722 76.2186  10
   2  -5  -8 282.181 76.1008   3
   2  -5  -8 221.678 62.1870   7
   2  -5  -8 252.310 35.9824   4
   2  -5  -7 817.756 50.7812   4
   2  -5  -7 834.437 113.306   3
  -2   5   7 764.474 99.0241  10
  -2   5   7 678.954 96.9367   9
   2  -5  -7 681.434 97.8217   7
   2  -5  -7 625.735 75.2005   2
   2  -5  -6 1026.00 85.0246   2
   2  -5  -6 1110.01 127.518   3
  -2   5   6 1206.06 125.736   9
   2  -5  -6 773.733 101.056   7
  -2   5   6 1012.97 104.394   6
  -2   5   5 2688.16 182.076   9
   2  -5  -5 2918.64 194.946   7
   2  -5  -5 2811.73 192.244   3
   2  -5  -5 2784.22 131.008   2
  -2   5   5 3218.40 173.781   6
  -2   5   4 2868.64 185.898   9
   2  -5  -4 2695.90 142.418   6
   2  -5  -4 2795.82 193.841   7
  -2   5   4 3091.12 103.206   8
  -2   5   4 2889.70 158.741   6
   2  -5  -4 2823.44 126.622   2
  -2   5   4 2970.03 200.462  14
   2  -5  -4 3135.08 195.177   3
   2  -5  -3 2685.82 174.323   3
  -2   5   3 2665.94 147.266   6
   2  -5  -3 2669.47 136.144   6
   2  -5  -3 2657.38 187.333   7
   2  -5  -3 2735.35 121.075   2
  -2   5   3 2693.28 178.426   9
  -2   5   3 2561.87 182.947  14
  -2   5   3 2757.19 71.5598  12
  -2   5   2 5856.93 221.040   6
  -2   5   2 5538.18 121.520  12
  -2   5   2 6259.69 186.186   2
  -2   5   2 6077.75 279.546  14
   2  -5  -2 6152.95 266.257   3
   2  -5  -2 5919.98 282.969   7
  -2   5   2 6457.06 151.175   4
   2  -5  -2 6028.51 193.630   2
  -2   5   1 4883.20 169.003   2
  -2   5   1 4650.73 193.807   6
   2  -5  -1 4728.33 254.432   7
  -2   5   1 4329.23 236.732  14
   2  -5  -1 4735.93 176.316   2
  -2   5   1 4823.68 152.550   4
  -2   5   1 4969.64 241.298  11
   2  -5   0 14182.5 295.145  12
  -2   5   0 13433.9 428.998  11
   2  -5   0 14318.8 361.605   2
   2  -5   0 14250.6 456.403   7
  -2   5   0 13673.6 334.554   2
  -2   5   0 14095.6 326.494   4
  -2   5   0 13500.0 441.407  14
  -2   5   0 13698.0 374.040   6
   2  -5   1 868.808 112.507   7
   2  -5   1 745.511 66.8213  12
  -2   5  -1 681.685 97.3280  14
  -2   5  -1 768.487 102.640  11
  -2   5  -1 739.976 73.8000   2
   2  -5   1 736.599 88.4614  15
   2  -5   2 3554.45 165.247  12
  -2   5  -2 3615.41 220.362  11
   2  -5   2 3049.54 206.863   5
  -2   5  -2 3189.78 211.050  14
   2  -5   2 3277.30 171.223  15
   2  -5   2 3065.19 200.476   7
  -2   5  -3 4583.33 258.312  11
   2  -5   3 4941.78 270.900   5
   2  -5   3 4808.41 196.884  15
   2  -5   3 4648.57 212.168  12
   2  -5   3 4583.18 242.298   7
  -2   5  -3 4399.02 257.183  14
   2  -5   4 58.9702 36.1360  12
  -2   5  -4 57.8149 55.5050  14
  -2   5  -4 31.4820 41.3317  11
   2  -5   4 37.4966 26.3199  15
   2  -5   4 112.440 50.6180   5
   2  -5   4 8.66266 40.5787   7
  -2   5  -5 1050.01 134.651  11
   2  -5   5 1049.40 137.514   5
   2  -5   5 1329.80 129.406   7
  -2   5  -5 1145.27 140.099  14
   2  -5   5 1156.28 79.1703  15
   2  -5   5 1052.32 120.698  13
   2  -5   5 1353.75 135.246  12
  -2   5  -6 1480.55 165.048  11
   2  -5   6 1621.94 77.2965  15
  -2   5  -6 1073.54 139.823  14
   2  -5   6 1621.97 174.464   5
   2  -5   6 1541.88 137.295   7
   2  -5   6 1545.18 152.408  13
   2  -5   6 1299.79 143.872  12
   2  -5   7 79.4950 47.3607  13
  -2   5  -7 139.959 72.2114  11
   2  -5   7 252.532 100.246   5
   2  -5   7 181.104 57.6015   7
   2  -5   7 114.858 68.6702  12
  -2   5  -7 18.2041 48.7696  14
  -2   5  -8 82.3265 62.2764  14
   2  -5   8 74.1866 70.9961  12
   2  -5   8-38.0171 52.9162  13
  -2   5  -8 60.5039 64.0136  11
   2  -5   8 32.0141 53.9492   5
   2  -5   8 32.9177 47.4579   7
  -2   5  -9 1963.81 206.769  14
   2  -5   9 1976.87 213.737   5
   2  -5   9 1984.83 194.083  13
   2  -5   9 2188.83 216.202  12
  -2   5  -9 1957.71 209.464  11
  -2   5 -10 333.038 102.563  11
   2  -5  10 515.130 125.521   5
   2  -5  10 388.873 106.830  12
   2  -5  10 201.497 75.0252  13
  -2   5 -10 504.719 116.374  14
  -2   5 -11 17.5995 52.0167  14
   2  -5  11 100.787 92.2092  12
   2  -5  11 25.2842 57.0675  13
   2  -5  12 1501.10 185.549  13
  -2   4  14 2620.73 230.622  12
  -2   4  14 2507.40 218.298   9
   2  -4 -13 88.3262 70.5416   3
  -2   4  13 49.2492 57.0338  13
  -2   4  13 113.592 73.0320  12
  -2   4  13 136.374 65.4445   9
  -2   4  13 167.647 69.3845   5
  -2   4  12 439.264 98.2322  12
   2  -4 -12 664.590 131.923   3
  -2   4  12 685.634 120.966   9
  -2   4  12 522.025 119.977   5
  -2   4  12 525.943 121.035  13
  -2   4  11 2250.00 168.387  10
  -2   4  11 2322.03 201.188   9
   2  -4 -11 2191.04 212.904   3
  -2   4  11 2240.83 198.910  12
  -2   4  10 5421.47 297.906   9
   2  -4 -10 5855.52 334.120   3
  -2   4  10 5182.61 254.912  10
  -2   4   9 12287.2 448.958   9
   2  -4  -9 12009.2 365.401   7
  -2   4   9 11855.2 393.627  10
   2  -4  -9 12656.8 482.617   3
  -2   4   8 21330.5 598.286   9
   2  -4  -8 21621.5 531.593   7
  -2   4   8 21134.5 546.575  10
   2  -4  -8 20517.5 616.498   3
  -2   4   7 1029.35 116.127   9
  -2   4   7 1005.70 105.997  10
   2  -4  -7 916.311 102.064   7
   2  -4  -7 969.428 120.500   3
  -2   4   6 152.121 45.0757  10
   2  -4  -6 76.9748 45.4940   3
  -2   4   6 74.8313 43.7144   9
   2  -4  -6 128.871 25.8195   4
   2  -4  -6 93.0894 44.0414   7
   2  -4  -6 113.422 35.5278   2
   2  -4  -5 86.6849 43.2099   7
   2  -4  -5 76.7496 25.0909   6
  -2   4   5 146.115 41.1388   6
   2  -4  -5 113.630 50.1517   3
  -2   4   5 107.818 47.6705   9
   2  -4  -5 92.0683 19.9034   4
   2  -4  -5 105.956 28.9883   2
   2  -4  -4 395.784 69.3073   3
   2  -4  -4 417.085 55.0757   6
   2  -4  -4 375.234 29.3550   4
  -2   4   4 384.762 33.0681   8
  -2   4   4 308.285 48.8431   6
  -2   4   4 391.516 67.0670   9
   2  -4  -4 366.234 69.4187   7
   2  -4  -4 328.483 38.4880   2
  -2   4   3 38177.6 713.035   6
   2  -4  -3 40424.5 640.068   2
   2  -4  -3 40091.7 697.083   6
   2  -4  -3 39312.2 789.689   3
  -2   4   3 39988.6 809.445   9
   2  -4  -3 39547.6 822.632   7
  -2   4   3 40028.1 648.837   8
  -2   4   3 40318.9 827.515  14
  -2   4   2 1441.82 70.0397   2
   2  -4  -2 1421.96 88.6740   6
   2  -4  -2 1337.43 109.028   3
  -2   4   2 1443.17 104.594   3
  -2   4   2 1419.56 61.5123  12
  -2   4   2 1333.10 114.703   9
   2  -4  -2 1446.93 129.928   7
  -2   4   2 1321.12 89.3669   6
   2  -4  -2 1510.86 110.572  11
  -2   4   2 1423.99 64.5338   4
  -2   4   2 1382.05 122.398  14
   2  -4  -2 1423.93 74.7315   2
  -2   4   1 254.889 47.0198   3
  -2   4   1 315.466 33.1197  12
   2  -4  -1 388.038 59.1759  11
  -2   4   1 345.078 37.2371   4
   2  -4  -1 261.498 66.3512   7
  -2   4   1 351.806 61.6847  11
   2  -4  -1 311.267 39.9739   2
  -2   4   1 305.540 35.6905   2
  -2   4   1 249.552 56.9331  14
  -2   4   1 285.379 43.9438   6
  -2   4   0 8241.04 293.367  11
  -2   4   0 8418.67 227.262   4
  -2   4   0 8242.65 265.215   3
   2  -4   0 7814.15 205.302  12
  -2   4   0 8309.91 248.542   6
  -2   4   0 8039.20 301.597  14
   2  -4   0 7936.95 285.461  15
   2  -4   0 8574.67 313.290   7
  -2   4   0 8590.73 224.652   2
  -2   4   0 8486.76 209.008  12
   2  -4   1-13.1655 41.2585   7
  -2   4  -1 18.5527 23.5163  13
   2  -4   1-0.53615 20.9129  12
  -2   4  -1 49.4447 37.9566  11
   2  -4   1 38.4403 38.3784  15
  -2   4  -1 35.5776 29.1285   2
  -2   4  -1-8.19635 33.1327  14
   2  -4   2 752.229 93.7737   5
  -2   4  -2 852.932 103.242  14
   2  -4   2 886.163 84.0896  15
   2  -4   2 700.880 89.8110   7
  -2   4  -2 847.367 97.2144  11
  -2   4  -2 780.777 84.2175  13
  -2   4  -2 925.582 86.9555   2
   2  -4   2 934.704 83.0941  12
   2  -4   3 670.927 67.9973  15
  -2   4  -3 635.738 91.4505  11
   2  -4   3 629.100 84.9947   7
   2  -4   3 746.626 99.2474   5
  -2   4  -3 693.530 93.1844  14
   2  -4   3 704.694 81.1133  12
  -2   4  -4 2297.00 175.524  11
  -2   4  -4 2730.43 194.887  14
   2  -4   4 2543.22 165.570  12
   2  -4   4 2468.33 162.414   7
   2  -4   4 2748.14 126.929  15
   2  -4   4 2698.19 178.667  13
   2  -4   4 2678.51 194.247   5
   2  -4   5 4534.99 218.138   7
  -2   4  -5 4573.42 261.283  11
   2  -4   5 4623.96 156.230  15
  -2   4  -5 4412.83 256.836  14
   2  -4   5 4119.34 229.669  12
   2  -4   5 4346.52 240.379  13
   2  -4   5 4645.80 264.669   5
   2  -4   6 6291.10 326.374   5
  -2   4  -6 6058.42 316.606  14
   2  -4   6 6750.00 317.525  12
   2  -4   6 6224.97 254.566   7
  -2   4  -6 6315.84 323.220  11
   2  -4   6 6129.88 297.574  13
  -2   4  -7 5656.18 317.632  14
  -2   4  -7 6061.57 324.752  11
   2  -4   7 5448.51 317.320   5
   2  -4   7 5246.87 226.563   7
   2  -4   7 5185.78 291.253  13
   2  -4   7 5280.08 299.129  12
  -2   4  -8 2649.09 222.193  14
   2  -4   8 2552.80 206.342  13
   2  -4   8 2348.29 220.601   5
   2  -4   8 2185.67 202.363  12
  -2   4  -8 2445.19 215.650  11
   2  -4   8 2713.57 151.725   7
   2  -4   9 4357.42 287.159  13
  -2   4  -9 4426.47 300.021  14
   2  -4   9 4881.26 323.892   5
  -2   4  -9 4473.70 309.510  11
   2  -4   9 4414.75 300.944  12
  -2   4 -10 5350.61 350.713  11
   2  -4  10 5682.58 361.232  12
   2  -4  10 4888.78 338.926   5
  -2   4 -10 5328.62 344.225  14
   2  -4  10 6070.24 350.284  13
   2  -4  11 679.128 142.016   5
  -2   4 -11 432.225 111.194  14
   2  -4  11 325.454 97.4795  12
  -2   4 -11 418.244 109.315  11
   2  -4  11 554.646 120.391  13
   2  -4  12-102.956 80.9966  13
  -2   3  14 819.570 150.178  12
  -2   3  14 672.661 119.074   9
  -2   3  13 902.254 150.104  12
   2  -3 -13 1112.66 167.115   3
  -2   3  13 712.155 123.088   9
  -2   3  13 1091.67 160.011   5
  -2   3  13 1048.12 170.842  13
  -2   3  12 953.146 134.956   9
   2  -3 -12 692.105 124.871   3
  -2   3  12 929.505 146.322   5
  -2   3  12 1179.31 169.009  13
  -2   3  12 936.323 143.261  12
   2  -3 -11 592.988 118.080   3
  -2   3  11 568.745 104.947   9
  -2   3  11 698.104 90.6817  10
  -2   3  11 651.175 117.737   5
  -2   3  11 583.233 112.809  13
  -2   3  10 252.470 57.3067  10
  -2   3  10 178.444 64.5576   9
   2  -3 -10 151.876 61.8706   3
   2  -3  -9 24408.2 691.179   3
   2  -3  -9 24996.3 513.805   7
   2  -3  -9 22381.4 460.830   8
  -2   3   9 23911.9 567.422  10
  -2   3   9 24181.4 660.815   9
   2  -3  -8 53484.9 915.110   1
  -2   3   8 53141.2 1089.96   9
   2  -3  -8 55709.1 860.961   8
   2  -3  -8 52403.9 946.066   7
  -2   3   8 53798.4 981.665  10
   2  -3  -7 204.366 63.4961   3
  -2   3   7 164.186 45.2584  10
  -2   3   7 101.346 43.5451   9
   2  -3  -7 221.911 45.7977   1
   2  -3  -7 189.946 30.3132   8
   2  -3  -7 74.9900 39.5207   7
   2  -3  -6 2822.34 157.617   7
   2  -3  -6 2841.90 180.794   3
   2  -3  -6 3230.79 153.869   1
  -2   3   6 3039.93 158.506  10
   2  -3  -6 2800.76 101.793   8
  -2   3   6 2683.17 172.292   9
  -2   3   5 8301.06 301.968   9
   2  -3  -5 8454.46 188.189   8
   2  -3  -5 8513.14 270.279   1
   2  -3  -5 7823.82 295.266   3
   2  -3  -5 7942.14 280.658   7
   2  -3  -5 8798.92 258.616   6
   2  -3  -4 6524.47 244.428   7
   2  -3  -4 5906.16 235.884   3
  -2   3   4 6367.87 248.065   9
   2  -3  -4 5782.29 162.763   4
   2  -3  -4 6013.14 223.761   1
  -2   3   4 6187.85 221.960   3
   2  -3  -4 6142.35 196.638   6
   2  -3  -4 5725.48 165.973   2
  -2   3   4 6124.57 206.090   6
   2  -3  -3 58063.4 897.490   6
  -2   3   3 58602.6 962.790   3
   2  -3  -3 57007.3 958.429  11
   2  -3  -3 57439.7 995.116  14
   2  -3  -3 55194.3 1005.56   7
   2  -3  -3 55632.6 831.605   2
  -2   3   3 56834.9 1021.12  14
   2  -3  -3 56239.6 980.203   3
  -2   3   3 55693.6 863.656   8
   2  -3  -3 57872.7 992.438   1
   2  -3  -3 56581.3 851.326   4
  -2   3   3 56583.9 908.034   6
  -2   3   3 58255.0 1013.49   9
   2  -3  -2 8876.98 197.361   4
   2  -3  -2 8776.88 291.332   7
   2  -3  -2 8464.16 260.604   3
   2  -3  -2 8911.25 258.190  11
  -2   3   2 8433.90 191.715   4
  -2   3   2 8818.08 254.641   3
   2  -3  -2 8792.27 211.785   6
  -2   3   2 8714.74 284.659   9
  -2   3   2 9209.24 292.553  14
  -2   3   2 9178.38 285.178   7
   2  -3  -2 7934.08 266.869   1
  -2   3   2 8994.84 222.756   8
   2  -3  -2 8807.07 274.385  14
   2  -3  -2 8491.96 169.026   2
  -2   3   2 8646.44 215.408   6
  -2   3   1 22585.8 398.853  12
  -2   3   1 21804.5 415.542   6
  -2   3   1 23152.9 373.201   2
  -2   3   1 25134.4 527.154  14
  -2   3   1 23797.9 518.004   7
   2  -3  -1 22972.4 499.052  14
   2  -3  -1 22510.6 524.901   7
  -2   3   1 22135.7 487.889  11
  -2   3   1 24453.0 412.045   4
  -2   3   1 22479.6 530.046   1
   2  -3  -1 22512.1 474.661   3
   2  -3  -1 22836.9 378.944   2
   2  -3  -1 23447.3 478.167  11
  -2   3   1 23572.0 466.049   3
   2  -3   0 7471.51 234.575  11
   2  -3   0 7592.37 248.472  14
  -2   3   0 7140.27 221.307   3
  -2   3   0 7378.38 250.211   5
  -2   3   0 7445.02 199.820   6
   2  -3   0 6873.46 259.328   7
  -2   3   0 7231.42 256.257  14
  -2   3   0 6985.77 238.502  11
   2  -3   0 6083.15 232.139   1
  -2   3   0 7386.77 189.869  12
   2  -3   0 7536.71 251.140  15
  -2   3   0 5767.67 231.375   7
   2  -3   0 7392.32 191.952  12
  -2   3   0 7276.81 181.100   2
  -2   3   0 7190.07 198.734   4
   2  -3   1 7179.57 266.133   5
   2  -3   1 7590.73 215.442  12
   2  -3   1 7285.11 252.050   1
  -2   3  -1 7429.48 255.290  11
  -2   3  -1 7683.97 263.377   5
  -2   3  -1 7534.71 212.132   2
   2  -3   1 7455.96 267.853   7
  -2   3  -1 7805.92 214.704  12
  -2   3  -1 7295.39 265.120  14
   2  -3   1 7469.54 244.707  15
  -2   3  -1 7412.22 245.861  13
  -2   3  -1 7231.64 221.749   4
  -2   3  -1 7689.82 262.389   7
   2  -3   1 7947.59 250.086  11
   2  -3   1 7190.40 249.507  14
  -2   3  -2 7422.62 229.832   2
   2  -3   2 7297.70 249.924  11
   2  -3   2 6561.52 262.804   5
   2  -3   2 6755.82 241.807   1
  -2   3  -2 6594.08 222.416  12
  -2   3  -2 7005.32 265.855  14
   2  -3   2 7038.00 259.692   7
   2  -3   2 7031.90 227.192  15
  -2   3  -2 7318.59 247.866  13
  -2   3  -2 6901.14 259.578  11
   2  -3   2 7123.70 231.053  12
  -2   3  -3 6876.72 271.679  11
   2  -3   3 6482.17 258.966  13
   2  -3   3 6666.37 272.392   5
   2  -3   3 6656.24 211.893  15
  -2   3  -3 6793.41 274.854  14
   2  -3   3 6798.00 239.484   1
  -2   3  -3 6700.84 243.560  13
   2  -3   3 6645.39 247.742  12
   2  -3   3 7041.38 254.928   7
  -2   3  -3 6687.90 237.965   2
   2  -3   4 7208.74 258.033   7
  -2   3  -4 7208.81 298.634  11
   2  -3   4 7346.04 214.442  15
   2  -3   4 7246.36 244.315   1
   2  -3   4 6666.38 291.512   5
  -2   3  -4 7216.17 296.101  14
   2  -3   4 6977.40 283.800  13
   2  -3   4 7476.40 285.495  12
   2  -3   5 431.189 76.5514  12
   2  -3   5 443.775 59.9882   1
   2  -3   5 381.536 59.7666   7
  -2   3  -5 586.587 89.2481  14
   2  -3   5 434.670 48.1573  15
  -2   3  -5 580.818 54.3235  15
  -2   3  -5 523.670 86.8692  11
   2  -3   5 495.258 84.8684   5
   2  -3   5 423.641 78.8617  13
   2  -3   6 63.0126 54.2955  12
   2  -3   6 65.7808 30.2596   7
   2  -3   6 44.8125 29.9306   1
  -2   3  -6 60.8341 25.0496  15
  -2   3  -6 46.9792 47.0439  11
  -2   3  -6 6.09720 44.8836  14
   2  -3   6 82.4123 48.6533   5
   2  -3   6 69.3828 49.9619  13
   2  -3   7 2972.91 223.103   5
   2  -3   7 3240.70 221.035  13
  -2   3  -7 2954.46 111.070  15
   2  -3   7 3362.21 159.514   7
  -2   3  -7 2982.24 219.402  14
   2  -3   7 2957.95 141.450   1
   2  -3   7 3046.15 219.523  12
  -2   3  -7 3168.86 228.712  11
  -2   3  -8 4567.60 288.454  11
   2  -3   8 5115.92 303.990  12
   2  -3   8 4644.08 292.158   5
   2  -3   8 4547.27 178.624   7
   2  -3   8 5126.71 292.746  13
  -2   3  -9 5317.14 326.600  11
   2  -3   9 5550.37 321.432  13
   2  -3   9 4850.53 313.139   5
   2  -3   9 5307.07 327.456  12
  -2   3 -10 49217.9 1193.99  11
   2  -3  10 51405.1 1217.13   5
   2  -3  10 49158.2 1206.35  12
   2  -3  10 48955.8 1164.98  13
  -2   3 -11 115.221 72.3773  11
   2  -3  11 149.980 84.9112   5
   2  -3  11 148.819 75.9914  12
   2  -3  11 141.561 84.1296  13
   2  -3  12 588.187 140.756  12
  -2   3 -12 584.321 132.628  11
   2  -3  12 555.027 125.926   5
   2  -3  12 581.216 162.015  13
  -2   2  14 689.952 150.942  12
  -2   2  14 524.095 106.189   9
  -2   2  13 1932.37 216.068  13
  -2   2  13 1883.19 213.023   5
  -2   2  13 2063.24 203.772   9
   2  -2 -13 1895.42 209.634   3
  -2   2  13 2082.61 224.060  12
   2  -2 -12 184.009 76.7712   3
  -2   2  12 348.254 99.6034   5
  -2   2  12 540.234 109.337   9
  -2   2  12 538.829 117.292  13
  -2   2  11 2622.10 228.070   5
  -2   2  11 2651.82 234.596  13
   2  -2 -11 2188.13 211.088   3
  -2   2  11 2659.96 217.157   9
  -2   2  10 11584.8 449.233   9
  -2   2  10 12188.7 482.991   5
  -2   2  10 11140.8 346.838  10
  -2   2   9 9235.14 381.292   9
   2  -2  -9 9348.08 240.050   7
  -2   2   9 9451.15 300.104  10
   2  -2  -9 9621.24 398.924   3
   2  -2  -8 6168.82 199.038   7
  -2   2   8 5997.75 224.820  10
  -2   2   8 6333.57 298.355   9
   2  -2  -8 5934.33 294.825   3
   2  -2  -7 49.7673 28.6909   7
   2  -2  -7 24.0510 33.4917   3
  -2   2   7 85.3471 48.5636   9
  -2   2   7 43.4649 25.8850  10
   2  -2  -7 20.3174 27.3898   8
   2  -2  -6 463.654 55.0538   1
   2  -2  -6 423.441 70.4631   3
  -2   2   6 546.341 81.9872   9
   2  -2  -6 532.575 55.4093   8
   2  -2  -6 423.222 55.3394   7
  -2   2   6 362.014 50.8758  10
   2  -2  -6 507.827 64.0898   6
  -2   2   5 19.1543 29.0383   7
  -2   2   5 26.5392 24.3396  10
   2  -2  -5-8.79539 29.7593   3
   2  -2  -5 25.2759 25.0041   1
  -2   2   5 22.9779 36.4806   9
  -2   2   5 77.4994 43.9766   1
   2  -2  -5 7.96451 22.4558   6
   2  -2  -5 12.9825 24.5216   7
   2  -2  -5 10.3346 18.2373   8
   2  -2  -4 16502.2 364.761   6
   2  -2  -4 17492.3 416.991   3
   2  -2  -4 17422.0 395.957   1
  -2   2   4 17338.6 436.353   9
   2  -2  -4 17708.6 427.166   9
  -2   2   4 17669.3 398.499   7
   2  -2  -4 17731.8 343.343   8
   2  -2  -4 17427.6 419.626  14
  -2   2   4 17428.9 400.159   3
   2  -2  -4 16896.1 404.336   7
  -2   2   4 17635.2 409.987   1
  -2   2   3 15544.9 305.003   8
   2  -2  -3 14843.5 354.608   3
   2  -2  -3 14275.7 366.541   7
   2  -2  -3 15146.6 305.382   6
  -2   2   3 15183.7 384.547   9
   2  -2  -3 15199.3 373.363   9
   2  -2  -3 14830.2 302.898   8
  -2   2   3 14734.7 371.275   1
   2  -2  -3 15203.8 311.904   4
   2  -2  -3 15321.4 361.501   1
  -2   2   3 14904.3 360.934   7
   2  -2  -3 15331.1 365.989  14
  -2   2   3 14780.6 341.002   3
   2  -2  -2 7090.10 161.307   6
   2  -2  -2 7257.19 198.972  11
   2  -2  -2 7024.01 206.024   3
   2  -2  -2 6945.94 249.058  15
   2  -2  -2 7035.16 180.815   4
  -2   2   2 6882.91 231.130   9
   2  -2  -2 7610.56 232.713   1
  -2   2   2 7155.11 188.147   8
  -2   2   2 6720.41 223.476  14
   2  -2  -2 7113.13 228.689   9
  -2   2   2 7340.34 231.995   7
   2  -2  -2 7073.05 221.430  14
  -2   2   2 7331.84 240.821   1
  -2   2   2 6953.51 163.060   6
  -2   2   2 7477.47 203.724   3
   2  -2  -2 7069.93 237.497   7
  -2   2   1 45814.1 715.192   4
  -2   2   1 45396.9 746.731  11
   2  -2  -1 45564.9 738.824  11
  -2   2   1 45713.4 732.420   3
   2  -2  -1 45512.3 740.633   3
  -2   2   1 45197.0 794.554   9
   2  -2  -1 46148.1 776.558  14
  -2   2   1 44340.5 665.697   6
   2  -2  -1 45327.3 812.782  15
  -2   2   1 44319.7 739.536   8
  -2   2   1 45897.9 799.131   7
   2  -2  -1 47288.3 800.643   1
  -2   2   1 44957.8 784.308  14
   2  -2  -1 44427.6 813.094   7
   2  -2  -1 46215.5 722.043   4
  -2   2   1 43854.8 810.205   1
  -2   2   1 46990.2 715.802  12
   2  -2   0 3857.55 170.059   7
  -2   2   0 3724.56 104.467   2
  -2   2   0 3676.25 144.011  11
   2  -2   0 3878.87 139.775  11
   2  -2   0 3902.64 153.365  14
  -2   2   0 4004.93 164.149   5
   2  -2   0 3769.51 132.100  12
   2  -2   0 4100.62 165.157   1
  -2   2   0 4145.84 136.462   3
  -2   2   0 4031.49 131.426  12
   2  -2   0 3999.98 169.125  15
  -2   2   0 3915.28 160.388  14
  -2   2   0 3805.03 172.589   1
  -2   2   0 3973.66 136.007   4
   2  -2   0 3977.00 139.883   4
  -2   2   0 4207.86 170.567   7
   2  -2   1 4880.01 192.331   5
  -2   2  -1 4652.47 174.042  11
   2  -2   1 5113.89 173.103  11
  -2   2  -1 5245.64 189.541  13
  -2   2  -1 4898.89 165.065   4
  -2   2  -1 4808.65 185.943  14
   2  -2   1 4933.99 180.095  14
   2  -2   1 4909.61 193.137   7
   2  -2   1 5166.58 186.822   1
  -2   2  -1 4512.55 169.114  15
  -2   2  -1 4724.43 183.294   5
   2  -2   1 4667.80 160.050  12
  -2   2  -1 5043.25 186.047   7
  -2   2  -1 4776.12 190.417   1
  -2   2  -1 4483.56 153.731  12
   2  -2   1 4413.30 173.330  15
  -2   2  -2 725.673 74.6156  11
  -2   2  -2 794.334 77.6913   1
  -2   2  -2 636.040 68.3116   5
   2  -2   2 655.306 68.3514   1
   2  -2   2 654.425 75.5437  13
  -2   2  -2 747.190 71.6548   7
   2  -2   2 582.666 59.6353  15
   2  -2   2 748.010 79.2353   5
   2  -2   2 836.447 78.6983   7
  -2   2  -2 700.174 74.4293  14
   2  -2   2 726.553 69.2839  11
  -2   2  -2 687.111 61.7640  15
   2  -2   2 630.102 67.0002  12
  -2   2  -2 698.628 66.8523  12
  -2   2  -2 645.900 68.5830  13
  -2   2  -3 3660.19 141.304  15
  -2   2  -3 3623.71 155.512   7
  -2   2  -3 3478.17 162.050   1
   2  -2   3 3328.93 159.967  11
   2  -2   3 3665.68 173.147  12
   2  -2   3 3275.38 148.609   1
  -2   2  -3 3705.11 174.203   5
  -2   2  -3 3480.19 166.825  13
  -2   2  -3 3809.39 184.057  14
   2  -2   3 3614.29 179.975  13
   2  -2   3 3276.35 174.572   5
  -2   2  -3 3483.50 174.589  11
   2  -2   3 3226.41 153.316   7
   2  -2   3 3389.60 139.794  15
  -2   2  -3 3812.63 166.698  12
  -2   2  -4 24383.2 463.697  15
  -2   2  -4 24034.5 506.453   1
   2  -2   4 24072.8 488.981   1
   2  -2   4 23618.1 556.562  12
   2  -2   4 24473.5 577.140   5
  -2   2  -4 22977.7 563.671  14
   2  -2   4 24339.4 502.101   7
  -2   2  -4 24225.0 492.353   7
   2  -2   4 23518.6 462.000  15
   2  -2   4 23360.0 565.550  13
  -2   2  -4 24166.2 568.724  11
   2  -2   5 590.991 87.2879  12
  -2   2  -5 438.156 49.2061  15
  -2   2  -5 368.312 69.4697  11
   2  -2   5 519.923 81.9867   5
   2  -2   5 514.536 56.2296   1
   2  -2   5 415.327 53.4061   7
   2  -2   5 410.221 72.6482  13
   2  -2   6 186.916 58.4363  12
   2  -2   6 178.489 32.4585   1
  -2   2  -6 188.820 56.4036  11
   2  -2   6 104.403 53.6421   5
  -2   2  -6 177.467 34.3969  15
   2  -2   6 207.044 41.0159   7
   2  -2   6 178.563 55.6861  13
  -2   2  -7 2770.31 201.787  11
  -2   2  -7 2645.67 116.619  15
   2  -2   7 2605.69 193.770  13
   2  -2   7 2934.09 207.209   5
   2  -2   7 2733.58 125.130   7
   2  -2   7 2738.77 205.121  12
  -2   2  -8 6304.75 325.095  11
   2  -2   8 6218.69 322.565   5
  -2   2  -8 6139.76 187.062  15
   2  -2   8 6529.92 338.165  12
   2  -2   8 5939.95 182.001   7
   2  -2   8 6229.77 320.781  13
   2  -2   9 7797.74 383.145   5
   2  -2   9 6905.80 359.099  13
   2  -2   9 7375.67 384.132  12
   2  -2  10 15072.7 569.635   5
   2  -2  10 14472.7 579.796  12
  -2   2 -10 15151.7 572.822  11
   2  -2  10 14567.6 561.784  13
   2  -2  11 4483.82 313.740   5
   2  -2  11 4128.56 313.162  12
   2  -2  11 4899.90 324.937  13
  -2   2 -11 4747.84 323.231  11
   2  -2  12 78.1807 65.5405   5
  -2   2 -12 33.6058 77.4698   3
  -2   2 -12 15.8432 47.9560  11
   2  -2  12 152.419 84.7298  12
   2  -2  12-3.31976 52.0171  13
   2  -2  13 777.851 143.583   5
   2  -2  13 644.495 131.100  13
   2  -1 -14 64.2437 57.5585  11
   2  -1 -13 1936.49 211.515   3
  -2   1  13 2193.20 231.382   5
  -2   1  13 1980.87 218.575  13
   2  -1 -13 1803.97 192.069  11
  -2   1  13 1448.45 194.134  12
   2  -1 -12 139.577 72.0478   3
  -2   1  12 228.998 89.4553  13
  -2   1  12 87.5332 59.6543   9
  -2   1  12 283.966 84.4803   5
  -2   1  11 102.602 79.3344  13
   2  -1 -11 148.330 72.0991   3
  -2   1  11 71.8983 60.2770   5
   2  -1 -11 144.987 61.3448  15
  -2   1  11 133.517 61.7093   9
   2  -1 -10 4024.58 266.439   3
  -2   1  10 3796.71 179.842  10
  -2   1  10 3235.27 237.308   9
   2  -1 -10 3197.41 204.202  15
  -2   1  10 3927.15 269.888  13
  -2   1  10 3873.63 267.077   5
  -2   1   9 6402.92 228.927  10
  -2   1   9 5985.96 306.668   9
  -2   1   9 6435.03 328.351   5
   2  -1  -9 6492.24 321.414   3
  -2   1   8 4614.82 255.960   9
  -2   1   8 5210.01 191.829  10
   2  -1  -8 4629.66 259.049   3
  -2   1   7 1821.26 102.128  10
   2  -1  -7 1801.25 93.8199   7
  -2   1   7 1772.34 149.569   9
   2  -1  -7 1958.51 155.088   3
  -2   1   7 1807.23 91.1853   7
   2  -1  -6 4697.86 223.060   3
   2  -1  -6 4507.30 161.473   7
  -2   1   6 4880.29 158.950  10
  -2   1   6 4777.14 229.124   9
  -2   1   6 4669.62 158.403   7
  -2   1   6 4937.19 167.528   1
  -2   1   5 8981.91 243.717   1
   2  -1  -5 8719.04 289.931   3
  -2   1   5 9331.71 217.210  10
  -2   1   5 9195.01 239.049   7
   2  -1  -5 9186.69 245.328   7
   2  -1  -5 8854.42 259.270   8
  -2   1   5 8716.88 306.175   9
   2  -1  -4 8934.31 265.800   3
  -2   1   4 9420.61 296.402   9
   2  -1  -4 9006.80 247.156   7
   2  -1  -4 9349.75 292.015  15
   2  -1  -4 8800.70 238.892   8
   2  -1  -4 9016.07 277.619   9
  -2   1   4 9138.66 240.340   7
  -2   1   4 8886.71 200.837  10
  -2   1   4 8510.85 243.831   1
   2  -1  -3 2712.30 121.635   3
  -2   1   3 2700.76 127.323   1
   2  -1  -3 2587.47 129.858   9
   2  -1  -3 2596.17 118.195   1
  -2   1   3 2652.38 138.375   9
   2  -1  -3 2674.03 96.3988   2
   2  -1  -3 2747.27 141.509  15
   2  -1  -3 2602.50 113.145   8
  -2   1   3 2731.09 121.157   7
   2  -1  -3 2738.10 125.362   7
   2  -1  -3 2578.88 121.447  14
  -2   1   3 2673.57 114.801   3
  -2   1   2 14978.6 336.875   7
   2  -1  -2 14992.8 303.130   3
  -2   1   2 15147.6 297.541   3
   2  -1  -2 14707.7 342.826   9
  -2   1   2 14671.0 349.206   9
  -2   1   2 14605.7 340.760   1
   2  -1  -2 14970.0 315.505   8
   2  -1  -2 14865.7 316.269   4
  -2   1   2 15130.3 312.190   8
   2  -1  -2 15009.4 251.823   2
   2  -1  -2 14819.4 357.719  15
   2  -1  -2 14998.8 318.294  14
   2  -1  -2 13921.5 340.702   7
   2  -1  -2 15712.6 267.217   6
   2  -1  -2 15386.6 337.426   1
   2  -1  -1 1748.12 69.7676   3
  -2   1   1 1771.69 69.0404   3
   2  -1  -1 1817.85 69.2178  11
   2  -1  -1 1733.61 101.699   7
   2  -1  -1 1760.23 96.7041   1
   2  -1  -1 2082.41 100.969   9
  -2   1   1 1811.36 104.498   1
   2  -1  -1 1754.48 83.6511  14
   2  -1  -1 1763.39 90.1861   8
  -2   1   1 1818.28 89.8153   8
   2  -1  -1 1679.26 84.2905   4
  -2   1   1 1765.90 88.0387  14
  -2   1   1 1804.71 83.4468   4
   2  -1  -1 1753.34 102.512  15
  -2   1   1 1753.72 97.9485   7
  -2   1   1 1884.75 104.113  15
  -2   1   1 1766.89 98.1519   9
  -2   1   0 23699.1 450.911  14
  -2   1   0 25285.4 401.771   3
  -2   1   0 24650.3 419.457  11
   2  -1   0 24236.2 454.636   4
  -2   1   0 24314.3 489.517   1
  -2   1   0 25405.3 448.295  12
   2  -1   0 25587.6 448.263  14
   2  -1   0 25074.7 479.768   1
  -2   1   0 24740.2 465.987   9
  -2   1   0 25206.2 449.390   4
  -2   1   0 24795.3 467.344   8
   2  -1   0 25191.3 415.542  11
  -2   1   0 24959.0 481.840   7
   2  -1   0 25281.5 490.594  15
  -2   1   0 25800.5 487.619  15
   2  -1   0 25758.7 491.691   7
   2  -1   1 44990.5 764.952   4
  -2   1  -1 46236.5 766.722  15
  -2   1  -1 45733.6 757.072  14
  -2   1  -1 45305.1 765.991   5
  -2   1  -1 44879.9 733.756  11
   2  -1   1 47217.3 772.101   1
  -2   1  -1 45845.6 756.416   4
   2  -1   1 45464.0 783.754   7
  -2   1  -1 45355.8 781.868   1
  -2   1  -1 45204.5 777.952  13
   2  -1   1 46470.8 774.063  15
  -2   1  -1 47675.3 778.720   7
   2  -1   1 46195.0 746.550  14
   2  -1   1 46522.0 728.514  11
   2  -1   1 46493.7 756.427  12
  -2   1  -1 46643.9 756.020  12
   2  -1   2 3630.60 151.202  12
  -2   1  -2 3403.69 141.546  11
  -2   1  -2 3617.64 152.523  10
  -2   1  -2 3382.28 145.208  14
   2  -1   2 3616.46 152.485   5
   2  -1   2 3658.29 140.411   1
  -2   1  -2 3280.06 141.625   1
  -2   1  -2 3417.36 135.353  15
  -2   1  -2 3495.97 147.590   5
  -2   1  -2 3479.76 142.425  12
   2  -1   2 3536.03 139.939  15
   2  -1   2 3137.99 150.204  13
   2  -1   2 3183.89 137.866   7
  -2   1  -2 3698.10 148.094   4
  -2   1  -2 3566.09 153.316  13
  -2   1  -2 3448.44 139.304   7
   2  -1   3 1605.49 110.464  12
  -2   1  -3 1483.68 102.302  10
  -2   1  -3 1604.12 92.8057   7
   2  -1   3 1552.79 89.8646   1
  -2   1  -3 1507.06 100.479   5
  -2   1  -3 1598.41 105.654  11
  -2   1  -3 1574.72 90.5363  15
  -2   1  -3 1510.12 94.7793   1
   2  -1   3 1484.49 89.7863  15
   2  -1   3 1381.17 88.4662   7
   2  -1   3 1596.70 107.379   5
  -2   1  -3 1509.19 104.112  13
   2  -1   3 1422.86 108.820  13
  -2   1  -3 1315.63 98.3330  12
  -2   1  -4 7838.67 219.534   7
  -2   1  -4 8105.93 270.129  10
  -2   1  -4 7985.18 259.294   5
  -2   1  -4 7652.95 268.165  11
   2  -1   4 7912.54 279.065  12
  -2   1  -4 7713.87 226.542   1
  -2   1  -4 7950.16 266.688  13
   2  -1   4 7606.81 219.133   7
   2  -1   4 7619.37 268.473   5
   2  -1   4 7625.52 277.320  13
  -2   1  -4 7498.56 219.489  15
  -2   1  -4 8194.43 269.056  12
  -2   1  -5 2045.69 145.962  11
  -2   1  -5 2102.85 105.084   7
  -2   1  -5 1980.08 107.527  15
   2  -1   5 2030.69 144.100   5
   2  -1   5 2015.52 102.901   7
   2  -1   5 2071.12 149.909  13
  -2   1  -5 2011.95 107.374   1
   2  -1   5 1907.70 145.162  12
  -2   1  -6 1731.49 90.6802   7
  -2   1  -6 1608.80 97.3968  15
   2  -1   6 1742.73 143.245   5
   2  -1   6 1663.72 147.582  12
  -2   1  -6 1561.77 137.043  11
  -2   1  -6 1640.83 92.1618   1
   2  -1   6 1556.93 87.5592   7
   2  -1   6 1673.61 143.188  13
   2  -1   7 4731.73 262.754  12
  -2   1  -7 4422.62 248.562  11
  -2   1  -7 4748.27 175.462  15
   2  -1   7 4990.74 257.326   5
   2  -1   7 4839.83 151.535   7
   2  -1   7 4797.51 260.185  13
  -2   1  -8 4118.34 253.544  11
   2  -1   8 4415.00 254.817   5
  -2   1  -8 4445.82 171.986  15
   2  -1   8 3819.49 249.769  13
   2  -1   8 4296.90 271.869  12
   2  -1   9 704.174 120.711  12
  -2   1  -9 756.452 115.179  11
   2  -1   9 547.765 105.348  13
   2  -1   9 586.314 104.873   5
  -2   1 -10 2578.25 224.468  11
   2  -1  10 2915.16 231.418   5
   2  -1  10 3054.15 246.409  13
  -2   1 -10 2674.13 230.014   3
   2  -1  10 2411.12 225.642  12
   2  -1  11 524.601 120.212  12
  -2   1 -11 650.994 117.381  11
  -2   1 -11 523.748 112.893   3
   2  -1  11 561.557 112.642   5
   2  -1  11 626.627 121.575  13
  -2   1 -12 2633.95 249.108  11
  -2   1 -12 2908.06 259.054   3
   2  -1  12 2794.45 257.761  13
   2  -1  12 2833.02 250.582   5
   2  -1  12 2612.12 254.456  12
  -2   1 -13 1032.12 157.315  11
   2  -1  13 1030.84 165.126  13
  -2   1 -13 1085.40 165.656   3
   2  -1  13 1500.05 191.202   5
   2  -1  13 1164.30 183.112  12
   2   0 -14 258.108 92.8236  11
  -2   0  13 85.2104 55.5352  13
   2   0 -13 13.0797 59.1322  11
  -2   0  13 113.781 72.1532   5
   2   0 -13 153.982 77.4345   3
   2   0 -12 179.064 82.8852   3
   2   0 -12 87.1496 57.9543  11
  -2   0  12 73.2658 67.4393   5
  -2   0  12 111.605 70.0578  13
   2   0 -11 4958.95 311.949   3
  -2   0  11 4159.96 296.770   5
   2   0 -11 4408.52 274.251  11
  -2   0  11 4261.85 291.676  13
  -2   0  10 1781.97 184.807   5
  -2   0  10 1478.92 167.718   9
   2   0 -10 1557.23 127.540  15
   2   0 -10 1900.09 187.378   3
   2   0 -10 1740.07 162.919  11
  -2   0  10 1798.18 182.634  13
  -2   0   9 31.1613 46.5840   9
   2   0  -9 68.7399 57.4320   3
  -2   0   9 75.1129 59.3441  13
  -2   0   9 34.4377 52.4614   5
   2   0  -9 124.248 49.7713  15
  -2   0   8 94.9968 49.9405   9
   2   0  -8 53.7672 23.8116  10
  -2   0   8 62.8234 54.7244   5
   2   0  -8 92.6217 61.9891   3
  -2   0   8 85.2579 20.0244   1
   2   0  -8 41.1016 29.1308  15
  -2   0   8 79.3762 19.9076   7
   2   0  -7 121.606 47.8001   3
  -2   0   7 208.085 30.3924   1
   2   0  -7 273.803 35.0810  10
  -2   0   7 264.223 65.8741   9
   2   0  -7 214.580 50.5975  15
  -2   0   7 221.503 29.8222   7
  -2   0   7 171.957 59.8548   5
   2   0  -6 4608.22 134.624  10
  -2   0   6 4067.22 219.614   9
  -2   0   6 4557.46 142.535   7
   2   0  -6 4270.88 184.210  15
  -2   0   6 4289.85 144.555   1
   2   0  -6 4151.28 211.097   3
   2   0  -5 642.521 71.2224   2
   2   0  -5 595.743 69.1742  15
  -2   0   5 669.291 57.5732   1
  -2   0   5 741.498 87.8729   9
  -2   0   5 621.307 54.3820   7
   2   0  -5 602.975 72.9764   3
  -2   0   5 676.051 43.8691  10
   2   0  -4 278.363 49.7033   2
  -2   0   4 180.312 30.8135   1
  -2   0   4 112.162 46.6383   9
   2   0  -4 187.225 42.6106   9
  -2   0   4 179.152 32.7948   7
  -2   0   4 177.756 18.8745  10
   2   0  -4 171.602 40.7649  15
   2   0  -4 178.145 37.6751   7
   2   0  -4 214.844 47.2171   3
   2   0  -3 2228.73 103.385   2
   2   0  -3 2241.03 119.514   9
   2   0  -3 2202.83 106.351   7
  -2   0   3 2238.80 125.524   9
   2   0  -3 2258.28 118.834   8
  -2   0   3 2401.90 106.494   7
   2   0  -3 2017.92 111.209  15
   2   0  -3 2279.65 107.776   3
  -2   0   2 17752.7 383.233   9
   2   0  -2 17539.5 376.113  15
   2   0  -2 17105.9 363.671   7
   2   0  -2 17739.1 372.162   8
  -2   0   2 18168.0 374.739  15
  -2   0   2 17761.6 335.703   2
   2   0  -2 17955.5 374.690   9
  -2   0   2 17220.8 358.407   7
   2   0  -2 17658.8 329.753   2
   2   0  -2 16649.1 326.515   3
  -2   0   1 74799.3 1141.36   7
   2   0  -1 75143.5 1042.25   3
   2   0  -1 76391.3 1128.15   9
  -2   0   1 75472.3 1056.48  10
  -2   0   1 73906.7 1136.36   8
  -2   0   1 71131.6 1133.17   9
   2   0  -1 76014.4 1156.96  15
  -2   0   1 74396.5 1147.33  15
   2   0  -1 74755.6 1147.91   7
   2   0  -1 76485.0 1139.01   4
   2   0  -1 75717.1 1060.92  14
   2   0  -1 73986.5 1145.94   8
  -2   0   1 74382.4 1076.75   2
   2   0  -1 73957.2 1074.31   2
   2   0   0 101167. 1398.40   6
   2   0   0 99814.9 1454.84  10
  -2   0   0 102192. 1484.64   4
  -2   0   0 101217. 1451.90  10
   2   0   0 102389. 1456.68   9
  -2   0   0 103240. 1501.69   7
   2   0   0 102819. 1493.02   4
   2   0   0 102590. 1500.94   8
  -2   0   0 99482.8 1498.50   8
   2   0   0 101401. 1505.38   7
  -2   0   0 103107. 1502.89  15
  -2   0   0 102845. 1460.87   9
   2   0   0 102782. 1433.08   2
  -2   0   0 102628. 1415.60  14
  -2   0   0 102834. 1397.26   6
  -2   0   0 101652. 1434.63   2
   2   0   0 100008. 1411.60  14
   2   0   0 99451.5 1507.00  15
   2   0   1 7027.13 200.163  12
  -2   0  -1 6988.29 163.901   9
  -2   0  -1 6975.06 194.357  12
  -2   0  -1 7030.05 169.284  14
   2   0   1 7105.97 197.571  10
  -2   0  -1 6620.62 177.825   5
   2   0   1 6964.19 161.427   6
  -2   0  -1 6932.81 201.770  15
  -2   0  -1 6739.32 196.291  13
  -2   0  -1 7329.48 200.446   7
  -2   0  -1 6962.52 192.902  10
  -2   0  -1 7204.83 203.856   8
   2   0   1 7085.33 203.069   7
  -2   0  -1 7184.44 195.752   4
   2   0   1 7581.90 207.382   4
   2   0   1 7044.33 203.068  13
   2   0   1 7234.07 207.818  15
  -2   0  -1 6831.96 160.231   6
   2   0   2 471396. 6724.35   5
   2   0   2 502187. 6782.46   4
   2   0   2 507380. 6792.17  10
  -2   0  -2 511387. 6779.60  10
  -2   0  -2 514967. 6768.61   4
  -2   0  -2 471666. 6770.80  13
  -2   0  -2 467367. 6725.28   5
   2   0   2 512822. 6758.45   7
  -2   0  -2 512444. 6749.15   7
   2   0   2 491651. 6788.65  13
   2   0   2 473360. 6771.33  12
  -2   0  -2 535617. 6773.58  12
   2   0   2 505776. 6771.10  15
  -2   0  -2 516378. 6768.63  15
  -2   0  -2 502779. 6725.38   6
  -2   0  -3 2040.92 107.307   5
  -2   0  -3 2063.20 117.182  10
   2   0   3 2094.28 109.178   5
  -2   0  -3 1928.24 112.056  12
  -2   0  -3 1971.78 111.777   4
   2   0   3 1964.79 119.965  13
  -2   0  -3 2086.00 107.661  15
   2   0   3 2104.23 101.709   7
  -2   0  -3 2111.73 118.430  13
  -2   0  -3 1930.45 96.7535   7
   2   0   3 1956.07 123.399  10
  -2   0  -3 2214.53 110.180   6
   2   0   3 1982.51 119.263  12
  -2   0  -4 69.9930 40.3538  12
   2   0   4 18.1949 32.1070  12
   2   0   4 121.387 44.4378  10
  -2   0  -4 15.3025 28.2565   6
   2   0   4 9.50529 22.2516   7
  -2   0  -4 43.6824 27.2854  15
  -2   0  -4 51.6268 33.6789  10
  -2   0  -4 7.66616 35.0615  13
   2   0   4 36.7205 30.6673   5
  -2   0  -4 67.8185 32.7026   5
  -2   0  -4 23.4880 18.0210   7
  -2   0  -4-21.2902 19.8341   1
   2   0   4 64.6562 40.4665  13
  -2   0  -4 14.5310 18.6972   4
   2   0   5 197.118 52.8918  12
   2   0   5 250.156 60.9215  10
  -2   0  -5 205.506 34.6544   1
  -2   0  -5 231.838 37.5797   9
   2   0   5 212.607 51.3335   5
  -2   0  -5 188.226 44.6457   5
  -2   0  -5 189.591 40.0436  15
  -2   0  -5 215.993 35.3805   7
   2   0   5 325.722 65.3949  13
  -2   0  -6 136.251 31.3204   9
   2   0   6 187.175 64.9915  13
   2   0   6 181.235 54.3024   5
  -2   0  -6 108.770 31.8605  15
  -2   0  -6 60.2550 22.9870   1
   2   0   6 120.597 53.2573  12
  -2   0  -6 93.1543 25.5210   7
   2   0   6 75.0226 38.6815  10
   2   0   7 101.235 56.8363  12
  -2   0  -7 193.691 54.6358   3
   2   0   7 102.320 52.2949  10
   2   0   7 175.065 56.6971   5
  -2   0  -7 250.465 47.2885  15
  -2   0  -7 280.879 47.5612   9
  -2   0  -7 141.792 25.3058   7
  -2   0  -7 144.244 25.9174   1
   2   0   7 118.727 62.7394  13
   2   0   8 7365.94 328.119  10
   2   0   8 7400.14 321.772   5
  -2   0  -8 6756.52 161.178   1
  -2   0  -8 6994.00 161.596   7
  -2   0  -8 7786.70 252.166  15
   2   0   8 7704.60 356.774  12
   2   0   8 7064.20 339.011  13
  -2   0  -8 7431.54 331.670   3
   2   0   9 3331.77 240.702  13
   2   0   9 3459.60 250.957  12
   2   0   9 3417.00 230.436  10
   2   0   9 3549.57 233.149   5
  -2   0  -9 3625.79 243.797   3
   2   0  10 20.2998 61.5167  12
  -2   0 -10 99.4790 49.0850  11
  -2   0 -10-11.1647 45.3579   3
   2   0  10 60.3719 50.1883   5
   2   0  10 16.3666 51.1194  13
   2   0  11 261.539 89.0009  12
  -2   0 -11 200.861 82.0626  11
  -2   0 -11 173.754 69.7165   3
   2   0  11 287.521 89.2731   5
   2   0  11 334.547 96.3451  13
   2   0  12 414.018 112.525  12
  -2   0 -12 352.862 100.372  11
  -2   0 -12 316.322 99.4865   3
   2   0  12 384.421 97.3704   5
   2   0  12 318.158 103.866  13
   2   0  13 1110.37 172.611  12
   2   0  13 669.713 139.531  13
  -2   0 -13 1027.78 162.245  11
   2   0  13 1003.15 155.971   5
  -2   0 -13 722.315 136.472   3
   2   0  14 103.840 80.2597   5
   2   1 -14 266.395 83.3538  11
   2   1 -13 384.957 104.449  11
   2   1 -13 428.768 110.600   3
  -2  -1  13 463.853 116.369   5
  -2  -1  13 342.813 97.2196  13
   2   1 -12 1410.66 178.625   3
  -2  -1  12 1485.80 181.775  13
  -2  -1  12 1492.39 187.819   5
   2   1 -12 1732.51 183.105  11
   2   1 -11 3822.15 258.006  11
  -2  -1  11 3880.56 290.558   5
  -2  -1  11 4107.13 282.551  13
   2   1 -11 4082.62 288.394   3
   2   1 -10 464.104 94.6899  11
  -2  -1  10 592.433 116.076   5
   2   1 -10 549.917 113.734   3
  -2  -1  10 553.335 105.291  13
  -2  -1   9 5701.67 319.997   5
   2   1  -9 5544.38 205.387  15
   2   1  -9 6036.88 293.386  11
  -2  -1   9 5674.33 301.053  13
   2   1  -9 5235.58 295.812   3
  -2  -1   8 774.344 114.386   9
  -2  -1   8 812.476 114.725   5
  -2  -1   8 919.284 52.7204   1
   2   1  -8 906.296 67.4644  10
   2   1  -8 913.171 108.889  11
  -2  -1   8 904.929 50.5329   7
   2   1  -8 812.364 75.9706  15
  -2  -1   8 721.329 105.714  13
   2   1  -7 11136.0 363.820  11
   2   1  -7 10817.5 254.542  10
  -2  -1   7 10972.9 405.481   9
  -2  -1   7 10749.9 400.532   5
   2   1  -7 10390.4 287.600  15
  -2  -1   7 10297.1 372.293  13
  -2  -1   7 10807.1 245.439   1
  -2  -1   7 11145.5 242.375   7
   2   1  -6 430.433 64.3114  11
  -2  -1   6 483.170 80.6745   9
  -2  -1   6 426.959 72.7146   5
  -2  -1   6 423.529 42.6137   7
   2   1  -6 462.813 41.0974  10
   2   1  -6 436.604 52.4599  15
   2   1  -5 3536.16 147.597  15
   2   1  -5 3721.82 179.534   2
   2   1  -5 3695.62 108.426  10
   2   1  -5 3691.48 168.405  11
  -2  -1   5 3587.66 198.696   9
  -2  -1   5 3786.63 199.189   5
  -2  -1   5 3877.73 137.222   7
   2   1  -4 48317.2 812.196  11
   2   1  -4 46407.1 685.542  10
  -2  -1   4 47105.0 893.274   9
   2   1  -4 48060.6 865.841   9
   2   1  -4 47026.5 782.625  15
  -2  -1   4 48407.6 778.460   7
   2   1  -4 49924.2 849.437   2
   2   1  -3 121.499 28.1571  15
   2   1  -3 207.451 34.3278  11
  -2  -1   3 243.780 47.5201   2
  -2  -1   3 173.992 33.4373   7
  -2  -1   3 179.476 44.7675   9
   2   1  -3 200.868 41.4897   9
  -2  -1   3 187.675 37.9744  15
   2   1  -3 252.668 47.8573   2
   2   1  -2 137.861 22.5654  11
  -2  -1   2 178.117 33.9235   7
  -2  -1   2 97.1276 25.6158  15
  -2  -1   2 155.612 38.3708   9
   2   1  -2 192.261 37.9839   2
  -2  -1   2 132.902 38.5333   2
   2   1  -2 120.473 30.7598   9
   2   1  -2 113.228 28.9172  15
   2   1  -1 10431.2 191.086  11
  -2  -1   1 10168.9 254.274   9
   2   1  -1 10335.7 246.479   9
  -2  -1   1 10613.6 254.612  15
   2   1  -1 10923.1 280.568   8
   2   1  -1 10557.3 258.221  15
  -2  -1   1 10322.6 190.401  11
   2   1  -1 10691.5 198.966  10
  -2  -1   1 10266.6 255.454   7
  -2  -1   1 10773.8 253.161   2
   2   1  -1 10532.9 245.333   2
  -2  -1   0 29.5861 9.22758  11
  -2  -1   0 83.1701 22.2287   6
   2   1   0 75.1398 19.2676  10
   2   1   0 28.2195 18.2731   2
  -2  -1   0 33.5214 17.2508  10
   2   1   0 38.7697 10.2583   3
  -2  -1   0 70.5759 26.2281   2
   2   1   0 26.3225 16.0470   9
   2   1   0 45.2888 26.0116   8
  -2  -1   0 49.0780 18.4734   4
   2   1   0 55.8740 25.7668  15
  -2  -1   0 44.5474 22.9023  15
  -2  -1   0 32.7975 18.8115   9
   2   1   0 35.2873 19.5272   6
   2   1   0 31.8116 20.0446   4
  -2  -1   0 39.2376 24.6972   8
  -2  -1   0 28.5859 21.3259   7
  -2  -1  -1 63008.1 966.880   6
  -2  -1  -1 63604.5 1001.58   7
  -2  -1  -1 64730.7 973.191  13
   2   1   1 64080.0 969.576   6
   2   1   1 64548.1 973.935  13
   2   1   1 62443.4 999.926   4
  -2  -1  -1 64116.7 912.760   5
   2   1   1 64179.1 988.651  10
   2   1   1 64847.2 990.197   2
  -2  -1  -1 63967.0 1011.47  15
   2   1   1 63957.6 1016.30  15
  -2  -1  -1 62454.9 991.276   4
  -2  -1  -1 63364.3 910.904   9
   2   1   1 64484.0 907.528   9
  -2  -1  -1 63781.5 997.775   2
  -2  -1  -1 63601.3 992.842  12
   2   1   1 63798.3 1012.81   8
  -2  -1  -1 66386.7 1006.57   8
   2   1   1 63670.7 911.783   3
  -2  -1  -1 65265.7 913.742   3
  -2  -1  -1 62524.7 984.506  10
  -2  -1  -2 926978. 12625.0  12
  -2  -1  -2 928020. 12572.2   3
   2   1   2 967448. 12664.2  10
   2   1   2 987487. 12629.8   6
  -2  -1  -2 967653. 12645.6  10
  -2  -1  -2 897348. 12540.5   5
  -2  -1  -2 953755. 12651.1  15
   2   1   2 999999. 12568.7   3
   2   1   2 904737. 12623.2  13
  -2  -1  -2 952942. 12631.6   4
  -2  -1  -2 966188. 12634.5   8
  -2  -1  -2 950452. 12623.1  13
  -2  -1  -2 953385. 12626.2   7
  -2  -1  -2 963231. 12617.8   6
   2   1   2 931709. 12638.8   4
   2   1   2 944137. 12639.8  12
  -2  -1  -3 19466.4 403.246   3
  -2  -1  -3 19917.3 402.833   7
  -2  -1  -3 20675.5 434.446  15
   2   1   3 20015.7 456.752  10
  -2  -1  -3 19946.0 438.144  10
   2   1   3 20407.2 435.938   6
  -2  -1  -3 20656.8 423.094   4
  -2  -1  -3 18748.2 412.587   8
   2   1   3 20604.9 439.300  12
  -2  -1  -3 21596.0 435.915  12
  -2  -1  -3 21022.3 434.613  13
   2   1   3 20097.1 431.919   4
  -2  -1  -3 19085.7 375.211   5
   2   1   3 20538.7 440.302  13
   2   1   3 20476.9 381.264   5
  -2  -1  -3 21204.7 431.517   6
  -2  -1  -4 14131.7 357.556   3
   2   1   4 15287.4 398.291  10
  -2  -1  -4 15113.6 376.189  13
  -2  -1  -4 15233.0 383.527  10
   2   1   4 14982.0 341.474   5
   2   1   4 14854.7 391.580  13
  -2  -1  -4 15089.1 336.286   5
  -2  -1  -4 15094.6 270.885   9
  -2  -1  -4 15630.8 366.133   4
  -2  -1  -4 15206.4 328.795   7
  -2  -1  -4 14836.5 373.726   6
  -2  -1  -4 16316.1 382.923  12
   2   1   4 16192.0 396.853  12
   2   1   5 35182.7 723.499  12
   2   1   5 34462.4 661.314   5
  -2  -1  -5 35954.5 652.103   5
  -2  -1  -5 34563.6 691.764  12
  -2  -1  -5 35053.1 571.366   9
  -2  -1  -5 34100.3 692.529   3
   2   1   5 34072.7 724.298  13
  -2  -1  -5 34905.6 601.674   7
  -2  -1  -5 35004.2 677.590   4
   2   1   5 34283.7 723.251  10
   2   1   6 10931.2 328.212   5
  -2  -1  -6 10353.8 307.905   5
  -2  -1  -6 10886.2 257.606   9
  -2  -1  -6 10664.9 251.013   7
   2   1   6 9561.20 352.632  13
  -2  -1  -6 9958.04 338.548   3
   2   1   6 10444.5 359.052  10
   2   1   6 10311.7 361.262  12
   2   1   7 5768.29 274.864  10
   2   1   7 6377.58 261.383   5
  -2  -1  -7 6242.54 200.177   9
   2   1   7 6446.48 295.609  13
  -2  -1  -7 6016.73 169.734   7
   2   1   7 5803.64 281.994  12
  -2  -1  -7 5725.06 268.975   3
  -2  -1  -8 2003.47 115.528   9
   2   1   8 1933.89 171.723  13
  -2  -1  -8 1925.25 81.4013   7
   2   1   8 1978.77 152.074   5
  -2  -1  -8 1959.02 165.241   3
   2   1   8 1868.97 160.223  10
  -2  -1  -8 1755.83 80.2013   1
   2   1   8 1911.56 171.788  12
  -2  -1  -9 1578.07 161.406   3
   2   1   9 1587.01 148.480   5
  -2  -1  -9 1289.52 49.9747   1
   2   1   9 1395.86 146.495  10
   2   1   9 1449.38 157.084  13
  -2  -1  -9 1171.75 46.6464   7
   2   1   9 1502.91 163.945  12
  -2  -1 -10 151.881 60.9235   3
   2   1  10 105.609 57.9121   5
   2   1  10 46.4817 43.5070  10
   2   1  10 23.5940 51.8754  13
   2   1  11 253.814 98.2345  12
  -2  -1 -11 88.6737 63.2360   3
   2   1  11 141.037 66.8903   5
   2   1  11 237.627 77.3632  10
   2   1  11 141.246 73.1904  13
   2   1  12-12.6421 66.6093  12
   2   1  12 136.574 68.7065   5
   2   1  12 17.4697 50.1581  10
  -2  -1 -12-28.4818 64.9083   3
   2   1  12 51.7297 64.7905  13
  -2  -1 -13 309.854 106.738  11
  -2  -1 -13 100.593 72.2439   3
   2   1  13 134.204 71.4334   5
   2   1  13 244.509 100.003  12
   2   1  13 231.480 92.7957  13
   2   1  14 1114.16 162.390   5
   2   2 -13 141.308 82.2960  11
   2   2 -13 3.67121 50.8260   3
  -2  -2  13-42.1671 70.5449  13
   2   2 -12 156.119 79.2673  11
   2   2 -12 240.258 85.2200   3
  -2  -2  12 250.182 81.2718  13
  -2  -2  12 192.746 87.3601   5
   2   2 -11 1358.04 161.110  11
  -2  -2  11 1576.34 187.583   5
  -2  -2  11 1107.79 144.896  13
   2   2 -11 1382.27 169.520   3
   2   2 -10 202.449 74.9825  11
  -2  -2  10 203.565 78.0514   5
  -2  -2  10 78.4693 61.7961  13
   2   2  -9 1522.18 151.424  11
  -2  -2   9 1760.63 180.154   5
  -2  -2   9 1570.42 158.793  13
   2   2  -8 6200.22 292.192  11
   2   2  -8 6546.10 178.388  15
  -2  -2   8 6681.22 336.447   5
   2   2  -8 6696.98 207.350  10
  -2  -2   8 6712.81 304.102  13
  -2  -2   7 51.4619 40.5009  13
   2   2  -7 50.7980 34.9469  11
   2   2  -7-9.42872 17.8952  10
  -2  -2   7 26.2412 34.7144   5
   2   2  -7 12.0801 14.1456  15
  -2  -2   7 46.2513 20.7109   7
   2   2  -6 7199.13 196.159  10
  -2  -2   6 6738.84 302.607   5
   2   2  -6 6717.06 184.565  15
  -2  -2   6 6690.57 200.124   7
  -2  -2   6 6921.65 272.368  13
   2   2  -6 7006.05 274.839  11
   2   2  -5 14067.9 293.709  10
   2   2  -5 13652.4 376.697  11
   2   2  -5 13397.3 290.376  15
  -2  -2   5 13624.3 415.852   5
  -2  -2   5 14268.6 382.944  13
  -2  -2   5 14375.9 326.102   7
   2   2  -4 24987.0 457.342  15
   2   2  -4 24997.3 526.906  11
  -2  -2   4 25606.6 590.339   2
  -2  -2   4 25689.4 574.074   5
  -2  -2   4 25615.0 454.010  15
  -2  -2   3 19738.0 479.701   2
  -2  -2   3 20147.3 461.775   5
   2   2  -3 21209.5 472.205   9
   2   2  -3 20295.9 390.043  15
   2   2  -3 20064.0 426.841  11
   2   2  -3 21312.3 466.000   2
  -2  -2   3 20023.6 417.480  11
  -2  -2   3 20444.3 488.619   9
  -2  -2   3 20448.5 388.411  15
   2   2  -2 109.681 31.4807  11
  -2  -2   2 66.6510 23.7287  15
   2   2  -2 63.5118 34.4728   2
  -2  -2   2 107.237 28.4456  11
   2   2  -2 76.1707 30.7632   9
   2   2  -2 53.0371 21.8265  15
  -2  -2   2 36.7171 29.6259   9
  -2  -2   2 71.9537 43.8234   2
  -2  -2   2 42.3489 25.4305   5
  -2  -2   1 16265.0 322.565  11
  -2  -2   1 15762.7 324.071   5
   2   2  -1 16293.2 326.349  11
   2   2  -1 16708.1 355.826   9
   2   2  -1 15939.2 345.416  15
  -2  -2   1 16821.4 347.264  15
   2   2  -1 16251.1 365.736   2
  -2  -2   1 15768.7 378.676   2
   2   2  -1 16524.9 283.353  14
   2   2   0 24349.0 454.004  10
   2   2   0 24399.7 477.368   6
   2   2   0 25018.8 446.433   9
  -2  -2   0 24711.1 397.299   5
  -2  -2   0 24137.7 471.986  15
   2   2   0 25251.3 483.293   2
  -2  -2   0 25224.2 396.929  13
  -2  -2   0 24704.6 494.703   2
   2   2   0 24510.8 481.248   4
   2   2   0 23742.0 495.078   8
   2   2   0 24459.6 431.687   3
   2   2   0 24674.6 384.450  14
  -2  -2   0 24925.8 383.777  14
  -2  -2   0 24437.5 437.173  11
   2   2   1 4515.98 166.365   6
   2   2   1 4728.30 139.876   3
  -2  -2  -1 4713.58 161.344  10
   2   2   1 4539.31 121.907   9
   2   2   1 4534.66 163.625  10
   2   2   1 4652.82 163.481   4
  -2  -2  -1 4699.90 154.467  12
  -2  -2  -1 4484.66 128.596  13
   2   2   1 4574.19 168.480   8
  -2  -2  -1 4611.67 155.781   4
  -2  -2  -1 4535.54 164.232   8
  -2  -2  -1 4802.36 163.039   6
  -2  -2  -1 4769.77 172.592  15
  -2  -2  -1 4398.91 139.913   3
   2   2   1 4728.81 168.840   2
   2   2   1 4930.95 132.008  13
  -2  -2  -1 4677.01 123.526  14
  -2  -2  -1 4725.55 175.847   2
  -2  -2  -2 3287.62 130.547   4
   2   2   2 3459.03 139.805  12
  -2  -2  -2 3268.86 139.301   6
   2   2   2 3253.46 134.338   4
  -2  -2  -2 3322.21 143.555  10
  -2  -2  -2 3002.98 123.380   3
   2   2   2 2846.27 141.665  10
  -2  -2  -2 3350.29 130.751  12
   2   2   2 3099.18 134.351   8
   2   2   2 3341.63 122.599   3
  -2  -2  -2 3337.44 151.882   2
   2   2   2 3209.08 143.961   6
  -2  -2  -2 3301.94 134.122   8
   2   2   2 3177.06 122.265  13
  -2  -2  -2 3234.85 121.098  13
  -2  -2  -3 3538.00 144.916  13
  -2  -2  -3 3571.95 146.314   3
   2   2   3 3553.36 139.636   3
  -2  -2  -3 3556.92 146.489  12
   2   2   3 3350.50 146.133  12
  -2  -2  -3 3755.04 164.158  10
   2   2   3 3537.74 102.232   5
  -2  -2  -3 3337.80 137.163   8
   2   2   3 3543.97 146.770   4
  -2  -2  -3 3495.22 166.369   2
  -2  -2  -3 3561.59 140.832   4
  -2  -2  -3 3664.61 158.455   6
   2   2   3 3556.68 168.476  10
   2   2   3 3702.76 150.638  13
   2   2   3 3370.88 159.592   6
  -2  -2  -4 988.905 85.6209   3
   2   2   4 1133.99 102.552  10
  -2  -2  -4 1085.87 88.6227  13
  -2  -2  -4 941.577 77.4251   4
  -2  -2  -4 1004.62 77.4555   8
   2   2   4 1072.60 90.7572  12
  -2  -2  -4 970.877 89.3693   6
   2   2   4 1220.31 87.5577   3
  -2  -2  -4 1009.90 92.5413  10
   2   2   4 1148.63 69.6926   5
   2   2   4 967.017 90.2347  13
   2   2   4 1312.38 109.496   6
  -2  -2  -4 1093.43 86.5693  12
  -2  -2  -5 217.162 45.8039  12
   2   2   5 199.312 54.0593   6
   2   2   5 207.198 50.8100  10
  -2  -2  -5 328.527 59.0910   3
   2   2   5 266.017 52.7629   3
   2   2   5 263.555 52.7645  13
   2   2   5 218.006 37.1362   5
  -2  -2  -5 228.725 25.1884   9
  -2  -2  -5 218.585 41.8878   8
   2   2   5 176.988 46.6119  12
  -2  -2  -5 203.782 43.2482   4
  -2  -2  -5 310.749 55.3729  13
  -2  -2  -6 3210.33 110.783   9
  -2  -2  -6 3173.81 133.800   7
   2   2   6 3172.39 190.651  10
   2   2   6 2976.01 150.603   5
   2   2   6 2685.34 175.106  13
  -2  -2  -6 2951.62 176.696   3
   2   2   6 3092.26 179.667  12
   2   2   7 48.5620 42.6771  10
  -2  -2  -7 134.009 29.9472   9
   2   2   7 4.47166 30.6244   5
  -2  -2  -7 24.6065 33.3983   3
   2   2   7 28.9433 40.5855  12
  -2  -2  -7 15.7081 20.4579   7
   2   2   7 31.1230 45.4272  13
  -2  -2  -8 1706.14 156.610   3
   2   2   8 1712.65 154.422  10
  -2  -2  -8 1576.07 94.2432   9
   2   2   8 1653.55 137.217   5
  -2  -2  -8 1483.42 83.6355   7
   2   2   8 1516.50 154.355  13
   2   2   8 1610.05 153.168  12
  -2  -2  -9 4197.50 260.248   3
   2   2   9 4478.97 264.838  10
   2   2   9 4276.61 238.424   5
  -2  -2  -9 4385.19 173.899   9
   2   2   9 4745.21 282.152  13
  -2  -2  -9 4313.24 136.827   7
   2   2   9 4172.52 257.859  12
   2   2  10 442.494 94.4335  10
  -2  -2 -10 558.301 110.987   3
   2   2  10 260.597 86.5359  12
   2   2  10 590.752 114.639  13
   2   2  10 214.776 64.9276   5
  -2  -2 -11 1808.60 196.089   3
   2   2  11 2104.11 206.899  13
   2   2  11 1752.83 180.608  10
   2   2  11 2219.88 192.023   5
   2   2  11 2004.00 199.020  12
   2   2  12 669.313 129.021  12
   2   2  12 827.953 133.000  10
  -2  -2 -12 884.875 143.110   3
   2   2  12 948.334 152.808  13
   2   2  12 1203.23 149.542   5
  -2  -2 -13 1417.76 187.235   3
   2   2  13 1141.93 168.565  12
   2   2  13 1400.59 191.649  13
   2   2  13 1230.85 160.022  10
   2   2  13 1319.69 162.836   5
   2   2  14 2453.21 229.259  10
   2   2  14 2709.67 236.999   5
   2   2  14 2487.48 252.263  12
   2   2  15 390.490 109.456   5
   2   3 -13 1464.02 178.856  11
  -2  -3  13 1268.11 165.667  13
   2   3 -12 140.593 85.3492  11
  -2  -3  12 286.868 92.5823  13
  -2  -3  12 153.615 85.0625   5
   2   3 -11 127.794 69.1633  11
  -2  -3  11 153.558 67.2168   5
  -2  -3  11 125.958 66.2268  13
   2   3 -10 206.561 73.6135  11
  -2  -3  10 36.5274 44.3968  13
  -2  -3  10 206.938 75.4889   5
  -2  -3   9 334.980 82.8507  13
  -2  -3   9 296.190 78.8054   5
   2   3  -9 324.898 80.7161  11
   2   3  -8-43.4207 43.2314  11
  -2  -3   8 23.3466 34.8582  13
  -2  -3   8-30.7006 47.7652   5
   2   3  -7 341.953 73.2378  11
  -2  -3   7 505.608 55.5148   7
  -2  -3   7 439.084 74.1896  13
   2   3  -7 506.740 56.6394  10
  -2  -3   7 404.637 86.8992   5
   2   3  -6 6193.52 203.413  10
  -2  -3   6 6313.56 299.284   5
   2   3  -6 6105.85 272.807  11
  -2  -3   6 6607.09 258.896  13
   2   3  -5 75.7508 41.0744  11
  -2  -3   5 81.9024 43.0341   5
  -2  -3   5 35.3974 21.3841  13
   2   3  -4 2281.00 142.521  11
  -2  -3   4 2193.66 129.947  11
  -2  -3   4 2046.81 161.746   2
  -2  -3   4 2141.74 117.093  13
  -2  -3   4 2514.03 157.036   5
  -2  -3   4 2290.45 92.4414  15
   2   3  -3 6112.98 227.393  11
  -2  -3   3 6273.90 266.668   2
  -2  -3   3 6743.30 244.231   5
  -2  -3   3 6583.19 223.942  11
   2   3  -3 6480.68 211.679  14
  -2  -3   3 6775.68 187.381  13
  -2  -3   3 6628.80 179.740  15
  -2  -3   2 86.6187 30.9077  11
   2   3  -2 161.901 43.8785   9
  -2  -3   2 46.6227 32.1576   5
   2   3  -2 142.283 41.7392  11
   2   3  -2 112.606 29.7995  14
   2   3  -2 72.8689 35.6708   2
  -2  -3   2 161.172 33.6421  15
  -2  -3   2 89.2368 50.1912   2
  -2  -3   2 106.724 22.0435  13
  -2  -3   1 1387.59 74.8193  14
  -2  -3   1 1513.87 118.792   2
   2   3  -1 1341.81 93.4072  11
  -2  -3   1 1343.51 81.7359   5
  -2  -3   1 1382.39 86.1255  15
  -2  -3   1 1388.66 91.4728  11
   2   3  -1 1358.70 93.9672   9
   2   3  -1 1347.80 75.9303  14
   2   3  -1 1009.76 87.9999   2
   2   3  -1 1257.61 99.9099   6
  -2  -3   0 39056.5 684.072  11
   2   3   0 40298.2 678.262   3
  -2  -3   0 39563.9 612.552   5
   2   3   0 38667.3 723.791   6
   2   3   0 38303.3 629.006  14
   2   3   0 38909.1 732.488   8
  -2  -3   0 38294.7 626.975  14
  -2  -3   0 39312.1 740.796   2
   2   3   0 38350.5 688.399  11
   2   3   1 29574.1 586.680   6
  -2  -3  -1 29148.5 549.358  11
   2   3   1 29146.3 510.749  14
   2   3   1 29902.7 535.681   3
  -2  -3  -1 29780.4 549.675   3
   2   3   1 28881.5 568.906   8
   2   3   1 28585.5 567.120  10
   2   3   1 28967.5 452.179  13
  -2  -3  -1 27198.0 424.544   5
  -2  -3  -1 29100.9 448.266  13
   2   3   1 28947.5 543.162   4
  -2  -3  -1 30304.9 599.585   2
   2   3   1 26910.1 562.654   2
  -2  -3  -1 28508.4 500.602  14
  -2  -3  -1 29153.7 570.691   6
  -2  -3  -2 6292.18 188.438  12
   2   3   2 6173.66 227.949   6
  -2  -3  -2 6275.20 230.884   2
   2   3   2 6156.19 197.415   3
  -2  -3  -2 6491.18 189.763  14
  -2  -3  -2 5944.80 204.165   3
   2   3   2 5978.93 225.593  10
   2   3   2 6112.10 196.101   4
   2   3   2 6008.94 202.805   8
  -2  -3  -2 6176.98 189.204   4
  -2  -3  -2 6160.31 199.446   8
   2   3   2 6213.85 169.632  13
  -2  -3  -2 6135.67 166.375  13
  -2  -3  -2 6409.36 220.625   6
   2   3   3 14.8654 33.0381  12
   2   3   3-11.3546 31.6379   6
  -2  -3  -3 12.3905 29.0726   6
  -2  -3  -3 30.9148 39.9743   2
   2   3   3 9.68682 33.6303  10
  -2  -3  -3 36.9797 30.6729  10
   2   3   3 23.1811 27.2411   3
  -2  -3  -3 6.70318 28.6460   3
   2   3   3 16.3271 9.68805   5
  -2  -3  -3-17.2658 19.1613   4
  -2  -3  -3-7.66583 21.6994   8
   2   3   3 57.3820 31.0714   8
  -2  -3  -3 13.4442 22.9468  12
   2   3   3 23.5518 29.3529   4
   2   3   3 12.5595 22.4042  13
   2   3   4 13058.1 342.637  12
   2   3   4 13622.3 397.956  10
  -2  -3  -4 13578.0 372.770   3
   2   3   4 13632.2 274.432   5
   2   3   4 13396.0 237.225   9
   2   3   4 13932.5 337.230   4
  -2  -3  -4 13656.5 395.212   2
  -2  -3  -4 13694.5 317.975   8
   2   3   4 13962.1 354.745   3
   2   3   4 13517.6 354.838  13
  -2  -3  -4 14182.9 327.881   4
   2   3   4 13630.8 394.425   6
  -2  -3  -4 14276.6 340.828  12
  -2  -3  -5 9469.72 284.129  12
   2   3   5 9598.56 245.479   5
   2   3   5 9554.60 192.193   9
  -2  -3  -5 9840.35 272.527   4
  -2  -3  -5 9620.38 257.940   8
  -2  -3  -5 9248.70 316.142   3
   2   3   5 9299.63 298.206  12
   2   3   5 9405.09 309.802  13
   2   3   5 9493.96 335.767  10
   2   3   5 9600.39 338.388   6
  -2  -3  -6 2354.51 162.461   3
   2   3   6 2420.01 128.307   5
   2   3   6 2644.13 96.9917   9
  -2  -3  -6 2474.05 133.947   4
  -2  -3  -6 2523.35 125.494   8
   2   3   6 2439.80 172.979  10
   2   3   6 2395.88 162.642  13
   2   3   6 2413.39 170.841   6
   2   3   6 2253.30 150.722  12
  -2  -3  -7 3507.63 215.314   3
   2   3   7 3782.76 223.108  10
   2   3   7 3657.63 132.737   9
  -2  -3  -7 3742.62 129.249   9
  -2  -3  -7 3741.00 159.273   8
   2   3   7 3640.67 176.643   5
   2   3   7 3703.92 218.091  13
   2   3   7 3868.61 212.501  12
  -2  -3  -8 2598.89 197.202   3
  -2  -3  -8 2928.37 144.424   8
   2   3   8 2753.08 200.223  10
   2   3   8 3278.43 180.244   5
  -2  -3  -8 3101.29 126.497   9
   2   3   8 3065.82 209.880  13
   2   3   8 2670.97 189.475  12
   2   3   9 229.472 69.6552  10
  -2  -3  -9 247.549 70.3681   3
   2   3   9 206.355 66.2146  13
   2   3   9 279.449 65.6946   5
   2   3   9 257.895 72.3408  12
   2   3  10 571.332 106.315  12
   2   3  10 491.675 99.5626  13
   2   3  10 511.986 101.755  10
  -2  -3 -10 531.537 108.199   3
   2   3  10 578.502 90.8786   5
   2   3  11 704.178 124.606  12
  -2  -3 -11 455.384 111.719   3
   2   3  11 738.850 113.493   5
   2   3  11 689.559 120.644  10
   2   3  11 799.973 136.349  13
  -2  -3 -12 1735.55 199.806   3
   2   3  12 1737.45 187.111  10
   2   3  12 2150.99 189.936   5
   2   3  12 1938.76 210.052  13
   2   3  12 2055.39 205.922  12
   2   3  13 2307.51 220.862  10
   2   3  13 2823.40 225.845   5
   2   3  13 2549.95 252.243  13
  -2  -3 -13 3011.03 270.162   3
   2   3  13 2672.63 248.431  12
   2   3  14 2305.19 220.573  10
   2   3  14 2681.57 226.526   5
   2   3  14 2557.56 248.703  12
   2   3  15 182.105 88.3557  10
   2   3  15 257.498 91.8295   5
   2   4 -12 393.452 104.910  11
  -2  -4  12 479.126 105.569  13
  -2  -4  11 2029.81 220.462   5
   2   4 -11 1997.78 202.424  11
  -2  -4  11 1736.12 176.122  13
   2   4 -10 1284.23 159.539  11
  -2  -4  10 1183.76 166.274   5
  -2  -4  10 1297.17 147.201  13
  -2  -4   9 5047.72 273.192  13
  -2  -4   9 4847.66 317.504   5
   2   4  -9 5242.00 303.164  11
   2   4  -8 2386.14 195.183  11
  -2  -4   8 2644.50 185.043  13
  -2  -4   8 3083.70 238.155   5
   2   4  -7 9924.72 396.276  11
  -2  -4   7 10392.1 428.737   5
  -2  -4   7 11060.4 367.712  13
   2   4  -7 10635.5 392.525  14
  -2  -4   6 114895. 1814.02  13
   2   4  -6 112026. 1874.85  14
  -2  -4   6 113749. 1961.83   5
   2   4  -6 116506. 1925.61  11
   2   4  -5 6138.13 274.996  11
   2   4  -5 5950.36 255.465  14
  -2  -4   5 6516.00 294.648   5
  -2  -4   5 6251.14 226.141  13
  -2  -4   4 617.923 103.567   2
  -2  -4   4 580.762 81.3718   5
   2   4  -4 698.282 89.9016  11
  -2  -4   4 663.081 48.5638  15
  -2  -4   4 585.431 59.6005  13
   2   4  -4 681.055 78.1113  14
  -2  -4   3 8260.61 336.396   2
   2   4  -3 8572.87 301.139  11
  -2  -4   3 8443.88 211.753  13
  -2  -4   3 8577.42 298.398   5
   2   4  -3 8122.72 268.326  14
  -2  -4   3 8707.20 222.469  15
  -2  -4   2 2098.63 156.808   2
   2   4  -2 2059.01 138.446  11
  -2  -4   2 2436.49 139.521  11
  -2  -4   2 1949.34 122.571   5
   2   4  -2 2155.08 121.147   5
   2   4  -2 2241.46 124.259  14
  -2  -4   2 2132.10 71.8499  13
  -2  -4   2 2111.41 107.130  15
   2   4  -1 5805.96 229.231  11
  -2  -4   1 5876.53 193.773  14
  -2  -4   1 6173.17 225.152  11
   2   4  -1 6141.72 192.495   5
  -2  -4   1 5774.50 197.598   5
   2   4  -1 6354.58 254.319   6
   2   4  -1 5566.54 194.799  14
  -2  -4   1 5797.97 253.780   2
  -2  -4   0 9176.02 283.079  11
   2   4   0 9806.88 282.587   3
  -2  -4   0 9659.85 254.001  14
   2   4   0 9393.76 223.054   5
  -2  -4   0 9513.61 233.628   5
  -2  -4   0 9280.08 317.676   2
   2   4   0 9219.83 253.816  14
   2   4   0 8871.40 289.250  11
   2   4   0 8872.95 307.157   6
  -2  -4  -1 2063.40 127.784  11
   2   4   1 1973.64 110.047  14
   2   4   1 1980.82 118.082   3
   2   4   1 2172.17 79.5619   5
  -2  -4  -1 2216.04 146.237   2
   2   4   1 2095.93 117.301   4
   2   4   1 2035.18 128.187   8
  -2  -4  -1 1956.27 105.623  14
   2   4   1 1934.05 58.8562  13
   2   4   1 2113.20 139.594   6
  -2  -4  -2 216.190 35.8239  12
   2   4   2 285.028 24.2672   5
  -2  -4  -2 252.283 51.9005  11
   2   4   2 226.157 43.1443   3
   2   4   2 254.482 60.4096  10
  -2  -4  -2 292.218 53.1465   3
   2   4   2 306.451 63.6024   6
   2   4   2 321.433 52.0457   8
  -2  -4  -2 291.964 46.9649  14
   2   4   2 238.546 40.7308   4
  -2  -4  -2 409.277 72.4277   2
   2   4   2 258.478 31.6957  13
   2   4   3 9930.37 193.943   5
   2   4   3 10310.4 339.660  10
  -2  -4  -3 10798.7 327.776   3
   2   4   3 10456.9 302.045   3
   2   4   3 10205.0 283.362   8
  -2  -4  -3 9920.33 259.216   4
   2   4   3 10303.9 270.395   4
  -2  -4  -3 10044.2 335.071   2
   2   4   3 10336.0 261.865  13
  -2  -4  -3 10026.4 291.311  14
   2   4   3 10150.4 339.364   6
  -2  -4  -3 10228.7 263.689  12
   2   4   4 2184.74 120.603  12
  -2  -4  -4 2319.93 158.489   2
  -2  -4  -4 2188.20 146.226   3
   2   4   4 2087.64 87.7218   9
   2   4   4 2194.54 126.294  13
   2   4   4 1923.63 145.257  10
   2   4   4 2185.60 115.921   8
  -2  -4  -4 2186.51 109.670   8
   2   4   4 2067.97 149.513   6
  -2  -4  -4 2295.65 136.269  14
  -2  -4  -4 2060.79 106.416   4
  -2  -4  -4 2118.98 113.191  12
   2   4   4 1958.78 110.281   4
  -2  -4  -5 23652.6 596.303   2
  -2  -4  -5 22854.7 468.996   4
   2   4   5 23649.4 440.832   5
   2   4   5 23416.2 410.213   9
   2   4   5 23154.2 510.970  12
  -2  -4  -5 23470.9 458.596   8
   2   4   5 22932.7 594.731  10
   2   4   5 22921.0 532.924  13
  -2  -4  -5 22219.4 571.335   3
  -2  -4  -5 23859.4 495.876  12
   2   4   5 23014.1 593.752   6
  -2  -4  -6 644.621 73.9551  12
   2   4   6 779.461 55.0460   9
  -2  -4  -6 740.386 62.9808   8
  -2  -4  -6 853.496 109.037   2
  -2  -4  -6 662.197 93.5592   3
   2   4   6 663.616 98.0876  10
   2   4   6 754.602 69.0034   5
   2   4   6 813.661 88.1365  12
  -2  -4  -6 867.351 75.1345   4
   2   4   6 941.299 115.785   6
   2   4   6 676.966 85.9378  13
  -2  -4  -7 17628.1 536.504   3
   2   4   7 16912.9 531.672  10
   2   4   7 17269.0 420.951   5
   2   4   7 18342.5 361.312   9
   2   4   7 16877.7 472.794  12
  -2  -4  -7 18315.3 386.285   8
  -2  -4  -7 17102.7 533.684   2
   2   4   7 17673.5 514.166  13
   2   4   7 17198.1 538.534   6
  -2  -4  -8 5260.10 286.148   3
   2   4   8 4665.26 269.478  10
   2   4   8 5123.81 221.787   5
   2   4   8 4850.44 169.634   9
  -2  -4  -8 5094.17 179.916   8
   2   4   8 4574.11 263.200  13
   2   4   8 4820.67 281.835   6
   2   4   8 4942.97 249.402  12
  -2  -4  -9 2560.80 210.293   3
   2   4   9 2940.04 223.113  10
   2   4   9 2978.98 179.446   5
   2   4   9 2471.19 125.181   9
   2   4   9 3014.51 224.950  13
   2   4   9 2706.81 199.181  12
   2   4  10 2244.54 203.204  13
  -2  -4 -10 1922.80 192.911   3
   2   4  10 2315.73 169.539   5
   2   4  10 2108.01 194.469  10
   2   4  10 1593.23 166.617  12
   2   4  11 183.546 74.4989  10
  -2  -4 -11 177.395 76.0507   3
   2   4  11 200.414 65.0980   5
   2   4  11 116.404 73.3654  13
   2   4  11 109.335 59.7563  12
  -2  -4 -12 8184.73 435.638   3
   2   4  12 8081.18 410.589  10
   2   4  12 8940.12 380.596   5
   2   4  12 8854.86 420.331  12
   2   4  12 7871.28 425.844  13
  -2  -4 -13 3026.43 272.281   3
   2   4  13 3115.07 255.828  10
   2   4  13 2887.66 221.018   5
   2   4  13 3011.89 273.475  13
   2   4  13 3017.61 254.787  12
   2   4  14 491.873 115.549  12
   2   4  14 601.887 127.727  10
   2   4  14 564.638 112.741   5
   2   5 -12 2679.57 234.198  14
   2   5 -12 2377.82 233.755  11
   2   5 -11 231.394 85.2491  11
  -2  -5  11 172.676 82.8417   5
   2   5 -11 280.593 84.9706  14
   2   5 -10 275.361 99.8972  11
  -2  -5  10 224.326 94.2742   5
   2   5 -10 169.375 63.6904  14
  -2  -5  10 142.654 67.4585  13
   2   5  -9 175.943 66.8200  11
  -2  -5   9 312.714 97.8781   5
   2   5  -9 397.102 85.9581  14
  -2  -5   9 221.047 66.6011  13
  -2  -5   8 107.959 45.6378  13
   2   5  -8 117.744 62.0618  11
   2   5  -8 159.004 64.6795  14
  -2  -5   8 55.0442 58.7313   5
   2   5  -7 2755.58 200.448  14
   2   5  -7 2681.30 211.790  11
  -2  -5   7 2865.29 226.181   5
  -2  -5   7 2650.58 169.215  13
   2   5  -6 37516.3 891.853  11
  -2  -5   6 38250.5 913.660   5
   2   5  -6 38416.3 850.799  14
  -2  -5   6 39056.6 761.438  13
  -2  -5   5 1180.78 48.0320  15
  -2  -5   5 1406.70 164.025   2
  -2  -5   5 1376.10 137.194   5
   2   5  -5 1384.88 139.839  11
   2   5  -5 1409.51 128.863  14
  -2  -5   5 1518.20 104.715  13
   2   5  -4 7943.20 326.364  11
  -2  -5   4 7608.95 354.016   2
  -2  -5   4 8092.18 325.226   5
  -2  -5   4 8038.35 197.725  15
   2   5  -4 7794.94 298.344  14
  -2  -5   4 8027.58 227.539  13
   2   5  -3 7956.10 319.319  11
  -2  -5   3 8542.83 314.561   5
  -2  -5   3 8700.44 362.013   2
  -2  -5   3 8095.11 226.231  15
  -2  -5   3 8495.53 200.898  13
   2   5  -3 8271.27 292.746  14
   2   5  -2 6208.37 222.643   5
   2   5  -2 6348.68 242.034  14
  -2  -5   2 6305.92 206.656  15
  -2  -5   2 6152.23 243.666   5
   2   5  -2 6040.54 266.979  11
  -2  -5   2 5788.44 287.125   2
   2   5  -2 5838.56 276.655   6
   2   5  -1 175.820 55.3637  11
   2   5  -1 194.232 58.0943   6
   2   5  -1 193.459 37.2898   5
  -2  -5   1 172.979 38.3616  14
   2   5  -1 140.614 39.7217  14
  -2  -5   1 93.0481 37.1353   5
  -2  -5   1 192.158 65.8707   2
   2   5   0 162.063 50.8555  11
  -2  -5   0 324.188 50.2194  14
   2   5   0 236.762 58.8384   6
  -2  -5   0 257.449 42.0457   5
   2   5   0 273.284 40.1864   5
   2   5   0 282.393 50.4911  14
  -2  -5   0 274.293 61.7257   2
  -2  -5  -1 2640.69 138.886  14
   2   5   1 2510.26 151.787   8
   2   5   1 2676.07 106.257   5
  -2  -5  -1 2281.76 160.738   2
   2   5   1 2351.01 129.937   4
   2   5   1 2421.43 168.016   6
   2   5   1 2374.35 138.260  14
  -2  -5  -2 843.887 66.6306  12
   2   5   2 1051.91 110.429   6
   2   5   2 853.369 74.9870   4
   2   5   2 961.808 91.5269  14
   2   5   2 922.608 105.113  10
   2   5   2 838.761 53.0361   5
   2   5   2 1022.61 92.0384   8
  -2  -5  -2 802.231 92.0255   3
  -2  -5  -2 971.800 86.3517  14
  -2  -5  -2 943.725 110.067   2
   2   5   2 873.049 52.7523  13
  -2  -5  -3 4513.76 159.897  12
   2   5   3 4567.43 234.359   6
   2   5   3 4746.18 132.759   5
   2   5   3 4677.13 237.707  10
   2   5   3 4832.71 163.707  13
   2   5   3 4753.40 191.950   8
   2   5   3 4762.17 174.817   4
  -2  -5  -3 4876.93 237.446   2
  -2  -5  -3 4543.44 224.294   3
   2   5   4 294.027 69.1890   6
   2   5   4 264.927 62.9932  10
  -2  -5  -4 273.128 67.3962   2
  -2  -5  -4 267.364 61.4741   3
  -2  -5  -4 298.243 42.9247   4
   2   5   4 294.573 43.6796   4
   2   5   4 253.552 45.5383   8
  -2  -5  -4 293.103 42.5921  12
   2   5   4 217.729 44.9449  13
  -2  -5  -5 28.4668 31.4325  12
   2   5   5 50.2945 41.2613   6
  -2  -5  -5-10.0487 21.5653   4
  -2  -5  -5 5.68245 35.3580   2
   2   5   5 13.2129 36.9961  10
  -2  -5  -5 47.6509 38.6396   3
   2   5   5 41.5407 24.2667   9
   2   5   5 26.9089 19.9375   8
   2   5   5 25.5501 21.4591  12
   2   5   5-16.6585 26.2587  13
   2   5   6 9491.47 299.017  12
  -2  -5  -6 9239.60 258.762   4
  -2  -5  -6 9051.11 369.366   2
   2   5   6 9731.76 244.850   9
  -2  -5  -6 9710.18 377.804   3
   2   5   6 8975.07 371.810  10
   2   5   6 9134.63 327.148  13
  -2  -5  -6 9150.69 278.595  12
   2   5   6 9446.53 382.331   6
  -2  -5  -7 11421.9 433.442   3
   2   5   7 12065.5 366.441  12
  -2  -5  -7 11873.0 440.537   2
   2   5   7 11805.7 448.079  10
   2   5   7 12082.2 328.310   5
   2   5   7 12032.7 286.721   9
  -2  -5  -7 11099.8 272.759   8
  -2  -5  -7 12096.8 312.345   4
   2   5   7 12203.1 409.774  13
   2   5   7 12049.1 451.698   6
   2   5   8 1190.35 119.346  12
   2   5   8 1355.27 141.044  13
   2   5   8 1536.42 161.682  10
   2   5   8 1397.98 110.115   5
   2   5   8 1117.41 80.7467   9
  -2  -5  -8 1036.92 135.183   3
  -2  -5  -8 1133.59 143.228   2
   2   5   8 1251.48 150.782   6
  -2  -5  -9 890.062 132.386   2
   2   5   9 789.969 117.599  13
   2   5   9 1048.43 140.110  10
   2   5   9 937.437 77.6984   9
   2   5   9 748.797 88.0271   5
   2   5   9 751.612 108.892  12
  -2  -5  -9 847.937 129.667   3
   2   5   9 674.428 115.067   6
   2   5  10 521.935 110.459  13
  -2  -5 -10 480.061 110.686   2
   2   5  10 433.488 101.835  10
  -2  -5 -10 505.594 107.414   3
   2   5  10 500.996 79.9151   5
   2   5  10 457.037 88.8668  12
   2   5  11 209.378 85.1364  10
  -2  -5 -11 99.0277 64.2740   3
   2   5  11 88.9665 51.5054   5
   2   5  11 48.0064 39.7218  12
   2   5  11 10.1360 51.4654  13
  -2  -5 -11 19.2300 56.5324   2
   2   5  12 24869.6 666.420   5
   2   5  12 23619.2 772.481  13
  -2  -5 -12 24674.0 804.328   3
   2   5  12 23913.0 760.236  10
   2   5  12 23592.0 712.389  12
  -2  -5 -13 9193.29 483.482   3
   2   5  13 9481.00 477.717  13
   2   5  13 8501.90 437.432  10
   2   5  13 8709.98 418.968  12
   2   5  14 327.577 91.9752  12
   2   5  14 483.278 116.080  10
   2   6 -11 4081.15 302.045  11
   2   6 -11 3625.30 271.546  14
   2   6 -10 459.289 110.775  11
  -2  -6  10 572.255 132.113   5
   2   6 -10 352.630 93.2242  14
  -2  -6   9 863.876 144.444   5
   2   6  -9 925.796 130.891  14
   2   6  -9 940.201 144.061  11
   2   6  -8 4537.33 299.680  11
  -2  -6   8 4673.70 313.344   5
   2   6  -8 5184.76 297.419  14
   2   6  -7 400.868 84.8862  11
  -2  -6   7 390.556 93.5139   5
   2   6  -7 287.137 69.5264  14
   2   6  -6 191.395 68.5753  11
  -2  -6   6 120.567 41.3890  13
  -2  -6   6 80.3957 51.3672   5
   2   6  -6 227.548 69.3207  14
   2   6  -5 7758.59 358.420  11
  -2  -6   5 7947.74 357.385   5
   2   6  -5 7727.36 327.332  14
  -2  -6   5 7769.60 244.385  13
  -2  -6   5 7453.17 385.810   2
  -2  -6   4 210.084 34.8501  13
   2   6  -4 298.489 76.5378  11
  -2  -6   4 321.488 90.6590   2
  -2  -6   4 285.375 63.8071   5
   2   6  -4 306.102 70.7359  14
  -2  -6   3 1896.16 184.914   2
   2   6  -3 1927.98 165.045  11
  -2  -6   3 2033.19 107.740  15
  -2  -6   3 1983.59 153.184   5
   2   6  -3 1751.86 140.826  14
   2   6  -2 6539.71 298.408  11
  -2  -6   2 6092.44 259.541   5
   2   6  -2 5567.87 289.221   6
   2   6  -2 5961.25 255.820  14
  -2  -6   2 5792.86 306.249   2
   2   6  -1 3688.14 227.875   6
   2   6  -1 3457.59 214.764  11
  -2  -6   1 3554.34 181.372   5
   2   6  -1 3677.72 164.311   5
   2   6  -1 3474.35 187.403  14
  -2  -6   1 4042.03 247.083   2
   2   6   0 507.966 85.6530  11
   2   6   0 426.606 85.2615   6
  -2  -6   0 507.116 64.6704   5
   2   6   0 555.831 60.3606   5
   2   6   0 453.717 70.0941  14
  -2  -6   0 593.580 98.5552   2
   2   6   1 1411.72 140.702   6
   2   6   1 1609.99 91.7892   5
   2   6   1 1499.52 120.826  14
   2   6   1 1563.19 112.321   4
  -2  -6  -1 1462.01 142.038   2
  -2  -6  -2 958.479 71.0608  12
   2   6   2 792.803 107.296   6
   2   6   2 739.460 88.2964   8
   2   6   2 836.948 49.5514  13
   2   6   2 834.619 62.5771   5
   2   6   2 722.959 72.4371   4
   2   6   2 873.993 95.6537  14
  -2  -6  -2 852.097 105.998   2
   2   6   3 402.812 78.9452   6
  -2  -6  -3 325.310 40.2469  12
   2   6   3 420.462 86.0906  10
  -2  -6  -3 361.190 75.2822   2
  -2  -6  -3 417.304 77.8987   3
   2   6   3 405.190 42.6498   5
   2   6   3 377.510 60.2273   8
   2   6   3 386.698 52.0182   4
   2   6   3 284.912 39.6749  13
   2   6   4 2724.50 137.962  13
  -2  -6  -4 2712.22 193.569   3
   2   6   4 2789.11 129.484   4
   2   6   4 2791.00 112.021   5
   2   6   4 2799.43 202.594  10
   2   6   4 2492.36 136.773   8
  -2  -6  -4 3229.88 209.072   2
   2   6   4 2676.95 193.824   6
  -2  -6  -4 2926.33 124.665  12
  -2  -6  -5 5177.04 273.217   2
   2   6   5 4893.42 277.134  10
   2   6   5 5461.41 197.565   9
   2   6   5 4881.56 273.216   6
   2   6   5 5322.70 195.899   8
   2   6   5 5933.79 228.301  13
   2   6   5 5792.82 189.296   4
  -2  -6  -5 5231.72 280.592   3
  -2  -6  -5 5016.51 178.515  12
  -2  -6  -6 4437.91 262.755   3
   2   6   6 4282.61 172.528   9
  -2  -6  -6 4303.82 155.250   4
  -2  -6  -6 3900.22 165.913  12
  -2  -6  -6 4327.87 256.648   2
   2   6   6 4408.44 266.197  10
   2   6   6 4450.22 217.067  13
   2   6   6 4638.74 272.190   6
   2   6   7 494.238 69.1122  12
   2   6   7 616.898 111.118   6
  -2  -6  -7 392.375 86.5909   2
   2   6   7 637.066 110.466  10
   2   6   7 645.788 66.2681   9
  -2  -6  -7 549.149 103.531   3
   2   6   7 546.273 88.1248  13
  -2  -6  -7 571.705 58.4477   4
   2   6   8 57.6393 40.8760  12
   2   6   8 161.841 70.8133   6
   2   6   8 44.2519 46.1309  10
   2   6   8 100.418 57.7670  13
  -2  -6  -8 98.7935 64.8637   2
  -2  -6  -8-14.9466 40.7163   3
   2   6   8 65.8731 26.0299   9
   2   6   8 64.4878 38.4893   5
   2   6   9 3097.11 191.937  12
  -2  -6  -9 3189.14 245.877   2
  -2  -6  -9 3506.18 262.690   3
   2   6   9 3640.82 263.488  10
   2   6   9 3437.05 182.950   5
   2   6   9 3648.37 240.410  13
   2   6   9 3403.41 258.506   6
  -2  -6 -10 1893.93 195.950   2
   2   6  10 1942.24 145.918   5
  -2  -6 -10 1578.68 182.202   3
   2   6  10 1721.51 149.981  12
   2   6  10 1821.66 193.728  10
   2   6  10 1905.35 186.128  13
   2   6  10 2114.65 209.063   6
   2   6  11 610.410 101.336  12
   2   6  11 603.633 118.092  10
   2   6  11 794.856 128.455  13
  -2  -6 -11 420.336 100.192   3
  -2  -6 -11 615.344 121.393   2
  -2  -6 -12 87.2888 83.5020   2
   2   6  12 106.213 71.0546  10
  -2  -6 -12 120.931 71.2170   3
   2   6  12 134.525 56.4373  12
   2   6  12 70.6177 55.0909  13
  -2  -6 -13 642.986 134.581   2
   2   6  13 679.851 131.191  10
   2   6  13 733.502 139.996  13
   2   7 -10 146.091 88.0611  11
   2   7 -10-25.9666 52.1815  14
   2   7  -9 164.894 86.2743  11
  -2  -7   9 41.8707 57.9472   5
   2   7  -9 31.9936 50.9186  14
   2   7  -8 2793.99 245.099  11
  -2  -7   8 3030.71 256.935   5
   2   7  -8 2906.03 224.980  14
   2   7  -7 2670.98 233.919  11
   2   7  -7 2959.88 224.318  14
  -2  -7   7 2374.00 222.281   5
   2   7  -6 20.1137 56.1925  11
  -2  -7   6 122.213 61.7550   5
   2   7  -6 120.817 64.1599  14
  -2  -7   5 3545.48 240.959   5
  -2  -7   5 2825.92 251.010   2
   2   7  -5 3078.36 236.849  11
   2   7  -5 3443.02 225.884  14
   2   7  -4 2017.64 184.806  11
  -2  -7   4 1774.26 193.940   2
  -2  -7   4 1876.80 170.284   5
   2   7  -4 2102.91 171.117  14
   2   7  -3 6956.27 341.368  11
   2   7  -3 6902.72 357.031   6
  -2  -7   3 6958.36 312.150   5
   2   7  -3 6534.12 300.691  14
  -2  -7   3 6926.40 369.375   2
   2   7  -2 1126.29 119.635  14
   2   7  -2 1253.18 150.375   6
  -2  -7   2 1017.26 111.673   5
   2   7  -2 1218.28 140.984  11
  -2  -7   2 1253.64 158.191   2
  -2  -7   1 1520.29 168.541   2
  -2  -7   1 1622.78 130.421   5
   2   7  -1 1479.05 153.296  11
   2   7  -1 1406.89 153.319   6
   2   7  -1 1465.17 137.345  14
   2   7   0 978.722 118.038  11
   2   7   0 894.036 125.039   6
  -2  -7   0 935.249 92.3711   5
   2   7   0 955.892 82.8380   5
  -2  -7   0 966.121 129.791   2
   2   7   0 970.205 107.825  14
   2   7   1-1.22900 38.5035   6
   2   7   1-38.4560 39.2840  14
   2   7   1-6.40631 18.5690   5
  -2  -7  -1 21.0593 63.9907   2
   2   7   1 25.6154 32.1214   4
  -2  -7  -2 606.673 55.6160  12
   2   7   2 519.185 91.2438   6
   2   7   2 649.136 91.6705  14
   2   7   2 647.301 60.6119   5
   2   7   2 621.535 85.8117   8
  -2  -7  -2 621.470 105.683   2
   2   7   2 597.283 67.1519   4
   2   7   2 613.778 39.2547  13
   2   7   3 841.940 116.224   6
   2   7   3 768.179 90.5331   8
   2   7   3 724.101 60.8731   5
   2   7   3 834.145 75.6844   4
   2   7   3 702.523 111.893  10
   2   7   3 822.619 105.947  14
   2   7   3 791.212 61.3819  13
  -2  -7  -3 675.426 102.877   3
  -2  -7  -3 684.986 107.929   2
  -2  -7  -3 792.677 61.3554  12
  -2  -7  -4 102.638 25.6391  12
   2   7   4 57.8457 47.2888   6
   2   7   4 150.804 72.4503  10
   2   7   4 52.8032 23.4390   5
  -2  -7  -4 5.20334 49.3449   2
   2   7   4 114.258 40.2223   8
  -2  -7  -4 8.73075 40.1552   3
   2   7   4 65.6584 25.9291   4
   2   7   4 89.7996 31.0371  13
  -2  -7  -5 4922.03 280.129   2
   2   7   5 5005.17 194.980   8
   2   7   5 4926.10 210.384   9
   2   7   5 5178.78 214.997  13
  -2  -7  -5 4870.93 286.675   3
   2   7   5 4731.96 166.303   4
   2   7   5 4805.96 290.816  10
   2   7   5 4957.59 287.993   6
  -2  -7  -6 4114.32 266.137   3
   2   7   6 4469.92 285.454  10
   2   7   6 4359.87 190.333   9
   2   7   6 4333.81 214.297  13
  -2  -7  -6 4324.26 266.996   2
   2   7   6 4091.97 269.719   6
   2   7   7 1029.91 142.461   6
   2   7   7 1192.58 148.511  10
   2   7   7 1267.82 124.578  13
  -2  -7  -7 1286.43 150.209   2
   2   7   7 1213.32 96.3495   9
  -2  -7  -7 1189.10 151.470   3
   2   7   8 171.731 77.1000   6
   2   7   8 150.196 42.9700  12
  -2  -7  -8 185.555 73.1426   2
   2   7   8 165.048 77.8084  10
   2   7   8 163.073 40.3771   9
  -2  -7  -8 194.496 67.8071   3
   2   7   8 243.117 68.0338  13
   2   7   9 839.937 137.427   6
  -2  -7  -9 1194.05 156.658   2
   2   7   9 971.973 146.502  10
  -2  -7  -9 919.474 146.160   3
   2   7   9 1138.76 137.804  13
  -2  -7 -10 2131.82 206.507   2
   2   7  10 2446.58 233.412  10
   2   7  10 2332.11 205.250  13
  -2  -7 -10 2026.82 212.800   3
   2   7  10 2092.20 218.663   6
  -2  -7 -11 424.481 105.909   2
  -2  -7 -11 438.906 110.211   3
   2   7  11 406.784 106.413  10
   2   7  11 431.324 105.064  13
   2   7  12 180.918 78.8770  13
  -2  -7 -12 207.201 84.7849   2
   2   7  12 169.568 83.2195  10
  -2  -7 -12 121.125 70.7464   3
  -2  -7 -13 4.86545 49.7384   2
   2   7  13-27.5406 68.8703  10
   2   7  13 34.0804 50.1526  13
   2   8  -9 36.3171 62.9969  14
   2   8  -8 152.430 85.4632  11
  -2  -8   8 149.398 78.7899   5
   2   8  -8 29.8839 54.0821  14
  -2  -8   7 159.338 70.0299   5
   2   8  -7 111.117 64.8388  14
   2   8  -7 83.9147 63.4048  11
  -2  -8   6 239.110 86.9006   5
   2   8  -6 143.455 61.0773  14
   2   8  -6 192.531 92.3574  11
   2   8  -5 266.610 90.1014   6
   2   8  -5 149.698 67.2856  11
  -2  -8   5 165.618 75.1576   5
   2   8  -5 124.259 58.3143  14
   2   8  -4 441.763 103.837  11
   2   8  -4 384.106 99.8896   6
  -2  -8   4 449.511 89.1232   5
  -2  -8   4 427.127 102.518   2
   2   8  -4 340.777 80.2359  14
   2   8  -3 5434.84 320.249  11
   2   8  -3 6068.13 350.422   6
  -2  -8   3 5749.87 350.274   2
   2   8  -3 5942.24 299.340  14
  -2  -8   3 6019.81 300.260   5
  -2  -8   2 117.726 81.8083   2
   2   8  -2 104.080 72.3628   6
   2   8  -2 86.0939 51.4742  14
  -2  -8   2 40.2276 43.3554   5
   2   8  -2 162.501 68.1189  11
   2   8  -1 17693.5 603.997  11
  -2  -8   1 17688.3 615.261   2
   2   8  -1 18948.3 625.497   6
  -2  -8   1 19149.4 521.633   5
   2   8  -1 18928.3 559.802  14
  -2  -8   0 5056.66 306.975   2
   2   8   0 4881.41 260.764  14
   2   8   0 4681.67 294.922   6
   2   8   1 6605.76 347.660   6
   2   8   1 6570.30 257.728   4
   2   8   1 6511.27 307.112  14
  -2  -8  -1 6592.16 352.523   2
   2   8   2 3683.40 256.856   6
   2   8   2 4111.20 225.067   8
   2   8   2 4140.18 242.158  14
  -2  -8  -2 4008.97 259.580   2
   2   8   3 707.735 114.559   6
   2   8   3 539.748 107.766  10
  -2  -8  -3 679.468 112.792   2
   2   8   3 835.875 110.692  14
   2   8   3 613.572 65.7575   4
   2   8   3 774.047 95.0612   8
   2   8   4 36324.0 938.422   6
  -2  -8  -4 36120.7 932.176   3
   2   8   4 36726.6 941.133  10
   2   8   4 36436.9 755.891   8
  -2  -8  -4 37251.9 916.296   2
   2   8   4 39362.5 671.999   4
   2   8   4 38273.0 682.274  13
   2   8   5 20372.2 663.650   6
  -2  -8  -5 21494.6 678.237   3
  -2  -8  -5 21318.2 653.526   2
   2   8   5 21170.2 682.520  10
   2   8   5 20978.1 485.395   8
   2   8   5 21368.1 492.735  13
   2   8   6 1109.71 151.561   6
   2   8   6 1568.01 178.321  10
   2   8   6 1618.92 127.694  13
   2   8   6 1336.69 114.575   9
  -2  -8  -6 1340.03 156.826   2
  -2  -8  -6 1225.84 158.879   3
   2   8   7 46.6822 49.7570   6
   2   8   7 16.1752 54.6716  10
  -2  -8  -7 118.033 67.5504   2
   2   8   7 107.971 35.9183   9
  -2  -8  -7 166.682 71.9954   3
   2   8   7 198.324 59.7829  13
   2   8   8 765.526 131.264   6
   2   8   8 751.268 138.503  10
  -2  -8  -8 914.987 137.673   2
  -2  -8  -8 711.181 133.248   3
   2   8   8 803.240 111.461  13
  -2  -8  -9 727.367 127.843   2
   2   8   9 800.379 139.306  10
   2   8   9 511.028 101.883  13
  -2  -8  -9 676.458 134.447   3
   2   8   9 756.588 143.545   6
   2   8  10 157.819 88.3031   6
   2   8  10 109.967 74.1140  10
  -2  -8 -10 206.808 85.6473   2
  -2  -8 -10 115.890 66.8158   3
   2   8  10 170.287 70.1073  13
   2   8  11 241.348 83.8860  13
  -2  -8 -11 190.619 78.0718   2
   2   8  11 201.120 83.4032  10
  -2  -8 -11 229.990 94.0934   3
   2   8  11 338.174 102.834   6
  -2  -8 -12 900.562 145.723   2
   2   8  12 929.459 139.310  13
   2   9  -7 177.570 87.5148  11
  -2  -9   7 144.124 80.7821   5
   2   9  -7 174.072 80.2935  14
   2   9  -6-36.5654 54.0694   6
  -2  -9   6 32.8978 51.4394   5
   2   9  -6 3.29215 55.1173  14
   2   9  -5 70.2084 62.4523   6
  -2  -9   5 121.612 66.8407   5
   2   9  -5 108.289 71.1099  11
   2   9  -5 72.6333 58.0111  14
   2   9  -4 124.305 67.5587  11
  -2  -9   4 288.708 99.4271   2
   2   9  -4 240.964 74.2768  14
  -2  -9   4 52.8555 49.4364   5
   2   9  -4 254.775 90.7341   6
  -2  -9   3 199.919 98.3336   2
   2   9  -3 340.191 99.5413  11
   2   9  -3 385.750 98.9251   6
   2   9  -3 423.315 93.7612  14
  -2  -9   3 353.844 81.7907   5
   2   9  -2 307.952 94.7930   6
  -2  -9   2 345.981 78.4012   5
  -2  -9   2 312.657 111.612   2
   2   9  -2 221.164 79.3384  11
   2   9  -2 284.253 73.4992  14
   2   9  -1 2040.76 204.961  11
   2   9  -1 1969.28 201.482   6
   2   9  -1 2260.53 188.195  14
  -2  -9   1 1799.05 201.620   2
   2   9   0 415.917 100.692   6
   2   9   0 589.537 96.8423  14
  -2  -9   0 367.915 108.796   2
   2   9   1 44.9312 49.3436   6
   2   9   1 9.72789 48.9697  14
   2   9   1 74.5040 38.8980   4
  -2  -9  -1 144.826 71.1540   2
   2   9   2 280.067 87.5186   6
   2   9   2 390.439 81.3577   8
  -2  -9  -2 70.2421 71.0470   2
   2   9   2 302.122 78.6616  14
   2   9   3 4879.08 313.377   6
   2   9   3 4016.10 292.645  10
   2   9   3 4551.19 274.389  14
   2   9   3 4807.48 242.685   8
  -2  -9  -3 4717.03 300.887   2
   2   9   4 10386.2 473.612  10
  -2  -9  -4 10171.4 451.003   2
   2   9   4 10866.8 355.238   8
   2   9   4 10220.6 465.109   6
  -2  -9  -5 1885.74 203.368   3
   2   9   5 1727.73 194.481  10
   2   9   5 1813.32 194.894   6
  -2  -9  -5 2064.53 198.175   2
  -2  -9  -6 2501.04 231.237   3
   2   9   6 3149.09 264.440  10
   2   9   6 2638.94 171.003   9
   2   9   6 2260.04 222.295   6
  -2  -9  -6 2725.80 228.913   2
   2   9   7 380.428 103.390   6
   2   9   7 390.955 100.954  10
  -2  -9  -7 454.384 105.646   2
   2   9   8 300.942 91.1521  10
  -2  -9  -8 421.233 97.6664   2
  -2  -9  -8 400.776 109.300   3
   2   9   9 443.803 114.572   6
   2   9   9 252.743 86.5419  10
  -2  -9  -9 298.085 86.8111   2
  -2  -9  -9 175.666 80.0091   3
   2   9  10 938.257 158.824  10
   2   9  10 1156.31 171.349   6
  -2  -9 -10 1169.19 161.088   2
  -2  -9 -10 891.268 161.300   3
  -2  -9 -11 9.86864 54.2544   2
  -2  -9 -12 54.3310 66.3345   2
  -2 -10   6 346.477 103.816   5
   2  10  -5 193.080 79.4433  14
  -2 -10   5 136.594 68.9169   5
  -2 -10   4 703.847 142.726   2
   2  10  -4 483.731 123.000   6
   2  10  -4 663.622 129.281  11
  -2 -10   4 649.371 114.573   5
   2  10  -4 845.494 130.539  14
   2  10  -3 501.009 112.640  11
  -2 -10   3 709.740 145.100   2
  -2 -10   3 653.461 110.433   5
   2  10  -3 761.574 143.424   6
   2  10  -3 447.564 96.3391  14
  -2 -10   2 267.993 100.035   2
   2  10  -2 234.746 86.3148   6
   2  10  -2 398.850 105.303  11
   2  10  -2 202.258 76.4003  14
  -2 -10   1 729.222 144.429   2
   2  10  -1 874.568 147.316   6
   2  10  -1 1015.25 137.752  14
   2  10   0 218.408 77.2448   6
   2  10   0 181.195 69.6067  14
  -2 -10   0 219.945 102.656   2
   2  10   1 186.566 76.0283  14
   2  10   1 183.162 79.4959   6
   2  10   1 301.184 79.0762   8
  -2 -10  -1-4.42876 77.3741   2
   2  10   2 1887.64 203.482   6
   2  10   2 1692.81 174.495  14
  -2 -10  -2 1805.18 193.838   2
   2  10   2 1427.02 146.363   8
   2  10   3 72.0540 55.0705   6
   2  10   3 147.161 73.8721  10
   2  10   3 128.860 63.3669  14
  -2 -10  -3 232.412 78.5631   2
   2  10   4 541.849 121.346  10
   2  10   4 497.740 113.289   6
  -2 -10  -4 412.966 111.321   2
   2  10   5 251.298 87.0272   6
   2  10   5 214.518 85.4721  10
  -2 -10  -5 308.314 99.4209   2
   2  10   6 867.707 145.779   6
   2  10   6 729.575 140.816  10
  -2 -10  -6 980.476 153.022   3
  -2 -10  -6 826.461 133.735   2
   2  10   7 82.0936 71.1278   6
   2  10   7 14.9456 50.9230  10
  -2 -10  -7 9.18596 54.7677   2
  -2 -10  -7 103.881 77.2052   3
   2  10   8 649.697 133.491   6
   2  10   8 671.799 139.611  10
  -2 -10  -8 547.554 118.790   2
  -2 -10  -8 611.076 134.398   3
   2  10   9 249.653 94.6544   6
  -2 -10  -9 426.069 108.232   2
  -2 -10 -10 860.935 142.774   2
  -2 -10 -11 920.330 150.347   2
   2  11  -3 5539.95 330.261  14
  -2 -11   2 2530.81 255.486   2
   2  11  -2 2568.79 219.975  14
  -2 -11   1 62.3303 63.8706   2
   2  11  -1 63.3322 61.9486  14
   2  11   0 391.521 110.705   6
   2  11   0 578.312 116.664  14
  -2 -11   0 370.656 111.198   2
   2  11   1 912.746 155.740   6
   2  11   1 759.198 122.149  14
  -2 -11  -1 661.745 132.061   2
   2  11   2 1409.34 188.665   6
   2  11   2 1577.09 177.761  14
  -2 -11  -2 1293.32 179.936   2
  -2 -11  -3 1429.14 183.520   2
   2  11   3 1571.22 194.271   6
   2  11   3 1457.26 195.082  10
   2  11   4 595.014 122.988   6
   2  11   4 442.104 115.591  10
  -2 -11  -4 832.508 144.675   2
   2  11   5 899.980 152.670   6
   2  11   5 1361.34 185.214  10
  -2 -11  -5 1415.79 178.167   2
   2  11   6 973.769 159.406   6
  -2 -11  -6 834.713 141.202   2
  -2 -11  -7 1308.40 167.551   2
  -2 -11  -8-7.96755 65.9084   2
  -2 -11  -9 645.610 120.983   2
   2  12   0 110.580 65.7932  14
   2  12   1 985.491 151.368  14
   2  12   2 168.065 83.4354  14
  -2 -12  -2 104.414 88.9260   2
  -2 -12  -3 1745.87 203.429   2
  -2 -12  -4 117.228 98.6772   2
  -2 -12  -5 211.043 95.5877   2
  -2 -12  -6 235.652 99.7913   2
   3 -11  -4 160.838 107.929  15
   3 -11  -3 411.115 117.116  15
   3 -11  -2 118.627 84.3841  15
   3 -11  -1 1944.38 206.435  15
  -3  10   8 4325.14 309.737  10
  -3  10   8 4101.53 292.579   9
   3 -10  -8 3711.85 299.907   7
  -3  10   7 1227.18 161.796   9
   3 -10  -7 1063.07 164.170   3
   3 -10  -7 1181.61 176.990   7
  -3  10   6 889.499 142.293   9
   3 -10  -6 1032.84 175.500   7
   3 -10  -5 984.783 162.949   7
  -3  10   5 1180.87 164.017   9
  -3  10   5 964.469 162.121  14
  -3  10   4 3007.59 256.286   9
  -3  10   4 2540.20 254.363  14
   3 -10  -4 2972.04 277.417   7
  -3  10   3 2724.00 246.703   9
  -3  10   3 2531.33 255.123  14
   3 -10  -3 2108.41 236.016   7
  -3  10   2-40.0040 62.0667  14
   3 -10  -2 119.212 85.2083   7
   3 -10  -2 112.677 91.7546  15
   3 -10  -1 1883.53 201.253  15
   3 -10  -1 1690.51 215.227   7
  -3  10   1 1720.22 208.223  14
   3 -10   0 33.9866 60.2811   7
  -3  10   0 24.6667 50.7520   6
   3 -10   0 64.0464 59.7877  15
  -3  10   0-7.54031 60.4964  11
  -3  10   0 132.865 82.0209  14
  -3  10  -1 61.8612 49.3978   6
  -3  10  -1-36.8298 65.6601  11
  -3  10  -1 167.695 78.4201  14
   3 -10   1 171.496 90.9224   7
  -3  10  -2 3968.64 314.603  11
  -3  10  -2 4263.42 273.505   6
   3 -10   2 3971.14 317.385   7
  -3  10  -3 5362.50 312.212   6
   3 -10   3 5414.80 363.504   7
  -3  10  -4-36.8312 55.3060   6
   3 -10   4 162.113 90.3247   7
  -3  10  -5 511.363 120.636   6
  -3   9  10 231.220 89.1478  10
  -3   9  10 362.897 95.9095   9
   3  -9 -10 371.415 105.939   7
  -3   9   9 29.3085 53.7027  10
  -3   9   9 16.2576 58.7549   9
   3  -9  -9-1.67605 56.1428   3
   3  -9  -9 105.772 80.1914   7
  -3   9   8 94.6991 62.7934  10
  -3   9   8 112.167 66.3821   9
   3  -9  -8 34.3830 57.6569   3
   3  -9  -8 163.337 90.1584   7
  -3   9   7 780.817 132.735   9
   3  -9  -7 930.044 146.718   3
   3  -9  -7 809.686 145.256   7
  -3   9   6 568.929 118.626   9
   3  -9  -6 567.753 120.847   7
   3  -9  -6 533.201 111.265   3
  -3   9   5 3241.98 256.181   9
   3  -9  -5 2875.11 261.121   7
  -3   9   5 3107.91 272.263  14
  -3   9   5 3091.66 206.450   6
  -3   9   4 1226.61 161.281   9
  -3   9   4 1487.34 142.677   6
  -3   9   4 1195.17 170.378  14
   3  -9  -4 1273.70 179.300   7
  -3   9   3 4997.31 322.585   9
   3  -9  -3 5024.63 335.555  15
   3  -9  -3 5002.13 344.209   7
  -3   9   3 5626.09 279.983   6
  -3   9   2 2448.92 185.049   6
   3  -9  -2 3153.43 273.191   7
  -3   9   2 3009.33 260.935  14
   3  -9  -2 2797.75 242.712  15
   3  -9  -1 104.577 72.3871   7
  -3   9   1 223.992 66.5359   6
  -3   9   1 112.551 71.6112  14
  -3   9   0 972.387 153.810  11
   3  -9   0 1035.88 145.050  15
  -3   9   0 974.847 154.239  14
   3  -9   0 1267.34 182.766   7
  -3   9   0 1054.68 126.837   6
   3  -9   1 1102.78 172.274   7
  -3   9  -1 1206.80 164.873  11
  -3   9  -1 1182.13 136.898   6
   3  -9   1 1556.73 160.973  15
  -3   9  -1 1365.53 182.704  14
  -3   9  -2 2603.58 247.422  14
  -3   9  -2 2409.39 238.483  11
  -3   9  -2 2563.09 204.115   6
   3  -9   2 2469.83 242.107   7
  -3   9  -3 334.308 105.687  11
  -3   9  -3 265.675 98.1375  14
  -3   9  -3 78.2023 55.1534   6
   3  -9   3 150.383 88.3918   7
  -3   9  -4 387.341 114.673  11
  -3   9  -4 130.328 76.1423  14
  -3   9  -4 191.010 71.4604   6
   3  -9   4 383.877 103.795   7
  -3   9  -5 375.522 98.4797   6
   3  -9   5 216.381 86.7145   7
   3  -9   6 127.322 70.4526   7
  -3   8  12 2150.71 210.613   9
  -3   8  11 3085.87 246.441   9
  -3   8  10 1553.68 169.834  10
  -3   8  10 1770.53 191.806   9
   3  -8 -10 1725.17 202.091   3
   3  -8 -10 1861.73 185.580   7
  -3   8   9 2273.17 205.897  10
   3  -8  -9 2661.01 244.061   3
  -3   8   9 2620.60 227.117   9
   3  -8  -9 2285.64 211.286   7
  -3   8   8 1600.21 177.284   9
  -3   8   8 1634.53 178.719  10
   3  -8  -8 1594.58 186.104   3
   3  -8  -8 1974.52 199.998   7
  -3   8   8 1686.52 152.862   6
  -3   8   7 185.648 63.4448   6
   3  -8  -7 128.136 74.8824   7
  -3   8   7 208.672 74.2296   9
   3  -8  -7 165.676 74.0539   3
   3  -8  -6 112.221 66.3836   7
  -3   8   6 259.602 65.5463   6
  -3   8   6 217.192 68.7580   9
   3  -8  -6 294.742 93.0894   3
  -3   8   5 194.967 58.1683   6
  -3   8   5 97.8382 60.0898   9
   3  -8  -5 135.562 70.2992   3
  -3   8   5 165.853 65.2067  14
   3  -8  -5 43.3455 54.2880   7
  -3   8   4 61.5193 38.6677   6
  -3   8   4 50.6340 52.1893   9
   3  -8  -4 21.5601 61.0086   7
  -3   8   4 161.909 67.2384  14
  -3   8   3 329.902 70.8189   6
  -3   8   3 243.436 82.2768   9
  -3   8   3 336.999 94.6627  14
  -3   8   2 4369.37 231.484   6
   3  -8  -2 4070.59 296.280   7
   3  -8  -2 4009.67 275.590  15
  -3   8   2 3901.21 284.849  14
  -3   8   1 452.838 75.2084   6
  -3   8   1 604.871 113.126  11
   3  -8  -1 568.469 110.682  15
  -3   8   1 502.259 105.930  14
   3  -8  -1 474.780 110.213   7
  -3   8   0 573.999 93.6476   6
  -3   8   0 355.889 102.617  14
  -3   8   0 611.762 119.303  11
   3  -8   0 520.095 102.227  15
   3  -8   0 546.780 121.890   7
  -3   8  -1 107.617 64.3874  11
   3  -8   1 88.3522 76.2906   7
   3  -8   1 126.339 64.5248  15
  -3   8  -1 81.4186 41.5353   6
  -3   8  -1 146.135 83.3402  14
  -3   8  -2 1218.98 136.616   6
  -3   8  -2 1139.12 153.277  11
   3  -8   2 972.081 119.024  15
  -3   8  -2 1239.86 168.393  14
   3  -8   2 1409.24 173.135   7
  -3   8  -3 2205.85 187.959   6
   3  -8   3 2205.59 163.556  15
  -3   8  -3 2123.90 217.295  11
  -3   8  -3 2133.62 219.112  14
   3  -8   3 2152.23 212.556   7
   3  -8   4 103.302 77.4651   7
  -3   8  -4 144.885 84.7866  11
  -3   8  -4-37.0776 63.3135  14
  -3   8  -5 396.237 113.406  11
   3  -8   5 512.344 120.456   5
  -3   8  -5 293.335 102.154  14
   3  -8   5 346.844 99.8614   7
  -3   8  -6 1749.51 214.863  11
   3  -8   6 1933.73 222.481   5
  -3   8  -6 1305.05 183.625  14
   3  -8   6 1649.42 177.218   7
  -3   7  12 147.896 71.6078   9
  -3   7  11 1320.08 164.226   9
   3  -7 -11 1293.25 176.786   3
   3  -7 -10 2690.78 240.880   3
  -3   7  10 2255.16 194.325  10
  -3   7  10 2566.15 220.974   9
   3  -7 -10 2515.33 204.031   7
  -3   7   9 1283.71 146.595  10
  -3   7   9 1309.14 161.817   9
   3  -7  -9 1185.67 154.266   3
   3  -7  -9 1457.60 160.492   7
   3  -7  -8 2735.44 236.568   3
  -3   7   8 2504.27 216.038   9
   3  -7  -8 3157.59 241.083   7
  -3   7   8 3104.62 226.753  10
   3  -7  -7 4306.14 285.311   3
   3  -7  -7 4326.96 283.114   7
  -3   7   7 4515.23 283.293   9
  -3   7   7 4534.72 237.452   6
   3  -7  -6 2021.45 190.300   3
  -3   7   6 2240.48 196.210   9
   3  -7  -6 1965.42 189.692   7
  -3   7   6 2032.08 154.316   6
   3  -7  -5 9414.97 411.413   3
  -3   7   5 10035.2 423.907   9
  -3   7   5 9736.82 444.181  14
   3  -7  -5 9075.44 426.506   7
  -3   7   5 9491.37 337.846   6
  -3   7   4 333.235 61.9862   6
  -3   7   4 171.292 63.5610   9
   3  -7  -4 158.715 72.8053   3
   3  -7  -4 383.911 102.571   7
  -3   7   4 176.031 69.8330  14
   3  -7  -4 396.589 53.8317   2
  -3   7   3 1856.57 138.488   6
   3  -7  -3 1699.92 100.604   2
  -3   7   3 1779.65 174.711   9
   3  -7  -3 1567.48 177.591   7
  -3   7   3 1927.02 185.504  14
  -3   7   2 105.961 44.1511   6
   3  -7  -2 171.572 81.4946  15
  -3   7   2 33.2013 44.8535  14
   3  -7  -2 109.372 75.7537   7
  -3   7   1 125.685 51.6665   6
   3  -7  -1 54.3218 60.8686   7
  -3   7   1 30.8477 50.8848  11
  -3   7   1 131.749 63.2889  14
  -3   7   0 36122.2 893.748  11
   3  -7   0 35641.2 928.166   7
  -3   7   0 36831.8 778.461   6
  -3   7   0 35978.4 919.964  14
  -3   7  -1 2445.66 171.818   6
  -3   7  -1 2318.80 208.084  11
   3  -7   1 2479.42 188.340  15
   3  -7   1 2642.63 132.279  12
   3  -7   1 2727.16 230.429   7
  -3   7  -1 2776.75 227.730  14
  -3   7  -2 393.386 96.2335  11
   3  -7   2 467.654 65.7203  12
  -3   7  -2 493.855 84.7388   6
   3  -7   2 409.929 77.9223  15
  -3   7  -2 485.119 98.1839  14
   3  -7   2 364.384 86.7969   7
   3  -7   3 2290.73 153.832  12
  -3   7  -3 2404.45 217.708  11
  -3   7  -3 2263.30 212.690  14
   3  -7   3 2078.45 154.467  15
   3  -7   3 2156.70 204.630   7
   3  -7   4 157.166 52.4421  12
   3  -7   4 146.478 59.9681   7
  -3   7  -4 409.094 102.452  11
   3  -7   4 146.239 69.3956   5
   3  -7   4 222.494 55.5093  15
  -3   7  -4 193.875 80.6433  14
  -3   7  -5 344.493 104.676  11
   3  -7   5 262.800 95.7418   5
   3  -7   5 246.829 72.9439  12
  -3   7  -5 271.612 89.0474  14
   3  -7   5 329.726 88.1003   7
  -3   7  -6 163.433 86.0728  14
  -3   7  -6 52.3244 66.0363  11
   3  -7   6 45.8264 60.2514  12
   3  -7   6 44.2722 54.7418   7
   3  -7   6-3.56615 57.3897   5
   3  -7   7 1597.83 170.517  12
  -3   7  -7 1870.30 215.225  11
   3  -7   7 1639.26 203.324   5
   3  -7   7 1757.71 170.058   7
  -3   7  -7 1992.97 220.713  14
  -3   7  -8 173.187 91.5641  11
  -3   7  -8 287.132 102.408  14
   3  -7   8 64.9930 56.7481  12
   3  -7   8 85.6360 81.2869   5
   3  -7   9 1026.83 152.466  12
  -3   6  13 2357.88 217.838   9
   3  -6 -12 2421.30 239.902   3
  -3   6  12 2110.49 205.463   9
   3  -6 -11 3558.43 282.002   3
  -3   6  11 3109.09 245.522   9
  -3   6  10 405.244 83.9163  10
   3  -6 -10 368.192 96.1918   3
  -3   6  10 300.013 89.4185   9
   3  -6 -10 238.405 65.1266   7
  -3   6   9 435.000 86.0319  10
   3  -6  -9 454.658 103.213   3
  -3   6   9 390.420 87.8144   9
   3  -6  -9 447.330 92.5295   7
  -3   6   8 94.5244 47.8283  10
   3  -6  -8 102.483 62.2592   3
  -3   6   8-31.7809 42.6365   9
   3  -6  -8 60.5914 57.3073   7
  -3   6   7 266.674 73.6576   9
   3  -6  -7 246.630 77.7695   3
   3  -6  -7 251.267 72.7693   7
   3  -6  -6 2022.37 182.127   3
  -3   6   6 2101.68 184.824   9
   3  -6  -6 2222.83 105.314   2
  -3   6   6 2120.93 148.408   6
   3  -6  -6 2158.54 191.519   7
   3  -6  -5 6483.96 333.354   7
   3  -6  -5 6690.76 320.920   3
  -3   6   5 6773.03 327.703   9
  -3   6   5 6926.00 265.239   6
   3  -6  -5 6912.85 189.621   2
   3  -6  -4 913.876 62.4321   2
  -3   6   4 1025.22 125.986   9
  -3   6   4 944.913 70.5702   8
   3  -6  -4 895.750 116.567   3
   3  -6  -4 820.042 127.325   7
  -3   6   4 1112.82 135.955  14
  -3   6   4 1049.24 97.9064   6
  -3   6   4 1062.58 53.1049  12
   3  -6  -3 597.333 51.7847   2
   3  -6  -3 480.119 86.3205   3
  -3   6   3 448.885 91.6468   9
  -3   6   3 536.719 61.4699   8
  -3   6   3 502.873 69.3910   6
  -3   6   3 598.581 102.477  14
   3  -6  -3 496.174 101.794   7
  -3   6   3 573.070 37.1267  12
  -3   6   2 2702.65 152.427   6
  -3   6   2 2618.46 205.624  14
   3  -6  -2 2595.44 209.383   7
   3  -6  -2 2693.77 211.645  15
  -3   6   2 2673.59 201.510   9
  -3   6   2 2878.70 115.234   2
  -3   6   2 2712.12 109.528   4
  -3   6   2 2698.14 94.1953  12
  -3   6   1 224.774 57.3223  11
  -3   6   1 239.927 52.1074   6
   3  -6  -1 359.138 86.6631  15
  -3   6   1 173.236 34.2935   2
  -3   6   1 258.601 42.0319   4
  -3   6   1 345.255 91.4510  14
   3  -6  -1 153.292 62.8689   7
  -3   6   0 25266.3 679.418  11
   3  -6   0 25119.5 719.691   7
  -3   6   0 25578.7 581.628   6
  -3   6   0 25480.8 522.204   4
   3  -6   0 26842.5 680.713  15
  -3   6   0 25211.4 708.196  14
  -3   6   0 26593.2 523.048   2
   3  -6   1 932.226 83.7630  12
  -3   6  -1 1027.89 129.246  11
  -3   6  -1 831.793 92.5424   6
   3  -6   1 1226.38 126.000  15
  -3   6  -1 1035.20 130.504  14
   3  -6   1 1043.70 134.939   7
  -3   6  -2 18601.8 592.080  11
  -3   6  -2 19416.4 614.418  14
   3  -6   2 20184.8 535.675  15
   3  -6   2 19784.2 611.147   7
   3  -6   2 19187.5 464.631  12
   3  -6   3 1996.24 143.047  12
   3  -6   3 2097.94 196.372   5
  -3   6  -3 1983.53 184.114  11
   3  -6   3 1892.45 143.158  15
  -3   6  -3 1862.25 182.157  14
   3  -6   3 1974.15 181.689   7
   3  -6   4 551.632 87.6904  12
  -3   6  -4 449.710 91.0587  11
   3  -6   4 588.630 76.6217  15
   3  -6   4 717.558 114.580   7
   3  -6   4 663.038 122.555   5
  -3   6  -4 586.568 111.832  14
   3  -6   5 112.760 57.3603  12
  -3   6  -5 122.867 69.2390  11
   3  -6   5 76.6169 56.8512   7
   3  -6   5 40.5752 57.0694   5
   3  -6   5 35.8864 25.5320  15
  -3   6  -5 38.5057 69.3013  14
  -3   6  -6 3469.94 268.497  11
   3  -6   6 3659.45 280.861   5
  -3   6  -6 3477.87 269.794  14
   3  -6   6 3319.85 225.904   7
   3  -6   6 3519.56 234.893  12
   3  -6   7 639.306 115.689  12
  -3   6  -7 728.572 140.646  11
   3  -6   7 757.625 137.023   5
  -3   6  -7 663.860 124.953  14
   3  -6   7 554.808 94.2799   7
  -3   6  -8 256.624 83.9469  11
   3  -6   8 322.018 93.3276  12
   3  -6   8 427.725 115.668   5
  -3   6  -8 295.925 92.1923  14
   3  -6   8 175.387 74.4061  13
   3  -6   9 144.132 79.9058  12
  -3   6  -9 17.5970 56.0558  11
   3  -6   9-1.76234 62.5327   5
   3  -6   9 111.130 69.3625  13
  -3   6  -9 144.075 81.4990  14
   3  -6  10 14.5485 64.6732  12
   3  -6  10 109.686 70.6216  13
  -3   5  13 1993.09 205.363   9
   3  -5 -13 1967.47 217.589  15
   3  -5 -12 328.535 97.0923   3
  -3   5  12 334.004 89.6558   9
   3  -5 -11 4766.92 319.074   3
  -3   5  11 4235.39 288.736   9
   3  -5 -10 7209.79 307.136   7
  -3   5  10 6631.07 296.972  10
  -3   5  10 7482.40 375.237   9
   3  -5 -10 6620.73 366.519   3
   3  -5  -9 1235.60 128.246   7
   3  -5  -9 1092.35 143.647   3
  -3   5   9 1228.03 149.099   9
  -3   5   9 1314.33 128.478  10
  -3   5   8 7584.33 315.432  10
   3  -5  -8 8033.20 341.840   7
   3  -5  -8 7643.86 364.764   3
  -3   5   8 7729.46 367.294   9
   3  -5  -8 8446.78 266.199   2
  -3   5   7 3680.87 212.515  10
  -3   5   7 3439.78 232.935   9
   3  -5  -7 3557.46 151.115   2
   3  -5  -7 3510.76 129.418   4
   3  -5  -7 3350.10 217.838   7
   3  -5  -7 3389.87 228.327   3
   3  -5  -6 4696.76 157.835   2
   3  -5  -6 4563.20 257.252   3
   3  -5  -6 4871.93 265.540   7
  -3   5   6 5342.21 280.841   9
   3  -5  -6 4952.85 144.634   4
   3  -5  -5 9492.70 274.943   6
   3  -5  -5 8800.72 370.625   7
  -3   5   5 9712.76 381.524   9
  -3   5   5 9572.01 221.512   8
   3  -5  -5 9255.64 204.603   4
   3  -5  -5 9254.52 213.208   2
   3  -5  -5 9182.28 358.307   3
  -3   5   5 9342.25 297.248   6
  -3   5   4 100.912 24.8265  12
   3  -5  -4 76.9253 29.7585   6
   3  -5  -4 100.387 59.7173   7
  -3   5   4 120.539 56.5705   9
   3  -5  -4 75.1747 42.4525   3
  -3   5   4 68.5069 24.8321   8
  -3   5   4 65.7726 47.4395  14
   3  -5  -4 91.8002 21.3942   2
  -3   5   4 64.3603 33.7026   6
  -3   5   3 548.604 46.4232  12
   3  -5  -3 544.499 40.0562   2
  -3   5   3 529.620 61.6877   6
  -3   5   3 627.421 91.8095   9
   3  -5  -3 462.758 76.2902   3
  -3   5   3 529.769 58.1870   8
  -3   5   3 602.520 95.6596  14
   3  -5  -3 578.032 95.8792   7
  -3   5   2 999.650 81.1386   6
   3  -5  -2 878.760 113.436   7
  -3   5   2 1173.36 69.1498  12
  -3   5   2 1009.70 115.792   9
  -3   5   2 956.908 55.4967   2
  -3   5   2 878.672 112.117  14
  -3   5   2 1048.78 67.3962   4
   3  -5  -2 1004.49 129.141  15
  -3   5   1 889.256 79.2273   6
  -3   5   1 1016.52 111.207  11
  -3   5   1 906.252 70.2976   4
  -3   5   1 860.882 60.5807   2
   3  -5  -1 1016.82 124.693   7
  -3   5   1 850.707 110.298  14
   3  -5  -1 1009.29 119.882  15
  -3   5   1 1020.73 68.3832  12
  -3   5   0 1757.22 113.863   6
  -3   5   0 1572.84 141.442  11
  -3   5   0 1869.28 109.823   4
   3  -5   0 1848.37 153.650  15
  -3   5   0 1944.58 161.011  14
   3  -5   0 1694.80 160.984   7
  -3   5   0 1841.11 99.9451   2
  -3   5   0 1603.78 96.5514  12
   3  -5   1 7861.86 248.628  12
  -3   5  -1 7853.93 326.048  11
   3  -5   1 8516.35 320.711  15
  -3   5  -1 8016.75 271.718   6
  -3   5  -1 7810.28 341.430  14
   3  -5   1 7667.08 340.636   7
  -3   5  -1 7397.15 239.409  12
  -3   5  -1 7684.22 241.433   2
  -3   5  -2 2903.27 199.354  11
  -3   5  -2 3324.95 220.915  14
   3  -5   2 3047.38 161.891  12
   3  -5   2 2909.23 176.783  15
   3  -5   2 3098.41 210.826   7
  -3   5  -3 605.690 97.4348  11
   3  -5   3 595.861 103.003   5
   3  -5   3 897.205 97.7360  15
  -3   5  -3 666.143 104.107  14
   3  -5   3 687.370 88.6196  12
   3  -5   3 758.282 105.671   7
  -3   5  -4 168.407 71.5309  11
   3  -5   4 77.3899 51.9203   5
   3  -5   4 75.5717 40.2056  15
   3  -5   4 144.210 53.6866  12
  -3   5  -4 104.616 55.7893  14
   3  -5   4 159.089 69.2468   7
   3  -5   5 317.956 78.9647  12
  -3   5  -5 206.420 73.5386  11
   3  -5   5 319.475 82.4586   5
   3  -5   5 271.283 51.7374  15
  -3   5  -5 309.680 86.7825  14
   3  -5   5 344.180 76.8775   7
   3  -5   6 164.604 52.7218  12
  -3   5  -6 118.879 56.8481  11
   3  -5   6 167.837 72.2807   5
   3  -5   6 197.178 37.3413  15
  -3   5  -6 138.831 69.9672  14
   3  -5   6 210.657 56.0041   7
   3  -5   6 225.542 73.1530  13
   3  -5   7 65.6974 59.6782  12
   3  -5   7 106.214 64.4449  13
  -3   5  -7 56.7128 64.2700  11
   3  -5   7-0.95967 54.9464   5
   3  -5   7 85.7822 43.1633   7
  -3   5  -7 73.4735 60.9742  14
   3  -5   8 63.9726 53.2635  12
  -3   5  -8 394.120 104.738  11
   3  -5   8 27.4088 58.3592   5
   3  -5   8 247.508 68.4957   7
  -3   5  -8 219.591 78.8351  14
   3  -5   8 123.362 64.2221  13
  -3   5  -9-30.5180 67.0655  14
  -3   5  -9 58.4930 68.9956  11
   3  -5   9-42.8495 56.0945   5
   3  -5   9-77.5865 58.5847  12
   3  -5   9-29.6772 61.8909  13
   3  -5  10 180.816 80.7796  12
  -3   5 -10 264.991 98.3386  11
   3  -5  10 167.674 83.4521   5
   3  -5  10 226.781 84.6017  13
  -3   5 -10 235.691 92.7786  14
   3  -5  11 831.105 149.783  12
   3  -5  11 994.612 158.567  13
  -3   4  14 1298.19 163.334   9
  -3   4  13 1215.78 162.145  12
   3  -4 -13 825.708 144.885  15
  -3   4  13 991.818 148.411   9
  -3   4  13 1096.16 164.259   5
   3  -4 -13 914.713 146.642   3
   3  -4 -12 103.916 75.8549   3
  -3   4  12 83.7297 64.2064   9
   3  -4 -12 149.495 92.9727  15
   3  -4 -11 45.9461 61.0088   3
  -3   4  11 66.5351 53.6035   9
   3  -4 -10 3885.67 271.816   3
  -3   4  10 3781.61 203.458  10
  -3   4  10 4092.80 269.944   9
  -3   4   9 311.790 62.6779  10
   3  -4  -9 290.789 78.8852   3
  -3   4   9 517.981 96.7440   9
   3  -4  -9 300.384 62.7043   7
  -3   4   8 4956.27 227.672  10
  -3   4   8 5093.99 285.445   9
   3  -4  -8 5250.11 252.125   7
   3  -4  -8 4988.49 204.496   4
   3  -4  -8 5070.87 282.929   3
   3  -4  -7 6587.78 310.626   3
  -3   4   7 6928.78 268.243  10
  -3   4   7 6378.55 314.722   9
   3  -4  -7 6637.13 222.815   4
   3  -4  -7 7045.79 296.055   7
   3  -4  -6 4085.44 174.867   6
   3  -4  -6 3971.98 224.995   3
  -3   4   6 3916.14 235.468   9
   3  -4  -6 4102.17 157.331   4
   3  -4  -6 4255.32 230.311   7
   3  -4  -6 4284.99 151.034   2
   3  -4  -5 3957.15 162.616   6
   3  -4  -5 3966.79 225.440   7
   3  -4  -5 4156.41 219.278   3
  -3   4   5 3943.32 228.999   9
   3  -4  -5 4160.15 125.980   2
   3  -4  -5 4127.24 147.829   4
   3  -4  -4 4655.98 153.728   4
   3  -4  -4 4809.65 224.661   3
  -3   4   4 4495.79 235.811  14
  -3   4   4 4513.90 237.937   9
  -3   4   4 4490.38 158.567   8
   3  -4  -4 4973.54 168.980   6
   3  -4  -4 4205.41 105.410   2
   3  -4  -4 4386.71 233.384   7
  -3   4   4 4647.42 174.383   6
   3  -4  -3 4441.98 209.570   3
  -3   4   3 4673.58 236.457   9
   3  -4  -3 4811.93 259.954  15
  -3   4   3 4608.83 170.426   8
   3  -4  -3 4526.72 151.820   4
   3  -4  -3 4716.49 244.965   7
  -3   4   3 4540.03 235.544  14
   3  -4  -3 4510.57 152.227   6
  -3   4   3 4381.83 157.510   6
   3  -4  -2 13402.4 359.381  11
   3  -4  -2 12454.6 423.596   7
   3  -4  -2 12935.9 372.201   3
  -3   4   2 12935.3 414.013   9
  -3   4   2 14090.7 341.138   8
  -3   4   2 13176.4 294.846   4
  -3   4   2 12972.7 293.921   6
  -3   4   2 12856.0 412.271  14
   3  -4  -2 12621.4 425.261  15
  -3   4   2 13563.9 297.262  12
  -3   4   1 11484.8 275.546   6
  -3   4   1 12344.7 365.685  11
  -3   4   1 12017.5 330.426   3
  -3   4   1 11702.7 233.252   2
   3  -4  -1 11899.6 399.011  15
  -3   4   1 11594.4 384.388  14
  -3   4   1 12219.8 284.355  12
   3  -4  -1 11906.7 404.784   7
  -3   4   1 12018.3 290.317   4
  -3   4   0 11.5479 24.4427  12
  -3   4   0-7.77227 31.5962  11
   3  -4   0 29.5670 39.6424   7
  -3   4   0 50.3790 26.1348   4
  -3   4   0-3.50934 17.9874   6
   3  -4   0 30.1939 42.7816  15
  -3   4   0 34.9026 23.7576   2
  -3   4   0 53.5082 43.6821  14
  -3   4  -1 147.308 38.0471  12
  -3   4  -1 170.511 39.1279   4
  -3   4  -1 142.199 54.6027  11
   3  -4   1 167.048 40.8420  12
   3  -4   1 146.979 52.5150  15
  -3   4  -1 292.598 66.7967  14
   3  -4   1 148.615 60.0772   7
  -3   4  -1 155.004 37.8703   2
  -3   4  -2 130.450 37.6944  12
  -3   4  -2 107.845 38.2860   2
  -3   4  -2 99.0440 44.3179  11
  -3   4  -2 149.089 53.7792  14
   3  -4   2 109.528 35.5105  12
   3  -4   2 101.567 42.3594  15
   3  -4   2 113.319 51.6192   7
  -3   4  -3 1862.27 153.830  11
   3  -4   3 2120.93 176.159   5
   3  -4   3 1824.67 128.687  15
   3  -4   3 1903.45 137.890  12
   3  -4   3 1967.26 156.789   7
  -3   4  -3 1926.00 160.991  14
   3  -4   4 336.117 79.1495   5
  -3   4  -4 335.310 77.0479  11
   3  -4   4 229.805 60.6880  13
  -3   4  -4 279.709 71.4690  14
   3  -4   4 185.954 56.0602  12
   3  -4   4 318.434 70.7238   7
   3  -4   4 260.690 48.9697  15
  -3   4  -5 54.1541 40.8666  11
  -3   4  -5 49.2520 42.7510  14
   3  -4   5 95.4546 58.8567   5
   3  -4   5-0.32385 37.2707   7
   3  -4   5 93.1735 54.6224  13
   3  -4   5 28.8492 32.4834  15
  -3   4  -6 1434.66 157.818  11
   3  -4   6 1551.23 155.172  12
   3  -4   6 1659.10 174.841   5
   3  -4   6 1529.10 132.510   7
   3  -4   6 1342.67 96.5493  15
  -3   4  -6 1333.71 154.959  14
   3  -4   6 1370.08 148.681  13
   3  -4   7 30.9756 46.8012  12
   3  -4   7 76.6868 60.4060   5
  -3   4  -7 81.4241 64.0264  14
   3  -4   7 32.2919 39.7221   7
  -3   4  -7 130.317 65.5284  11
   3  -4   7 99.7342 65.2986  13
   3  -4   8-6.61673 48.2297  12
  -3   4  -8 11.1420 54.4691  11
   3  -4   8 188.102 75.8132   5
   3  -4   8 123.083 64.4530  13
  -3   4  -8 154.645 72.8441  14
   3  -4   8 28.2363 38.2916   7
   3  -4   9 1596.03 185.172  12
  -3   4  -9 1751.56 196.100  14
   3  -4   9 1554.41 182.241  13
  -3   4  -9 1882.21 205.693  11
   3  -4   9 1819.63 199.941   5
  -3   4 -10 59.9730 63.8477  11
   3  -4  10 200.914 84.9754   5
   3  -4  10 210.395 96.8667  12
   3  -4  10 244.205 86.2317  13
  -3   4 -10 225.118 84.1040  14
   3  -4  11 69.6273 71.6359   5
  -3   4 -11 17.7592 54.1360  11
  -3   4 -11 78.1969 65.3783  14
   3  -4  11 18.1502 70.3140  12
   3  -4  11-32.3688 57.3852  13
   3  -4  12 1254.83 179.429  13
  -3   3  14 1153.40 167.629  12
  -3   3  14 1160.98 160.640   9
  -3   3  13 7764.95 413.273   9
  -3   3  13 8871.12 462.467   5
   3  -3 -13 8427.27 442.838   3
  -3   3  13 8268.26 455.856  13
   3  -3 -12-3.52943 60.4700  15
   3  -3 -12 18.3859 56.4812   3
  -3   3  12-30.2480 54.9130   9
  -3   3  12 34.5975 55.8570   5
   3  -3 -11 1.21021 45.1265   3
  -3   3  11 24.2001 43.2336   9
   3  -3 -11 64.1733 63.0252  15
   3  -3 -10 255.548 83.6110   3
  -3   3  10 240.488 81.8284   9
   3  -3 -10 317.256 99.8395  15
   3  -3  -9 42.2248 44.9780   3
  -3   3   9 45.0399 27.5439  10
  -3   3   9 60.6410 55.2722   9
   3  -3  -9 84.0206 30.8049   8
   3  -3  -9 126.890 49.1121   7
   3  -3  -8 20255.1 589.835   3
  -3   3   8 20239.4 471.355  10
  -3   3   8 20086.6 601.441   9
   3  -3  -8 20232.3 499.831   7
   3  -3  -7 3264.89 207.738   3
   3  -3  -7 3407.56 187.140   7
  -3   3   7 3298.96 164.417  10
   3  -3  -7 3589.93 144.863   8
  -3   3   7 3249.10 218.447   9
   3  -3  -6 9651.46 347.383   3
  -3   3   6 9586.30 289.773  10
  -3   3   6 9280.51 365.629   9
   3  -3  -6 9632.66 252.030   8
   3  -3  -6 9136.17 282.546   4
   3  -3  -6 9437.25 329.889   7
   3  -3  -6 9645.15 283.116   6
  -3   3   5 4477.06 221.247   1
   3  -3  -5 4299.31 210.598   3
  -3   3   5 4628.03 238.075   9
   3  -3  -5 4662.62 163.617   8
   3  -3  -5 4557.75 175.158   4
   3  -3  -5 4576.57 221.717   7
   3  -3  -5 4329.43 248.321  15
   3  -3  -5 4387.67 167.408   6
   3  -3  -4 359.931 42.8684   6
  -3   3   4 395.703 48.5497   8
   3  -3  -4 304.823 49.8039  11
   3  -3  -4 295.582 25.4958   2
  -3   3   4 328.325 67.6044   1
  -3   3   4 293.479 50.4195   3
   3  -3  -4 386.700 60.9164   3
  -3   3   4 313.526 65.0752   9
   3  -3  -4 429.623 92.1030  15
   3  -3  -4 429.006 50.9758   4
   3  -3  -4 305.218 63.3761   7
   3  -3  -4 256.117 24.2057   2
   3  -3  -3 768.512 51.7059   6
  -3   3   3 726.735 70.9296   3
   3  -3  -3 722.445 69.7681  11
   3  -3  -3 668.173 61.6370   4
  -3   3   3 837.008 91.0940  14
   3  -3  -3 631.508 73.5330   3
  -3   3   3 723.748 91.4676   9
  -3   3   3 748.741 65.8355   8
   3  -3  -3 858.677 104.550  15
   3  -3  -3 752.436 97.0595   7
  -3   3   3 714.751 102.452   1
   3  -3  -2 13167.4 331.473  11
   3  -3  -2 13727.9 419.040  15
   3  -3  -2 13042.0 339.627   3
   3  -3  -2 13239.8 406.231   7
  -3   3   2 13419.7 393.471   9
  -3   3   2 13484.8 331.339   8
   3  -3  -2 13351.3 315.023   4
  -3   3   2 13842.0 307.284   4
  -3   3   2 13427.8 387.787  14
  -3   3   2 13295.2 331.159   3
   3  -3  -2 13297.5 366.842  14
  -3   3   2 13334.4 409.618   1
  -3   3   2 13600.3 262.452   6
  -3   3   1 44114.2 737.893  12
  -3   3   1 43843.1 668.347   6
   3  -3  -1 44552.5 819.901  14
  -3   3   1 43561.4 788.566  11
  -3   3   1 43495.2 757.287   3
  -3   3   1 44358.5 745.953   4
  -3   3   1 43528.4 849.630   9
  -3   3   1 41767.5 880.355   1
  -3   3   1 43351.9 787.316   8
   3  -3  -1 43504.9 878.426   7
   3  -3  -1 44411.6 773.720  11
  -3   3   1 44470.4 842.413  14
   3  -3  -1 43394.1 760.675   4
   3  -3  -1 42198.8 869.349  15
  -3   3   0 5653.12 216.720  11
   3  -3   0 6007.77 210.920  11
   3  -3   0 6091.81 261.710   7
  -3   3   0 6054.38 200.911   3
  -3   3   0 6222.95 203.550   4
   3  -3   0 6333.83 255.796  15
   3  -3   0 6107.41 229.890  14
  -3   3   0 5983.49 161.771   6
  -3   3   0 5749.98 192.278  12
  -3   3   0 6027.07 246.005  14
  -3   3   0 5992.77 154.106   2
  -3   3   0 5824.04 263.359   1
   3  -3   1 5817.35 206.895  12
  -3   3  -1 5849.83 230.920  11
   3  -3   1 6187.31 220.138  11
  -3   3  -1 5929.28 182.018   2
  -3   3  -1 5848.89 210.264   4
  -3   3  -1 6100.97 265.758   1
  -3   3  -1 6165.34 208.733   3
   3  -3   1 6049.55 244.003  15
  -3   3  -1 6089.61 251.718  14
   3  -3   1 6082.89 262.397   7
  -3   3  -1 6156.57 208.430  12
  -3   3  -2 9768.94 321.660  11
   3  -3   2 10164.1 341.284   7
  -3   3  -2 9941.54 297.923   4
   3  -3   2 9622.25 345.415   5
  -3   3  -2 9487.27 340.087   1
  -3   3  -2 10062.8 306.185  15
   3  -3   2 10143.1 302.532  12
  -3   3  -2 10152.2 341.269  14
   3  -3   2 9298.19 304.032  15
  -3   3  -2 9551.85 287.748  12
  -3   3  -3 8094.87 307.286   1
  -3   3  -3 7957.84 302.572  11
   3  -3   3 8209.78 323.341   5
   3  -3   3 7662.92 269.712  15
  -3   3  -3 7878.48 314.057  14
  -3   3  -3 8258.45 266.779  15
   3  -3   3 8565.75 308.570   7
   3  -3   3 7780.35 287.077  12
  -3   3  -4 4303.60 223.278   1
   3  -3   4 4527.43 241.282  13
   3  -3   4 4365.75 240.633   5
  -3   3  -4 4350.59 237.313  14
  -3   3  -4 4636.82 190.923  15
   3  -3   4 4549.09 220.086   7
   3  -3   4 4604.14 194.383  15
  -3   3  -4 4762.25 242.442  11
   3  -3   4 4228.96 222.338  12
   3  -3   5 36767.0 763.721   7
   3  -3   5 36952.0 855.515   5
  -3   3  -5 35931.9 686.119  15
  -3   3  -5 35549.5 834.244  14
   3  -3   5 36884.6 847.128  13
  -3   3  -5 36234.8 831.937  11
   3  -3   5 36042.5 702.103  15
   3  -3   5 38826.2 838.770  12
  -3   3  -6 118.613 63.7848  14
   3  -3   6-23.9189 39.7690  12
  -3   3  -6-40.1159 46.7836  11
   3  -3   6-29.6216 39.6658   5
  -3   3  -6 70.8156 35.9824  15
   3  -3   6-30.2132 36.7268   7
   3  -3   6-0.40436 38.1006  13
   3  -3   7 231.176 79.5410  12
  -3   3  -7 144.261 63.2255  11
   3  -3   7 108.989 60.0063   5
   3  -3   7 145.048 47.4445   7
  -3   3  -7 233.379 74.9681  14
   3  -3   7 103.510 56.7521  13
   3  -3   8 323.006 90.9968  12
  -3   3  -8 421.557 94.9571  14
  -3   3  -8 339.651 85.0095  11
   3  -3   8 422.740 98.8393   5
   3  -3   8 326.637 83.1092  13
   3  -3   8 327.335 53.7421   7
   3  -3   9 474.903 105.513  12
  -3   3  -9 358.512 89.5818  11
  -3   3  -9 553.657 116.136  14
   3  -3   9 259.876 82.2299   5
   3  -3   9 386.159 91.0520  13
  -3   3 -10 3629.90 281.683  11
   3  -3  10 3711.45 284.866   5
  -3   3 -10 3777.76 286.505  14
   3  -3  10 3902.68 291.684  13
   3  -3  10 3316.68 273.324  12
   3  -3  11 752.608 152.356  12
  -3   3 -11 689.278 138.152  11
   3  -3  11 706.381 142.735   5
  -3   3 -11 1010.05 162.301  14
   3  -3  11 915.387 156.057  13
  -3   3 -12 23.4714 63.2912  11
   3  -3  12 205.988 93.6896  12
  -3   3 -12 197.069 90.9473  14
   3  -3  12 260.484 102.371   5
   3  -3  12 267.957 104.013  13
   3  -2 -14 25.6108 53.8439  11
  -3   2  14 315.773 132.306   9
  -3   2  13-71.4589 53.1269  13
   3  -2 -13 117.614 74.8421   3
  -3   2  13 67.1863 73.6434   9
  -3   2  13 73.2742 66.2926   5
   3  -2 -12 841.601 142.054   3
  -3   2  12 602.750 120.489   9
  -3   2  12 815.101 142.614   5
   3  -2 -12 888.383 121.723  15
  -3   2  12 788.737 138.990  13
  -3   2  11 1522.84 177.200   9
  -3   2  11 1602.10 184.375   5
   3  -2 -11 2072.11 200.615   3
   3  -2 -11 1586.47 161.301  15
  -3   2  10 991.599 139.996   9
   3  -2 -10 1191.93 109.474   8
   3  -2 -10 1415.98 158.785   3
   3  -2 -10 1112.17 142.612  15
   3  -2  -9 726.147 84.6409   8
  -3   2   9 683.660 69.3762  10
   3  -2  -9 651.840 106.022   3
  -3   2   9 683.641 115.879   9
   3  -2  -9 757.304 114.542  15
   3  -2  -9 745.503 76.4197   7
   3  -2  -8 8919.17 364.056   3
   3  -2  -8 8995.82 284.051   7
  -3   2   8 8699.15 253.402  10
  -3   2   8 8896.49 380.078   9
   3  -2  -8 9006.34 288.801   8
   3  -2  -8 8387.27 358.697  15
  -3   2   7 6411.61 243.941   1
   3  -2  -7 6604.99 290.299   3
   3  -2  -7 6274.74 223.032   2
  -3   2   7 6380.25 204.282  10
  -3   2   7 5598.19 286.038   9
   3  -2  -7 6567.12 230.877   8
   3  -2  -7 6345.57 300.090  15
   3  -2  -7 6450.33 241.651   7
  -3   2   7 6137.45 223.244   7
   3  -2  -6 15115.4 436.180   3
   3  -2  -6 15209.0 351.900   2
  -3   2   6 15004.8 383.513   7
  -3   2   6 14727.0 336.518  10
  -3   2   6 14498.8 460.406   9
   3  -2  -6 14964.0 369.304   8
   3  -2  -6 14693.9 463.007  15
   3  -2  -6 15001.2 402.669   7
  -3   2   6 14705.5 403.372   1
   3  -2  -6 15186.3 373.226   6
  -3   2   5 693.713 81.3498   1
   3  -2  -5 653.353 56.9627   2
   3  -2  -5 628.799 70.9994   1
  -3   2   5 643.136 59.2892  10
   3  -2  -5 480.128 65.6732   3
  -3   2   5 576.098 86.2179   9
   3  -2  -5 716.090 68.9661   8
   3  -2  -5 582.357 94.1379  15
   3  -2  -5 650.739 74.8032   7
  -3   2   5 635.820 71.8183   7
   3  -2  -5 702.750 66.8513   6
   3  -2  -4 4451.25 127.860   2
   3  -2  -4 4238.85 182.336   3
   3  -2  -4 4345.99 223.257  15
   3  -2  -4 4204.61 198.392   7
   3  -2  -4 4524.50 192.448   1
  -3   2   4 4269.69 212.625   9
  -3   2   4 4694.92 196.519   7
   3  -2  -4 4433.50 179.154   4
  -3   2   4 4259.78 201.322   1
   3  -2  -4 4095.70 181.750  14
   3  -2  -4 4220.05 166.463   8
   3  -2  -4 4308.80 147.630   6
  -3   2   4 4616.18 180.115   3
  -3   2   3 8836.44 241.158   3
   3  -2  -3 8782.84 230.778  11
   3  -2  -3 8572.54 315.260  15
  -3   2   3 8349.27 297.539   1
   3  -2  -3 8534.93 250.460   4
   3  -2  -3 8832.86 281.013   1
   3  -2  -3 8723.16 251.099   3
  -3   2   3 8818.42 300.484   9
   3  -2  -3 8792.30 296.894   7
   3  -2  -3 9008.97 254.881   8
  -3   2   3 9170.16 251.331   8
   3  -2  -3 8638.39 267.518  14
  -3   2   3 8414.40 278.248   7
   3  -2  -3 8185.66 153.054   2
   3  -2  -3 8362.73 190.905   6
   3  -2  -2 13909.8 238.743   6
  -3   2   2 14951.3 320.273   3
   3  -2  -2 14800.5 317.040  11
   3  -2  -2 14077.7 410.683  15
   3  -2  -2 14765.8 330.854   3
  -3   2   2 15444.9 394.762   7
   3  -2  -2 15225.6 389.840   1
  -3   2   2 14715.8 397.574   9
   3  -2  -2 14922.0 383.776   9
   3  -2  -2 14732.7 345.005   4
  -3   2   2 15158.9 351.061   8
  -3   2   2 14944.8 334.729   4
  -3   2   2 14777.3 374.828  14
   3  -2  -2 15523.3 415.424   7
   3  -2  -2 15162.7 363.364  14
  -3   2   2 14478.7 404.653   1
  -3   2   1 1048.44 79.2075  12
  -3   2   1 1035.42 71.6600  11
   3  -2  -1 905.617 78.5588  14
   3  -2  -1 1100.63 71.2109  11
  -3   2   1 1110.98 89.6960  14
   3  -2  -1 1083.66 84.2244   4
   3  -2  -1 1106.50 72.0703   3
  -3   2   1 928.920 97.8992   1
  -3   2   1 1012.51 95.5168   7
   3  -2  -1 870.309 85.4757   1
  -3   2   1 1071.51 68.5157   3
  -3   2   1 994.685 91.3579   9
   3  -2  -1 1062.63 102.225  15
  -3   2   1 1097.04 85.5072   8
   3  -2  -1 940.317 96.2016   7
  -3   2   1 1185.21 81.8311   4
  -3   2   0-9.62781 25.4397  12
  -3   2   0 48.8110 28.3631  11
   3  -2   0-18.3435 21.8610  11
  -3   2   0-52.2115 51.3152   1
   3  -2   0-16.5732 26.4197   4
   3  -2   0 22.3598 29.0338   1
  -3   2   0 9.13550 26.5820   9
  -3   2   0 8.68522 18.0133   3
   3  -2   0-0.15343 35.3617   7
   3  -2   0-0.06078 25.9908  14
  -3   2   0 80.3923 40.2567  14
   3  -2   0-71.1637 52.7327  15
  -3   2   0 55.3872 42.3582  15
  -3   2   0 13.8101 23.7006   4
  -3   2   0-21.9861 35.2722   7
  -3   2  -1 806.604 71.4908  12
  -3   2  -1 681.430 68.6238  11
  -3   2  -1 638.352 85.5915   1
  -3   2  -1 700.419 79.4969   7
   3  -2   1 756.761 81.1738   1
  -3   2  -1 802.879 72.0180   4
  -3   2  -1 703.400 76.7929   5
  -3   2  -1 777.320 81.6762  15
   3  -2   1 824.746 77.7408  14
  -3   2  -1 640.214 75.9553  14
   3  -2   1 592.737 65.6223  12
   3  -2   1 723.019 81.6774  15
   3  -2   1 789.063 88.3704   7
  -3   2  -1 707.717 79.6342  13
   3  -2   1 772.756 68.9069  11
   3  -2   2 1520.43 108.279  12
   3  -2   2 1395.26 96.4159  11
   3  -2   2 1262.28 108.144   5
   3  -2   2 1256.50 103.936  15
  -3   2  -2 1586.78 115.000   5
   3  -2   2 1403.13 108.296   1
   3  -2   2 1298.46 110.090   7
  -3   2  -2 1531.40 114.601   7
  -3   2  -2 1326.33 102.092  15
  -3   2  -2 1520.19 106.577   4
  -3   2  -2 1381.02 112.205  14
  -3   2  -2 1332.73 101.392  11
  -3   2  -2 1340.46 117.119   1
  -3   2  -2 1385.66 101.104  12
   3  -2   3 31.0510 34.2565  12
   3  -2   3 100.115 40.9220  15
  -3   2  -3 111.257 43.8964  11
   3  -2   3 65.8901 31.8409  11
   3  -2   3 73.8020 33.4652   1
  -3   2  -3 46.3411 35.0134  14
  -3   2  -3 19.2311 27.3256  15
  -3   2  -3 3.58564 41.3598   1
   3  -2   3 26.9582 33.0519   7
   3  -2   3 90.7735 46.0169  13
  -3   2  -3 91.9175 38.4770   7
   3  -2   4 3134.37 158.775  15
  -3   2  -4 3040.74 178.706  11
   3  -2   4 2939.71 153.652   1
   3  -2   4 3196.10 189.619   5
   3  -2   4 3332.36 198.735  13
  -3   2  -4 3453.50 159.381  15
  -3   2  -4 3091.50 172.387   1
   3  -2   4 3142.65 171.192   7
  -3   2  -4 3140.78 185.628  14
  -3   2  -4 3089.69 159.857   7
   3  -2   4 3275.82 188.650  12
  -3   2  -5 39658.5 836.954  11
   3  -2   5 37673.3 846.578   5
   3  -2   5 39014.8 736.190  15
  -3   2  -5 39312.6 724.338  15
   3  -2   5 38791.3 758.597   7
  -3   2  -5 38452.9 843.840  14
  -3   2  -5 40272.0 747.363   7
   3  -2   5 38543.7 857.601  13
  -3   2  -5 38183.2 770.082   1
   3  -2   5 38423.9 841.964  12
   3  -2   6 21.3946 55.7588  12
   3  -2   6 170.113 55.9218  13
  -3   2  -6 108.138 60.5714  11
   3  -2   6 60.7531 44.1659   5
  -3   2  -6 69.6637 28.2454  15
  -3   2  -6 132.616 45.4437   1
   3  -2   6 116.670 39.2288   7
  -3   2  -6 92.1334 37.3557   7
   3  -2   7 622.221 106.522  12
  -3   2  -7 636.900 104.882  11
   3  -2   7 616.779 108.692   5
   3  -2   7 519.091 64.9606   7
  -3   2  -7 675.077 69.3812  15
   3  -2   7 632.014 107.136  13
  -3   2  -8 2849.00 219.297  11
   3  -2   8 2552.02 212.845   5
   3  -2   8 2364.10 131.626   7
   3  -2   8 2321.65 203.261  13
   3  -2   8 2351.80 210.114  12
  -3   2  -9 906.275 135.907  11
   3  -2   9 1051.53 146.797   5
   3  -2   9 1173.51 156.156  12
   3  -2   9 856.611 134.030  13
   3  -2  10 958.039 152.315  12
  -3   2 -10 844.339 137.325  11
   3  -2  10 885.349 136.711   5
   3  -2  10 817.896 135.293  13
   3  -2  11 735.112 145.510  12
  -3   2 -11 785.423 142.585  11
   3  -2  11 517.264 122.050  13
   3  -2  11 964.641 150.576   5
   3  -2  12 744.283 144.624  12
   3  -2  12 1075.16 168.582   5
  -3   2 -12 1355.36 180.969   3
  -3   2 -12 1219.70 175.562  11
   3  -2  12 1231.17 177.601  13
   3  -2  13 164.338 75.3774   5
   3  -1 -14 1437.26 169.881  11
   3  -1 -13 3111.39 265.560   3
   3  -1 -13 3242.32 243.431  11
  -3   1  13 3270.38 285.433   5
  -3   1  13 3061.81 261.962   9
  -3   1  13 2594.85 251.508  13
   3  -1 -12 119.268 49.0813  11
   3  -1 -12 89.0230 64.0163   3
  -3   1  12 201.721 76.9365   9
  -3   1  12 82.7335 67.5815   5
  -3   1  12 61.9408 72.6780  13
   3  -1 -11 1.95381 47.1277   8
   3  -1 -11-5.16786 46.6719   3
  -3   1  11-33.1482 66.1551   9
  -3   1  11 111.128 70.8105   5
   3  -1 -11 22.5340 40.4614  15
  -3   1  11-67.9466 61.7093  13
   3  -1 -10 2416.86 206.605   3
  -3   1  10 2086.93 200.796   9
  -3   1  10 2333.47 215.142   5
   3  -1 -10 2041.58 165.813  15
   3  -1 -10 2629.77 177.848   8
   3  -1  -9 173.422 56.6428   8
  -3   1   9 149.190 35.4982  10
   3  -1  -9 208.525 69.2029   3
   3  -1  -9 93.0846 51.0819  15
  -3   1   9 185.283 72.3798   9
   3  -1  -8 3723.61 227.855   3
  -3   1   8 3844.53 136.560  10
  -3   1   8 3632.08 238.604   9
   3  -1  -8 3613.06 160.325   7
   3  -1  -8 3805.89 199.203   8
   3  -1  -8 3979.78 223.548  15
  -3   1   8 4117.53 159.283   7
  -3   1   8 3780.21 164.160   1
   3  -1  -7 5923.40 271.562   3
  -3   1   7 5692.75 163.735  10
  -3   1   7 5703.98 290.835   9
   3  -1  -7 5837.32 268.405  15
  -3   1   7 6459.43 224.502   1
   3  -1  -7 6239.39 249.342   8
  -3   1   7 6300.59 207.451   7
   3  -1  -7 6395.91 224.698   7
   3  -1  -6 8397.44 307.463   3
   3  -1  -6 9322.74 272.901   2
   3  -1  -6 8226.57 316.975  15
  -3   1   6 8324.83 337.494   9
  -3   1   6 8577.20 197.113  10
   3  -1  -6 8986.78 276.910   7
  -3   1   6 8682.97 273.874   1
   3  -1  -6 8578.93 283.452   8
  -3   1   6 8812.29 260.353   7
   3  -1  -5 14183.9 385.424   3
   3  -1  -5 14243.9 417.289  15
  -3   1   5 14459.9 272.024  10
   3  -1  -5 14461.3 338.885   2
  -3   1   5 14311.1 435.595   9
   3  -1  -5 14370.8 375.489  14
  -3   1   5 14362.0 376.906   1
   3  -1  -5 14771.9 377.901   8
  -3   1   5 14858.1 365.178   7
   3  -1  -5 14110.7 371.466   7
   3  -1  -4 714.474 61.4218   2
   3  -1  -4 751.405 72.5003  14
   3  -1  -4 727.145 75.4080   8
  -3   1   4 756.072 80.9227   1
  -3   1   4 797.169 92.0844   9
   3  -1  -4 692.337 69.7475   3
   3  -1  -4 600.075 83.4880  15
   3  -1  -4 619.607 74.8650   7
  -3   1   4 717.914 72.8976   7
   3  -1  -3 13001.4 377.629  15
   3  -1  -3 13179.3 304.691   3
   3  -1  -3 12682.6 259.856   2
  -3   1   3 13486.4 298.116   3
  -3   1   3 13790.1 350.890   7
  -3   1   3 12969.4 370.788   9
   3  -1  -3 13175.9 356.627   9
  -3   1   3 12596.6 355.200   1
   3  -1  -3 13130.5 335.741   8
   3  -1  -3 13288.6 340.882   4
  -3   1   3 13238.7 330.719   8
   3  -1  -3 12738.5 314.458  14
   3  -1  -3 12525.0 351.660   7
  -3   1   2 85.5588 20.9703   2
   3  -1  -2 68.2997 17.4100  11
   3  -1  -2 90.4437 47.9260  15
  -3   1   2 90.5431 22.3107   3
   3  -1  -2 80.0066 17.0722   2
   3  -1  -2 56.1480 20.5197   3
  -3   1   2 165.089 49.5780   9
   3  -1  -2 133.918 37.8808   9
  -3   1   2 223.685 62.3687  15
   3  -1  -2 86.9894 38.8501   8
  -3   1   2 65.9151 28.1339  14
  -3   1   2 134.840 45.7518   1
   3  -1  -2 111.560 31.8220  14
   3  -1  -2 64.7458 36.1137   4
  -3   1   2 151.665 36.5389   8
   3  -1  -2 55.4299 37.4884   7
  -3   1   2 48.7896 34.1227   7
  -3   1   1 2005.71 73.9835   3
   3  -1  -1 1936.91 71.4345  11
  -3   1   1 2003.74 122.589   7
   3  -1  -1 1889.51 73.5026   3
  -3   1   1 1912.69 128.561   1
  -3   1   1 1953.59 116.287   9
   3  -1  -1 2059.46 116.046   9
   3  -1  -1 2024.83 130.220  15
   3  -1  -1 2223.17 132.065   7
   3  -1  -1 1743.08 112.238   8
  -3   1   1 1922.66 111.490   8
  -3   1   1 1928.11 105.382   4
  -3   1   1 2088.02 127.017  15
   3  -1  -1 1824.96 110.728   4
  -3   1   1 2048.01 102.750  14
   3  -1  -1 1912.35 95.9164  14
  -3   1   1 2008.58 67.4247   2
   3  -1   0 165.270 41.4214   7
  -3   1   0 241.344 29.6243  11
  -3   1   0 300.425 27.6631   3
  -3   1   0 249.085 46.8957  15
   3  -1   0 271.119 29.9520  11
  -3   1   0 252.126 29.3099   2
  -3   1   0 284.641 43.5787  12
  -3   1   0 212.094 41.2789   8
  -3   1   0 231.198 42.9371   9
  -3   1   0 227.516 50.9674   1
  -3   1   0 193.801 35.6674  14
  -3   1   0 340.081 47.2110   4
   3  -1   0 330.441 41.0796  14
  -3   1   0 305.995 50.8222   7
   3  -1   0 254.480 45.7450   4
   3  -1   0 292.016 59.8180  15
  -3   1  -1 4231.59 146.861  11
   3  -1   1 4584.55 146.116  11
   3  -1   1 4500.76 179.432  12
  -3   1  -1 4678.13 180.304  10
  -3   1  -1 4546.52 175.646   4
  -3   1  -1 4754.39 123.887   6
  -3   1  -1 4292.35 193.050   1
  -3   1  -1 4751.47 177.172  12
  -3   1  -1 4349.28 167.662   9
   3  -1   1 4357.38 189.497   7
  -3   1  -1 4258.05 181.292   8
  -3   1  -1 4396.70 167.664  14
   3  -1   1 4286.32 158.271  14
   3  -1   1 3991.57 175.802   4
  -3   1  -1 4452.53 186.761  13
   3  -1   1 4774.73 196.878  15
  -3   1  -1 4720.31 183.007   5
  -3   1  -1 4625.43 190.548   7
  -3   1  -1 4056.03 178.694  15
  -3   1  -2 4301.58 166.744  11
  -3   1  -2 4203.20 184.101  10
  -3   1  -2 4305.34 178.088   5
  -3   1  -2 4566.47 187.173  15
  -3   1  -2 4736.35 185.659  12
  -3   1  -2 4471.16 197.786   1
   3  -1   2 4478.94 187.553   5
   3  -1   2 4383.16 187.106  15
   3  -1   2 4134.68 185.825   7
   3  -1   2 4225.47 190.065   4
  -3   1  -2 4711.77 190.153   7
  -3   1  -2 4217.07 176.075  14
   3  -1   2 4364.75 202.095  13
  -3   1  -2 4596.44 196.645  13
  -3   1  -2 4337.02 177.964   4
  -3   1  -2 4518.30 146.754   6
   3  -1   2 4141.69 182.829  12
  -3   1  -3 5742.68 211.281   7
  -3   1  -3 5575.00 214.461  11
   3  -1   3 5741.38 227.288   5
  -3   1  -3 5665.99 214.029   5
  -3   1  -3 5781.66 212.579  15
  -3   1  -3 5770.04 225.999   1
   3  -1   3 5702.47 217.266  15
   3  -1   3 5484.24 214.745   7
  -3   1  -3 5495.64 216.836  14
   3  -1   3 5647.38 230.429  12
  -3   1  -3 5683.94 218.044   4
   3  -1   3 5544.46 240.472  13
  -3   1  -3 5796.06 218.745  12
  -3   1  -4 5159.11 224.471  11
  -3   1  -4 5406.66 213.222   1
  -3   1  -4 5290.72 203.175  15
   3  -1   4 5336.32 207.843   7
   3  -1   4 5478.02 212.931  15
   3  -1   4 5203.53 225.630   5
  -3   1  -4 5927.47 212.969   7
   3  -1   4 5260.57 237.144  12
   3  -1   4 5661.28 252.951  13
  -3   1  -5 13227.5 350.019  15
  -3   1  -5 12917.9 401.404  11
   3  -1   5 12784.0 419.495  12
   3  -1   5 13446.4 403.933   5
   3  -1   5 12852.4 428.499  13
  -3   1  -5 12925.6 353.931   1
  -3   1  -5 12917.8 339.747   7
   3  -1   5 13017.6 348.995   7
   3  -1   6 63.6848 48.5986  12
  -3   1  -6 3.79451 34.2028  11
  -3   1  -6-11.3286 26.2440   1
   3  -1   6 71.9799 48.4121   5
  -3   1  -6-2.47636 25.8878  15
   3  -1   6 51.4857 33.5887   7
  -3   1  -6-11.5812 25.6120   7
   3  -1   6 0.47784 38.4888  13
   3  -1   7 715.643 109.681  12
  -3   1  -7 696.200 71.2618   1
  -3   1  -7 741.765 106.374  11
  -3   1  -7 628.288 71.3951  15
   3  -1   7 589.570 90.2686   5
   3  -1   7 611.944 65.3927   7
  -3   1  -7 599.536 64.0531   7
   3  -1   7 663.457 108.055  13
  -3   1  -8 2016.93 116.726   1
  -3   1  -8 1722.87 168.095  11
   3  -1   8 2122.69 180.085   5
   3  -1   8 1788.89 175.619  13
  -3   1  -8 1981.10 107.310   7
   3  -1   8 1740.49 177.735  12
   3  -1   9 376.399 97.5710  12
  -3   1  -9 269.180 84.8782  11
   3  -1   9 102.035 54.3649  13
   3  -1   9 322.563 80.6759   5
   3  -1  10 77.5988 62.8292  12
  -3   1 -10 37.0923 51.1978  11
  -3   1 -10 45.4013 53.1772   3
   3  -1  10-30.9941 43.6977   5
   3  -1  10 65.3849 65.6352  13
  -3   1 -11 1960.16 205.845  11
   3  -1  11 2114.34 207.658   5
   3  -1  11 1667.56 196.517  13
  -3   1 -11 1844.82 197.613   3
   3  -1  11 1769.28 204.158  12
  -3   1 -12 65.6715 59.4551   3
   3  -1  12 228.358 100.825  12
  -3   1 -12 187.611 91.7462  11
   3  -1  12-37.5080 49.0276   5
   3  -1  12 13.7932 55.9783  13
  -3   1 -13 329.470 96.3225   3
   3  -1  13 263.899 96.5959  13
   3  -1  13 464.869 115.138   5
   3   0 -14 392.151 99.8514  11
   3   0 -13 860.799 127.402  11
   3   0 -13 966.612 153.400   3
  -3   0  13 1181.18 178.149   5
  -3   0  13 989.670 155.568  13
   3   0 -12 3418.00 242.095  11
  -3   0  12 3736.41 294.970   5
  -3   0  12 3309.26 271.437   9
   3   0 -12 3222.86 262.243   3
  -3   0  12 3314.64 271.167  13
   3   0 -11 3466.69 257.422   3
   3   0 -11 3617.03 237.333  11
  -3   0  11 3477.95 274.531   5
  -3   0  11 3348.08 264.575   9
  -3   0  11 3186.88 258.546  13
   3   0 -10 27.2982 37.5541  15
   3   0 -10 19.5381 35.0935  11
   3   0 -10 3.97287 43.2506   3
  -3   0  10 108.842 57.4035   9
  -3   0  10 94.3772 73.8452   5
  -3   0  10 56.0834 56.3337  13
   3   0  -9 9218.58 352.798  11
  -3   0   9 8873.23 407.908   9
  -3   0   9 9391.50 419.348   5
  -3   0   9 9276.37 238.084   1
   3   0  -9 8994.83 387.940   3
   3   0  -9 8832.99 323.768  15
   3   0  -8 365.934 72.0143  15
   3   0  -8 278.583 62.0323  11
  -3   0   8 211.249 36.0641   1
   3   0  -8 260.279 68.0875   3
  -3   0   8 240.023 66.5227   9
  -3   0   8 290.323 80.9719   5
  -3   0   8 326.649 41.6497   7
   3   0  -7 209.538 58.5848   3
  -3   0   7 179.817 64.9878   9
   3   0  -7 58.2631 39.7777  15
  -3   0   7 149.746 40.5705   1
  -3   0   7 142.103 35.2537   7
   3   0  -6 307.892 62.3255   8
   3   0  -6 213.964 55.3419   3
  -3   0   6 216.500 60.4857   9
  -3   0   6 218.788 41.5611   1
   3   0  -6 205.177 51.7526  15
  -3   0   6 187.828 38.2358   7
   3   0  -5-6.79149 32.4302  15
   3   0  -5 94.9493 37.1624   2
   3   0  -5 143.593 45.2774   3
  -3   0   5 49.7843 25.2353   1
  -3   0   5 57.8797 43.9900   9
   3   0  -5 95.8313 40.7225   8
   3   0  -5 49.1227 25.2711   7
  -3   0   5 52.0912 28.1210   7
   3   0  -4 7871.06 231.884   2
  -3   0   4 7438.13 247.962   1
  -3   0   4 6966.60 277.788   9
   3   0  -4 7367.05 264.060  15
   3   0  -4 7615.37 265.314   8
   3   0  -4 7311.43 245.111   7
  -3   0   4 7340.55 235.106   7
   3   0  -4 7259.68 232.410   3
   3   0  -3 11242.0 270.954   3
  -3   0   3 11353.5 283.083   2
   3   0  -3 11769.7 325.167   7
  -3   0   3 11375.0 323.706   1
  -3   0   3 11353.7 339.900   9
   3   0  -3 11436.6 324.226   9
   3   0  -3 11080.1 322.776   8
  -3   0   3 11937.5 329.538  15
   3   0  -3 11700.5 334.984  15
   3   0  -3 11281.0 269.218  14
  -3   0   3 11335.3 308.672   7
   3   0  -3 12295.9 278.532   2
  -3   0   2 2726.04 111.124   2
  -3   0   2 2622.05 138.319  15
  -3   0   2 2338.56 79.7188  10
   3   0  -2 2453.13 92.4753   3
  -3   0   2 2247.28 130.733   9
   3   0  -2 2498.99 128.654   9
   3   0  -2 2431.90 136.851   8
   3   0  -2 2549.13 136.727   4
  -3   0   2 2456.01 131.783   8
   3   0  -2 2557.37 98.4814  14
   3   0  -2 2459.12 136.577   7
  -3   0   2 2521.75 131.825   7
   3   0  -2 2374.90 100.656   2
   3   0  -2 2327.94 138.300  15
   3   0  -1 55.5207 23.8363   2
   3   0  -1 44.1554 14.3415   6
   3   0  -1 41.7290 10.9748   3
   3   0  -1 66.7012 35.9433   7
  -3   0   1 5.86300 24.0711  15
   3   0  -1 57.9549 17.1515  14
  -3   0   1 44.8787 25.3604   9
   3   0  -1 38.7011 18.2523   9
   3   0  -1 46.6002 27.1797   4
  -3   0   1 11.8324 19.6115   2
  -3   0   1 33.6135 27.3630   4
  -3   0   1 18.3762 23.5174   8
   3   0  -1 97.0169 42.9852   8
   3   0  -1 28.1262 27.7243  15
  -3   0   1 31.0638 16.2926  14
  -3   0   1 46.2175 16.8278  10
  -3   0   1 67.2462 32.8658   7
   3   0   0 24.3062 13.0763   6
  -3   0   0 49.6773 32.6768   7
  -3   0   0 24.8085 12.2483   6
   3   0   0 13.7477 24.6001   4
  -3   0   0 8.77516 17.9156  10
  -3   0   0 15.7057 17.2046   2
   3   0   0-21.0787 25.7369   8
  -3   0   0 13.2285 18.7639   9
   3   0   0 7.73032 18.7583   9
   3   0   0 36.6169 35.9937   7
  -3   0   0 7.40919 22.2533   8
  -3   0   0 22.2671 10.7522  11
  -3   0   0 24.5561 25.0249   4
  -3   0   0 22.8960 14.9633  14
   3   0   0 46.3257 33.1049  15
   3   0   0-14.2502 12.5166  14
  -3   0   0 55.1819 33.8518  15
  -3   0  -1 10471.4 222.052   6
   3   0   1 10395.4 224.343   6
  -3   0  -1 10572.1 224.435  11
  -3   0  -1 9742.74 238.827  14
  -3   0  -1 10559.3 284.217  12
   3   0   1 9691.76 276.557  10
  -3   0  -1 10236.5 260.796   5
  -3   0  -1 10361.2 272.303  10
   3   0   1 10569.9 307.819  15
  -3   0  -1 10944.1 301.854  15
   3   0   1 10389.9 297.447   4
  -3   0  -1 10094.2 248.062   9
  -3   0  -1 10919.1 293.524  13
  -3   0  -1 10811.0 299.414   8
  -3   0  -1 10277.4 259.884   2
   3   0   1 10444.1 301.424   7
  -3   0  -1 10462.7 293.824   7
  -3   0  -1 10059.0 282.326   4
  -3   0  -1 9904.26 179.276   3
  -3   0  -2 14658.9 362.345  12
   3   0   2 14458.8 371.553  12
   3   0   2 14584.4 366.943   7
   3   0   2 14615.8 379.457  15
   3   0   2 14321.0 371.604  10
  -3   0  -2 14581.6 367.999  13
  -3   0  -2 14568.6 359.145  10
  -3   0  -2 14482.5 331.013   5
  -3   0  -2 14794.0 369.185  15
  -3   0  -2 14043.5 298.377   9
  -3   0  -2 14390.6 368.131   8
   3   0   2 14229.6 371.775   4
  -3   0  -2 14361.6 356.735   7
   3   0   2 15022.5 381.375  13
  -3   0  -2 14133.4 307.275   6
   3   0   3 2321.36 131.238   7
   3   0   3 2509.98 154.457  10
  -3   0  -3 2510.44 141.429  10
   3   0   3 2439.96 130.344   5
  -3   0  -3 2353.55 120.831   5
  -3   0  -3 2666.89 140.857   4
   3   0   3 2704.63 149.064  15
   3   0   3 2549.94 149.093  12
  -3   0  -3 2412.96 130.453   7
   3   0   3 2279.62 144.768  13
  -3   0  -3 2294.52 137.244  13
  -3   0  -3 2429.66 135.249  15
  -3   0  -3 2587.55 142.141  12
  -3   0  -3 2571.88 124.479   6
   3   0   4 15351.0 427.042  12
  -3   0  -4 14911.2 374.402   6
   3   0   4 15104.2 429.363  10
   3   0   4 13984.0 372.049   5
  -3   0  -4 14576.0 375.399   1
  -3   0  -4 15098.8 384.800  15
  -3   0  -4 14984.2 370.477   5
   3   0   4 14369.5 367.903   7
  -3   0  -4 15804.8 372.111   7
   3   0   4 14932.4 425.456  13
   3   0   5 472.173 77.5650  12
   3   0   5 421.555 75.3720  10
  -3   0  -5 456.215 64.0650  15
  -3   0  -5 392.843 57.6349   1
   3   0   5 367.000 61.7631   5
  -3   0  -5 456.783 64.0001   5
   3   0   5 569.265 65.6285   7
  -3   0  -5 422.548 57.0574   7
   3   0   5 471.494 80.1551  13
   3   0   6 2545.20 185.192  10
   3   0   6 2841.67 172.978   5
  -3   0  -6 2805.47 143.088   1
  -3   0  -6 3148.17 142.985   7
   3   0   6 2817.26 195.836  13
  -3   0  -6 2871.49 172.514   3
   3   0   6 2765.85 193.776  12
   3   0   7 5358.98 279.343  10
   3   0   7 4961.92 245.913   5
  -3   0  -7 5047.28 188.871   9
  -3   0  -7 4958.89 188.719   1
  -3   0  -7 4985.14 182.247   7
   3   0   7 4942.75 273.796  13
  -3   0  -7 4821.66 246.918   3
   3   0   7 4863.50 275.625  12
   3   0   8 8796.97 388.431  10
   3   0   8 9593.13 370.451   5
  -3   0  -8 9327.33 261.853   1
   3   0   8 9427.32 404.105  12
  -3   0  -8 9469.97 250.518   7
   3   0   8 8752.83 392.897  13
  -3   0  -8 9158.38 371.849   3
  -3   0  -9 4925.05 292.577  11
   3   0   9 5751.36 297.101   5
   3   0   9 4978.05 305.532  13
  -3   0  -9 5458.87 294.902   3
   3   0   9 4911.60 304.763  12
   3   0  10 41.2526 50.0458  12
  -3   0 -10 183.421 77.3915  11
  -3   0 -10 90.1286 59.2178   3
   3   0  10 131.390 60.0733   5
   3   0  10 67.5768 61.2818  13
   3   0  11 526.425 116.412  12
  -3   0 -11 930.973 145.532  11
  -3   0 -11 584.163 115.408   3
   3   0  11 1106.64 147.690   5
   3   0  11 876.171 143.932  13
   3   0  12 1005.52 163.864  12
  -3   0 -12 899.772 147.966  11
   3   0  12 1069.96 152.578   5
   3   0  12 939.117 157.454  13
  -3   0 -12 909.622 143.029   3
   3   0  13 153.888 82.8053  12
  -3   0 -13 182.211 95.9959  11
  -3   0 -13 2.86261 46.9773   3
   3   0  13 46.6349 66.5716   5
   3   0  13 64.6324 66.9274  13
   3   0  14 128.786 72.2506   5
   3   1 -14 1097.86 151.208  11
   3   1 -13 3.91327 45.2588  11
   3   1 -13 79.7663 64.2862   3
  -3  -1  13 79.9350 63.0718  13
   3   1 -12 703.561 111.097  11
   3   1 -12 818.170 138.614   3
  -3  -1  12 619.237 118.588  13
  -3  -1  12 636.305 128.418   5
   3   1 -11 104.768 56.2061  11
   3   1 -11 215.169 77.2034   3
  -3  -1  11 150.343 77.5019  13
   3   1 -10 818.391 110.687  11
   3   1 -10 854.753 125.354   3
  -3  -1  10 759.764 131.093   9
  -3  -1  10 841.660 133.408   5
  -3  -1  10 751.135 122.382  13
   3   1  -9 9124.24 355.398  11
  -3  -1   9 9822.25 431.653   5
  -3  -1   9 8736.08 410.100   9
   3   1  -9 8930.47 297.013  15
  -3  -1   9 8807.72 386.876  13
   3   1  -9 9025.50 390.857   3
   3   1  -8 1040.82 113.436  11
  -3  -1   8 1316.82 152.743   9
  -3  -1   8 1320.09 151.205   5
  -3  -1   8 1135.96 83.0024   1
   3   1  -8 1180.20 101.215  15
   3   1  -8 1209.87 133.019   3
   3   1  -7 978.141 100.273  11
  -3  -1   7 797.905 73.9429   1
  -3  -1   7 748.906 109.890   9
   3   1  -7 778.792 82.5417  15
  -3  -1   7 906.692 118.045   5
  -3  -1   7 947.843 74.5175   7
   3   1  -6 4802.41 202.360  11
  -3  -1   6 4901.75 260.545   9
  -3  -1   6 5143.40 259.978   5
  -3  -1   6 5156.23 184.276   7
   3   1  -6 4784.11 201.438  15
   3   1  -5 2016.05 115.195  11
   3   1  -5 2203.77 130.124  15
  -3  -1   5 1947.62 154.830   9
  -3  -1   5 2173.77 119.144   7
  -3  -1   4 12792.4 363.407   2
  -3  -1   4 12498.9 389.391   9
   3   1  -4 12748.8 297.668  11
  -3  -1   4 13080.1 338.415  15
   3   1  -4 12988.2 387.328   8
   3   1  -4 12785.4 341.871  15
  -3  -1   4 12282.5 325.280   7
   3   1  -4 13075.4 343.302   2
  -3  -1   3 125928. 1937.90   2
   3   1  -3 128195. 1816.77  11
  -3  -1   3 133201. 1927.15  15
  -3  -1   3 125150. 1989.47   9
   3   1  -3 129612. 1957.00   9
   3   1  -3 129872. 1996.89   8
   3   1  -3 126494. 1935.89  15
  -3  -1   3 129380. 1924.41   7
   3   1  -3 128609. 1909.06   2
   3   1  -2 1678.44 59.3337  10
  -3  -1   2 1767.17 116.171   9
   3   1  -2 1886.76 112.433   9
  -3  -1   2 1715.93 109.909   2
   3   1  -2 1592.60 117.715   4
   3   1  -2 1766.17 124.975   8
  -3  -1   2 1762.34 110.902   7
  -3  -1   2 1606.53 105.230  15
   3   1  -2 1661.50 97.9341   2
   3   1  -2 1671.06 112.588  15
   3   1  -2 1733.12 63.0932  11
   3   1  -1 3207.44 121.748   6
   3   1  -1 3161.43 107.743  10
  -3  -1   1 3093.25 148.475   7
  -3  -1   1 3187.79 143.880   9
   3   1  -1 3221.02 137.292   9
   3   1  -1 3412.04 167.561   8
   3   1  -1 3116.87 156.976   4
  -3  -1   1 3433.81 160.625   8
   3   1  -1 3034.85 151.758  15
  -3  -1   1 3174.59 148.864  15
   3   1  -1 3207.05 131.032   2
  -3  -1   1 3138.80 106.389  10
  -3  -1   1 3014.44 133.120   2
   3   1   0 26867.8 483.202   6
  -3  -1   0 27077.7 479.492   6
   3   1   0 27034.0 563.987  15
  -3  -1   0 27348.3 551.106  15
   3   1   0 26569.9 490.367  10
  -3  -1   0 26506.9 486.515  10
  -3  -1   0 27716.2 522.185   2
  -3  -1   0 26165.4 498.777   9
   3   1   0 27171.3 488.146   9
   3   1   0 26295.7 562.590   8
  -3  -1   0 27780.1 544.765   4
  -3  -1   0 27402.2 554.307   8
   3   1   0 26754.9 554.905   4
  -3  -1   0 27458.6 551.415   7
   3   1   0 27317.4 506.121   2
   3   1   1 12940.3 295.518   6
  -3  -1  -1 13252.2 290.524   6
  -3  -1  -1 12860.8 227.116   3
   3   1   1 12980.1 319.732  10
  -3  -1  -1 13036.8 313.254  10
  -3  -1  -1 13246.4 329.118   4
  -3  -1  -1 12953.3 274.131   9
   3   1   1 13488.8 269.255   9
  -3  -1  -1 13475.2 333.450  12
   3   1   1 12843.8 352.587   8
  -3  -1  -1 13609.9 344.757   8
  -3  -1  -1 13497.7 348.031  15
  -3  -1  -1 13533.4 321.532  13
  -3  -1  -1 13120.6 324.778   2
   3   1   1 13237.9 346.063   4
  -3  -1  -1 13544.9 343.810   7
   3   1   1 13795.8 360.531  15
   3   1   1 13164.0 226.294   3
  -3  -1  -2 8756.48 235.385   6
   3   1   2 8593.08 269.108  12
   3   1   2 8358.97 264.240  10
  -3  -1  -2 8886.07 261.466  10
  -3  -1  -2 8419.85 208.355   5
  -3  -1  -2 8692.26 271.155  15
  -3  -1  -2 8502.52 183.246   9
  -3  -1  -2 8599.21 265.364   8
  -3  -1  -2 8032.29 253.213   4
   3   1   2 8373.01 277.230  15
  -3  -1  -2 8266.98 259.400   2
  -3  -1  -2 8646.73 260.254  12
   3   1   2 8573.89 271.193   4
  -3  -1  -2 8546.01 261.998   7
  -3  -1  -2 8465.74 194.711   3
   3   1   2 8283.40 259.090  13
  -3  -1  -2 8709.46 254.557  13
   3   1   2 8729.61 243.828   6
   3   1   3 4622.03 198.275  12
  -3  -1  -3 3631.76 138.710   3
  -3  -1  -3 4025.94 180.457  15
   3   1   3 3863.44 178.040  13
   3   1   3 3718.00 182.863  10
   3   1   3 3813.43 139.317   5
  -3  -1  -3 3819.79 174.801  10
  -3  -1  -3 3786.36 136.064   5
  -3  -1  -3 4024.72 171.115   7
  -3  -1  -3 3785.05 98.6365   9
  -3  -1  -3 2821.22 148.024   4
  -3  -1  -3 3842.83 160.271   6
  -3  -1  -3 3669.74 169.412   8
   3   1   3 3687.71 177.000   4
  -3  -1  -3 3563.42 167.117  13
   3   1   3 3662.48 163.082   6
  -3  -1  -3 3914.18 174.386  12
  -3  -1  -4 26.2839 32.6040   6
   3   1   4-38.2799 37.5978  10
  -3  -1  -4 18.1152 29.3467   3
  -3  -1  -4 2.62215 27.5022   8
   3   1   4 9.25529 24.5030   5
  -3  -1  -4 50.1774 22.8203   5
   3   1   4 54.3280 43.8513  12
  -3  -1  -4 9.57481 27.7558  15
  -3  -1  -4-22.9277 27.8670   7
  -3  -1  -4 10.1384 30.4949   4
   3   1   4 24.6955 35.5225  13
  -3  -1  -4 4.72138 22.7353  13
   3   1   5 35.2665 42.4615  12
   3   1   5-24.4869 44.2228  10
  -3  -1  -5 38.0458 36.2218   3
   3   1   5 23.4299 26.4393   5
  -3  -1  -5 14.3164 13.8132   9
  -3  -1  -5 32.9207 26.7986   5
  -3  -1  -5 38.1621 31.1389   7
   3   1   5 73.1205 50.2507  13
   3   1   6 4692.49 244.841  13
   3   1   6 4110.14 229.603  10
   3   1   6 4350.01 201.160   5
  -3  -1  -6 4596.00 191.542   5
  -3  -1  -6 4458.78 141.019   9
  -3  -1  -6 4498.08 216.393   3
  -3  -1  -6 4477.91 176.611   7
   3   1   6 4588.11 242.473  12
  -3  -1  -7 1272.82 123.124   3
   3   1   7 1456.36 140.108  10
   3   1   7 1355.51 121.624   5
  -3  -1  -7 1394.68 82.4057   9
   3   1   7 1650.69 153.460  13
  -3  -1  -7 1307.61 91.3333   7
   3   1   7 1546.42 153.057  12
  -3  -1  -8 4000.84 238.296   3
   3   1   8 4306.94 261.177  10
   3   1   8 4056.60 223.631   5
  -3  -1  -8 3957.89 164.867   1
  -3  -1  -8 4232.60 159.850   9
   3   1   8 3836.28 250.924  13
  -3  -1  -8 4135.03 157.697   7
   3   1   8 4135.42 260.594  12
   3   1   9 11774.3 460.301  10
   3   1   9 11429.4 415.101   5
  -3  -1  -9 11631.9 288.799   1
  -3  -1  -9 11543.3 444.886   3
   3   1   9 11400.2 465.292  13
   3   1   9 12223.4 482.624  12
   3   1  10 656.896 122.042  12
   3   1  10 874.155 135.219  10
  -3  -1 -10 650.030 112.237   3
   3   1  10 781.642 114.241   5
   3   1  10 722.521 126.627  13
   3   1  11 323.246 95.0523  12
   3   1  11 274.816 89.8236  10
  -3  -1 -11 498.535 107.791   3
   3   1  11 284.439 78.5664   5
   3   1  11 252.436 86.6843  13
   3   1  12 366.387 104.096  12
   3   1  12 439.709 115.839  13
  -3  -1 -12 397.000 102.221   3
   3   1  12 475.234 101.768   5
   3   1  13 622.188 144.078  12
  -3  -1 -13 869.703 145.568  11
  -3  -1 -13 838.507 144.947   3
   3   1  13 519.318 111.879   5
   3   1  13 622.160 130.833  13
   3   1  14 29.8358 48.7138   5
   3   2 -13 1291.00 158.663  11
  -3  -2  13 1309.36 174.220  13
   3   2 -12 733.677 120.787  11
   3   2 -12 705.656 126.007   3
  -3  -2  12 585.548 117.373  13
  -3  -2  12 481.518 116.759   5
   3   2 -11 4947.95 290.496  11
  -3  -2  11 4581.49 326.151   5
  -3  -2  11 4554.84 296.893  13
   3   2 -11 4504.84 306.003   3
   3   2 -10 558.439 99.5235  11
  -3  -2  10 731.720 128.026   5
  -3  -2  10 758.272 119.098  13
   3   2 -10 738.928 131.806   3
   3   2  -9 484.050 89.2328  11
  -3  -2   9 456.617 100.561   5
  -3  -2   9 449.551 89.7522  13
   3   2  -8 56.1415 44.2702  11
  -3  -2   8 59.6521 50.0334   5
   3   2  -8 20.9337 25.4261  15
  -3  -2   8 72.2769 57.1955  13
   3   2  -7 479.615 76.7630  11
   3   2  -7 367.079 32.6008  10
   3   2  -7 416.886 55.1406  15
  -3  -2   7 345.979 76.2293   9
  -3  -2   7 303.822 75.6857   5
  -3  -2   7 377.440 52.1850   7
  -3  -2   7 427.040 80.6199  13
   3   2  -6 575.544 73.3214  11
   3   2  -6 501.326 33.5494  10
   3   2  -6 525.004 60.8520  15
  -3  -2   6 462.264 87.1487   9
  -3  -2   6 497.806 84.3280   5
  -3  -2   6 444.539 54.8966   7
   3   2  -5 995.881 86.8797  11
   3   2  -5 860.801 41.1175  10
  -3  -2   5 946.031 103.979   5
  -3  -2   5 1008.57 113.712   9
   3   2  -5 914.256 79.8270  15
  -3  -2   5 886.813 80.3068   7
   3   2  -4 636.218 67.0828  15
  -3  -2   4 574.740 89.5165   2
   3   2  -4 714.722 69.4698  11
   3   2  -4 688.258 36.9879  10
  -3  -2   4 617.589 89.0366   9
  -3  -2   4 823.719 72.9088  15
  -3  -2   4 630.001 81.2802   5
  -3  -2   4 762.204 74.5175   7
  -3  -2   3 3547.76 186.968   2
   3   2  -3 3409.50 137.204  11
  -3  -2   3 3335.66 131.450  11
   3   2  -3 3616.73 100.928  10
  -3  -2   3 3327.26 183.200   9
  -3  -2   3 3413.46 168.203   5
  -3  -2   3 3673.75 166.547   7
   3   2  -3 3830.65 200.896   8
  -3  -2   3 3784.12 157.323  15
   3   2  -3 3530.96 158.723  15
   3   2  -3 3701.77 171.694   2
  -3  -2   2 12557.2 356.724   2
   3   2  -2 12453.2 272.805  11
  -3  -2   2 12987.8 270.190  11
  -3  -2   2 12509.2 322.909  15
   3   2  -2 12603.5 256.041  10
  -3  -2   2 12257.3 350.658   9
   3   2  -2 12655.8 336.531   9
   3   2  -2 12864.3 335.033  15
   3   2  -2 12581.4 376.541   8
   3   2  -2 12557.5 238.424  14
  -3  -2   2 12399.3 339.061   7
   3   2  -2 12545.1 333.363   2
   3   2  -1 4230.79 170.890   6
   3   2  -1 4118.64 128.412  11
  -3  -2   1 4013.10 126.280  11
   3   2  -1 4271.30 140.697  10
  -3  -2   1 4038.35 171.801   9
   3   2  -1 4380.13 166.948   9
  -3  -2   1 4503.27 178.537  15
   3   2  -1 3952.45 187.697   4
   3   2  -1 4537.84 203.181   8
   3   2  -1 4097.32 178.690  15
   3   2  -1 4321.53 174.984   2
  -3  -2   1 4153.48 182.283   2
  -3  -2   0 2764.00 119.226  10
   3   2   0 2688.84 130.236   6
  -3  -2   0 2776.91 101.895  11
   3   2   0 2726.61 97.1730   3
   3   2   0 2652.46 119.649  10
  -3  -2   0 2591.14 120.984   9
   3   2   0 2822.16 118.173   9
   3   2   0 2652.28 150.442   8
  -3  -2   0 2743.86 145.683   8
   3   2   0 2736.03 147.221   4
   3   2   0 2452.52 140.832  15
  -3  -2   0 2872.71 144.165  15
   3   2   0 2963.93 138.773   2
  -3  -2   0 2478.30 106.560  13
  -3  -2   0 2722.40 142.743   2
   3   2   1 3510.11 153.262   6
   3   2   1 3586.76 114.621   3
  -3  -2  -1 3518.25 116.985   3
  -3  -2  -1 3608.22 150.965  10
   3   2   1 3411.35 155.388   2
  -3  -2  -1 3647.44 123.163   9
   3   2   1 3503.88 118.381   9
   3   2   1 3663.21 168.818   4
   3   2   1 3676.70 156.448  10
  -3  -2  -1 3430.35 146.833   6
   3   2   1 3592.02 172.747   8
  -3  -2  -1 3609.62 165.186   8
  -3  -2  -1 3549.93 159.012   4
  -3  -2  -1 3634.35 137.202  13
  -3  -2  -1 3897.35 161.256  12
  -3  -2  -1 3634.03 97.5872  14
  -3  -2  -1 3606.96 167.482  15
  -3  -2  -1 3699.62 169.699   2
   3   2   2 3363.67 155.009   6
  -3  -2  -2 3373.08 149.111   6
   3   2   2 3301.37 162.493  10
  -3  -2  -2 3310.79 154.501  10
  -3  -2  -2 3309.81 89.8519   5
  -3  -2  -2 3315.92 152.644   4
  -3  -2  -2 3259.23 123.451   3
  -3  -2  -2 3357.01 166.270   2
   3   2   2 3335.40 91.1343   9
   3   2   2 3526.83 170.811   8
   3   2   2 3297.93 160.383   4
  -3  -2  -2 3366.12 159.569   8
  -3  -2  -2 3406.50 164.299  15
  -3  -2  -2 3419.57 154.782  12
   3   2   2 3437.72 121.615   3
   3   2   2 3279.12 143.610  13
  -3  -2  -2 3335.90 140.881  13
  -3  -2  -3 20016.0 444.522   6
   3   2   3 19020.9 453.867   4
  -3  -2  -3 18821.8 400.732   3
  -3  -2  -3 18991.8 475.376   2
   3   2   3 19074.0 337.492   5
   3   2   3 18301.0 466.204  10
  -3  -2  -3 19298.8 455.464  10
  -3  -2  -3 18507.4 332.461   5
   3   2   3 18770.1 434.179  13
   3   2   3 18831.6 389.115   3
  -3  -2  -3 18432.1 420.059  13
  -3  -2  -3 19443.2 465.100  15
  -3  -2  -3 19531.5 442.092   8
   3   2   3 18480.0 458.355  12
  -3  -2  -3 19658.3 445.258   7
  -3  -2  -3 19322.9 434.598   4
   3   2   3 18849.0 450.393   6
  -3  -2  -3 19214.7 438.575  12
  -3  -2  -4 1918.05 117.157   3
  -3  -2  -4 1939.55 121.106   7
   3   2   4 1647.36 129.749  10
   3   2   4 1757.83 88.7748   5
  -3  -2  -4 1791.00 85.7437   5
  -3  -2  -4 1787.22 121.253   6
  -3  -2  -4 2010.66 122.761   8
  -3  -2  -4 2110.80 126.013   4
   3   2   4 1798.76 124.638  13
   3   2   4 1938.50 130.417   4
   3   2   4 1538.64 121.172  12
  -3  -2  -4 1653.06 116.133  13
   3   2   4 1880.41 132.363   6
   3   2   4 1741.89 106.352   3
  -3  -2  -4 1810.06 122.257  12
   3   2   5 6925.98 280.184  12
   3   2   5 7771.12 292.303  13
   3   2   5 7656.44 302.463  10
   3   2   5 7058.87 218.794   5
  -3  -2  -5 7432.32 215.988   5
  -3  -2  -5 7469.67 247.145   7
  -3  -2  -5 7613.59 257.529   8
  -3  -2  -5 6911.86 259.490   3
   3   2   5 6946.10 280.753   6
   3   2   6 627.487 99.0879  10
  -3  -2  -6 583.408 80.9728   3
  -3  -2  -6 533.761 31.6026   9
   3   2   6 585.814 66.9918   5
   3   2   6 493.400 80.1360  12
  -3  -2  -6 639.851 68.1657   7
   3   2   6 630.578 91.2357  13
   3   2   7 225.938 64.6725  12
   3   2   7 521.502 92.9428  10
  -3  -2  -7 346.178 69.5312   3
  -3  -2  -7 340.849 32.9975   9
   3   2   7 395.816 60.6560   5
  -3  -2  -7 322.138 50.3328   7
   3   2   7 273.408 66.6381  13
   3   2   8 2914.54 211.103  12
  -3  -2  -8 3077.58 209.301   3
   3   2   8 2822.53 211.439  10
   3   2   8 3278.78 187.568   5
  -3  -2  -8 3082.45 116.731   9
  -3  -2  -8 2944.87 139.811   7
   3   2   8 3020.90 214.969  13
  -3  -2  -9 1911.38 176.885   3
   3   2   9 1962.98 185.778  10
   3   2   9 2150.19 164.404   5
   3   2   9 2206.82 197.071  12
   3   2   9 2257.16 200.997  13
  -3  -2 -10 3829.64 265.660   3
   3   2  10 3873.17 268.474  10
   3   2  10 4225.95 288.744  13
   3   2  10 3867.44 234.795   5
   3   2  10 3566.31 261.810  12
  -3  -2 -11 1558.88 178.807   3
   3   2  11 1352.80 165.913  10
   3   2  11 1662.66 163.459   5
   3   2  11 1550.22 184.257  12
   3   2  11 1445.56 179.704  13
   3   2  12 371.065 109.632  12
   3   2  12 383.534 101.768  10
  -3  -2 -12 251.134 85.5130   3
   3   2  12 532.575 102.804   5
   3   2  12 364.754 103.837  13
   3   2  13 660.903 129.422  10
  -3  -2 -13 890.461 151.440   3
   3   2  13 837.971 125.953   5
   3   2  13 834.462 152.641  12
   3   2  13 478.656 121.074  13
   3   2  14 204.943 88.7731  10
   3   2  14 172.554 74.5171   5
   3   2  15 2174.37 216.789   5
   3   3 -13 581.145 115.248  11
  -3  -3  13 416.270 105.911  13
   3   3 -12 1334.96 161.263  11
   3   3 -12 1464.10 181.684   3
  -3  -3  12 1282.83 156.508  13
   3   3 -11 354.070 86.3814  11
  -3  -3  11 268.406 101.253   5
  -3  -3  11 335.092 94.5415  13
   3   3 -10 1499.58 161.893  11
  -3  -3  10 1537.51 186.007   5
  -3  -3  10 1434.46 154.322  13
   3   3  -9 1669.86 160.560  11
  -3  -3   9 1590.64 153.562  13
  -3  -3   9 1673.42 183.427   5
   3   3  -8 3205.88 208.467  11
  -3  -3   8 3352.26 245.478   5
  -3  -3   8 3247.57 206.055  13
   3   3  -7 1169.64 123.553  11
  -3  -3   7 1150.01 119.893  13
  -3  -3   7 1105.61 135.434   5
   3   3  -7 972.147 68.0327  15
  -3  -3   7 1001.59 85.8445   7
   3   3  -6-4.30016 18.7604  15
   3   3  -6 37.3366 35.4557  11
   3   3  -6 8.19334 14.2520  10
  -3  -3   6 63.9855 49.0729   5
  -3  -3   6-20.6143 27.2423   7
  -3  -3   6 24.2152 30.2547  13
  -3  -3   5 4970.23 207.871  13
   3   3  -5 4871.70 218.261  11
  -3  -3   5 4651.11 257.656   2
  -3  -3   5 5134.63 253.049   5
   3   3  -5 5306.15 182.495  15
  -3  -3   5 5140.16 173.082  15
  -3  -3   5 5254.67 208.802   7
   3   3  -4 2024.16 128.676  11
  -3  -3   4 2235.98 169.054   2
  -3  -3   4 2128.08 123.745  11
  -3  -3   4 2251.89 151.903   5
   3   3  -4 2183.27 120.185  14
  -3  -3   4 2491.77 120.293  15
   3   3  -4 2093.58 115.572  15
   3   3  -3 736.545 74.2441  11
  -3  -3   3 679.301 65.6765  11
  -3  -3   3 549.045 61.9143  15
  -3  -3   3 625.432 75.5345   5
   3   3  -3 729.240 71.6944  15
   3   3  -3 638.429 56.6695  14
  -3  -3   3 715.042 100.358   2
  -3  -3   2 6604.72 276.328   2
  -3  -3   2 6487.50 206.689  11
   3   3  -2 6358.95 196.940  10
  -3  -3   2 6577.97 221.937   5
   3   3  -2 6566.89 212.241  11
   3   3  -2 6652.97 241.398   9
   3   3  -2 6654.79 276.515   8
   3   3  -2 6521.21 173.528  14
  -3  -3   2 6744.14 222.836  15
   3   3  -1 2405.34 144.805   6
   3   3  -1 2781.44 126.863  11
  -3  -3   1 2687.06 122.493  11
   3   3  -1 2558.00 122.724  10
  -3  -3   1 2577.76 117.364   5
   3   3  -1 2639.31 135.949   9
   3   3  -1 2699.32 166.723   8
   3   3  -1 2596.80 88.3144  14
   3   3  -1 2579.71 146.905   2
  -3  -3   1 2334.33 131.720  15
  -3  -3   1 2470.93 157.734   2
   3   3   0 11014.2 323.516   6
  -3  -3   0 11619.7 283.100  11
   3   3   0 11612.7 277.952   3
   3   3   0 11235.8 302.448  10
  -3  -3   0 11149.4 237.462   5
   3   3   0 11074.0 284.077   9
   3   3   0 11377.7 346.905   8
   3   3   0 10987.0 330.941   4
   3   3   0 11289.9 220.525  14
   3   3   0 11388.4 327.675   2
  -3  -3   0 11293.8 218.250  14
  -3  -3   0 11370.4 235.211  13
  -3  -3   0 11576.2 350.399   2
  -3  -3   0 10707.4 316.427  15
   3   3   1 934.705 87.7998   6
  -3  -3  -1 986.952 85.8681   6
   3   3   1 881.783 67.6065   3
   3   3   1 1048.81 91.2440  10
  -3  -3  -1 1096.75 94.4277  15
   3   3   1 958.273 65.8624   9
   3   3   1 1065.87 93.3875   4
   3   3   1 938.227 94.7219   8
  -3  -3  -1 1105.50 93.2063   8
  -3  -3  -1 869.455 96.1520   2
  -3  -3  -1 1012.98 57.4464  14
  -3  -3  -1 981.346 74.7449  11
   3   3   1 933.643 89.2535   2
  -3  -3  -1 1166.41 66.6982  13
   3   3   2 2484.18 147.525   6
   3   3   2 2546.81 118.954   3
  -3  -3  -2 2380.93 121.714   3
   3   3   2 2692.04 152.716  10
  -3  -3  -2 2297.49 135.688  10
   3   3   2 2330.96 88.0830   9
  -3  -3  -2 2548.97 148.425  15
   3   3   2 2623.62 148.686   2
  -3  -3  -2 2451.26 138.454   6
  -3  -3  -2 2549.63 107.677  14
   3   3   2 2433.89 146.022   8
  -3  -3  -2 2826.80 141.344   4
  -3  -3  -2 2982.67 151.532   8
   3   3   2 2585.47 116.303  13
   3   3   2 2614.41 144.826   4
  -3  -3  -2 2594.20 162.765   2
  -3  -3  -2 2425.82 131.088  12
  -3  -3  -2 2530.54 112.505  13
   3   3   3 84.0703 41.0233  10
   3   3   3 210.997 53.5443   6
  -3  -3  -3 138.560 37.4998  12
  -3  -3  -3 127.314 45.1209   2
   3   3   3 169.285 46.9771   8
   3   3   3 135.844 37.2081   3
  -3  -3  -3 172.518 41.5098   3
  -3  -3  -3 162.197 45.3874   8
  -3  -3  -3 148.991 39.1640   4
   3   3   3 44.6218 27.0427   4
   3   3   3 177.089 40.3360  13
  -3  -3  -3 131.344 33.6046  13
   3   3   4 813.969 87.2351  12
   3   3   4 917.257 81.0573   3
  -3  -3  -4 770.623 78.8950  12
   3   3   4 797.641 91.6415   6
  -3  -3  -4 783.350 81.3216   3
   3   3   4 737.149 83.3613   4
  -3  -3  -4 943.202 104.486   2
   3   3   4 826.379 46.7841   5
   3   3   4 731.970 94.7183  10
  -3  -3  -4 839.081 79.8903  13
  -3  -3  -4 793.209 78.4096   8
  -3  -3  -4 839.419 78.5277   4
   3   3   4 701.158 81.3076  13
   3   3   5 464.929 70.1915  12
   3   3   5 378.781 72.8954   6
  -3  -3  -5 578.516 90.6738   2
   3   3   5 469.100 44.9779   5
   3   3   5 450.490 79.8153  10
  -3  -3  -5 585.802 80.7143   3
  -3  -3  -5 529.348 67.0814   8
   3   3   5 489.211 75.5925  13
   3   3   6 603.451 91.8292   6
   3   3   6 545.632 61.6342   5
   3   3   6 374.212 74.6881  10
  -3  -3  -6 393.402 70.1389   3
  -3  -3  -6 492.846 64.5830   8
   3   3   6 465.608 76.0113  12
   3   3   6 506.803 83.6318  13
   3   3   7 2171.72 166.939  12
   3   3   7 2111.36 178.118  10
   3   3   7 2004.29 123.031   5
   3   3   7 1912.53 163.703  13
  -3  -3  -7 2023.12 162.112   3
   3   3   7 1990.60 169.013   6
   3   3   8 99.9147 46.4836  12
   3   3   8 29.2246 37.8415  10
   3   3   8 88.2073 50.5760  13
  -3  -3  -8 37.0430 37.9928   3
   3   3   8 89.0055 37.9281   5
  -3  -3  -8 86.2610 19.7136   9
  -3  -3  -8 95.7757 34.6484   7
  -3  -3  -9 2359.51 199.028   3
   3   3   9 3234.98 236.106  10
   3   3   9 2936.32 181.063   5
   3   3   9 2928.19 223.755  13
   3   3   9 2527.97 203.259  12
   3   3  10 1468.81 168.853  10
   3   3  10 1582.65 140.353   5
  -3  -3 -10 1050.62 142.805   3
   3   3  10 1766.71 183.748  13
   3   3  10 1491.61 166.471  12
   3   3  11 2253.88 217.490  10
   3   3  11 2475.88 187.732   5
  -3  -3 -11 2077.27 205.680   3
   3   3  11 2385.47 224.681  13
   3   3  11 1978.55 198.777  12
  -3  -3 -12 2357.39 227.867   3
   3   3  12 1964.57 206.634  10
   3   3  12 2868.15 212.662   5
   3   3  12 2110.10 219.826  13
   3   3  12 2320.95 230.752  12
  -3  -3 -13 2136.23 225.251   3
   3   3  13 2041.77 190.529   5
   3   3  13 2506.72 249.589  13
   3   3  13 2487.08 236.677  10
   3   3  13 2162.37 224.782  12
   3   3  14 1120.89 168.653  12
   3   3  14 846.927 143.343  10
   3   3  14 1097.33 144.784   5
   3   4 -12 2972.66 242.188  11
   3   4 -11 5292.95 316.069  11
  -3  -4  11 5441.26 363.790   5
  -3  -4  11 5400.51 304.066  13
   3   4 -10 1270.51 154.961  11
  -3  -4  10 1017.13 158.184   5
  -3  -4  10 1188.34 138.461  13
   3   4  -9 36.5546 47.0530  11
  -3  -4   9 39.9088 69.1001   5
  -3  -4   9-37.5239 37.6173  13
   3   4  -8 422.029 87.3946  11
  -3  -4   8 372.692 93.9496   5
   3   4  -8 449.240 83.2915  14
  -3  -4   8 414.730 78.8358  13
   3   4  -7 2538.27 185.628  11
   3   4  -7 2249.94 164.509  14
  -3  -4   7 2307.71 196.806   5
  -3  -4   7 2188.26 154.771  13
   3   4  -6 12.7136 44.6222  11
  -3  -4   6 28.8145 41.2013   5
   3   4  -6 1.41951 30.3807  14
  -3  -4   6 72.7841 41.4216  13
   3   4  -5 1872.36 145.082  11
  -3  -4   5 1690.62 170.494   2
  -3  -4   5 2097.47 165.421   5
  -3  -4   5 2160.10 103.710  15
   3   4  -5 1816.04 128.662  14
  -3  -4   5 1991.69 124.265  13
   3   4  -4 6629.31 263.098  11
  -3  -4   4 6282.66 307.842   2
  -3  -4   4 5784.98 262.740   5
  -3  -4   4 6609.77 202.714  15
   3   4  -4 6462.71 232.182  14
  -3  -4   4 6422.24 205.812  13
   3   4  -3 1092.22 101.482  11
  -3  -4   3 1144.60 102.687   5
  -3  -4   3 1123.13 85.4132  15
   3   4  -3 941.330 78.8038  14
  -3  -4   3 1007.80 65.6538  13
  -3  -4   3 968.983 121.004   2
  -3  -4   2 13676.0 446.997   2
   3   4  -2 13686.7 419.183   6
  -3  -4   2 14516.9 367.543  11
  -3  -4   2 13770.4 363.920   5
  -3  -4   2 14416.0 355.960  15
   3   4  -2 14204.1 324.470  14
   3   4  -2 13981.6 378.170  11
  -3  -4   2 13917.4 261.675  13
   3   4  -1 8351.27 308.688   6
  -3  -4   1 8402.44 263.811  11
   3   4  -1 7984.22 267.700  11
   3   4  -1 8658.04 264.765   3
   3   4  -1 8500.09 269.516  10
  -3  -4   1 8380.20 240.855   5
   3   4  -1 8515.61 273.944   9
  -3  -4   1 8315.91 267.380  15
   3   4  -1 8279.38 321.482   8
  -3  -4   1 8344.01 326.176   2
   3   4  -1 8505.87 222.750  14
  -3  -4   0 1.71101 25.6875  11
   3   4   0-21.5596 39.7262   6
  -3  -4   0 2.13512 27.5591  15
   3   4   0 102.343 46.3000  10
   3   4   0 65.0025 37.3768   4
   3   4   0 65.3349 29.0716   9
  -3  -4   0 53.5746 20.2992   5
   3   4   0 10.1744 23.8939   3
  -3  -4   0 12.8568 45.0418   2
   3   4   0 35.5250 40.4308   8
   3   4   0 57.5597 21.0492  14
  -3  -4   0 50.9284 22.2504  14
   3   4   1 38893.9 799.124   6
  -3  -4  -1 40244.4 738.998  11
   3   4   1 40580.2 719.857   3
  -3  -4  -1 38699.4 578.129   5
   3   4   1 39915.6 777.499  10
   3   4   1 40159.5 694.235   9
   3   4   1 39518.3 793.146   8
   3   4   1 38585.0 763.030   4
  -3  -4  -1 39274.7 664.211  14
  -3  -4  -1 39442.5 821.964   2
  -3  -4  -1 39037.0 598.977  13
  -3  -4  -2 839.504 75.2531  12
   3   4   2 984.666 103.349   6
   3   4   2 868.776 77.0189   3
  -3  -4  -2 909.192 88.8559   3
   3   4   2 883.475 86.7889   4
  -3  -4  -2 999.995 88.6806  11
   3   4   2 830.292 92.8423  10
   3   4   2 953.530 65.9356   9
  -3  -4  -2 797.680 94.3872   2
  -3  -4  -2 862.427 69.5167  14
   3   4   2 734.943 83.3167   8
   3   4   2 818.488 58.9280  13
  -3  -4  -2 907.819 60.3653  13
  -3  -4  -3 684.659 69.4781  12
   3   4   3 623.665 85.5700   6
   3   4   3 662.598 88.1331  10
  -3  -4  -3 463.019 76.7252   2
   3   4   3 639.572 45.2308   9
   3   4   3 540.397 63.7792   3
   3   4   3 527.934 58.3101  13
  -3  -4  -3 464.163 69.3635   3
  -3  -4  -3 548.811 68.1786   8
   3   4   3 614.868 74.2732   8
  -3  -4  -3 631.306 64.0301  14
  -3  -4  -3 600.003 67.3595   4
   3   4   3 559.222 72.7929   4
  -3  -4  -3 716.890 63.8342  13
   3   4   4 955.092 106.691   6
  -3  -4  -4 852.243 92.8742   3
   3   4   4 1186.69 120.473  10
   3   4   4 986.791 44.3768   9
  -3  -4  -4 985.953 87.0940   4
   3   4   4 992.892 45.0522   9
   3   4   4 1162.55 99.6841   8
  -3  -4  -4 1135.33 92.3698   8
   3   4   4 1055.52 94.9958   4
  -3  -4  -4 998.566 87.6769  14
  -3  -4  -4 991.122 113.401   2
   3   4   4 979.298 87.1747  13
  -3  -4  -4 1151.71 96.6925  12
   3   4   5 656.438 82.8446  12
   3   4   5 716.229 100.043   6
  -3  -4  -5 817.334 97.3595   3
  -3  -4  -5 712.695 99.6436   2
   3   4   5 708.909 46.2388   5
   3   4   5 825.197 108.617  10
   3   4   5 754.487 81.9834   4
  -3  -4  -5 747.616 74.7464   8
   3   4   5 622.606 81.2715  13
   3   4   6 741.367 91.6968  12
   3   4   6 777.574 108.518   6
  -3  -4  -6 953.740 109.298   3
  -3  -4  -6 937.854 122.485   2
   3   4   6 797.601 62.1678   5
   3   4   6 728.147 107.294  10
  -3  -4  -6 844.164 80.3596   8
   3   4   6 822.975 97.7943  13
   3   4   7 5413.52 258.605  12
   3   4   7 5617.72 299.505  10
   3   4   7 5450.94 197.311   5
  -3  -4  -7 5292.44 273.273   3
   3   4   7 5466.30 271.377  13
  -3  -4  -7 5539.99 208.823   8
  -3  -4  -7 5490.47 296.705   2
   3   4   7 5419.71 290.196   6
   3   4   8 67.5895 54.4844   6
   3   4   8 9.22667 39.4731  12
   3   4   8-37.7577 42.9602  10
  -3  -4  -8-29.1288 45.9990   3
   3   4   8 69.9476 36.1708   5
  -3  -4  -8 92.9711 54.6827   2
   3   4   8 25.3632 53.0617  13
   3   4   9 401.599 86.6249  12
   3   4   9 273.867 83.7337  10
  -3  -4  -9 250.443 79.3620   3
   3   4   9 248.981 57.3728   5
   3   4   9 257.781 82.7407  13
   3   4  10 121.612 69.8390  10
   3   4  10-53.8371 49.7452  12
  -3  -4 -10 89.2999 56.8591   3
   3   4  10 93.3240 47.2314   5
   3   4  10 146.195 68.7114  13
   3   4  11 407.217 89.6540  12
   3   4  11 173.123 82.4480  10
  -3  -4 -11 183.563 75.9303   3
   3   4  11 233.936 60.6365   5
   3   4  11 285.934 87.2928  13
  -3  -4 -12 1690.74 194.640   3
   3   4  12 1458.70 183.897  10
   3   4  12 1832.73 162.903   5
   3   4  12 1402.20 180.648  13
   3   4  12 1753.64 190.986  12
   3   4  13 504.007 118.580  10
  -3  -4 -13 660.200 132.440   3
   3   4  13 518.385 115.598  12
   3   4  13 660.259 140.482  13
   3   4  14 4261.56 313.776  10
   3   4  14 3024.60 265.773  12
   3   5 -12 122.354 83.9591  11
   3   5 -11 1234.48 159.590  11
   3   5 -11 1483.55 163.171  14
   3   5 -10 230.354 75.0790  11
  -3  -5  10 187.496 88.6742   5
   3   5 -10 113.221 57.4396  14
   3   5  -9 161.973 82.3462  11
  -3  -5   9 79.3242 66.3142   5
   3   5  -9 194.474 59.5373  14
   3   5  -8 3440.31 239.902  11
  -3  -5   8 3537.30 262.625   5
   3   5  -8 3689.11 230.229  14
  -3  -5   8 4109.25 219.675  13
   3   5  -7 432.076 88.1973  11
  -3  -5   7 519.883 100.442   5
   3   5  -7 659.731 99.2523  14
  -3  -5   7 488.946 72.6276  13
   3   5  -6 506.211 89.9316  11
  -3  -5   6 495.610 87.7053   5
   3   5  -6 585.899 88.3271  14
  -3  -5   6 488.543 67.8392  13
  -3  -5   5 9044.25 417.583   2
   3   5  -5 9764.87 372.604  11
  -3  -5   5 9390.47 373.271   5
   3   5  -5 9810.46 336.437  14
  -3  -5   5 9658.23 277.626  13
  -3  -5   4 87.3018 55.5960   2
   3   5  -4 63.5793 41.2346  11
  -3  -5   4 59.2644 44.2901   5
  -3  -5   4 63.0405 25.7297  15
   3   5  -4 98.5333 37.8844  14
  -3  -5   4 50.4373 26.0035  13
  -3  -5   3 756.979 72.4505  15
   3   5  -3 674.310 88.9996  11
  -3  -5   3 779.187 89.3808   5
   3   5  -3 612.962 73.0314  14
  -3  -5   3 628.639 43.4351  13
  -3  -5   3 554.156 99.7550   2
   3   5  -2 83.5686 43.4221  11
  -3  -5   2 11.9934 23.1425  15
   3   5  -2 45.4476 27.4257  14
   3   5  -2 100.931 53.1745   6
  -3  -5   2 68.2422 35.6604   5
  -3  -5   2 149.866 72.3402   2
   3   5  -1 1017.66 103.400  11
  -3  -5   1 1017.41 83.1745   5
  -3  -5   1 925.655 86.0350  15
   3   5  -1 1055.89 117.214   6
   3   5  -1 1025.75 81.9027  14
  -3  -5   1 983.021 118.905   2
  -3  -5   1 1099.52 81.6898  14
   3   5   0 1053.42 115.385   6
  -3  -5   0 1381.34 89.5467  14
  -3  -5   0 1234.92 128.001   2
  -3  -5   0 1355.18 82.7085   5
   3   5   0 1404.96 118.681  10
   3   5   0 1257.31 114.065   4
   3   5   0 1292.43 126.638   8
   3   5   0 1200.20 89.4431  14
   3   5   1 61262.9 1169.10   6
  -3  -5  -1 62154.5 918.789   5
   3   5   1 60985.1 1135.13  10
   3   5   1 61033.9 1024.69  14
   3   5   1 62153.0 1140.94   8
   3   5   1 62314.6 1097.41   4
  -3  -5  -1 61826.0 1012.78  14
  -3  -5  -1 61770.1 1191.68   2
   3   5   2 175.773 61.5144   6
  -3  -5  -2 151.930 37.5400  12
   3   5   2 176.347 55.5751  10
  -3  -5  -2 223.329 70.3017   2
  -3  -5  -2 177.256 50.2775   3
   3   5   2 219.876 50.5078   8
  -3  -5  -2 103.245 29.5857  14
   3   5   2 231.931 51.6231   4
   3   5   2 142.663 23.1286  13
  -3  -5  -3 2334.10 127.123  12
   3   5   3 2259.42 172.122   6
  -3  -5  -3 2399.30 159.473   3
   3   5   3 2262.17 166.734  10
   3   5   3 2110.21 135.034   4
   3   5   3 2356.83 148.589   8
  -3  -5  -3 2260.10 130.113  14
  -3  -5  -3 2396.13 176.491   2
   3   5   3 2263.75 111.712  13
   3   5   4 4543.38 250.120   6
  -3  -5  -4 5321.74 248.391   3
   3   5   4 4790.35 255.900  10
   3   5   4 4956.79 216.705   8
  -3  -5  -4 5239.62 199.151   4
   3   5   4 4843.23 191.996  13
  -3  -5  -4 4897.69 260.393   2
   3   5   4 5076.33 209.665   4
  -3  -5  -4 5008.59 197.311  12
  -3  -5  -5 832.563 107.319   3
  -3  -5  -5 944.708 117.726   2
   3   5   5 778.841 41.9307   5
   3   5   5 858.962 114.167  10
   3   5   5 945.453 53.1340   9
   3   5   5 836.324 86.7338   8
   3   5   5 855.531 87.6197  13
  -3  -5  -5 853.926 78.9424   8
   3   5   5 914.358 88.2794   4
   3   5   5 996.710 124.824   6
   3   5   6 169.059 62.3579   6
  -3  -5  -6 91.7435 35.3955   8
  -3  -5  -6 7.80557 41.7379   2
   3   5   6-33.6106 48.9011  10
  -3  -5  -6 75.7678 48.0549   3
   3   5   6 57.2267 13.3585   9
   3   5   6 60.9065 21.3685   5
   3   5   6 54.5480 41.3981  12
   3   5   6 65.3654 50.3665  13
   3   5   7 18155.1 501.905  12
  -3  -5  -7 18436.0 564.623   3
   3   5   7 18730.6 594.528  10
   3   5   7 18966.3 390.001   5
  -3  -5  -7 18456.8 417.120   8
  -3  -5  -7 18636.4 593.185   2
   3   5   7 19426.2 534.074  13
   3   5   7 18742.9 588.556   6
  -3  -5  -8 1414.59 156.233   3
  -3  -5  -8 1685.52 176.339   2
   3   5   8 1687.46 174.537  10
   3   5   8 1349.75 99.8456   5
   3   5   8 1861.26 155.803  12
   3   5   8 1607.33 153.245  13
   3   5   8 1698.31 177.171   6
   3   5   9 390.555 93.2802   6
  -3  -5  -9 295.982 85.0368   2
   3   5   9 273.791 81.9798  10
  -3  -5  -9 396.020 84.5540   3
   3   5   9 308.714 59.4085   5
   3   5   9 375.180 80.7348  12
   3   5   9 298.657 79.5229  13
   3   5  10 1985.75 177.619  12
  -3  -5 -10 2095.22 201.852   3
   3   5  10 2122.48 209.923  10
   3   5  10 2144.47 149.184   5
  -3  -5 -10 1841.83 197.791   2
   3   5  10 1837.24 187.400  13
  -3  -5 -11 839.384 144.655   2
   3   5  11 1085.27 161.208  10
  -3  -5 -11 834.821 130.312   3
   3   5  11 1195.32 150.673  12
   3   5  11 1135.72 159.611  13
  -3  -5 -12 681.371 133.638   2
   3   5  12 519.010 112.934  10
  -3  -5 -12 649.914 130.665   3
   3   5  12 552.442 109.977  12
   3   5  12 579.127 122.651  13
   3   5  13 1948.86 200.782  12
   3   5  13 2076.50 226.837  10
  -3  -5 -13 1432.39 194.068   2
  -3  -5 -13 1644.68 203.822   3
   3   5  13 1502.17 201.419  13
   3   5  14 798.669 136.365  12
   3   6 -11 216.650 83.5036  11
   3   6 -10 2820.86 240.033  11
   3   6 -10 2764.23 218.790  14
  -3  -6  10 2718.49 254.435   5
   3   6  -9 2479.51 221.097  11
  -3  -6   9 2978.42 256.084   5
   3   6  -9 2544.98 203.677  14
   3   6  -8 61.0840 54.0316  11
  -3  -6   8 50.2872 57.8354   5
   3   6  -8 86.6567 51.8678  14
   3   6  -7 939.544 129.352  11
  -3  -6   7 923.560 133.612   5
   3   6  -7 964.138 119.959  14
   3   6  -6 3579.39 239.873  11
  -3  -6   6 3146.09 230.785   5
   3   6  -6 3108.20 200.178  14
  -3  -6   5 183.575 83.5326   2
   3   6  -5 185.038 70.1653  11
  -3  -6   5 187.120 64.9182   5
   3   6  -5 313.505 67.0584  14
  -3  -6   4 182.804 88.9585   2
   3   6  -4 220.133 62.1248  11
  -3  -6   4 189.671 57.3302   5
   3   6  -4 192.907 58.9975  14
   3   6  -3 1029.31 118.973  11
   3   6  -3 958.250 129.821   6
  -3  -6   3 1029.13 108.490   5
  -3  -6   3 987.798 84.0049  15
   3   6  -3 1091.60 105.872  14
  -3  -6   3 1125.90 149.337   2
   3   6  -2 1135.81 136.430   6
   3   6  -2 891.853 110.178  11
  -3  -6   2 862.219 92.7204   5
   3   6  -2 821.163 89.3946  14
  -3  -6   2 936.290 134.465   2
   3   6  -1 4006.73 227.109  11
  -3  -6   1 4688.55 196.337   5
   3   6  -1 4303.03 171.037   5
   3   6  -1 4183.37 250.563   6
   3   6  -1 4122.96 190.780  14
  -3  -6   1 4556.11 271.809   2
   3   6   0-19.1357 51.3296   6
   3   6   0 0.76564 25.3873  14
  -3  -6   0 27.2108 30.0385  14
  -3  -6   0 41.3901 28.2904   5
  -3  -6   0-1.37902 48.8976   2
   3   6   0-10.2194 16.1726   5
   3   6   0 38.1452 44.5153   8
   3   6   0 25.2275 36.2642   4
   3   6   1 1423.13 146.606   6
  -3  -6  -1 912.140 118.567   2
   3   6   1 936.243 112.430   8
   3   6   1 1262.57 129.022  10
   3   6   1 1100.49 65.3200   5
   3   6   1 1000.30 102.633   4
   3   6   1 1040.73 93.7691  14
  -3  -6  -1 1075.22 90.7136  14
  -3  -6  -2 1710.77 107.066  12
   3   6   2 1567.86 152.155   6
   3   6   2 1688.09 151.787  10
   3   6   2 1572.20 64.9592   5
   3   6   2 1552.73 56.9849  13
   3   6   2 1556.02 135.757   8
   3   6   2 1498.82 120.345   4
  -3  -6  -2 1374.73 144.894   2
  -3  -6  -3 1420.59 98.2604  12
   3   6   3 1522.84 151.651   6
   3   6   3 1465.47 80.8488  13
  -3  -6  -3 1466.07 134.432   3
   3   6   3 1437.69 143.326  10
   3   6   3 1467.33 122.822   8
   3   6   3 1539.79 113.984   4
  -3  -6  -3 1633.46 158.766   2
  -3  -6  -4 304.002 46.9992  12
   3   6   4 328.007 77.9138   6
   3   6   4 340.681 85.1414  10
  -3  -6  -4 300.802 73.0235   2
  -3  -6  -4 214.336 58.6795   3
   3   6   4 205.598 46.7033   4
   3   6   4 384.765 54.3205  13
   3   6   4 275.100 60.4720   8
   3   6   5 62.1063 52.9798   6
   3   6   5 228.340 77.5030  10
  -3  -6  -5 111.926 64.1693   2
   3   6   5 106.733 14.7435   5
   3   6   5 96.2347 14.2007   5
   3   6   5 147.859 31.5208   9
  -3  -6  -5 67.3140 49.4938   3
   3   6   5 194.613 48.4601   8
   3   6   5 119.291 40.8741   4
   3   6   5 80.3454 34.2834  13
   3   6   6 473.285 94.3596   6
  -3  -6  -6 725.110 113.202   2
   3   6   6 521.875 102.723  10
   3   6   6 599.281 44.8354   5
   3   6   6 499.897 46.9141   9
  -3  -6  -6 545.843 94.9859   3
   3   6   6 524.706 74.9019  13
   3   6   7 1479.77 128.582  12
  -3  -6  -7 1482.34 157.169   3
   3   6   7 1558.74 167.093  10
   3   6   7 1436.39 83.2181   5
   3   6   7 1535.43 73.6179   9
  -3  -6  -7 1741.99 177.416   2
   3   6   7 1498.35 138.031  13
   3   6   7 1588.12 171.352   6
   3   6   8 590.303 87.4786  12
   3   6   8 567.443 114.102   6
  -3  -6  -8 644.244 116.578   2
   3   6   8 732.344 125.232  10
  -3  -6  -8 583.923 104.691   3
   3   6   8 657.305 65.8348   5
   3   6   8 570.760 97.7588  13
   3   6   9 1323.88 132.278  12
   3   6   9 1102.06 154.388   6
  -3  -6  -9 1076.66 151.619   2
   3   6   9 970.311 149.981  10
  -3  -6  -9 1149.41 152.548   3
   3   6   9 1219.50 142.272  13
   3   6  10 487.735 95.0407  12
  -3  -6 -10 560.862 118.769   2
   3   6  10 273.678 86.7483  10
  -3  -6 -10 413.965 107.676   3
   3   6  10 451.534 99.7761  13
   3   6  10 511.475 116.390   6
   3   6  11 611.331 107.280  12
  -3  -6 -11 724.970 138.556   2
   3   6  11 751.651 137.162  10
  -3  -6 -11 814.652 142.125   3
   3   6  11 566.052 117.006  13
   3   6  12 44.7711 53.5993  12
  -3  -6 -12-32.3392 69.5246   2
   3   6  12 40.3320 64.2428  10
  -3  -6 -12 49.6054 57.3244   3
   3   6  12 156.963 82.3599  13
  -3  -6 -13 3725.04 306.462   2
   3   6  13 3513.47 288.769  10
   3   6  13 3298.21 278.999  13
   3   7 -10 74.9912 70.7346  11
   3   7  -9 109.024 69.9122  11
  -3  -7   9 37.6133 68.4272   5
   3   7  -8 613.863 114.521  11
  -3  -7   8 610.345 117.352   5
   3   7  -8 661.247 106.116  14
   3   7  -7 182.041 84.5022  11
  -3  -7   7 183.188 82.3644   5
   3   7  -7 67.2562 38.3869  14
  -3  -7   6 1771.58 179.171   5
   3   7  -6 2014.10 193.017  11
   3   7  -6 2011.95 168.412  14
   3   7  -5 257.983 77.5591  11
  -3  -7   5 355.094 94.4004   2
  -3  -7   5 340.079 87.3552   5
   3   7  -5 348.122 72.4538  14
   3   7  -4 194.949 71.2094  11
   3   7  -4 100.038 61.6113   6
  -3  -7   4 150.253 55.5472   5
  -3  -7   4 155.872 89.5389   2
   3   7  -4 166.962 55.0908  14
  -3  -7   3 397.977 110.094   2
   3   7  -3 329.769 76.1588  11
   3   7  -3 518.891 108.876   6
  -3  -7   3 155.984 56.2464   5
   3   7  -3 373.122 70.4159  14
   3   7  -2 646.038 104.140  11
   3   7  -2 635.589 110.869   6
  -3  -7   2 793.921 94.0305   5
   3   7  -2 845.750 97.7007  14
  -3  -7   2 802.188 137.508   2
   3   7  -1 67.8663 37.4629  11
   3   7  -1 66.9431 57.0705   6
  -3  -7   1 122.229 42.6814   5
   3   7  -1 65.6995 38.5872  14
  -3  -7   1 170.375 84.5480   2
   3   7   0 23.6689 37.5287  14
   3   7   0 125.510 66.2322   6
   3   7   0 25.0646 35.9241   4
  -3  -7   0 39.0867 29.7211   5
   3   7   0 50.8612 27.8482   5
   3   7   0 187.682 72.7701   8
  -3  -7   0 167.553 88.7889   2
   3   7   1 932.012 128.460   6
   3   7   1 923.836 67.0667   5
  -3  -7  -1 917.756 136.434   2
   3   7   1 921.700 115.730   8
   3   7   1 889.946 97.8688  14
   3   7   1 997.831 125.701  10
   3   7   1 799.384 94.0789   4
   3   7   2 1109.51 137.655   6
   3   7   2 1247.42 67.0826   5
   3   7   2 1042.39 129.447  10
  -3  -7  -2 1119.49 88.1419  12
  -3  -7  -2 856.752 125.242   2
   3   7   2 884.566 108.325   8
   3   7   2 1290.13 120.281  14
   3   7   2 1060.02 103.821   4
  -3  -7  -3 5680.57 201.131  12
  -3  -7  -3 5180.60 297.892   2
   3   7   3 6090.61 320.992   6
   3   7   3 5571.82 301.082  10
   3   7   3 5354.37 253.587   8
   3   7   3 5548.42 230.211   4
   3   7   3 5575.78 152.979  13
   3   7   4 4390.83 278.815   6
  -3  -7  -4 4620.40 282.918   2
  -3  -7  -4 4894.43 277.070   3
   3   7   4 5255.44 301.339  10
   3   7   4 5053.39 234.567   8
   3   7   4 5174.48 212.243   4
  -3  -7  -4 5101.59 190.772  12
   3   7   4 4242.23 165.956  13
  -3  -7  -5 8735.17 388.531   3
   3   7   5 9344.04 415.381  10
   3   7   5 9076.73 287.168   4
   3   7   5 8817.95 306.238   8
  -3  -7  -5 9160.47 408.963   2
   3   7   5 8169.44 272.534  13
   3   7   5 8716.56 401.893   6
  -3  -7  -6 7666.27 370.104   3
   3   7   6 7345.76 378.896  10
   3   7   6 7590.76 225.806   9
   3   7   6 7132.28 261.195   8
  -3  -7  -6 6965.51 364.274   2
   3   7   6 7275.25 278.720  13
   3   7   6 7111.14 370.936   6
   3   7   7 1074.05 145.873   6
   3   7   7 1343.41 164.175  10
   3   7   7 1593.87 138.043  13
  -3  -7  -7 1426.49 168.126   2
  -3  -7  -7 1289.65 154.610   3
   3   7   8 41.3556 61.2293   6
  -3  -7  -8-73.7070 65.8066   2
   3   7   8-9.79627 50.7671  10
  -3  -7  -8-21.5012 47.4931   3
   3   7   8-48.3830 36.2538  13
   3   7   9 138.339 51.5963  12
  -3  -7  -9 155.774 66.2674   2
   3   7   9 132.151 70.5665  10
  -3  -7  -9 109.002 60.9615   3
   3   7   9 117.886 68.5886   6
   3   7   9 102.324 51.6540  13
   3   7  10 534.528 121.632   6
  -3  -7 -10 434.138 109.548   2
   3   7  10 434.775 112.548  10
  -3  -7 -10 228.675 81.9838   3
   3   7  10 345.247 85.9404  13
  -3  -7 -11 736.243 135.180   2
   3   7  11 492.893 114.284  10
  -3  -7 -11 548.413 118.393   3
   3   7  11 824.814 132.092  13
  -3  -7 -12 1339.40 180.639   2
  -3  -7 -12 1007.63 160.908   3
   3   7  12 1328.25 166.656  13
   3   7  13 227.430 97.0108  13
  -3  -8   8 718.487 133.165   5
   3   8  -8 898.442 139.747  11
   3   8  -7 12384.5 517.068  11
  -3  -8   7 12267.0 514.867   5
   3   8  -6 650.789 123.432  11
   3   8  -6 792.980 140.173   6
   3   8  -6 500.600 96.5273  14
   3   8  -5 115.472 62.4184  11
  -3  -8   5 205.614 96.5502   2
   3   8  -5 108.311 78.0034   6
  -3  -8   5 144.080 65.1809   5
   3   8  -5 101.643 51.4629  14
  -3  -8   4 1350.91 179.330   2
   3   8  -4 1383.90 164.052  11
   3   8  -4 1054.09 156.064   6
  -3  -8   4 1279.59 140.458   5
   3   8  -4 1248.56 134.956  14
   3   8  -3 124.758 63.0927  14
   3   8  -3 111.977 58.1003  11
   3   8  -3 97.1182 72.0763   6
  -3  -8   3 138.125 51.1098   5
  -3  -8   3 67.0429 82.6089   2
   3   8  -2-13.4594 47.3382  11
   3   8  -2 45.2067 70.4045   6
  -3  -8   2 70.0283 45.1360   5
   3   8  -2-43.4495 38.3884  14
  -3  -8   2 49.9236 79.9037   2
  -3  -8   1 4679.86 312.820   2
   3   8  -1 4465.09 277.563  11
  -3  -8   1 4511.27 221.021   5
   3   8  -1 4578.03 240.530  14
   3   8  -1 4293.42 292.627   6
   3   8   0 1177.10 150.944   6
  -3  -8   0 1405.07 175.327   2
   3   8   0 1659.02 145.256   4
   3   8   0 1734.25 169.195   8
   3   8   0 1704.08 143.807  14
   3   8   1-14.4964 43.1713   6
   3   8   1 33.4323 42.2199   8
  -3  -8  -1 125.558 79.6427   2
   3   8   1 55.2941 36.9459   4
   3   8   1 70.4256 39.9707  14
   3   8   2 284.835 87.5902   6
   3   8   2 172.188 50.8120  14
   3   8   2 156.078 65.4444  10
  -3  -8  -2 195.952 85.2892   2
   3   8   2 162.384 50.4404   4
   3   8   2 156.378 55.2070   8
   3   8   3 56.3119 45.8957   6
   3   8   3 151.668 64.6950  10
  -3  -8  -3 45.8246 54.9921   2
   3   8   3 99.8923 50.4493   8
   3   8   3 93.0414 40.4721   4
  -3  -8  -4 5936.12 325.209   3
   3   8   4 6148.77 342.346  10
   3   8   4 6044.36 266.386   8
   3   8   4 5499.76 329.269   6
  -3  -8  -4 5542.15 327.144   2
   3   8   4 5473.85 223.353   4
   3   8   5 216.698 83.6209   6
   3   8   5-5.64332 57.4673  10
  -3  -8  -5 161.232 73.7660   2
  -3  -8  -5 0.89239 48.5444   3
   3   8   5 95.3881 32.6848   4
   3   8   5 140.361 46.5814   8
  -3  -8  -6 11023.5 473.109   2
  -3  -8  -6 10494.4 464.503   3
   3   8   6 11160.3 487.964  10
   3   8   6 10984.2 338.841  13
   3   8   6 10591.5 475.643   6
   3   8   7 54.1045 55.0734   6
   3   8   7-35.1660 65.2149  10
  -3  -8  -7 42.7696 55.4421   2
  -3  -8  -7 54.5707 47.9812   3
   3   8   7 23.6906 30.9649  13
  -3  -8  -8 2791.06 242.386   3
   3   8   8 3024.14 264.227  10
  -3  -8  -8 3014.84 253.815   2
   3   8   8 3067.23 200.687  13
   3   8   8 3011.81 260.308   6
  -3  -8  -9 2451.54 231.142   3
   3   8   9 2082.66 224.131  10
  -3  -8  -9 2236.50 221.868   2
   3   8   9 2275.11 183.625  13
   3   8   9 2671.09 247.764   6
   3   8  10 428.622 110.142   6
   3   8  10 404.660 117.430  10
  -3  -8 -10 304.807 91.5158   2
  -3  -8 -10 269.103 90.6487   3
   3   8  10 155.654 64.2389  13
   3   8  11 3296.30 288.610  10
   3   8  11 3345.32 289.602   6
  -3  -8 -11 3227.77 274.234   2
   3   8  11 3295.96 244.969  13
  -3  -8 -11 3322.39 284.754   3
  -3  -8 -12 141.452 86.0399   2
   3   8  12 572.370 118.649  13
   3   9  -7 2364.40 226.063  11
  -3  -9   7 1989.58 205.662   5
   3   9  -6-9.05183 55.4227  11
  -3  -9   6-52.9476 52.8105   5
   3   9  -5 926.180 156.805   6
  -3  -9   5 659.323 114.882   5
   3   9  -5 677.285 124.507  11
  -3  -9   5 530.857 130.848   2
  -3  -9   4 400.293 112.564   2
   3   9  -4 528.868 107.173  11
   3   9  -4 501.469 111.391   6
  -3  -9   4 580.763 100.445   5
   3   9  -4 628.616 98.6425  14
  -3  -9   3 1255.76 199.712   2
   3   9  -3 1353.60 170.829  11
  -3  -9   3 1638.97 154.505   5
   3   9  -3 1626.90 193.109   6
   3   9  -3 1198.13 133.455  14
  -3  -9   2 1405.04 195.203   2
   3   9  -2 1155.39 154.013  11
   3   9  -2 1432.90 177.100   6
  -3  -9   2 1402.19 138.770   5
   3   9  -2 1521.92 145.852  14
  -3  -9   1 3667.68 290.300   2
   3   9  -1 4532.04 313.029   6
   3   9  -1 3824.54 237.005   4
   3   9  -1 4378.39 249.108  14
   3   9   0 39.8183 39.2599   4
   3   9   0-55.2500 54.5274   6
   3   9   0 146.589 79.6886   8
   3   9   0 0.42058 46.4818  14
  -3  -9   0 85.4607 84.1106   2
   3   9   1 378.397 98.6485   6
   3   9   1 358.977 83.5494   8
   3   9   1 483.878 89.4447  14
   3   9   1 459.439 75.7326   4
  -3  -9  -1 561.351 127.045   2
   3   9   2 1566.15 182.694   6
   3   9   2 1100.48 151.806  10
   3   9   2 1366.24 142.066  14
   3   9   2 1186.45 110.097   4
   3   9   2 1264.78 138.898   8
  -3  -9  -2 1392.06 177.023   2
   3   9   3 44.7764 51.4587   6
  -3  -9  -3-18.4756 63.4184   2
   3   9   3 54.2838 68.7522  10
   3   9   3 17.4378 40.2295   8
   3   9   4 1534.48 182.275   6
   3   9   4 1655.01 189.120  10
   3   9   4 1548.27 140.852   8
  -3  -9  -4 1558.82 186.040   2
   3   9   5 7437.68 402.619   6
   3   9   5 6429.03 375.891  10
  -3  -9  -5 6772.56 375.820   3
  -3  -9  -5 6523.46 370.184   2
  -3  -9  -6 4606.94 311.443   3
   3   9   6 4708.99 324.633  10
  -3  -9  -6 3760.73 281.267   2
   3   9   6 3960.57 299.193   6
   3   9   7 135.640 92.3068  10
  -3  -9  -7-20.8649 57.5342   2
  -3  -9  -7 68.1514 59.9555   3
   3   9   7-33.0552 53.3061   6
   3   9   8 869.000 148.494   6
   3   9   8 748.645 137.380  10
  -3  -9  -8 720.677 133.961   2
  -3  -9  -8 915.314 152.627   3
   3   9   9-69.9042 50.8539   6
  -3  -9  -9-1.44253 51.9505   2
  -3  -9  -9 61.0826 79.4421   3
  -3  -9 -10 232.751 91.0994   2
  -3  -9 -10 180.418 85.2751   3
  -3  -9 -11 3799.97 298.125   2
   3  10  -5 694.774 133.555  11
   3  10  -4 28.8765 62.8585  11
  -3 -10   3 296.179 110.016   2
   3  10  -3 370.312 102.572  11
   3  10  -3 430.315 118.089   6
  -3 -10   2 82.5616 89.1849   2
   3  10  -2 34.1044 54.4881   6
   3  10  -2 13.4383 38.8370  14
   3  10  -1 48.1684 51.3592   6
   3  10  -1 96.7679 57.2944  14
   3  10  -1 90.8069 70.8764   8
   3  10   0 1329.67 178.538   6
   3  10   0 1437.39 166.762   8
   3  10   0 1423.92 147.966  14
  -3 -10   0 1429.56 193.632   2
   3  10   1 869.982 146.326   6
   3  10   1 875.469 138.268  10
   3  10   1 859.936 123.466   8
   3  10   1 879.602 120.662  14
  -3 -10  -1 1126.18 167.750   2
   3  10   2 161.804 76.1408   6
   3  10   2 190.923 85.9478  10
   3  10   2 10.7491 38.9122   8
   3  10   2-7.02692 36.8285  14
  -3 -10  -2 29.6089 95.6474   2
   3  10   3 1010.24 156.269   6
   3  10   3 1303.84 171.090  10
   3  10   3 1092.33 127.933   8
  -3 -10  -3 1182.61 172.992   2
   3  10   4 2366.24 234.432   6
   3  10   4 2836.22 253.804  10
  -3 -10  -4 2478.96 234.053   2
   3  10   5 354.789 102.941   6
   3  10   5 433.294 115.015  10
  -3 -10  -5 435.413 111.189   2
   3  10   6 148.945 79.8048   6
   3  10   6 15.6968 54.2446  10
   3  10   7 65.6701 53.8306   6
   3  10   7 19.4053 54.8124  10
  -3 -10  -7 74.9531 54.6115   2
  -3 -10  -7 6.02039 51.7597   3
  -3 -10  -8 2661.94 257.628   3
   3  10   8 3160.76 284.897  10
  -3 -10  -8 2940.23 254.820   2
   3  10   8 2760.74 260.137   6
  -3 -10  -9 1691.47 198.604   2
   3  11  -1-4.37504 53.5835   8
   3  11   0 348.715 98.9204   8
  -3 -11   0 436.854 123.374   2
   3  11   1 537.481 127.067   6
   3  11   1 568.121 118.754  10
   3  11   1 370.310 93.1297   8
  -3 -11  -1 224.691 94.8649   2
   3  11   2 74.9100 74.9985   6
   3  11   2 12.7048 60.5765  10
   3  11   2 47.3705 50.1705  14
  -3 -11  -2 93.8398 78.1859   2
   3  11   3 193.919 82.1032   6
   3  11   3 105.947 63.1446  10
  -3 -11  -3 110.966 96.0163   2
   3  11   4 705.347 139.708   6
   3  11   4 726.637 144.161  10
  -3 -11  -4 612.601 140.213   2
  -3 -11  -5-10.2511 57.2879   2
  -3 -11  -6 738.027 133.662   2
  -3 -11  -7 66.7743 64.4004   2
   4 -11  -2 77.2274 69.5872  15
   4 -10  -5 52.8053 71.4220  15
  -4  10   4 1098.07 164.766   9
   4 -10  -4 1316.97 185.819  15
  -4  10   3 7960.99 441.904   9
   4 -10  -3 9217.74 473.966  15
   4 -10  -2 491.401 119.278  15
  -4  10   2 615.219 132.404   9
   4 -10  -1 802.950 137.345  15
   4 -10   0 1109.83 152.486  15
  -4  10  -1 244.432 99.0009  11
  -4   9   9 1896.08 198.082  10
   4  -9  -9 1743.36 199.401   7
  -4   9   8 1861.93 193.378  10
  -4   9   8 1667.45 196.466   9
   4  -9  -8 1834.84 197.768   3
   4  -9  -8 2167.81 224.499   7
   4  -9  -7 905.212 166.119  15
  -4   9   7 631.763 122.069   9
   4  -9  -7 959.775 151.272   3
   4  -9  -7 1027.18 158.733   7
  -4   9   6 1001.12 153.621   9
   4  -9  -6 863.972 158.643  15
   4  -9  -6 718.259 143.247   7
  -4   9   5 3397.80 272.706   9
   4  -9  -5 3011.67 280.486  15
  -4   9   5 2961.88 267.630  14
   4  -9  -5 2809.37 263.730   7
   4  -9  -4 652.465 137.927  15
  -4   9   4 653.246 127.182   9
  -4   9   4 252.464 88.7930  14
   4  -9  -4 561.516 125.451   7
   4  -9  -3 288.788 102.844  15
  -4   9   3 362.332 109.878   9
  -4   9   3 104.214 53.0696  14
   4  -9  -3 137.601 80.5531   7
  -4   9   2 1249.22 171.505   9
   4  -9  -2 1575.45 191.258  15
  -4   9   2 1380.93 188.156  14
   4  -9  -2 1437.20 191.429   7
   4  -9  -1 712.385 121.637  15
  -4   9   1 675.331 138.101  14
   4  -9  -1 657.394 140.212   7
  -4   9   0 146.651 81.6465  14
  -4   9   0 110.594 74.0338  11
   4  -9   0 38.9394 49.3198  15
   4  -9   0 170.626 97.3308   7
  -4   9  -1 640.235 129.496  11
   4  -9   1 455.553 99.5734  15
  -4   9  -1 584.055 129.868  14
   4  -9   1 600.732 130.896   7
  -4   9  -2 1.95141 73.7496  11
  -4   9  -2 21.8837 59.1942  14
   4  -9   2 182.491 86.8267   7
  -4   9  -3 367.313 105.200  11
  -4   9  -3 309.735 115.066  14
   4  -9   3 434.044 116.713   7
  -4   9  -4 278.658 95.4986  11
   4  -9   4 393.296 107.556   7
   4  -9   5 1027.98 153.630   7
   4  -9   6 400.356 98.8318   7
  -4   8  10 91.2941 70.7783   9
   4  -8 -10 121.002 70.0521   3
   4  -8 -10 26.2569 62.0832   7
  -4   8   9 408.053 94.0670  10
  -4   8   9 673.551 124.678   9
   4  -8  -9 511.247 115.407   3
   4  -8  -9 716.551 163.165  15
   4  -8  -9 434.889 107.410   7
   4  -8  -8 2114.02 209.314   3
  -4   8   8 1558.42 172.433  10
  -4   8   8 1841.31 204.478   9
   4  -8  -8 1561.23 184.553   7
   4  -8  -8 1817.85 227.157  15
   4  -8  -7 2587.56 226.613   3
  -4   8   7 2811.37 246.948   9
   4  -8  -7 2583.24 240.397   7
   4  -8  -7 2673.37 271.347  15
  -4   8   6 745.204 130.857   9
   4  -8  -6 679.923 120.505   3
   4  -8  -6 803.366 141.203   7
   4  -8  -6 701.740 156.815  15
  -4   8   5 4420.11 314.510  14
   4  -8  -5 4351.05 320.778  15
  -4   8   5 4182.79 293.942   9
   4  -8  -5 4470.07 319.515   7
  -4   8   4 1382.54 168.284   9
   4  -8  -4 1438.27 188.846  15
  -4   8   4 1394.12 179.065  14
   4  -8  -4 1100.21 166.446   7
  -4   8   3 880.569 134.764   9
   4  -8  -3 958.890 154.693  15
  -4   8   3 709.452 128.813  14
   4  -8  -3 752.444 134.687   7
  -4   8   2 1548.97 188.311  14
  -4   8   2 1411.31 169.932   9
   4  -8  -2 1381.02 175.291  15
   4  -8  -2 1502.76 193.095   7
  -4   8   1 517.034 78.2824   6
   4  -8  -1 556.020 110.132  15
  -4   8   1 519.151 118.478  14
   4  -8  -1 837.825 144.268   7
  -4   8   0 891.558 136.592  11
  -4   8   0 1017.47 109.878   6
   4  -8   0 981.992 136.302  15
  -4   8   0 899.524 141.207  14
   4  -8   0 1059.76 153.755   7
  -4   8  -1 1407.39 171.428  11
  -4   8  -1 1505.79 181.612  14
   4  -8   1 1246.42 148.018  15
  -4   8  -1 1298.89 128.934   6
   4  -8   1 1393.99 184.891   7
  -4   8  -2 820.099 134.298  11
  -4   8  -2 666.547 96.5403   6
   4  -8   2 689.867 106.743  15
  -4   8  -2 744.695 135.352  14
   4  -8   2 844.657 146.939   7
  -4   8  -3 1688.87 158.070   6
  -4   8  -3 1783.58 196.529  11
  -4   8  -3 1474.83 190.599  14
   4  -8   3 1443.71 179.269   7
  -4   8  -4 305.285 92.7640  11
  -4   8  -4 257.063 72.7054   6
  -4   8  -4 262.742 92.0747  14
   4  -8   4 142.476 69.6199   7
  -4   8  -5-25.3197 59.9982  11
  -4   8  -5 134.456 90.2410  14
   4  -8   5 28.1033 62.7347   7
  -4   8  -6 1681.69 203.025  11
   4  -8   6 1288.95 162.049   7
   4  -7 -11 8453.45 432.047   3
  -4   7  11 7220.68 400.302   9
  -4   7  10 75.0976 63.2857   9
   4  -7 -10 67.4541 64.4750   3
   4  -7 -10 85.3193 85.8621  15
   4  -7 -10-40.6747 57.5907   7
  -4   7   9 60.4963 57.2267  10
  -4   7   9 73.3204 63.3140   9
   4  -7  -9 93.3338 63.4225   3
   4  -7  -9 208.816 96.5898  15
   4  -7  -9 167.868 80.3771   7
   4  -7  -8 1618.40 181.240   3
  -4   7   8 1567.18 161.939  10
  -4   7   8 1787.69 194.404   9
   4  -7  -8 1709.75 212.274  15
   4  -7  -8 1498.28 170.559   7
  -4   7   7 220.727 81.0164   9
   4  -7  -7 180.286 69.7436   3
   4  -7  -7 158.199 87.9946  15
   4  -7  -7 225.366 88.9332   7
  -4   7   6 85.8382 66.6783   9
   4  -7  -6-0.08209 44.8850   3
   4  -7  -6 123.813 81.0038  15
   4  -7  -6-41.4231 60.1254   7
   4  -7  -5 1706.19 169.452   3
  -4   7   5 1658.01 176.508   9
   4  -7  -5 1750.43 201.299  15
  -4   7   5 1505.83 178.052  14
   4  -7  -5 1618.69 185.359   7
  -4   7   4 1884.58 187.709   9
   4  -7  -4 2011.01 205.899   7
   4  -7  -4 1898.38 204.109  15
  -4   7   4 1925.33 194.351  14
  -4   7   4 1678.76 119.880   6
  -4   7   3 89.8088 34.1026   6
  -4   7   3 281.006 82.9790   9
   4  -7  -3 163.451 77.6319  15
  -4   7   3 103.773 58.3666  14
   4  -7  -3 158.709 77.5217   7
  -4   7   2 140.601 43.5714   6
  -4   7   2 131.716 62.0573   9
   4  -7  -2 252.991 89.8670  15
  -4   7   2 101.928 53.5808  14
   4  -7  -2 300.990 95.6948   7
  -4   7   1 59.4059 43.1779  11
  -4   7   1 109.586 35.3245   6
   4  -7  -1 144.995 73.0143  15
  -4   7   1 231.045 84.7240  14
   4  -7  -1 230.813 89.1973   7
  -4   7   0 708.825 116.115  11
  -4   7   0 857.791 92.0337   6
   4  -7   0 647.625 114.091  15
  -4   7   0 645.952 125.338  14
   4  -7   0 758.102 138.474   7
  -4   7  -1 1383.60 123.461   6
  -4   7  -1 1318.09 153.592  11
  -4   7  -1 1155.26 159.987  14
   4  -7   1 1227.85 142.581  15
   4  -7   1 991.586 149.459   7
   4  -7   2 5599.19 234.243  12
  -4   7  -2 5535.49 260.133   6
  -4   7  -2 5538.68 323.559  11
  -4   7  -2 5757.23 343.537  14
   4  -7   2 5882.37 296.517  15
   4  -7   2 5538.76 338.524   7
   4  -7   3 1186.53 117.314  12
  -4   7  -3 1436.53 138.441   6
  -4   7  -3 1018.90 149.170  11
   4  -7   3 998.322 118.133  15
  -4   7  -3 954.041 148.269  14
   4  -7   3 975.938 142.474   7
   4  -7   4 1835.51 153.599  12
  -4   7  -4 1875.00 198.578  11
  -4   7  -4 1666.72 193.726  14
   4  -7   4 1659.84 140.303  15
   4  -7   4 1620.15 181.663   7
   4  -7   5 837.959 111.132  12
  -4   7  -5 962.420 149.935  11
  -4   7  -5 736.854 137.546  14
   4  -7   5 991.808 135.751   7
  -4   7  -6 896.291 147.964  11
   4  -7   6 1216.36 172.093   5
   4  -7   6 668.876 107.102  12
  -4   7  -6 868.092 147.913  14
   4  -7   6 979.562 139.399   7
  -4   7  -7 2750.17 261.641  11
   4  -7   7 3192.12 287.042   5
   4  -7   7 2688.30 216.374   7
  -4   7  -7 3195.59 283.266  14
   4  -7   7 2652.66 217.565  12
   4  -7   8 684.253 118.902  12
   4  -7   9 177.794 75.5418  12
   4  -6 -12 71.0808 71.8707   3
  -4   6  12 0.23886 55.5904   9
   4  -6 -11 4237.46 300.095   3
  -4   6  11 4332.30 305.241   9
   4  -6 -11 3597.15 304.477  15
   4  -6 -10 1087.07 152.036   3
  -4   6  10 940.060 144.200   9
   4  -6 -10 1204.83 182.490  15
   4  -6  -9 1840.32 186.255   3
   4  -6  -9 2021.11 229.706  15
  -4   6   9 2062.79 169.017  10
  -4   6   9 2012.55 203.836   9
   4  -6  -9 1961.62 182.929   7
  -4   6   8 56.9753 35.9024  10
  -4   6   8 60.4194 56.1820   9
   4  -6  -8 93.1445 57.7571   3
   4  -6  -8 98.1069 74.9845  15
   4  -6  -8-3.50975 52.5976   7
   4  -6  -7 1797.70 174.564   3
   4  -6  -7 2461.37 206.503   7
  -4   6   7 2224.21 202.565   9
   4  -6  -7 2125.22 228.002  15
  -4   6   6 57.1949 59.3366   9
   4  -6  -6 24.4754 40.9393   3
   4  -6  -6 115.021 81.6083  15
   4  -6  -6 14.4642 42.6997   7
   4  -6  -5 4781.57 266.983   3
  -4   6   5 4969.73 296.931   9
   4  -6  -5 5718.67 322.338   7
   4  -6  -5 4802.13 313.576  15
  -4   6   5 4740.47 199.937   6
   4  -6  -4 3267.35 217.621   3
  -4   6   4 3726.22 254.068   9
  -4   6   4 2849.60 226.551  14
   4  -6  -4 3617.05 269.000  15
   4  -6  -4 3201.83 246.113   7
  -4   6   4 3695.69 164.554   6
  -4   6   3 4586.97 279.987   9
   4  -6  -3 5152.50 312.286  15
  -4   6   3 5239.16 302.209  14
   4  -6  -3 5288.92 315.000   7
  -4   6   3 4917.86 189.672   6
  -4   6   2 8006.40 247.179   6
   4  -6  -2 7267.41 372.422   7
   4  -6  -2 7541.30 368.383  15
  -4   6   2 7702.77 365.774   9
  -4   6   2 7346.80 361.635  14
  -4   6   1 251.200 74.6277  14
  -4   6   1 183.987 66.1626  11
  -4   6   1 265.571 47.1981   6
  -4   6   1 276.480 75.8606   9
   4  -6  -1 116.662 53.4254  15
  -4   6   1 252.313 46.9273   4
   4  -6  -1 306.453 90.1142   7
  -4   6   0-7.49065 33.4831  12
  -4   6   0-24.8102 52.2487  11
  -4   6   0-12.1751 30.9412   6
   4  -6   0 8.89252 52.2346  15
  -4   6   0 73.9332 51.4616  14
   4  -6   0 41.6041 63.1613   7
  -4   6  -1 40269.8 775.084   6
  -4   6  -1 38231.2 902.750  11
  -4   6  -1 39923.2 960.521  14
   4  -6   1 37175.7 955.231   7
   4  -6   1 36546.0 879.006  15
   4  -6   2 19201.2 485.244  12
  -4   6  -2 19476.3 501.257   6
  -4   6  -2 18776.2 598.980  11
  -4   6  -2 18709.2 621.943  14
   4  -6   2 18407.6 618.856   7
   4  -6   2 19386.3 561.064  15
  -4   6  -3 16.2619 51.4923  11
   4  -6   3 46.8305 45.3614  15
  -4   6  -3 26.0534 65.1471  14
   4  -6   3 163.509 58.3741  12
  -4   6  -4 216.273 76.4034  11
   4  -6   4 333.779 66.0063  15
   4  -6   4 424.782 79.5109  12
  -4   6  -4 378.614 97.1753  14
   4  -6   4 420.591 93.6194   7
   4  -6   5 1286.84 118.229  15
  -4   6  -5 1436.32 167.621  11
   4  -6   5 1016.14 149.846   5
   4  -6   5 924.886 116.271  12
  -4   6  -5 1121.39 157.485  14
   4  -6   5 1134.20 141.662   7
   4  -6   6 336.531 85.0886  12
  -4   6  -6 330.424 92.7941  11
   4  -6   6 187.401 84.7371   5
  -4   6  -6 344.361 102.556  14
   4  -6   6 316.229 82.7866   7
   4  -6   7 9232.50 391.591   7
  -4   6  -7 9894.61 477.275  11
   4  -6   7 9828.13 493.191   5
  -4   6  -7 8784.58 456.602  14
   4  -6   7 9719.52 426.268  12
  -4   6  -8 302.444 92.8372  11
   4  -6   8 380.220 108.414   5
   4  -6   8 449.581 105.850  12
  -4   6  -8 548.893 121.807  14
   4  -6   9 1525.62 184.092  12
   4  -6  10 565.679 127.385  12
   4  -6  10 429.176 111.103  13
   4  -5 -13 1748.25 207.164  15
   4  -5 -12 222.145 97.6507  15
   4  -5 -12 244.048 85.4214   3
  -4   5  12 178.405 78.2754   9
   4  -5 -11 215.593 85.3913   3
  -4   5  11 73.5091 52.5348   9
   4  -5 -11 55.1757 73.2975  15
   4  -5 -10 261.062 84.3657   3
  -4   5  10 314.540 94.4718   9
   4  -5 -10 243.516 108.441  15
  -4   5   9-5.62606 38.1082  10
  -4   5   9 89.0678 64.5982   9
   4  -5  -9-46.7640 55.7166  15
   4  -5  -9 60.4061 47.3144   7
   4  -5  -8 2503.80 204.264   3
  -4   5   8 2302.20 165.664  10
  -4   5   8 2560.29 218.269   9
   4  -5  -8 2211.15 224.845  15
   4  -5  -8 2609.17 198.620   7
   4  -5  -7 84.7733 63.3564   3
  -4   5   7 46.3113 59.8218   9
   4  -5  -7 74.4836 85.5607  15
   4  -5  -7-3.72345 45.6740   7
  -4   5   6 22.5151 42.4701   9
   4  -5  -6 19.0766 39.5888   3
   4  -5  -6 135.743 81.6440  15
   4  -5  -6 70.6133 25.6714   4
   4  -5  -6 68.0381 64.7576   7
  -4   5   5 105.810 56.4410   9
   4  -5  -5 111.847 50.2357   3
   4  -5  -5 41.2142 59.9257  15
   4  -5  -5 84.3763 55.6984   7
   4  -5  -5 88.0314 28.2864   4
  -4   5   4 5164.27 181.849  12
   4  -5  -4 5276.43 254.489   3
  -4   5   4 5305.28 290.202   9
  -4   5   4 5500.05 199.268   8
   4  -5  -4 5538.60 187.862   4
  -4   5   4 5019.87 279.979  14
   4  -5  -4 5011.03 286.926   7
   4  -5  -4 5013.47 303.613  15
  -4   5   4 5245.41 180.588   6
  -4   5   3 4106.93 157.364  12
   4  -5  -3 3524.83 244.589   7
   4  -5  -3 4208.73 220.477   3
  -4   5   3 4263.10 255.777   9
   4  -5  -3 4606.62 280.483  15
  -4   5   3 4261.88 253.863  14
  -4   5   3 4293.61 154.190   6
  -4   5   2 4.44668 21.6872  12
  -4   5   2 31.5794 21.2054   6
  -4   5   2 21.9646 40.9696   9
   4  -5  -2-35.6587 47.5253  15
  -4   5   2 7.45000 19.2969   4
  -4   5   2-17.0230 34.4699  14
   4  -5  -2 58.6465 58.1063   7
   4  -5  -1 3815.32 254.105   7
  -4   5   1 3512.01 140.076   6
  -4   5   1 3686.61 211.208  11
  -4   5   1 3279.05 223.744   9
  -4   5   1 3638.79 158.538   4
   4  -5  -1 3542.02 234.062  15
  -4   5   1 3520.04 227.266  14
  -4   5   1 3455.06 102.552   2
  -4   5   1 3594.27 152.613  12
  -4   5   0 16352.5 491.297  11
   4  -5   0 16144.9 517.933  15
  -4   5   0 16214.7 523.461  14
   4  -5   0 16430.0 553.192   7
  -4   5   0 15771.4 374.537   6
  -4   5   0 16779.9 338.785   2
  -4   5   0 16983.9 392.385  12
  -4   5  -1 17839.5 421.250   6
  -4   5  -1 17773.4 528.350  11
   4  -5   1 17882.5 573.724   7
   4  -5   1 17626.8 440.072  12
   4  -5   1 17546.9 528.270  15
  -4   5  -1 17743.4 559.594  14
  -4   5  -1 17104.6 387.401   2
   4  -5   2 333.926 59.8508  12
  -4   5  -2 307.359 74.6400  11
   4  -5   2 408.281 83.8765  15
  -4   5  -2 300.915 80.1302  14
   4  -5   2 359.225 84.3610   7
   4  -5   3 2252.62 160.014  12
  -4   5  -3 2075.03 180.295  11
   4  -5   3 2063.43 159.227  15
  -4   5  -3 2416.09 200.780  14
   4  -5   3 2352.10 192.120   7
  -4   5  -4 1759.73 174.634  11
   4  -5   4 1645.84 176.733   5
   4  -5   4 1805.36 168.218   7
   4  -5   4 1606.88 136.393  15
   4  -5   4 1916.83 155.599  12
  -4   5  -4 1769.91 175.744  14
  -4   5  -5 204.284 77.1360  11
   4  -5   5 88.6556 56.4298  12
   4  -5   5 163.236 62.3029   5
  -4   5  -5 43.4207 49.8357  14
   4  -5   5 127.168 48.7638  15
   4  -5   5 57.9679 51.1368   7
  -4   5  -6 484.979 109.861  14
   4  -5   6 316.816 82.1075  12
  -4   5  -6 284.589 89.5952  11
   4  -5   6 238.012 113.342   5
   4  -5   6 357.929 81.2429   7
   4  -5   6 246.987 56.3147  15
   4  -5   7 507.162 101.543  12
  -4   5  -7 805.832 139.379  11
   4  -5   7 734.231 131.533   5
   4  -5   7 614.373 117.811  13
  -4   5  -7 590.515 116.308  14
   4  -5   7 726.417 104.973   7
   4  -5   8 621.593 125.894  12
  -4   5  -8 763.795 138.336  11
   4  -5   8 635.023 128.810   5
  -4   5  -8 918.079 149.371  14
   4  -5   8 611.370 115.969  13
   4  -5   9 1805.45 206.762  13
  -4   5  -9 1539.61 196.219  11
   4  -5   9 1569.29 200.209   5
  -4   5  -9 1984.93 216.627  14
   4  -5   9 2002.73 214.367  12
   4  -5  10-6.02316 57.8901  12
  -4   5 -10-10.8610 52.3900  11
   4  -5  10 83.5763 79.0888   5
   4  -5  10 25.5143 74.9870  13
   4  -4 -13 919.007 149.103   3
  -4   4  13 801.034 142.658   9
   4  -4 -13 689.774 127.677  15
   4  -4 -12 5631.30 345.729   3
  -4   4  12 5280.86 341.371   9
   4  -4 -12 4808.28 325.801  15
   4  -4 -11 663.802 121.225   3
  -4   4  11 674.071 128.786   9
   4  -4 -11 607.721 121.119  15
   4  -4 -10 2500.70 214.049   3
  -4   4  10 2553.67 229.168   9
   4  -4 -10 2323.77 224.606  15
   4  -4  -9 935.752 110.845   7
   4  -4  -9 1326.29 150.038   3
  -4   4   9 969.061 135.535   9
   4  -4  -9 997.806 100.619   4
   4  -4  -9 1188.41 165.506  15
  -4   4   8 98.1886 40.8807  10
   4  -4  -8 123.987 58.8766   3
  -4   4   8 127.312 69.6760   9
   4  -4  -8 47.3742 57.1713  15
   4  -4  -8 115.645 41.8236   4
   4  -4  -8 107.153 57.3852   7
   4  -4  -7 379.011 77.7376   7
   4  -4  -7 314.317 39.0236   2
  -4   4   7 475.662 71.7948  10
   4  -4  -7 415.153 76.2955   3
  -4   4   7 393.799 86.3985   9
   4  -4  -7 463.476 108.983  15
   4  -4  -7 439.399 64.1345   4
   4  -4  -6 386.824 48.9145   6
   4  -4  -6 306.657 63.5202   3
  -4   4   6 494.118 87.0637   9
   4  -4  -6 494.205 108.944  15
   4  -4  -6 477.824 62.9267   4
   4  -4  -6 424.154 33.6142   2
   4  -4  -6 306.957 69.5554   7
   4  -4  -5 884.971 66.1441   6
   4  -4  -5 850.833 96.2687   3
  -4   4   5 603.875 97.7629   9
  -4   4   5 970.666 79.6251   8
   4  -4  -5 885.185 78.5359   4
   4  -4  -5 900.467 133.102  15
  -4   4   5 855.153 120.352   1
   4  -4  -5 767.017 109.880   7
   4  -4  -4 24.2669 17.4427   6
  -4   4   4 6.32953 27.1221   8
  -4   4   4 28.2127 62.3208   1
  -4   4   4-12.3502 37.4880   9
   4  -4  -4 29.2446 33.0161   3
   4  -4  -4 66.3892 58.2197  15
  -4   4   4 32.5777 37.5845  14
   4  -4  -4 78.5553 29.7380   4
   4  -4  -4 44.2099 59.7544   7
  -4   4   3 934.476 79.2467  12
   4  -4  -3 931.464 97.4889   3
  -4   4   3 700.264 99.9273   9
  -4   4   3 854.362 80.5244   8
  -4   4   3 786.585 115.802   1
  -4   4   3 1008.45 115.027  14
   4  -4  -3 960.103 83.0557   4
   4  -4  -3 678.347 104.892  15
   4  -4  -3 946.418 118.701   7
  -4   4   2 3478.79 235.259   1
   4  -4  -2 3449.81 232.099  15
   4  -4  -2 4045.07 244.027   7
  -4   4   2 3849.61 225.447   9
  -4   4   2 3897.77 160.073   4
   4  -4  -2 3758.90 172.453   4
  -4   4   2 3828.80 158.679  12
  -4   4   2 3878.36 220.270  14
  -4   4   2 3865.52 115.615   6
  -4   4   1 862.662 76.6212  12
  -4   4   1 1172.02 106.237  11
  -4   4   1 1008.99 126.779   1
  -4   4   1 989.144 115.832   9
   4  -4  -1 930.351 121.276  15
  -4   4   1 917.090 55.4120   6
  -4   4   1 755.617 98.2333  14
  -4   4   1 895.632 78.1271   4
   4  -4  -1 1015.04 124.613   7
  -4   4   0 383.350 54.5094  12
  -4   4   0 375.199 65.0709  11
  -4   4   0 344.276 39.4569   6
  -4   4   0 360.126 85.4678   1
  -4   4   0 251.240 62.4786   9
   4  -4   0 354.582 76.3849  15
  -4   4   0 360.854 37.8241   2
  -4   4   0 360.253 75.7473  14
   4  -4   0 527.560 92.6520   7
  -4   4  -1 414.545 79.6082  14
  -4   4  -1 506.690 79.5703  11
   4  -4   1 448.853 67.8703  12
   4  -4   1 569.485 93.8308  15
  -4   4  -1 447.917 91.9806   1
   4  -4   1 535.574 96.1423   7
  -4   4  -1 434.874 54.5035   2
   4  -4   2 2533.81 159.078  12
  -4   4  -2 2219.66 165.606  11
  -4   4  -2 2388.49 129.223   2
   4  -4   2 1936.04 168.943   7
  -4   4  -2 2296.77 175.699  14
  -4   4  -2 2561.79 201.006   1
   4  -4   2 2466.84 173.215  15
   4  -4   3 241.552 62.6951  12
  -4   4  -3 334.701 73.6943  11
   4  -4   3 227.652 54.5369  15
  -4   4  -3 247.700 70.7329  14
   4  -4   3 465.730 86.8665   7
  -4   4  -3 435.461 96.0152   1
   4  -4   4 1148.95 121.334  12
  -4   4  -4 1248.36 138.385  11
   4  -4   4 1242.20 117.492  15
   4  -4   4 1278.99 144.676   5
  -4   4  -4 1439.21 151.863  14
   4  -4   4 1285.45 137.118   7
   4  -4   5 3913.27 238.708  12
  -4   4  -5 4093.93 256.632  11
   4  -4   5 4812.40 288.291   5
   4  -4   5 4049.15 239.758   7
  -4   4  -5 3935.84 259.978  14
   4  -4   5 4246.08 210.455  15
   4  -4   6 1095.58 135.791  12
  -4   4  -6 1227.78 149.685  11
   4  -4   6 972.104 136.433   5
   4  -4   6 1024.91 100.226  15
  -4   4  -6 1199.95 152.112  14
   4  -4   6 1069.94 120.089   7
   4  -4   6 1024.24 142.509  13
  -4   4  -7 2948.04 236.251  11
   4  -4   7 3079.48 251.718   5
   4  -4   7 2867.53 191.422   7
  -4   4  -7 2938.90 242.135  14
   4  -4   7 2974.95 239.063  13
   4  -4   7 2757.00 222.736  12
  -4   4  -8 2215.36 214.762  11
   4  -4   8 2282.84 223.283   5
   4  -4   8 2414.35 170.506   7
  -4   4  -8 2154.33 212.108  14
   4  -4   8 2476.68 227.301  13
   4  -4   8 2339.59 216.601  12
   4  -4   9 1326.18 178.043  12
  -4   4  -9 1381.58 176.976  11
   4  -4   9 1416.46 182.570   5
  -4   4  -9 1382.28 180.745  14
   4  -4   9 1142.89 165.715  13
  -4   4 -10 77.4796 68.2417  11
   4  -4  10 158.599 91.9382   5
  -4   4 -10 80.5327 78.7368  14
   4  -4  10 29.1406 73.5078  12
   4  -4  10 74.2821 84.6811  13
   4  -4  11 2286.85 240.727   5
   4  -4  11 2122.63 237.773  12
   4  -4  11 2406.33 245.582  13
   4  -3 -13 0.69788 59.1435   3
  -4   3  13 40.7915 63.2749   9
   4  -3 -12 840.908 137.502   3
   4  -3 -12 578.717 117.201  15
  -4   3  12 599.957 120.762   9
   4  -3 -11-10.4417 49.4443   3
  -4   3  11 90.9793 69.8653   9
   4  -3 -11 113.591 69.5001  15
   4  -3 -10 166.864 67.3080   3
  -4   3  10 186.964 72.7574   9
   4  -3 -10 148.113 69.0378  15
   4  -3  -9 2000.65 179.439   3
  -4   3   9 1663.17 180.490   9
   4  -3  -9 1842.69 145.218   7
   4  -3  -9 1574.07 180.646  15
   4  -3  -8 8260.70 349.618   3
  -4   3   8 7444.33 244.940  10
  -4   3   8 7721.80 374.521   9
   4  -3  -8 7730.27 259.721   8
   4  -3  -8 7812.82 303.027   4
   4  -3  -8 7700.90 375.551  15
   4  -3  -8 7987.65 316.824   7
   4  -3  -7 25556.5 653.917   3
  -4   3   7 26274.2 538.563  10
  -4   3   7 26025.1 723.953   9
   4  -3  -7 26260.4 553.119   8
   4  -3  -7 25544.0 603.031   4
   4  -3  -7 26433.7 651.524   7
   4  -3  -7 24894.8 717.655  15
  -4   3   7 26786.5 657.906   1
   4  -3  -6 46905.6 738.695   2
   4  -3  -6 46368.8 933.181   3
  -4   3   6 46408.8 1023.68   9
   4  -3  -6 46460.6 842.942   8
   4  -3  -6 45519.4 875.114   4
   4  -3  -6 46072.3 956.983   7
   4  -3  -6 45629.5 1038.15  15
  -4   3   6 45696.8 962.075   1
   4  -3  -6 48036.7 804.350   6
   4  -3  -5 2431.83 111.198   6
   4  -3  -5 2222.11 124.978  11
   4  -3  -5 2215.32 147.600   3
  -4   3   5 2185.42 176.486   9
   4  -3  -5 2435.79 196.415  15
   4  -3  -5 2110.57 162.140   7
  -4   3   5 2265.81 173.199   1
   4  -3  -5 2206.73 137.470   4
   4  -3  -5 2140.07 71.3357   2
   4  -3  -4 1761.42 79.0448   6
   4  -3  -4 1528.58 100.970  11
   4  -3  -4 1814.24 123.492   3
  -4   3   4 1736.18 151.593   9
  -4   3   4 1783.74 114.490   8
  -4   3   4 1593.91 146.331   1
   4  -3  -4 1879.91 154.737   7
   4  -3  -4 1631.02 113.415   4
   4  -3  -4 1494.73 156.133  15
  -4   3   3 1879.61 112.541   3
   4  -3  -3 1614.05 59.1102   6
   4  -3  -3 1548.73 99.4293  11
   4  -3  -3 1634.77 111.887   3
  -4   3   3 1647.71 142.576   9
  -4   3   3 1836.91 117.350   8
   4  -3  -3 1670.51 113.157   4
   4  -3  -3 1933.92 168.541  15
  -4   3   3 1753.74 138.545  14
   4  -3  -3 1831.08 151.568   7
  -4   3   3 1618.54 147.142   1
  -4   3   2 186.144 39.7715  12
   4  -3  -2 112.603 30.3052  11
  -4   3   2 106.286 30.2019   3
  -4   3   2 105.525 40.4416   9
  -4   3   2 143.334 38.8579   8
   4  -3  -2 143.451 38.0287   3
  -4   3   2 171.298 38.0644   4
  -4   3   2 115.657 42.1561  14
   4  -3  -2 144.281 51.2822  15
   4  -3  -2 117.763 51.0714   7
   4  -3  -2 169.543 40.2245   4
  -4   3   2 168.752 60.4345   1
  -4   3   1 52020.6 876.560  12
  -4   3   1 49116.5 876.493  11
   4  -3  -1 51089.2 853.452  11
  -4   3   1 50080.1 840.850   3
  -4   3   1 49362.7 978.703   9
  -4   3   1 50616.2 871.138   4
   4  -3  -1 48665.3 904.609   4
   4  -3  -1 49407.0 1011.96  15
  -4   3   1 49291.7 956.486  14
   4  -3  -1 48775.7 1009.80   7
  -4   3   1 49176.7 1027.56   1
  -4   3   0 930.019 82.4296  12
  -4   3   0 897.603 82.0657   4
  -4   3   0 779.655 80.2121  11
   4  -3   0 836.134 75.3708  11
  -4   3   0 1014.31 77.3950   3
  -4   3   0 839.269 52.0453   2
  -4   3   0 776.285 92.0680   9
   4  -3   0 770.832 102.007  15
[truncated: 315,585 more chars]
