# Supplementary material for: Structural and Functional Diversity in Rigid Thiosemicarbazones with Extended Aromatic Frameworks: Microwave-Assisted Synthesis and Structural Investigations
Source: ACS Omega. 2023 Apr 25;8(18):16047–79. doi: 10.1021/acsomega.2c08157 (PMC10173449; doi:10.1021/acsomega.2c08157)
Supplement: Supplementary file 1 — ao2c08157_si_001.zip [file ao2c08157_si_001.zip › Updated Cifs_files/13 - e15sip3.cif]

 
data_e15sip3
 
_audit_creation_method            'SHELXL-2014/7'
_shelx_SHELXL_version_number      '2014/7'
_chemical_name_systematic         ?
_chemical_name_common             ?
_chemical_melting_point           ?
_chemical_formula_moiety          'C19 H15 N3 O S'
_chemical_formula_sum
 'C19 H15 N3 O S' 
_chemical_formula_weight          333.40

loop_
 _atom_type_symbol
 _atom_type_description
 _atom_type_scat_dispersion_real
 _atom_type_scat_dispersion_imag
 _atom_type_scat_source
 'C'  'C'   0.0033   0.0016
 'International Tables Vol C Tables 4.2.6.8 and 6.1.1.4'
 'H'  'H'   0.0000   0.0000
 'International Tables Vol C Tables 4.2.6.8 and 6.1.1.4'
 'N'  'N'   0.0061   0.0033
 'International Tables Vol C Tables 4.2.6.8 and 6.1.1.4'
 'O'  'O'   0.0106   0.0060
 'International Tables Vol C Tables 4.2.6.8 and 6.1.1.4'
 'S'  'S'   0.1246   0.1234
 'International Tables Vol C Tables 4.2.6.8 and 6.1.1.4'
 
_space_group_crystal_system       monoclinic
_space_group_IT_number            14
_space_group_name_H-M_alt         'P 21/n'
_space_group_name_Hall            '-P 2yn'
 
_shelx_space_group_comment
;
The symmetry employed for this shelxl refinement is uniquely defined
by the following loop, which should always be used as a source of
symmetry information in preference to the above space-group names.
They are only intended as comments.
;
 
loop_
 _space_group_symop_operation_xyz
 'x, y, z'
 '-x+1/2, y+1/2, -z+1/2'
 '-x, -y, -z'
 'x-1/2, -y-1/2, z-1/2'
 
_cell_length_a                    7.8711(4)
_cell_length_b                    21.9365(13)
_cell_length_c                    9.3107(6)
_cell_angle_alpha                 90
_cell_angle_beta                  99.273(5)
_cell_angle_gamma                 90
_cell_volume                      1586.62(16)
_cell_formula_units_Z             4
_cell_measurement_temperature     150(2)
_cell_measurement_reflns_used   4401
_cell_measurement_theta_min     3.8100
_cell_measurement_theta_max     28.4530
 
_exptl_crystal_description        prism
_exptl_crystal_colour             red
_exptl_crystal_density_meas       ?
_exptl_crystal_density_method     ?
_exptl_crystal_density_diffrn     1.396          
_exptl_crystal_F_000              696
_exptl_transmission_factor_min    ?
_exptl_transmission_factor_max    ?
_exptl_crystal_size_max           0.400
_exptl_crystal_size_mid           0.220
_exptl_crystal_size_min           0.180
_exptl_absorpt_coefficient_mu     0.215
_shelx_estimated_absorpt_T_min    0.919
_shelx_estimated_absorpt_T_max    0.962
_exptl_absorpt_correction_T_min                   0.90874
_exptl_absorpt_correction_T_max                   1.00000
_exptl_absorpt_correction_type            'multi-scan'
_exptl_absorpt_process_details
;
CrysAlisPro, Agilent Technologies,
Version 1.171.37.35 (release 13-08-2014 CrysAlis171 .NET)
(compiled Aug 13 2014,18:06:01)
Empirical absorption correction using spherical harmonics,
 implemented in SCALE3 ABSPACK scaling algorithm.
Empirical absorption correction using spherical harmonics,
 implemented in SCALE3 ABSPACK scaling algorithm.
;
_diffrn_ambient_temperature       150(2)
_diffrn_radiation_wavelength      0.71073
_diffrn_radiation_type            MoK\a
_diffrn_radiation_monochromator 'graphite'
_diffrn_measurement_device 'four-circle diffractometer'
_diffrn_measurement_device_type 'New Xcalibur, EosS2'
_diffrn_detector 'CCD plate'
_diffrn_detector_type 'EosS2'
_diffrn_detector_area_resol_mean 8.0734
_diffrn_reflns_number             14236
_diffrn_reflns_av_unetI/netI      0.0352
_diffrn_reflns_av_R_equivalents   0.0309
_diffrn_reflns_limit_h_min        -10
_diffrn_reflns_limit_h_max        10
_diffrn_reflns_limit_k_min        -28
_diffrn_reflns_limit_k_max        29
_diffrn_reflns_limit_l_min        -12
_diffrn_reflns_limit_l_max        12
_diffrn_reflns_theta_min          3.561
_diffrn_reflns_theta_max          29.378
_diffrn_reflns_theta_full         25.242
_diffrn_measured_fraction_theta_max   0.879
_diffrn_measured_fraction_theta_full  0.997
_diffrn_reflns_Laue_measured_fraction_max    0.879
_diffrn_reflns_Laue_measured_fraction_full   0.997
_diffrn_reflns_point_group_measured_fraction_max   0.879
_diffrn_reflns_point_group_measured_fraction_full  0.997
_reflns_number_total              3839
_reflns_number_gt                 3053
_reflns_threshold_expression      'I > 2\s(I)'
_reflns_Friedel_coverage          0.000
_reflns_Friedel_fraction_max      .
_reflns_Friedel_fraction_full     .
 
_reflns_special_details
;
 Reflections were merged by SHELXL according to the crystal
 class for the calculation of statistics and refinement.
 
 _reflns_Friedel_fraction is defined as the number of unique
 Friedel pairs measured divided by the number that would be
 possible theoretically, ignoring centric projections and
 systematic absences.
;
 
_computing_data_collection
;
CrysAlisPro, Agilent Technologies,
Version 1.171.37.33 (release 27-03-2014 CrysAlis171 .NET)
(compiled Mar 27 2014,17:12:48)
;
_computing_cell_refinement
;
CrysAlisPro, Agilent Technologies,
Version 1.171.37.33 (release 27-03-2014 CrysAlis171 .NET)
(compiled Mar 27 2014,17:12:48)
;
_computing_data_reduction
;
CrysAlisPro, Agilent Technologies,
Version 1.171.37.33 (release 27-03-2014 CrysAlis171 .NET)
(compiled Mar 27 2014,17:12:48)
;
_computing_structure_solution     
; 
 SIR97- Altomare A., Burla M.C., Camalli M., Cascarano G.L., Giacovazzo C. , 
 Guagliardi A., Moliterni A.G.G., Polidori G.,Spagna R. 
 (1999) J. Appl. Cryst. 32, 115-119
;
_computing_structure_refinement   
;
 SHELXL-2014/7 (Sheldrick, 2014)
 Sheldrick GM (2008) Acta Crystallogr A64:112--122 and 
 C. B. H\"ubschle, G. M. Sheldrick and B. Dittrich
 ShelXle: a Qt graphical user interface for SHELXL
 J. Appl. Cryst., 44, (2011) 1281-1284.
;
_computing_molecular_graphics  

'ORTEP3 for Windows - Farrugia, L. J. J. Appl. Crystallogr. 1997, 30, 565'

_computing_publication_material    
;
 'WinGX publication routines, Farrugia, 
 L. J., J. Appl. Crystallogr., 1999, 32, 837-838
; 
_refine_special_details           
;
NH hydrogen atoms have been located in the diference Fourier map and were refined freely.
Disorder in the ethyl group in the ratio 3:1. C2A has been refined with bond ADP restraint.
;
_refine_ls_structure_factor_coef  Fsqd
_refine_ls_matrix_type            full
_refine_ls_weighting_scheme       calc
_refine_ls_weighting_details
'w=1/[\s^2^(Fo^2^)+(0.0514P)^2^+0.5258P] where P=(Fo^2^+2Fc^2^)/3'
_atom_sites_solution_primary      ?
_atom_sites_solution_secondary    ?
_atom_sites_solution_hydrogens    mixed
_refine_ls_hydrogen_treatment     mixed
_refine_ls_extinction_method      none
_refine_ls_extinction_coef        .
_refine_ls_number_reflns          3839
_refine_ls_number_parameters      244
_refine_ls_number_restraints      12
_refine_ls_R_factor_all           0.0664
_refine_ls_R_factor_gt            0.0494
_refine_ls_wR_factor_ref          0.1210
_refine_ls_wR_factor_gt           0.1126
_refine_ls_goodness_of_fit_ref    1.069
_refine_ls_restrained_S_all       1.071
_refine_ls_shift/su_max           0.000
_refine_ls_shift/su_mean          0.000
 
loop_
 _atom_site_label
 _atom_site_type_symbol
 _atom_site_fract_x
 _atom_site_fract_y
 _atom_site_fract_z
 _atom_site_U_iso_or_equiv
 _atom_site_adp_type
 _atom_site_occupancy
 _atom_site_site_symmetry_order  
 _atom_site_calc_flag
 _atom_site_refinement_flags_posn
 _atom_site_refinement_flags_adp
 _atom_site_refinement_flags_occupancy
 _atom_site_disorder_assembly
 _atom_site_disorder_group
C1 C 0.2712(4) 0.20981(14) 0.6310(5) 0.0598(14) Uani 0.746(6) 1 d . . P A 1
H1A H 0.2167 0.1714 0.6521 0.090 Uiso 0.746(6) 1 calc R U P A 1
H1B H 0.3855 0.2127 0.6907 0.090 Uiso 0.746(6) 1 calc R U P A 1
H1C H 0.2001 0.2441 0.6535 0.090 Uiso 0.746(6) 1 calc R U P A 1
C2 C 0.2883(9) 0.2117(4) 0.4758(8) 0.064(2) Uani 0.746(6) 1 d . U P A 1
H2A H 0.1729 0.2080 0.4159 0.077 Uiso 0.746(6) 1 calc R U P A 1
H2B H 0.3584 0.1766 0.4530 0.077 Uiso 0.746(6) 1 calc R U P A 1
C1A C 0.1479(17) 0.2037(4) 0.4929(15) 0.068(5) Uani 0.254(6) 1 d . . P A 2
H1D H 0.1131 0.1616 0.5087 0.102 Uiso 0.254(6) 1 calc R U P A 2
H1E H 0.1429 0.2278 0.5806 0.102 Uiso 0.254(6) 1 calc R U P A 2
H1F H 0.0699 0.2213 0.4107 0.102 Uiso 0.254(6) 1 calc R U P A 2
C2A C 0.334(2) 0.2041(9) 0.4590(17) 0.026(3) Uani 0.254(6) 1 d . U P A 2
H2C H 0.4155 0.1869 0.5410 0.031 Uiso 0.254(6) 1 calc R U P A 2
H2D H 0.3420 0.1803 0.3699 0.031 Uiso 0.254(6) 1 calc R U P A 2
C3 C 0.3609(2) 0.29210(8) 0.3063(2) 0.0281(4) Uani 1 1 d . . . . .
C4 C 0.60289(18) 0.42610(7) 0.41400(17) 0.0191(3) Uani 1 1 d . . . . .
C5 C 0.61428(19) 0.45810(7) 0.27502(17) 0.0205(3) Uani 1 1 d . . . . .
C6 C 0.70410(19) 0.51721(7) 0.28225(17) 0.0205(3) Uani 1 1 d . . . . .
C7 C 0.7057(2) 0.54964(8) 0.15423(18) 0.0262(4) Uani 1 1 d . . . . .
H7 H 0.6488 0.5338 0.0642 0.031 Uiso 1 1 calc R U . . .
C8 C 0.7911(2) 0.60554(8) 0.1581(2) 0.0313(4) Uani 1 1 d . . . . .
H8 H 0.7903 0.6281 0.0709 0.038 Uiso 1 1 calc R U . . .
C9 C 0.8766(2) 0.62802(8) 0.2881(2) 0.0312(4) Uani 1 1 d . . . . .
H9 H 0.9378 0.6654 0.2890 0.037 Uiso 1 1 calc R U . . .
C10 C 0.8748(2) 0.59658(7) 0.41966(19) 0.0242(4) Uani 1 1 d . . . . .
C11 C 0.9598(2) 0.62021(8) 0.5565(2) 0.0298(4) Uani 1 1 d . . . . .
H11 H 1.0232 0.6571 0.5586 0.036 Uiso 1 1 calc R U . . .
C12 C 0.9507(2) 0.59067(8) 0.6813(2) 0.0293(4) Uani 1 1 d . . . . .
H12 H 1.0073 0.6075 0.7703 0.035 Uiso 1 1 calc R U . . .
C13 C 0.8580(2) 0.53442(8) 0.68444(18) 0.0249(4) Uani 1 1 d . . . . .
C14 C 0.8442(2) 0.50475(8) 0.81519(18) 0.0299(4) Uani 1 1 d . . . . .
H14 H 0.8977 0.5219 0.9048 0.036 Uiso 1 1 calc R U . . .
C15 C 0.7541(2) 0.45103(9) 0.81568(19) 0.0316(4) Uani 1 1 d . . . . .
H15 H 0.7449 0.4317 0.9055 0.038 Uiso 1 1 calc R U . . .
C16 C 0.6760(2) 0.42466(8) 0.68512(18) 0.0259(4) Uani 1 1 d . . . . .
H16 H 0.6157 0.3872 0.6867 0.031 Uiso 1 1 calc R U . . .
C17 C 0.68573(19) 0.45277(7) 0.55287(17) 0.0194(3) Uani 1 1 d . . . . .
C18 C 0.77682(18) 0.50856(7) 0.55144(17) 0.0198(3) Uani 1 1 d . . . . .
C19 C 0.78515(18) 0.54033(7) 0.41722(17) 0.0195(3) Uani 1 1 d . . . . .
N1 N 0.3703(2) 0.26905(8) 0.4377(2) 0.0444(5) Uani 1 1 d . . . . .
H1 H 0.429(3) 0.2880(11) 0.504(3) 0.053(7) Uiso 1 1 d . . . . .
N2 N 0.44170(17) 0.34766(6) 0.29920(16) 0.0234(3) Uani 1 1 d . . . . .
H2 H 0.443(3) 0.3647(10) 0.210(2) 0.046(6) Uiso 1 1 d . . . . .
N3 N 0.52234(16) 0.37414(6) 0.42117(15) 0.0211(3) Uani 1 1 d . . . . .
O O 0.55128(16) 0.43553(6) 0.15658(12) 0.0305(3) Uani 1 1 d . . . . .
S S 0.26367(6) 0.26058(2) 0.15094(6) 0.03746(16) Uani 1 1 d . . . . .
 
loop_
 _atom_site_aniso_label
 _atom_site_aniso_U_11
 _atom_site_aniso_U_22
 _atom_site_aniso_U_33
 _atom_site_aniso_U_23
 _atom_site_aniso_U_13
 _atom_site_aniso_U_12
C1 0.049(2) 0.0344(17) 0.106(3) 0.0289(18) 0.044(2) 0.0110(13)
C2 0.065(5) 0.042(4) 0.081(4) 0.025(3) -0.005(3) -0.028(3)
C1A 0.082(9) 0.032(5) 0.106(11) 0.006(5) 0.064(8) -0.007(5)
C2A 0.034(6) 0.019(4) 0.026(4) 0.003(3) 0.007(4) -0.006(4)
C3 0.0209(8) 0.0198(8) 0.0417(10) 0.0025(7) -0.0006(7) -0.0004(6)
C4 0.0150(7) 0.0188(8) 0.0234(8) 0.0004(6) 0.0034(6) 0.0022(6)
C5 0.0183(8) 0.0203(8) 0.0223(8) -0.0006(6) 0.0019(6) 0.0019(6)
C6 0.0183(7) 0.0187(8) 0.0249(8) -0.0011(7) 0.0049(6) 0.0015(6)
C7 0.0260(9) 0.0277(9) 0.0250(8) 0.0003(7) 0.0047(7) -0.0016(7)
C8 0.0364(10) 0.0284(10) 0.0313(9) 0.0055(8) 0.0117(8) -0.0036(7)
C9 0.0312(9) 0.0208(9) 0.0446(11) -0.0007(8) 0.0154(8) -0.0059(7)
C10 0.0207(8) 0.0191(8) 0.0337(9) -0.0060(7) 0.0073(7) -0.0001(6)
C11 0.0238(9) 0.0237(9) 0.0421(11) -0.0117(8) 0.0060(7) -0.0020(7)
C12 0.0246(9) 0.0292(9) 0.0321(10) -0.0145(8) -0.0016(7) 0.0018(7)
C13 0.0198(8) 0.0256(9) 0.0282(9) -0.0065(7) 0.0007(6) 0.0077(6)
C14 0.0309(10) 0.0326(10) 0.0235(9) -0.0075(7) -0.0038(7) 0.0092(7)
C15 0.0391(10) 0.0322(10) 0.0228(9) 0.0030(8) 0.0026(7) 0.0102(8)
C16 0.0282(9) 0.0234(9) 0.0260(9) 0.0023(7) 0.0042(7) 0.0048(7)
C17 0.0164(7) 0.0197(8) 0.0219(8) -0.0004(6) 0.0028(6) 0.0061(6)
C18 0.0146(7) 0.0204(8) 0.0242(8) -0.0032(6) 0.0023(6) 0.0051(6)
C19 0.0150(7) 0.0173(8) 0.0267(8) -0.0020(6) 0.0054(6) 0.0036(6)
N1 0.0530(11) 0.0305(9) 0.0442(11) 0.0099(8) -0.0087(8) -0.0213(8)
N2 0.0213(7) 0.0198(7) 0.0282(8) -0.0007(6) 0.0014(6) -0.0015(5)
N3 0.0173(6) 0.0193(7) 0.0266(7) -0.0006(6) 0.0028(5) 0.0018(5)
O 0.0393(7) 0.0281(7) 0.0219(6) -0.0011(5) -0.0016(5) -0.0084(5)
S 0.0342(3) 0.0265(3) 0.0472(3) -0.0055(2) -0.0071(2) -0.00583(19)
 
_geom_special_details
;
 All esds (except the esd in the dihedral angle between two l.s. planes)
 are estimated using the full covariance matrix.  The cell esds are taken
 into account individually in the estimation of esds in distances, angles
 and torsion angles; correlations between esds in cell parameters are only
 used when they are defined by crystal symmetry.  An approximate (isotropic)
 treatment of cell esds is used for estimating esds involving l.s. planes.
;
 
loop_
 _geom_bond_atom_site_label_1
 _geom_bond_atom_site_label_2
 _geom_bond_distance
 _geom_bond_site_symmetry_2
 _geom_bond_publ_flag
C1 C2 1.473(8) . ?
C1 H1A 0.9800 . ?
C1 H1B 0.9800 . ?
C1 H1C 0.9800 . ?
C2 N1 1.482(8) . ?
C2 H2A 0.9900 . ?
C2 H2B 0.9900 . ?
C1A C2A 1.547(17) . ?
C1A H1D 0.9800 . ?
C1A H1E 0.9800 . ?
C1A H1F 0.9800 . ?
C2A N1 1.47(2) . ?
C2A H2C 0.9900 . ?
C2A H2D 0.9900 . ?
C3 N1 1.315(2) . ?
C3 N2 1.381(2) . ?
C3 S 1.6728(18) . ?
C4 N3 1.311(2) . ?
C4 C17 1.472(2) . ?
C4 C5 1.487(2) . ?
C5 O 1.2373(19) . ?
C5 C6 1.473(2) . ?
C6 C7 1.390(2) . ?
C6 C19 1.409(2) . ?
C7 C8 1.396(2) . ?
C7 H7 0.9500 . ?
C8 C9 1.378(3) . ?
C8 H8 0.9500 . ?
C9 C10 1.408(2) . ?
C9 H9 0.9500 . ?
C10 C19 1.420(2) . ?
C10 C11 1.437(2) . ?
C11 C12 1.343(3) . ?
C11 H11 0.9500 . ?
C12 C13 1.436(2) . ?
C12 H12 0.9500 . ?
C13 C14 1.400(2) . ?
C13 C18 1.417(2) . ?
C14 C15 1.376(3) . ?
C14 H14 0.9500 . ?
C15 C16 1.396(2) . ?
C15 H15 0.9500 . ?
C16 C17 1.390(2) . ?
C16 H16 0.9500 . ?
C17 C18 1.420(2) . ?
C18 C19 1.442(2) . ?
N1 H1 0.82(2) . ?
N2 N3 1.3407(19) . ?
N2 H2 0.91(2) . ?
 
loop_
 _geom_angle_atom_site_label_1
 _geom_angle_atom_site_label_2
 _geom_angle_atom_site_label_3
 _geom_angle
 _geom_angle_site_symmetry_1
 _geom_angle_site_symmetry_3
 _geom_angle_publ_flag
C2 C1 H1A 109.5 . . ?
C2 C1 H1B 109.5 . . ?
H1A C1 H1B 109.5 . . ?
C2 C1 H1C 109.5 . . ?
H1A C1 H1C 109.5 . . ?
H1B C1 H1C 109.5 . . ?
C1 C2 N1 111.8(5) . . ?
C1 C2 H2A 109.3 . . ?
N1 C2 H2A 109.3 . . ?
C1 C2 H2B 109.3 . . ?
N1 C2 H2B 109.3 . . ?
H2A C2 H2B 107.9 . . ?
C2A C1A H1D 109.5 . . ?
C2A C1A H1E 109.5 . . ?
H1D C1A H1E 109.5 . . ?
C2A C1A H1F 109.5 . . ?
H1D C1A H1F 109.5 . . ?
H1E C1A H1F 109.5 . . ?
N1 C2A C1A 104.1(10) . . ?
N1 C2A H2C 110.9 . . ?
C1A C2A H2C 110.9 . . ?
N1 C2A H2D 110.9 . . ?
C1A C2A H2D 110.9 . . ?
H2C C2A H2D 109.0 . . ?
N1 C3 N2 115.22(16) . . ?
N1 C3 S 126.50(14) . . ?
N2 C3 S 118.28(14) . . ?
N3 C4 C17 116.75(14) . . ?
N3 C4 C5 123.50(14) . . ?
C17 C4 C5 119.75(13) . . ?
O C5 C6 120.89(14) . . ?
O C5 C4 120.99(14) . . ?
C6 C5 C4 118.12(14) . . ?
C7 C6 C19 121.01(15) . . ?
C7 C6 C5 118.82(14) . . ?
C19 C6 C5 120.17(14) . . ?
C6 C7 C8 119.90(16) . . ?
C6 C7 H7 120.0 . . ?
C8 C7 H7 120.0 . . ?
C9 C8 C7 120.12(16) . . ?
C9 C8 H8 119.9 . . ?
C7 C8 H8 119.9 . . ?
C8 C9 C10 121.13(16) . . ?
C8 C9 H9 119.4 . . ?
C10 C9 H9 119.4 . . ?
C9 C10 C19 119.12(15) . . ?
C9 C10 C11 121.73(15) . . ?
C19 C10 C11 119.14(15) . . ?
C12 C11 C10 120.75(16) . . ?
C12 C11 H11 119.6 . . ?
C10 C11 H11 119.6 . . ?
C11 C12 C13 122.01(16) . . ?
C11 C12 H12 119.0 . . ?
C13 C12 H12 119.0 . . ?
C14 C13 C18 119.12(16) . . ?
C14 C13 C12 121.86(16) . . ?
C18 C13 C12 119.02(16) . . ?
C15 C14 C13 120.89(16) . . ?
C15 C14 H14 119.6 . . ?
C13 C14 H14 119.6 . . ?
C14 C15 C16 120.45(16) . . ?
C14 C15 H15 119.8 . . ?
C16 C15 H15 119.8 . . ?
C17 C16 C15 120.54(16) . . ?
C17 C16 H16 119.7 . . ?
C15 C16 H16 119.7 . . ?
C16 C17 C18 119.39(15) . . ?
C16 C17 C4 121.45(15) . . ?
C18 C17 C4 119.16(14) . . ?
C13 C18 C17 119.61(15) . . ?
C13 C18 C19 119.14(15) . . ?
C17 C18 C19 121.23(14) . . ?
C6 C19 C10 118.66(14) . . ?
C6 C19 C18 121.45(14) . . ?
C10 C19 C18 119.88(14) . . ?
C3 N1 C2A 120.9(6) . . ?
C3 N1 C2 126.0(3) . . ?
C3 N1 H1 116.4(17) . . ?
C2A N1 H1 119.1(18) . . ?
C2 N1 H1 117.6(17) . . ?
N3 N2 C3 120.05(15) . . ?
N3 N2 H2 121.3(14) . . ?
C3 N2 H2 118.6(14) . . ?
C4 N3 N2 120.01(14) . . ?
 
loop_
 _geom_torsion_atom_site_label_1
 _geom_torsion_atom_site_label_2
 _geom_torsion_atom_site_label_3
 _geom_torsion_atom_site_label_4
 _geom_torsion
 _geom_torsion_site_symmetry_1
 _geom_torsion_site_symmetry_2
 _geom_torsion_site_symmetry_3
 _geom_torsion_site_symmetry_4
 _geom_torsion_publ_flag
N3 C4 C5 O -2.4(2) . . . . ?
C17 C4 C5 O 177.29(14) . . . . ?
N3 C4 C5 C6 178.14(14) . . . . ?
C17 C4 C5 C6 -2.2(2) . . . . ?
O C5 C6 C7 4.9(2) . . . . ?
C4 C5 C6 C7 -175.67(13) . . . . ?
O C5 C6 C19 -175.72(14) . . . . ?
C4 C5 C6 C19 3.7(2) . . . . ?
C19 C6 C7 C8 1.1(2) . . . . ?
C5 C6 C7 C8 -179.50(15) . . . . ?
C6 C7 C8 C9 1.3(3) . . . . ?
C7 C8 C9 C10 -2.3(3) . . . . ?
C8 C9 C10 C19 0.9(3) . . . . ?
C8 C9 C10 C11 -178.48(16) . . . . ?
C9 C10 C11 C12 177.34(16) . . . . ?
C19 C10 C11 C12 -2.1(2) . . . . ?
C10 C11 C12 C13 0.5(3) . . . . ?
C11 C12 C13 C14 -177.94(16) . . . . ?
C11 C12 C13 C18 1.4(2) . . . . ?
C18 C13 C14 C15 0.3(2) . . . . ?
C12 C13 C14 C15 179.71(16) . . . . ?
C13 C14 C15 C16 0.7(3) . . . . ?
C14 C15 C16 C17 -1.1(3) . . . . ?
C15 C16 C17 C18 0.3(2) . . . . ?
C15 C16 C17 C4 -179.37(14) . . . . ?
N3 C4 C17 C16 -1.2(2) . . . . ?
C5 C4 C17 C16 179.13(14) . . . . ?
N3 C4 C17 C18 179.12(13) . . . . ?
C5 C4 C17 C18 -0.6(2) . . . . ?
C14 C13 C18 C17 -1.0(2) . . . . ?
C12 C13 C18 C17 179.58(14) . . . . ?
C14 C13 C18 C19 177.54(14) . . . . ?
C12 C13 C18 C19 -1.9(2) . . . . ?
C16 C17 C18 C13 0.7(2) . . . . ?
C4 C17 C18 C13 -179.59(13) . . . . ?
C16 C17 C18 C19 -177.84(14) . . . . ?
C4 C17 C18 C19 1.9(2) . . . . ?
C7 C6 C19 C10 -2.4(2) . . . . ?
C5 C6 C19 C10 178.20(13) . . . . ?
C7 C6 C19 C18 176.82(14) . . . . ?
C5 C6 C19 C18 -2.6(2) . . . . ?
C9 C10 C19 C6 1.4(2) . . . . ?
C11 C10 C19 C6 -179.19(14) . . . . ?
C9 C10 C19 C18 -177.84(14) . . . . ?
C11 C10 C19 C18 1.6(2) . . . . ?
C13 C18 C19 C6 -178.84(14) . . . . ?
C17 C18 C19 C6 -0.3(2) . . . . ?
C13 C18 C19 C10 0.4(2) . . . . ?
C17 C18 C19 C10 178.90(14) . . . . ?
N2 C3 N1 C2A -162.9(7) . . . . ?
S C3 N1 C2A 16.6(7) . . . . ?
N2 C3 N1 C2 177.1(4) . . . . ?
S C3 N1 C2 -3.4(4) . . . . ?
C1A C2A N1 C3 -100.7(9) . . . . ?
C1 C2 N1 C3 -159.8(3) . . . . ?
N1 C3 N2 N3 0.1(2) . . . . ?
S C3 N2 N3 -179.42(11) . . . . ?
C17 C4 N3 N2 178.98(12) . . . . ?
C5 C4 N3 N2 -1.3(2) . . . . ?
C3 N2 N3 C4 178.19(14) . . . . ?
 
loop_
 _geom_hbond_atom_site_label_D 
 _geom_hbond_atom_site_label_H 
 _geom_hbond_atom_site_label_A 
 _geom_hbond_distance_DH 
 _geom_hbond_distance_HA 
 _geom_hbond_distance_DA 
 _geom_hbond_angle_DHA 
 _geom_hbond_site_symmetry_A 
N1 H1 N3  0.82(2) 2.21(2) 2.613(2) 110(2) .
N1 H1 S  0.82(2) 2.96(2) 3.4599(19) 121(2) 4_666
N2 H2 O  0.91(2) 1.88(2) 2.5673(19) 130.8(19) .
 
_refine_diff_density_max    0.280
_refine_diff_density_min   -0.303
_refine_diff_density_rms    0.048

_shelx_res_file
;

    e15sip3.res created by SHELXL-2014/7


TITL shelxt_a.res in P2(1)/n
CELL  0.71073   7.8711  21.9365   9.3107   90.000   99.273   90.000
ZERR  4   0.0004   0.0013   0.0006    0.000    0.005    0.000
LATT   1
SYMM  1/2 - X, 1/2 + Y, 1/2 - Z
SFAC  C    H    N    O    S
UNIT 76 60 12 4 4
OMIT     2   4   4
ACTA
FMAP   2
ISOR C2 C2A 0.01
TEMP -123
SIZE 0.4 0.22 0.18
PLAN   20
BOND   $H
CONF
EQIV $2 x+1/2, -y+1/2, z+1/2
HTAB N1 N3
HTAB N1 S_$2
HTAB N2 O
LIST   6
L.S.  10
WGHT    0.051400    0.525800
FVAR       5.39071   0.74599
PART 1
C1    1    0.271188    0.209811    0.631016    21.00000    0.04897    0.03438 =
         0.10627    0.02893    0.04375    0.01099
AFIX  33
H1A   2    0.216659    0.171388    0.652115    21.00000   -1.50000
H1B   2    0.385464    0.212683    0.690655    21.00000   -1.50000
H1C   2    0.200067    0.244088    0.653511    21.00000   -1.50000
AFIX   0
C2    1    0.288288    0.211727    0.475819    21.00000    0.06453    0.04212 =
         0.08101    0.02513   -0.00487   -0.02830
AFIX  23
H2A   2    0.172854    0.208034    0.415886    21.00000   -1.20000
H2B   2    0.358350    0.176612    0.453050    21.00000   -1.20000
AFIX   0
PART 2
C1A   1    0.147917    0.203688    0.492855   -21.00000    0.08198    0.03153 =
         0.10624    0.00622    0.06403   -0.00714
AFIX  33
H1D   2    0.113059    0.161650    0.508673   -21.00000   -1.50000
H1E   2    0.142934    0.227828    0.580644   -21.00000   -1.50000
H1F   2    0.069893    0.221324    0.410712   -21.00000   -1.50000
AFIX   0
C2A   1    0.334023    0.204103    0.458967   -21.00000    0.03379    0.01940 =
         0.02551    0.00271    0.00663   -0.00560
AFIX  23
H2C   2    0.415527    0.186881    0.541030   -21.00000   -1.20000
H2D   2    0.341975    0.180331    0.369911   -21.00000   -1.20000
AFIX   0
PART 0
C3    1    0.360916    0.292096    0.306250    11.00000    0.02087    0.01984 =
         0.04166    0.00253   -0.00063   -0.00043
C4    1    0.602887    0.426102    0.414001    11.00000    0.01504    0.01884 =
         0.02337    0.00044    0.00338    0.00216
C5    1    0.614283    0.458097    0.275024    11.00000    0.01835    0.02029 =
         0.02233   -0.00062    0.00189    0.00185
C6    1    0.704100    0.517206    0.282250    11.00000    0.01830    0.01873 =
         0.02490   -0.00110    0.00491    0.00151
C7    1    0.705729    0.549641    0.154225    11.00000    0.02603    0.02767 =
         0.02496    0.00033    0.00466   -0.00159
AFIX  43
H7    2    0.648814    0.533792    0.064244    11.00000   -1.20000
AFIX   0
C8    1    0.791121    0.605537    0.158066    11.00000    0.03641    0.02844 =
         0.03126    0.00549    0.01170   -0.00358
AFIX  43
H8    2    0.790312    0.628115    0.070889    11.00000   -1.20000
AFIX   0
C9    1    0.876595    0.628023    0.288108    11.00000    0.03121    0.02082 =
         0.04459   -0.00073    0.01544   -0.00587
AFIX  43
H9    2    0.937804    0.665382    0.288989    11.00000   -1.20000
AFIX   0
C10   1    0.874758    0.596583    0.419656    11.00000    0.02074    0.01909 =
         0.03371   -0.00604    0.00728   -0.00006
C11   1    0.959805    0.620210    0.556461    11.00000    0.02382    0.02371 =
         0.04213   -0.01166    0.00601   -0.00200
AFIX  43
H11   2    1.023195    0.657142    0.558606    11.00000   -1.20000
AFIX   0
C12   1    0.950698    0.590674    0.681336    11.00000    0.02464    0.02916 =
         0.03214   -0.01448   -0.00160    0.00182
AFIX  43
H12   2    1.007313    0.607501    0.770336    11.00000   -1.20000
AFIX   0
C13   1    0.857967    0.534416    0.684442    11.00000    0.01980    0.02562 =
         0.02821   -0.00651    0.00075    0.00771
C14   1    0.844167    0.504746    0.815186    11.00000    0.03090    0.03264 =
         0.02348   -0.00746   -0.00379    0.00920
AFIX  43
H14   2    0.897749    0.521938    0.904774    11.00000   -1.20000
AFIX   0
C15   1    0.754060    0.451029    0.815684    11.00000    0.03914    0.03224 =
         0.02277    0.00298    0.00262    0.01020
AFIX  43
H15   2    0.744896    0.431747    0.905477    11.00000   -1.20000
AFIX   0
C16   1    0.675992    0.424661    0.685115    11.00000    0.02817    0.02342 =
         0.02599    0.00231    0.00416    0.00479
AFIX  43
H16   2    0.615730    0.387205    0.686654    11.00000   -1.20000
AFIX   0
C17   1    0.685730    0.452774    0.552871    11.00000    0.01637    0.01969 =
         0.02190   -0.00037    0.00277    0.00606
C18   1    0.776823    0.508565    0.551444    11.00000    0.01457    0.02044 =
         0.02416   -0.00323    0.00233    0.00513
C19   1    0.785153    0.540334    0.417224    11.00000    0.01502    0.01731 =
         0.02668   -0.00203    0.00536    0.00363
N1    3    0.370263    0.269055    0.437727    11.00000    0.05297    0.03046 =
         0.04422    0.00993   -0.00868   -0.02133
H1    2    0.429154    0.287986    0.504059    11.00000    0.05251
N2    3    0.441701    0.347665    0.299200    11.00000    0.02129    0.01980 =
         0.02822   -0.00067    0.00141   -0.00146
H2    2    0.443249    0.364700    0.210004    11.00000    0.04572
N3    3    0.522341    0.374136    0.421170    11.00000    0.01729    0.01932 =
         0.02659   -0.00057    0.00278    0.00183
O     4    0.551279    0.435527    0.156580    11.00000    0.03933    0.02813 =
         0.02187   -0.00107   -0.00162   -0.00839
S     5    0.263671    0.260575    0.150945    11.00000    0.03418    0.02655 =
         0.04716   -0.00550   -0.00706   -0.00583
HKLF    4

REM  shelxt_a.res in P2(1)/n
REM R1 =  0.0494 for    3053 Fo > 4sig(Fo)  and  0.0664 for all    3839 data
REM    244 parameters refined using     12 restraints

END

WGHT      0.0514      0.5248

REM Highest difference peak  0.280,  deepest hole -0.303,  1-sigma level  0.048
Q1    1   0.6184  0.4391  0.3470  11.00000  0.05    0.28
Q2    1   0.2553  0.2502  0.2396  11.00000  0.05    0.28
Q3    1   0.8245  0.5705  0.4157  11.00000  0.05    0.28
Q4    1   0.8003  0.5223  0.4802  11.00000  0.05    0.27
Q5    1   0.7356  0.4794  0.5410  11.00000  0.05    0.27
Q6    1   0.6566  0.4900  0.2805  11.00000  0.05    0.26
Q7    1   0.5835  0.4479  0.3530  11.00000  0.05    0.26
Q8    1   0.6594  0.4383  0.4828  11.00000  0.05    0.25
Q9    1   0.8967  0.5598  0.6804  11.00000  0.05    0.25
Q10   1   0.9081  0.6030  0.3467  11.00000  0.05    0.24
Q11   1   0.7256  0.4299  0.6136  11.00000  0.05    0.24
Q12   1   0.7846  0.4819  0.8145  11.00000  0.05    0.23
Q13   1   0.9173  0.6044  0.4850  11.00000  0.05    0.23
Q14   1   0.7680  0.5231  0.3452  11.00000  0.05    0.23
Q15   1   0.5684  0.4018  0.4064  11.00000  0.05    0.22
Q16   1   0.8487  0.6170  0.3714  11.00000  0.05    0.22
Q17   1   0.8366  0.5222  0.7417  11.00000  0.05    0.22
Q18   1   0.6592  0.4476  0.6224  11.00000  0.05    0.21
Q19   1   0.7614  0.4330  0.7445  11.00000  0.05    0.20
Q20   1   0.7860  0.5269  0.6205  11.00000  0.05    0.20
;
_shelx_res_checksum   96825

_shelx_hkl_file
;
   0   0   2 134299. 1431.53   1
   0   0  -2 131148. 1441.28   1
   0   0   2 131543. 1227.28   3
   0   0  -2 130990. 1229.87   3
   0   0  -3-99.8788 119.441   1
   0   0   3-125.381 78.8982   1
   0   0  -3-32.0176 81.7577   3
   0   0   3 121.901 95.4465   3
   0   0  -4 57234.2 1161.61   3
   0   0   4 58014.8 1126.17   3
   0   0   4 55328.5 1271.54   1
   0   0  -4 56403.2 1372.70   1
   0   0   5 89.3269 39.0652   6
   0   0  -5 36.4374 106.348   3
   0   0   5 129.945 90.7585   3
   0   0  -5 130.067 140.027   1
   0   0   6 20897.5 435.303   6
   0   0  -6 21343.9 1049.13   1
   0   0  -6 20572.3 866.141   3
   0   0  -7 338.909 310.413   1
   0   0  -7 499.741 227.221   3
   0   0  -8 85738.7 2457.59   1
   0   0  -8 85764.2 2017.42   3
   0   0  -9 345.261 237.423   3
   0   0  -9 250.534 252.577   1
   0   0 -10 2407.03 410.168   3
   0   0 -11-45.0133 163.365   2
   0  -1   2 40.6276 78.4767   3
   0   1  -2 397.440 112.662   3
   0   1   2 274.905 100.315   1
   0  -1  -2 242.335 72.1024   3
   0   1  -2 283.750 93.6189   1
   0   1   2 121.731 57.8061   3
   0  -1  -2 157.365 84.1121   1
   0  -1   2 240.963 95.2200   1
   0  -1   3 23387.2 655.245   3
   0  -1  -3 24067.9 622.378   3
   0   1  -3 24220.3 688.030   3
   0   1   3 23536.3 601.494   3
   0  -1   3 25032.8 758.168   1
   0  -1  -3 23746.9 773.035   1
   0   1   3 24011.1 342.579   6
   0   1   3 24853.3 743.182   1
   0   1  -3 24394.9 773.626   1
   0  -1  -4 45937.9 1234.68   1
   0  -1  -4 47954.6 1012.18   3
   0   1   4 47863.3 547.003   6
   0  -1   4 49266.2 1191.48   1
   0   1   4 47339.4 1169.21   1
   0   1  -4 47618.0 1090.61   3
   0  -1   4 48613.5 1060.21   3
   0   1  -4 48551.8 1266.21   1
   0   1   4 48732.9 1002.78   3
   0  -1  -5 9.17890 136.607   1
   0   1   5 78.6411 46.4906   6
   0  -1   5 34.8432 97.5444   3
   0   1  -5 67.5584 160.672   3
   0   1   5 46.8985 69.6049   3
   0  -1  -5-27.6916 104.957   3
   0   1  -5 333.357 206.476   1
   0   1   6 42257.7 1130.92   3
   0  -1  -6 39909.9 1433.40   1
   0  -1  -6 40134.7 1161.06   3
   0   1  -6 39291.4 1418.31   1
   0   1  -6 40731.8 1239.58   3
   0   1  -7 113856. 2673.16   1
   0   1  -7 113885. 2240.06   3
   0  -1  -7 118504. 2171.10   3
   0  -1  -7 122222. 2703.78   1
   0  -1   7 118710. 1141.01   6
   0  -1  -8 5519.67 526.955   3
   0  -1  -8 4694.24 596.098   1
   0   1  -8 4812.52 536.916   3
   0   1  -8 5268.36 651.138   1
   0  -1  -9 2481.77 371.914   3
   0  -1  -9 2437.18 489.578   1
   0   1  -9 1776.33 350.915   3
   0   1 -10 780.920 306.204   3
   0  -1 -10 1214.31 373.671   1
   0  -1 -10 1202.52 343.501   3
   0   1 -10 1496.41 282.094   2
   0  -1 -11-103.878 137.124   2
   0   1 -11 482.459 269.890   3
   0   2   2 61850.2 978.174   1
   0   2  -2 62450.1 989.688   3
   0  -2  -2 60017.5 1005.44   1
   0   2  -2 61793.7 723.038   2
   0  -2   2 62937.2 968.001   3
   0   2   2 61127.6 770.842   3
   0  -2   2 63114.6 1012.62   1
   0  -2  -2 61728.0 772.205   3
   0  -2   3 2442.29 225.801   3
   0   2   3 2800.98 255.897   1
   0   2   3 2592.93 199.346   3
   0  -2  -3 2437.57 268.672   1
   0  -2   3 2483.67 250.129   1
   0  -2  -3 2442.06 200.281   3
   0   2  -3 2821.84 266.308   3
   0   2   4 1439.36 174.575   3
   0   2  -4 1434.26 253.254   1
   0  -2  -4 1479.00 254.984   1
   0  -2   4 1960.25 258.027   1
   0  -2   4 2156.33 242.159   3
   0  -2  -4 1209.06 170.269   3
   0   2   4 1578.20 230.769   1
   0   2  -4 1940.28 263.842   3
   0  -2   5 32.2546 92.1473   3
   0   2  -5 246.704 178.163   3
   0   2   5 127.550 90.2893   3
   0  -2  -5 82.2328 107.937   3
   0  -2  -5 230.508 149.447   1
   0   2  -5 65.1200 149.993   1
   0  -2  -6 4347.68 486.804   1
   0   2  -6 4301.44 497.324   1
   0   2  -6 4698.78 455.983   3
   0  -2  -6 4550.18 390.593   3
   0   2   6 4044.87 352.261   3
   0  -2  -7-161.434 181.757   1
   0   2  -7 127.461 157.524   3
   0  -2  -7 241.040 180.156   3
   0  -2  -8 17692.0 1115.85   1
   0   2  -8 19458.1 863.795   2
   0   2  -8 19010.7 1014.03   3
   0  -2  -8 20938.3 951.401   3
   0   2  -9 1346.05 346.551   3
   0  -2  -9 984.731 338.601   1
   0  -2  -9 1125.72 296.234   3
   0   2  -9 1010.37 245.789   2
   0   2 -10 1171.21 263.236   2
   0  -2 -10 2386.46 390.332   3
   0  -2 -10 1456.39 431.462   1
   0   2 -10 945.152 297.442   3
   0   2 -11-164.681 185.758   3
   0  -2 -11 189.862 301.021   1
   0  -3  -1 5124.40 238.229   1
   0  -3   1 5575.56 179.760   2
   0   3   1 5693.25 257.858   1
   0   3  -2 102351. 1369.91   3
   0  -3   2 101852. 1324.13   3
   0  -3   2 105757. 901.571   2
   0   3  -2 103834. 916.225   2
   0   3   2 105417. 1313.88   1
   0  -3  -2 104137. 1015.89   3
   0  -3  -2 101363. 1353.18   1
   0   3   3 44201.5 794.406   3
   0  -3  -3 43812.5 799.077   3
   0  -3   3 44727.9 1043.70   1
   0   3  -3 44773.1 746.436   2
   0   3   3 45159.8 1017.37   1
   0  -3  -3 45551.2 539.132   6
   0   3  -3 44564.9 1033.27   3
   0  -3   3 44256.1 989.128   3
   0  -3  -3 45324.9 1071.41   1
   0  -3   4 51701.6 1179.87   3
   0   3  -4 51143.8 947.474   2
   0   3   4 51476.1 987.570   3
   0  -3   4 51722.2 1256.71   1
   0  -3  -4 49206.6 1304.55   1
   0  -3  -4 51347.5 1000.61   3
   0   3  -4 52690.7 1254.68   3
   0   3   4 53350.5 1242.72   1
   0  -3  -5 6431.15 523.591   1
   0  -3  -5 5837.06 386.933   3
   0   3  -5 5296.88 350.010   2
   0   3  -5 6162.45 480.612   3
   0   3   5 6020.45 376.694   3
   0  -3  -6 15807.1 910.206   1
   0  -3  -6 16234.2 702.496   3
   0   3  -6 15371.8 659.433   2
   0   3   6 15483.9 653.357   3
   0   3  -6 15857.8 826.402   3
   0  -3  -7 149.059 107.604   3
   0   3  -7 449.998 166.931   2
   0  -3  -7 433.934 226.758   1
   0   3  -7 418.543 207.396   3
   0   3  -8 5931.39 481.225   2
   0  -3  -8 5515.98 501.586   3
   0  -3  -8 5350.39 620.334   1
   0   3  -8 5959.63 589.887   3
   0  -3  -9 369.919 327.395   1
   0   3  -9 701.320 268.426   3
   0   3  -9 578.712 203.102   2
   0  -3  -9 910.145 255.527   3
   0  -3 -10 81.0827 227.447   1
   0   3 -10 53.9871 195.860   3
   0   3 -10 72.7870 139.340   2
   0  -3 -10 710.797 283.296   3
   0   3 -11 5288.54 643.927   3
   0  -3 -11 4829.33 712.673   1
   0   4   0 141893. 1173.69   4
   0   4   0 141871. 1312.88   5
   0  -4   0 144735. 1301.33   5
   0   4   1 87747.0 707.141   4
   0  -4  -1 85754.0 1097.15   1
   0   4   1 87512.1 1080.21   1
   0   4  -1 88537.6 1175.06   5
   0  -4  -1 85733.5 718.151   4
   0  -4   1 89383.6 1168.05   3
   0  -4   2 1138.42 100.686   2
   0   4   2 941.960 144.961   1
   0  -4   2 1356.29 196.568   3
   0  -4  -2 1167.98 88.0470   4
   0  -4  -2 1486.61 186.860   1
   0   4  -2 1336.75 193.132   3
   0  -4  -2 1265.03 123.833   3
   0   4  -2 1319.94 117.163   2
   0   4   3 11847.4 536.720   1
   0  -4   3 13051.0 580.314   1
   0   4  -3 11855.9 383.841   2
   0   4  -3 12391.2 585.513   3
   0  -4   3 12906.7 566.210   3
   0  -4  -3 12072.4 422.424   3
   0  -4  -3 12616.6 581.565   1
   0  -4   4 1623.78 228.423   3
   0   4   4 1633.42 239.330   1
   0   4  -4 1916.12 291.619   3
   0  -4  -4 1639.52 266.526   1
   0  -4   4 1772.93 244.641   1
   0   4   4 1659.44 181.733   3
   0   4  -4 1595.14 176.392   2
   0  -4  -4 1796.38 123.796   6
   0  -4  -4 1588.98 182.797   3
   0   4  -5 812.798 227.998   3
   0   4  -5 678.002 138.401   2
   0  -4  -5 775.897 154.419   3
   0   4   5 823.371 152.899   3
   0  -4  -5 575.518 206.212   1
   0  -4  -6 16469.7 699.041   3
   0   4   6 18403.7 696.058   3
   0   4  -6 15605.4 638.893   2
   0  -4  -6 17385.2 949.702   1
   0   4  -6 16393.5 873.187   3
   0  -4  -7 2697.59 305.552   3
   0   4  -7 3060.50 402.301   3
   0   4  -7 2452.31 294.631   2
   0  -4  -7 2398.86 414.039   1
   0  -4  -8 263.620 154.495   3
   0  -4  -8-59.1183 167.885   1
   0   4  -8 542.947 257.717   3
   0   4  -8 244.056 124.319   2
   0  -4  -9 1572.30 308.754   3
   0   4  -9 1603.67 338.627   3
   0   4  -9 1719.05 270.234   2
   0  -4  -9 1576.55 384.149   1
   0  -4 -10 4786.84 675.572   1
   0   4 -10 4630.88 600.488   3
   0  -4 -10 4847.84 483.363   3
   0  -4 -11 215.078 214.853   1
   0   4 -11 453.666 290.064   3
   0  -5   0-29.6570 82.0240   5
   0   5   0 154.395 100.215   4
   0   5   0-57.5187 71.9875   5
   0  -5   1 91715.3 1279.97   3
   0   5   1 90818.3 854.573   4
   0   5  -1 89617.0 1315.45   5
   0  -5  -1 92191.3 853.057   4
   0  -5  -1 92936.0 1246.43   1
   0  -5  -2 91182.1 764.671   4
   0   5  -2 88756.3 1477.31   3
   0   5   2 88690.4 1327.94   1
   0  -5   2 91941.2 912.886   2
   0  -5  -2 85824.0 1368.11   1
   0  -5   2 87737.3 1391.91   3
   0   5  -3 1416.74 237.607   3
   0   5   3 1329.13 196.700   1
   0  -5   3 1437.48 217.384   3
   0  -5  -3 1337.07 216.353   1
   0   5  -3 1215.08 138.939   2
   0  -5  -3 1036.32 134.952   3
   0  -5  -3 1296.85 118.054   4
   0  -5   3 1325.73 129.851   2
   0   5   4 1404.65 231.797   1
   0   5  -4 1184.76 243.024   3
   0  -5  -4 894.304 143.433   3
   0  -5  -4 1264.84 247.955   1
   0  -5   4 1452.51 221.713   3
   0   5  -4 1082.45 146.078   2
   0   5  -5 6349.38 524.430   3
   0  -5  -5 6400.96 543.350   1
   0   5  -5 6157.53 356.274   2
   0  -5  -5 6187.73 390.827   3
   0   5   6 6445.67 408.424   3
   0  -5  -6 5748.22 409.640   3
   0   5  -6 5860.75 547.301   3
   0   5  -6 5935.62 391.200   2
   0  -5  -6 5566.85 547.498   1
   0   5  -7 53.7941 178.894   3
   0  -5  -7 139.667 104.014   3
   0  -5  -7 38.2124 137.868   1
   0   5  -7 134.190 90.7207   2
   0   5  -8 5738.86 622.666   3
   0  -5  -8 6907.25 526.373   3
   0  -5  -8 6412.48 683.426   1
   0   5  -8 5553.14 447.252   2
   0  -5  -9 330.638 200.960   3
   0   5  -9 307.193 239.610   3
   0  -5  -9 438.505 257.158   1
   0   5  -9 97.4976 131.859   2
   0  -5 -10 585.326 314.982   1
   0   5 -10 933.505 354.685   3
   0   5 -11 4584.37 628.471   3
   0  -5 -11 5739.40 797.675   1
   0   5 -11 4597.11 595.741   5
   0   6   0 256866. 1977.50   4
   0   6   0 259686. 2196.88   5
   0  -6   0 268146. 2113.68   5
   0  -6   1 40633.9 906.036   3
   0  -6  -1 39422.4 878.282   1
   0   6   1 39510.8 638.951   4
   0   6  -1 39668.8 945.381   5
   0  -6  -1 42143.3 646.700   4
   0   6   2 129.865 51.2288   4
   0   6  -2 325.656 149.219   5
   0   6   2 133.001 88.8440   1
   0  -6  -2 127.451 54.4113   4
   0  -6  -2 124.799 100.933   1
   0  -6   2 202.550 113.868   3
   0  -6   2 97.3723 56.4781   2
   0   6   3 38936.2 989.582   1
   0  -6  -3 40127.3 802.356   3
   0   6  -3 39152.9 1130.34   3
   0   6  -3 39931.2 724.603   2
   0  -6   3 40995.4 692.505   2
   0  -6  -3 40049.0 590.564   4
   0  -6   3 39846.3 1068.58   3
   0  -6  -3 38098.1 1074.17   1
   0  -6  -4 113031. 1472.61   3
   0   6  -4 111419. 1354.14   2
   0  -6  -4 114098. 2035.96   1
   0   6  -4 113560. 2089.90   3
   0  -6   4 107831. 835.347   7
   0  -6  -4 111807. 1149.04   4
   0   6  -5 40452.2 902.596   2
   0   6  -5 37956.6 1303.82   3
   0  -6  -5 37726.3 1311.01   1
   0  -6  -5 36809.5 935.095   3
   0  -6  -5 38732.3 641.946   6
   0   6  -6 14022.6 574.153   2
   0   6  -6 13957.9 845.815   3
   0  -6  -6 13555.3 856.815   1
   0  -6  -6 12621.3 599.502   3
   0   6  -7 349.300 241.663   3
   0  -6  -7 2.11722 127.950   3
   0   6  -7 274.573 107.217   2
   0  -6  -7 420.956 244.986   1
   0  -6  -8 62.7206 195.484   1
   0  -6  -8 99.7357 164.533   3
   0   6  -8 63.5062 118.998   2
   0   6  -8 125.205 216.647   3
   0   6  -9 2018.44 431.196   3
   0  -6  -9 1496.27 288.785   3
   0   6  -9 1463.87 252.641   2
   0  -6  -9 866.470 345.217   1
   0  -6 -10 5401.81 723.798   1
   0   6 -10 3865.89 575.344   3
   0  -6 -11 457.793 286.343   1
   0   6 -11 223.096 273.457   5
   0  -7   0 147.742 105.855   5
   0   7   0 155.468 122.892   4
   0  -7  -1 50527.7 1058.90   1
   0   7   1 49253.1 785.676   4
   0  -7  -1 49074.1 918.145   5
   0  -7   1 49746.3 1066.21   3
   0   7  -1 47382.5 1111.45   5
   0   7   2 9130.13 465.845   1
   0   7   2 8752.97 288.464   4
   0  -7  -2 8708.18 287.544   4
   0  -7   2 8670.36 337.190   2
   0  -7   2 8519.50 484.935   3
   0  -7  -2 8422.62 468.716   1
   0   7  -2 8759.84 524.968   5
   0  -7   3 15771.7 449.786   2
   0   7   3 16988.2 681.827   1
   0   7  -3 16952.6 760.260   3
   0  -7   3 16285.0 722.648   3
   0  -7  -3 14328.6 685.986   1
   0   7  -3 15637.4 753.078   5
   0  -7  -3 15204.5 373.106   4
   0   7  -4 126236. 1467.46   2
   0  -7  -4 130821. 1182.09   4
   0  -7  -4 126776. 2228.74   1
   0   7  -4 123728. 2281.23   3
   0  -7  -4 129244. 1603.87   3
   0   7  -5 2984.57 248.151   2
   0   7  -5 2562.12 361.799   3
   0  -7   5 2814.42 145.836   7
   0  -7  -5 2980.24 213.085   4
   0  -7  -5 2824.49 266.758   3
   0  -7  -5 2254.38 343.057   1
   0   7  -6-66.2161 195.142   3
   0  -7  -6 144.508 100.543   3
   0   7  -6 185.620 95.1165   2
   0  -7   6 170.272 81.5131   7
   0  -7  -6 261.900 206.075   1
   0  -7   7 7397.21 349.657   7
   0   7  -7 7352.93 702.345   3
   0  -7  -7 8059.55 717.279   1
   0   7  -7 8071.52 474.445   2
   0  -7  -7 7991.49 512.071   3
   0  -7  -8 1932.33 409.659   1
   0   7  -8 2450.56 480.798   3
   0  -7   8 2484.05 230.486   7
   0   7  -8 2846.61 306.654   2
   0  -7  -8 2225.02 304.233   3
   0  -7  -9 214.561 173.512   3
   0  -7  -9 356.027 210.609   1
   0   7  -9 5.62151 242.882   3
   0   7 -10 1942.64 411.054   5
   0   7 -10 1443.67 406.207   3
   0  -7 -10 1035.97 371.219   1
   0   7 -11 8888.75 840.163   5
   0  -7 -11 10421.6 1031.26   1
   0   8   0 22640.5 672.407   4
   0  -8   0 22698.8 710.104   5
   0  -8  -1 19588.8 706.266   1
   0  -8  -1 19052.9 615.077   5
   0   8  -1 18560.6 725.768   5
   0   8   1 17113.7 512.223   4
   0  -8   1 19630.2 708.120   3
   0  -8  -2 243.739 111.012   1
   0  -8   2 318.561 162.785   3
   0  -8   2 259.314 90.4511   2
   0   8  -2 481.557 179.060   5
   0  -8  -2 239.923 73.3136   4
   0   8   2 140.147 65.2787   4
   0  -8  -3 22135.0 873.988   1
   0   8   3 23672.8 838.074   1
   0  -8   3 22565.6 559.990   2
   0  -8  -3 23083.8 473.383   4
   0   8  -3 22607.5 939.386   5
   0  -8  -4 346.798 73.0905   4
   0  -8   4 370.980 92.7009   2
   0  -8  -4 204.657 98.9176   3
   0   8  -4 538.864 246.926   5
   0   8  -4-13.3439 171.236   3
   0  -8  -4 134.914 143.897   1
   0  -8  -5 2842.63 385.471   1
   0  -8  -5 3244.81 209.702   4
   0   8  -5 2785.11 247.167   2
   0   8  -5 2759.96 406.956   3
   0  -8  -5 2686.23 263.441   3
   0  -8  -6 2597.91 205.846   4
   0  -8  -6 2659.49 271.972   3
   0   8  -6 2462.95 416.799   3
   0   8  -6 2104.33 227.368   2
   0  -8   6 2242.03 132.343   7
   0  -8  -6 2094.10 169.138   6
   0  -8  -6 2230.19 378.645   1
   0  -8   7 11.7182 45.0959   7
   0  -8  -7 31.8453 101.091   3
   0   8  -7 73.7419 200.273   3
   0  -8  -7-194.817 195.652   1
   0   8  -7 2.61029 94.1775   2
   0   8  -8 159.139 126.306   2
   0   8  -8 239.819 232.483   3
   0  -8  -8 165.790 129.289   3
   0  -8  -8 165.876 227.564   1
   0  -8  -9-164.818 216.911   1
   0   8  -9 60.5915 238.985   3
   0   8  -9 144.469 162.145   5
   0   8 -10 971.720 341.775   5
   0  -8 -10 1250.33 371.548   1
   0  -8 -11 1426.24 396.962   1
   0   8 -11 1251.40 358.486   5
   0  -9   0 103.862 139.294   5
   0   9   0 212.585 134.762   4
   0  -9  -1 2393.29 285.195   1
   0   9   1 2325.58 208.451   4
   0   9  -1 2443.14 293.985   5
   0  -9  -1 2706.80 250.355   5
   0  -9   1 2658.71 292.604   3
   0  -9   2 1705.44 265.922   3
   0   9   2 1474.87 144.733   4
   0  -9  -2 1866.22 171.451   4
   0   9  -2 1390.11 250.024   5
   0  -9  -2 1753.73 266.225   1
   0  -9  -3 5243.48 448.459   1
   0   9  -3 4814.38 463.038   5
   0  -9   3 4776.35 279.187   2
   0  -9  -3 5146.47 240.524   4
   0   9  -4 4602.08 474.508   5
   0  -9  -4 5468.55 352.979   3
   0  -9   4 5343.54 294.011   2
   0  -9  -4 5509.21 494.222   1
   0  -9  -4 5539.30 245.202   4
   0  -9  -5 1218.46 262.144   1
   0  -9  -5 1743.78 217.235   3
   0   9  -5 1932.47 355.972   3
   0  -9  -5 1703.65 151.181   4
   0   9  -5 2018.06 358.301   5
   0  -9  -6 2906.14 289.394   3
   0   9  -6 3241.47 279.509   2
   0  -9  -6 2430.36 395.377   1
   0  -9  -6 2961.63 219.097   6
   0  -9  -6 3047.73 210.993   4
   0   9  -6 3277.91 460.461   5
   0   9  -6 2663.02 435.525   3
   0   9  -7 3012.99 469.303   5
   0  -9  -7 3580.44 512.399   1
   0   9  -7 3513.52 532.117   3
   0  -9  -7 3925.37 358.190   3
   0   9  -7 3039.46 290.904   2
   0   9  -8 485.216 158.002   2
   0  -9  -8 534.726 159.729   3
   0   9  -8 571.120 238.968   5
   0  -9  -8 812.898 316.588   1
   0   9  -8 592.318 274.101   3
   0   9  -9 1013.42 303.409   5
   0  -9  -9 1521.24 387.599   1
   0  -9 -10 1226.65 401.537   1
   0   9 -10 1522.95 406.010   5
   0   9 -11 274.437 277.385   5
   0 -10   0 37377.2 1011.07   5
   0  10   0 34386.0 925.872   4
   0  10   1 12155.5 498.952   4
   0 -10  -1 12562.1 635.689   1
   0 -10  -1 12550.4 562.306   5
   0  10  -1 12942.6 674.953   5
   0 -10   1 13353.3 640.854   3
   0  10   2 23282.7 591.463   4
   0  10  -2 23320.1 962.124   5
   0 -10  -2 24941.4 921.717   1
   0 -10  -3 17450.2 463.313   4
   0  10  -3 15414.7 836.190   5
   0 -10   3 17168.3 531.791   2
   0 -10  -3 16048.6 787.621   1
   0  10   3 16592.1 453.968   4
   0 -10  -4 9788.58 659.303   1
   0 -10  -4 8255.83 451.154   3
   0 -10  -4 8399.20 311.868   4
   0  10  -4 9312.66 680.579   5
   0 -10   4 8171.85 368.236   2
   0 -10  -5-2.19228 76.0833   3
   0 -10  -5 104.097 54.2101   4
   0 -10  -5-69.5779 144.509   1
   0  10  -5 38.8392 203.032   5
   0 -10  -6 2950.36 195.393   4
   0 -10  -6 2803.48 435.764   1
   0 -10  -6 3841.86 335.298   3
   0  10  -6 3583.17 498.596   5
   0 -10  -7 2445.56 196.919   6
   0  10  -7 2893.28 448.547   5
   0 -10  -7 2387.75 291.450   3
   0  10  -7 2812.56 286.699   2
   0 -10  -7 3019.61 485.045   1
   0 -10  -8 108.440 148.087   3
   0  10  -8 252.837 229.980   5
   0 -10  -9 266.086 235.034   1
   0  10  -9 464.943 289.539   5
   0 -10 -10 1694.64 457.761   1
   0  10 -10 1709.08 425.165   5
   0  10 -11 1124.19 360.503   5
   0 -11   0 466.089 182.192   5
   0  11   0 277.696 159.036   4
   0 -11  -1 125.481 157.300   1
   0 -11  -1 251.915 155.551   5
   0  11  -1 326.871 177.407   5
   0 -11   1 191.717 137.790   3
   0  11   1 4.99555 105.298   4
   0  11  -1 543.053 194.370   4
   0 -11  -2 41032.3 1014.63   5
   0  11  -2 40799.3 1304.71   5
   0  11   2 38487.2 841.337   4
   0 -11  -2 39996.8 1223.07   1
   0 -11  -3 19410.0 895.095   1
   0  11  -3 21229.2 1008.08   5
   0  11   3 20661.2 534.650   4
   0 -11   3 20679.7 614.494   2
   0 -11  -3 21126.8 542.407   4
   0 -11   4 5528.23 320.872   2
   0  11  -4 5218.02 532.913   5
   0 -11  -4 5324.74 512.969   1
   0 -11  -4 5493.12 258.041   4
   0 -11  -5 141.657 104.715   3
   0 -11  -5-57.9291 147.973   1
   0 -11   5-5.66912 64.4390   2
   0 -11  -5 91.7390 55.3169   4
   0  11  -5 181.685 205.461   5
   0 -11  -6 311.679 123.382   3
   0 -11  -6 214.984 188.696   1
   0  11  -6 721.030 312.555   5
   0 -11  -6 251.072 72.6916   4
   0  11  -7 25405.8 1315.53   5
   0 -11  -7 23741.9 1297.31   1
   0 -11  -7 24998.0 649.332   6
   0 -11  -7 23883.0 851.820   3
   0 -11  -8 28226.8 971.590   3
   0  11  -8 27824.0 1436.28   5
   0 -11  -8 27643.0 1478.59   1
   0 -11  -9 1327.66 401.380   1
   0  11  -9 1194.79 370.392   5
   0 -11 -10 837.846 341.181   1
   0  11 -10 1140.66 371.682   5
   0  11 -11 302.808 253.762   5
   0  12   0 35564.5 1020.01   4
   0  12  -1 45544.1 1364.93   5
   0  12   1 46033.7 1054.51   4
   0 -12  -1 47376.5 1172.58   5
   0  12  -1 47398.0 1291.86   4
   0 -12  -1 48119.0 1336.32   1
   0 -12  -2 7162.56 546.671   1
   0 -12  -2 6899.75 438.766   5
   0  12  -2 6770.01 563.956   5
   0  12   2 7068.82 372.194   4
   0 -12  -3 8796.77 618.410   1
   0  12   3 8134.47 353.599   4
   0 -12   3 8789.93 416.929   2
   0  12  -3 8413.09 655.588   5
   0 -12   4 9753.21 424.258   2
   0 -12  -4 9735.61 357.027   4
   0 -12  -4 9167.72 679.815   1
   0  12  -4 9173.61 707.268   5
   0 -12  -5 5729.59 407.964   3
   0 -12   5 5363.10 321.601   2
   0  12  -5 5766.52 606.755   5
   0 -12  -5 5725.39 260.737   4
   0 -12  -5 4967.42 558.085   1
   0 -12  -6 7545.65 474.575   3
   0 -12  -6 8423.42 734.624   1
   0  12  -6 7933.89 739.313   5
   0  12  -7 930.743 353.197   5
   0 -12  -7 531.503 174.948   3
   0 -12  -7 485.151 270.245   1
   0  12  -8 51.8644 263.813   5
   0 -12  -8 361.807 282.681   1
   0  12  -9 1058.69 367.804   5
   0 -12  -9 1214.03 400.198   1
   0  12 -10-79.8364 233.140   5
   0 -12 -10-41.4460 216.285   1
   0  12 -11 1092.03 382.920   5
   0  13   0 275.421 146.661   4
   0  13  -1 3985.71 423.442   5
   0  13   1 3649.17 330.721   4
   0 -13  -1 2932.72 372.811   1
   0  13  -1 3310.34 387.158   4
   0 -13  -2 13166.9 627.949   5
   0 -13  -2 12493.6 735.754   1
   0  13  -2 13121.6 795.035   5
   0  13   2 12490.9 516.005   4
   0  13  -3 6618.64 609.952   5
   0 -13   3 7167.79 390.547   2
   0 -13  -3 7444.04 588.145   1
   0  13   3 7618.61 360.440   4
   0 -13  -3 7381.35 459.737   5
   0  13  -4 118.014 164.343   5
   0 -13   4 84.8751 84.6031   2
   0 -13  -4 141.892 175.091   1
   0 -13  -5 599.137 96.0545   4
   0 -13   5 383.490 108.909   2
   0 -13  -5 526.149 154.752   3
   0 -13  -5 546.288 231.536   1
   0  13  -5 512.658 240.476   5
   0 -13  -6 1222.15 307.122   1
   0 -13  -6 580.645 149.471   3
   0  13  -6 827.379 267.244   5
   0 -13  -7 2080.62 433.079   1
   0  13  -7 1755.68 432.513   5
   0 -13  -7 1818.41 247.522   3
   0 -13  -8 626.937 296.987   1
   0  13  -8 1050.45 322.083   5
   0 -13  -9 486.961 339.065   1
   0  13  -9 173.510 293.036   5
   0 -13 -10 115.882 219.174   1
   0  13 -10 266.406 344.481   5
   0  13 -11 500.827 274.626   5
   0  14   0 111.587 130.101   4
   0  14   1 29292.1 914.730   4
   0 -14  -1 28858.9 1133.12   1
   0  14  -1 26592.2 1043.52   4
   0  14  -2 616.407 230.612   4
   0 -14  -2 377.177 178.349   1
   0  14  -2 183.079 148.951   5
   0  14   2 234.714 102.508   4
   0 -14   3 1504.68 199.086   2
   0  14  -3 1689.10 327.788   5
   0 -14  -3 2228.07 354.403   1
   0  14   3 1583.77 176.490   4
   0  14  -4 4885.54 565.350   5
   0 -14  -4 4272.37 505.450   1
   0 -14   4 4448.61 310.611   2
   0 -14   5 6409.61 359.396   2
   0 -14  -5 6243.93 445.276   3
   0 -14  -5 6533.81 648.784   1
   0  14  -5 5959.64 646.705   5
   0 -14  -6 416.524 162.195   3
   0 -14  -6 510.287 241.387   1
   0  14  -6 130.068 273.235   5
   0 -14  -7 11029.5 592.328   3
   0 -14  -7 12011.0 957.343   1
   0  14  -7 10559.2 912.832   5
   0  14  -8 1185.35 347.398   5
   0 -14  -8 1134.52 358.494   1
   0  14  -9 137.976 236.168   5
   0 -14  -9 257.165 199.562   1
   0 -14 -10 2320.65 523.117   1
   0  14 -10 3109.80 548.569   5
   0  15   0 67.1731 112.002   4
   0  15   1 489.201 155.948   4
   0  15  -1 327.120 186.266   4
   0 -15  -1 372.570 205.409   1
   0  15  -2 1151.15 268.026   4
   0 -15  -2 1134.00 259.728   1
   0  15  -2 872.910 254.062   5
   0  15   2 1308.49 188.569   4
   0  15  -3 2551.74 136.166   7
   0  15  -3 2925.98 457.050   5
   0 -15   3 2893.63 272.146   2
   0  15   3 2885.50 248.094   4
   0  15  -3 3342.71 440.412   4
   0 -15  -3 3057.67 420.710   1
   0  15  -4 1569.30 376.256   5
   0 -15  -4 1768.20 339.228   1
   0 -15   4 1677.73 200.086   2
   0 -15  -5-59.5422 196.056   1
   0 -15  -5 45.8872 90.6160   3
   0  15  -5 150.718 225.932   5
   0 -15  -6 552.232 170.209   3
   0 -15  -6-100.500 229.688   1
   0  15  -6 131.806 242.085   5
   0 -15  -7 2692.92 486.161   1
   0  15  -7 3347.10 572.684   5
   0  15  -8 893.786 327.813   5
   0 -15  -8 1067.80 383.359   1
   0  15  -9 83.7449 241.334   5
   0 -15  -9 17.5566 208.419   1
   0  15 -10 93.6756 225.261   5
   0  16   0 3010.65 361.719   4
   0  16   1 128.935 114.439   4
   0  16  -1-7.96952 146.922   4
   0 -16  -1 12.9158 148.713   1
   0 -16  -2 610.293 243.809   1
   0  16  -2 735.560 260.455   4
   0  16  -2 447.547 220.717   5
   0  16   2 625.264 160.817   4
   0 -16  -3 4706.08 530.490   1
   0  16  -3 5436.97 567.780   4
   0  16  -3 5346.47 626.841   5
   0  16   3 5568.65 361.505   4
   0  16  -3 5141.83 218.381   7
   0 -16   4 5071.99 349.731   2
   0 -16  -4 5331.27 596.784   1
   0  16  -4 4688.42 610.096   5
   0  16  -5 429.062 251.563   5
   0 -16  -5 328.306 154.356   3
   0 -16  -5 408.123 240.706   1
   0 -16  -6 497.951 295.756   1
   0  16  -6 705.210 320.462   5
   0 -16  -6 408.178 139.660   3
   0 -16  -7 475.474 250.440   1
   0  16  -7 599.617 307.543   5
   0  16  -8 15.9579 206.753   5
   0 -16  -8-159.302 192.176   1
   0  16  -9 4084.42 640.490   5
   0 -16  -9 4827.96 703.880   1
   0  17   0-111.246 135.112   4
   0  17   1 1937.77 276.104   4
   0 -17  -1 1632.01 312.546   1
   0  17  -1 1831.75 333.903   4
   0 -17  -2 10154.8 766.144   1
   0  17   2 9792.39 539.096   4
   0  17  -2 10440.5 755.826   4
   0  17  -3 105892. 2638.19   5
   0  17   3 110711. 1593.01   4
   0 -17  -3 104518. 2477.69   1
   0  17  -3 105259. 1043.92   7
   0  17  -3 105746. 2538.40   4
   0  17  -4 125217. 2888.79   4
   0  17  -4 118691. 2913.31   5
   0 -17  -4 121514. 2766.43   1
   0  17  -5 18798.7 1210.95   5
   0 -17  -5 18345.1 1143.26   1
   0  17  -6 1406.94 373.152   5
   0 -17  -6 1577.71 379.453   1
   0 -17  -6 1343.01 220.933   3
   0 -17  -7 5204.40 658.890   1
   0  17  -7 6098.79 761.129   5
   0 -17  -8 2971.46 551.313   1
   0  17  -8 3090.67 587.464   5
   0  17  -9 293.839 276.344   5
   0  17  -9 817.010 386.909   4
   0 -17  -9 984.445 367.113   1
   0  18   0 1467.54 278.253   4
   0  18   1 2963.82 355.692   4
   0  18  -1 2480.93 379.347   4
   0 -18  -1 2493.24 394.303   1
   0 -18  -2 2572.96 392.383   1
   0  18   2 3286.43 329.513   4
   0  18  -2 2698.86 423.359   4
   0  18  -3 115777. 1153.30   7
   0  18  -3 115532. 2714.63   4
   0 -18  -3 114260. 2657.71   1
   0  18   3 110973. 1699.09   4
   0  18  -3 113971. 2833.59   5
   0  18  -4 260.190 346.929   5
   0  18  -4 505.388 394.843   4
   0 -18  -4 794.001 408.484   1
   0  18   4 514.403 155.476   4
   0  18  -5 150.820 209.605   5
   0  18  -5 261.787 296.247   4
   0 -18  -5-117.232 163.925   1
   0 -18  -6 83.9140 216.245   1
   0  18  -6 33.8957 245.502   5
   0 -18  -7 555.986 285.598   1
   0  18  -7 648.742 351.731   5
   0  18  -7 777.812 399.608   4
   0 -18  -8-48.9039 214.210   1
   0  18  -8 38.7502 188.935   5
   0  18  -8 217.445 296.258   4
   0  18  -9 1347.38 420.001   5
   0  19   0 196.689 188.901   4
   0  19   1 1580.14 280.511   4
   0  19  -1 1523.52 333.310   4
   0 -19  -1 1391.81 307.870   1
   0  19  -2 533.615 233.796   4
   0  19  -2 392.291 132.339   7
   0  19   2 251.378 147.507   4
   0 -19  -2 145.371 182.347   1
   0  19   3 434.231 135.161   4
   0  19  -3 554.896 305.012   4
   0  19  -4 78174.9 2459.65   5
   0  19  -4 77640.5 2377.15   4
   0 -19  -4 78958.4 2317.38   1
   0  19  -5 1346.11 385.034   5
   0 -19  -5 1058.02 326.956   1
   0  19  -5 1244.54 390.010   4
   0  19  -6 1045.87 362.070   5
   0 -19  -6 1467.84 438.666   1
   0  19  -6 1422.38 395.265   4
   0  19  -7 2101.74 478.354   4
   0  19  -7 1817.59 450.337   5
   0 -19  -7 1925.37 434.968   1
   0 -19  -8-177.668 248.204   1
   0  19  -8 216.545 285.973   4
   0  19  -8 367.522 295.143   5
   0  20   0 5984.85 543.806   4
   0 -20  -1 3661.47 520.089   1
   0  20   1 4214.05 425.387   4
   0  20  -1 4228.84 492.895   4
   0 -20  -2 1726.74 353.478   1
   0  20  -2 3239.95 470.578   4
   0  20  -2 2174.45 249.043   7
   0  20   2 2632.69 311.041   4
   0  20   3 3677.70 329.771   4
   0 -20  -3 3403.86 517.567   1
   0  20  -3 3678.55 533.455   4
   0  20  -4 819.290 329.844   4
   0  20  -4 1297.18 389.509   5
   0 -20  -4 1703.51 406.315   1
   0  20  -5 4714.08 659.470   5
   0 -20  -5 4859.61 645.132   1
   0  20  -5 5275.40 682.291   4
   0  20  -6 5318.55 708.040   4
   0  20  -6 5384.68 723.619   5
   0 -20  -6 6243.63 728.620   1
   0  20  -7 528.599 349.519   4
   0  20  -7 18.1652 247.443   5
   0 -20  -7 81.5087 205.206   1
   0  20  -8 472.636 267.800   5
   0 -20  -8 907.276 422.219   1
   0  21   0-212.386 221.783   4
   0  21   1 2094.91 331.975   4
   0  21  -1 1234.98 308.405   4
   0 -21  -1 1140.64 299.875   1
   0 -21  -2 511.208 247.864   1
   0  21  -2 335.929 238.837   4
   0  21   2 602.042 181.810   4
   0 -21  -3 21766.5 1250.95   1
   0  21  -3 24161.3 1297.65   4
   0  21  -4 15.6390 218.767   4
   0 -21  -4-118.421 203.985   1
   0  21  -5 2250.69 473.527   4
   0 -21  -5 1376.30 363.763   1
   0  21  -5 2519.35 512.458   5
   0  21  -6 278.588 245.529   5
   0 -21  -6 1191.12 364.033   1
   0  21  -6 1067.46 380.627   4
   0  21  -7 982.814 381.817   4
   0  21  -7 2175.14 501.027   5
   0 -21  -7 1881.99 484.106   1
   0  22   0 301.900 175.573   4
   0  22   1 1826.46 310.995   4
   0 -22  -1 2095.57 427.509   1
   0  22  -1 1990.65 374.301   4
   0  22   2 937.839 215.854   4
   0 -22  -2 941.934 303.540   1
   0  22  -2 1257.04 325.884   4
   0 -22  -3 397.680 272.293   1
   0  22  -3 61.8879 217.824   4
   0  22  -4-151.494 201.669   4
   0 -22  -4 108.073 201.483   1
   0  22  -5 3993.94 609.452   4
   0 -22  -5 4785.68 664.366   1
   0 -22  -6 1612.83 427.497   1
   0  22  -6 1782.43 471.787   4
   0  22  -6 1274.94 410.305   5
   0 -22  -7 605.382 328.780   1
   0  23   0 255.227 191.934   4
   0 -23  -1 11877.5 946.952   1
   0  23   1 12077.5 756.099   4
   0  23  -1 11357.0 837.192   4
   0 -23  -2 590.111 273.100   1
   0  23  -2 538.651 225.857   4
   0  23  -3 4800.73 622.576   4
   0 -23  -3 5011.08 638.340   1
   0 -23  -4 1689.55 412.604   1
   0  23  -4 2130.78 455.276   4
   0 -23  -5 325.585 296.745   1
   0  23  -5 487.494 295.263   4
   0 -23  -6 1459.10 428.830   1
   0  23  -6 1510.05 447.027   4
   0  24   0 14375.8 909.645   4
   0 -24   0 14846.0 1083.29   1
   0 -24  -1 15504.1 1100.49   1
   0  24   1 16512.2 887.297   4
   0  24  -1 16153.2 1007.38   4
   0  24  -2 38.7684 197.185   4
   0 -24  -2-143.987 220.692   1
   0  24  -3 1847.13 407.146   4
   0 -24  -3 2705.63 498.605   1
   0 -24  -4 357.533 262.014   1
   0  24  -4 1222.38 429.806   4
   0 -24  -5 1401.69 398.673   1
   0  24  -5 1640.69 437.611   4
   0 -25   0 358.230 245.413   1
   0  25   0 639.575 265.972   4
   0 -25  -1 959.170 344.797   1
   0  25  -1 1944.06 389.520   4
   0  25  -2 244.018 227.648   4
   0 -25  -2-132.526 220.466   1
   0 -25  -3 1087.27 355.576   1
   0  25  -3 1234.05 417.660   4
   0 -25  -4 729.501 319.228   1
   0  25  -4 413.841 303.713   4
   0 -25  -5-40.0945 203.600   1
   0  25  -5 123.443 253.377   4
   0  26   0 1816.02 354.440   4
   0 -26   0 2522.19 485.606   1
   0  26  -1 2296.74 418.049   4
   0 -26  -1 1216.54 362.317   1
   0  26  -2 84.5153 205.951   4
   0 -26  -2 328.046 259.727   1
   0 -26  -3 1035.89 291.212   1
   0  26  -3 907.975 339.763   4
   0  26  -4 10.9826 192.480   4
   0 -26  -4 508.877 274.905   1
   0 -27   0 93.2306 232.978   1
   0  27  -1 3469.09 511.078   4
   0 -27  -1 2818.82 519.486   1
   0  27  -2 1498.35 366.323   4
   0 -27  -2 842.409 261.269   1
   0  27  -3 2445.26 480.044   4
   0  27  -4 420.285 267.578   4
   0  28  -1 1864.66 402.104   4
   0  28  -2-71.5753 228.231   4
   0  28  -3-185.694 225.259   4
   0  29  -2 835.228 322.583   4
   1   0 -11 793.580 237.967   2
   1   0 -10 110.296 165.390   3
   1   0 -10-80.1413 148.024   2
   1   0 -10 10.4358 197.893   1
   1   0  -9 3108.30 405.362   3
   1   0  -9 3138.15 411.288   2
   1   0  -9 3214.74 542.069   1
   1   0  -8 186.747 218.175   3
   1   0  -8-183.367 214.617   1
   1   0  -7 15896.3 772.019   3
  -1   0   7 17277.5 540.514   6
   1   0  -7 17134.9 1010.82   1
   1   0  -6 197.828 146.750   3
  -1   0   6-42.0155 55.3628   6
  -1   0   6 91.4468 99.6478   3
  -1   0   5 1740.94 211.659   3
   1   0  -5 2033.60 310.939   1
  -1   0   5 1657.04 167.674   6
   1   0  -5 1603.42 241.403   3
  -1   0   4-120.518 126.085   1
  -1   0   4-52.1608 103.030   3
   1   0  -4 93.9315 117.987   3
  -1   0   4 22.1478 83.8390   6
   1   0  -4 145.198 124.458   1
  -1   0   3 11864.4 396.385   3
  -1   0   3 12664.2 531.047   1
   1   0  -3 12153.4 540.678   1
   1   0  -3 12003.2 417.922   3
  -1   0   2 18.2075 85.9141   1
   1   0  -2 67.1719 61.6349   4
  -1   0   2 61.3953 57.5217   3
   1   0  -2-31.1588 50.1253   5
   1   0  -2 4.68828 97.4567   1
  -1   0  -1 24553.2 562.576   3
   1   0   1 24928.5 384.815   6
  -1   0  -1 24623.9 457.906   1
   1   0   1 25501.6 509.948   7
   1   0   1 24722.0 553.198   3
  -1   0  -1 24527.3 493.342   7
   1   0   1 24547.2 457.894   1
  -1   0  -2-31.3149 80.6927   1
   1   0   2 254.390 132.132   1
  -1   0  -2 68.5252 94.2152   3
   1   0   2 126.960 81.9082   7
   1   0   2-21.9204 102.076   3
   1   0   3 5.68761 89.3465   1
  -1   0  -3 167.319 106.705   1
  -1   0  -3 10.5624 101.044   3
   1   0   3 131.909 78.8728   3
  -1   0  -4 132.268 135.606   3
   1   0   4-83.3202 88.4175   3
  -1   0  -4-14.5241 114.883   1
   1   0   4 53.4432 118.728   1
  -1   0  -5 6325.84 483.412   3
  -1   0  -5 6571.80 540.986   1
  -1   0  -6 285.902 205.954   1
  -1   0  -6 38.5522 142.562   3
  -1   0  -7 150408. 3041.51   1
  -1   0  -7 145159. 2672.22   3
  -1   0  -8-49.8436 206.804   1
  -1   0  -8 145.684 167.781   3
  -1   0  -9 3603.99 494.144   3
   1   0  10-32.7515 132.495   7
  -1   0 -10 567.362 290.721   3
  -1   0 -11 417.518 285.132   3
   1  -1 -11 1753.94 494.715   1
   1  -1 -11 1413.26 326.855   2
   1   1 -11 1861.02 352.054   2
   1  -1 -10 1356.79 367.434   1
   1  -1 -10 987.316 225.327   3
   1  -1 -10 1051.30 260.032   2
   1   1 -10 1359.17 300.570   5
   1   1 -10 961.387 280.867   3
   1   1 -10 1419.79 297.809   2
   1  -1  -9 7741.27 796.643   1
   1   1  -9 8779.90 675.479   3
   1   1  -9 9399.66 876.007   1
   1   1  -9 7787.96 623.418   2
   1  -1  -9 7935.12 616.792   3
   1   1  -8 40981.9 1350.98   2
   1  -1  -8 39277.1 1648.36   1
   1  -1  -8 41654.3 1293.45   3
   1   1  -8 41717.9 1366.36   3
   1   1  -8 38464.6 1636.31   1
  -1  -1   7 20064.8 593.000   6
   1  -1  -7 19499.8 821.074   3
   1  -1  -7 20966.0 1124.34   1
   1   1  -7 21818.3 1142.57   1
   1   1  -7 20636.6 915.209   2
   1   1  -7 20831.9 912.762   3
  -1  -1   6 1586.92 223.990   3
   1  -1  -6 1469.96 248.559   3
   1   1  -6 1584.61 311.199   1
  -1   1   6 1363.87 197.166   3
   1  -1  -6 1430.53 303.919   1
   1   1  -6 2130.79 293.898   3
  -1   1   6 1424.53 157.631   6
   1   1  -5-4.97035 119.823   3
  -1   1   5 97.7438 64.6727   6
   1  -1  -5 283.229 168.335   1
   1   1  -5 91.7504 137.061   1
  -1  -1   5 182.281 89.4434   3
  -1   1   5 107.897 76.2572   3
   1  -1  -5 344.340 142.876   3
   1  -1  -4 3903.54 369.262   1
  -1  -1   4 4038.78 292.809   3
   1  -1  -4 4225.25 278.464   3
  -1   1   4 4197.59 247.053   6
   1   1  -4 3629.09 328.560   3
   1   1  -4 3801.61 362.959   1
  -1   1   4 4126.72 357.476   1
  -1  -1   4 3860.93 351.990   1
  -1   1   4 4390.73 271.919   3
   1   1  -3 21550.7 559.385   5
   1  -1  -3 21837.5 733.706   1
  -1  -1   3 21591.2 576.722   3
  -1   1   3 20980.5 507.476   6
  -1   1   3 21138.2 470.096   3
  -1  -1   3 21238.1 698.702   1
  -1   1   3 21116.4 681.776   1
   1   1  -3 21136.4 640.916   2
   1   1  -3 20003.5 701.232   1
   1  -1  -3 19657.4 485.282   3
  -1  -1   2 149.983 93.7474   3
   1  -1  -2 696.630 106.264   6
   1   1  -2 726.044 108.054   5
   1   1  -2 757.992 113.493   2
  -1  -1   2 1050.12 125.620   5
  -1   1   2 774.712 84.6614   3
  -1  -1   2 764.598 124.820   1
  -1   1   2 876.479 104.381   6
  -1   1   2 686.945 111.159   1
   1   1  -2 599.572 130.650   1
   1  -1  -2 726.253 128.947   1
   1  -1  -2 786.658 96.0769   4
   1   1  -2 617.962 114.538   4
   1  -1   1 212385. 1636.96   3
  -1   1  -1 208566. 1383.24   7
   1  -1   1 209050. 1399.31   7
  -1  -1  -1 207950. 1314.08   1
  -1  -1  -1 208768. 1647.56   3
   1   1   1 207418. 1285.70   1
   1   1   1 216632. 1592.20   7
  -1  -1  -1 209096. 1543.06   7
   1   1   1 210147. 1621.72   3
  -1   1  -1 212630. 1668.76   3
  -1  -1  -1 209924. 1057.96   6
  -1   1  -2 14850.6 543.631   3
  -1  -1  -2 15548.4 504.729   1
   1  -1   2 15148.7 444.312   7
   1   1   2 15198.0 486.876   1
   1  -1   2 16500.2 517.091   1
  -1  -1  -2 15773.6 528.768   3
   1  -1   2 15178.4 527.477   3
   1   1   2 15708.7 523.413   3
  -1   1  -3 73369.5 1366.18   3
   1   1   3 77027.3 1306.02   1
   1  -1   3 74370.2 1308.06   3
   1  -1   3 75759.1 1325.32   1
  -1   1  -3 72695.0 1374.56   1
  -1  -1  -3 72512.8 1346.67   1
   1  -1   3 74235.8 1137.24   7
  -1  -1  -3 75900.4 1309.75   3
   1   1   3 76900.2 1288.99   3
   1   1   4 66.4658 81.5596   3
  -1   1  -4-96.1422 170.097   3
   1   1   4 189.892 110.608   1
   1  -1   4 101.229 93.7549   1
   1  -1   4 36.6885 97.2372   3
  -1  -1  -4-32.8246 149.304   1
  -1  -1  -4 203.705 134.887   3
  -1   1  -4 118.655 135.159   1
  -1  -1  -5 8120.68 602.594   1
  -1   1  -5 8353.68 612.907   1
  -1   1  -5 7878.80 542.663   3
  -1  -1  -5 8049.65 530.930   3
  -1  -1  -6 74.2405 140.361   3
  -1   1  -6-17.2079 138.860   3
  -1   1  -6-45.9552 141.883   1
  -1  -1  -7 23276.3 1037.13   3
  -1   1  -7 24233.9 1094.46   3
  -1  -1  -7 25539.1 1262.87   1
  -1   1  -8 17000.8 982.031   3
  -1  -1  -8 17823.9 962.851   3
  -1  -1  -8 17870.0 1115.05   1
   1  -1   9 319.881 201.938   7
  -1   1  -9 631.103 311.057   3
  -1  -1  -9 233.632 238.542   3
  -1  -1  -9 383.911 277.951   1
  -1  -1 -10 494.784 292.556   3
   1  -1  10-13.1754 123.693   7
  -1   1 -10 558.162 308.833   3
  -1   1 -11 893.251 343.151   3
  -1  -1 -11 1273.19 311.310   3
   1  -2 -12 197.535 183.803   2
   1   2 -11 902.291 313.691   4
   1   2 -11 676.320 227.715   2
   1  -2 -11 1116.65 307.983   2
   1  -2 -11 616.158 291.338   1
   1   2 -10 412.737 197.846   5
   1  -2 -10 574.643 281.922   1
   1   2 -10 140.562 131.009   2
   1  -2  -9 396.514 268.694   1
   1   2  -9 289.546 188.710   5
   1   2  -9 399.005 201.101   2
   1   2  -9-55.1339 188.993   3
   1  -2  -9 133.642 157.288   3
   1   2  -8 18975.3 958.021   3
   1   2  -8 19404.5 1161.79   1
   1  -2  -8 19009.5 1162.67   1
   1  -2  -8 18836.1 839.891   3
   1   2  -8 19137.1 922.313   2
  -1  -2   8 18964.0 601.838   6
   1   2  -7 2260.76 402.916   1
   1  -2  -7 2535.61 420.030   1
   1   2  -7 2588.33 342.269   2
   1  -2  -7 2468.81 300.954   3
   1   2  -7 1905.40 306.844   3
  -1   2   7 2227.66 259.670   3
  -1   2   6 814.503 154.721   3
   1  -2  -6 656.117 179.891   3
   1  -2  -6 942.759 249.495   1
   1   2  -6 600.719 160.112   2
   1   2  -6 583.084 207.473   3
   1   2  -6 586.247 204.355   1
   1   2  -5 1959.57 255.158   2
  -1  -2   5 2027.01 238.733   3
   1   2  -5 2568.41 367.320   1
   1   2  -5 2314.04 280.920   3
  -1   2   5 2326.62 221.672   3
   1  -2  -5 2223.64 228.732   3
   1  -2  -5 2098.82 321.927   1
   1  -2  -4 19727.4 814.388   1
   1   2  -4 19116.0 657.255   5
   1  -2  -4 20300.7 546.915   3
  -1   2   4 21264.4 779.677   1
  -1  -2   4 19859.9 670.006   3
   1   2  -4 18868.5 792.724   1
   1   2  -4 17439.9 709.173   3
  -1  -2   4 19615.7 765.565   1
   1   2  -4 19793.5 678.375   2
  -1   2   4 20042.0 519.330   3
  -1   2   3 1084.47 176.754   1
   1   2  -3 944.056 187.482   1
   1  -2  -3 1135.63 205.138   1
   1   2  -3 1029.71 156.358   2
  -1   2   3 1017.10 100.415   3
  -1  -2   3 1105.46 179.691   1
  -1  -2   3 1095.91 162.199   3
   1   2  -3 1004.70 152.243   5
   1  -2  -3 1090.24 133.874   6
   1  -2  -3 1047.45 108.083   3
   1  -2  -2 37547.8 808.187   1
   1  -2  -2 39253.5 672.993   6
   1   2  -2 36180.7 726.017   2
  -1  -2   2 36651.8 701.169   2
   1   2  -2 39414.3 716.786   5
  -1   2   2 37950.9 778.998   1
   1   2  -2 37393.0 764.275   4
  -1  -2   2 38126.8 714.390   5
   1   2  -2 37695.5 785.213   1
   1  -2  -2 38724.1 464.866   4
  -1  -2   2 38212.1 776.616   1
  -1   2   1 206635. 965.496   4
   1   2  -1 208548. 1568.55   4
  -1  -2   1 203624. 1538.77   4
   1  -2  -1 219424. 1482.17   1
  -1  -2   1 208382. 1288.06   7
   1   2  -1 206420. 1505.52   2
  -1  -2   1 204990. 1485.28   2
  -1   2   1 206512. 1449.80   1
  -1   2  -1 18892.6 525.032   3
   1   2   1 19484.8 403.689   1
  -1  -2  -1 19258.7 462.807   4
  -1  -2  -1 18726.4 408.394   1
   1  -2   1 19430.5 402.537   7
   1   2   1 20851.5 534.114   7
  -1  -2  -1 19563.8 514.778   3
   1  -2   1 20057.8 517.921   3
  -1   2  -1 18736.9 391.485   7
  -1   2  -2 5017.90 327.519   3
  -1  -2  -2 5112.89 300.515   1
   1   2   2 5337.71 306.713   3
   1  -2   2 5147.07 323.153   3
   1   2   2 5578.67 296.314   1
   1  -2   2 5420.99 247.881   7
   1  -2   2 5060.14 308.635   1
  -1  -2  -2 5003.13 307.741   3
  -1  -2  -3 25175.2 799.232   1
   1   2   3 26411.3 761.137   1
  -1   2  -3 26092.8 826.575   3
   1  -2   3 25922.9 790.012   3
   1  -2   3 25317.5 789.215   1
  -1  -2  -3 25990.4 769.929   3
   1  -2   3 24971.6 616.813   7
   1   2   3 25911.8 744.142   3
  -1  -2  -4 1782.52 243.122   3
   1   2   4 2024.66 239.165   3
  -1   2  -4 1998.69 275.420   3
  -1  -2  -4 1826.40 254.514   1
   1  -2   4 1900.45 217.522   7
   1  -2   4 2633.27 291.852   3
   1   2   4 2382.82 275.321   1
   1  -2   4 2825.84 310.578   1
  -1  -2  -5 8981.72 625.487   1
   1   2   5 9096.03 526.960   3
  -1  -2  -5 9020.12 555.183   3
  -1   2  -5 8665.20 599.467   3
  -1  -2  -6 2998.27 351.987   3
  -1  -2  -6 3397.93 439.497   1
  -1   2  -6 3182.35 406.094   3
  -1  -2  -7 6620.54 543.394   3
  -1  -2  -7 7339.13 674.827   1
  -1   2  -7 6510.28 593.533   3
   1  -2   8 21543.6 924.205   7
  -1  -2  -8 21188.3 1220.57   1
  -1  -2  -8 21034.0 1033.97   3
  -1   2  -8 20128.0 1083.31   3
   1  -2   9 16087.2 826.210   7
  -1   2  -9 14272.1 965.839   3
  -1  -2  -9 15108.8 915.613   3
  -1  -2  -9 16901.4 1167.79   1
  -1  -2 -10 596.139 328.976   1
  -1  -2 -10 527.478 285.647   3
  -1   2 -10 59.9201 270.806   3
   1   2  11 3133.54 447.410   7
  -1   2 -11 3192.70 492.483   3
   1  -3 -12 1226.92 318.367   2
   1   3 -11 1767.29 386.110   4
   1  -3 -11 1218.19 399.621   1
   1   3 -11 890.845 254.639   2
   1  -3 -10 2303.48 530.119   1
   1   3 -10 2194.06 355.885   5
   1   3 -10 1941.25 342.002   2
   1  -3  -9-103.903 228.953   1
   1   3  -9 32.5671 114.286   2
   1  -3  -9 62.7939 138.850   3
   1   3  -9 265.898 192.424   5
   1   3  -9 74.0143 160.594   3
   1   3  -8 23805.5 1016.42   2
   1  -3  -8 22918.7 894.042   3
   1  -3  -8 24258.8 1317.50   1
   1   3  -8 23568.6 1024.17   5
   1   3  -8 22114.5 1097.28   3
  -1   3   7 24583.1 786.328   3
   1  -3  -7 24862.2 850.422   3
   1   3  -7 26296.7 1098.75   3
   1  -3  -7 24941.1 1232.61   1
   1   3  -7 25193.9 975.141   2
  -1   3   6 2149.84 228.671   3
   1  -3  -6 2333.34 359.350   1
   1   3  -6 2026.06 274.330   2
   1   3  -6 1560.97 283.097   3
   1  -3  -6 2696.81 277.794   3
   1  -3  -5 68.9349 84.0765   3
  -1   3   5-103.695 77.4904   3
  -1  -3   5-48.5237 111.617   3
   1  -3  -5 133.942 158.658   1
   1   3  -5 23.4658 118.293   5
   1   3  -5-122.334 120.735   2
   1   3  -5 22.7216 119.656   3
   1   3  -4 43518.0 1056.57   5
  -1   3   4 44421.9 732.972   3
   1   3  -4 43744.6 1002.45   2
   1  -3  -4 43013.8 754.010   3
  -1  -3   4 43732.2 1152.00   1
   1  -3  -4 46188.7 1248.62   1
  -1  -3   4 43677.6 1041.63   3
  -1   3   4 45846.2 1162.19   1
  -1   3   3 72138.1 700.006   3
   1  -3  -3 71792.4 1345.42   1
  -1  -3   3 71859.4 1305.23   1
  -1   3   3 74645.7 1317.52   1
  -1  -3   3 72767.7 1103.62   2
  -1  -3   3 70629.2 1219.85   3
   1  -3  -3 73231.0 717.175   3
   1  -3  -3 71810.6 740.074   4
   1   3  -3 74320.5 1231.78   5
   1   3  -3 74313.3 1150.57   2
   1  -3  -3 72537.2 1000.97   6
  -1   3   2 1225.39 162.554   1
   1  -3  -2 1135.99 167.649   1
   1   3  -2 1056.49 151.863   5
  -1  -3   2 1205.06 139.283   2
   1   3  -2 1665.51 201.624   4
  -1  -3   2 1504.14 177.579   5
   1   3  -2 1458.31 153.645   2
  -1  -3   2 1390.85 173.159   1
   1   3  -1 21884.9 550.957   4
   1   3  -1 22398.6 437.432   7
   1  -3  -1 21061.5 526.745   1
  -1  -3   1 21658.4 553.741   4
   1   3  -1 20629.8 515.482   2
  -1   3   1 21954.8 519.458   1
  -1  -3   1 21612.7 422.173   7
  -1  -3   1 21293.8 508.679   2
   1   3   0 1544.93 140.748   7
   1  -3   0 1252.68 112.830   3
  -1  -3   0 1496.34 129.786   7
   1   3   0 1656.43 148.372   4
  -1   3   0 1583.59 134.966   3
  -1  -3   0 1478.56 138.131   4
  -1   3  -1 2358.64 139.908   7
  -1  -3  -1 2164.99 156.656   1
  -1  -3  -1 2435.74 172.522   4
   1   3   1 2223.54 152.969   1
   1  -3   1 2333.73 199.109   3
  -1   3  -1 2058.62 195.491   3
   1   3   1 2236.08 174.144   4
   1  -3   2 9585.09 299.127   7
  -1  -3  -2 8958.29 409.558   3
  -1  -3  -2 9588.61 413.477   1
   1  -3   2 8988.42 436.384   3
  -1   3  -2 9599.65 300.748   7
   1   3   2 9743.77 394.218   1
  -1   3  -2 9445.49 462.346   3
   1  -3   3 22457.6 756.138   3
  -1   3  -3 22325.2 799.592   3
  -1  -3  -3 22143.9 763.326   1
   1   3   3 23020.8 726.286   1
   1  -3   3 22389.2 542.594   7
   1  -3   3 23350.9 762.182   1
   1   3   3 22694.1 696.884   3
  -1  -3  -3 22736.3 722.420   3
  -1   3  -4 19546.5 820.941   3
   1   3   4 19993.4 719.048   3
  -1  -3  -4 19704.9 732.445   3
   1   3   4 19607.8 750.971   1
   1  -3   4 18736.1 581.020   7
   1  -3   4 21050.9 816.159   1
   1  -3   4 20921.5 799.414   3
  -1  -3  -4 20124.3 832.220   1
  -1  -3  -5 711.788 186.808   3
  -1  -3  -5 307.835 159.852   1
   1  -3   5 470.218 124.306   7
  -1   3  -5 579.321 204.932   3
   1   3   5 266.969 112.195   3
  -1  -3  -6 171.718 138.442   3
  -1  -3  -6 271.051 178.486   1
  -1   3  -6 67.6530 179.405   3
   1  -3   6 272.152 130.291   7
  -1  -3  -7 889.660 190.769   3
   1  -3   7 1536.29 249.330   7
  -1  -3  -7 1488.98 338.306   1
  -1   3  -7 1031.30 279.016   3
  -1  -3  -8 1384.97 258.964   3
  -1   3  -8 1529.41 354.473   3
  -1   3  -8 1712.30 250.539   2
  -1  -3  -8 1543.82 362.778   1
   1  -3   8 1776.77 265.334   7
   1  -3   9 402.924 164.438   7
  -1  -3  -9 544.028 281.702   1
  -1  -3  -9 244.257 208.769   3
  -1   3  -9 416.929 266.293   3
  -1   3  -9 162.929 141.877   2
  -1   3 -10 3284.09 520.585   3
  -1  -3 -10 3408.79 578.667   1
  -1  -3 -10 3451.53 484.752   3
   1   3  11 463.296 240.191   7
  -1   3 -11 93.6449 199.917   3
  -1  -3 -11 78.4774 251.075   1
   1  -4 -12 981.884 283.017   2
   1  -4 -11 6741.40 840.651   1
   1   4 -11 7018.26 712.560   4
   1   4 -10 1829.76 344.229   5
   1   4 -10 1615.29 334.538   2
   1  -4 -10 2147.73 504.320   1
   1  -4  -9 294.225 163.995   3
   1  -4  -9-132.461 179.694   1
   1   4  -9 236.202 195.298   5
   1  -4  -8 13094.1 969.648   1
   1   4  -8 13180.7 816.190   5
   1   4  -8 14300.3 764.503   2
   1  -4  -8 15135.7 701.520   3
   1   4  -8 14089.3 861.275   3
   1  -4  -7 8507.84 492.716   3
  -1   4   7 9023.31 464.934   3
   1   4  -7 5712.43 584.579   3
   1   4  -7 8711.67 575.720   2
   1   4  -7 9209.73 645.452   5
   1  -4  -7 9231.06 759.686   1
   1   4  -6 1846.09 245.193   2
   1  -4  -6 2038.01 347.346   1
   1   4  -6 1542.35 276.765   3
   1  -4  -6 1869.95 225.214   3
  -1   4   6 1754.87 201.222   3
   1   4  -6 1570.99 265.674   5
  -1  -4   5 280.286 120.622   3
   1  -4  -5 271.147 167.623   1
   1  -4  -5 408.148 116.681   3
   1   4  -5 340.402 152.275   5
  -1   4   5 426.376 103.911   3
   1   4  -5 380.990 154.173   2
  -1   4   4 103912. 1778.40   1
   1  -4  -4 108652. 1939.80   1
  -1  -4   4 106883. 1824.19   1
   1  -4  -4 104927. 1264.69   6
  -1  -4   4 104209. 1678.18   3
   1   4  -4 102219. 1692.88   5
   1   4  -4 102375. 1525.80   2
  -1   4   4 104699. 1052.42   3
   1  -4  -4 100848. 1064.86   3
  -1   4   3 67029.6 1269.83   1
   1   4  -3 66919.5 1258.93   5
  -1  -4   3 68150.4 1076.92   2
   1  -4  -3 69301.6 1362.96   1
   1  -4  -3 68953.5 1015.25   6
   1   4  -3 67301.3 1122.16   2
  -1  -4   3 67526.7 1249.96   3
  -1  -4   3 68693.2 1291.85   1
   1  -4  -3 67170.0 633.958   3
   1   4  -2 134800. 1682.14   4
  -1  -4   2 138338. 1032.74   7
  -1   4   2 132251. 1589.16   1
   1  -4  -2 135062. 1673.85   1
  -1  -4   2 142126. 1425.74   2
   1   4  -2 138017. 1484.36   2
   1   4  -2 141712. 1658.89   5
  -1  -4   2 135902. 1595.73   5
   1  -4  -1 225403. 1880.55   1
  -1  -4   1 229025. 1901.19   4
  -1   4   1 231173. 1342.44   5
  -1  -4   1 231431. 1420.93   7
   1   4  -1 229468. 1456.07   7
   1   4  -1 229749. 1942.44   4
  -1  -4   1 228127. 1743.02   2
  -1  -4   1 228994. 1938.23   5
   1  -4  -1 227965. 1197.52   3
  -1  -4   0 1052.99 139.268   4
   1  -4   0 989.613 117.745   3
   1   4   0 652.337 100.895   7
   1   4   0 769.941 123.531   4
  -1   4   0 1036.99 143.642   3
  -1   4  -1 76996.8 1181.16   3
  -1  -4  -1 76512.2 962.413   1
   1   4   1 80654.2 972.558   1
   1  -4   1 85127.8 1183.16   3
  -1  -4  -1 79668.6 997.280   4
   1   4   1 76816.3 1006.49   4
   1  -4   2 618.327 81.6000   7
  -1   4  -2 460.371 70.3298   7
   1   4   2 267.653 98.6057   1
  -1  -4  -2 243.596 94.0569   1
  -1   4  -2 499.752 138.663   3
  -1  -4  -2 456.056 98.5502   4
   1  -4   2 281.305 102.158   3
  -1  -4  -2 403.148 119.926   3
  -1  -4  -3 45230.8 1010.57   3
  -1   4  -3 44919.8 531.996   2
   1   4   3 46187.7 1032.88   1
  -1  -4  -3 44786.4 1094.48   1
   1  -4   3 44402.6 706.146   7
   1  -4   3 44105.0 1100.32   3
  -1   4  -3 45107.7 1171.33   3
   1   4   4 47011.8 1162.82   1
   1  -4   4 46651.1 839.785   7
  -1   4  -4 44617.8 714.469   2
   1   4   4 46860.0 1091.75   3
  -1  -4  -4 44528.6 1097.68   3
  -1  -4  -4 43571.4 1229.12   1
  -1   4  -4 45869.8 1298.06   3
   1  -4   5 24693.5 699.951   7
   1   4   5 23533.2 831.889   3
  -1   4  -5 24267.7 625.488   2
  -1  -4  -5 23767.0 1026.43   1
  -1   4  -5 24292.4 1028.17   3
  -1  -4  -5 23452.7 871.631   3
  -1  -4  -6 7821.86 544.173   3
  -1   4  -6 7465.26 621.277   3
   1  -4   6 7465.87 429.225   7
  -1   4  -6 7645.57 412.056   2
  -1  -4  -6 8232.73 670.844   1
  -1   4  -7 26807.3 832.840   2
  -1  -4  -7 25216.2 1045.85   3
  -1   4  -7 24759.9 1186.41   3
  -1  -4  -7 23107.2 1204.85   1
   1  -4   7 26430.5 871.881   7
  -1   4  -8 1285.84 377.082   3
  -1   4  -8 662.760 171.593   2
  -1  -4  -8 519.943 199.909   3
   1  -4   8 544.670 136.494   7
  -1  -4  -8 615.720 266.914   1
  -1   4  -9 1244.63 228.173   2
   1  -4   9 1607.45 265.591   7
  -1  -4  -9 1525.33 390.703   1
  -1   4  -9 1106.16 348.301   3
  -1  -4  -9 1492.50 331.169   3
  -1  -4 -10 532.222 300.666   1
  -1   4 -10 207.509 278.273   3
  -1  -4 -10 1038.44 309.322   3
  -1  -4 -11 221.077 216.940   1
  -1   4 -11 763.718 379.983   3
  -1   4 -12 396.185 337.413   3
   1  -5 -11 13018.4 1158.60   1
   1   5 -11 12968.4 1004.82   4
   1   5 -10 44.1808 134.930   2
   1  -5 -10 121.383 259.840   1
   1   5 -10 112.863 176.758   5
   1  -5  -9 1632.82 267.554   3
   1  -5  -9 1835.09 417.431   1
   1   5  -9 1349.60 256.296   2
   1   5  -9 1821.10 371.406   5
   1   5  -8 4854.68 520.487   5
   1   5  -8 5275.93 467.770   2
   1  -5  -8 4837.48 592.015   1
   1  -5  -8 4946.70 399.496   3
   1  -5  -7 2940.54 466.637   1
   1   5  -7 2885.60 338.018   2
   1   5  -7 3138.50 394.225   5
   1  -5  -7 2688.32 284.396   3
  -1   5   7 2727.93 251.484   3
   1  -5  -6 38.4300 157.449   1
   1   5  -6-29.5375 93.2809   2
   1   5  -6 232.327 178.898   5
  -1   5   6 51.5321 69.2900   3
   1  -5  -6 155.140 101.257   3
   1   5  -5 709.268 212.325   5
   1  -5  -5 987.224 257.583   1
   1  -5  -5 629.624 109.544   3
   1   5  -5 786.284 178.733   2
   1  -5  -5 620.971 111.821   6
   1  -5  -4 101938. 1923.29   1
   1   5  -4 107652. 1823.67   5
   1  -5  -4 101428. 1325.63   6
  -1  -5   4 105390. 1752.20   3
  -1  -5   4 102304. 1803.64   1
   1  -5  -4 104618. 1036.75   3
   1   5  -4 103325. 1532.90   2
  -1  -5   3 919.239 136.449   2
   1   5  -3 1076.16 152.793   2
  -1  -5   3 1148.58 212.261   3
  -1   5   3 862.726 167.069   1
   1  -5  -3 1219.63 93.1232   3
  -1  -5   3 1059.46 183.287   1
   1  -5  -3 1348.35 228.504   1
   1   5  -3 1197.30 195.514   5
  -1   5   2 12023.0 501.713   1
   1   5  -2 13711.3 562.268   5
  -1  -5   2 11588.8 424.979   2
  -1  -5   2 11948.7 513.229   5
   1   5  -2 12162.6 547.250   4
   1   5  -2 11957.7 461.676   2
  -1  -5   2 12908.2 311.781   7
   1  -5  -2 11656.2 514.593   1
   1  -5  -2 12376.1 296.513   5
  -1  -5   1 2235.67 216.548   5
  -1  -5   1 2699.13 238.164   4
  -1  -5   1 2322.34 153.867   7
  -1   5   1 2529.04 170.886   5
   1   5  -1 2353.86 157.128   7
   1   5  -1 2342.36 223.802   4
   1  -5  -1 2317.03 150.009   3
   1  -5  -1 2485.34 217.129   1
   1   5   0 10838.9 397.941   7
   1   5   0 11184.1 427.394   4
   1  -5   0 11285.6 397.917   3
  -1   5   0 11233.3 408.394   3
  -1  -5   0 10200.9 412.955   4
   1  -5   1 17862.9 583.764   3
   1   5   1 18965.2 523.633   4
  -1  -5  -1 19155.7 537.052   1
  -1  -5  -1 19253.3 516.163   4
  -1   5  -1 18951.9 627.002   3
  -1  -5  -2 689.830 139.764   1
  -1  -5  -2 713.628 110.702   4
  -1   5  -2 538.746 68.9941   7
   1  -5   2 435.772 119.920   3
  -1   5  -2 1467.85 231.740   3
   1   5   2 679.107 131.722   1
  -1   5  -3 96257.3 1774.52   3
   1  -5   3 97403.9 946.144   7
   1   5   3 97347.9 1512.25   1
  -1   5  -3 93974.0 708.462   2
  -1  -5  -3 96881.8 1621.40   1
   1  -5   3 97249.3 1661.64   3
  -1  -5  -3 96883.8 1514.08   3
  -1  -5  -3 96067.2 1256.93   4
  -1  -5  -4 19802.0 739.251   3
   1   5   4 20540.2 778.163   1
   1  -5   4 19667.3 508.902   7
  -1   5  -4 19214.7 870.236   3
  -1   5  -4 19578.4 437.795   2
  -1  -5  -4 19371.9 827.544   1
  -1   5  -5 901.851 122.093   2
  -1  -5  -5 891.165 242.440   1
  -1   5  -5 1071.24 276.733   3
   1  -5   5 797.101 132.276   7
  -1  -5  -5 837.204 199.698   3
  -1   5  -6 696.242 135.369   2
   1  -5   6 846.178 151.868   7
  -1   5  -6 919.031 270.418   3
  -1  -5  -6 1032.49 226.956   3
  -1  -5  -6 872.613 273.130   1
  -1  -5  -7 16099.7 827.687   3
  -1   5  -7 16082.8 980.064   3
  -1  -5  -7 16890.2 1020.77   1
   1  -5   7 15207.1 633.580   7
  -1   5  -7 16186.2 626.374   2
   1  -5   8 2545.31 277.232   7
  -1   5  -8 3031.11 465.855   3
  -1  -5  -8 2389.87 426.005   1
  -1  -5  -8 2791.02 376.225   3
  -1   5  -8 2554.65 274.068   2
  -1  -5  -9 5161.23 539.077   3
  -1  -5  -9 5338.01 670.167   1
  -1   5  -9 5626.07 682.569   3
  -1  -5 -10 223.254 258.301   1
  -1  -5 -10 274.741 164.088   3
  -1   5 -10 168.376 199.083   3
  -1  -5 -11 958.434 326.929   1
  -1   5 -11 85.1424 217.684   3
  -1   5 -12 506.262 316.648   3
   1   6 -12 1298.69 388.623   4
   1  -6 -11 521.946 340.434   1
   1   6 -11 455.377 311.944   4
   1   6 -10 397.418 196.067   5
   1  -6 -10 287.172 264.245   1
   1   6 -10 462.331 199.136   2
   1   6  -9 2621.74 349.695   2
   1   6  -9 2814.79 437.525   5
   1  -6  -9 3056.90 518.609   1
   1   6  -8-4.48732 142.492   5
   1  -6  -8 111.342 214.782   1
   1  -6  -8 254.183 139.754   3
   1   6  -8 42.5068 127.214   2
   1  -6  -7 259.623 127.570   3
   1  -6  -7 269.260 191.785   1
   1   6  -7 65.0455 134.519   2
   1   6  -7 445.942 214.506   5
   1   6  -6-39.0402 134.406   5
   1  -6  -6-233.770 207.578   1
   1   6  -6-11.9775 81.2776   2
   1  -6  -6 89.5354 68.7982   3
   1   6  -5 32404.0 1124.52   5
   1   6  -5 33515.4 940.172   2
   1  -6  -5 33893.2 697.627   3
   1  -6  -5 33008.2 1222.52   1
   1  -6  -5 32984.0 777.682   6
   1  -6  -4 21289.4 894.082   1
   1  -6  -4 21443.1 469.816   3
   1   6  -4 22014.4 719.855   2
   1   6  -4 22769.2 893.734   5
  -1  -6   4 22505.8 857.767   3
  -1  -6   4 22532.8 674.927   2
  -1  -6   3 16560.9 698.251   3
   1  -6  -3 14216.5 664.974   1
   1   6  -3 15189.9 682.515   5
  -1   6   3 15334.2 644.928   1
  -1  -6   3 15682.8 537.419   2
   1   6  -3 14739.6 557.651   2
  -1  -6   3 15347.7 333.869   7
   1  -6  -3 15406.5 341.462   3
   1   6  -3 16968.6 721.085   4
  -1  -6   2 338.431 60.1431   7
  -1   6   2 358.740 110.288   1
   1   6  -2 241.304 109.183   5
   1   6  -2 402.434 165.314   4
   1  -6  -2 381.643 78.0391   5
   1  -6  -2 499.098 129.584   1
  -1  -6   2 512.541 167.499   5
  -1  -6   2 417.907 105.391   2
   1  -6  -1 5191.33 340.802   1
  -1   6   1 4768.32 264.456   5
   1   6  -1 5050.67 244.732   7
  -1  -6   1 4561.50 320.759   4
  -1  -6   1 4959.00 324.402   5
   1   6  -1 5014.15 339.000   4
   1  -6  -1 5074.69 247.106   3
   1   6   0 13882.3 495.373   4
  -1   6   0 14839.4 514.685   3
  -1  -6   0 13376.0 495.015   4
   1   6   0 13897.2 487.364   7
   1  -6   0 14077.0 478.802   3
   1  -6   1 28990.3 774.778   3
  -1  -6  -1 28151.1 660.158   4
  -1  -6  -1 29069.1 723.980   1
  -1   6  -1 29036.8 830.078   3
   1   6   1 28413.6 673.614   4
  -1   6  -2 10125.7 270.767   7
  -1   6  -2 10175.1 552.180   3
   1   6   2 9917.21 404.338   4
   1  -6   2 9342.64 488.842   3
  -1  -6  -2 9057.46 455.906   1
   1   6   2 9644.51 448.900   1
  -1  -6  -2 8977.48 370.145   4
  -1  -6  -3 74875.2 1469.11   1
   1  -6   3 77264.6 1542.67   3
  -1  -6  -3 70664.8 1101.29   4
  -1  -6  -3 76391.9 1361.86   3
  -1   6  -3 75742.8 1626.85   3
   1   6   3 78843.1 1371.28   1
  -1   6  -4 3130.27 167.996   2
   1  -6   4 2994.84 178.805   7
  -1   6  -4 4121.31 453.433   3
  -1  -6  -4 3277.58 356.260   1
  -1  -6  -4 2988.07 293.867   3
  -1  -6  -4 2835.02 241.349   4
  -1  -6  -5 70.8113 87.3056   3
   1  -6   5 87.5077 61.5750   7
  -1  -6  -5 68.0058 156.235   1
  -1   6  -5 42.2083 48.1524   2
  -1   6  -5 140.343 187.814   3
  -1   6  -6 196.540 63.9477   2
   1  -6   6 110.077 79.7015   7
  -1  -6  -6 115.601 174.100   1
  -1  -6  -6 64.9899 124.377   3
  -1   6  -6 231.074 216.142   3
   1  -6   7 1520.28 194.131   7
  -1   6  -7 1108.93 162.568   2
  -1  -6  -7 1698.17 366.560   1
  -1  -6  -7 1459.39 271.463   3
  -1   6  -7 1256.77 340.649   3
  -1   6  -8 37.8310 96.3399   2
  -1  -6  -8 148.044 211.703   1
   1  -6   8 92.8095 90.1701   7
  -1   6  -8 185.656 243.172   3
  -1  -6  -8-87.6188 143.782   3
  -1  -6  -9 167.912 151.056   3
  -1   6  -9 721.618 304.780   3
  -1  -6  -9 794.239 257.252   1
  -1   6 -10 896.027 357.756   3
  -1  -6 -10 377.408 179.429   3
  -1  -6 -10 587.453 337.930   1
  -1   6 -11 171.755 249.613   3
  -1  -6 -11-174.768 249.271   1
   1   6  12 77.9905 239.571   7
  -1   6 -12 40.8427 289.930   3
   1   7 -12 393.677 337.695   4
   1  -7 -11 135.848 253.320   1
   1   7 -11 453.888 263.109   5
   1   7 -11 624.721 335.002   4
   1   7 -10 2385.10 431.633   5
   1  -7 -10 2938.86 547.307   1
   1   7  -9 3718.84 402.542   2
   1  -7  -9 3394.51 546.660   1
   1   7  -9 3390.08 479.741   5
   1  -7  -8 926.623 265.701   1
   1   7  -8 1201.17 230.997   2
   1  -7  -8 1319.95 213.966   3
   1   7  -8 1721.95 386.708   5
   1  -7  -7 3649.46 505.928   1
   1   7  -7 5117.09 528.769   5
   1   7  -7 4847.00 417.231   2
   1  -7  -7 4806.75 339.916   3
   1  -7  -6 8545.61 710.998   1
   1  -7  -6 9113.49 411.613   3
   1  -7  -6 10463.2 444.920   6
   1   7  -6 8245.82 632.160   5
   1   7  -6 8971.47 527.674   2
   1   7  -5 9870.35 657.304   5
   1  -7  -5 9557.12 689.746   1
   1  -7  -5 10632.3 386.601   3
   1  -7  -5 10053.7 455.833   6
   1  -7  -5 9410.72 248.070   4
   1   7  -5 9451.39 505.004   2
  -1  -7   4 70540.4 716.267   7
   1   7  -4 71051.0 1309.32   2
   1  -7  -4 71018.8 872.693   3
  -1  -7   4 68838.6 1198.54   2
   1  -7  -4 70922.5 1669.85   1
   1   7  -4 71158.8 1644.07   5
   1  -7  -3 22443.0 855.041   1
   1  -7  -3 20946.9 465.330   5
  -1  -7   3 22090.3 836.072   3
  -1  -7   3 21004.3 632.626   2
  -1   7   3 20467.7 763.006   1
   1   7  -3 20902.9 859.401   4
   1   7  -3 21521.4 839.705   5
  -1  -7   3 21426.6 382.335   7
   1  -7  -2 4872.13 246.631   5
   1   7  -2 4651.67 214.322   7
   1  -7  -2 4210.57 344.848   1
  -1  -7   2 4335.12 289.959   2
  -1   7   2 4696.56 354.698   1
   1   7  -2 4652.94 382.660   5
  -1  -7   2 4274.86 361.074   5
   1   7  -2 4398.77 370.596   4
  -1  -7   1 26095.4 801.791   5
   1   7  -1 26303.2 585.719   7
  -1  -7   1 25428.0 775.535   4
  -1   7   1 25483.0 668.127   5
   1   7  -1 24665.3 777.140   4
   1  -7  -1 26823.7 801.143   1
   1  -7  -1 27199.3 622.884   3
  -1   7   0 64770.9 1189.72   5
  -1  -7   0 68603.4 1142.71   4
   1  -7   0 65810.4 1094.19   3
   1   7   0 65859.0 1151.41   4
   1  -7   1 25853.7 773.054   3
   1   7   1 25655.1 663.230   4
  -1  -7  -1 26887.8 756.967   1
  -1  -7  -1 27599.5 679.075   4
  -1   7  -1 27354.7 850.635   3
  -1  -7  -2 1864.22 173.848   4
   1   7   2 1910.96 208.704   1
   1  -7   2 2013.10 117.598   2
   1   7   2 1988.85 194.996   4
  -1   7  -2 2549.96 317.355   3
  -1  -7  -2 1791.49 217.003   1
  -1   7  -2 2116.44 128.829   7
   1  -7   2 2071.31 245.997   3
  -1  -7  -3 211744. 1861.31   4
   1   7   3 212580. 2360.04   1
  -1  -7  -3 209192. 2313.25   3
  -1  -7  -3 201476. 2503.30   1
  -1   7  -3 206234. 2804.71   3
  -1  -7  -4 25295.5 977.152   1
  -1  -7  -4 25394.6 692.142   4
  -1  -7  -4 26322.3 868.146   3
  -1   7  -4 23885.0 1031.17   3
   1  -7   5 1333.19 129.144   7
  -1  -7  -5 1150.48 177.624   4
  -1  -7  -5 1102.88 243.099   1
  -1   7  -5 1515.99 140.931   2
  -1  -7  -5 1221.47 213.610   3
  -1   7  -5 1579.39 327.821   3
  -1  -7  -6-127.140 148.559   1
  -1  -7  -6 13.6292 70.6078   4
  -1   7  -6 114.517 80.1955   2
  -1  -7  -6-25.8167 102.462   3
   1  -7   6 79.9410 67.8471   7
  -1   7  -7 10653.2 465.010   2
   1  -7   7 9711.71 424.152   7
  -1  -7  -7 9161.05 771.471   1
  -1   7  -7 9138.18 797.777   3
  -1  -7  -7 10149.1 646.275   3
  -1  -7  -8-45.0161 206.478   1
  -1   7  -8 357.205 258.715   3
  -1  -7  -8-116.041 121.217   3
  -1  -7  -9 457.619 306.794   1
  -1   7  -9 828.388 340.527   3
  -1  -7  -9 83.8092 143.046   3
  -1   7 -10 1434.04 421.039   3
  -1  -7 -10 852.218 272.148   1
  -1  -7 -11 2594.09 554.102   1
  -1   7 -11 3009.95 551.147   3
   1   8 -12-109.718 222.272   4
   1   8 -11 1278.70 418.081   4
   1   8 -11 1445.87 342.361   5
   1  -8 -11 1342.92 431.373   1
   1   8 -10 1270.33 372.633   4
   1   8 -10 1426.39 339.367   5
   1  -8 -10 2031.17 478.947   1
   1  -8  -9 1082.81 345.557   1
   1   8  -9 985.268 227.457   2
   1   8  -9 546.473 229.984   5
   1   8  -8 551.597 202.069   2
   1  -8  -8 454.030 151.630   3
   1  -8  -8 353.749 236.756   1
   1   8  -8 208.008 200.242   5
   1  -8  -7 1974.31 400.775   1
   1   8  -7 1544.20 336.888   5
   1   8  -7 1597.78 256.959   2
   1  -8  -7 1491.99 192.431   3
   1   8  -6 3008.71 319.763   2
   1   8  -6 3174.59 434.274   5
   1  -8  -6 2692.30 216.175   3
   1  -8  -6 2836.66 147.210   4
   1  -8  -6 3091.02 433.076   1
   1  -8  -6 3259.68 263.480   6
   1  -8  -5 17306.7 921.664   1
   1  -8  -5 17301.7 490.532   3
   1   8  -5 15905.7 849.264   5
  -1  -8   5 15786.9 336.363   7
   1   8  -5 17000.7 681.896   2
  -1  -8   4 50179.9 524.757   7
   1  -8  -4 49790.0 1439.10   1
   1   8  -4 52820.8 1155.87   2
   1   8  -4 49285.4 1430.51   5
   1  -8  -4 50112.2 772.296   3
  -1  -8   4 51373.2 1037.04   2
   1  -8  -3 6470.87 289.487   5
  -1  -8   3 6390.41 362.465   2
   1  -8  -3 5887.52 455.277   1
   1   8  -3 6481.70 497.250   5
   1   8  -3 5921.27 490.506   4
   1   8  -2 337.414 173.126   4
  -1   8   2 2.20738 39.7929   4
   1   8  -2 64.1222 55.0845   7
   1   8  -2 89.3943 139.070   5
   1  -8  -2 217.283 95.8272   5
  -1  -8   2 206.290 163.400   5
  -1  -8   2 94.2485 92.1879   2
   1  -8  -2 39.7409 142.612   1
  -1   8   1 16690.0 575.266   5
   1  -8  -1 16787.0 680.540   1
  -1  -8   1 16021.4 667.690   5
   1   8  -1 16255.8 663.231   4
   1   8  -1 15012.7 479.370   7
   1  -8  -1 16519.7 529.177   3
  -1   8   0 1403.09 212.417   5
   1  -8   0 1231.80 187.602   3
   1   8   0 1674.75 216.762   4
  -1  -8   0 1291.77 175.640   4
  -1  -8  -1 5472.84 368.994   1
  -1   8  -1 5968.29 437.932   3
  -1  -8  -1 5572.04 329.066   4
   1   8   1 5760.54 341.707   4
   1  -8   1 5797.80 388.200   3
   1   8   2 1186.07 178.613   1
  -1  -8  -2 1006.86 141.173   4
  -1  -8  -2 1048.79 184.049   1
   1   8   2 1215.36 165.016   4
   1  -8   2 1280.85 227.161   3
  -1   8  -2 1371.07 273.701   3
   1   8   3 85219.8 1532.94   1
  -1  -8  -3 85861.7 1200.06   4
  -1   8  -3 80538.3 1809.75   3
   1  -8   3 80907.5 734.539   2
  -1  -8  -3 82074.5 1634.53   1
  -1  -8  -4 10907.2 451.323   4
  -1  -8  -4 9375.70 620.298   1
  -1   8  -4 9845.14 701.350   3
  -1  -8  -4 10291.9 558.406   3
  -1  -8  -5 9042.33 429.332   4
  -1  -8  -5 9413.39 681.690   1
  -1  -8  -5 8862.46 543.070   3
  -1   8  -5 8515.90 685.796   3
   1  -8   6 75.0831 50.6955   7
  -1  -8  -6-114.276 157.538   1
  -1  -8  -6 137.375 109.097   3
  -1   8  -6 79.0313 60.0463   2
  -1  -8  -6 128.644 93.5202   4
  -1   8  -6-61.3350 189.365   3
  -1   8  -7 1945.99 198.463   2
  -1   8  -7 2136.44 401.745   3
  -1  -8  -7 1438.05 275.043   3
  -1  -8  -7 1058.59 289.846   1
   1  -8   7 1946.78 174.934   7
  -1  -8  -8 214.574 176.832   3
  -1  -8  -8-116.533 198.471   1
  -1   8  -8 164.255 323.355   3
  -1  -8  -9 7092.19 781.478   1
  -1   8  -9 7806.95 833.564   3
  -1  -8  -9 7989.25 623.536   3
  -1   8 -10 3694.89 615.015   3
  -1  -8 -10 6437.22 780.615   1
  -1   8 -11 7026.30 833.946   3
  -1  -8 -11 7136.36 828.197   1
   1  -9 -11 962.993 343.362   1
   1   9 -11 218.950 187.444   5
   1   9 -11 1115.88 357.479   4
   1   9 -10 28.6429 255.264   4
   1   9 -10 147.882 228.938   5
   1  -9 -10 116.585 287.377   1
   1   9  -9 2816.20 350.923   2
   1  -9  -9 2887.27 505.541   1
   1   9  -9 3277.74 502.208   5
   1   9  -8 632.229 288.845   5
   1  -9  -8 724.770 289.216   1
   1   9  -8 897.643 240.356   2
   1  -9  -7 12954.0 337.509   4
   1  -9  -7 13271.6 526.562   6
   1   9  -7 13014.9 868.036   5
   1   9  -7 12454.0 658.375   2
   1  -9  -7 12488.1 923.609   1
   1  -9  -7 13632.5 529.764   3
   1  -9  -6 1340.52 195.546   6
  -1  -9   6 883.884 72.8321   7
   1  -9  -6 794.530 272.166   1
   1   9  -6 862.736 243.030   5
   1  -9  -6 1394.88 169.586   3
   1   9  -6 1274.57 211.663   2
   1  -9  -5 633.855 229.809   1
   1  -9  -5 872.986 123.003   3
   1   9  -5 1066.30 275.467   5
  -1  -9   5 742.195 146.507   2
   1   9  -5 952.707 172.829   2
  -1  -9   4 22535.7 700.494   2
   1   9  -4 23932.9 1024.25   5
   1   9  -4 23479.9 1026.01   4
   1  -9  -4 22686.0 996.103   1
   1  -9  -4 23061.2 550.364   3
   1   9  -3 21124.5 916.689   4
   1  -9  -3 20104.8 860.561   1
   1   9  -3 22278.4 931.551   5
   1  -9  -3 21604.6 570.751   5
  -1  -9   3 20177.7 658.810   2
  -1  -9   2 4327.33 308.234   2
  -1  -9   2 4083.85 387.653   5
  -1   9   2 4528.54 215.934   4
   1  -9  -2 5064.71 311.767   5
   1  -9  -2 5114.16 429.482   1
   1   9  -2 5033.67 430.660   4
   1   9  -2 4584.43 230.998   7
   1   9  -1 28086.3 900.545   4
  -1   9   1 27635.3 798.060   5
  -1  -9   1 27027.4 896.479   5
   1   9  -1 28199.2 682.967   7
   1  -9  -1 27166.0 723.907   3
  -1  -9   0 77206.1 1339.99   4
   1  -9   0 77957.1 1339.82   3
   1   9   0 74663.1 1374.92   4
  -1   9   0 73678.1 1424.62   5
  -1  -9   0 75568.2 1459.70   5
   1  -9   1 522.007 185.982   3
  -1  -9  -1 112.364 94.3212   1
  -1   9  -1 396.770 202.253   5
  -1  -9  -1 289.881 104.890   4
   1   9   1 396.119 122.468   4
   1  -9   2 30733.4 995.317   3
  -1   9  -2 30678.6 1081.53   3
   1   9   2 29788.5 774.480   4
  -1  -9  -2 29899.4 751.129   4
  -1  -9  -2 28109.6 910.054   1
  -1  -9  -3 2547.75 307.644   1
   1  -9   3 2536.17 148.318   2
  -1  -9  -3 2628.04 227.797   4
  -1   9  -3 2620.12 376.967   3
  -1  -9  -4 12056.8 614.308   3
  -1   9  -4 13501.5 827.554   3
  -1  -9  -4 11193.5 685.538   1
  -1  -9  -4 12114.9 475.192   4
  -1  -9  -5 2231.86 221.318   4
  -1  -9  -5 2078.42 340.645   1
  -1   9  -5 2465.52 409.242   3
  -1  -9  -5 2434.99 294.605   3
  -1  -9  -6 7982.95 695.189   1
  -1  -9  -6 7880.87 410.806   4
  -1   9  -6 6710.74 671.126   3
  -1  -9  -6 7276.04 521.617   3
  -1   9  -7 16468.9 522.511   2
  -1   9  -7 15074.6 1032.36   3
  -1  -9  -7 15909.5 1024.13   1
  -1  -9  -7 16308.6 813.611   3
  -1  -9  -8 7148.63 576.521   3
  -1  -9  -8 7200.40 744.836   1
  -1   9  -8 5381.16 661.576   3
  -1   9  -9-55.1880 235.117   3
  -1  -9  -9 243.781 268.369   1
  -1  -9  -9 443.218 188.087   3
  -1  -9 -10 1559.37 424.269   1
  -1   9 -10 1308.40 434.987   3
  -1   9 -11 3635.56 575.745   5
  -1   9 -11 4350.15 659.498   3
   1  10 -11 787.656 382.352   4
   1  10 -11 650.626 294.535   5
   1 -10 -10-51.2970 245.795   1
   1  10 -10 25.4816 210.537   5
   1  10  -9 1209.96 374.930   4
   1 -10  -9 1195.12 345.075   1
   1  10  -9 1118.08 295.171   5
   1 -10  -8 3935.72 594.125   1
   1  10  -8 3680.85 522.330   5
   1  10  -8 3612.43 378.517   2
   1 -10  -7 4780.76 346.243   6
   1  10  -7 5450.86 598.644   5
   1 -10  -7 4833.67 310.285   3
   1  10  -7 5337.27 435.634   2
   1 -10  -7 4908.28 611.461   1
   1 -10  -6 445.789 142.838   6
   1  10  -6 527.940 165.865   2
   1  10  -6 297.419 178.482   5
   1 -10  -6 242.879 169.219   1
   1 -10  -6 256.689 86.9369   3
   1 -10  -5 17928.4 526.927   3
   1 -10  -5 18305.9 988.994   1
   1  10  -5 18184.8 979.426   5
  -1 -10   5 18398.3 651.113   2
   1 -10  -4 225.973 85.9698   5
   1  10  -4 281.205 133.431   5
   1  10  -4 694.095 268.423   4
  -1 -10   4 173.831 100.499   2
   1 -10  -4 198.822 74.3585   3
   1 -10  -4 22.5020 111.146   1
   1 -10  -3 12017.5 464.865   5
  -1 -10   3 12567.4 534.818   2
   1 -10  -3 11998.3 684.260   1
   1  10  -3 12563.6 731.809   4
   1  10  -3 12031.8 721.460   5
   1 -10  -2 45844.1 967.708   5
   1 -10  -2 49718.0 1330.05   1
   1  10  -2 48022.9 1323.80   4
  -1  10   2 49728.1 770.273   4
  -1 -10   2 50564.3 1082.52   2
   1  10  -2 49505.4 801.883   7
   1  10  -1 18672.3 773.157   4
   1 -10  -1 17259.0 628.289   3
   1  10  -1 18283.9 584.702   7
  -1 -10   1 17476.6 755.244   5
  -1  10   1 17321.8 668.476   5
   1  10   0 224231. 2467.76   4
  -1 -10   0 231309. 2603.34   5
  -1 -10   0 227781. 2397.01   4
  -1  10   0 224520. 2618.12   5
   1 -10   0 229220. 2414.68   3
  -1 -10  -1 6817.85 398.108   4
  -1  10  -1 6201.29 478.452   5
   1  10   1 5888.16 382.588   4
  -1 -10  -1 7089.19 464.324   1
   1 -10   1 7075.69 482.186   3
  -1 -10  -2-11.0969 100.639   4
  -1 -10  -2 16.0337 110.307   1
   1  10   2 71.5421 94.3549   4
  -1  10  -2-176.923 207.883   3
  -1  10  -3 2810.96 381.118   3
  -1 -10  -3 2941.95 335.729   1
  -1 -10  -3 3112.52 249.770   4
   1 -10   3 2755.54 168.822   2
  -1  10  -4 22399.8 1107.47   3
  -1 -10  -4 24356.6 679.647   4
  -1 -10  -4 21365.7 835.672   3
  -1 -10  -4 21329.5 969.552   1
  -1 -10  -5 7209.36 510.223   3
  -1 -10  -5 6542.36 368.016   4
  -1 -10  -5 8017.57 648.348   1
  -1  10  -5 6522.88 638.576   3
  -1 -10  -6 2568.66 328.503   3
  -1 -10  -6 2906.66 245.479   4
  -1 -10  -6 2526.54 401.763   1
  -1  10  -6 2594.34 457.427   3
  -1 -10  -7 10200.7 845.844   1
  -1 -10  -7 9377.98 630.057   3
  -1  10  -7 9229.36 863.186   3
  -1  10  -8 3434.33 574.110   3
  -1 -10  -8 3687.96 414.492   3
  -1 -10  -8 4376.41 578.819   1
  -1  10  -9 440.452 265.249   3
  -1 -10  -9 303.565 251.591   1
  -1  10 -10 1146.02 379.334   3
  -1 -10 -10 1316.17 425.818   1
  -1  10 -11 1649.82 448.994   5
   1  11 -11 434.274 248.586   5
   1  11 -11 596.530 364.338   4
   1  11 -10 1682.18 422.000   5
   1 -11 -10 858.643 368.538   1
   1  11 -10 1122.18 384.849   4
   1 -11  -9 313.025 262.975   1
   1  11  -9-138.808 212.884   5
   1  11  -9 352.241 274.809   4
   1  11  -8 3392.30 523.840   5
   1 -11  -8 2920.16 514.426   1
   1  11  -8 3488.60 375.779   2
   1 -11  -7 1012.67 337.578   1
   1 -11  -7 392.785 122.688   6
   1 -11  -7 324.779 94.1925   3
   1  11  -7 284.413 264.104   5
   1  11  -6 404.208 245.771   5
   1 -11  -6 410.656 101.395   3
   1 -11  -6 440.425 196.186   1
   1 -11  -5 209.710 89.5805   5
   1  11  -5 248.189 176.591   5
   1 -11  -5 173.191 80.5582   3
  -1 -11   5 255.138 106.581   2
   1 -11  -5-113.946 199.092   1
   1 -11  -4 4765.09 490.923   1
   1  11  -4 4797.36 506.464   5
  -1 -11   4 4607.70 335.824   2
   1  11  -4 4222.63 482.595   4
   1 -11  -4 5273.23 315.169   5
  -1  11   3 5379.49 194.540   4
  -1 -11   3 5852.81 375.834   2
   1  11  -3 6253.35 542.651   4
   1  11  -3 6410.60 552.447   5
   1 -11  -3 5212.51 476.453   1
   1 -11  -3 6149.01 358.196   5
   1  11  -2 3403.61 225.146   7
   1 -11  -2 3628.03 302.676   5
  -1  11   2 3327.67 221.746   4
   1  11  -2 2775.96 361.474   4
   1 -11  -2 2495.43 335.969   1
  -1  11   1 128206. 1644.54   4
   1  11  -1 130532. 1631.57   7
   1  11  -1 129100. 2096.75   4
   1 -11  -1 127143. 1737.56   3
  -1  11   0 76926.6 1617.63   5
   1  11   0 78196.0 1518.24   4
   1 -11   0 72467.3 1445.07   3
  -1 -11  -1 13844.7 677.552   1
   1  11   1 13671.5 597.153   4
  -1  11  -1 13531.6 727.258   5
   1 -11   1 13625.0 662.869   3
  -1 -11  -1 13932.0 579.406   4
  -1 -11  -2 1814.43 206.076   4
  -1 -11  -2 1493.28 250.397   1
  -1  11  -2 2303.83 358.838   5
   1  11   2 1984.32 227.215   4
  -1 -11  -3 17553.1 597.763   4
   1  11   3 15741.2 598.174   4
  -1 -11  -3 16260.3 806.112   1
  -1  11  -3 17289.0 928.464   3
   1 -11   3 17422.3 449.921   2
  -1 -11  -4 12177.6 645.319   3
  -1 -11  -4 12428.4 755.557   1
  -1 -11  -4 13418.9 514.143   4
   1 -11   4 12557.9 358.547   2
  -1  11  -4 13185.7 858.834   3
  -1 -11  -5 6080.34 566.343   1
  -1 -11  -5 6357.71 490.812   3
  -1 -11  -5 6496.89 364.353   4
  -1  11  -5 6572.33 662.044   3
  -1 -11  -6 2247.40 409.282   1
  -1 -11  -6 2158.29 212.487   4
  -1  11  -6 1391.34 365.908   3
  -1 -11  -6 2235.39 306.929   3
  -1 -11  -7 1252.44 255.924   3
  -1 -11  -7 861.360 305.303   1
  -1  11  -7 965.714 326.075   3
  -1 -11  -8 483.732 135.249   3
  -1 -11  -8 895.981 304.795   1
  -1  11  -8 635.441 344.494   3
  -1 -11  -9 932.180 369.552   1
  -1  11  -9 360.368 307.020   3
  -1  11 -10-93.4048 240.102   5
  -1 -11 -10-318.002 230.719   1
  -1  11 -10-273.951 224.940   3
  -1  11 -11-336.653 313.195   5
   1  12 -11 761.521 352.085   4
   1  12 -11-365.669 271.051   5
   1 -12 -10 1643.31 490.258   1
   1  12 -10 1620.41 400.791   5
   1  12 -10 1292.61 405.119   4
   1  12  -9 303.119 197.931   5
   1 -12  -9 542.010 308.505   1
   1  12  -8 9514.44 857.669   5
   1 -12  -8 8960.74 865.359   1
   1  12  -8 10315.9 934.659   4
   1  12  -7 668.302 360.593   4
   1  12  -7 150.265 208.444   5
   1 -12  -7-40.5327 227.955   1
   1 -12  -7 79.1229 114.462   6
   1 -12  -6 1946.71 363.984   1
   1  12  -6 1423.55 352.617   5
   1 -12  -6 2065.92 208.700   3
   1  12  -6 1295.21 363.528   4
   1  12  -5 8282.13 712.414   5
   1  12  -5 7358.97 683.732   4
   1 -12  -5 7381.31 376.400   5
   1 -12  -5 6896.42 650.912   1
   1 -12  -5 6845.74 357.270   3
   1 -12  -4 3727.55 452.180   1
   1  12  -4 3782.85 481.771   5
   1 -12  -4 3752.86 286.428   5
  -1 -12   4 3643.82 300.656   2
   1  12  -4 4382.09 503.409   4
   1 -12  -3-6.10818 135.655   1
   1 -12  -3 11.5192 68.5249   5
   1  12  -3-42.4797 158.447   5
  -1 -12   3 24.6745 89.6972   2
   1  12  -3 45.0488 159.345   4
  -1  12   3 31.7893 34.8466   4
   1 -12  -2 293.246 183.080   1
   1  12  -2 228.329 169.500   4
  -1  12   2 24.9385 75.9873   4
   1  12  -2 222.563 86.4261   7
   1 -12  -2 149.646 104.950   5
   1  12  -1 24380.5 957.860   4
  -1  12   1 24737.5 758.365   4
   1  12  -1 23932.0 741.378   7
   1 -12  -1 24420.8 808.522   3
   1  12   0 16000.4 719.669   4
  -1  12   0 15278.0 747.079   5
   1 -12   0 14818.7 675.025   3
  -1 -12  -1 43548.0 1055.45   4
  -1  12  -1 41286.8 1297.19   5
  -1 -12  -1 43881.5 1245.96   1
   1  12   1 42186.9 1090.77   4
   1  12   2 2420.36 259.246   4
  -1  12  -2 2096.16 339.094   5
  -1 -12  -2 2395.32 248.040   4
  -1 -12  -2 2557.30 318.956   1
   1 -12   3 1105.07 127.762   2
  -1 -12  -3 857.999 197.956   1
   1  12   3 815.990 151.267   4
  -1  12  -3 879.744 69.4423   7
  -1 -12  -3 1094.58 166.393   4
  -1  12  -3 977.164 275.925   5
   1 -12   4 2275.73 162.766   2
  -1  12  -4 2314.47 407.216   3
  -1 -12  -4 2575.54 371.953   1
  -1  12  -4 3126.09 475.715   5
  -1 -12  -4 2636.52 237.695   4
  -1 -12  -5 15662.5 931.332   1
  -1  12  -5 14216.4 995.447   3
  -1 -12  -5 15179.8 754.412   3
  -1 -12  -5 15473.1 559.943   4
  -1 -12  -6 8569.19 739.467   1
  -1  12  -6 9111.84 823.360   3
  -1 -12  -6 8561.44 585.275   3
  -1  12  -7 160.602 226.335   3
  -1 -12  -7 123.087 154.526   3
  -1 -12  -7 42.0876 184.666   1
  -1 -12  -8 557.337 187.018   3
  -1  12  -8 1613.85 430.632   5
  -1  12  -8 1419.17 414.706   3
  -1 -12  -8 1218.45 346.799   1
  -1 -12  -9 352.448 265.898   1
  -1  12  -9 962.934 371.121   5
  -1  12  -9 682.349 284.267   3
  -1  12 -10 1745.20 460.679   5
  -1 -12 -10 2074.85 468.806   1
   1  13 -11-85.7256 203.748   5
   1 -13 -10 149.082 282.168   1
   1  13 -10 494.923 377.655   4
   1  13 -10-45.5179 186.896   5
   1 -13  -9 642.199 361.311   1
   1  13  -9 497.834 303.214   4
   1  13  -9 176.273 238.366   5
   1  13  -8 13935.1 1036.24   5
   1  13  -8 14685.0 1109.84   4
   1 -13  -8 13539.1 1079.69   1
   1 -13  -7 4002.18 359.605   6
   1 -13  -7 3053.13 487.210   1
   1  13  -7 3240.52 510.536   5
   1  13  -7 4497.98 607.523   4
   1  13  -6 11822.1 888.260   5
   1 -13  -6 12464.3 930.326   1
   1  13  -6 12326.8 945.374   4
   1 -13  -6 12807.6 498.367   3
   1 -13  -5 6527.12 372.324   3
   1 -13  -5 5834.88 596.754   1
   1 -13  -5 6658.67 368.580   5
   1  13  -5 5708.93 618.023   4
   1  13  -5 6261.02 629.412   5
   1 -13  -4 2698.83 411.789   1
   1 -13  -4 1614.60 194.889   5
   1  13  -4 2248.54 370.925   4
   1  13  -4 2358.95 401.856   5
   1 -13  -3 6728.38 409.210   5
   1 -13  -3 6536.51 566.748   1
   1  13  -3 6354.36 589.736   5
  -1  13   3 6464.02 267.275   4
   1  13  -3 6582.49 266.730   7
   1  13  -3 6441.94 575.495   4
   1 -13  -2 7411.64 440.674   3
   1  13  -2 6830.18 554.159   4
   1  13  -2 7177.25 364.860   7
  -1  13   2 7264.31 373.200   4
   1 -13  -2 6604.50 557.798   1
  -1  13   1 11084.1 546.491   4
   1  13  -1 10911.8 520.568   7
   1  13  -1 10701.5 657.394   4
   1 -13  -1 11645.9 579.588   3
   1  13   0 26954.2 969.396   4
  -1  13   0 24748.0 985.135   5
   1  13   1 46991.8 1190.84   4
  -1  13  -1 45893.6 1426.19   5
  -1 -13  -1 47684.2 1132.06   4
  -1 -13  -1 46662.8 1338.36   1
  -1  13  -2 6694.10 593.162   5
  -1 -13  -2 6928.25 545.138   1
  -1 -13  -2 6921.96 421.491   4
   1  13   2 7188.45 442.611   4
  -1  13  -3 34357.8 1373.85   5
   1  13   3 33777.9 917.241   4
  -1 -13  -3 36498.6 914.188   4
  -1 -13  -3 34797.6 1242.52   1
   1 -13   3 36146.4 732.125   2
  -1 -13  -4 13307.6 536.712   4
  -1 -13  -4 14450.5 853.382   1
   1 -13   4 13276.8 401.396   2
  -1  13  -4 13598.3 921.993   5
  -1  13  -5 1384.90 395.936   5
  -1 -13  -5 1396.61 241.655   3
  -1 -13  -5 1060.05 279.007   1
  -1 -13  -5 1267.09 177.176   4
  -1  13  -5 1307.62 347.099   3
  -1 -13  -6 6237.03 510.452   3
  -1  13  -6 6260.90 693.401   3
  -1  13  -6 6475.86 709.583   5
  -1 -13  -6 6291.18 652.075   1
  -1 -13  -7 14088.8 1016.01   1
  -1  13  -7 13330.7 1026.00   5
  -1  13  -7 14363.1 1124.71   3
  -1 -13  -7 15192.4 798.070   3
  -1 -13  -8 2325.89 511.738   1
  -1 -13  -8 1987.18 313.864   3
  -1  13  -8 2967.95 534.053   5
  -1 -13  -9 2832.40 521.382   1
  -1  13  -9 2145.07 485.729   5
  -1  13 -10 468.284 287.865   5
  -1 -13 -10-182.685 248.012   1
   1  14 -11 5139.07 688.445   5
   1 -14 -10 1001.98 375.509   1
   1  14 -10 579.931 282.517   5
   1  14 -10 1029.86 413.268   4
   1  14  -9 1509.59 413.955   5
   1 -14  -9 1605.28 407.121   1
   1  14  -9 2398.01 519.670   4
   1  14  -8 4672.67 676.250   4
   1 -14  -8 4727.95 651.196   1
   1  14  -8 5032.05 646.681   5
   1  14  -7 791.570 285.134   5
   1 -14  -7 1475.96 247.939   6
   1 -14  -7 825.540 255.125   1
   1  14  -7 1309.00 399.256   4
   1 -14  -6 94.6001 168.004   1
   1  14  -6 103.010 185.684   5
   1 -14  -6 9.55720 61.1625   3
   1  14  -6 447.139 289.942   4
   1 -14  -5 9084.81 449.797   3
   1  14  -5 8308.15 768.064   4
   1 -14  -5 7919.88 422.043   5
   1 -14  -5 8554.93 749.743   1
   1  14  -5 8509.20 738.558   5
   1  14  -4 11384.6 828.906   4
   1  14  -4 12144.0 861.579   5
   1 -14  -4 10555.0 788.951   1
   1 -14  -4 10826.9 516.000   5
   1 -14  -3 2077.95 244.399   5
  -1  14   3 2123.92 168.658   4
   1 -14  -3 1871.81 331.309   1
   1  14  -3 2617.90 397.379   4
   1  14  -3 2131.43 163.137   7
   1 -14  -2 278.579 190.170   1
   1  14  -2 144.736 127.127   4
   1  14  -2 149.573 89.2416   7
   1 -14  -2-25.0324 94.5023   3
  -1  14   2 82.7960 83.8354   4
  -1  14   1 14837.7 645.777   4
   1  14  -1 14128.2 617.586   7
   1  14  -1 14187.6 773.503   4
   1 -14  -1 14741.6 677.368   3
   1  14   0 95015.1 1863.15   4
  -1  14   0 93830.3 2002.98   5
  -1  14  -1 2691.09 376.699   5
  -1 -14  -1 2497.64 341.671   1
   1  14   1 2556.51 305.992   4
  -1 -14  -2 199.877 111.112   4
  -1 -14  -2-81.0524 126.836   1
   1  14   2 141.784 105.762   4
   1 -14   3 444.381 97.3894   2
  -1  14  -3 766.923 283.280   5
   1  14   3 405.556 123.800   4
  -1  14  -3 377.130 57.2078   7
  -1 -14  -3 288.412 184.815   1
  -1 -14  -3 428.078 145.401   4
  -1 -14  -4 1651.07 321.867   1
  -1 -14  -4 1396.12 185.167   4
   1 -14   4 1494.49 150.172   2
  -1  14  -4 1312.73 309.368   5
  -1 -14  -5 5630.18 487.058   3
  -1 -14  -5 6221.04 627.329   1
  -1  14  -5 5699.06 652.473   5
  -1 -14  -6 671.512 220.154   1
  -1  14  -6 1077.44 328.906   5
  -1 -14  -6 566.267 178.282   3
  -1 -14  -7 3569.90 577.921   1
  -1  14  -7 4212.13 628.277   5
  -1 -14  -7 3061.39 369.672   3
  -1 -14  -8 356.024 258.204   1
  -1  14  -8 18.9892 248.991   5
  -1  14  -9 534.937 291.432   5
  -1 -14  -9 422.085 307.763   1
  -1  14 -10 2132.94 490.475   5
  -1 -14 -10 2347.54 492.849   1
   1  15 -10 281.077 191.281   5
   1  15 -10 1071.89 408.562   4
   1  15  -9 1254.73 415.557   4
   1 -15  -9 1094.21 419.608   1
   1  15  -9 766.630 338.378   5
   1  15  -8 248.202 249.666   5
   1  15  -8 195.591 332.779   4
   1 -15  -8 363.459 284.605   1
   1  15  -7-45.4513 239.616   4
   1  15  -7 83.6683 210.351   5
   1 -15  -7-350.756 302.747   1
   1  15  -6 1858.72 424.645   5
   1 -15  -6 1749.67 382.302   1
   1  15  -6 1274.16 374.323   4
   1 -15  -5 303.921 229.083   1
   1 -15  -5 316.496 113.299   3
   1  15  -5 355.808 193.980   5
   1  15  -5 57.7964 223.541   4
   1  15  -4 12808.7 914.500   4
   1  15  -4 11757.7 897.495   5
   1 -15  -4 12646.4 883.330   1
   1 -15  -4 12737.8 580.474   5
   1  15  -3 9139.68 351.445   7
   1 -15  -3 8274.65 687.009   1
   1 -15  -3 9541.67 524.354   5
   1  15  -3 10243.4 757.956   4
  -1  15   3 8422.71 356.081   4
   1 -15  -2 7404.94 478.841   3
   1  15  -2 6959.52 387.273   7
  -1  15   2 6772.47 394.352   4
   1  15  -2 6977.87 603.039   4
   1 -15  -2 6233.48 588.973   1
  -1  15   1 31351.5 960.428   4
   1  15  -1 29768.8 1151.65   4
   1 -15  -1 29230.6 1205.48   1
   1  15  -1 29382.5 914.626   7
   1  15   0 13405.4 728.945   4
  -1  15   0 12536.3 774.414   5
  -1  15   0 13236.3 715.094   4
  -1  15  -1 11052.8 753.865   5
  -1 -15  -1 12615.1 763.434   1
   1  15   1 12246.8 657.285   4
   1  15   2 9613.81 543.056   4
  -1  15  -2 9666.64 740.012   5
  -1 -15  -2 10184.9 698.474   1
  -1 -15  -3 413.602 188.819   1
  -1  15  -3 651.863 268.643   5
   1 -15   3 627.312 131.703   2
   1  15   3 200.099 107.698   4
  -1 -15  -3 583.652 154.551   4
   1 -15   4 4633.06 267.162   2
  -1  15  -4 4206.87 561.814   5
  -1 -15  -4 4940.62 344.696   4
  -1 -15  -4 4540.52 542.507   1
  -1 -15  -5 7083.45 545.899   3
  -1 -15  -5 8068.71 726.188   1
  -1  15  -5 6515.57 709.221   5
  -1 -15  -6 6601.99 535.646   3
  -1  15  -6 9164.08 866.235   5
  -1 -15  -6 7723.06 739.791   1
  -1 -15  -7 1634.77 364.981   1
  -1  15  -7 1076.06 367.953   5
  -1 -15  -7 1538.04 284.430   3
  -1 -15  -8 1906.88 430.000   1
  -1  15  -8 2546.57 528.010   5
  -1 -15  -9 448.133 248.926   1
  -1  15  -9 233.495 283.990   5
   1  16 -10 3499.97 609.936   5
   1  16  -9 430.540 332.200   4
   1  16  -9-230.141 272.505   5
   1 -16  -9 27.8010 232.175   1
   1  16  -8 1709.35 469.637   5
   1  16  -8 1491.61 434.823   4
   1 -16  -8 1653.06 425.483   1
   1 -16  -7 764.210 289.556   1
   1  16  -7 912.228 347.411   5
   1  16  -7 1032.23 353.895   4
   1  16  -6 3527.69 553.523   4
   1 -16  -6 3101.88 498.983   1
   1  16  -6 3612.18 567.676   5
   1  16  -5 7065.96 728.020   4
   1  16  -5 7982.76 783.586   5
   1 -16  -5 9202.74 817.336   1
   1 -16  -4 35969.2 1487.74   1
   1  16  -4 37219.2 1547.61   4
   1  16  -3 11308.0 406.861   7
   1 -16  -3 10776.3 805.391   1
  -1  16   3 10740.1 427.827   4
   1  16  -3 10029.7 792.008   4
  -1  16   2 5537.10 376.809   4
   1 -16  -2 5138.74 544.584   1
   1  16  -2 5419.53 359.453   7
   1  16  -2 5444.91 538.694   4
   1  16  -1 3579.64 345.233   7
   1 -16  -1 3470.89 458.657   1
  -1  16   1 4183.41 373.937   4
   1  16  -1 3235.88 397.868   4
  -1  16   0 20161.6 885.450   4
   1  16   0 18940.9 894.190   4
  -1  16  -1 938.810 279.387   5
  -1 -16  -1 1448.61 290.964   1
   1  16   1 1554.29 256.942   4
   1  16   2 894.669 200.636   4
  -1  16  -2 825.826 277.795   5
  -1 -16  -2 1137.04 283.361   1
  -1 -16  -3 862.867 182.210   4
   1 -16   3 969.552 160.520   2
  -1 -16  -3 846.366 268.058   1
   1  16   3 832.452 182.933   4
  -1  16  -3 336.539 248.154   5
  -1 -16  -4 38659.4 1525.91   1
  -1  16  -4 37715.5 1623.85   5
  -1  16  -5 2822.30 497.425   5
  -1 -16  -5 2503.82 340.303   3
  -1 -16  -5 3211.35 475.801   1
  -1  16  -6 5006.94 647.627   5
  -1 -16  -6 6001.68 667.845   1
  -1 -16  -6 5893.99 519.187   3
  -1  16  -7 906.324 389.088   5
  -1 -16  -7 1070.85 253.209   3
  -1 -16  -7 1274.95 352.927   1
  -1  16  -8 1493.43 421.851   5
  -1 -16  -8 1533.15 417.041   1
  -1  16  -9 860.479 378.598   5
  -1 -16  -9 587.892 306.600   1
   1  17  -9 277.566 260.597   5
   1 -17  -9 388.541 266.574   1
   1 -17  -8 1070.33 359.885   1
   1  17  -8 853.225 349.950   5
   1  17  -8 774.621 338.927   4
   1  17  -7 136.916 264.860   4
   1 -17  -7-15.0710 216.345   1
   1  17  -7-139.902 247.552   5
   1  17  -6 2143.60 450.515   5
   1  17  -6 2602.30 486.606   4
   1 -17  -6 2013.90 427.039   1
   1  17  -5 2933.80 485.670   4
   1 -17  -5 3159.76 514.570   1
   1  17  -5 3780.52 581.568   5
   1 -17  -4 16553.0 1048.76   1
   1  17  -4 15332.6 1023.42   4
   1 -17  -3-9.01535 188.949   1
   1  17  -3 53.9699 54.4751   7
  -1  17   3 110.078 83.4966   4
   1  17  -3 293.400 215.078   4
   1 -17  -2 2654.23 406.658   1
   1  17  -2 2521.51 251.061   7
  -1  17   2 2324.56 271.035   4
   1  17  -2 2369.71 396.454   4
   1  17  -1 2924.32 321.552   7
   1  17  -1 2893.37 408.109   4
  -1  17   1 3276.32 350.464   4
   1 -17  -1 2559.76 386.872   1
  -1  17   0 2184.67 323.584   4
   1  17   0 2432.17 355.906   4
   1  17   1 2445.98 320.047   4
  -1  17  -1 2271.88 374.485   5
  -1 -17  -1 2186.78 351.273   1
  -1  17  -1 2262.35 370.911   4
   1  17   2 17136.3 756.471   4
  -1  17  -2 16152.7 996.991   5
  -1 -17  -2 16215.9 939.634   1
  -1  17  -3 12337.2 917.634   5
  -1 -17  -3 14302.2 892.732   1
   1  17   3 12928.6 628.396   4
  -1 -17  -4 65804.3 2010.01   1
  -1  17  -4 62530.1 2132.17   5
  -1 -17  -5-97.6468 197.049   1
  -1 -17  -5 135.100 158.106   3
  -1  17  -5 115.333 242.890   5
  -1 -17  -6 1213.21 339.474   1
  -1  17  -6 973.291 343.137   5
  -1 -17  -6 1079.75 249.424   3
  -1  17  -7 282.472 332.380   5
  -1 -17  -7-50.8407 218.549   1
  -1  17  -8 638.971 332.149   5
  -1 -17  -8 592.450 277.996   1
  -1  17  -9 367.429 337.966   5
  -1 -17  -9 440.272 268.320   1
   1  18  -9 966.119 294.209   5
   1 -18  -8 1796.48 456.056   1
   1  18  -8 1129.76 376.435   4
   1  18  -8 691.284 297.126   5
   1  18  -7 353.480 270.629   4
   1  18  -7-2.71324 218.282   5
   1 -18  -7 764.457 330.413   1
   1  18  -6 1627.18 419.010   5
   1 -18  -6 2128.40 457.313   1
   1  18  -6 1842.81 432.287   4
   1  18  -5 26853.2 1424.18   4
   1 -18  -5 25752.8 1385.48   1
   1 -18  -4 1645.87 375.309   1
   1  18  -4 871.118 285.116   4
   1 -18  -3 338.707 201.494   1
   1  18  -3 440.919 97.5448   7
   1  18  -3 196.749 206.001   4
  -1  18   3 836.765 159.893   4
   1  18  -2 355.158 124.043   7
   1 -18  -2 456.208 244.612   1
   1  18  -2 115.920 156.304   4
  -1  18   2 337.053 123.682   4
   1 -18  -1 2452.01 405.612   1
   1  18  -1 2365.75 365.849   4
   1  18  -1 1916.14 276.607   7
  -1  18   1 2657.76 327.023   4
   1  18   0 15482.1 837.379   4
  -1  18   0 14223.9 789.258   4
  -1 -18  -1 1048.53 261.386   1
  -1  18  -1 1641.16 342.446   4
  -1  18  -1 761.898 266.811   5
   1  18   1 1306.40 251.141   4
  -1  18  -2 625.527 291.124   5
  -1 -18  -2 396.039 192.963   1
   1  18   2 304.307 172.203   4
   1  18   3 1671.53 247.542   4
  -1  18  -3 1497.14 390.435   5
  -1 -18  -3 1196.65 317.714   1
  -1 -18  -4 12286.4 899.717   1
  -1  18  -4 10404.9 922.498   5
  -1 -18  -5 5705.48 647.323   1
  -1  18  -5 4416.46 635.689   5
  -1  18  -6 397.753 280.733   5
  -1 -18  -6 186.514 161.769   3
  -1 -18  -6 210.858 246.921   1
  -1  18  -7 271.615 277.063   5
  -1 -18  -7-100.492 190.798   1
  -1 -18  -8 153.124 365.383   1
  -1  18  -8 823.945 387.998   5
   1  19  -8 3122.02 590.225   4
   1  19  -8 2541.87 520.878   5
   1 -19  -8 2552.62 510.796   1
   1  19  -7 362.629 307.410   5
   1 -19  -7 43.8176 174.062   1
   1  19  -7-410.433 294.632   4
   1 -19  -6 217.406 240.545   1
   1  19  -6 13.5656 300.803   4
   1  19  -5 6892.48 766.873   4
   1 -19  -5 8711.72 835.217   1
   1  19  -4 242.099 264.877   4
   1 -19  -4 392.964 252.980   1
   1  19  -3 170.030 185.196   4
   1 -19  -3 516.199 226.657   1
  -1  19   3 469.659 130.314   4
   1  19  -2 3805.43 331.065   7
   1 -19  -2 4494.13 550.844   1
   1  19  -2 4011.98 497.866   4
  -1  19   2 4195.03 364.917   4
   1  19  -1 146.946 159.690   7
   1  19  -1-65.9442 181.934   4
   1 -19  -1-147.988 228.355   1
  -1  19   1-74.3462 139.705   4
   1  19   0 369.046 179.764   4
  -1  19   0 568.293 218.096   4
  -1 -19  -1 215.250 146.877   1
   1  19   1 378.531 178.389   4
  -1  19  -1 175.796 195.949   4
  -1  19  -2 43043.1 1599.08   4
  -1  19  -2 42362.8 1693.00   5
  -1 -19  -2 41574.5 1580.27   1
   1  19   2 43604.1 1264.17   4
  -1 -19  -3 2084.69 403.988   1
  -1  19  -3 1608.98 398.556   5
   1  19   3 1875.70 260.059   4
  -1  19  -4 10087.6 908.300   5
  -1 -19  -4 9650.25 816.208   1
  -1 -19  -5 796.573 308.658   1
  -1  19  -5 1357.88 410.104   5
  -1  19  -6 9568.38 943.511   5
  -1 -19  -6 9663.50 876.302   1
  -1 -19  -6 9502.73 673.692   3
  -1 -19  -7 1789.35 418.339   1
  -1  19  -7 1962.11 485.191   5
  -1 -19  -8 2313.07 504.020   1
  -1  19  -8 2329.28 560.986   5
   1 -20  -8 1537.35 426.192   1
   1 -20  -7 1819.94 456.673   1
   1  20  -7 844.854 348.123   4
   1  20  -6 1801.77 439.606   4
   1 -20  -6 2050.39 444.472   1
   1  20  -5 16144.7 1163.86   4
   1 -20  -5 15189.9 1104.79   1
   1 -20  -4 30531.2 1498.72   1
   1  20  -4 29048.3 1488.37   4
   1 -20  -3 2736.18 475.340   1
   1  20  -3 2480.50 423.269   4
   1 -20  -2 103.257 229.669   1
   1  20  -2 116.161 218.083   4
   1  20  -2 51.0893 103.861   7
  -1  20   2 178.850 116.296   4
  -1  20   1 195.191 123.608   4
   1  20  -1-83.9283 180.349   4
   1  20  -1-16.5489 92.1887   7
   1 -20  -1 43.7129 194.276   1
   1  20   0 11000.0 745.815   4
  -1  20   0 11119.1 731.653   4
   1  20   1 6152.63 536.236   4
  -1 -20  -1 5912.51 608.428   1
  -1  20  -1 5830.67 578.514   4
  -1  20  -2 2052.87 416.125   4
  -1 -20  -2 2003.93 417.328   1
   1  20   2 1750.44 303.653   4
  -1  20  -2 1553.35 376.306   5
  -1 -20  -3 252.326 200.894   1
   1  20   3 178.331 131.256   4
  -1  20  -3 216.475 245.968   5
  -1  20  -3 216.172 288.707   4
  -1  20  -4 1583.02 418.510   5
  -1 -20  -4 3010.91 484.598   1
  -1 -20  -5 3720.49 550.822   1
  -1  20  -5 4205.43 633.708   5
  -1 -20  -6 1487.17 438.807   1
  -1  20  -6 1248.95 380.654   5
  -1  20  -7 1702.82 458.934   5
  -1 -20  -7 1728.32 428.963   1
  -1 -20  -8 613.841 311.647   1
   1 -21  -7 6879.29 843.706   1
   1  21  -7 6600.50 823.778   4
   1  21  -6 410.339 301.302   4
   1 -21  -6 1096.20 401.197   1
   1 -21  -5 5539.09 685.036   1
   1  21  -5 5591.31 696.062   4
   1 -21  -4 23303.7 1337.07   1
   1  21  -4 24534.6 1377.32   4
   1  21  -3 4101.48 571.286   4
   1 -21  -3 3745.35 553.259   1
   1  21  -2 7264.30 698.494   4
  -1  21   2 7985.86 526.847   4
   1 -21  -2 8753.24 803.570   1
   1  21  -1 418.578 166.258   7
   1 -21  -1 657.764 272.450   1
  -1  21   1 537.105 171.947   4
   1  21  -1 289.891 202.739   4
   1  21   0 1213.02 308.487   4
   1  21   0 1686.53 309.176   7
  -1  21   0 1565.37 310.866   4
  -1  21  -1 1324.73 281.940   4
   1  21   1 634.694 209.925   4
  -1 -21  -1 866.850 261.520   1
   1  21   2 11301.3 680.982   4
  -1  21  -2 10615.6 893.580   5
  -1  21  -2 12021.2 882.907   4
  -1 -21  -2 11106.4 875.676   1
  -1  21  -3 395.703 264.910   4
   1  21   3 35.4790 104.230   4
  -1  21  -3-200.204 250.607   5
  -1 -21  -3 241.240 206.524   1
  -1  21  -4 3797.56 589.914   5
  -1  21  -4 3624.86 637.611   4
  -1 -21  -4 4554.63 599.465   1
  -1 -21  -5 3926.43 575.607   1
  -1  21  -5 2699.69 524.396   5
  -1  21  -6 2396.14 492.273   5
  -1 -21  -6 1882.42 446.291   1
  -1 -21  -7 595.345 297.812   1
  -1  21  -7 781.835 366.211   5
   1 -22  -7 2301.88 513.319   1
   1  22  -7 2143.39 575.212   4
   1 -22  -6 835.434 368.750   1
   1  22  -6 764.625 310.838   4
   1 -22  -5-8.31252 224.046   1
   1  22  -5 455.902 341.695   4
   1 -22  -4 2302.99 439.275   1
   1  22  -4 3157.51 532.290   4
   1  22  -3 3262.65 512.101   4
   1 -22  -3 3181.52 526.159   1
   1 -22  -2-10.1893 171.452   1
   1  22  -2-24.2867 175.110   4
   1 -22  -1 391.812 386.044   1
   1  22  -1 281.146 160.991   7
   1  22  -1-127.854 165.467   4
  -1  22   1 255.615 184.665   4
  -1 -22   0 23966.7 1270.45   1
   1  22   0 24355.8 1091.44   7
   1  22   0 27101.9 1216.35   4
  -1  22   0 25708.1 1155.72   4
  -1  22  -1-84.8198 172.139   4
  -1 -22  -1-71.1990 208.342   1
   1  22   1 201.395 166.952   4
  -1 -22  -2 2181.81 404.646   1
  -1  22  -2 2795.13 477.061   4
   1  22   2 1963.23 299.633   4
  -1  22  -3-5.41472 224.370   5
  -1 -22  -3 27.7891 178.764   1
  -1  22  -3 24.4641 194.189   4
  -1  22  -4 7231.37 821.568   5
  -1 -22  -4 7438.26 766.402   1
  -1  22  -4 8144.98 820.465   4
  -1  22  -5 317.013 282.656   5
  -1  22  -5 540.266 311.888   4
  -1 -22  -5 728.367 300.698   1
  -1  22  -6 5285.68 744.795   5
  -1 -22  -6 6301.51 743.659   1
  -1  22  -6 5510.62 731.363   4
  -1 -22  -7 167.021 252.088   1
   1 -23  -6 6541.39 789.327   1
   1  23  -6 6896.78 823.617   4
   1  23  -5 213.158 299.297   4
   1 -23  -5 322.857 274.276   1
   1  23  -4-242.293 257.975   4
   1 -23  -4 123.500 281.746   1
   1 -23  -3 8.00981 196.640   1
   1  23  -3 233.704 230.918   4
   1  23  -2 8888.83 812.422   4
   1 -23  -2 7695.40 775.804   1
   1  23  -1 996.348 287.857   4
  -1  23   1 659.176 184.774   4
   1 -23  -1 451.765 254.423   1
  -1  23   0 5030.15 530.639   4
   1  23   0 5329.37 568.322   4
  -1 -23   0 4158.11 585.841   1
   1  23   0 5449.23 548.389   7
  -1 -23  -1 159.138 171.059   1
   1  23   1 589.851 211.720   4
  -1  23  -1 425.884 227.963   4
  -1 -23  -2 46.2051 200.297   1
   1  23   2 52.3573 150.998   4
  -1  23  -2-200.059 219.304   4
  -1 -23  -3 793.405 312.932   1
  -1  23  -3 783.239 298.971   4
  -1  23  -4 214.572 206.475   5
  -1 -23  -4 626.816 299.850   1
  -1  23  -4 919.827 378.074   4
  -1 -23  -5 105.269 212.714   1
  -1  23  -5 225.098 307.744   4
  -1  23  -5 63.7692 248.794   5
  -1 -23  -6-13.2106 218.761   1
  -1  23  -6 620.805 371.262   4
   1  24  -5 1432.80 389.972   4
   1 -24  -5 2101.42 461.704   1
   1  24  -4 2008.41 476.931   4
   1 -24  -4 2166.26 465.685   1
   1 -24  -3 774.284 282.566   1
   1  24  -3 2044.98 447.142   4
   1 -24  -2 238.231 247.576   1
   1  24  -2 244.118 232.054   4
   1  24  -1 2341.53 420.333   4
   1 -24  -1 2455.10 492.414   1
  -1 -24   0 1451.38 399.167   1
   1 -24   0 1207.00 357.734   1
   1  24   0 1197.26 301.208   4
  -1  24   0 864.497 267.890   4
   1  24   0 821.516 275.239   7
   1  24   1 612.472 229.422   4
  -1 -24  -1 515.395 262.350   1
  -1  24  -1 14.3635 156.420   4
  -1 -24  -2 1253.91 315.008   1
  -1  24  -2 938.398 312.342   4
  -1  24  -3 408.470 264.930   4
  -1 -24  -3 21.6170 197.942   1
  -1  24  -4 885.187 346.370   5
  -1  24  -4 1193.80 411.418   4
  -1 -24  -4 1793.67 427.715   1
  -1  24  -5 539.903 286.170   5
  -1 -24  -5-260.696 270.236   1
  -1  24  -5 373.115 304.223   4
  -1 -24  -6 4107.12 610.164   1
   1  25  -5-42.1003 245.655   4
   1 -25  -4 637.001 321.344   1
   1  25  -4 598.948 273.054   4
   1  25  -3 439.134 215.099   4
   1 -25  -3 33.8328 246.777   1
   1 -25  -2 5570.45 713.908   1
   1  25  -2 5512.24 647.152   4
   1  25  -1 2913.91 484.490   4
   1 -25  -1 2423.31 486.001   1
   1 -25   0 1061.31 360.203   1
  -1  25   0 671.470 213.341   4
  -1 -25   0 688.896 291.333   1
   1  25   0 626.932 231.993   4
   1  25   1 276.396 203.420   4
   1  25   1 637.655 249.121   7
  -1 -25  -1 395.414 242.487   1
  -1  25  -1 408.743 219.951   4
  -1  25  -2 5151.57 624.655   4
  -1 -25  -2 4565.08 604.096   1
  -1 -25  -3 1479.58 461.077   1
  -1  25  -3 1367.31 354.438   4
  -1 -25  -4 1492.29 395.609   1
  -1  25  -4 1368.04 401.779   4
  -1  25  -5 1849.91 497.593   4
  -1 -25  -5 1304.29 402.431   1
   1  26  -4 167.436 264.305   4
   1 -26  -3 2429.78 507.748   1
   1  26  -3 807.523 300.156   4
   1 -26  -2 2824.67 529.523   1
   1  26  -2 3854.05 565.557   4
   1  26  -1 6795.82 697.352   4
   1 -26  -1 6569.46 773.905   1
   1 -26   0 7494.81 823.431   1
  -1 -26   0 6506.05 712.166   1
   1  26   0 6676.03 640.092   4
  -1  26  -1 190.637 171.608   4
  -1 -26  -1 949.628 369.140   1
   1  26   1 674.731 257.610   7
  -1 -26  -2 314.672 244.034   1
  -1  26  -2 354.738 260.127   4
  -1  26  -3 1295.10 375.311   4
  -1 -26  -3 776.099 296.287   1
  -1  26  -4 6243.48 753.231   4
  -1 -26  -4 6694.84 761.388   1
   1  27  -4 1746.47 451.961   4
   1  27  -3 3078.15 536.340   4
   1  27  -2 3096.79 509.197   4
   1 -27  -2 2354.19 483.935   1
   1  27  -1 333.224 231.203   4
   1 -27  -1 38.5972 203.867   1
  -1 -27   0 502.342 284.748   1
   1  27   0 480.622 272.989   4
   1 -27   0 694.188 314.648   1
  -1 -27  -1 472.232 230.835   1
  -1  27  -1 944.160 303.202   4
   1  27   2 5501.16 629.328   7
  -1  27  -2 5332.77 645.579   4
  -1 -27  -2 4962.55 664.893   1
  -1 -27  -3-17.1229 185.492   1
  -1  27  -3 486.704 295.093   4
  -1  27  -4 7763.62 853.387   4
   1  28  -3 6361.74 745.926   4
   1  28  -2 1044.63 336.123   4
   1  28  -1 74.0008 178.544   4
  -1 -28   1 494.803 289.468   1
  -1 -28   0 3206.03 542.288   1
  -1 -28  -1 665.612 305.753   1
  -1  28  -2 4329.79 600.003   4
   1  28   3 2119.70 460.164   7
  -1  28  -3 983.197 329.503   4
   1  29  -2 1517.54 383.331   4
   2   0 -12 1080.46 319.916   2
   2   0 -11 220.568 210.501   2
   2   0 -10 911.344 293.572   2
   2   0 -10 818.173 277.165   4
   2   0 -10 465.710 301.496   1
   2   0  -9 296.202 160.119   5
   2   0  -9-62.2446 139.170   2
   2   0  -9-24.4558 128.902   4
   2   0  -9-18.2420 220.610   1
   2   0  -8 1058.18 246.114   4
  -2   0   8 830.046 176.851   6
   2   0  -8 900.197 187.948   5
   2   0  -8 1269.32 264.159   2
   2   0  -8 694.751 261.651   1
   2   0  -7 115.410 157.603   4
   2   0  -7 60.4400 124.741   2
  -2   0   7 104.913 81.8482   3
   2   0  -7 120.662 108.065   5
  -2   0   7 4.71523 68.0132   6
   2   0  -7 120.817 161.103   1
  -2   0   6 3362.08 278.667   3
   2   0  -6 3092.88 411.857   1
  -2   0   6 3140.00 279.316   6
   2   0  -6 3264.46 369.705   2
   2   0  -6 3068.33 321.714   4
   2   0  -6 3107.09 277.970   5
   2   0  -5 169.385 156.234   2
   2   0  -5 27.7150 66.0751   5
   2   0  -5 142.057 147.887   1
   2   0  -5 15.3770 96.3967   4
  -2   0   5 85.4218 91.3791   6
  -2   0   5 120.596 88.1226   3
   2   0  -4 14896.7 563.547   4
  -2   0   4 14782.4 505.409   3
   2   0  -4 14936.9 698.945   1
  -2   0   4 15638.6 664.655   1
  -2   0   4 14872.5 550.283   6
   2   0  -4 15732.5 685.205   2
  -2   0   3 52.2750 75.9571   1
   2   0  -3 41.6647 87.8608   4
   2   0  -3 29.3658 98.9536   2
  -2   0   3 51.6183 81.4898   6
  -2   0   3 22.7909 48.6394   5
   2   0  -3-90.6659 94.2539   1
  -2   0   3 127.506 109.527   4
  -2   0   2 98922.9 1308.02   6
   2   0  -2 94384.6 1187.33   4
   2   0  -2 97874.2 1399.59   2
  -2   0   2 95693.0 1341.36   2
  -2   0   2 96991.2 1214.62   4
   2   0  -2 97523.8 1228.38   1
  -2   0   2 95248.0 1177.95   1
  -2   0   1-4.68571 68.9150   2
   2   0  -1 52.9170 50.7964   1
  -2   0   1-80.3656 84.2344   6
   2   0  -1-76.4777 90.5538   2
   2   0  -1 109.752 81.3159   4
  -2   0   1-32.7605 58.8825   4
  -2   0   1 50.6258 43.5928   1
  -2   0   0 377434. 2420.50   4
  -2   0   0 363488. 2308.62   6
  -2   0   0 391324. 2465.38   7
  -2   0   0 378749. 2198.91   2
  -2   0   0 380291. 2489.64   3
   2   0   0 370438. 2244.54   2
   2   0   0 364596. 2349.77   6
   2   0   1 68.8953 85.4989   7
  -2   0  -1 44.2196 60.3104   6
   2   0   1 3.20388 85.5451   3
  -2   0  -1-97.0521 84.6235   7
   2   0   1 38.3559 49.5334   1
   2   0   1-77.9332 65.1264   6
  -2   0  -1-0.92158 73.7197   3
  -2   0  -2 25723.0 819.840   3
   2   0   2 25723.3 637.224   1
  -2   0  -2 25756.2 710.499   7
   2   0   2 24167.0 728.215   7
   2   0   2 26126.2 795.628   3
   2   0   2 24709.4 547.814   6
   2   0   3 5.66445 54.8689   6
   2   0   3 61.4241 114.850   7
  -2   0  -3-38.4636 108.566   3
   2   0   3 147.343 97.5578   3
  -2   0  -3 76.9650 90.8695   1
   2   0   3-15.8177 84.5443   1
   2   0   4 22412.4 427.722   6
   2   0   4 21789.8 807.887   1
   2   0   4 21995.0 810.686   7
  -2   0  -4 22766.8 891.475   1
  -2   0  -4 21675.8 899.621   3
  -2   0  -5 38.5127 147.488   3
   2   0   5-12.2882 102.136   7
  -2   0  -5-22.2401 105.297   1
  -2   0  -6 53134.9 1620.13   3
   2   0   6 51560.3 1423.90   7
   2   0   7 242.837 177.832   7
  -2   0  -7 31.9317 203.394   3
  -2   0  -8 258.366 200.940   3
   2   0   8 308.386 145.107   7
  -2   0  -9-185.294 228.943   3
   2   0   9 278.739 208.820   7
  -2   0 -10 13479.7 992.824   3
   2   0  10 11316.1 787.928   7
  -2   0 -11 526.752 311.795   3
   2   1 -12-33.5910 176.411   2
   2  -1 -12 59.8009 172.558   2
   2   1 -11 3939.12 509.407   2
   2  -1 -11 3144.73 479.049   2
   2  -1 -11 2476.51 504.977   1
   2  -1 -10 262.466 181.584   4
   2  -1 -10 80.4669 162.677   2
   2   1 -10 199.439 171.374   1
   2  -1 -10 295.443 252.638   1
   2   1 -10 702.801 266.288   2
   2   1 -10 228.551 196.458   4
   2  -1  -9 21.5249 179.638   1
   2   1  -9 321.388 214.628   2
   2  -1  -9 639.515 181.215   5
   2  -1  -9 331.414 189.738   2
   2   1  -9 668.445 219.016   5
   2  -1  -9 626.132 214.639   4
   2   1  -9 516.113 234.384   4
   2   1  -9-26.1140 188.237   1
   2   1  -8 28.2210 160.931   2
   2  -1  -8 427.599 244.303   2
   2   1  -8 150.936 140.716   5
   2  -1  -8 135.271 119.632   5
   2   1  -8 761.748 243.409   4
   2  -1  -8 166.587 143.875   4
   2  -1  -8-245.964 255.348   1
   2   1  -8-49.7151 182.248   1
   2   1  -7 196.163 187.365   2
   2  -1  -7 201.347 109.472   5
   2  -1  -7 102.574 140.416   1
  -2  -1   7 168.414 149.925   6
  -2   1   7 260.817 120.665   3
  -2   1   7 209.903 115.064   6
   2   1  -7 232.097 148.951   5
   2   1  -7 179.656 165.956   4
   2  -1  -7 151.248 150.523   4
   2   1  -7 139.690 186.119   1
  -2  -1   6 3786.93 316.627   3
  -2   1   6 4188.77 300.168   3
   2  -1  -6 3745.43 272.453   5
   2   1  -6 3780.60 448.754   1
   2  -1  -6 4139.30 470.972   1
   2   1  -6 4027.78 328.012   5
   2   1  -6 3938.22 375.902   4
  -2  -1   6 3901.00 306.592   6
   2  -1  -6 4181.33 348.570   4
  -2   1   6 3707.63 295.431   6
   2   1  -6 3926.84 409.010   2
  -2  -1   5 7366.33 418.870   3
   2   1  -5 7838.72 481.774   4
  -2  -1   5 7211.56 405.198   6
   2  -1  -5 7148.89 547.970   1
  -2   1   5 6981.84 344.162   3
   2   1  -5 7493.52 510.554   2
   2  -1  -5 7032.45 409.845   4
  -2   1   5 7809.32 411.268   6
   2   1  -5 7315.59 555.721   1
   2  -1  -5 7276.61 322.292   5
   2   1  -5 7337.63 399.654   5
   2  -1  -4 3504.83 263.219   4
  -2   1   4 4698.24 372.416   1
   2   1  -4 3961.98 317.171   4
  -2  -1   4 3848.19 283.698   3
   2   1  -4 4043.59 353.977   2
  -2  -1   4 4282.39 348.689   1
  -2   1   4 4034.58 285.964   6
   2  -1  -4 4367.97 380.729   1
  -2   1   4 4391.54 248.403   3
   2   1  -4 3931.74 368.459   1
   2   1  -3 13788.5 581.010   1
  -2  -1   3 14762.2 570.475   1
   2   1  -3 14213.1 595.172   2
   2  -1  -3 13953.0 596.029   2
  -2   1   3 13916.2 514.699   6
  -2   1   3 14175.8 354.073   5
  -2  -1   3 14535.6 538.017   4
   2  -1  -3 14114.6 474.784   4
  -2  -1   3 13935.9 456.215   5
  -2   1   3 15071.9 577.059   1
  -2   1   3 13871.7 465.627   4
   2  -1  -3 13891.5 589.841   1
   2   1  -3 14111.3 529.402   4
  -2  -1   2 100518. 1332.44   4
   2   1  -2 100171. 1439.60   2
   2  -1  -2 98140.7 1121.34   4
  -2   1   2 104141. 1347.77   6
   2   1  -2 99807.2 1305.10   4
  -2  -1   2 99558.5 1200.32   1
  -2   1   2 99653.4 1139.35   4
  -2   1   2 99475.8 1222.20   1
   2  -1  -2 101034. 1370.01   6
  -2  -1   2 102484. 1384.09   2
   2   1  -2 99052.2 1226.07   1
   2  -1  -2 101274. 1277.38   1
   2  -1  -2 105087. 1447.48   2
   2   1  -1 21847.8 389.225   1
   2  -1  -1 21199.4 449.087   1
  -2   1   1 20797.0 486.554   3
  -2   1   1 21668.6 528.563   4
   2  -1  -1 21634.3 540.307   4
   2   1  -1 21093.5 599.085   2
   2   1  -1 20540.0 569.416   4
  -2  -1   1 21475.7 587.153   2
  -2  -1   1 21609.6 377.933   1
  -2   1   1 21497.8 590.016   6
   2  -1  -1 21811.2 581.613   2
  -2   1   1 20661.0 437.964   1
  -2  -1   1 21064.5 567.519   4
  -2   1   1 21377.6 568.300   2
   2  -1  -1 22232.1 614.878   6
  -2   1   0 4288.25 270.730   3
   2  -1   0 3045.16 222.855   3
  -2  -1   0 3086.27 228.070   7
  -2  -1   0 2885.33 217.840   4
   2   1   0 2485.86 225.801   4
  -2  -1   0 2877.81 213.989   2
   2  -1   0 2743.40 189.675   2
  -2  -1   0 2954.76 209.554   6
  -2   1   0 3071.58 195.895   2
   2  -1   0 2931.11 224.771   6
  -2   1   0 3252.03 233.611   7
   2   1   0 3149.10 245.392   7
  -2  -1  -1 73740.8 949.279   6
  -2  -1  -1 72527.7 1137.63   7
   2  -1   1 71827.3 1126.81   7
  -2   1  -1 70591.9 1214.25   3
  -2   1  -1 73930.5 1100.37   7
   2   1   1 73895.4 1194.46   7
  -2  -1  -1 68603.3 1213.88   3
   2  -1   1 74250.7 1038.70   6
   2   1   1 72507.7 758.075   1
   2   1   1 69491.9 1176.23   3
   2  -1   1 74058.3 1194.84   3
  -2   1  -1 71600.5 853.953   2
   2   1   2 113525. 1620.91   7
  -2   1  -2 112033. 1712.32   3
   2  -1   2 112212. 1642.72   3
   2  -1   2 114610. 1501.79   7
   2  -1   2 111863. 1235.65   6
   2   1   2 113690. 1648.75   3
  -2   1  -2 111585. 1425.07   7
   2   1   2 110665. 1307.60   1
  -2  -1  -2 112048. 1536.85   7
   2  -1   2 111675. 1381.33   1
  -2  -1  -2 112920. 1692.00   3
  -2  -1  -2 109692. 1366.59   1
   2  -1   3 32751.8 638.501   6
   2   1   3 34529.1 992.059   3
   2  -1   3 35355.3 1012.08   3
  -2  -1  -3 32744.3 911.840   1
   2  -1   3 32309.5 875.666   1
   2  -1   3 32514.4 879.538   7
   2   1   3 31588.9 838.437   1
  -2   1  -3 32991.3 1045.23   3
  -2  -1  -3 31110.2 987.440   3
   2   1   3 33015.4 952.396   7
  -2   1  -4 144.369 130.541   3
   2   1   4-68.6975 154.926   1
   2  -1   4-26.1680 92.7210   1
   2  -1   4-51.6009 104.566   7
  -2  -1  -4 802.967 214.011   3
  -2  -1  -4 360.447 201.175   1
   2  -1   4-33.0822 49.5808   6
   2   1   4 581.374 164.293   7
   2   1   5 415.935 155.471   7
   2  -1   5 398.110 68.9463   6
  -2   1  -5 298.796 149.416   3
  -2  -1  -5 423.760 173.084   3
   2  -1   5 569.917 165.148   7
  -2  -1  -5 429.840 187.059   1
  -2  -1  -6 384.846 221.051   3
  -2   1  -6-40.9160 155.745   3
   2   1   6 484.231 195.336   7
  -2  -1  -6 692.605 251.753   1
   2  -1   6 66.5343 128.906   7
  -2  -1  -7 2652.54 389.521   3
   2  -1   7 3121.63 372.643   7
  -2   1  -7 2125.71 351.768   3
  -2  -1  -7 2294.13 384.686   1
   2   1   7 3295.05 410.473   7
  -2  -1  -8 721.081 218.466   3
   2   1   8 480.821 206.656   7
  -2   1  -8 504.640 246.685   3
   2  -1   8 292.883 138.882   7
  -2  -1  -9 594.459 274.417   3
   2   1   9 350.603 194.294   7
  -2   1  -9 22.3713 203.613   3
   2  -1   9 71.7651 178.501   7
  -2  -1 -10 1172.19 334.462   3
   2   1  10 668.105 247.590   7
  -2   1 -10 910.673 356.362   3
  -2  -1 -11 751.615 296.207   3
  -2   1 -11 1318.03 380.252   3
   2  -2 -12 456.323 222.040   2
   2   2 -11 396.308 202.970   2
   2  -2 -11 812.789 271.943   2
   2  -2 -11 810.079 401.123   1
   2   2 -10 5360.50 562.941   4
   2   2 -10 7385.84 663.934   2
   2  -2 -10 5934.84 633.358   2
   2  -2 -10 6684.34 786.514   1
   2   2  -9 4783.26 519.649   4
   2   2  -9 4609.68 447.927   5
   2  -2  -9 5075.22 456.405   4
   2  -2  -9 5398.15 668.842   1
   2  -2  -9 5096.56 563.174   2
   2   2  -9 4446.94 510.550   2
   2  -2  -8 36266.9 1577.52   1
   2   2  -8 36817.1 1182.15   5
   2  -2  -8 38031.4 1143.68   4
   2  -2  -8 37916.1 953.197   5
   2   2  -8 36543.5 1320.53   4
   2   2  -8 38929.0 1388.34   2
   2   2  -8 37206.0 1597.85   1
   2  -2  -7 279.037 159.252   1
   2   2  -7 555.991 167.341   5
   2  -2  -7 309.224 120.293   5
   2  -2  -7 471.487 152.041   4
  -2   2   7 174.073 88.7148   3
   2   2  -7 408.337 188.585   2
   2   2  -7 615.490 251.972   4
   2   2  -7 438.451 230.868   1
  -2  -2   6 268.270 128.881   3
  -2   2   6 286.917 92.1034   3
   2   2  -6 164.940 122.297   5
   2   2  -6 80.2638 133.038   2
   2  -2  -6 66.7029 109.522   1
   2  -2  -6 166.391 116.703   4
   2  -2  -6 151.052 77.0740   5
   2   2  -6 198.315 177.071   4
   2   2  -6 127.022 156.150   1
   2   2  -5 151.911 153.718   1
   2   2  -5 204.498 112.523   5
  -2   2   5 342.600 114.639   6
   2  -2  -5 100.576 148.441   1
  -2   2   5 184.337 64.4311   3
   2   2  -5 38.7741 106.864   2
   2  -2  -5 19.5627 71.3235   4
  -2  -2   5 572.264 180.359   3
   2   2  -5 49.7033 111.382   4
   2  -2  -5 106.386 50.0479   5
  -2   2   4 29195.2 551.583   3
   2   2  -4 28243.2 859.196   4
   2  -2  -4 29223.9 985.327   1
  -2   2   4 30283.6 949.173   1
   2   2  -4 28776.9 968.135   1
   2  -2  -4 29121.0 682.016   4
  -2  -2   4 30101.2 936.345   1
  -2   2   4 29803.5 783.709   6
   2   2  -4 30056.5 931.901   2
  -2  -2   4 30797.7 829.835   3
  -2  -2   3 17443.4 625.538   2
   2  -2  -3 17476.5 612.519   6
  -2  -2   3 18406.8 642.260   1
   2   2  -3 18045.0 650.060   1
   2  -2  -3 17753.5 672.425   1
  -2   2   3 17639.5 586.563   6
  -2   2   3 17318.2 621.729   1
   2  -2  -3 17262.3 468.098   4
   2   2  -3 18047.0 639.351   4
  -2  -2   3 17902.5 628.746   4
  -2   2   3 18395.6 488.047   4
   2   2  -3 16935.5 649.674   2
  -2  -2   3 17630.9 560.499   5
  -2   2   3 16062.2 355.994   3
   2   2  -2 235.906 102.760   2
  -2  -2   2 489.609 118.939   2
  -2  -2   2 354.834 85.2966   1
   2  -2  -2 358.598 82.2609   4
   2  -2  -2 469.645 117.486   6
  -2   2   2 371.875 95.2337   1
   2   2  -2 249.901 99.4823   4
  -2   2   2 437.610 110.865   6
   2   2  -2 208.522 83.0726   1
   2  -2  -2 428.848 109.848   1
  -2   2   2 282.699 81.1031   4
  -2  -2   2 459.820 103.004   4
  -2   2   1 583396. 2604.27   1
  -2   2   1 590456. 2477.77   3
   2   2  -1 620170. 3355.23   2
  -2  -2   1 608706. 3078.20   7
  -2  -2   1 587898. 2067.93   1
  -2  -2   1 601828. 3189.00   4
   2  -2  -1 606717. 3331.50   6
  -2   2   1 603092. 2710.58   4
  -2  -2   1 594908. 3178.47   2
   2  -2  -1 599852. 3072.57   2
   2   2  -1 601643. 3235.24   4
   2  -2   0 1592.71 143.064   2
   2   2   0 1641.93 187.836   7
  -2   2   0 1151.50 138.701   3
   2  -2   0 1829.95 196.440   6
   2  -2   0 1311.36 150.243   3
  -2  -2   0 1846.28 176.740   7
  -2   2   0 1542.59 144.300   2
   2   2   0 1808.01 190.933   4
  -2  -2   0 1707.08 181.702   4
  -2  -2   0 1615.64 166.313   2
  -2  -2  -1 50380.7 1052.55   3
  -2   2  -1 52572.8 1056.82   3
   2  -2   1 52297.2 1005.76   3
  -2   2  -1 50557.5 657.680   2
   2   2   1 52167.8 1049.27   7
  -2   2  -1 52565.2 913.201   7
   2   2   1 52736.3 640.077   1
  -2  -2  -1 53918.6 1001.27   7
  -2  -2  -1 52517.8 677.307   1
  -2  -2  -1 52361.2 997.725   4
  -2  -2  -2 669.435 95.5073   6
  -2  -2  -2 512.998 112.682   1
  -2   2  -2 707.929 115.275   7
   2  -2   2 621.657 127.918   7
  -2   2  -2 594.889 157.504   3
   2  -2   2 506.210 140.647   3
  -2  -2  -2 593.229 142.355   3
   2   2   2 551.878 152.411   7
   2   2   2 506.212 140.461   3
   2   2   2 517.242 108.389   1
  -2   2  -3 25621.2 923.501   3
   2  -2   3 24546.8 864.458   3
   2   2   3 23820.5 723.004   1
  -2  -2  -3 24222.9 870.412   3
   2   2   3 24017.7 828.182   3
   2  -2   3 24705.0 786.319   1
  -2  -2  -3 25124.3 807.937   1
   2  -2   3 23731.2 724.409   7
   2   2   3 25259.8 847.854   7
  -2   2  -4 23592.3 970.498   3
  -2  -2  -4 24142.0 948.608   3
   2  -2   4 26093.8 820.212   7
   2  -2   4 25526.5 896.361   1
  -2  -2  -4 23637.9 895.269   1
   2   2   4 26542.8 866.191   1
   2   2   4 25437.2 938.910   7
  -2  -2  -5 2050.30 319.866   1
  -2  -2  -5 2002.25 305.991   3
  -2   2  -5 1748.61 313.697   3
   2   2   5 2709.82 345.362   7
   2  -2   5 2056.63 259.845   7
  -2   2  -6 56336.5 1707.78   3
  -2  -2  -6 51985.8 1568.19   3
   2  -2   6 52244.6 1335.33   7
  -2  -2  -6 53601.8 1671.02   1
   2   2   6 52807.7 1534.74   7
   2   2   7 32068.7 1263.71   7
  -2  -2  -7 30262.5 1375.93   1
   2  -2   7 30063.7 394.861   6
  -2   2  -7 32952.8 1389.74   3
  -2  -2  -7 32420.7 1321.40   3
   2  -2   7 34942.5 1161.63   7
   2   2   8 622.404 267.115   7
  -2   2  -8 858.178 265.794   3
   2  -2   8 829.439 214.855   7
  -2  -2  -8 476.237 197.006   3
  -2  -2  -8 970.509 322.139   1
   2   2   9 2974.60 433.416   7
  -2  -2  -9 2352.51 411.347   3
  -2   2  -9 2306.71 419.346   3
   2  -2   9 3269.24 400.209   7
  -2  -2 -10 524.288 289.408   3
  -2   2 -10 449.056 313.086   3
   2   2  10 729.368 239.232   7
  -2   2 -11 3549.70 550.960   3
  -2  -2 -11 2412.04 443.741   3
  -2   2 -12 464.081 331.231   3
   2  -3 -12 5289.45 626.421   2
   2   3 -11 105.839 158.365   2
   2  -3 -11 305.872 217.259   2
   2   3 -11 444.850 210.129   4
   2  -3 -11 383.700 354.056   1
   2  -3 -10 369.218 286.103   1
   2   3 -10 356.635 200.667   2
   2   3 -10 810.368 283.493   4
   2  -3 -10 517.693 259.469   2
   2  -3  -9 6080.42 724.178   1
   2   3  -9 6089.68 590.919   4
   2   3  -9 7521.59 655.705   2
   2  -3  -9 7067.78 507.255   4
   2   3  -9 7079.28 566.651   5
   2  -3  -8 84942.4 1617.75   4
   2   3  -8 88639.8 1883.33   5
   2  -3  -8 88476.5 1344.58   5
   2  -3  -8 87847.8 2482.99   1
   2   3  -8 84500.2 2009.88   2
   2   3  -8 83723.6 2058.67   4
  -2   3   7 447.528 114.063   3
   2  -3  -7 481.321 113.911   5
   2   3  -7 507.616 198.844   2
   2   3  -7 648.194 225.024   4
   2  -3  -7 857.000 266.716   1
   2   3  -7 408.848 166.792   5
   2  -3  -7 618.701 154.437   4
   2  -3  -6 24870.1 554.920   5
   2  -3  -6 27911.7 1192.29   1
   2   3  -6 25495.8 986.322   2
   2  -3  -6 25931.3 740.816   4
   2   3  -6 25624.9 1009.69   4
   2   3  -6 25405.8 898.114   5
  -2   3   6 25193.0 639.736   3
   2   3  -6 25842.3 1136.90   1
   2  -3  -5 4378.03 452.461   1
   2   3  -5 4431.99 442.451   1
   2  -3  -5 3963.32 263.143   4
   2   3  -5 4867.07 369.126   5
  -2  -3   5 4850.95 384.730   3
  -2   3   5 4004.65 220.539   3
   2   3  -5 4527.61 398.290   2
   2   3  -5 4539.64 422.745   4
  -2   3   4 64508.7 672.003   3
  -2  -3   4 66515.0 1396.62   1
   2   3  -4 65464.2 1368.45   4
   2  -3  -4 65887.7 1223.35   6
   2   3  -4 66194.7 1461.45   1
   2  -3  -4 65022.1 1473.73   1
   2   3  -4 65194.7 1372.20   2
  -2   3   4 65588.2 1384.64   1
   2  -3  -4 63917.9 906.357   4
  -2  -3   4 65287.3 1276.94   3
  -2  -3   3 47056.6 1063.96   4
   2   3  -3 47641.2 1098.09   4
   2  -3  -3 48974.2 1123.02   1
   2  -3  -3 48856.2 1019.58   6
  -2  -3   3 47814.1 988.022   5
   2  -3  -3 48781.0 694.600   4
   2   3  -3 47576.1 1102.49   2
  -2   3   3 47145.0 1053.43   1
  -2   3   3 47867.7 719.779   4
  -2  -3   3 48036.6 1033.42   2
  -2  -3   3 49107.5 1047.81   1
  -2   3   2 60024.0 1032.19   1
  -2   3   2 59960.9 574.251   3
   2  -3  -2 62383.7 1138.89   6
  -2   3   2 60533.9 778.592   4
   2  -3  -2 59997.0 1080.87   1
   2   3  -2 64828.0 1170.70   4
  -2  -3   2 60416.5 1124.30   4
  -2  -3   2 61499.6 969.809   1
   2   3  -2 61264.0 1158.04   2
   2  -3  -2 62774.6 790.798   4
  -2  -3   2 60267.1 1097.76   2
   2   3  -1 992072. 4355.22   4
  -2  -3   1 940841. 3853.06   7
  -2   3   1 972153. 3403.37   4
  -2  -3   1 930303. 4066.62   2
   2  -3  -1 935055. 4260.10   6
   2  -3  -1 959958. 3694.49   1
   2   3  -1 955978. 4288.60   2
   2   3   0 848339. 4040.25   7
   2  -3   0 844087. 3067.11   2
   2   3   0 832440. 3968.60   4
   2  -3   1 5588.40 343.019   3
   2   3   1 5700.58 363.674   7
  -2  -3  -1 5136.37 328.375   4
  -2  -3  -1 5678.13 232.498   1
  -2  -3  -1 5969.60 353.139   7
  -2   3  -1 5321.38 356.817   3
  -2   3  -1 5394.19 196.776   2
   2   3   1 5116.85 207.666   1
  -2   3  -1 5489.22 295.067   7
   2  -3   1 5826.49 208.441   2
   2  -3   2 34157.5 786.609   7
  -2   3  -2 34492.6 994.329   3
  -2   3  -2 35922.9 447.126   2
  -2  -3  -2 35735.7 980.253   3
   2   3   2 33986.4 945.076   7
  -2  -3  -2 33480.6 848.735   4
  -2   3  -2 35975.9 776.525   7
  -2  -3  -2 35540.2 790.259   1
   2  -3   2 36408.5 961.614   3
   2   3   2 35404.1 738.758   1
  -2   3  -3 34496.2 1093.17   3
   2  -3   3 32690.7 1006.60   3
  -2  -3  -3 31684.2 997.691   3
   2  -3   3 34611.5 835.904   7
   2  -3   3 37403.7 989.406   1
  -2  -3  -3 36141.2 549.744   6
   2   3   3 35397.4 881.698   1
  -2   3  -3 35134.2 811.616   7
   2   3   3 34555.6 1036.70   7
   2   3   3 36410.7 1010.34   3
  -2  -3  -3 34280.6 941.746   1
  -2   3  -4 134264. 2355.54   3
  -2  -3  -4 136431. 2207.88   3
   2  -3   4 136689. 1790.11   7
  -2  -3  -4 135091. 2139.50   1
   2   3   4 131861. 2193.71   7
   2   3   4 136993. 1976.91   1
  -2  -3  -5 389.076 172.938   1
  -2  -3  -5 431.075 173.284   3
   2   3   5 546.073 181.075   7
   2  -3   5 491.741 128.222   7
  -2   3  -5 720.810 235.706   3
   2   3   6 33659.1 1270.30   7
  -2  -3  -6 34536.8 1271.86   3
  -2   3  -6 35129.8 1376.47   3
   2  -3   6 34156.0 1048.25   7
  -2  -3  -6 34763.1 1360.81   1
  -2  -3  -7 18443.3 992.629   3
  -2   3  -7 19728.0 1102.24   3
   2   3   7 18203.8 974.391   7
   2  -3   7 18239.1 809.383   7
  -2  -3  -7 18228.0 1071.01   1
   2  -3   8 1229.90 246.561   7
  -2   3  -8 1868.42 393.099   3
  -2  -3  -8 1332.42 287.426   3
   2   3   8 1252.46 287.623   7
  -2  -3  -8 1287.12 319.942   1
   2  -3   9 624.129 198.721   7
  -2   3  -9 1596.75 402.897   3
  -2  -3  -9 437.240 238.874   3
   2   3   9 767.307 266.333   7
  -2  -3  -9 1110.88 350.687   1
   2   3  10 582.381 268.157   7
  -2  -3 -10 575.157 255.504   3
  -2   3 -10 552.956 305.380   3
  -2  -3 -11 3064.55 502.720   3
  -2   3 -11 3222.13 582.734   3
   2   3  11 3685.16 512.885   7
   2  -4 -12 333.874 278.989   2
   2   4 -11 262.634 186.287   2
   2  -4 -11-3.78097 159.237   2
   2  -4 -11 122.719 246.652   1
   2   4 -11 177.369 229.257   4
   2   4 -10 163.424 143.916   2
   2   4 -10 688.167 222.348   5
   2  -4 -10 627.561 326.835   1
   2   4 -10 713.132 269.821   4
   2   4  -9 1041.60 268.795   2
   2  -4  -9 743.096 290.536   1
   2   4  -9 1102.88 259.164   5
   2   4  -9 738.347 236.478   4
   2  -4  -8 21189.8 766.677   4
   2  -4  -8 23709.7 1305.09   1
   2   4  -8 23113.2 1125.39   4
   2   4  -8 20871.7 1008.82   2
   2   4  -8 21759.9 972.711   5
   2  -4  -8 21832.8 615.562   5
  -2   4   7 6925.13 345.705   3
   2  -4  -7 6482.58 392.584   4
   2  -4  -7 7011.25 310.523   5
   2  -4  -7 7781.26 688.165   1
   2   4  -7 7041.31 532.748   5
   2   4  -7 7299.28 606.453   4
   2   4  -7 6025.28 522.612   2
   2   4  -6 2469.16 312.009   2
  -2   4   6 2199.41 177.808   3
   2  -4  -6 2162.27 355.989   1
   2  -4  -6 2115.03 205.647   4
   2  -4  -6 2081.96 141.152   5
   2   4  -6 2057.89 285.741   5
   2   4  -6 2474.29 354.572   4
   2  -4  -5 12411.4 410.281   4
   2   4  -5 10601.5 580.345   5
  -2   4   5 11903.6 324.204   3
   2  -4  -5 12613.4 743.953   1
   2   4  -5 11705.0 671.097   4
   2   4  -5 11804.0 637.058   2
  -2  -4   5 11219.6 589.014   3
   2  -4  -4 64016.3 1499.31   1
  -2  -4   4 63496.8 1370.34   1
  -2  -4   4 64069.7 1269.32   2
   2   4  -4 63525.5 1425.74   4
  -2  -4   4 63858.6 1336.18   3
  -2   4   4 62934.6 1376.21   1
   2  -4  -4 65195.9 797.645   4
   2  -4  -4 63822.7 1221.02   6
   2   4  -4 65371.4 1380.01   2
  -2   4   3 118.775 107.037   1
  -2  -4   3 144.343 89.3746   1
   2  -4  -3-67.1055 97.5014   1
  -2  -4   3 132.179 106.194   2
   2  -4  -3 293.087 127.041   6
  -2  -4   3-2.06781 105.396   5
   2  -4  -3 32.4826 45.8075   4
  -2   4   3 112.004 67.1376   4
   2   4  -3 68.5175 100.053   2
   2   4  -3 142.989 131.104   4
  -2  -4   2 3908.35 253.661   7
   2  -4  -2 4097.19 307.617   6
  -2   4   2 3859.94 183.795   4
  -2  -4   2 4018.75 295.723   2
  -2   4   2 3488.51 263.426   1
   2   4  -2 3746.85 322.522   4
  -2  -4   2 4074.01 309.600   4
   2  -4  -2 3660.81 286.046   1
  -2  -4   2 4005.81 264.977   1
   2   4  -2 4078.44 321.102   2
  -2  -4   1 652158. 3666.51   4
  -2  -4   1 648007. 3543.47   2
   2   4  -1 647662. 3385.18   7
  -2   4   1 636963. 2667.24   3
  -2  -4   1 648638. 3237.49   7
   2  -4  -1 640095. 3306.26   1
  -2   4   0 730666. 3608.90   3
   2   4   0 754624. 3887.43   7
  -2  -4   0 756226. 3709.90   7
   2   4   0 733808. 3863.01   4
   2  -4   0 754089. 3453.59   3
  -2  -4   0 758182. 3755.98   4
   2  -4   0 752260. 2938.15   2
   2  -4   1 28534.7 436.362   2
  -2  -4  -1 29297.2 795.219   7
  -2   4  -1 27709.1 649.662   7
  -2  -4  -1 27937.8 760.724   4
   2  -4   1 28401.3 778.768   3
   2   4   1 27506.9 757.903   4
  -2  -4  -1 28618.2 567.876   1
   2   4   1 29018.4 554.876   1
   2   4   1 28830.9 829.150   7
  -2   4  -1 28243.2 822.013   3
  -2   4  -2 597.417 151.725   3
  -2  -4  -2 662.846 151.478   4
   2   4   2 866.108 204.466   7
  -2   4  -2 786.782 114.943   7
  -2  -4  -2 852.141 160.764   3
  -2  -4  -2 684.125 132.261   1
   2   4   2 649.980 115.121   1
   2  -4   2 713.631 155.945   3
  -2   4  -3 38933.6 1189.15   3
   2  -4   3 41049.4 873.714   7
  -2  -4  -3 39230.4 1110.95   3
  -2   4  -3 41143.0 853.883   7
  -2  -4  -3 41091.1 1030.08   1
   2   4   3 41585.0 962.488   1
   2   4   3 41874.0 1195.04   7
  -2  -4  -3 41686.0 995.939   4
  -2  -4  -4 6906.16 511.895   3
   2   4   4 7084.30 452.915   1
   2   4   4 8077.63 568.805   7
  -2   4  -4 6266.14 529.082   3
   2  -4   4 6954.60 397.818   7
  -2  -4  -4 6591.75 483.162   1
  -2   4  -5 35119.8 1314.17   3
  -2  -4  -5 37841.9 1271.94   1
   2  -4   5 36438.7 964.321   7
  -2  -4  -5 35969.7 1215.01   3
  -2   4  -6 451.514 206.440   3
  -2  -4  -6 271.630 151.238   1
   2  -4   6 407.317 149.922   7
  -2  -4  -6 680.759 226.451   3
  -2   4  -7 39048.0 1570.10   3
  -2  -4  -7 39505.1 1434.29   3
  -2  -4  -7 40867.8 1595.27   1
   2  -4   7 41160.3 1170.53   7
   2   4   7 41566.2 1505.61   7
  -2  -4  -8 1124.86 307.478   1
  -2   4  -8 1585.57 397.775   3
   2   4   8 1668.78 316.022   7
  -2   4  -8 1685.50 212.896   2
  -2  -4  -8 1288.71 310.232   3
   2  -4   8 1774.46 260.870   7
   2   4   9 65.9446 155.990   7
  -2  -4  -9 298.234 205.846   3
  -2   4  -9 336.674 294.585   3
  -2  -4  -9 265.450 168.297   1
  -2  -4 -10 8149.73 747.794   3
  -2  -4 -10 6401.28 787.151   1
   2   4  10 7424.32 720.320   7
  -2   4 -10 8857.82 870.441   3
   2   4  11 7490.93 731.378   7
  -2   4 -11 9407.97 904.926   3
   2  -5 -12 528.828 287.301   2
   2   5 -11 119.584 176.828   2
   2  -5 -11 335.414 302.664   1
   2   5 -11 148.291 224.368   4
   2   5 -10 2497.49 386.239   2
   2   5 -10 2834.23 406.851   5
   2  -5 -10 2885.99 520.659   1
   2   5 -10 2859.18 449.038   4
   2   5  -9 1377.51 320.133   2
   2   5  -9 1467.44 314.060   5
   2  -5  -9 732.662 266.206   1
   2   5  -9 1736.96 376.159   4
   2   5  -8 2270.12 351.477   5
   2   5  -8 2358.89 343.742   2
   2  -5  -8 2123.45 226.982   4
   2   5  -8 2724.48 431.579   4
   2  -5  -8 1996.90 417.341   1
  -2   5   7 9272.73 371.286   3
   2  -5  -7 8772.37 748.430   1
   2   5  -7 9612.02 705.464   4
   2  -5  -7 9424.49 427.938   4
   2   5  -7 9181.36 630.421   5
   2   5  -7 8325.95 607.784   2
   2  -5  -7 8814.54 301.671   5
   2   5  -6 4043.55 401.606   5
   2  -5  -6 2559.97 385.804   1
   2   5  -6 3280.54 397.209   4
   2   5  -6 3170.70 350.700   2
   2  -5  -6 3073.90 219.506   4
   2   5  -5 646.019 184.188   2
   2  -5  -5 281.717 103.855   6
   2   5  -5 665.222 186.358   5
   2   5  -5 492.028 161.809   4
   2  -5  -5 800.173 228.958   1
   2  -5  -5 523.065 80.6893   4
   2   5  -4-42.0993 113.301   2
   2  -5  -4 50.7342 36.2883   4
  -2  -5   4 34.0919 136.141   3
   2  -5  -4 104.126 88.9474   6
  -2  -5   4 125.049 110.198   1
  -2  -5   4 121.756 113.489   2
   2   5  -4-25.0672 129.026   4
   2  -5  -4 74.3368 112.992   1
  -2  -5   3 1226.96 191.380   1
  -2  -5   3 1272.45 186.773   2
   2  -5  -3 1165.17 189.997   6
  -2   5   3 1318.43 188.118   1
  -2  -5   3 1516.11 158.611   7
  -2  -5   3 1650.73 231.039   5
  -2   5   3 1109.46 96.7852   4
   2  -5  -3 1545.88 241.881   1
   2   5  -3 1337.17 225.136   4
   2   5  -3 1512.93 223.923   2
   2  -5  -2 5184.86 165.713   3
  -2  -5   2 5151.26 372.779   4
   2   5  -2 4453.68 359.447   4
  -2  -5   2 4895.92 281.949   7
  -2  -5   2 4902.55 334.074   2
  -2   5   2 5329.97 211.651   4
   2  -5  -2 4559.75 335.515   1
  -2   5   2 4930.82 329.072   1
   2   5  -2 5546.32 373.281   2
  -2   5   2 4991.55 180.170   3
  -2   5   1 56932.5 843.763   3
  -2  -5   1 58272.1 992.370   7
   2  -5  -1 59161.7 816.019   3
   2  -5  -1 58664.6 1078.16   1
   2   5  -1 54983.9 1139.56   4
   2   5  -1 55211.9 1017.14   7
  -2  -5   1 56716.8 1135.38   4
  -2  -5   1 57176.6 1092.34   2
  -2  -5   0 34928.3 869.216   4
   2  -5   0 38382.5 806.191   3
   2   5   0 35960.5 875.895   7
   2   5   0 35109.2 879.413   4
  -2  -5   0 35796.6 835.451   7
  -2   5   0 36654.3 832.562   3
   2  -5   1 8.31551 37.1647   2
  -2  -5  -1 35.2475 63.1079   1
   2   5   1-51.0597 91.4355   4
   2  -5   1 173.266 97.5687   3
  -2   5  -1 2.23312 112.064   3
   2   5   1-143.964 116.587   7
  -2  -5  -1-11.9989 68.8228   4
   2  -5   2 16735.9 679.905   3
  -2  -5  -2 15746.2 678.319   3
   2   5   2 17407.2 728.274   7
  -2   5  -2 16763.4 720.645   3
  -2  -5  -2 17780.2 587.985   1
  -2   5  -2 16674.1 506.659   7
  -2  -5  -2 17399.2 618.475   4
   2   5   2 16041.9 528.851   1
  -2   5  -3 25284.5 967.605   3
  -2  -5  -3 23277.3 865.723   3
   2  -5   3 24872.0 659.715   7
  -2   5  -3 25416.8 641.315   7
   2   5   3 23329.9 933.661   7
  -2  -5  -3 23836.4 807.458   1
  -2  -5  -3 26578.1 794.995   4
   2   5   3 25379.6 752.288   1
   2  -5   4-0.14529 56.3820   7
  -2  -5  -4-17.6455 29.8227   6
   2   5   4 88.1031 97.4421   1
  -2  -5  -4-178.965 133.297   1
  -2  -5  -4 18.8298 123.787   3
  -2  -5  -4 85.6090 86.8047   4
  -2   5  -4-122.857 162.614   3
   2  -5   5 2193.66 240.519   7
  -2  -5  -5 2060.45 303.298   3
  -2  -5  -5 2602.12 357.958   1
  -2   5  -5 2176.65 147.663   2
  -2   5  -5 2629.73 382.789   3
  -2   5  -6 4511.22 533.221   3
   2  -5   6 4126.28 336.880   7
  -2  -5  -6 4290.47 472.783   3
  -2   5  -6 4377.06 246.412   2
  -2  -5  -6 4295.65 491.368   1
  -2   5  -7 17677.9 1080.41   3
  -2  -5  -7 18514.4 1079.48   1
  -2  -5  -7 17486.1 952.927   3
   2  -5   7 17950.5 734.254   7
  -2   5  -7 19406.4 595.772   2
   2   5   8 3075.98 461.826   7
  -2   5  -8 4128.39 592.624   3
  -2  -5  -8 3157.93 426.329   3
  -2  -5  -8 3262.38 491.784   1
   2  -5   8 2970.55 321.747   7
  -2  -5  -9 417.014 241.991   1
  -2   5  -9 452.395 319.502   3
  -2  -5  -9-89.0776 158.838   3
   2   5   9 268.818 235.114   7
  -2  -5 -10 351.727 218.695   3
   2   5  10 59.2240 158.861   7
  -2   5 -10 128.752 222.362   3
  -2  -5 -10 333.430 284.792   1
  -2   5 -11 926.929 412.537   3
  -2  -5 -11 316.519 196.860   1
   2   5  11 639.132 266.016   7
   2  -6 -12 1040.17 358.573   2
   2  -6 -11-52.8706 238.918   1
   2   6 -11 291.102 257.069   4
   2   6 -10 438.267 186.364   2
   2  -6 -10 399.778 281.064   1
   2   6 -10 556.624 226.390   5
   2   6 -10 367.067 233.584   4
   2   6  -9 868.303 253.645   2
   2   6  -9 647.663 226.448   5
   2  -6  -9 376.092 273.955   1
   2   6  -9 1092.77 314.090   4
   2   6  -8 820.113 240.061   2
   2  -6  -8 583.764 267.233   1
   2   6  -8 633.745 199.160   5
   2  -6  -8 775.411 139.191   4
   2   6  -8 814.564 304.588   4
   2   6  -7 2256.15 328.654   2
   2  -6  -7 1504.42 336.369   1
   2  -6  -7 1639.93 104.798   5
   2   6  -7 1899.36 318.583   5
   2  -6  -7 1989.03 182.214   4
   2   6  -7 2553.85 434.846   4
   2  -6  -6 8339.10 297.856   4
   2   6  -6 8054.72 552.158   2
   2   6  -6 8790.16 655.303   4
   2  -6  -6 8059.89 668.735   1
   2   6  -6 8615.57 607.412   5
   2   6  -5-98.6720 135.928   5
   2  -6  -5 250.740 45.1313   4
   2  -6  -5 315.859 122.949   6
   2  -6  -5 526.594 195.827   1
   2   6  -5 326.051 146.274   4
   2   6  -5 472.980 154.415   2
   2   6  -4 41837.9 1120.45   2
   2  -6  -4 44369.1 1302.48   1
  -2  -6   4 43351.6 1054.84   2
  -2  -6   4 41904.4 1160.90   1
   2  -6  -4 42774.1 1056.54   6
   2   6  -4 41295.2 1245.89   4
  -2  -6   4 38748.7 1205.71   3
  -2  -6   3 8959.87 487.092   1
   2   6  -3 9394.89 518.094   2
  -2  -6   3 8910.18 367.947   7
  -2  -6   3 9784.24 532.596   5
   2   6  -3 9318.80 555.901   4
  -2  -6   3 9817.35 486.631   2
   2  -6  -3 9458.55 554.436   1
  -2   6   3 9221.12 513.784   1
   2  -6  -2 8475.88 241.603   3
   2  -6  -2 9055.92 481.891   1
  -2  -6   2 7736.19 465.536   5
  -2  -6   2 8476.53 368.927   7
  -2   6   2 8453.94 301.765   5
  -2   6   2 8737.58 267.804   4
   2   6  -2 8377.89 500.240   4
  -2  -6   2 8289.97 442.279   2
  -2  -6   2 8724.87 499.415   4
  -2   6   2 8304.30 453.371   1
  -2   6   1 241.749 94.6780   3
   2   6  -1 51.5209 80.1138   7
   2  -6  -1 276.603 112.563   1
  -2  -6   1 205.989 88.2410   7
   2   6  -1 41.9631 116.284   4
  -2  -6   1 167.811 105.789   2
  -2  -6   1 79.6871 87.5456   4
   2  -6  -1 73.7654 71.0625   3
  -2   6   0 12305.4 504.784   3
   2   6   0 12068.9 527.042   4
  -2  -6   0 11192.7 478.939   7
   2  -6   0 12198.8 476.207   3
  -2  -6   0 11805.7 529.026   4
   2   6   0 11768.4 529.489   7
  -2  -6  -1 1003.30 132.229   1
   2  -6   1 1224.01 196.025   3
  -2   6  -1 1283.93 221.216   3
   2   6   1 1082.68 194.307   7
   2   6   1 1247.65 187.911   4
  -2  -6  -1 982.097 164.225   4
  -2   6  -2 8419.90 355.895   7
   2  -6   2 8049.99 498.662   3
  -2   6  -2 7729.07 524.218   3
   2   6   2 8346.21 530.584   7
  -2  -6  -2 8152.47 424.593   1
  -2  -6  -2 8484.42 438.930   4
   2   6   2 7789.98 388.256   1
  -2   6  -3 1632.45 267.140   3
   2   6   3 1521.70 201.807   1
  -2  -6  -3 1768.67 252.778   1
  -2  -6  -3 1555.94 208.005   4
  -2   6  -3 2021.82 184.640   7
  -2  -6  -3 1373.59 226.727   3
   2   6   3 1696.04 296.599   7
   2  -6   4 212.132 72.4149   7
  -2   6  -4 392.846 178.399   3
  -2  -6  -4 186.444 133.810   1
  -2  -6  -4 334.987 144.124   3
  -2  -6  -4 561.647 155.971   4
  -2   6  -5-6.34080 19.3540   2
  -2  -6  -5 118.093 112.470   1
  -2  -6  -5 5.78895 115.167   3
  -2   6  -5 223.112 201.840   3
   2  -6   5 32.1999 75.8455   7
  -2  -6  -6 14232.1 815.837   3
   2  -6   6 15151.1 597.402   7
  -2  -6  -6 14064.2 876.333   1
  -2   6  -6 14609.0 399.644   2
  -2   6  -6 15540.0 975.448   3
  -2   6  -7-68.3988 75.2799   2
  -2  -6  -7 121.942 185.398   1
  -2  -6  -7-104.246 168.482   3
   2  -6   7 139.978 111.056   7
  -2  -6  -8 1741.14 356.666   1
  -2  -6  -8 2251.54 384.534   3
  -2   6  -8 3311.72 540.223   3
   2  -6   8 1763.37 239.369   7
  -2  -6  -9 0.92831 177.998   1
  -2   6  -9 177.759 296.219   3
   2   6   9-71.0875 215.533   7
  -2  -6  -9-165.455 224.303   3
  -2  -6 -10 808.709 373.644   1
   2   6  10 441.333 211.611   7
  -2  -6 -10 489.608 253.806   3
  -2   6 -10 685.402 316.706   3
  -2   6 -11 196.699 253.960   3
   2   6  11 102.085 225.445   7
  -2  -6 -11 82.7246 265.602   1
   2   7 -12 400.852 320.207   4
   2  -7 -11 2071.91 499.843   1
   2   7 -11 1233.73 367.503   4
   2   7 -10 218.108 161.501   2
   2   7 -10 24.8401 147.244   5
   2  -7 -10 36.1032 238.896   1
   2   7 -10 365.523 269.017   4
   2   7  -9 380.180 192.955   2
   2   7  -9 854.326 273.485   5
   2  -7  -9 277.817 174.753   1
   2   7  -9 209.743 220.488   4
   2  -7  -8 9802.73 870.681   1
   2   7  -8 9003.41 693.934   5
   2   7  -8 8558.89 636.705   2
   2   7  -8 8775.42 766.187   4
   2   7  -7 13080.4 879.427   4
   2  -7  -7 12409.3 348.381   4
   2  -7  -7 13114.3 932.742   1
   2   7  -7 12158.5 783.409   5
   2   7  -7 13103.7 750.679   2
   2   7  -6 828.586 200.187   2
   2   7  -6 1438.47 288.195   5
   2   7  -6 1231.81 285.695   4
   2  -7  -6 1080.02 282.652   1
   2  -7  -6 1209.07 191.357   6
   2  -7  -5 3751.83 330.910   6
   2   7  -5 3897.02 375.764   2
   2   7  -5 3573.79 400.303   5
   2  -7  -5 3555.09 429.997   1
   2   7  -5 3298.60 416.882   4
   2  -7  -4 18539.3 720.570   6
   2  -7  -4 18044.9 858.714   1
  -2  -7   4 19666.7 712.335   2
   2   7  -4 17099.9 836.812   4
   2   7  -4 18193.7 761.264   2
  -2  -7   4 18696.7 523.217   7
  -2  -7   3 3630.47 234.885   7
   2  -7  -3 3765.40 373.690   1
   2   7  -3 3403.75 317.777   2
   2   7  -3 3199.23 352.611   4
  -2  -7   3 3595.02 308.328   2
  -2   7   3 3132.66 307.361   1
  -2  -7   3 3694.74 360.778   5
   2  -7  -2 50578.7 676.687   3
   2   7  -2 49593.7 944.411   7
   2   7  -2 51463.8 1261.42   4
  -2  -7   2 50130.9 899.478   7
  -2  -7   2 50955.5 1108.73   2
  -2   7   2 50627.9 794.863   5
  -2  -7   2 51120.6 1214.69   5
   2  -7  -2 50170.7 1201.47   1
  -2  -7   2 48532.8 1209.89   4
   2   7  -1 8486.23 500.979   4
   2  -7  -1 8462.00 352.187   3
   2  -7  -1 9195.02 497.368   1
  -2  -7   1 8758.47 482.664   4
   2   7  -1 8519.70 420.899   7
  -2  -7   1 7878.04 386.627   7
  -2   7   1 8318.43 382.970   3
   2   7   0 294.239 129.422   4
  -2  -7   0 507.032 145.663   4
   2  -7   0 353.354 101.976   3
  -2   7   0 807.848 176.294   3
   2   7   0 160.033 88.3026   7
  -2  -7  -1 826.688 133.836   1
   2  -7   1 728.459 138.824   3
  -2  -7  -1 637.489 151.268   4
  -2   7  -1 931.297 220.203   3
   2   7   1 706.851 163.538   4
   2   7   1 624.270 161.390   7
  -2   7  -2 60357.3 1459.53   3
   2  -7   2 63161.0 1386.47   3
   2   7   2 61906.9 1119.67   1
  -2  -7  -2 61089.9 1193.06   1
  -2  -7  -2 61871.6 1176.89   4
   2   7   2 61803.8 1485.54   7
   2   7   2 60900.8 1230.41   4
  -2   7  -2 60140.4 955.034   7
  -2   7  -3 6629.40 545.121   3
  -2   7  -3 6274.38 306.565   7
  -2  -7  -3 6005.06 420.217   1
  -2  -7  -3 6020.67 460.565   3
   2   7   3 6531.15 410.833   1
  -2  -7  -3 6257.65 392.534   4
  -2  -7  -4 6422.40 494.994   3
  -2  -7  -4 5733.43 463.195   1
  -2  -7  -4 6110.17 393.994   4
  -2   7  -4 6053.34 563.808   3
  -2   7  -5 1850.76 375.872   3
  -2  -7  -5 1154.11 260.267   1
  -2  -7  -5 1440.27 267.101   3
  -2  -7  -5 1394.68 96.4122   6
   2  -7   5 1263.07 162.753   7
   2  -7   6 3833.76 284.034   7
  -2  -7  -6 3307.45 453.195   1
  -2  -7  -6 3474.64 417.454   3
  -2   7  -6 3847.81 541.826   3
  -2   7  -6 3232.75 151.287   2
  -2  -7  -7 700.657 311.046   1
  -2  -7  -7 63.4461 126.829   3
   2  -7   7 68.3591 90.7716   7
  -2   7  -7 527.795 323.204   3
  -2  -7  -8 11992.1 829.688   3
  -2  -7  -8 10575.8 879.414   1
  -2   7  -8 11686.4 946.136   3
  -2  -7  -9 1394.69 375.399   1
   2   7   9 1958.01 405.819   7
  -2  -7  -9 1406.74 307.626   3
  -2   7  -9 1724.61 449.762   3
  -2  -7 -10 3521.42 593.545   1
  -2  -7 -10 3563.00 476.117   3
  -2   7 -10 5392.15 721.329   3
   2   7  10 4327.32 606.046   7
  -2   7 -11 1442.90 419.709   3
   2   7  11 736.947 271.953   7
   2   8 -12 1256.49 415.302   4
   2  -8 -11 1940.87 488.839   1
   2   8 -11 1272.39 392.575   4
   2  -8 -10 4181.17 633.541   1
   2   8 -10 3399.19 501.366   5
   2   8 -10 3690.16 454.288   2
   2   8 -10 3328.00 559.455   4
   2  -8  -9 457.303 247.707   1
   2   8  -9 231.738 180.447   5
   2   8  -9 632.349 274.204   4
   2   8  -9 708.962 226.734   2
   2  -8  -8 22347.8 1297.96   1
   2   8  -8 19342.8 1054.92   5
   2   8  -8 20032.0 1151.05   4
   2   8  -8 20198.7 959.930   2
   2   8  -7 534.940 205.202   5
   2  -8  -7 149.112 212.244   1
   2   8  -7 367.293 232.523   4
   2   8  -7 451.094 183.715   2
   2   8  -6 12463.1 690.221   2
   2   8  -6 13547.9 810.033   5
   2  -8  -6 11797.5 831.242   1
   2  -8  -6 12110.0 593.719   6
   2   8  -6 11602.8 800.037   4
   2   8  -5 487.952 204.315   5
   2   8  -5 485.502 194.457   4
  -2  -8   5 325.763 86.1513   7
   2  -8  -5 294.886 140.799   6
   2   8  -5 213.118 109.151   2
   2  -8  -5 104.116 179.237   1
  -2  -8   4 3854.14 235.207   7
   2  -8  -4 3382.07 399.132   1
   2   8  -4 3632.54 354.475   2
   2   8  -4 3444.45 393.584   4
  -2  -8   3 1155.17 179.867   2
   2  -8  -3 1057.92 78.3676   3
  -2  -8   3 1122.05 136.348   7
   2   8  -3 1028.90 235.582   4
   2  -8  -3 1310.32 237.996   1
   2  -8  -2 5390.44 246.747   3
  -2  -8   2 5072.88 302.001   7
  -2   8   2 4754.34 278.708   5
   2   8  -2 4512.94 298.903   7
  -2  -8   2 4777.43 392.767   5
  -2  -8   2 4884.14 358.015   2
   2   8  -2 5374.71 441.950   4
  -2  -8   2 5158.14 422.544   4
   2  -8  -2 5691.74 426.034   1
   2  -8  -1 46193.4 878.628   3
  -2  -8   1 47852.8 1157.25   4
   2   8  -1 46147.7 1003.60   7
   2   8  -1 45538.9 1182.70   4
   2  -8  -1 48315.4 1181.19   1
  -2   8   1 44611.7 938.618   3
  -2   8   0 1512.50 218.916   3
   2   8   0 1325.71 204.664   7
   2   8   0 987.945 197.638   4
   2  -8   0 1164.06 159.253   3
  -2  -8   0 1098.90 175.856   4
   2  -8   1 16117.2 673.618   3
  -2  -8  -1 16433.8 601.189   1
   2   8   1 16930.7 734.936   7
   2   8   1 15724.5 651.502   4
  -2  -8  -1 16930.3 645.865   4
  -2   8  -1 15678.9 714.728   3
   2   8   2 47664.0 1339.74   7
  -2   8  -2 47912.4 839.210   7
  -2   8  -2 47685.6 1330.74   3
   2   8   2 47003.7 1113.88   4
  -2  -8  -2 47695.3 1051.26   4
  -2  -8  -2 46511.8 1091.91   1
  -2  -8  -3 277.218 139.203   1
  -2   8  -3 608.248 230.510   3
  -2  -8  -3 212.286 103.221   4
  -2   8  -3 228.650 76.1938   7
   2   8   3 448.980 155.463   1
  -2  -8  -3 278.611 162.182   3
  -2  -8  -4 5770.61 483.792   3
  -2  -8  -4 5276.18 466.901   1
  -2  -8  -4 5140.38 367.272   4
  -2   8  -4 6129.71 581.732   3
  -2  -8  -5 4130.88 424.988   3
  -2  -8  -5 3897.19 443.709   1
  -2   8  -5 3440.40 480.273   3
  -2  -8  -6 20719.2 983.207   3
  -2  -8  -6 21331.6 1098.32   1
  -2   8  -6 21350.7 1184.66   3
  -2  -8  -7 263.309 196.795   1
  -2   8  -7 354.106 277.560   3
   2  -8   7 212.589 94.6549   7
  -2  -8  -7-122.910 157.530   3
  -2   8  -8 687.654 302.396   3
  -2  -8  -8 824.740 280.954   1
  -2  -8  -8 862.399 282.194   3
  -2  -8  -9 559.757 265.537   1
  -2   8  -9 1125.43 385.332   3
  -2  -8  -9 784.768 261.958   3
   2   8  10 2517.72 491.275   7
  -2  -8 -10 2340.80 509.386   1
  -2   8 -10 3229.35 643.434   3
   2   8  11 1713.51 420.479   7
   2   9 -12 8071.67 838.510   4
   2   9 -11 631.645 337.976   4
   2  -9 -10 326.292 298.151   1
   2   9 -10 163.844 173.273   5
   2   9 -10 222.142 286.028   4
   2   9 -10 412.270 199.890   2
   2  -9  -9 2559.28 525.501   1
   2   9  -9 1723.04 367.052   5
   2   9  -9 1417.39 356.755   4
   2   9  -9 2096.28 334.178   2
   2   9  -8 307.918 248.059   4
   2   9  -8 360.425 178.740   5
   2  -9  -8 734.422 310.391   1
   2   9  -8 542.245 192.881   2
   2   9  -7 1968.04 365.798   5
   2  -9  -7 2339.95 280.645   6
   2  -9  -7 1704.04 384.694   1
   2   9  -7 2307.77 396.968   4
   2   9  -7 2636.79 349.146   2
   2   9  -6 351.928 222.125   4
  -2  -9   6 57.1149 61.1373   7
   2   9  -6-129.711 211.740   5
   2  -9  -6-146.718 207.999   1
   2   9  -6 50.1887 119.524   2
   2  -9  -6 396.172 153.162   6
  -2  -9   5 19135.4 496.005   7
   2  -9  -5 19331.7 782.459   6
   2   9  -5 20246.6 980.591   5
   2   9  -5 20517.3 1016.11   4
   2   9  -5 18652.8 830.031   2
   2  -9  -5 17686.1 968.138   1
  -2  -9   4 13916.9 431.871   7
   2  -9  -4 12862.3 771.136   1
   2   9  -4 11927.7 746.746   4
  -2  -9   3 2497.62 270.534   2
   2  -9  -3 2595.99 149.930   3
   2  -9  -3 1588.86 259.924   1
   2   9  -3 2164.40 303.151   4
  -2  -9   3 2613.29 198.505   7
   2  -9  -2 31842.8 663.989   3
  -2   9   2 31284.3 766.272   5
  -2  -9   2 31100.1 752.690   7
   2   9  -2 30898.9 1057.02   4
   2  -9  -2 31550.5 1047.67   1
  -2  -9   2 32442.0 934.212   2
   2   9  -2 31770.2 794.543   7
   2  -9  -1 131121. 1569.80   3
   2   9  -1 128054. 1748.58   7
  -2   9   1 129103. 1743.88   5
  -2  -9   1 127918. 1954.60   4
   2   9  -1 127315. 2023.72   4
   2  -9   0 1474.36 208.577   3
   2   9   0 1804.26 237.366   7
   2   9   0 1429.07 230.628   4
  -2   9   0 1658.76 231.766   3
  -2  -9   0 1176.63 196.846   4
   2  -9   1 6346.26 429.740   3
   2   9   1 7042.17 493.104   7
   2   9   1 6940.22 448.561   4
  -2  -9  -1 6481.48 415.013   4
  -2  -9  -1 6194.28 400.130   1
  -2   9  -1 6078.78 483.129   3
  -2  -9  -2 46048.5 1066.77   4
   2   9   2 47672.4 1370.74   7
   2   9   2 44501.3 1113.22   4
  -2  -9  -2 47624.0 1146.92   1
  -2   9  -2 46290.2 1360.69   3
  -2  -9  -3 7229.62 502.475   1
  -2  -9  -3 6739.15 406.075   4
  -2   9  -3 7386.28 318.877   7
   2   9   3 7190.45 445.065   1
  -2   9  -3 6229.79 550.856   3
  -2  -9  -4 8873.61 603.291   3
  -2  -9  -4 8351.69 580.958   1
  -2  -9  -4 8544.04 470.775   4
  -2   9  -4 8961.56 708.238   3
  -2  -9  -5 18.4042 135.397   1
  -2  -9  -5 101.403 125.857   3
  -2   9  -5 108.351 222.203   3
  -2  -9  -6 113.859 160.468   1
  -2   9  -6 130.690 249.966   3
  -2  -9  -6 30.5702 126.478   3
  -2  -9  -7 9243.23 695.665   3
  -2  -9  -7 9660.85 796.554   1
  -2   9  -7 9808.10 874.548   3
  -2  -9  -8 224.365 154.954   3
  -2  -9  -8 562.379 261.126   1
  -2  -9  -9 5969.38 715.270   1
  -2  -9  -9 5123.85 554.874   3
  -2   9  -9 5785.38 734.072   3
  -2  -9 -10 197.591 192.835   1
  -2   9 -10 317.442 320.383   3
   2   9  10 110.548 191.667   7
   2  10 -11 770.132 269.538   5
   2  10 -11 1453.51 414.867   4
   2  10 -10 909.008 322.508   5
   2 -10 -10 353.015 311.327   1
   2  10 -10 1060.00 380.382   4
   2  10  -9 1457.88 364.828   5
   2 -10  -9 1619.82 416.339   1
   2  10  -9 1272.95 270.116   2
   2  10  -9 1512.54 423.172   4
   2  10  -8 1820.92 308.558   2
   2  10  -8 2036.44 390.093   5
   2 -10  -8 1849.98 445.532   1
   2  10  -8 1667.16 384.763   4
   2  10  -7 657.119 200.228   2
   2 -10  -7 818.151 183.853   6
   2  10  -7 597.678 192.567   5
   2  10  -7 874.698 299.885   4
   2 -10  -7 594.454 215.343   1
   2 -10  -6 2158.03 277.909   6
  -2 -10   6 2418.43 168.290   7
   2  10  -6 2279.28 378.080   5
   2  10  -6 2706.69 345.493   2
   2  10  -6 2283.42 415.835   4
   2 -10  -6 2677.91 420.805   1
  -2 -10   5 54355.5 796.743   7
   2 -10  -5 52582.0 1694.82   1
   2  10  -5 53875.5 1694.33   4
   2 -10  -4 22482.0 357.864   3
   2 -10  -4 21562.9 347.336   3
   2 -10  -4 23140.8 1043.02   1
   2  10  -4 21592.5 1026.96   4
  -2 -10   4 22706.6 543.025   7
  -2 -10   3 150.603 82.3534   7
   2 -10  -3 86.1626 61.0270   3
   2 -10  -3 46.5417 122.864   1
   2  10  -3 10.1470 126.396   4
   2 -10  -2 3182.85 237.789   3
   2  10  -2 2732.56 238.616   7
  -2  10   2 2464.43 235.220   5
   2  10  -2 2914.06 389.153   4
   2 -10  -2 2973.51 343.893   1
   2 -10  -1 16215.8 586.759   3
  -2  10   1 15758.1 656.891   5
   2  10  -1 16463.9 640.106   7
   2  10  -1 16116.8 754.408   4
   2 -10   0 4157.00 336.431   3
   2  10   0 4403.93 365.175   7
   2  10   0 4320.07 379.380   4
  -2 -10   0 3889.05 353.583   4
  -2  10   0 4201.14 380.619   3
   2 -10   1 6815.41 458.991   3
   2  10   1 6983.23 458.399   4
   2  10   1 6587.53 492.847   7
  -2 -10  -1 6978.54 443.907   1
  -2 -10  -1 7057.37 441.494   4
  -2  10  -1 6953.07 518.447   3
  -2  10  -2 95.1619 146.209   3
  -2 -10  -2 168.758 115.337   1
   2  10   2 129.878 112.021   4
  -2 -10  -2 265.740 124.969   4
  -2  10  -3 4213.47 237.952   7
  -2 -10  -3 4526.58 420.303   1
  -2 -10  -3 4451.28 341.709   4
  -2  10  -3 4392.69 491.660   3
  -2 -10  -4 3059.59 280.541   4
  -2 -10  -4 3003.06 390.266   1
  -2 -10  -4 3154.50 367.482   3
  -2  10  -4 3348.13 446.325   3
  -2 -10  -5 19495.8 941.660   3
  -2 -10  -5 18809.7 967.319   1
  -2  10  -5 19381.7 1122.18   3
  -2 -10  -6 1498.66 352.042   1
  -2 -10  -6 1870.80 320.960   3
  -2  10  -6 1906.93 409.239   3
  -2 -10  -7 7207.53 617.000   3
  -2 -10  -7 6476.51 670.397   1
  -2  10  -7 6037.45 707.060   3
  -2  10  -8 555.378 290.925   3
  -2 -10  -8 341.979 188.659   3
  -2 -10  -8-56.5279 177.007   1
  -2 -10  -9 1205.07 300.178   3
  -2  10  -9 2510.73 543.595   3
  -2 -10  -9 1304.59 363.596   1
   2  10  10 323.830 257.420   7
  -2 -10 -10 620.479 318.009   1
  -2  10 -10 1003.62 376.323   3
   2  11 -11 17.0777 213.217   4
   2  11 -11 318.548 276.096   5
   2  11 -10 302.798 254.337   5
   2 -11 -10 330.306 303.361   1
   2  11 -10 1.38111 220.544   4
   2  11  -9 2579.21 370.681   2
   2 -11  -9 1905.55 434.607   1
   2  11  -9 1816.94 421.886   4
   2  11  -9 1501.31 330.014   5
   2  11  -8 4176.71 544.286   5
   2 -11  -8 5024.31 403.050   6
   2  11  -8 4716.49 475.069   2
   2 -11  -8 4427.66 624.629   1
   2  11  -8 4916.20 631.440   4
   2  11  -7 4411.60 584.296   4
   2  11  -7 4363.26 531.787   5
   2 -11  -7 4721.75 609.569   1
   2 -11  -7 4756.01 413.025   6
   2  11  -7 4462.00 445.856   2
   2 -11  -6 835.719 305.969   1
   2  11  -6 617.430 255.687   5
   2 -11  -6 845.597 187.470   6
  -2 -11   6 729.897 84.5028   7
   2  11  -6 1035.50 324.883   4
  -2 -11   5 8137.46 291.511   7
   2 -11  -5 8226.94 706.673   1
   2  11  -5 7287.46 660.779   4
   2  11  -4 10184.2 725.546   4
   2 -11  -4 8888.53 670.497   1
   2 -11  -4 9694.27 292.905   3
   2 -11  -3 2046.97 315.258   1
  -2  11   3 2022.99 110.607   4
   2  11  -3 1939.43 307.784   4
   2 -11  -3 2434.26 190.918   3
   2 -11  -2 3217.38 381.077   1
  -2  11   2 3476.45 296.540   5
   2 -11  -2 3368.11 262.220   3
   2  11  -2 3201.80 277.349   7
   2  11  -2 2752.63 343.790   4
   2 -11  -1 28070.0 806.273   3
   2  11  -1 27737.3 1017.14   4
  -2  11   1 26922.1 890.372   5
   2  11  -1 27050.7 856.873   7
   2  11   0 1405.67 227.609   7
   2 -11   0 1163.26 198.129   3
  -2  11   0 1458.74 260.027   5
   2  11   0 1285.50 241.556   4
   2  11   1 3897.83 359.797   4
  -2 -11  -1 3903.62 353.921   1
   2  11   1 4008.58 409.402   7
  -2 -11  -1 3567.52 332.065   4
  -2  11  -1 3885.65 417.625   3
  -2  11  -2 3325.23 409.610   3
   2  11   2 3194.85 325.619   4
  -2 -11  -2 3510.61 318.586   4
  -2 -11  -2 3447.95 339.832   1
  -2 -11  -3 14518.9 622.091   4
  -2 -11  -3 13894.7 750.975   1
  -2  11  -3 14885.8 443.673   7
  -2  11  -3 14182.1 876.141   3
  -2 -11  -4 7042.08 564.561   3
  -2 -11  -4 7054.52 436.138   4
  -2 -11  -4 7667.91 594.905   1
  -2  11  -4 7500.24 687.532   3
  -2 -11  -5 123.494 123.742   3
  -2  11  -5 610.450 279.129   3
  -2 -11  -5 261.912 169.530   1
  -2 -11  -6-7.24814 156.930   1
  -2  11  -6 14.8704 228.044   3
  -2 -11  -6 60.0892 136.495   3
  -2 -11  -7 169.849 135.378   3
  -2 -11  -7 153.390 220.179   1
  -2  11  -7 358.620 210.920   3
  -2 -11  -8 2071.05 427.242   1
  -2 -11  -8 2618.62 400.054   3
  -2  11  -8 2344.84 519.537   3
  -2  11  -9-241.820 266.575   3
  -2 -11  -9-59.0672 271.291   1
  -2 -11  -9 351.573 216.192   3
   2  11  10 339.014 264.181   7
  -2 -11 -10 428.137 318.674   1
  -2  11 -10-81.5113 315.023   3
   2  12 -11 554.759 378.642   4
   2  12 -11 460.518 242.590   5
   2  12 -10 924.949 375.588   4
   2 -12 -10 410.559 326.401   1
   2  12 -10 334.018 217.308   5
   2  12  -9 365.937 277.421   4
   2 -12  -9-22.6075 260.278   1
   2  12  -9 253.274 204.392   5
   2 -12  -8 763.776 306.854   1
   2  12  -8 577.295 220.097   5
   2  12  -8 176.066 231.819   4
   2  12  -7 2692.73 442.384   5
   2 -12  -7 2717.53 458.052   1
   2 -12  -7 3472.24 357.949   6
   2  12  -7 2066.23 429.554   4
   2 -12  -6 598.347 255.607   1
   2 -12  -6 94.7510 124.995   6
   2  12  -6 486.020 248.770   4
   2 -12  -5 4802.03 171.942   3
   2 -12  -5 5267.34 574.440   1
   2  12  -5 5063.83 558.168   4
   2 -12  -5 4586.28 173.890   3
   2 -12  -4 819.037 119.142   3
   2 -12  -4 827.108 230.798   1
   2  12  -4 855.349 278.783   4
   2 -12  -3 715.456 229.159   1
  -2  12   3 1039.05 95.5940   4
   2  12  -3 1241.65 273.224   4
   2 -12  -3 1026.82 144.730   3
   2 -12  -2 530.479 134.991   3
   2 -12  -2 160.000 151.543   1
   2  12  -2 331.011 96.6471   7
   2  12  -2 675.456 196.626   4
   2 -12  -1 9482.58 487.900   3
  -2  12   1 8942.22 543.910   5
   2  12  -1 8555.30 491.515   7
   2  12  -1 7807.19 574.816   4
   2 -12   0 236.621 136.286   3
   2  12   0 37.8987 93.7461   7
  -2  12   0 10.7276 131.140   5
   2  12   0 48.1907 113.651   4
   2  12   1 2289.35 315.659   7
  -2  12  -1 2585.59 349.987   3
  -2 -12  -1 2214.37 290.582   1
   2  12   1 2309.52 288.508   4
  -2 -12  -2 70.3049 124.045   1
  -2  12  -2 299.879 214.984   3
   2  12   2-106.930 118.612   4
   2 -12   3 220.401 43.4807   2
  -2 -12  -3 369.079 175.111   1
   2  12   3 340.773 142.343   4
  -2  12  -3 230.520 201.931   3
  -2  12  -3 419.779 91.7058   7
  -2  12  -4 5936.18 630.343   3
  -2 -12  -4 5894.87 516.866   3
  -2 -12  -4 6056.44 541.400   1
  -2  12  -5 1592.56 396.845   3
  -2 -12  -5 1458.33 289.854   1
  -2 -12  -5 1691.92 302.106   3
  -2  12  -6 304.452 280.417   3
  -2 -12  -6-244.211 219.280   1
  -2 -12  -6 60.2192 133.862   3
  -2 -12  -7-160.689 200.635   3
  -2  12  -7 311.069 319.351   3
  -2 -12  -7 220.300 233.893   1
  -2  12  -8-189.979 260.812   3
  -2 -12  -8-15.1254 137.094   3
  -2 -12  -8 75.9730 213.152   1
  -2 -12  -9 4407.86 635.345   1
  -2  12  -9 3621.48 632.784   3
   2  12  10 2481.88 504.232   7
  -2 -12 -10 2809.77 527.117   1
   2 -13 -10 759.409 303.535   1
   2  13 -10 462.027 244.699   5
   2  13 -10-172.711 217.292   4
   2  13  -9 1398.41 384.133   5
   2 -13  -9 1100.81 319.317   1
   2  13  -9 1283.05 398.747   4
   2 -13  -8 1112.62 343.338   1
   2  13  -8 450.136 203.381   5
   2  13  -8 391.718 273.000   4
   2  13  -7 1918.42 360.696   5
   2 -13  -7 2385.29 325.981   6
   2  13  -7 2724.68 483.168   4
   2 -13  -7 2336.66 462.969   1
   2  13  -6 565.828 272.103   4
   2 -13  -6 697.239 256.916   1
   2 -13  -5 484.597 82.4185   3
   2 -13  -5 345.550 61.5436   3
   2 -13  -5 356.064 221.270   1
   2  13  -5 37.9729 186.584   4
   2  13  -4 43906.9 1593.03   4
   2 -13  -4 43217.4 1547.44   1
   2 -13  -4 46394.2 801.511   3
   2  13  -3 10513.0 750.111   4
  -2  13   3 10358.5 316.135   4
   2 -13  -3 10989.3 752.262   1
   2 -13  -3 11575.7 467.271   3
   2  13  -2 10100.7 501.532   7
   2  13  -2 10007.3 695.990   4
   2 -13  -2 9828.95 685.800   1
   2 -13  -2 11115.8 509.870   3
   2 -13  -1 3118.40 303.368   3
   2  13  -1 3244.15 394.637   4
  -2  13   1 2701.27 321.830   5
   2  13  -1 2586.45 297.853   7
  -2  13   0 640.318 194.651   5
   2  13   0 563.293 190.875   4
   2  13   0 683.025 182.919   7
   2  13   1 1897.37 301.775   7
  -2 -13  -1 2131.41 295.785   1
  -2  13  -1 2552.79 356.208   5
   2  13   1 1993.20 278.055   4
  -2  13  -2 9884.31 727.368   3
   2  13   2 9479.28 570.465   4
  -2 -13  -2 9429.00 613.288   1
   2 -13   3 790.980 86.7205   2
  -2  13  -3 1016.41 120.399   7
  -2 -13  -3 951.089 215.365   1
   2  13   3 650.152 158.163   4
  -2  13  -3 546.728 252.146   3
  -2 -13  -4 27834.2 1172.98   1
  -2  13  -4 27966.2 1361.75   3
  -2 -13  -5 506.403 194.031   3
  -2 -13  -5 82.0204 147.703   1
  -2  13  -5 262.773 292.692   3
  -2 -13  -6 2545.10 396.792   1
  -2  13  -6 2298.79 477.235   3
  -2 -13  -6 2441.59 374.592   3
  -2 -13  -7 471.781 239.696   1
  -2 -13  -7 160.323 158.362   3
  -2  13  -7-191.575 273.571   3
  -2 -13  -8 8002.24 661.677   3
  -2 -13  -8 6946.36 767.106   1
  -2  13  -8 8005.23 907.510   3
  -2 -13  -9 598.981 339.825   1
  -2  13  -9 182.371 278.902   3
  -2 -13 -10 451.268 238.453   1
   2  14 -10 568.106 357.032   4
   2  14  -9 2679.00 537.900   4
   2 -14  -9 2738.44 540.038   1
   2 -14  -8 1824.50 460.313   1
   2  14  -8 920.119 330.966   4
   2 -14  -7 508.286 190.963   6
   2  14  -7 80.0893 284.850   4
   2 -14  -7 340.835 279.876   1
   2 -14  -6 16510.6 1087.00   1
   2  14  -6 15527.6 1056.67   4
   2 -14  -5 107.050 55.6316   3
   2 -14  -5 141.841 235.707   1
   2  14  -5-17.8612 191.491   4
   2 -14  -4 103928. 2445.59   1
   2  14  -4 112154. 2582.60   4
   2 -14  -4 106376. 1317.85   3
   2 -14  -3 35994.3 1393.29   1
  -2  14   3 37409.0 651.851   4
   2  14  -3 38920.6 1454.33   4
   2  14  -3 37798.4 876.727   7
   2 -14  -3 37228.3 877.939   3
   2  14  -2 113.716 97.1988   7
   2 -14  -2 206.127 132.324   3
   2  14  -2-102.813 195.738   4
   2 -14  -2-226.030 166.420   1
  -2  14   2 76.0229 110.157   4
   2  14  -1 40632.8 1153.03   7
  -2  14   1 42795.0 1263.09   5
   2  14  -1 40903.2 1348.70   4
   2 -14  -1 42042.8 1094.97   3
  -2  14   0 14226.7 784.365   5
   2  14   0 14541.5 744.104   7
   2  14   0 14090.8 760.450   4
   2  14   1 4715.89 471.395   7
  -2 -14  -1 5159.94 476.089   1
  -2  14  -1 5329.26 535.512   5
   2  14   1 4178.52 403.976   4
  -2 -14  -2 21198.2 951.125   1
  -2  14  -2 20872.2 1082.35   5
   2  14   2 22887.5 901.420   4
  -2 -14  -3 25132.5 1091.41   1
  -2  14  -3 25004.7 570.186   7
   2  14   3 23634.7 894.648   4
   2 -14   3 24132.9 502.894   2
  -2  14  -3 22520.4 1187.21   3
  -2 -14  -4 11782.3 789.690   1
  -2  14  -4 11891.1 922.104   3
  -2 -14  -5 4603.23 525.681   1
  -2 -14  -5 5228.96 527.884   3
  -2  14  -5 4892.70 623.756   3
  -2 -14  -6 194.016 176.265   3
  -2  14  -6-179.172 232.683   3
  -2 -14  -6 28.6615 193.237   1
  -2 -14  -7 14911.0 886.411   3
  -2 -14  -7 12913.9 980.532   1
  -2  14  -7 13794.3 1122.83   3
  -2  14  -8 1739.26 517.328   3
  -2 -14  -8 1980.41 457.899   1
  -2 -14  -8 940.057 281.559   3
  -2  14  -9 746.151 320.988   3
  -2 -14  -9 1800.00 449.002   1
  -2  14  -9 1647.94 496.330   5
   2  15 -10 170.274 314.932   4
   2 -15  -9 2124.64 499.157   1
   2  15  -9 1591.65 391.640   4
   2  15  -8 579.657 340.628   4
   2 -15  -8 387.049 277.697   1
   2 -15  -7 9942.65 653.204   6
   2 -15  -7 10562.8 932.005   1
   2  15  -7 8178.14 837.799   4
   2 -15  -6 1020.12 328.687   1
   2  15  -6 1504.29 390.275   4
   2 -15  -5 10862.4 388.471   3
   2 -15  -5 11608.3 901.568   1
   2  15  -5 11286.4 875.070   4
   2  15  -4 74501.7 2180.45   4
   2 -15  -4 75151.8 2118.77   1
   2 -15  -4 76774.7 1188.25   3
   2  15  -3 135.083 98.2773   7
   2 -15  -3-7.67178 171.108   1
   2  15  -3-10.2143 216.421   4
  -2  15   3 163.938 67.6348   4
   2 -15  -3 388.142 133.283   3
   2  15  -2 609.675 156.041   7
   2  15  -2 775.908 243.171   4
   2 -15  -2 723.774 183.702   3
   2 -15  -2 841.026 263.477   1
  -2  15   2 788.532 166.931   4
   2 -15  -1 725.243 248.993   1
   2  15  -1 925.919 200.605   7
   2  15  -1 1454.02 304.981   4
  -2  15   1 1777.20 289.650   5
   2  15   0 8115.62 607.337   4
  -2  15   0 8700.96 639.588   5
   2  15   0 8801.20 597.273   7
   2  15   1 1427.50 284.164   7
  -2  15  -1 940.064 245.690   5
   2  15   1 1400.74 269.899   4
  -2 -15  -1 1229.28 264.830   1
  -2 -15  -2 2088.94 329.863   1
  -2  15  -2 2595.79 427.557   5
   2  15   2 2116.09 290.405   4
  -2  15  -3 120843. 2790.01   5
   2  15   3 130282. 2117.73   4
   2 -15   3 126119. 1231.94   2
  -2 -15  -3 125473. 2466.78   1
  -2  15  -3 128751. 1299.84   7
  -2 -15  -4 10512.3 759.227   1
  -2  15  -4 10941.1 889.527   5
  -2  15  -4 11214.5 911.712   3
  -2 -15  -5 1850.13 351.120   1
  -2  15  -5 1771.28 441.048   3
  -2 -15  -5 1156.46 291.063   3
  -2 -15  -6 325.728 189.104   3
  -2  15  -6 1136.26 374.901   3
  -2 -15  -6 602.900 279.118   1
  -2 -15  -7 13857.4 857.778   3
  -2 -15  -7 12338.6 964.335   1
  -2  15  -7 12598.3 1088.74   5
  -2  15  -7 13006.0 1122.72   3
  -2 -15  -8 656.111 274.472   1
  -2  15  -8 860.289 379.998   5
  -2  15  -8 1066.39 412.554   3
  -2 -15  -9 3093.94 573.314   1
  -2  15  -9 2379.07 523.102   5
   2 -16  -9 173.868 220.691   1
   2  16  -9 340.235 337.279   4
   2 -16  -8 1689.80 429.823   1
   2  16  -8 1255.52 396.562   4
   2 -16  -7-93.3759 193.507   1
   2 -16  -7 164.285 119.440   6
   2  16  -7-119.066 245.191   4
   2 -16  -6 3427.50 539.283   1
   2  16  -6 3365.97 528.913   4
   2  16  -5 14204.5 1022.03   4
   2 -16  -5 12093.2 929.239   1
   2  16  -4 27547.2 1350.05   4
   2 -16  -4 29281.4 1364.12   1
   2 -16  -3 429.808 154.723   3
   2 -16  -3 114.525 190.080   1
   2  16  -3 108.359 76.0871   7
  -2  16   3 39.0160 56.5792   4
   2  16  -3 102.346 158.926   4
   2  16  -2 8865.56 514.430   7
   2  16  -2 9785.46 733.558   4
  -2  16   2 9490.68 496.798   4
   2 -16  -2 9129.29 730.685   1
   2 -16  -2 8730.51 503.874   3
   2  16  -1 1347.96 235.617   7
  -2  16   1 1154.95 235.095   5
   2  16  -1 1025.70 274.220   4
   2 -16  -1 1193.72 285.457   1
  -2  16   0 129.318 175.062   5
   2  16   0 209.376 137.151   7
   2  16   0 150.466 155.931   4
   2  16   1 3356.02 417.005   7
  -2 -16  -1 3174.20 399.844   1
   2  16   1 3310.75 380.792   4
  -2  16  -1 3707.94 469.557   5
  -2  16  -2 10100.9 794.990   5
  -2 -16  -2 10279.7 708.959   1
   2  16   2 9492.70 604.723   4
  -2  16  -3 17518.8 1097.11   5
   2  16   3 16009.1 772.994   4
  -2 -16  -3 15468.6 895.010   1
  -2  16  -4 18226.7 1176.76   5
  -2 -16  -4 19194.1 1060.33   1
  -2 -16  -5 330.032 214.660   1
  -2  16  -5 108.170 227.391   5
  -2 -16  -5 389.663 204.083   3
  -2 -16  -6 5745.39 559.335   3
  -2  16  -6 5228.70 708.566   5
  -2 -16  -6 4310.09 556.011   1
  -2 -16  -7 391.716 270.467   1
  -2  16  -7 915.577 395.322   5
  -2 -16  -7 561.097 245.309   3
  -2  16  -8 312.992 341.362   5
  -2 -16  -8-80.9878 204.308   1
  -2 -16  -9 1519.36 414.383   1
   2 -17  -9 538.020 339.990   1
   2  17  -9 243.024 304.435   4
   2 -17  -8 220.494 280.498   1
   2  17  -8 321.087 283.264   4
   2 -17  -7 628.421 336.353   1
   2  17  -7 425.277 311.886   4
   2 -17  -6 916.084 280.309   1
   2  17  -6 682.163 331.122   4
   2 -17  -5-62.5477 223.916   1
   2  17  -5 17.7354 192.980   4
   2  17  -4 10412.9 851.516   4
   2 -17  -4 9538.48 816.054   1
   2  17  -3 8136.43 439.823   7
  -2  17   3 8592.68 377.383   4
   2  17  -3 7847.22 705.729   4
   2 -17  -3 7982.65 720.437   1
   2  17  -2 4424.37 374.964   7
   2  17  -2 4794.64 531.458   4
  -2  17   2 4817.34 367.809   4
   2 -17  -2 4228.14 528.661   1
   2  17  -1 1523.08 257.304   7
   2  17  -1 1545.45 319.127   4
   2 -17  -1 1519.57 331.627   1
  -2  17   1 1955.24 297.538   4
  -2  17   0 1619.81 313.238   5
   2  17   0 1394.74 257.814   7
   2  17   0 1498.10 301.851   4
   2  17   1 7116.16 624.107   7
  -2  17  -1 6896.65 663.937   5
   2  17   1 7486.89 575.943   4
  -2 -17  -1 6568.68 572.746   1
   2  17   2 5518.20 477.580   4
  -2 -17  -2 4925.31 517.795   1
  -2  17  -2 6015.86 635.097   5
  -2  17  -3 6485.14 710.539   5
   2  17   3 6708.12 509.847   4
  -2 -17  -3 7045.98 644.561   1
  -2  17  -4 7345.61 781.769   5
  -2 -17  -4 7246.55 682.291   1
  -2  17  -5 1441.61 374.857   5
  -2 -17  -5 2418.06 391.536   3
  -2 -17  -5 1650.66 350.907   1
  -2 -17  -6 1520.20 331.385   3
  -2  17  -6 1386.66 447.885   5
  -2 -17  -6 985.900 323.461   1
  -2 -17  -7 1479.18 308.836   3
  -2  17  -7 1843.52 476.389   5
  -2 -17  -7 1699.09 417.964   1
  -2  17  -8 2683.30 557.415   5
  -2 -17  -8 1194.28 377.877   1
  -2 -17  -9 2211.21 497.794   1
   2  18  -8 1199.36 379.596   4
   2 -18  -8 1383.77 391.179   1
   2 -18  -7 3039.72 562.818   1
   2  18  -7 2377.36 475.481   4
   2 -18  -6 398.657 270.791   1
   2  18  -6 245.690 285.652   4
   2  18  -5 6152.89 711.716   4
   2 -18  -5 7583.78 782.092   1
   2  18  -4 188.594 210.724   4
   2 -18  -4 1441.17 378.469   1
   2  18  -3 1498.68 205.248   7
   2  18  -3 850.874 229.542   4
   2 -18  -3 733.215 257.745   1
  -2  18   3 1685.37 181.025   4
   2 -18  -2 1566.23 352.787   1
  -2  18   2 1991.63 256.424   4
   2  18  -2 1539.65 318.165   4
   2  18  -2 1584.73 239.235   7
   2  18  -1 14036.6 877.907   4
   2  18  -1 14354.4 750.982   7
  -2  18   1 14634.4 735.947   4
   2 -18  -1 15178.1 975.441   1
  -2  18   0 220.803 168.510   5
   2  18   0 559.428 222.077   4
   2  18   0 293.715 169.298   7
  -2  18  -1 3985.54 516.813   5
   2  18   1 4316.34 493.630   7
  -2 -18  -1 3938.54 473.041   1
   2  18   1 3254.39 398.798   4
   2  18   2 5735.08 503.598   4
   2  18   2 5240.32 576.052   7
  -2 -18  -2 6411.69 601.244   1
  -2  18  -2 6049.74 645.990   5
  -2  18  -3 126.809 257.893   5
   2  18   3 117.400 115.987   4
  -2 -18  -3 261.793 166.615   1
  -2 -18  -4 0.71402 140.595   1
  -2  18  -4 187.163 253.511   5
  -2 -18  -5 3179.57 432.806   3
  -2 -18  -5 3165.71 480.618   1
  -2  18  -5 1971.69 480.243   5
  -2 -18  -6 201.218 159.640   3
  -2  18  -6 728.914 351.421   5
  -2 -18  -6 135.578 207.639   1
  -2  18  -7 3410.52 608.630   5
  -2 -18  -7 4873.07 650.974   1
  -2 -18  -8 895.491 341.109   1
  -2  18  -8 605.389 397.439   5
   2  19  -8 891.258 377.475   4
   2 -19  -8 1185.23 398.593   1
   2 -19  -7 679.363 292.788   1
   2  19  -7 950.293 390.525   4
   2 -19  -6 2020.47 453.895   1
   2  19  -6 2239.01 476.171   4
   2  19  -5 12239.2 1013.25   4
   2 -19  -5 12062.2 996.503   1
   2  19  -4 866.942 290.080   4
   2 -19  -4 521.138 279.534   1
   2  19  -3-44.0323 71.5276   7
   2 -19  -3-101.477 176.319   1
   2  19  -3-245.839 233.222   4
   2  19  -2 4670.51 402.207   7
   2 -19  -2 5251.54 615.483   1
   2  19  -2 3695.74 502.512   4
  -2  19   2 4520.98 374.245   4
   2  19  -1 1514.06 276.381   7
   2 -19  -1 1654.94 347.043   1
   2  19  -1 1168.87 298.228   4
  -2  19   1 1635.58 289.666   4
   2  19   0 393.943 191.185   7
  -2  19   0 290.788 186.869   5
   2  19   0 213.113 172.544   4
  -2  19   0 193.430 195.300   4
   2  19   1 3169.20 451.571   7
  -2 -19  -1 2402.70 397.722   1
  -2  19  -1 2935.98 456.888   5
   2  19   1 3694.12 432.567   4
   2  19   2 1737.26 373.336   7
  -2  19  -2 2035.45 399.928   5
  -2 -19  -2 1805.58 361.594   1
   2  19   2 2413.17 341.527   4
  -2  19  -3 2462.23 483.768   5
   2  19   3 2207.55 324.950   4
  -2 -19  -3 2563.87 423.016   1
  -2  19  -4 1878.04 434.746   5
  -2 -19  -4 2482.69 432.025   1
  -2  19  -5 3644.94 582.875   5
  -2 -19  -5 3192.10 449.204   3
  -2 -19  -5 3036.37 487.806   1
  -2 -19  -6 1216.99 338.593   1
  -2  19  -6 1455.94 437.408   5
  -2 -19  -6 1554.74 356.061   3
  -2  19  -7-41.1420 224.406   5
  -2 -19  -7-132.008 215.959   1
  -2 -19  -8 1404.20 398.452   1
   2 -20  -7 1645.37 457.556   1
   2  20  -7 3274.29 597.135   4
   2 -20  -6 656.445 283.457   1
   2  20  -6 1080.30 327.966   4
   2  20  -5 32935.2 1652.57   4
   2 -20  -5 32148.7 1609.43   1
   2  20  -4 14027.4 1034.48   4
   2 -20  -4 12254.3 973.818   1
   2 -20  -3 10841.7 891.235   1
   2  20  -3 11210.8 890.389   4
   2 -20  -2 65.0324 162.869   1
   2  20  -2 174.316 143.508   7
   2  20  -2 264.425 184.684   4
  -2  20   2 168.200 127.762   4
   2  20  -1 1156.98 251.460   7
  -2  20   1 1247.32 237.380   4
   2  20  -1 1228.56 290.211   4
   2 -20  -1 695.752 222.100   1
   2  20   0 14221.0 881.372   4
  -2  20   0 15298.1 866.009   4
   2  20   0 14740.3 854.948   7
  -2 -20   0 14636.5 919.809   1
  -2 -20  -1 14226.9 915.174   1
   2  20   1 13781.2 822.024   4
  -2  20  -1 15440.4 1028.10   5
   2  20   1 14706.6 924.484   7
   2  20   2 12775.6 770.944   4
  -2  20  -2 11742.1 940.093   5
   2  20   2 13777.6 942.753   7
  -2 -20  -2 13789.1 920.314   1
   2  20   3 18653.8 886.713   4
  -2 -20  -3 16924.9 1057.92   1
  -2  20  -3 20886.9 1307.22   5
  -2 -20  -4-60.3918 208.246   1
  -2  20  -4 317.084 260.202   5
  -2  20  -5 247.840 313.083   5
  -2 -20  -5 348.748 206.075   3
  -2 -20  -5 86.2658 171.335   1
  -2 -20  -6 495.454 249.435   1
  -2  20  -6 520.795 328.158   5
  -2 -20  -6 59.3398 152.771   3
  -2  20  -7 812.574 396.506   5
  -2 -20  -7 239.482 260.713   1
  -2 -20  -8 4054.37 632.936   1
   2 -21  -7 3394.68 600.093   1
   2  21  -7 3755.09 652.976   4
   2 -21  -6 263.368 290.556   1
   2  21  -6 539.769 334.361   4
   2  21  -5 20728.1 1346.54   4
   2 -21  -5 20321.0 1326.66   1
   2  21  -4 8114.96 819.484   4
   2 -21  -4 7548.83 806.044   1
   2 -21  -3 6427.56 730.719   1
   2  21  -3 4660.29 603.872   4
   2 -21  -2 714.238 268.131   1
   2  21  -2 397.090 140.255   7
   2  21  -2 474.603 237.084   4
   2 -21  -1 192.094 202.500   1
   2  21  -1 0.16724 166.279   7
   2  21  -1 210.872 212.466   4
  -2  21   1 113.758 148.019   4
   2  21   0 8387.50 657.733   7
   2  21   0 8703.75 720.073   4
  -2  21   0 8952.04 675.951   4
  -2 -21   0 8286.90 724.501   1
   2  21   1 302.739 180.822   7
  -2 -21  -1 77.1844 182.498   1
  -2  21  -1 506.560 285.001   5
   2  21   1 85.8485 156.886   4
  -2  21  -1 391.742 267.020   4
   2  21   2 21611.2 1202.64   7
  -2 -21  -2 21641.3 1175.80   1
  -2  21  -2 19471.4 1235.83   5
   2  21   2 20496.7 992.301   4
  -2  21  -3 93888.6 2762.88   5
   2  21   3 90167.1 2569.36   7
   2  21   3 91671.7 1981.78   4
  -2 -21  -3 89074.1 2386.11   1
  -2  21  -4 843.545 355.642   5
  -2 -21  -4 147.790 247.020   1
  -2 -21  -5 1011.06 288.054   3
  -2 -21  -5 898.432 323.773   1
  -2  21  -5 987.164 354.816   5
  -2 -21  -6 189.833 212.973   1
  -2  21  -6 320.343 314.593   5
  -2 -21  -7 12158.3 1020.54   1
   2 -22  -6 14.7078 201.934   1
   2  22  -6 197.985 268.625   4
   2 -22  -5 6061.46 752.467   1
   2  22  -5 5542.52 718.680   4
   2 -22  -4 11122.6 966.165   1
   2  22  -4 13255.8 1050.56   4
   2 -22  -3 1130.03 338.570   1
   2  22  -3 1734.91 421.064   4
   2 -22  -2 39.4260 229.756   1
   2  22  -2 145.475 227.999   4
   2  22  -1 7050.95 686.315   4
   2  22  -1 5308.17 503.152   7
  -2  22   1 5458.19 497.176   4
   2 -22  -1 6024.35 687.412   1
  -2 -22   0 1460.66 340.281   1
   2  22   0 2095.59 340.830   7
   2  22   0 2092.63 362.938   4
  -2  22   0 1794.01 330.704   4
  -2  22  -1-128.653 197.140   5
   2  22   1 140.032 198.861   7
   2  22   1 368.962 181.352   4
  -2  22  -1 176.686 217.465   4
  -2 -22  -1-170.663 215.961   1
   2  22   2 5382.50 520.651   4
  -2  22  -2 5114.09 656.503   5
  -2 -22  -2 5730.13 621.306   1
   2  22   2 6199.74 676.169   7
   2  22   3 21720.7 1296.85   7
   2  22   3 24804.7 1053.14   4
  -2  22  -3 25755.2 1478.31   5
  -2 -22  -3 24231.2 1291.20   1
  -2  22  -4 2626.89 507.492   5
  -2 -22  -4 2893.42 496.724   1
  -2 -22  -5 1397.81 383.568   1
  -2  22  -5 1418.36 410.147   5
  -2 -22  -6 469.493 255.116   1
  -2  22  -6 834.521 368.148   5
  -2 -22  -7 4166.25 649.072   1
   2 -23  -6 316.356 275.757   1
   2  23  -6 1.54003 273.723   4
   2 -23  -5 4542.76 647.705   1
   2  23  -5 3129.03 560.938   4
   2 -23  -4 1571.44 399.854   1
   2  23  -4 843.656 352.667   4
   2 -23  -3 2540.43 497.619   1
   2  23  -3 2578.38 476.712   4
   2  23  -2 3658.62 560.116   4
   2 -23  -2 3296.11 540.688   1
   2  23  -1 4620.96 480.814   7
   2 -23  -1 5051.42 664.062   1
   2  23  -1 4847.48 569.019   4
  -2 -23   0 113.354 166.895   1
   2  23   0 769.410 252.805   7
   2  23   0 409.195 200.951   4
  -2  23   0 467.685 248.398   4
   2  23   1 193.762 200.911   7
   2  23   1 196.967 182.602   4
  -2 -23  -1-76.2073 217.960   1
  -2  23  -1 169.562 183.716   4
   2  23   2 5639.98 642.568   7
  -2  23  -2 6052.72 718.853   5
   2  23   2 6318.07 559.771   4
  -2  23  -2 5854.45 655.684   4
  -2 -23  -2 5793.73 661.564   1
   2  23   3 540.982 303.301   7
  -2  23  -3 247.911 304.723   5
  -2 -23  -3 640.791 258.658   1
   2  23   4 760.293 302.959   7
  -2  23  -4 986.365 326.017   5
  -2 -23  -4 523.243 249.736   1
   2  23   5-196.797 189.480   7
  -2 -23  -5-190.144 210.847   1
  -2  23  -5 248.836 332.849   5
  -2 -23  -6 647.886 302.229   1
   2 -24  -5 6101.57 764.782   1
   2  24  -5 7124.15 834.309   4
   2  24  -4 221.780 270.917   4
   2 -24  -4 310.515 279.642   1
   2 -24  -3 306.639 299.857   1
   2  24  -3 406.688 306.848   4
   2  24  -2 355.721 279.884   4
   2 -24  -2 585.533 307.919   1
   2  24  -1 5233.45 610.953   4
   2 -24  -1 4800.63 643.568   1
   2  24   0 631.009 209.885   7
  -2 -24   0 866.063 289.707   1
  -2  24   0 483.967 195.773   4
   2  24   0 755.823 250.402   4
   2 -24   0 1121.61 343.577   1
  -2 -24  -1 2378.19 432.721   1
   2  24   1 2851.07 410.127   4
   2  24   1 2534.69 409.685   7
  -2  24  -1 2476.35 418.767   4
   2  24   2 77.4901 161.088   4
   2  24   2-83.8401 181.429   7
  -2  24  -2 191.379 262.809   5
  -2 -24  -2-105.541 192.462   1
  -2  24  -2 440.651 280.108   4
  -2  24  -3 910.935 364.892   5
   2  24   3 627.467 301.211   7
  -2  24  -3 1159.52 360.543   4
  -2 -24  -3 682.214 266.723   1
   2  24   4 2391.53 502.442   7
  -2  24  -4 2234.72 489.634   5
  -2 -24  -4 1988.69 410.751   1
  -2  24  -4 2691.34 518.372   4
   2  24   5 5422.19 733.573   7
  -2 -24  -5 6321.39 746.261   1
  -2 -24  -6 1669.24 430.591   1
   2  25  -5-281.842 284.279   4
   2  25  -4 2460.16 489.449   4
   2 -25  -4 2564.71 508.824   1
   2  25  -3 6831.80 751.567   4
   2 -25  -3 7270.12 806.653   1
   2 -25  -2 1045.97 355.895   1
   2  25  -2 361.797 305.957   4
   2 -25  -1 2008.16 442.965   1
   2  25  -1 2849.17 463.235   4
   2 -25   0 720.160 285.425   1
  -2 -25   0 207.049 184.368   1
   2  25   0 154.851 184.652   4
   2  25   1 2879.32 436.631   7
   2  25   1 2807.54 414.472   4
  -2  25  -1 3352.69 485.812   4
  -2 -25  -1 3049.37 509.031   1
   2  25   2 835.100 314.231   7
  -2 -25  -2 131.371 177.754   1
  -2  25  -2 1097.26 335.588   4
   2  25   3 3801.61 587.360   7
  -2  25  -3 2824.00 534.362   5
  -2 -25  -3 3388.71 530.996   1
  -2  25  -3 2303.55 483.372   4
  -2  25  -4 1352.85 403.674   4
  -2  25  -4 672.942 303.192   5
   2  25   4 658.169 285.987   7
  -2 -25  -4 691.425 284.531   1
  -2 -25  -5 2395.35 483.691   1
   2  26  -4 934.826 389.296   4
   2 -26  -3 317.284 253.823   1
   2  26  -3 172.519 250.559   4
   2 -26  -2 1269.79 399.016   1
   2  26  -2 1043.77 331.581   4
  -2 -26   1 279.159 285.609   1
   2 -26  -1 609.458 348.136   1
   2  26  -1 206.565 210.974   4
  -2 -26   0 181.682 203.884   1
   2 -26   0-78.1298 202.499   1
   2  26   0 144.924 170.816   4
   2  26   1 5027.93 578.215   7
   2  26   1 5954.23 601.021   4
  -2 -26  -1 5044.94 626.707   1
  -2  26  -1 5777.94 618.516   4
  -2 -26  -2-67.6332 213.765   1
   2  26   2 49.1935 178.758   7
  -2  26  -2 154.646 230.887   4
   2  26   3 30.9236 191.200   7
  -2 -26  -3-377.914 258.791   1
  -2  26  -3 246.561 289.732   4
  -2 -26  -4 2220.27 449.125   1
   2  26   4 3495.44 598.588   7
  -2  26  -4 4102.05 623.766   4
   2  27  -3 1287.23 368.242   4
   2  27  -2 1732.23 403.027   4
   2  27  -1 9401.82 812.913   4
  -2 -27   1 10034.4 886.371   1
  -2 -27   0 550.219 275.690   1
   2  27   0 248.489 216.270   4
  -2 -27  -1 1006.50 364.852   1
  -2 -27  -2 3160.24 510.974   1
   2  27   2 2786.95 486.973   7
  -2  27  -2 3043.50 504.191   4
   2  27   3 2601.14 487.263   7
  -2 -27  -3 2783.43 485.350   1
  -2  27  -3 2717.77 524.357   4
   2  28  -2 2327.84 442.846   4
   2  28  -1 5963.38 653.446   4
  -2 -28   1 7246.13 774.072   1
  -2 -28   0 1522.08 408.567   1
  -2 -28  -1 3459.15 550.089   1
   2  28   3 184.185 213.438   7
  -2  28  -3 484.248 355.880   4
   2  29  -1 122.027 227.188   4
   3   0 -12-362.435 233.225   2
   3   0 -11 4401.43 570.182   2
   3   0 -11 4819.55 692.212   1
   3   0 -10 351.756 270.880   2
   3   0 -10-60.3453 169.832   4
   3   0 -10 256.009 197.448   1
   3   0  -9-64.0865 236.910   1
   3   0  -9-79.9210 175.321   2
   3   0  -9 71.0460 141.440   4
   3   0  -8-8.72925 189.919   1
   3   0  -8-151.553 161.264   2
   3   0  -8 272.602 142.108   4
   3   0  -7 1029.72 290.328   1
  -3   0   7 1054.02 162.469   3
   3   0  -7 882.046 264.708   2
   3   0  -7 1106.05 217.289   4
   3   0  -6 109.104 159.102   1
  -3   0   6 135.891 105.952   3
   3   0  -6-2.92104 146.539   2
   3   0  -6 4.79264 84.3676   4
   3   0  -5 23468.3 964.156   1
   3   0  -5 23667.9 983.576   2
   3   0  -5 23828.5 802.156   4
  -3   0   5 23567.3 691.293   3
  -3   0   4-56.5817 91.1814   1
  -3   0   4 119.146 93.2346   5
   3   0  -4 71.0829 143.657   2
  -3   0   4 67.0630 90.1003   6
   3   0  -4 144.118 126.013   1
   3   0  -4-70.7823 96.6941   4
  -3   0   4 149.790 149.585   4
   3   0  -3 718.155 187.524   2
   3   0  -3 829.917 152.836   1
  -3   0   3 764.229 147.915   6
  -3   0   3 897.323 153.625   1
   3   0  -3 861.712 161.732   4
  -3   0   3 912.526 161.445   4
   3   0  -2-123.790 104.435   2
  -3   0   2 6.74721 88.8125   2
  -3   0   2 3.48952 60.6958   1
  -3   0   2 128.642 94.8535   6
   3   0  -2-42.3664 73.7615   1
   3   0  -2 122.540 117.883   4
  -3   0   2-150.787 87.2179   4
  -3   0   1 45493.9 981.674   3
  -3   0   1 46561.9 1020.20   6
   3   0  -1 45203.6 602.597   1
   3   0  -1 43638.1 993.414   4
  -3   0   1 42310.1 933.326   4
   3   0  -1 45339.1 1013.31   2
  -3   0   1 44974.1 960.398   2
   3   0   0-2.61266 26.8241   1
  -3   0   0 152.417 92.0043   2
  -3   0   0-93.6439 98.7528   7
  -3   0   0 185.680 105.802   6
  -3   0   0 5.09436 88.5223   4
   3   0   0-60.7748 80.6895   2
  -3   0   0-31.6400 101.030   3
   3   0   1 131.970 55.5061   1
   3   0   1 317.672 114.835   6
   3   0   1 168.083 111.789   7
  -3   0  -1 187.520 84.4434   6
  -3   0  -1 143.067 89.6315   7
  -3   0  -1 153.191 137.159   3
   3   0   1 125.029 111.370   3
  -3   0  -1 133.554 83.3655   2
   3   0   2 10.1114 65.0143   1
  -3   0  -2 7.75806 87.8877   7
   3   0   2-18.1869 74.4029   6
  -3   0  -2 33.5089 121.173   3
   3   0   2 8.99340 80.5839   3
   3   0   2 206.833 139.382   7
  -3   0  -3 36821.3 1202.77   3
   3   0   3 34396.8 1061.42   7
   3   0   3 36369.4 922.201   1
  -3   0  -3 38037.6 1044.96   7
   3   0   3 35805.6 788.735   6
  -3   0  -4 154.353 131.999   3
   3   0   4 116.953 138.082   7
   3   0   4 19.9904 95.4011   1
   3   0   5 38800.5 1258.00   7
  -3   0  -5 37683.2 1403.97   3
   3   0   6-102.455 149.886   7
  -3   0  -6 231.318 243.965   3
   3   0   7 907.211 245.333   7
  -3   0  -7 535.682 216.556   3
   3   0   8-80.7380 157.402   7
  -3   0  -8-98.2424 208.786   3
  -3   0  -9 10366.0 890.349   3
   3   0   9 7293.39 647.863   7
  -3   0 -10 237.171 282.539   3
  -3   0 -11 1621.22 415.940   3
   3   1 -12 5708.46 671.948   2
   3  -1 -12 6728.74 711.492   2
   3   1 -11 1036.54 341.355   2
   3  -1 -11 1542.19 378.178   2
   3  -1 -11 1546.90 489.232   1
   3  -1 -10 196.476 210.544   1
   3   1 -10 235.732 276.096   1
   3   1 -10-6.14294 161.944   2
   3  -1 -10 404.855 244.326   2
   3   1 -10-125.841 182.732   4
   3  -1  -9 3373.37 543.227   1
   3   1  -9 2932.30 426.458   2
   3  -1  -9 3464.21 390.147   4
   3  -1  -9 3463.07 507.882   2
   3   1  -9 3255.37 410.775   4
   3   1  -9 3292.50 509.802   1
   3  -1  -8-58.6709 177.502   1
   3   1  -8 235.919 185.399   2
   3  -1  -8 334.008 229.854   2
   3  -1  -8 27.6336 105.050   4
   3   1  -8 180.846 154.645   4
   3   1  -8 220.634 217.842   1
  -3  -1   7 5309.84 384.798   3
  -3   1   7 6207.22 370.208   3
   3  -1  -7 4537.78 512.355   1
   3  -1  -7 5128.86 407.012   4
   3   1  -7 5044.70 450.975   4
   3   1  -7 4738.35 539.078   1
   3   1  -7 4708.56 518.497   2
   3  -1  -7 3371.27 473.065   2
   3   1  -6 972.958 259.657   1
   3   1  -6 874.471 243.215   2
   3  -1  -6 872.639 235.469   1
  -3   1   6 838.081 137.217   3
   3  -1  -6 962.964 258.400   2
  -3  -1   6 739.680 166.918   3
   3   1  -6 802.643 173.262   4
   3  -1  -6 828.361 177.044   4
   3  -1  -5 26950.1 1041.70   1
   3   1  -5 26864.8 1041.13   1
   3  -1  -5 27041.4 819.591   4
   3   1  -5 26009.5 883.581   4
   3   1  -5 27171.4 1046.94   2
  -3  -1   5 27598.8 818.806   3
   3  -1  -5 26097.8 1042.79   2
  -3   1   5 27212.7 672.315   3
   3  -1  -4 89293.1 1686.87   1
  -3  -1   4 88999.3 1546.27   6
  -3   1   4 92383.2 1611.85   1
  -3   1   4 97872.5 1609.55   6
   3   1  -4 87737.6 1639.60   1
   3   1  -4 86839.4 1751.90   2
  -3  -1   4 91218.5 1310.36   5
  -3   1   4 89846.4 1089.48   5
  -3  -1   4 88189.6 1579.97   1
   3   1  -4 89605.7 1552.16   4
  -3   1   4 92897.5 1437.18   4
  -3  -1   4 90434.3 1553.97   4
   3  -1  -4 88984.1 1391.54   4
   3  -1  -4 86548.2 1763.80   2
  -3   1   3 44351.3 1062.12   6
   3   1  -3 43920.0 992.582   1
  -3  -1   3 44837.1 1070.59   6
   3  -1  -3 43249.5 1025.41   1
   3  -1  -3 42141.7 1149.68   2
  -3  -1   3 43287.6 962.250   1
  -3  -1   3 44421.6 1039.36   4
  -3   1   3 42637.9 963.234   1
  -3   1   3 44405.6 955.793   4
   3   1  -3 42205.6 1145.00   2
   3  -1  -3 43266.4 938.091   4
  -3  -1   3 44013.9 1093.67   2
   3   1  -3 45676.2 1046.84   4
   3   1  -2 1018.32 188.371   2
  -3   1   2 800.750 123.578   1
   3  -1  -2 953.812 158.151   4
   3  -1  -2 1125.37 176.098   2
  -3  -1   2 917.134 124.814   1
  -3   1   2 1012.18 179.866   6
   3   1  -2 1074.33 140.364   1
   3   1  -2 1008.10 187.829   4
   3  -1  -2 1108.97 159.505   1
  -3  -1   2 1132.79 170.214   6
  -3   1   2 1378.70 199.241   2
  -3   1   2 1021.55 162.327   4
  -3  -1   2 966.732 179.846   4
  -3  -1   2 999.132 176.954   2
  -3   1   1 96978.4 1385.69   3
   3   1  -1 97995.8 784.795   1
  -3   1   1 97715.5 1409.46   4
   3   1  -1 101544. 1545.27   4
   3  -1  -1 98053.0 1566.58   6
   3  -1  -1 97499.2 1469.62   2
  -3  -1   1 95280.8 1444.01   4
   3  -1  -1 99151.3 1006.01   1
   3   1  -1 102194. 1555.71   2
  -3  -1   1 100182. 1484.80   6
  -3  -1   1 100668. 1480.17   2
  -3  -1   1 95093.5 747.314   1
  -3   1   1 102510. 1516.91   6
  -3   1   1 99232.0 1421.13   2
  -3  -1   1 101231. 1509.47   7
  -3   1   0 4994.35 346.283   7
  -3  -1   0 5466.31 338.668   6
  -3   1   0 4575.77 346.695   3
  -3  -1   0 4839.70 364.806   3
  -3   1   0 4618.92 324.167   6
   3  -1   0 4660.26 342.337   6
  -3  -1   0 5317.61 368.028   4
   3  -1   0 5100.71 329.291   2
  -3  -1   0 4753.02 337.892   7
  -3   1   0 4835.58 300.436   2
  -3   1   0 5184.20 343.635   4
   3   1   0 5791.47 404.872   7
  -3  -1   0 5492.62 333.559   2
  -3  -1  -1 11203.1 463.636   2
  -3   1  -1 11702.7 585.863   3
   3  -1   1 11009.3 546.237   3
  -3   1  -1 11271.8 518.480   7
   3  -1   1 11085.6 560.967   7
   3   1   1 11136.1 304.128   1
   3   1   1 11401.6 581.528   7
  -3  -1  -1 12116.5 552.350   7
  -3  -1  -1 10413.2 522.183   4
  -3   1  -1 11274.8 425.017   2
  -3  -1  -1 11715.3 598.302   3
   3  -1   1 12497.1 524.047   6
  -3  -1  -1 11611.0 474.118   6
  -3   1  -2 152.219 80.6627   2
  -3   1  -2-9.13712 88.9549   7
   3  -1   2 116.321 70.2945   1
   3  -1   2-35.4238 81.2533   6
  -3  -1  -2 217.723 124.523   7
  -3   1  -2-129.722 153.529   3
  -3  -1  -2 163.940 124.392   3
   3   1   2 90.9336 67.2528   1
   3  -1   2 215.279 119.628   3
   3   1   2 315.446 150.391   7
   3  -1   2 103.101 98.3977   7
   3   1   2 23.1853 95.5042   3
  -3   1  -3 102695. 2022.28   3
  -3  -1  -3 101006. 2007.05   3
  -3   1  -3 104079. 1688.75   7
   3   1   3 103031. 1874.71   7
   3  -1   3 102543. 1785.36   7
   3  -1   3 103705. 1568.87   1
   3   1   3 102172. 1502.11   1
   3  -1   3 100975. 1389.98   6
  -3   1  -4 6732.80 563.183   3
  -3  -1  -4 7282.31 583.952   3
   3  -1   4 6562.96 483.032   7
   3  -1   4 6764.67 453.622   1
   3   1   4 6636.40 434.066   1
   3   1   4 6652.92 513.108   7
   3  -1   4 6437.64 331.768   6
   3  -1   5 3381.44 365.494   7
  -3   1  -5 2953.91 433.074   3
   3   1   5 3057.97 372.747   7
   3  -1   5 3229.74 217.279   6
  -3  -1  -5 3220.61 425.676   3
   3  -1   6-48.4639 137.592   7
  -3  -1  -6-0.20723 149.277   3
   3   1   6-22.4564 170.312   7
  -3  -1  -7 1189.12 275.352   3
  -3   1  -7 1480.88 305.905   3
   3   1   7 1918.08 344.182   7
   3  -1   7 1996.32 320.465   7
   3   1   8 2603.49 391.849   7
  -3   1  -8 2289.81 420.994   3
  -3  -1  -8 1821.21 359.721   3
   3  -1   8 1941.43 351.154   7
  -3  -1  -9 5116.27 632.537   3
   3   1   9 6391.93 624.858   7
   3  -1   9 6505.82 600.606   7
  -3   1  -9 6092.89 709.497   3
  -3   1 -10 2058.24 484.127   3
   3   1  10 1708.93 370.471   7
  -3  -1 -10 1409.07 405.316   3
  -3  -1 -11 590.860 300.461   3
  -3   1 -11 347.434 295.022   3
   3   2 -12 3799.47 531.436   2
   3  -2 -12 4099.66 565.397   2
   3   2 -11-247.113 215.194   2
   3  -2 -11 251.956 273.466   2
   3  -2 -11 111.510 315.355   1
   3  -2 -10 4151.53 634.275   1
   3   2 -10 4273.28 537.823   2
   3  -2 -10 4481.18 563.830   2
   3   2 -10 4977.96 525.758   4
   3  -2  -9 682.025 296.851   1
   3   2  -9 1081.86 298.741   2
   3   2  -9 1094.14 344.526   1
   3  -2  -9 1356.37 335.214   2
   3  -2  -9 685.526 191.618   4
   3   2  -9 902.241 256.882   4
   3  -2  -8 7492.52 741.619   1
   3  -2  -8 7604.30 508.778   4
   3   2  -8 8025.60 619.183   4
   3   2  -8 8082.28 765.707   1
   3   2  -8 7819.71 656.099   2
   3  -2  -8 7649.37 702.074   2
   3   2  -7 159.544 163.585   2
   3  -2  -7 242.445 227.250   2
  -3   2   7 126.500 84.5630   3
   3  -2  -7 152.109 197.001   1
   3  -2  -7 269.376 136.515   4
   3   2  -7 130.646 119.783   4
   3   2  -7 172.424 185.729   1
   3   2  -6 180.647 179.608   1
  -3   2   6 44.1125 59.9468   3
   3   2  -6 17.7807 128.565   2
   3  -2  -6-83.7071 129.221   1
   3  -2  -6 15.0092 137.388   2
  -3  -2   6 319.020 155.034   3
   3  -2  -6-2.70064 101.309   4
   3   2  -6-46.5279 149.092   4
   3   2  -5 71808.7 1691.64   1
   3   2  -5 71850.4 1540.25   4
  -3   2   5 72551.9 977.086   3
   3  -2  -5 69225.1 1696.91   1
   3  -2  -5 70046.0 1230.58   4
   3  -2  -5 70121.6 1702.34   2
   3   2  -5 72092.8 1700.16   2
  -3  -2   5 71912.4 1363.15   3
  -3  -2   4 19203.1 643.098   5
   3   2  -4 17119.7 727.643   1
  -3   2   4 18835.0 431.886   5
   3  -2  -4 19246.8 802.068   1
  -3  -2   4 19999.6 750.190   1
   3  -2  -4 18456.0 593.338   4
   3   2  -4 18237.4 737.301   4
  -3   2   4 18934.3 738.053   1
  -3   2   4 19099.9 635.710   4
  -3  -2   4 18653.4 738.875   4
  -3   2   4 19194.1 716.358   6
   3   2  -4 18384.6 814.107   2
   3  -2  -4 17892.6 810.584   2
   3   2  -3 9970.83 477.036   1
  -3  -2   3 9119.47 528.277   4
  -3  -2   3 10133.8 462.265   1
   3  -2  -3 9282.47 495.390   1
  -3   2   3 9945.60 505.793   6
   3  -2  -3 9658.06 426.655   4
   3   2  -3 9968.13 522.227   4
  -3   2   3 9117.52 428.181   4
   3   2  -3 9042.21 533.948   2
   3  -2  -3 9675.35 553.220   2
  -3  -2   3 10773.4 549.420   2
  -3   2   3 9908.02 468.840   1
  -3   2   2 2734.57 210.828   3
   3  -2  -2 2897.49 293.714   6
   3   2  -2 2785.10 204.630   1
  -3  -2   2 2861.57 273.709   4
  -3  -2   2 3039.78 206.216   1
   3  -2  -2 2410.08 232.691   4
   3   2  -2 2865.39 280.740   4
  -3   2   2 2591.79 221.685   4
  -3   2   2 2650.49 263.080   6
   3  -2  -2 2488.19 274.262   2
  -3  -2   2 2761.31 270.268   2
  -3   2   2 2864.93 225.713   1
   3  -2  -2 2899.27 244.477   1
   3   2  -2 2711.97 289.957   2
  -3   2   1 5158.16 319.004   3
   3   2  -1 5734.16 384.885   2
   3  -2  -1 5446.45 387.715   6
  -3  -2   1 5715.42 364.600   7
  -3   2   1 5818.48 342.049   4
   3   2  -1 5241.88 374.191   4
  -3  -2   1 4930.02 348.548   4
   3  -2  -1 5059.16 252.248   1
  -3  -2   1 5109.99 353.077   2
   3  -2  -1 5135.20 332.781   2
  -3  -2   1 4999.53 161.437   1
  -3   2   1 5085.82 324.450   2
  -3   2   0 8385.07 458.593   3
   3  -2   0 8642.14 437.641   3
  -3  -2   0 8818.73 457.935   7
   3   2   0 8493.50 510.135   7
  -3  -2   0 9179.80 437.344   6
   3  -2   0 9230.83 476.843   6
  -3   2   0 8725.67 442.848   7
  -3  -2   0 8942.02 474.683   4
   3   2   0 7880.27 461.293   4
  -3  -2   0 8843.14 438.728   2
   3  -2   0 8761.98 403.844   2
  -3   2   0 8561.83 383.510   2
  -3   2  -1-7.96112 56.8161   2
  -3   2  -1 15.8157 70.6576   7
  -3  -2  -1 141.187 93.5419   6
   3   2   1 71.2330 41.1585   1
  -3   2  -1-36.2499 109.710   3
   3  -2   1 221.143 113.737   3
  -3  -2  -1 121.184 103.773   7
  -3  -2  -1 115.145 140.206   3
  -3  -2  -1 67.1624 87.7834   2
  -3  -2  -1 169.266 114.583   4
   3  -2   1 2.56747 96.2790   6
   3   2   1-38.5071 102.348   7
   3  -2   2 10311.9 452.394   1
  -3   2  -2 10043.5 603.601   3
  -3  -2  -2 9329.76 579.642   3
   3  -2   2 10140.4 563.938   3
  -3   2  -2 9992.81 500.402   7
   3  -2   2 9754.96 517.761   7
   3  -2   2 9470.07 472.580   6
   3   2   2 9513.13 378.586   1
  -3  -2  -2 9378.76 517.908   4
  -3  -2  -2 9803.46 530.392   7
  -3   2  -2 10082.1 365.453   2
   3   2   2 9312.03 561.209   7
  -3  -2  -2 9744.55 407.531   1
  -3  -2  -2 10195.0 427.966   6
  -3   2  -3 26653.0 1052.43   3
  -3  -2  -3 26378.4 1029.15   3
   3  -2   3 27069.1 834.157   1
  -3   2  -3 28794.4 871.334   7
   3   2   3 28008.4 775.577   1
  -3  -2  -3 26869.1 820.806   1
   3  -2   3 27604.7 902.642   7
   3  -2   3 27395.7 762.998   6
   3   2   3 27067.3 992.986   7
  -3  -2  -4 9622.23 662.727   3
  -3   2  -4 9256.13 659.122   3
   3  -2   4 10510.1 588.138   7
  -3  -2  -4 10345.1 589.501   1
   3  -2   4 10269.3 443.386   6
   3   2   4 9896.12 531.350   1
   3   2   4 10370.3 646.134   7
  -3   2  -5 9072.50 705.551   3
   3  -2   5 9212.74 394.514   6
  -3  -2  -5 8495.12 668.001   3
   3  -2   5 9071.84 581.052   7
  -3  -2  -5 9234.74 631.342   1
   3   2   5 8067.16 594.081   7
   3  -2   6 1219.36 266.063   7
  -3  -2  -6 431.417 170.255   1
  -3   2  -6 861.318 242.905   3
  -3  -2  -6 959.404 268.846   3
   3   2   6 960.038 251.815   7
   3  -2   6 850.204 111.499   6
  -3   2  -7 198.688 199.551   3
   3   2   7-10.3163 141.863   7
  -3  -2  -7-82.7491 187.342   3
   3  -2   7 258.333 173.651   7
   3   2   8 2722.37 429.550   7
   3  -2   8 3606.56 422.998   7
  -3  -2  -8 2889.89 451.383   3
  -3   2  -8 3307.69 502.195   3
  -3  -2  -9 3901.14 548.122   3
   3   2   9 3877.74 529.116   7
   3  -2   9 3963.86 465.562   7
  -3   2  -9 5001.23 647.008   3
   3   2  10 2004.48 383.913   7
  -3  -2 -10 1392.73 383.761   3
  -3   2 -10 1598.19 449.527   3
  -3   2 -11 787.891 308.883   3
  -3  -2 -11 932.933 386.265   3
   3   3 -12 1281.44 348.313   2
   3  -3 -12 1647.39 390.767   2
   3  -3 -11-157.437 237.150   1
   3   3 -11 107.990 213.820   2
   3  -3 -11 363.548 257.679   2
   3  -3 -10 17.7482 183.048   2
   3  -3 -10 81.8871 245.222   1
   3   3 -10-68.7568 202.624   2
   3   3 -10 257.257 218.504   4
   3   3  -9 1497.45 375.324   2
   3  -3  -9 1992.60 424.210   1
   3  -3  -9 1693.10 375.233   2
   3   3  -9 2370.51 391.666   4
   3  -3  -8 4822.09 572.430   2
   3  -3  -8 5935.53 665.451   1
   3   3  -8 5570.39 525.777   4
   3   3  -8 7010.89 640.212   2
   3  -3  -8 6382.57 438.318   4
  -3   3   7 4634.75 264.845   3
   3  -3  -7 4913.50 566.952   1
   3   3  -7 4942.12 552.894   1
   3  -3  -7 4687.21 350.154   4
   3   3  -7 4183.90 446.577   4
   3   3  -7 4527.66 490.282   2
   3  -3  -7 3748.92 492.569   2
   3   3  -6 173.007 149.021   2
  -3   3   6 207.927 67.8668   3
   3   3  -6 308.708 194.826   1
   3  -3  -6 392.994 205.335   1
   3  -3  -6 245.039 98.1594   4
   3   3  -6 172.801 139.050   4
   3  -3  -6 345.203 206.813   2
  -3   3   5 15560.9 377.052   3
   3   3  -5 15870.8 792.243   1
   3   3  -5 14917.6 730.159   4
   3  -3  -5 16549.0 837.058   1
   3  -3  -5 16285.2 553.838   4
   3   3  -5 14143.9 755.752   2
   3  -3  -5 14885.1 799.256   2
  -3  -3   5 15325.0 684.068   3
   3  -3  -4 5481.48 453.051   2
   3   3  -4 5926.99 438.450   1
  -3  -3   4 6130.61 393.106   5
  -3  -3   4 5809.11 408.562   1
   3  -3  -4 5571.18 448.670   1
   3  -3  -4 5698.49 320.904   4
   3   3  -4 5764.32 446.941   4
  -3   3   4 6536.81 352.551   4
  -3  -3   4 5904.74 439.300   4
  -3   3   4 5958.56 419.607   1
   3   3  -4 6379.20 492.563   2
  -3   3   4 4954.72 219.686   3
   3   3  -3 1087.52 213.489   2
   3  -3  -3 1175.69 212.020   2
  -3   3   3 1166.97 178.804   1
  -3   3   3 1073.28 110.030   3
   3  -3  -3 1094.96 206.474   6
  -3  -3   3 1090.50 170.017   1
   3  -3  -3 889.440 140.597   4
   3   3  -3 1340.76 223.029   4
  -3   3   3 1023.74 148.640   4
  -3  -3   3 1158.32 197.822   2
  -3  -3   3 1327.89 210.980   4
   3  -3  -3 1007.43 187.979   1
  -3  -3   2 594.110 161.715   2
  -3  -3   2 319.398 121.595   7
  -3   3   2 360.271 108.993   4
   3  -3  -2 598.980 159.476   2
  -3  -3   2 209.083 74.8829   1
  -3   3   2 278.721 94.0482   1
  -3   3   2 244.913 87.1903   3
   3  -3  -2 350.097 136.504   6
   3  -3  -2 357.053 114.985   1
   3   3  -2 151.049 110.053   4
  -3  -3   2 198.723 115.266   4
   3   3  -2 295.091 145.454   2
  -3  -3   1 49496.8 1057.14   7
  -3  -3   1 46110.9 1055.15   2
  -3   3   1 47294.8 943.353   3
   3  -3  -1 47429.3 898.318   3
  -3  -3   1 46421.8 549.055   1
   3  -3  -1 46882.3 858.635   1
   3   3  -1 46615.5 1113.92   4
  -3  -3   1 48921.3 1091.19   4
   3   3  -1 44424.7 1098.36   2
   3  -3  -1 46292.2 987.873   2
   3  -3  -1 46275.9 1131.55   6
  -3   3   1 49351.9 966.321   4
   3  -3   0 1340.07 166.513   2
  -3  -3   0 1209.76 194.271   4
   3  -3   0 1722.76 225.890   6
  -3   3   0 1359.69 193.736   3
   3  -3   0 1394.83 189.547   3
   3   3   0 1391.29 212.068   4
   3   3   0 1464.41 220.616   7
  -3  -3   0 1529.69 198.287   7
  -3   3   0 1398.24 166.901   2
  -3  -3   0 1375.68 178.876   2
  -3   3  -1 6505.10 447.298   3
   3  -3   1 6837.90 435.066   3
  -3  -3  -1 7275.80 484.050   3
  -3  -3  -1 6835.77 426.965   7
   3   3   1 7328.01 483.011   7
   3  -3   1 7129.83 432.128   6
  -3  -3  -1 6654.86 372.344   6
  -3  -3  -1 7095.95 432.727   4
   3  -3   1 6223.42 304.120   2
  -3  -3  -1 7161.34 245.277   1
   3   3   1 6888.14 224.725   1
  -3   3  -1 6892.94 400.561   7
  -3   3  -1 7104.36 308.733   2
  -3  -3  -2 1236.95 209.141   7
   3   3   2 1346.87 149.206   1
  -3   3  -2 1109.99 115.775   2
  -3  -3  -2 1193.31 150.103   1
  -3  -3  -2 833.638 132.673   6
   3  -3   2 1073.31 190.418   7
  -3   3  -2 910.277 190.252   3
  -3  -3  -2 939.544 198.935   3
  -3  -3  -2 948.477 193.528   4
  -3   3  -2 980.776 150.657   7
   3   3   2 844.140 187.761   7
  -3   3  -3 4921.70 471.414   3
  -3  -3  -3 4749.99 450.900   3
   3  -3   3 4635.30 356.455   1
  -3   3  -3 4344.01 334.223   7
  -3  -3  -3 4765.89 277.380   6
  -3   3  -3 4966.17 232.701   2
   3   3   3 5007.46 330.569   1
   3  -3   3 4711.95 379.235   7
   3   3   3 4588.18 432.557   7
  -3  -3  -3 4059.91 328.189   1
   3   3   4 399.539 119.953   1
  -3  -3  -4 338.587 138.236   1
   3   3   4 363.156 144.153   7
  -3   3  -4 127.676 158.642   3
  -3  -3  -4 266.231 155.322   3
   3  -3   4 397.732 150.341   7
  -3  -3  -5-33.1384 126.796   1
   3  -3   5 39.1478 121.622   7
  -3   3  -5-138.328 221.695   3
   3  -3   5 208.732 104.652   6
  -3  -3  -5 56.5121 122.473   3
   3   3   5 374.599 204.201   7
  -3   3  -6 12057.5 872.334   3
  -3  -3  -6 12414.2 836.585   3
  -3  -3  -6 12540.3 814.399   1
   3   3   6 12121.5 799.865   7
   3  -3   6 11964.9 679.228   7
   3  -3   6 13437.8 487.126   6
  -3   3  -7 9629.56 822.836   3
  -3  -3  -7 11641.7 847.604   3
  -3  -3  -7 11849.6 856.533   1
   3  -3   7 11746.2 706.858   7
   3   3   7 10800.5 799.919   7
   3  -3   8-27.9874 111.465   7
  -3  -3  -8-277.482 254.215   3
  -3   3  -8 200.914 240.878   3
  -3  -3  -8 156.586 202.105   1
   3   3   8 69.9612 173.397   7
   3   3   9 227.341 209.064   7
  -3   3  -9 128.065 245.951   3
  -3  -3  -9 179.959 235.830   3
  -3   3 -10 1006.50 348.074   3
   3   3  10 467.887 281.631   7
  -3  -3 -10 791.382 334.916   3
  -3   3 -11 801.942 387.699   3
  -3  -3 -11 146.332 258.775   3
   3   4 -12 1601.99 359.001   2
   3  -4 -12 1509.36 386.253   2
   3   4 -11 991.623 304.223   2
   3  -4 -11 669.396 383.156   1
   3  -4 -11 424.808 237.973   2
   3   4 -11 379.679 218.281   4
   3   4 -10 71.2169 147.111   2
   3  -4 -10 195.275 269.502   1
   3  -4 -10 117.617 193.821   2
   3   4 -10 369.464 242.883   4
   3  -4  -9 20970.9 1303.73   1
   3  -4  -9 19977.6 1154.36   2
   3   4  -9 22599.9 1149.51   4
   3   4  -9 19317.8 1067.79   2
   3   4  -8 1826.48 360.292   2
   3  -4  -8 1671.85 221.609   4
   3  -4  -8 1630.31 379.437   1
   3   4  -8 1640.96 316.385   4
   3   4  -7 348.507 183.753   2
  -3   4   7 498.125 78.1793   3
   3  -4  -7 628.231 251.870   1
   3  -4  -7 516.643 119.812   4
   3   4  -7 392.813 213.375   4
   3   4  -6 1094.62 256.556   2
   3  -4  -6 1353.55 302.207   1
  -3   4   6 1129.79 95.5175   3
   3  -4  -6 1347.72 168.408   4
   3   4  -6 1305.96 263.395   4
   3  -4  -5 8597.03 618.779   1
   3  -4  -5 7544.31 347.042   4
   3   4  -5 7247.95 536.363   4
   3   4  -5 7637.03 555.576   2
  -3  -4   5 7425.96 491.485   3
  -3  -4   4 6071.72 428.212   1
   3  -4  -4 5351.41 422.885   6
  -3  -4   4 5860.44 405.950   5
   3  -4  -4 5618.88 453.150   1
   3  -4  -4 4959.85 281.001   4
   3   4  -4 5061.11 437.775   4
  -3   4   4 5405.48 300.509   4
   3   4  -4 5287.87 454.906   2
   3  -4  -3-97.5684 110.722   1
  -3   4   3 6.37065 37.6261   3
   3  -4  -3 105.183 115.598   6
  -3   4   3-45.5202 80.5469   1
  -3  -4   3-95.0809 87.9151   1
   3   4  -3 275.103 162.450   4
  -3   4   3-39.2138 58.8945   4
  -3  -4   3-87.2940 100.842   4
   3   4  -3 298.908 154.654   2
  -3  -4   2 6637.50 390.403   7
  -3   4   2 6954.11 302.657   3
   3  -4  -2 7474.77 494.150   6
  -3   4   2 6622.29 331.817   4
  -3  -4   2 6761.22 328.290   1
   3   4  -2 6341.39 439.852   4
  -3  -4   2 6429.34 428.010   4
   3   4  -2 6287.54 452.532   2
  -3  -4   2 6526.78 420.814   2
   3  -4  -2 6483.68 418.693   2
  -3   4   2 7049.53 389.196   1
   3  -4  -2 7012.64 396.740   1
  -3   4   1 29739.0 749.339   3
   3  -4  -1 30902.3 717.414   3
  -3  -4   1 30785.2 878.906   2
   3  -4  -1 30390.7 933.329   6
  -3  -4   1 29654.6 497.245   1
  -3   4   1 30254.5 751.340   4
  -3  -4   1 30296.8 848.190   7
   3   4  -1 30230.7 934.727   4
   3   4  -1 27650.7 880.824   7
  -3  -4   1 30857.7 892.523   4
   3  -4  -1 30842.2 759.815   1
   3  -4  -1 29708.7 795.712   2
  -3   4   0 58074.9 1177.69   3
   3  -4   0 59296.8 1148.53   3
  -3  -4   0 59531.6 1228.85   7
   3   4   0 57109.7 1277.88   4
  -3  -4   0 56990.1 1193.11   4
  -3  -4   0 57206.2 1179.57   2
   3   4   0 57956.5 1302.32   7
   3  -4   0 54244.6 975.809   2
  -3   4  -1 7685.07 494.702   3
   3  -4   1 7617.14 450.184   3
   3   4   1 7310.67 496.714   7
  -3   4  -1 7500.40 415.270   7
  -3  -4  -1 7446.83 451.938   7
  -3  -4  -1 7591.50 274.920   1
  -3  -4  -1 7274.28 447.754   4
   3  -4   1 7412.45 311.593   2
  -3   4  -1 7510.87 306.599   2
   3   4   1 7429.42 255.475   1
  -3   4  -2 96.9130 52.9493   2
   3   4   2 23.9338 111.422   7
  -3  -4  -2 31.3243 62.6656   1
  -3   4  -2 280.834 143.665   3
  -3   4  -2 261.196 110.542   7
  -3  -4  -2 154.025 74.9204   6
  -3  -4  -2 248.591 155.836   3
  -3  -4  -2 440.481 138.930   4
   3   4   2 52.9356 65.3666   1
  -3   4  -3 312.629 60.0720   2
   3   4   3 278.710 162.298   7
  -3  -4  -3 221.310 108.023   1
  -3  -4  -3 324.864 146.389   3
   3  -4   3 161.929 107.493   7
   3   4   3 105.803 97.8024   1
  -3   4  -3 261.585 109.780   7
  -3   4  -3 682.769 199.356   3
  -3  -4  -3 280.677 95.0541   6
  -3   4  -4 590.285 201.297   3
  -3  -4  -4 485.919 168.171   1
  -3   4  -4 727.044 87.5811   2
   3   4   4 713.316 198.722   7
  -3  -4  -4 470.476 184.384   3
   3   4   4 775.475 161.079   1
   3  -4   4 503.099 154.339   7
   3  -4   5 23755.7 878.912   7
  -3   4  -5 23300.5 1149.00   3
  -3  -4  -5 23752.8 1085.27   3
  -3  -4  -5 22712.8 993.075   1
   3   4   5 22503.5 1061.67   7
  -3   4  -6 10924.1 845.117   3
  -3  -4  -6 11404.7 801.506   3
   3   4   6 10323.9 754.188   7
   3  -4   6 11482.7 642.776   7
  -3  -4  -6 11341.9 764.461   1
  -3   4  -7 42755.0 1721.95   3
  -3  -4  -7 39806.2 1573.20   3
   3  -4   7 42536.2 1284.58   7
   3   4   7 39928.0 1542.14   7
  -3  -4  -7 43817.7 1625.38   1
  -3   4  -8 484.081 243.729   3
   3   4   8 376.675 253.222   7
  -3  -4  -8-6.41385 174.259   3
  -3  -4  -8 376.904 278.566   1
   3  -4   8 133.063 105.113   7
  -3   4  -9 1023.83 348.109   3
  -3  -4  -9 1491.39 374.122   1
  -3  -4  -9 152.103 223.287   3
   3   4   9 1387.79 357.735   7
  -3   4 -10 262.756 339.337   3
   3   4  10 7.02386 188.478   7
  -3  -4 -10 199.556 252.117   3
   3   4  11 704.688 270.688   7
  -3  -4 -11 740.714 274.549   3
   3   5 -11 263.575 171.671   2
   3  -5 -11 565.971 299.805   1
   3  -5 -11 262.107 237.416   2
   3   5 -11 736.474 321.220   4
   3  -5 -10 50.7461 202.619   1
   3   5 -10 93.7267 138.666   2
   3  -5 -10-33.4639 247.875   2
   3   5 -10-40.6573 174.049   4
   3  -5  -9 17915.7 1210.11   1
   3   5  -9 17193.0 1037.45   4
   3   5  -9 16311.0 983.193   2
   3  -5  -8 9588.09 445.800   4
   3   5  -8 8775.91 724.985   4
   3  -5  -8 9493.34 837.801   1
   3   5  -8 9793.59 755.585   2
   3  -5  -7 9135.78 775.690   1
   3  -5  -7 9379.20 407.480   4
   3   5  -7 9700.91 709.260   4
   3   5  -7 8091.95 641.342   2
   3  -5  -6 4664.29 517.923   1
   3  -5  -6 4403.38 258.850   4
   3   5  -6 4290.89 476.377   4
   3   5  -6 4752.27 478.496   2
   3   5  -5 182.184 163.436   2
   3  -5  -5 93.3246 105.554   6
   3  -5  -5 57.7815 51.4590   4
   3  -5  -5 26.5915 152.636   1
   3   5  -5 57.9196 115.556   4
  -3  -5   4 26.7656 102.926   1
   3  -5  -4 77.9977 95.7710   6
  -3  -5   4 103.643 119.013   5
   3  -5  -4 6.68364 45.2814   4
   3   5  -4 186.222 160.378   4
  -3   5   4 155.974 82.3486   4
   3   5  -4 86.5331 115.200   2
   3  -5  -4 48.0545 129.036   1
  -3   5   3 3832.72 157.019   3
  -3  -5   3 3746.72 304.738   7
  -3   5   3 4225.08 246.021   4
   3  -5  -3 4851.70 410.863   6
  -3  -5   3 4305.33 358.758   5
   3  -5  -3 4121.57 372.537   1
   3   5  -3 4268.08 398.720   4
  -3   5   3 4137.69 338.492   1
   3   5  -3 4186.85 392.143   2
  -3  -5   3 4071.58 311.947   1
  -3   5   2 13152.8 409.884   3
  -3  -5   2 12307.4 466.058   1
   3   5  -2 13504.7 657.480   4
  -3  -5   2 13265.3 637.022   4
   3   5  -2 13552.1 657.056   2
  -3   5   2 13346.3 457.905   4
   3  -5  -2 12704.0 546.271   1
  -3  -5   2 13772.0 559.386   7
  -3  -5   2 13284.3 602.625   2
   3  -5  -2 13206.9 642.545   6
  -3  -5   1 809.630 166.668   7
   3  -5  -1 1206.58 157.407   3
   3   5  -1 1070.76 206.662   7
   3  -5  -1 934.665 164.752   1
  -3   5   1 820.976 143.385   3
   3  -5  -1 1071.41 171.028   2
   3   5  -1 956.189 203.111   4
  -3  -5   1 864.080 190.304   4
  -3  -5   1 957.685 192.100   2
   3  -5   0 1355.84 164.842   2
   3  -5   0 1282.05 201.984   3
  -3   5   0 1188.18 222.231   3
  -3  -5   0 1333.23 214.418   2
   3   5   0 1341.89 222.122   4
  -3  -5   0 1124.04 99.4683   1
  -3  -5   0 849.358 158.731   4
   3   5   0 1205.32 207.999   7
  -3  -5   0 1323.40 193.428   7
  -3   5  -1 14492.6 675.484   3
  -3   5  -1 12398.5 532.192   7
   3  -5   1 12659.7 595.038   3
   3   5   1 14980.6 709.825   7
  -3  -5  -1 13405.1 393.430   1
   3   5   1 12505.1 619.456   4
   3  -5   1 14410.3 414.102   2
  -3  -5  -1 13731.6 612.121   4
  -3  -5  -1 13561.8 626.405   7
  -3   5  -2 7297.50 530.266   3
  -3  -5  -2 7733.15 542.860   3
   3   5   2 7982.10 551.557   7
  -3  -5  -2 7648.44 381.790   1
  -3   5  -2 7498.80 416.002   7
   3   5   2 7462.87 351.825   1
  -3   5  -3 30449.3 1163.96   3
  -3  -5  -3 30065.3 1109.78   3
   3   5   3 31592.4 1144.39   7
   3   5   3 30111.0 802.385   1
  -3  -5  -3 30494.9 705.898   6
  -3  -5  -3 31042.9 905.129   1
  -3   5  -3 31177.3 853.011   7
  -3  -5  -4 1208.02 210.034   1
  -3  -5  -4 969.951 209.738   3
  -3  -5  -4 1060.14 124.305   6
   3  -5   4 1055.01 196.517   7
  -3   5  -4 1047.41 268.426   3
   3   5   4 966.552 189.433   1
   3   5   4 1514.19 298.027   7
  -3   5  -5 8740.76 726.927   3
  -3  -5  -5 8503.66 612.516   1
  -3  -5  -5 8484.52 655.864   3
   3  -5   5 8290.40 506.984   7
   3   5   5 8315.94 664.491   7
  -3   5  -6 5580.76 643.285   3
  -3  -5  -6 5727.54 584.167   3
   3  -5   6 6053.92 459.587   7
  -3  -5  -6 6020.30 567.812   1
   3   5   6 6028.86 603.348   7
  -3   5  -7 62068.8 2106.94   3
  -3  -5  -7 60700.8 1909.64   3
   3   5   7 60236.1 1917.40   7
   3  -5   7 60772.7 1482.18   7
  -3  -5  -7 64127.8 1970.76   1
  -3   5  -8 542.346 327.984   3
   3  -5   8 43.3214 141.459   7
  -3  -5  -8 332.383 223.120   3
   3   5   8 177.794 195.743   7
  -3  -5  -8 56.7901 170.879   1
   3   5   9 4536.90 593.975   7
  -3   5  -9 5228.42 709.644   3
  -3  -5  -9 3926.14 549.185   3
  -3  -5  -9 5081.43 648.481   1
  -3  -5 -10 449.194 236.711   3
   3   5  10 482.973 268.527   7
  -3   5 -10 547.651 345.675   3
   3   5  11 1348.90 350.612   7
  -3  -5 -11 195.849 203.323   3
   3   6 -11 183.401 182.710   2
   3  -6 -11-145.761 252.209   1
   3  -6 -11 296.546 247.754   2
   3   6 -11 430.892 272.542   4
   3   6 -10 216.749 177.379   2
   3  -6 -10 425.165 312.981   1
   3   6 -10 90.0374 217.160   4
   3   6  -9 2915.01 424.001   2
   3  -6  -9 3236.66 546.087   1
   3   6  -9 2778.71 441.812   4
   3   6  -8 2783.38 416.806   2
   3   6  -8 2443.26 405.292   4
   3  -6  -8 2260.86 465.433   1
   3   6  -7 518.774 207.774   2
   3  -6  -7 544.106 95.8171   4
   3  -6  -7 494.100 248.406   1
   3   6  -7 504.164 231.660   4
   3   6  -6 1417.34 279.301   2
   3  -6  -6 1309.35 125.982   4
   3  -6  -6 1532.65 322.573   1
   3   6  -6 1743.67 317.512   4
   3  -6  -5 7918.68 532.351   6
   3  -6  -5 7773.97 280.157   4
   3  -6  -5 7291.17 594.186   1
   3   6  -5 8272.53 614.339   4
   3   6  -5 7538.06 562.378   2
   3  -6  -4 557.120 174.257   1
   3   6  -4 521.382 191.308   4
  -3  -6   4 485.041 125.638   7
  -3  -6   4 286.245 112.604   1
   3  -6  -4 247.700 124.349   6
  -3   6   4 542.780 92.2401   4
   3   6  -4 317.665 167.534   2
  -3  -6   3 121.294 109.372   1
   3   6  -3 95.6583 127.232   2
  -3  -6   3-9.67482 82.6210   7
  -3  -6   3 23.5803 92.8667   5
   3  -6  -3 15.1945 117.955   6
   3  -6  -3 134.628 147.232   1
  -3   6   3 165.106 63.7269   4
  -3   6   3 151.910 98.4665   1
   3   6  -3 286.686 181.888   4
   3   6  -2 39179.6 1145.45   4
  -3   6   2 41708.7 738.146   3
  -3   6   2 39901.2 794.790   4
   3  -6  -2 40695.8 693.593   3
  -3  -6   2 41070.4 969.213   7
   3  -6  -2 41378.3 1049.36   1
  -3   6   1 113352. 1506.16   3
   3  -6  -1 118607. 1439.39   3
  -3  -6   1 112588. 1683.62   7
   3   6  -1 111853. 1807.46   7
   3   6  -1 116362. 1898.15   4
  -3  -6   1 118747. 1853.44   4
  -3  -6   1 115713. 1797.29   2
   3  -6  -1 115232. 1672.35   1
  -3  -6   0 27619.6 885.072   4
  -3   6   0 25680.3 817.463   3
   3  -6   0 27193.2 789.590   3
   3   6   0 26780.2 911.487   7
   3   6   0 26680.2 910.740   4
   3  -6   0 25689.2 676.499   2
  -3  -6   0 27257.6 547.331   1
  -3  -6   0 28308.1 862.784   7
  -3   6  -1 27429.8 949.838   3
   3  -6   1 27175.1 888.056   3
  -3  -6  -1 27693.4 628.200   1
   3   6   1 28277.1 992.755   7
   3   6   1 29098.5 953.522   4
  -3  -6  -1 28840.0 893.086   4
   3  -6   1 28082.7 567.079   2
  -3   6  -1 29079.6 807.270   7
   3   6   2 29.8032 60.5691   1
  -3   6  -2 46.7643 96.5658   7
  -3   6  -2-191.514 204.786   3
   3   6   2 84.9179 125.667   7
  -3  -6  -2 307.049 159.775   3
  -3  -6  -2 60.4710 101.674   1
   3   6   3 606.152 131.075   1
  -3   6  -3 567.811 139.470   7
  -3  -6  -3 407.567 152.443   1
  -3  -6  -3 800.193 236.122   3
   3   6   3 333.718 168.725   7
  -3   6  -3 376.079 141.803   3
   3   6   4 1995.36 349.836   7
  -3   6  -4 1710.34 325.455   3
  -3  -6  -4 2126.77 174.641   6
  -3  -6  -4 2258.84 339.045   3
  -3   6  -4 1897.46 218.166   7
  -3  -6  -4 1778.79 257.303   1
   3   6   4 1879.72 241.068   1
  -3   6  -5 21295.3 1126.13   3
   3   6   5 23479.1 1118.86   7
  -3  -6  -5 22003.9 1053.24   3
  -3  -6  -5 21577.4 980.897   1
   3  -6   5 21795.0 785.801   7
  -3   6  -6 7275.63 726.336   3
  -3  -6  -6 6880.71 625.820   3
   3   6   6 6834.59 650.394   7
   3  -6   6 6799.95 466.390   7
  -3  -6  -6 7727.68 643.771   1
  -3  -6  -7 858.882 287.188   1
   3   6   7 447.859 255.801   7
   3  -6   7 781.824 183.701   7
  -3   6  -7 474.256 277.746   3
  -3  -6  -7 689.148 305.830   3
  -3  -6  -8-140.538 197.393   1
  -3   6  -8 135.583 228.641   3
   3   6   8 254.884 239.547   7
  -3  -6  -8-114.335 170.115   3
   3   6   9 1423.22 389.631   7
  -3   6  -9 1102.78 390.792   3
  -3  -6  -9 672.272 342.607   3
  -3  -6  -9 1218.96 331.181   1
  -3  -6 -10 2405.83 457.569   3
  -3   6 -10 2523.61 524.454   3
   3   6  10 1798.80 381.358   7
  -3  -6 -10 2625.79 501.428   1
   3   6  11 155.927 167.361   7
   3  -7 -11 2140.31 441.313   2
   3   7 -11 1786.18 384.036   4
   3  -7 -11 3128.85 601.058   1
   3   7 -11 1223.88 311.880   2
   3  -7 -10 3455.64 573.696   1
   3   7 -10 2621.49 477.110   4
   3   7 -10 2630.35 421.185   2
   3  -7  -9 84.7807 258.075   1
   3   7  -9-51.4627 213.461   4
   3   7  -9 435.235 212.602   2
   3  -7  -8 32594.3 1553.27   1
   3   7  -8 33507.7 1439.50   4
   3   7  -8 32252.9 1318.93   2
   3  -7  -7 5364.76 204.210   4
   3  -7  -7 6394.56 649.837   1
   3   7  -7 5553.96 583.458   4
   3   7  -7 5022.90 508.985   2
   3  -7  -6 137.740 107.109   6
   3  -7  -6 133.120 171.961   1
   3   7  -6 268.731 178.799   4
   3   7  -6 3.75142 138.980   2
  -3  -7   5 1289.89 179.518   7
   3  -7  -5 1568.69 256.170   6
   3   7  -5 1663.43 288.312   4
   3   7  -5 1177.80 267.613   2
   3  -7  -5 1928.39 329.540   1
   3  -7  -4 3091.21 378.511   1
  -3  -7   4 3216.10 269.554   7
   3  -7  -4 2974.36 332.910   6
   3   7  -4 3421.09 400.764   4
  -3   7   4 3113.42 173.378   4
   3   7  -4 3055.37 352.250   2
   3  -7  -3 16230.3 756.676   6
  -3  -7   3 15425.1 585.187   7
  -3  -7   3 15243.8 626.615   1
  -3   7   3 15967.0 424.161   4
  -3   7   3 15346.7 390.173   5
   3   7  -3 15746.2 766.741   4
   3   7  -3 15809.5 759.078   2
   3  -7  -3 14861.6 725.451   1
   3  -7  -2 41930.0 730.561   3
  -3   7   2 42393.0 810.271   4
   3   7  -2 42426.0 1233.29   4
  -3  -7   2 42599.1 1005.08   7
   3  -7  -2 42365.8 1128.06   1
  -3   7   2 42259.0 776.812   3
  -3   7   1 220069. 2168.66   3
   3  -7  -1 223850. 2038.61   3
  -3  -7   1 224709. 2378.58   7
   3   7  -1 224216. 2739.19   4
   3   7  -1 220771. 2532.49   7
   3  -7  -1 221990. 2463.25   1
  -3   7   0 86120.2 1558.14   3
   3  -7   0 85687.6 1447.03   3
  -3  -7   0 89652.1 1566.71   7
   3   7   0 88803.1 1703.31   4
   3   7   0 87649.2 1671.36   7
   3  -7   0 85911.8 1252.62   2
  -3  -7   0 84087.4 1115.88   1
   3  -7   1 33.5337 50.6724   2
  -3   7  -1-90.3038 154.303   3
   3  -7   1 14.5499 117.437   3
  -3  -7  -1 111.671 85.1777   1
   3   7   1 10.5871 122.410   7
   3   7   1 32.8708 103.905   4
  -3   7  -2 1747.46 298.323   3
   3   7   2 1712.34 291.596   7
  -3   7  -2 1513.76 192.815   7
   3   7   2 1258.29 167.077   1
  -3  -7  -2 1571.29 195.944   1
  -3   7  -3 36861.6 1323.08   3
  -3  -7  -3 40405.7 1319.42   3
   3   7   3 37169.9 1319.17   7
  -3  -7  -3 38401.1 1060.94   1
   3   7   3 39752.7 963.254   1
  -3   7  -3 38120.7 923.218   7
   3   7   4 3660.29 463.368   7
  -3  -7  -4 3416.36 367.073   1
  -3  -7  -4 3319.38 406.562   3
  -3   7  -4 3635.38 291.162   7
  -3   7  -4 3645.63 461.442   3
  -3   7  -5 2014.76 388.523   3
   3   7   5 2378.77 424.968   7
  -3  -7  -5 2348.11 157.287   6
  -3  -7  -5 2389.77 363.374   3
  -3  -7  -5 2232.06 332.335   1
  -3  -7  -6 180.464 224.229   1
   3  -7   6 564.638 156.099   7
  -3  -7  -6 106.047 167.211   3
  -3   7  -6 303.730 243.754   3
   3   7   6 438.455 242.864   7
  -3  -7  -7 6444.82 625.179   3
   3  -7   7 8191.97 497.405   7
  -3  -7  -7 6144.37 638.450   1
   3   7   7 6900.81 681.696   7
  -3   7  -7 8181.75 824.647   3
  -3  -7  -8 431.689 209.703   1
   3   7   8 307.856 164.912   7
  -3  -7  -8 193.308 207.676   3
  -3   7  -8 355.734 244.209   3
  -3  -7  -9 1651.13 390.480   1
  -3   7  -9 2795.99 567.919   3
  -3  -7  -9 1468.32 343.256   3
   3   7   9 1358.40 367.293   7
  -3   7 -10 747.669 363.661   3
  -3  -7 -10 189.564 188.654   3
  -3  -7 -10 379.550 319.520   1
   3   7  10 300.711 226.863   7
   3   8 -12 952.815 370.026   4
   3  -8 -11 707.457 387.362   1
   3   8 -11-52.6001 215.605   4
   3   8 -11 347.165 247.111   2
   3  -8 -10 289.585 254.257   1
   3   8 -10 545.065 285.059   4
   3   8 -10 535.066 190.014   2
   3  -8  -9 1662.58 465.481   1
   3   8  -9 2187.33 433.929   4
   3   8  -9 1924.08 350.650   2
   3  -8  -8 1033.55 365.169   1
   3   8  -8 733.638 285.499   4
   3   8  -8 1602.03 320.043   2
   3  -8  -7 747.600 246.155   1
   3   8  -7 922.151 281.645   4
   3   8  -7 1074.74 289.297   2
   3   8  -6 359.748 196.387   4
  -3  -8   6 240.066 83.4334   7
   3  -8  -6 303.208 112.029   6
   3  -8  -6 557.447 227.755   1
   3   8  -6 201.753 134.485   2
  -3  -8   5 4381.90 306.831   7
   3  -8  -5 4196.42 460.324   1
   3  -8  -5 4930.66 447.949   6
   3   8  -5 4329.92 479.331   4
   3   8  -5 4146.25 433.666   2
  -3  -8   4 7075.98 387.289   7
   3  -8  -4 7637.49 584.253   1
   3   8  -4 7345.34 579.399   4
  -3   8   4 6930.37 217.564   4
   3   8  -4 7384.47 553.017   2
   3  -8  -4 7388.82 530.189   6
  -3  -8   3 5577.72 356.113   7
  -3   8   3 5460.79 254.616   5
   3   8  -3 5546.19 484.401   4
   3  -8  -3 4888.10 431.649   1
  -3   8   3 5446.17 242.781   4
   3  -8  -2 39173.5 734.021   3
   3   8  -2 39506.4 1049.68   7
   3   8  -2 38026.8 1206.91   4
  -3  -8   2 38821.8 962.309   7
   3  -8  -2 38619.9 1143.47   1
  -3   8   2 39368.6 792.062   3
   3  -8  -1 14345.9 535.429   3
  -3  -8   1 14137.1 607.972   7
   3   8  -1 14976.5 685.829   7
   3   8  -1 14697.8 729.623   4
   3  -8  -1 14314.3 671.354   1
  -3   8   1 14446.3 575.345   3
  -3   8   0 2374.69 278.463   3
  -3  -8   0 1388.35 212.069   7
   3  -8   0 1817.39 227.124   3
   3   8   0 2266.32 279.160   7
   3   8   0 1791.00 283.748   4
  -3  -8   0 1741.65 186.829   1
  -3   8  -1 10970.0 644.954   3
   3  -8   1 11154.5 587.978   3
   3   8   1 11618.0 672.705   7
   3   8   1 11135.0 625.845   4
  -3  -8  -1 10386.9 440.381   1
   3  -8   1 11374.5 378.549   2
  -3  -8  -2 428.023 130.814   1
   3   8   2 434.427 175.796   7
  -3   8  -2 241.041 89.6976   7
   3  -8   2 341.925 48.1780   2
  -3   8  -2 473.045 202.075   3
   3   8   3 220.841 183.951   7
   3   8   3 121.088 99.4375   1
  -3   8  -3 5.22569 74.1553   7
  -3   8  -3 104.142 202.740   3
  -3  -8  -3 378.258 193.326   3
  -3  -8  -3-12.8148 92.2095   1
  -3   8  -4 3635.00 284.113   7
  -3  -8  -4 3292.75 420.585   3
  -3  -8  -4 3571.72 376.470   1
  -3   8  -4 3362.39 449.845   3
   3   8   4 3427.29 452.165   7
  -3   8  -5 5902.00 630.785   3
  -3  -8  -5 6334.63 582.047   3
   3   8   5 6203.13 639.527   7
  -3  -8  -5 6322.66 273.266   6
  -3  -8  -5 6625.75 555.661   1
  -3  -8  -6 29238.8 1267.74   3
   3   8   6 27821.1 1349.99   7
  -3  -8  -6 29345.7 1264.20   1
  -3   8  -6 28152.6 1423.85   3
   3   8   7 386.708 241.030   7
  -3   8  -7 380.652 331.626   3
  -3  -8  -7 77.5374 158.182   3
  -3  -8  -7 410.730 238.011   1
  -3  -8  -8 563.125 256.574   1
   3   8   8 803.099 325.587   7
  -3  -8  -8 889.598 308.608   3
  -3   8  -8 740.143 328.298   3
  -3  -8  -9 965.999 291.381   1
   3   8   9 716.917 292.767   7
  -3  -8  -9 1345.91 325.625   3
  -3   8  -9 1743.86 471.977   3
  -3  -8 -10 829.069 281.886   3
  -3   8 -10 1664.50 494.120   3
   3   8  10 1349.35 403.669   7
  -3  -8 -10 733.505 314.066   1
   3   9 -12 592.879 316.968   4
   3   9 -11 638.850 269.484   4
   3  -9 -10 540.043 347.853   1
   3   9 -10 1062.24 378.596   4
   3   9 -10 799.918 269.224   2
   3  -9  -9 608.163 276.985   1
   3   9  -9 1256.19 337.415   4
   3   9  -9 984.643 258.147   2
   3  -9  -8-279.964 244.243   1
   3   9  -8 27.5722 186.942   4
   3   9  -8 44.8517 144.308   2
   3  -9  -7 1262.09 245.279   6
   3  -9  -7 880.822 261.889   1
   3   9  -7 618.244 266.134   4
   3   9  -7 1282.86 281.750   2
   3  -9  -6 711.891 175.529   6
  -3  -9   6 672.962 133.297   7
   3   9  -6 676.356 227.139   4
   3   9  -6 553.425 203.122   2
   3  -9  -6 520.408 196.727   1
   3   9  -5 7186.54 636.774   4
   3  -9  -5 6979.08 529.311   6
   3  -9  -5 5562.18 546.332   1
   3   9  -5 5783.11 515.504   2
  -3  -9   5 5880.63 348.769   7
  -3  -9   4 149.745 92.3849   7
   3  -9  -4-0.32422 136.801   1
   3  -9  -4 346.412 166.174   6
   3   9  -4 11.7123 139.592   4
   3  -9  -3 6910.45 232.003   3
  -3   9   3 7018.52 309.198   5
  -3  -9   3 6925.36 395.297   7
  -3   9   3 6926.60 269.750   4
   3   9  -3 7403.23 576.633   4
   3  -9  -3 6073.17 503.466   1
  -3   9   2 224.125 97.1566   3
  -3  -9   2 236.399 112.376   7
   3   9  -2 457.081 129.495   7
   3  -9  -2 202.628 69.7709   3
   3  -9  -2 546.633 202.463   1
   3   9  -2 255.663 162.313   4
   3  -9  -1 756.997 178.683   1
   3  -9  -1 654.460 135.052   3
  -3   9   1 724.365 164.472   3
  -3  -9   1 773.713 170.398   7
   3   9  -1 677.348 169.807   7
   3   9  -1 827.909 216.118   4
   3  -9   0 7442.83 448.846   3
   3   9   0 7417.73 515.113   7
   3   9   0 8161.47 545.768   4
  -3  -9   0 7336.22 394.340   1
  -3   9   0 8097.95 520.921   3
   3   9   1 14352.1 766.382   7
   3   9   1 13242.5 689.146   4
  -3  -9  -1 14685.6 572.110   1
   3  -9   1 13534.0 427.285   2
  -3   9  -1 14658.7 751.744   3
  -3   9  -2 2696.68 245.385   7
   3   9   2 3204.38 402.044   7
  -3   9  -2 3040.34 406.411   3
   3   9   2 3066.68 338.886   4
  -3  -9  -2 2824.88 280.172   1
   3  -9   2 2681.54 123.455   2
   3   9   3 862.709 268.643   7
   3   9   3 863.649 157.691   1
  -3   9  -3 1001.80 274.311   3
  -3   9  -3 707.467 128.061   7
  -3  -9  -3 1091.09 246.609   3
  -3  -9  -3 869.258 176.175   1
  -3  -9  -4 182.215 121.975   1
  -3   9  -4 249.700 87.6277   7
   3   9   4 555.679 220.996   7
  -3   9  -4 542.921 246.807   3
  -3  -9  -4 367.530 177.324   3
   3   9   5 623.488 264.224   7
  -3   9  -5 477.251 262.353   3
  -3  -9  -5 83.8653 123.755   1
  -3  -9  -5 448.901 199.839   3
   3   9   6 285.957 220.488   7
  -3   9  -6 616.166 353.939   3
  -3  -9  -6 209.192 195.680   3
  -3  -9  -6 477.645 200.260   1
  -3  -9  -7 7921.70 703.852   3
   3   9   7 7316.45 759.582   7
  -3  -9  -7 7253.50 689.752   1
  -3   9  -7 7768.34 837.258   3
  -3  -9  -8 1439.80 339.664   1
   3   9   8 822.231 279.910   7
  -3  -9  -8 1136.48 332.412   3
  -3   9  -8 1332.27 387.596   3
  -3   9  -9 4459.01 677.854   3
  -3  -9  -9 3838.49 590.003   1
   3   9   9 3775.78 574.908   7
  -3  -9  -9 3459.51 512.633   3
  -3  -9 -10 1779.40 374.978   3
  -3  -9 -10 2733.67 510.845   1
   3   9  10 1453.99 389.645   7
  -3   9 -10 2136.54 541.416   3
   3  10 -11 2397.46 494.284   4
   3 -10 -10 906.511 386.447   1
   3  10 -10 1112.36 342.281   4
   3  10 -10 391.262 209.190   2
   3 -10  -9 3268.21 561.135   1
   3  10  -9 3985.35 583.692   4
   3  10  -9 3528.32 459.265   2
   3 -10  -8 832.888 291.610   1
   3  10  -8 444.242 248.371   4
   3 -10  -7 608.375 186.449   6
   3 -10  -7-17.1314 213.595   1
   3  10  -7 220.062 190.912   4
   3  10  -7 29.7833 167.689   2
  -3 -10   6 803.609 149.190   7
   3 -10  -6 536.702 196.388   6
   3  10  -6 990.267 269.685   2
   3  10  -6 904.474 301.792   4
   3 -10  -6 143.299 167.342   1
   3 -10  -5 64249.6 1869.28   1
   3 -10  -5 66248.4 1633.12   6
  -3 -10   5 64587.0 1112.71   7
   3  10  -5 65618.2 1902.41   4
  -3 -10   4 212.580 86.1363   7
   3 -10  -4 288.326 189.360   1
   3  10  -4 101.930 149.232   4
   3 -10  -3 18655.2 420.456   3
  -3 -10   3 17509.2 623.993   7
  -3  10   3 19083.7 546.863   5
  -3  10   3 17797.5 437.519   4
   3  10  -3 18403.6 919.690   4
   3 -10  -3 16557.7 828.328   1
  -3 -10   2 1047.22 171.130   7
   3 -10  -2 1028.51 138.021   3
  -3  10   2 1301.98 193.465   5
   3  10  -2 1083.03 247.755   4
   3 -10  -2 1079.85 228.074   1
   3  10  -2 1033.31 196.585   7
   3 -10  -1 16468.6 617.406   3
   3  10  -1 16226.6 730.570   7
   3 -10  -1 16201.7 783.374   1
  -3  10   1 17329.7 689.821   3
   3  10  -1 16522.9 808.313   4
   3 -10   0 208.009 113.437   3
  -3 -10   0 199.414 97.8110   1
  -3  10   0 445.716 190.979   3
   3  10   0 581.270 198.648   4
   3  10   0 217.249 143.612   7
   3  10   1 51450.3 1475.62   7
   3  10   1 52598.8 1400.79   4
  -3 -10  -1 50674.3 1139.56   1
  -3  10  -1 52198.5 1454.14   3
  -3  10  -2 13603.3 543.839   7
   3  10   2 12863.6 792.067   7
   3  10   2 12592.7 692.275   4
  -3 -10  -2 13303.5 622.258   1
   3 -10   2 12265.9 285.527   2
  -3  10  -2 13669.1 823.870   3
  -3 -10  -3 67559.5 1799.35   3
  -3  10  -3 67757.3 1174.29   7
  -3 -10  -3 63175.9 1465.32   1
   3  10   3 65182.5 1861.65   7
  -3  10  -3 66112.6 1895.08   3
   3  10   4 1479.44 332.930   7
  -3  10  -4 1816.09 195.593   7
  -3 -10  -4 1520.59 313.456   3
  -3 -10  -4 1408.11 261.080   1
  -3  10  -4 1270.87 348.737   3
   3  10   5 3094.83 460.488   7
  -3  10  -5 3195.56 509.367   3
  -3 -10  -5 2733.82 398.320   3
  -3 -10  -5 3341.54 415.616   1
  -3 -10  -6 3633.66 456.252   1
   3  10   6 2719.23 441.642   7
  -3 -10  -6 2610.10 391.055   3
  -3  10  -6 2807.04 507.742   3
  -3 -10  -7 5579.02 588.770   3
   3  10   7 6131.71 694.944   7
  -3 -10  -7 5906.84 624.598   1
  -3  10  -7 5780.83 737.328   3
  -3 -10  -8-57.8460 191.128   1
  -3 -10  -8 197.041 189.972   3
   3  10   8 640.477 315.252   7
  -3  10  -8 462.385 385.432   3
  -3 -10  -9 708.709 273.325   1
  -3 -10  -9 272.864 223.368   3
  -3  10  -9 751.779 330.430   3
   3  10   9 582.534 291.376   7
  -3 -10 -10 142.113 228.964   1
   3  10  10 416.287 303.517   7
   3  11 -11 1748.29 427.969   4
   3 -11 -10 406.288 302.210   1
   3  11 -10 592.912 252.021   2
   3  11 -10 529.542 218.815   4
   3 -11  -9 319.396 251.067   1
   3  11  -9 732.396 243.429   2
   3  11  -9 206.588 179.502   4
   3 -11  -8 2528.89 335.062   6
   3 -11  -8 2770.95 496.086   1
   3  11  -8 2184.87 358.768   2
   3  11  -8 1633.10 376.801   4
   3 -11  -7 423.885 162.299   6
   3  11  -7 119.399 147.470   2
   3  11  -7 377.038 168.771   4
   3 -11  -7-83.7403 208.926   1
   3 -11  -6 50.6738 179.939   1
   3 -11  -6 51.4396 127.591   6
   3  11  -6 232.294 220.394   4
   3 -11  -5 4896.36 476.605   6
   3 -11  -5 4498.02 513.838   1
  -3 -11   5 3792.36 270.397   7
   3  11  -5 3704.18 488.282   4
  -3 -11   4 3180.14 254.562   7
   3 -11  -4 2695.82 395.088   1
   3  11  -4 2781.15 404.422   4
   3 -11  -3 11353.7 364.941   3
  -3 -11   3 11043.0 509.576   7
  -3  11   3 11390.4 460.846   5
  -3  11   3 10581.5 343.130   4
   3 -11  -3 10471.1 682.520   1
   3  11  -3 11932.4 758.596   4
   3 -11  -2 8718.63 403.187   3
   3  11  -2 8445.75 623.851   4
  -3  11   2 8684.77 477.343   5
   3 -11  -2 8586.63 614.516   1
   3  11  -2 8807.03 528.379   7
   3 -11  -1 1377.88 263.788   1
  -3  11   1 1046.75 200.460   3
   3  11  -1 1045.90 205.110   7
   3 -11  -1 1403.17 197.072   3
   3  11  -1 790.357 214.510   4
   3 -11   0 3037.02 313.289   3
   3  11   0 2838.21 351.916   7
   3  11   0 3524.06 379.480   4
  -3  11   0 3454.86 376.911   3
   3  11   1 26295.3 1011.73   4
  -3 -11  -1 26775.6 868.084   1
   3  11   1 24767.6 1052.50   7
  -3  11  -1 25862.9 1054.28   3
   3  11   2 60797.1 1744.24   7
  -3  11  -2 62423.8 1175.44   7
   3  11   2 64104.9 1582.51   4
  -3 -11  -2 60866.2 1381.87   1
   3 -11   2 62187.1 711.578   2
  -3  11  -2 62590.7 1753.46   3
   3  11   3 25846.8 1216.58   7
  -3  11  -3 27822.5 746.709   7
  -3 -11  -3 26549.9 989.769   1
  -3  11  -3 28320.2 1277.18   3
  -3  11  -4 716.258 136.875   7
  -3  11  -4 1310.81 369.222   3
   3  11   4 1212.34 308.119   7
  -3 -11  -4 1032.75 252.245   3
  -3 -11  -4 715.108 205.693   1
   3  11   5 1033.74 313.663   7
  -3 -11  -5 847.440 231.371   1
  -3  11  -5 774.021 328.313   3
  -3 -11  -5 1265.47 316.715   3
   3  11   6 428.545 251.159   7
  -3  11  -6 1101.09 380.583   3
  -3 -11  -6 790.454 266.753   1
  -3 -11  -6 804.162 269.944   3
  -3 -11  -7 10008.0 788.909   3
   3  11   7 8379.21 815.992   7
  -3 -11  -7 9940.69 815.481   1
  -3  11  -7 9300.82 905.675   3
  -3  11  -8 2539.19 544.092   3
  -3 -11  -8 2085.66 414.334   1
  -3 -11  -8 2083.97 377.498   3
   3  11   8 1572.57 382.588   7
  -3 -11  -9-106.055 180.819   1
  -3  11  -9 127.572 308.647   3
  -3 -11  -9 510.935 237.095   3
   3  11   9 513.863 270.814   7
  -3 -11 -10 13221.5 1065.88   1
   3  12 -11 1377.06 403.449   4
   3 -12 -10 2434.29 523.471   1
   3  12 -10 2452.77 519.700   4
   3 -12  -9 1582.27 441.315   1
   3  12  -9 855.357 241.351   2
   3  12  -9 1264.91 370.705   4
   3 -12  -8-137.910 245.849   1
   3 -12  -8 337.043 170.740   6
   3  12  -8 45.2578 232.732   4
   3  12  -7-33.0604 189.895   4
   3 -12  -7 218.188 197.398   1
   3 -12  -7 389.788 170.524   6
   3 -12  -6 1425.68 273.150   6
   3 -12  -6 1527.99 363.616   1
   3  12  -6 948.012 278.674   4
  -3 -12   5 3342.94 249.534   7
   3 -12  -5 3560.11 487.904   1
   3  12  -5 3746.37 524.794   4
  -3 -12   4 15212.4 564.727   7
   3  12  -4 14529.0 918.525   4
   3 -12  -4 16004.2 937.553   1
   3 -12  -3 5224.15 272.249   3
   3  12  -3 5893.23 564.078   4
   3 -12  -3 5237.20 508.633   1
   3 -12  -2 834.876 206.756   1
   3 -12  -2 716.306 146.113   3
   3  12  -2 883.341 184.096   7
  -3  12   2 861.724 168.198   5
   3  12  -2 818.930 244.448   4
   3 -12  -1 3069.36 288.848   3
   3  12  -1 3048.61 347.260   7
  -3  12   1 3374.99 356.309   5
   3 -12  -1 3067.44 374.011   1
   3  12  -1 3022.75 383.936   4
  -3  12   0 3110.02 363.276   3
   3  12   0 3251.54 384.587   7
   3  12   0 3470.81 388.846   4
   3  12   1 3387.11 401.552   7
  -3  12  -1 3708.99 432.456   3
   3  12   1 3440.91 387.367   4
  -3 -12  -1 3887.80 355.337   1
  -3  12  -2 1413.80 319.825   3
   3  12   2 1033.00 257.728   7
   3  12   2 1161.49 242.681   4
  -3 -12  -2 1675.44 259.075   1
   3 -12   2 1160.13 112.005   2
   3  12   3 59690.1 1868.10   7
  -3 -12  -3 61377.5 1556.30   1
  -3  12  -3 61587.6 1107.09   7
  -3  12  -3 60358.6 1895.71   3
  -3 -12  -4 26106.1 1193.38   3
  -3 -12  -4 24054.6 1043.54   1
  -3  12  -4 26228.6 678.190   7
   3  12   4 25558.5 1294.09   7
  -3  12  -4 27182.6 1350.80   3
  -3 -12  -5 6433.12 579.233   1
  -3 -12  -5 6892.06 633.022   3
   3  12   5 5699.54 664.684   7
  -3  12  -5 8062.54 800.667   3
  -3  12  -6 2511.58 501.259   3
   3  12   6 3085.50 487.956   7
  -3 -12  -6 3031.78 451.430   1
  -3 -12  -6 2399.97 417.449   3
  -3 -12  -7 258.452 174.630   1
  -3 -12  -7 162.878 164.190   3
  -3  12  -7 467.433 301.790   3
  -3 -12  -8 2238.14 441.673   1
  -3  12  -8 3489.84 633.194   3
   3  12   8 2215.05 462.159   7
  -3 -12  -8 2396.57 417.671   3
  -3  12  -9 285.967 306.854   3
  -3 -12  -9 597.806 325.910   1
  -3 -12  -9 159.852 197.935   3
  -3 -12 -10 679.298 337.915   1
   3 -13 -10 195.045 200.163   1
   3  13 -10 278.467 248.119   4
   3 -13  -9 170.181 241.911   1
   3  13  -9 403.844 319.957   4
   3 -13  -8 3640.17 407.597   6
   3 -13  -8 3910.60 605.459   1
   3  13  -8 3423.19 531.250   4
   3 -13  -7 779.061 206.848   6
   3  13  -7 785.642 302.187   4
   3 -13  -7 642.751 293.537   1
   3 -13  -6 88.4598 163.390   1
   3 -13  -6 394.115 178.939   6
   3  13  -6 108.392 168.661   4
   3 -13  -5 16586.0 1031.01   1
   3  13  -5 17917.4 1080.69   4
   3 -13  -4 6713.93 224.522   3
   3  13  -4 7042.12 677.937   4
   3 -13  -4 7758.73 685.802   1
   3 -13  -3 2824.23 220.448   3
   3 -13  -3 3296.53 420.708   1
   3  13  -3 2833.31 432.143   4
   3 -13  -2 8806.51 442.065   3
   3  13  -2 8318.89 531.540   7
   3  13  -2 8973.99 680.409   4
  -3  13   2 9094.37 532.643   5
   3 -13  -2 8399.13 654.383   1
   3 -13  -1 8978.61 494.760   3
   3  13  -1 9584.78 601.796   7
  -3  13   1 9004.58 580.029   5
   3  13  -1 9471.15 675.588   4
   3 -13  -1 8745.51 649.168   1
   3  13   0 3770.66 406.279   7
   3  13   0 3946.69 415.151   4
  -3 -13   0 4076.17 370.551   1
  -3  13   0 4255.37 423.961   3
  -3  13  -1 1262.60 273.602   3
   3  13   1 1852.29 329.327   7
  -3 -13  -1 1883.62 261.966   1
   3  13   1 1768.62 285.329   4
   3  13   2 11013.9 778.659   7
   3  13   2 12074.9 710.834   4
  -3 -13  -2 11852.1 663.475   1
  -3  13  -2 12873.4 854.604   3
   3  13   3 24963.5 1227.60   7
  -3  13  -3 25570.5 709.899   7
  -3 -13  -3 26977.9 1064.76   1
  -3  13  -3 25509.5 1263.91   3
  -3 -13  -4 35164.5 1391.06   3
   3  13   4 33782.7 1492.04   7
  -3 -13  -4 33900.4 1264.61   1
  -3  13  -4 35303.3 1557.38   3
   3  13   5 1202.88 348.071   7
  -3 -13  -5 1822.83 356.752   3
  -3  13  -5 1053.46 327.501   3
  -3 -13  -5 1567.48 305.361   1
  -3  13  -6 1289.70 417.251   3
   3  13   6 1365.39 393.971   7
  -3 -13  -6 1398.11 336.415   3
  -3 -13  -6 1684.56 348.593   1
   3  13   7 1866.84 456.239   7
  -3  13  -7 1315.38 399.923   3
  -3 -13  -7 1543.40 344.088   1
  -3 -13  -7 1471.77 339.258   3
  -3  13  -8 1098.03 398.832   3
  -3 -13  -8 1587.55 351.911   3
   3  13   8 1144.07 385.052   7
  -3 -13  -8 926.733 293.066   1
  -3  13  -9 1192.08 430.485   3
  -3 -13  -9 2279.25 459.270   1
   3  13   9 1089.22 354.367   7
   3  14 -10-226.324 308.453   4
   3 -14  -9 1971.17 444.833   1
   3  14  -9 849.979 291.481   4
   3 -14  -8 342.157 158.414   6
   3 -14  -8 848.448 378.221   1
   3  14  -8 449.704 273.945   4
   3 -14  -7 158.723 180.744   6
   3  14  -7 391.327 274.905   4
   3 -14  -7 299.532 225.494   1
   3 -14  -6 1716.38 388.742   1
   3 -14  -6 1520.54 279.897   6
   3  14  -6 1274.82 347.876   4
   3 -14  -5 4247.66 553.914   1
   3  14  -5 3346.07 513.875   4
   3 -14  -4 27916.9 537.570   3
   3  14  -4 26459.1 1278.21   4
   3 -14  -4 26744.6 1260.64   1
   3 -14  -3 119.830 124.913   1
   3 -14  -3 218.098 96.7427   3
   3  14  -3 251.491 189.241   4
   3 -14  -2-117.471 176.582   1
   3  14  -2-17.0100 90.7468   7
   3 -14  -2-23.7955 91.0163   3
  -3  14   2 75.7099 103.933   5
   3  14  -2 356.280 211.729   4
   3  14  -1 2737.84 335.134   7
  -3  14   1 2633.82 342.460   5
   3  14  -1 2361.31 369.224   4
   3 -14  -1 2716.60 386.818   1
   3  14   0 3259.05 396.125   7
  -3  14   0 3080.83 383.325   5
   3  14   0 3074.27 388.659   4
  -3 -14   0 3691.88 377.384   1
   3  14   1 11925.0 772.185   7
   3  14   1 13597.5 774.507   4
  -3 -14  -1 12390.6 688.212   1
  -3  14  -1 13247.6 829.123   3
  -3  14  -2 1651.61 344.233   3
   3  14   2 2644.57 345.523   4
  -3 -14  -2 2473.18 327.574   1
   3  14   2 1978.87 347.421   7
   3  14   3 34822.4 1501.03   7
  -3  14  -3 38634.9 859.237   7
  -3 -14  -3 39774.3 1325.66   1
   3  14   3 38338.2 1277.83   4
  -3  14  -3 38780.8 1586.71   3
  -3 -14  -4 14951.2 917.715   3
   3  14   4 12528.3 951.647   7
  -3 -14  -4 14379.5 848.437   1
  -3  14  -4 12670.4 975.746   3
  -3  14  -5 196.808 251.327   3
  -3 -14  -5-62.5653 141.058   3
  -3 -14  -5-79.2893 142.594   1
   3  14   5 185.269 257.476   7
  -3  14  -6 2607.42 539.735   3
   3  14   6 1874.22 433.952   7
  -3 -14  -6 1866.00 364.858   3
  -3 -14  -6 1482.52 327.354   1
  -3  14  -7 82.7334 263.878   3
   3  14   7 327.673 271.990   7
  -3 -14  -7 151.091 219.278   1
  -3 -14  -7 328.247 203.002   3
  -3  14  -8 233.194 344.034   3
  -3 -14  -8-239.168 222.367   3
  -3 -14  -8 125.490 217.929   1
   3  14   8 395.898 328.962   7
  -3 -14  -9-201.344 305.885   1
   3 -15  -9 2738.24 534.837   1
   3  15  -9 3295.08 596.858   4
   3 -15  -8 182.888 316.122   1
   3  15  -8 79.5525 241.806   4
   3 -15  -7 3270.37 548.754   1
   3 -15  -7 3853.63 449.219   6
   3  15  -7 2911.70 520.583   4
   3 -15  -6 184.482 171.560   1
   3  15  -6 103.207 214.840   4
   3 -15  -5 2560.17 449.251   1
   3  15  -5 2087.32 392.761   4
   3 -15  -4 47.5448 168.673   1
   3  15  -4 234.939 261.110   4
   3 -15  -3 6018.88 348.498   3
   3  15  -3 5899.77 429.523   7
   3  15  -3 5851.20 607.637   4
  -3  15   3 7053.01 338.370   4
   3 -15  -3 6696.59 634.507   1
   3 -15  -2 13857.9 596.862   3
   3  15  -2 12761.4 678.503   7
  -3  15   2 12942.4 683.879   5
   3  15  -2 13148.8 866.602   4
   3 -15  -2 14100.7 890.913   1
   3  15  -1 21842.9 1064.24   4
   3  15  -1 22631.2 965.062   7
  -3  15   1 23879.7 1004.58   5
   3 -15  -1 22881.6 1119.43   1
  -3  15   0 3943.23 448.188   5
   3  15   0 4029.84 448.280   7
   3  15   0 3886.28 448.460   4
  -3 -15   0 4169.36 416.114   1
  -3  15  -1 1529.03 332.307   5
   3  15   1 905.531 262.706   7
   3  15   1 522.377 175.062   4
  -3 -15  -1 919.685 231.345   1
  -3  15  -1 484.532 207.529   3
   3  15   2 22010.2 989.136   4
   3  15   2 19404.9 1076.49   7
  -3 -15  -2 19005.6 892.697   1
  -3  15  -2 20704.3 1127.73   3
   3  15   3 3789.17 521.853   7
   3  15   3 4313.29 441.729   4
  -3 -15  -3 3304.58 400.297   1
  -3  15  -3 3658.96 518.052   3
  -3 -15  -4 302.741 200.554   1
  -3  15  -4 218.761 292.565   3
  -3 -15  -4-73.6496 149.503   3
   3  15   4 311.817 248.653   7
  -3  15  -5 699.088 313.155   3
   3  15   5 196.867 183.726   7
  -3 -15  -5 369.292 194.480   3
  -3 -15  -5 1055.60 266.401   1
   3  15   6 237.376 198.121   7
  -3  15  -6 672.774 400.421   3
  -3 -15  -6 24.0829 173.625   3
  -3 -15  -6 237.301 217.065   1
  -3  15  -7 4072.08 676.170   3
   3  15   7 2624.40 504.928   7
  -3 -15  -7 4091.58 539.827   3
  -3 -15  -7 2933.48 471.388   1
  -3  15  -8-24.2230 255.236   3
  -3 -15  -8-55.2457 200.438   1
  -3 -15  -8 228.483 155.845   3
   3  15   8 159.989 200.243   7
  -3 -15  -9 974.503 309.632   1
   3 -16  -9 2488.92 539.916   1
   3  16  -9 2231.20 516.429   4
   3  16  -8 8269.11 885.945   4
   3 -16  -8 6551.05 792.482   1
   3 -16  -7 1920.35 426.019   1
   3 -16  -7 2178.38 361.751   6
   3  16  -7 2418.93 491.440   4
   3 -16  -6 3584.24 548.489   1
   3  16  -6 2864.61 499.674   4
   3 -16  -5 6328.77 694.168   1
   3  16  -5 5508.03 651.008   4
   3  16  -4 11911.1 911.255   4
   3 -16  -4 13396.6 924.487   1
   3  16  -3-31.8786 80.5621   7
   3 -16  -3 113.879 177.287   1
   3  16  -3 266.516 236.779   4
  -3  16   3 204.457 100.754   4
   3 -16  -2 11520.5 564.739   3
   3  16  -2 12185.3 679.012   7
   3  16  -2 12683.3 858.286   4
   3 -16  -2 12489.4 869.894   1
  -3  16   2 11787.5 668.812   5
   3  16  -1 27710.4 1080.59   7
  -3  16   1 28344.3 1132.65   5
   3  16  -1 29293.2 1261.35   4
   3 -16  -1 28517.6 1286.91   1
   3  16   0 8474.33 656.088   7
  -3  16   0 7112.36 612.401   5
   3  16   0 8354.03 657.234   4
  -3 -16   0 7677.64 582.242   1
   3  16   1 27250.8 1240.54   7
  -3  16  -1 28778.9 1295.58   5
   3  16   1 30792.6 1201.92   4
  -3 -16  -1 29151.3 1130.10   1
   3  16   2 8912.15 655.497   4
  -3  16  -2 10203.9 818.633   5
   3  16   2 9860.24 783.750   7
  -3 -16  -2 8527.87 628.955   1
  -3  16  -2 10599.4 830.660   3
  -3  16  -3-220.549 296.534   3
  -3 -16  -3 381.589 177.044   1
   3  16   3 156.143 133.751   4
  -3  16  -4 997.502 379.945   3
  -3 -16  -4 590.843 238.271   1
   3  16   4 930.113 308.872   7
  -3 -16  -5 6577.51 659.502   3
   3  16   5 5592.69 710.468   7
  -3  16  -5 6650.09 808.330   3
  -3 -16  -5 5900.12 607.222   1
  -3 -16  -6 12978.1 912.917   3
   3  16   6 11550.8 1016.87   7
  -3 -16  -6 11270.3 876.852   1
  -3  16  -6 11454.9 1058.03   3
  -3  16  -7 4662.94 707.913   3
   3  16   7 3787.87 624.644   7
  -3 -16  -7 5465.26 607.161   3
  -3 -16  -7 4107.85 559.972   1
  -3 -16  -8 165.588 177.158   1
  -3 -16  -8 371.698 260.825   3
   3  16   8 386.468 308.940   7
  -3 -16  -9 236.156 208.563   1
   3  17  -9 3123.81 593.418   4
   3  17  -8 2093.54 516.368   4
   3 -17  -8 1798.18 460.628   1
   3 -17  -7 1869.58 449.979   1
   3 -17  -7 1722.35 332.974   6
   3  17  -7 1395.11 361.317   4
   3 -17  -6 3488.41 549.507   1
   3  17  -6 2892.90 488.931   4
   3 -17  -5 133.550 186.531   1
   3  17  -5 152.784 173.231   4
   3  17  -4 1122.14 326.648   4
   3 -17  -4 1205.90 333.721   1
   3  17  -3 2186.92 278.410   7
   3 -17  -3 2213.57 402.646   1
  -3  17   3 2317.10 213.505   4
   3  17  -3 2348.85 419.939   4
   3  17  -2 78.3901 123.370   7
   3 -17  -2-16.4757 160.985   1
   3  17  -2 149.028 221.170   4
   3  17  -1 8716.01 618.071   7
  -3  17   1 8158.74 637.104   5
   3  17  -1 8303.08 704.843   4
   3 -17  -1 8014.25 727.983   1
  -3 -17   0 402.482 198.969   1
  -3  17   0 712.452 237.044   5
   3  17   0 654.281 259.451   4
   3  17   0 496.661 210.342   7
  -3  17  -1 1316.12 360.751   5
   3  17   1 1243.35 292.065   4
   3  17   1 1219.93 287.642   7
  -3 -17  -1 967.352 238.114   1
   3  17   2 17825.5 1047.06   7
   3  17   2 20548.9 991.746   4
  -3 -17  -2 19918.5 965.269   1
  -3  17  -2 18202.1 1116.07   5
   3  17   3 1282.54 331.062   7
  -3  17  -3 1045.67 314.861   5
  -3 -17  -3 974.069 248.644   1
   3  17   3 942.345 226.438   4
  -3  17  -4 24.4018 235.219   3
  -3 -17  -4 2.43802 166.413   1
   3  17   4 114.353 158.400   7
  -3  17  -5 4407.77 654.055   3
   3  17   5 3180.96 555.913   7
  -3 -17  -5 3907.46 508.688   3
  -3 -17  -5 3662.54 491.318   1
  -3 -17  -6 10354.0 820.021   3
   3  17   6 10362.3 964.386   7
  -3 -17  -6 12506.6 923.697   1
  -3  17  -6 11467.2 1062.45   3
  -3  17  -7 1472.21 409.523   3
   3  17   7 990.775 366.670   7
  -3 -17  -7 1255.63 327.131   3
  -3 -17  -7 1729.23 428.349   1
  -3 -17  -8 4482.69 630.778   1
  -3 -17  -9 329.777 272.153   1
   3  18  -8 6189.36 779.725   4
   3 -18  -8 5322.64 740.056   1
   3 -18  -7 7.29614 238.569   1
   3 -18  -7 241.367 209.834   6
   3  18  -7 30.1906 224.559   4
   3 -18  -6 2408.65 485.775   1
   3  18  -6 2770.02 502.010   4
   3 -18  -5 2498.67 484.331   1
   3  18  -5 2129.88 435.157   4
   3  18  -4 9700.88 843.854   4
   3 -18  -4 7985.54 755.749   1
   3  18  -3 1764.94 252.908   7
   3 -18  -3 1816.91 395.875   1
   3  18  -3 2325.57 443.258   4
   3  18  -2 365.946 160.995   7
   3 -18  -2 420.930 266.010   1
   3  18  -2 534.645 242.194   4
  -3  18   2 460.808 181.669   4
   3 -18  -1 3631.27 516.182   1
   3  18  -1 2664.59 379.998   7
  -3  18   1 2380.02 359.666   5
   3  18  -1 3210.41 462.631   4
  -3  18   0 38656.5 1488.43   5
   3  18   0 37160.7 1386.89   7
   3  18   0 36165.3 1401.05   4
  -3 -18   0 37813.0 1359.81   1
   3  18   1 3646.34 476.297   7
  -3  18  -1 4152.40 525.269   5
   3  18   1 4337.27 481.518   4
  -3 -18  -1 3296.77 429.747   1
   3  18   2 5812.86 619.457   7
  -3  18  -2 6005.01 660.434   5
   3  18   2 5972.89 554.463   4
  -3 -18  -2 6197.39 568.847   1
   3  18   3 281.853 206.392   7
  -3  18  -3-123.348 208.404   5
  -3 -18  -3 93.8069 142.525   1
   3  18   3-83.1251 166.091   4
   3  18   4 4887.22 636.606   7
  -3  18  -4 5277.11 681.916   5
  -3 -18  -4 4766.12 539.112   1
  -3 -18  -5 672.876 269.873   1
   3  18   5 389.327 288.459   7
  -3  18  -5 580.518 332.019   5
  -3 -18  -5 385.630 239.049   3
  -3 -18  -6 9028.17 768.234   3
   3  18   6 7933.63 902.319   7
  -3  18  -6 10900.2 1054.75   5
  -3 -18  -6 8363.29 774.558   1
   3  18   7 686.142 381.609   7
  -3 -18  -7 10.9969 150.434   3
  -3  18  -7 295.415 283.933   5
  -3 -18  -7-90.1185 177.997   1
  -3 -18  -8 394.051 292.355   1
   3  19  -8 7603.39 874.267   4
   3 -19  -8 5985.57 798.807   1
   3 -19  -7 121.137 231.421   1
   3 -19  -7 374.123 193.792   6
   3  19  -7 848.625 323.212   4
   3 -19  -6 7653.92 835.898   1
   3  19  -6 7687.32 834.056   4
   3 -19  -5 539.867 313.888   1
   3  19  -5-23.7179 204.671   4
   3  19  -4 854.844 299.491   4
   3 -19  -4-75.3527 189.769   1
   3  19  -3 1074.11 214.440   7
   3 -19  -3 593.483 286.909   1
   3  19  -3 925.798 310.608   4
   3  19  -2 8943.45 610.573   7
   3  19  -2 9216.88 780.158   4
  -3  19   2 9642.70 557.229   4
   3 -19  -2 8950.65 794.674   1
   3  19  -1 12425.0 771.021   7
  -3  19   1 11762.0 792.886   5
   3  19  -1 10590.7 819.490   4
   3 -19  -1 12021.7 916.178   1
   3  19   0 1629.17 350.685   7
  -3  19   0 1847.18 364.837   5
  -3 -19   0 2177.98 368.062   1
   3  19   0 1923.27 367.891   4
   3  19   1 1075.33 269.992   7
  -3  19  -1 1444.73 306.922   5
   3  19   1 1021.03 249.677   4
  -3 -19  -1 948.846 259.087   1
   3  19   2 5568.39 624.704   7
  -3  19  -2 6778.84 717.410   5
   3  19   2 7295.03 610.444   4
  -3 -19  -2 6137.16 575.449   1
   3  19   3 234.047 173.733   7
  -3  19  -3-64.1179 217.100   5
  -3 -19  -3 448.203 226.861   1
   3  19   3 561.949 227.765   4
   3  19   4 1261.72 343.041   7
  -3  19  -4 1702.57 437.216   5
  -3 -19  -4 1426.75 319.450   1
  -3 -19  -5 1101.74 326.528   1
   3  19   5 1103.49 368.845   7
  -3 -19  -5 1173.70 290.894   3
   3  19   6 787.823 371.372   7
  -3 -19  -6 688.234 291.447   3
  -3  19  -6 319.694 299.990   5
  -3 -19  -6 875.255 306.484   1
  -3 -19  -7-206.133 259.217   1
  -3 -19  -8 5793.15 711.668   1
   3 -20  -7-91.6156 252.022   1
   3  20  -7 245.384 194.154   4
   3 -20  -6 513.605 326.750   1
   3  20  -6 468.012 247.068   4
   3 -20  -5 2822.69 497.653   1
   3  20  -5 4015.25 617.309   4
   3  20  -4 7770.40 802.751   4
   3 -20  -4 6725.37 728.054   1
   3  20  -3-152.941 187.896   4
   3 -20  -3 60.2212 197.902   1
   3  20  -2 519.871 175.732   7
   3 -20  -2 229.037 177.085   1
   3  20  -2-46.6316 169.686   4
  -3  20   1 1174.79 301.949   5
   3 -20  -1 1488.94 354.129   1
   3  20  -1 1379.87 283.667   7
   3  20  -1 1725.63 378.104   4
  -3 -20   0 2704.30 394.056   1
   3  20   0 2410.78 385.144   7
  -3  20   0 2425.86 387.666   5
   3  20   0 2998.27 429.636   4
   3  20   1 584.229 220.829   7
  -3  20  -1 528.445 250.545   5
   3  20   1 67.5108 136.311   4
  -3 -20  -1 41.5923 150.881   1
  -3  20  -2 2496.20 473.276   5
   3  20   2 2504.42 380.212   4
  -3 -20  -2 2327.90 370.838   1
   3  20   2 2583.14 456.271   7
   3  20   3 170.874 171.652   7
  -3  20  -3 170.206 245.544   5
  -3 -20  -3 193.729 228.147   1
   3  20   3 228.387 188.092   4
  -3 -20  -4-164.115 168.599   1
   3  20   4 260.996 278.957   7
  -3  20  -4 245.321 267.492   5
  -3 -20  -5 270.412 214.847   1
   3  20   5 907.092 353.961   7
  -3  20  -5 515.294 297.955   5
  -3 -20  -5 764.475 257.202   3
  -3  20  -6 2314.01 493.985   5
  -3 -20  -6 2184.82 416.655   3
  -3 -20  -6 2094.40 431.484   1
   3  20   6 2627.12 548.175   7
  -3 -20  -7 1383.18 383.261   1
  -3 -20  -8-164.470 257.479   1
   3 -21  -7 651.275 309.715   1
   3  21  -7 1178.03 396.634   4
   3  21  -6 4048.83 654.769   4
   3 -21  -6 5317.41 710.429   1
   3 -21  -5 3064.51 543.525   1
   3  21  -5 2412.41 504.219   4
   3 -21  -4 1152.29 364.277   1
   3  21  -4 1689.74 417.129   4
   3 -21  -3 626.846 291.696   1
   3  21  -3 1231.66 342.327   4
   3 -21  -2 4356.88 603.264   1
   3  21  -2 3944.91 425.327   7
   3  21  -2 4676.10 587.019   4
   3  21  -1 202.603 173.038   7
   3 -21  -1 163.328 211.493   1
   3  21  -1 321.534 245.144   4
  -3  21   1 577.410 222.682   4
   3  21   0 447.715 222.767   7
  -3  21   0 183.867 212.493   5
  -3 -21   0 167.313 290.364   1
   3  21   0 51.3737 172.037   4
   3  21   1 1361.54 328.640   7
  -3  21  -1 966.168 296.496   5
   3  21   1 1241.83 292.653   4
  -3 -21  -1 1637.62 337.096   1
  -3 -21  -2 9123.20 746.235   1
   3  21   2 7728.69 756.040   7
  -3  21  -2 9452.45 870.135   5
   3  21   2 9345.18 716.616   4
   3  21   3 4563.38 609.073   7
  -3  21  -3 3695.57 599.363   5
   3  21   3 4769.49 502.696   4
  -3 -21  -3 4208.80 553.380   1
  -3 -21  -4 3578.45 504.266   1
  -3  21  -4 4813.06 690.860   5
   3  21   4 3575.14 563.883   7
  -3 -21  -5 559.904 228.790   1
   3  21   5 645.145 305.086   7
  -3  21  -5 1292.91 424.839   5
  -3 -21  -5 768.990 280.649   3
   3  21   6 537.683 337.418   7
  -3 -21  -6 565.551 234.374   3
  -3 -21  -6 798.499 314.570   1
  -3 -21  -7-517.821 295.878   1
   3 -22  -6 11550.9 1049.19   1
   3  22  -6 14259.3 1159.75   4
   3 -22  -5 3761.12 634.871   1
   3  22  -5 4226.25 652.458   4
   3 -22  -4 515.077 208.055   1
   3  22  -4 644.334 275.680   4
   3 -22  -3 497.194 268.730   1
   3  22  -3 319.149 309.199   4
   3 -22  -2 1565.47 400.963   1
   3  22  -2 1372.99 373.014   4
   3 -22  -1 124.649 241.862   1
   3  22  -1 7.73668 130.031   7
   3  22  -1-201.415 170.580   4
   3  22   0 6177.47 611.391   7
   3  22   0 7088.11 671.114   4
  -3  22   0 6663.10 697.378   5
  -3 -22   0 7857.49 700.350   1
   3  22   1 2350.42 411.528   7
  -3  22  -1 2052.45 418.463   5
  -3 -22  -1 1876.21 363.940   1
   3  22   1 2827.68 433.569   4
  -3 -22  -2 1818.82 373.675   1
   3  22   2 1447.41 375.164   7
  -3  22  -2 1913.52 477.104   5
   3  22   2 2139.62 382.686   4
  -3 -22  -3 3705.76 527.514   1
   3  22   3 3509.66 549.949   7
  -3  22  -3 3253.56 563.684   5
   3  22   3 3728.09 460.400   4
   3  22   4 1144.47 377.773   7
  -3 -22  -4 905.818 297.643   1
  -3  22  -4 1725.36 485.123   5
  -3 -22  -5 836.927 301.981   1
   3  22   5 1087.80 380.875   7
  -3  22  -5 300.482 278.913   5
  -3 -22  -5 776.850 285.932   3
  -3 -22  -6 4544.68 622.101   1
  -3 -22  -7 33.3145 255.595   1
   3  23  -5 12219.4 1052.81   4
   3 -23  -5 11127.4 1022.32   1
   3 -23  -4 2439.42 505.108   1
   3  23  -4 2237.48 458.971   4
   3 -23  -3 240.400 230.887   1
   3  23  -3 123.277 222.115   4
   3  23  -2 6992.48 727.608   4
   3 -23  -2 6988.78 777.427   1
   3 -23  -1-41.1649 176.812   1
   3  23  -1 40.8160 118.021   7
   3  23   0 606.061 222.858   7
   3 -23   0 910.665 319.785   1
   3  23   0 926.853 294.800   4
  -3 -23   0 641.253 219.503   1
  -3  23   0 1810.43 354.389   4
   3  23   1 1872.52 370.142   7
  -3  23  -1 2735.62 490.555   5
  -3 -23  -1 1459.06 365.637   1
   3  23   1 2274.60 397.440   4
   3  23   2 10392.3 882.932   7
  -3  23  -2 9934.13 931.494   5
   3  23   2 11022.2 785.989   4
  -3 -23  -2 10058.2 807.250   1
   3  23   3 192.231 215.546   7
  -3  23  -3 928.256 401.553   5
  -3 -23  -3 560.730 299.272   1
   3  23   4 4811.79 668.800   7
  -3 -23  -4 5144.61 638.272   1
  -3  23  -4 4847.32 706.172   5
  -3 -23  -5 3024.39 498.896   1
  -3 -23  -5 2852.22 473.386   3
   3  23   5 1910.87 477.172   7
  -3 -23  -6 602.846 249.031   1
   3  24  -5 7349.88 831.634   4
   3 -24  -4 25871.8 1522.42   1
   3  24  -4 25737.0 1487.22   4
   3 -24  -3 1080.06 395.580   1
   3  24  -3 840.185 334.131   4
   3  24  -2 1066.85 348.830   4
   3 -24  -2 1280.96 411.391   1
  -3 -24   1-257.945 197.793   1
   3  24  -1 151.683 193.174   4
   3 -24  -1-2.67317 180.758   1
   3  24   0 6636.40 638.840   7
   3  24   0 7136.19 694.977   4
  -3 -24   0 7392.91 706.673   1
   3 -24   0 6525.03 765.709   1
   3  24   1 1223.85 376.378   7
  -3  24  -1 1444.44 409.103   5
  -3 -24  -1 1605.34 361.110   1
   3  24   1 687.050 224.173   4
  -3  24  -1 1399.95 357.536   4
  -3 -24  -2 3700.62 547.089   1
   3  24   2 4266.82 585.562   7
  -3  24  -2 3868.04 599.727   5
   3  24   2 4707.70 536.269   4
   3  24   3 2989.13 538.414   7
  -3  24  -3 3480.38 605.593   5
  -3 -24  -3 2302.43 452.447   1
   3  24   4 853.212 316.901   7
  -3 -24  -4 486.947 250.055   1
  -3  24  -4 855.152 378.944   5
  -3 -24  -5 252.240 228.163   1
  -3 -24  -5 324.141 245.517   3
  -3 -24  -6 806.577 367.674   1
   3  25  -4 747.178 332.573   4
   3 -25  -3 1994.83 459.384   1
   3  25  -3 2938.93 514.624   4
   3  25  -2 3831.08 574.364   4
   3 -25  -2 2172.88 465.230   1
  -3 -25   1-250.339 224.719   1
   3 -25  -1 472.136 276.614   1
   3  25  -1 491.269 242.335   4
  -3 -25   0 1053.26 318.218   1
   3 -25   0 852.926 329.867   1
   3  25   0 844.516 308.383   4
   3  25   1 3060.83 469.214   7
  -3 -25  -1 2230.54 452.430   1
   3  25   1 2171.81 394.935   4
  -3  25  -1 2601.75 427.442   4
  -3 -25  -2 3410.06 506.731   1
   3  25   2 3544.50 547.717   7
  -3  25  -2 3423.51 613.022   5
  -3  25  -2 3739.89 575.157   4
   3  25   3 10070.4 913.953   7
  -3  25  -3 9524.22 946.500   5
  -3 -25  -3 9083.44 824.481   1
   3  25   4 830.717 360.410   7
  -3 -25  -4 607.089 276.369   1
  -3 -25  -5 158.582 232.905   1
   3  26  -3 4.25597 214.083   4
   3  26  -2-77.1940 189.695   4
  -3 -26   1 235.244 195.842   1
   3  26  -1 185.247 175.127   4
  -3 -26   0 983.096 318.853   1
   3  26   0 1020.55 307.826   4
   3 -26   0 333.291 274.900   1
   3  26   1 562.281 263.952   7
  -3 -26  -1 149.202 207.342   1
   3  26   1-142.330 212.615   4
  -3 -26  -2 124.939 216.762   1
   3  26   2 508.747 285.025   7
  -3  26  -2 47.8690 239.347   5
  -3  26  -2 691.630 344.076   4
   3  26   3 1110.19 343.197   7
  -3 -26  -3 1705.10 408.886   1
  -3  26  -3 1990.82 489.778   4
  -3 -26  -4 9138.42 874.948   1
   3  27  -2 6311.10 730.920   4
  -3 -27   1 612.453 281.452   1
   3  27  -1 309.449 208.982   4
  -3 -27   0 788.458 284.241   1
   3  27   0 296.115 235.160   4
  -3 -27  -1 743.101 285.336   1
  -3 -27  -2 103.384 176.648   1
   3  27   2 129.981 189.958   7
  -3 -27  -3 566.307 280.954   1
  -3  27  -3 509.231 313.783   4
  -3 -28   2 1308.39 375.558   1
  -3 -28   1 156.029 245.672   1
   3  28  -1 181.590 241.521   4
   3  28   0 715.138 321.725   4
  -3 -28   0-45.3133 178.522   1
  -3 -28  -1-141.882 239.103   1
  -3 -28  -2 455.335 319.002   1
   4   0 -11-149.652 214.886   2
   4   0 -11-206.411 256.296   1
   4   0 -10 1078.68 344.694   2
   4   0 -10 766.590 264.999   1
   4   0  -9 33.2477 193.614   1
   4   0  -9 39.0934 201.902   2
   4   0  -9 45.3179 119.024   4
   4   0  -8 4731.69 571.005   1
   4   0  -8 4822.81 564.287   2
   4   0  -8 5732.19 485.811   4
   4   0  -7-50.2589 139.154   1
   4   0  -7 123.485 155.863   2
   4   0  -7 206.845 164.850   4
   4   0  -6 1045.83 273.707   2
   4   0  -6 1315.41 285.921   1
  -4   0   6 1260.33 193.438   3
   4   0  -6 864.543 196.453   4
   4   0  -5 161.167 180.787   2
   4   0  -5 75.5059 142.736   1
  -4   0   5 190.612 98.0838   5
   4   0  -5 98.1101 119.743   4
   4   0  -4 144398. 2109.61   1
   4   0  -4 145672. 2074.32   4
  -4   0   4 140751. 1965.12   1
  -4   0   4 146831. 2084.53   4
   4   0  -4 142888. 2452.43   2
   4   0  -3 97.3905 115.298   2
   4   0  -3 137.978 103.155   1
  -4   0   3 42.7079 77.3451   1
   4   0  -3-46.8835 102.904   4
  -4   0   3 120.055 114.201   4
   4   0  -2-5.30213 113.608   2
   4   0  -2-39.3910 62.7155   1
   4   0  -2-6.33813 96.4810   4
  -4   0   2 1.92581 53.4953   1
  -4   0   2 125.203 82.5972   4
  -4   0   1-0.71497 91.6757   2
  -4   0   1 97.8253 99.7505   3
   4   0  -1 35.0164 41.8472   1
  -4   0   1 135.131 90.7849   4
   4   0  -1-89.7156 121.975   2
   4   0   0 11473.4 240.495   1
  -4   0   0 13293.6 664.789   3
  -4   0   0 12358.8 580.824   6
   4   0   0 11469.1 571.633   2
  -4   0   0 13195.5 564.561   2
   4   0   1-109.582 146.063   7
  -4   0  -1 8.88392 121.022   3
   4   0   1 56.0918 46.2936   1
  -4   0  -1 12.3521 86.2968   2
  -4   0  -2 10293.0 671.611   3
   4   0   2 12253.5 446.427   1
   4   0   2 11726.2 679.214   7
  -4   0  -2 11524.0 502.926   2
   4   0   3 288.683 180.501   7
   4   0   3-46.1642 92.7880   1
  -4   0  -3 45.7048 140.237   3
  -4   0  -3 93.2737 94.2312   2
  -4   0  -4-118.423 172.639   3
   4   0   4-93.6482 78.7257   1
   4   0   4-82.3393 108.837   7
   4   0   5-72.4120 123.290   7
  -4   0  -5 170.319 175.321   3
  -4   0  -6 32341.5 1472.44   3
   4   0   6 31999.8 1306.29   7
  -4   0  -7-94.5147 217.336   3
   4   0   7 75.6670 160.012   7
   4   0   8 328.458 206.358   7
  -4   0  -8 15.4739 236.013   3
   4   0   9 560.699 237.160   7
  -4   0  -9-193.673 245.474   3
  -4   0 -10 23125.3 1434.73   3
   4   1 -12 667.349 247.438   2
   4   1 -11 720.827 293.572   2
   4  -1 -11 1444.36 386.558   2
   4  -1 -11 1233.70 418.589   1
   4  -1 -10 1525.79 379.731   1
   4   1 -10 2270.16 433.664   2
   4  -1 -10 2492.20 462.179   2
   4   1 -10 1769.67 444.147   1
   4  -1  -9 289.813 218.574   1
   4   1  -9-219.943 194.155   2
   4  -1  -9 3.86383 171.331   2
   4  -1  -9 60.3818 126.455   4
   4   1  -9 316.497 233.622   4
   4   1  -9-138.299 179.869   1
   4  -1  -8 2316.17 436.219   1
   4   1  -8 2263.33 392.427   2
   4  -1  -8 2386.06 411.508   2
   4  -1  -8 2161.86 298.511   4
   4   1  -8 2448.29 346.159   4
   4   1  -8 1868.08 407.082   1
   4   1  -7 610.524 254.920   1
   4   1  -7 348.864 234.427   2
   4  -1  -7-13.5554 159.639   1
   4  -1  -7 187.219 188.204   2
  -4  -1   7 418.536 156.755   3
   4  -1  -7 132.375 114.818   4
   4   1  -7 309.008 137.649   4
   4   1  -6 4284.14 457.541   1
   4  -1  -6 5169.96 397.455   4
   4   1  -6 4976.43 430.043   4
   4  -1  -6 4669.32 482.585   1
   4   1  -6 4851.16 559.372   2
   4  -1  -6 5218.60 533.999   2
  -4  -1   6 4998.96 369.412   3
  -4   1   6 4675.53 305.319   3
   4   1  -5 7309.48 539.491   1
   4  -1  -5 6849.59 530.846   1
  -4  -1   5 6963.62 403.200   5
  -4   1   5 7445.78 351.534   5
   4  -1  -5 7484.18 468.333   4
   4   1  -5 7273.12 500.745   4
  -4   1   5 7051.69 452.993   4
   4   1  -5 7128.25 579.818   2
   4  -1  -5 6836.65 579.659   2
   4   1  -4 413.860 189.202   2
   4  -1  -4 304.016 169.483   2
   4   1  -4 280.343 133.664   1
  -4  -1   4 261.085 98.7719   1
   4  -1  -4 192.637 118.707   1
  -4   1   4 172.816 92.3156   1
   4  -1  -4 302.234 129.782   4
   4   1  -4 173.238 129.819   4
  -4   1   4 252.236 120.650   4
   4   1  -3 452.365 155.643   2
  -4   1   3 332.544 109.997   1
   4  -1  -3 525.126 187.870   2
   4   1  -3 551.238 122.004   1
  -4  -1   3 378.678 114.213   1
   4  -1  -3 473.692 134.011   1
   4  -1  -3 582.121 168.020   4
   4   1  -3 488.383 160.266   4
  -4   1   3 516.619 155.316   4
  -4  -1   3 395.308 145.101   4
  -4   1   2 9468.69 485.398   3
   4   1  -2 9975.86 368.334   1
   4  -1  -2 9680.13 400.836   1
   4  -1  -2 9171.87 514.952   4
   4   1  -2 9818.62 558.296   4
  -4   1   2 10209.7 509.505   4
  -4  -1   2 10269.1 539.925   4
   4   1  -2 9276.39 565.044   2
  -4  -1   2 9683.23 340.117   1
   4  -1  -2 9720.48 575.652   2
  -4   1   2 9202.02 381.621   1
  -4   1   1 9929.99 531.474   3
  -4  -1   1 10206.6 558.123   3
   4   1  -1 10683.8 593.075   4
  -4   1   1 10905.9 546.979   4
   4  -1  -1 10296.6 332.309   1
   4   1  -1 11061.7 588.991   2
   4  -1  -1 10682.2 550.118   2
  -4  -1   1 10432.9 537.272   2
  -4   1   1 10255.2 523.097   2
  -4   1   0 18092.9 764.873   3
  -4  -1   0 17499.7 772.516   3
  -4  -1   0 18396.8 707.076   6
   4  -1   0 17301.3 679.984   2
  -4  -1   0 18482.8 688.082   2
   4  -1   0 18497.6 782.166   6
  -4   1   0 17584.7 641.320   2
   4  -1   0 17647.7 392.168   1
  -4   1  -1 841.774 156.057   2
  -4  -1  -1 962.071 216.511   3
   4  -1   1 677.865 105.787   1
  -4  -1  -1 874.704 169.566   6
   4  -1   1 170.434 120.024   6
   4   1   1 440.883 166.096   7
  -4   1  -1 484.416 159.395   3
   4   1   1 566.772 70.0138   1
  -4  -1  -1 720.107 151.690   2
  -4   1  -2 31631.0 1167.06   3
  -4  -1  -2 32528.7 1179.89   3
   4  -1   2 31096.5 1081.75   7
   4   1   2 31128.0 1125.60   7
   4  -1   2 33321.5 967.942   6
   4   1   2 32456.2 702.466   1
  -4  -1  -2 33435.7 894.507   2
  -4   1  -2 33022.2 826.928   2
   4  -1   2 32850.9 773.910   1
  -4   1  -3 112822. 2328.46   3
  -4  -1  -3 108008. 2295.97   3
   4   1   3 109499. 2148.28   7
   4  -1   3 109434. 1627.44   1
   4   1   3 113389. 1550.21   1
   4  -1   3 107198. 1685.15   6
   4  -1   3 108712. 2092.03   7
  -4   1  -3 114192. 1509.51   2
   4  -1   4 18079.8 891.765   7
  -4   1  -4 17082.0 976.459   3
  -4  -1  -4 18871.2 1017.79   3
   4  -1   4 18298.7 668.536   6
   4   1   4 18867.4 949.252   7
   4   1   4 17256.3 686.500   1
  -4   1  -5 4305.55 538.233   3
   4   1   5 4658.14 493.079   7
   4  -1   5 4086.45 450.849   7
  -4  -1  -5 4176.77 510.628   3
   4  -1   6 986.681 254.258   7
  -4   1  -6 812.271 309.087   3
   4   1   6 804.684 267.362   7
  -4  -1  -6 287.338 235.739   3
  -4  -1  -7 51.2279 203.149   3
   4   1   7 195.052 196.659   7
   4  -1   7 24.6846 125.520   7
  -4   1  -7 164.995 218.151   3
   4   1   8 5360.51 597.971   7
   4  -1   8 4478.07 532.691   7
  -4   1  -8 4486.92 612.662   3
  -4  -1  -8 4535.82 608.586   3
   4   1   9 987.275 282.883   7
   4  -1   9 874.424 267.627   7
  -4   1  -9 469.158 222.570   3
  -4  -1  -9 1056.65 360.655   3
  -4  -1 -10 930.861 360.688   3
  -4   1 -10 1050.67 377.605   3
   4   2 -12 782.772 335.015   2
   4   2 -11 449.435 273.741   2
   4  -2 -11 642.836 297.769   2
   4  -2 -11-277.952 243.599   1
   4  -2 -10 1813.11 469.617   1
   4   2 -10 2028.21 400.300   2
   4  -2 -10 2118.01 419.709   2
   4   2 -10 1993.60 349.766   4
   4   2  -9 213.337 165.538   2
   4  -2  -9-91.1370 182.636   1
   4  -2  -9-223.351 243.921   2
   4   2  -9 85.4041 165.211   1
   4   2  -9 91.7438 170.610   4
   4   2  -8 3264.49 472.054   2
   4  -2  -8 3410.72 495.235   1
   4  -2  -8 4034.73 545.595   2
   4  -2  -8 2973.70 325.513   4
   4   2  -8 3153.17 404.064   4
   4   2  -8 3625.31 524.488   1
   4   2  -7 1276.39 304.175   2
   4  -2  -7 1390.86 330.430   2
   4  -2  -7 1661.80 349.755   1
   4  -2  -7 1823.75 254.003   4
   4   2  -7 2123.24 328.952   4
   4   2  -7 1537.41 317.951   1
   4   2  -6 2045.25 370.642   2
  -4  -2   6 1880.02 254.842   3
   4  -2  -6 1954.10 348.055   2
   4  -2  -6 1836.98 328.195   1
   4  -2  -6 2050.15 247.666   4
   4   2  -6 1849.02 287.295   4
   4   2  -6 1745.33 302.359   1
  -4   2   6 1820.74 183.280   3
   4   2  -5-31.6621 111.889   1
  -4  -2   5 11.9709 97.8053   5
   4   2  -5-11.8384 133.093   2
   4  -2  -5 141.163 177.218   2
   4  -2  -5-22.0308 114.362   1
  -4   2   5 80.5877 66.1751   5
   4  -2  -5 34.5951 95.8738   4
   4   2  -5 279.512 163.262   4
  -4   2   5 109.627 104.787   4
  -4   2   5 17.6428 73.9588   3
   4  -2  -4 13656.1 669.957   1
  -4  -2   4 13345.7 598.785   1
   4  -2  -4 13479.6 586.729   4
   4   2  -4 13945.5 693.284   4
  -4   2   4 14337.2 604.717   4
   4   2  -4 12500.0 611.943   1
  -4   2   4 12934.0 595.214   1
   4   2  -4 14087.2 783.238   2
   4  -2  -4 13212.1 746.499   2
  -4   2   3 18748.8 606.728   3
   4   2  -3 19738.7 649.348   1
   4  -2  -3 19304.6 702.271   1
   4  -2  -3 20103.7 729.898   4
  -4  -2   3 18687.7 617.179   1
   4   2  -3 20102.5 830.721   4
  -4   2   3 19946.2 705.654   4
   4   2  -3 21574.9 921.592   2
  -4   2   3 18959.8 655.095   1
   4  -2  -3 19840.7 862.941   2
   4  -2  -2-52.2676 100.936   1
   4  -2  -2 91.0892 128.056   2
  -4  -2   2-31.9703 51.4253   1
  -4   2   2-47.4992 88.0194   3
   4   2  -2 41.4070 113.381   4
  -4   2   2 18.9728 73.3339   4
   4  -2  -2-226.485 188.978   6
   4   2  -2-111.515 121.540   2
   4  -2  -1 608.587 162.642   2
  -4   2   1 721.395 141.529   2
   4  -2  -1 593.781 147.917   6
  -4   2   1 477.834 133.638   3
   4   2  -1 489.090 161.165   4
  -4   2   1 682.335 155.972   4
   4  -2  -1 818.167 118.083   1
   4   2  -1 972.310 216.495   2
  -4   2   0 8436.43 525.560   3
  -4  -2   0 7975.26 541.535   3
  -4  -2   0 8498.00 480.355   6
   4  -2   0 9035.26 546.196   6
   4  -2   0 9024.28 473.734   2
  -4  -2   0 9243.88 496.216   2
  -4   2   0 8721.12 447.892   2
   4  -2   1 1359.77 231.008   6
  -4   2  -1 1705.63 203.881   2
  -4  -2  -1 1750.62 223.916   6
  -4   2  -1 1573.49 274.031   3
  -4  -2  -1 1481.98 254.728   3
   4   2   1 1276.06 249.179   7
   4   2   1 1383.07 88.3128   1
  -4  -2  -1 1572.71 206.590   2
  -4   2  -2 46051.0 1409.77   3
  -4  -2  -2 47179.5 1433.68   3
   4  -2   2 47731.6 1205.16   6
   4  -2   2 49291.3 1014.23   1
   4   2   2 48134.0 1410.57   7
   4   2   2 49869.8 825.386   1
  -4  -2  -2 49568.3 1123.97   2
  -4   2  -2 51087.0 975.887   2
  -4  -2  -2 49233.0 1069.80   6
   4  -2   3 240.618 123.446   1
   4   2   3-58.5552 129.129   7
   4  -2   3 81.3095 102.250   7
   4  -2   3 63.3679 98.5617   6
  -4   2  -3 25.5913 174.665   3
  -4  -2  -3 411.386 218.469   3
   4   2   3 188.795 93.0818   1
  -4   2  -3 104.935 77.0878   2
  -4   2  -4 4258.06 503.232   3
  -4  -2  -4 4642.63 513.457   3
   4  -2   4 4316.07 422.722   7
   4   2   4 5042.33 503.726   7
   4   2   4 4622.39 357.607   1
  -4   2  -4 4381.94 284.078   2
   4  -2   4 4413.68 341.826   6
  -4   2  -5 7963.29 708.016   3
  -4  -2  -5 7308.83 666.711   3
   4   2   5 7610.46 639.474   7
   4  -2   5 5525.44 507.967   7
   4  -2   5 7028.78 400.901   6
  -4   2  -6 7100.33 704.493   3
  -4  -2  -6 7771.25 718.780   3
   4   2   6 6809.21 622.795   7
   4  -2   6 7444.48 598.270   7
   4   2   7 802.642 295.616   7
  -4   2  -7 657.889 276.934   3
  -4  -2  -7 290.756 184.921   3
   4  -2   7 192.205 167.773   7
  -4  -2  -8 1523.47 382.920   3
  -4   2  -8 2365.53 476.473   3
   4  -2   8 1540.78 307.635   7
   4   2   8 1996.97 381.891   7
   4   2   9 601.829 275.810   7
  -4   2  -9 877.728 377.806   3
  -4  -2  -9 230.792 209.922   3
   4   2  10 1015.84 297.897   7
  -4   2 -10 431.270 279.922   3
  -4  -2 -10 886.501 340.656   3
   4   3 -12 101.504 204.834   2
   4  -3 -11 1251.35 410.279   1
   4   3 -11 975.346 333.145   2
   4  -3 -11 1872.03 407.436   2
   4   3 -10 2164.59 400.599   2
   4  -3 -10 1173.54 395.417   1
   4  -3 -10 2613.13 482.663   2
   4   3 -10 927.463 253.907   4
   4   3  -9 115.424 207.116   2
   4  -3  -9 82.8372 187.112   1
   4  -3  -9 463.344 312.835   2
   4   3  -9 217.576 208.704   4
   4  -3  -8 9366.95 812.462   1
   4  -3  -8 7940.61 489.892   4
   4   3  -8 8677.62 668.130   4
   4   3  -8 6774.94 650.817   2
   4  -3  -8 8247.84 744.237   2
   4   3  -7-45.3296 161.177   2
   4  -3  -7 248.713 198.224   1
   4  -3  -7 399.771 227.231   2
   4  -3  -7 136.722 109.989   4
   4   3  -7 53.8996 118.784   4
   4   3  -6 155.994 197.898   2
   4  -3  -6 32.1766 133.646   1
   4   3  -6 336.493 180.920   1
  -4   3   6 162.734 58.4097   3
   4  -3  -6 147.478 184.427   2
   4  -3  -6 191.484 97.1086   4
   4   3  -6 184.251 157.581   4
   4   3  -5 347.310 171.958   2
  -4   3   5 629.315 105.562   3
  -4  -3   5 838.074 181.591   5
   4  -3  -5 613.246 208.436   1
   4   3  -5 308.579 136.435   1
   4  -3  -5 586.087 227.843   2
   4  -3  -5 636.546 154.105   4
   4   3  -5 698.059 191.966   4
  -4   3   5 626.880 152.796   4
  -4   3   4 7100.81 320.520   3
   4  -3  -4 6491.37 471.433   1
  -4  -3   4 7654.86 463.373   1
   4  -3  -4 6638.26 412.506   4
   4   3  -4 6757.75 506.007   4
  -4   3   4 6634.46 408.553   4
   4   3  -4 7220.92 556.320   2
   4  -3  -4 7442.30 574.014   2
   4  -3  -3 742.231 219.078   2
   4  -3  -3 368.073 144.946   6
  -4   3   3 282.560 92.1469   3
   4   3  -3 433.638 171.788   4
  -4   3   3 654.284 138.720   4
  -4  -3   3 590.120 131.735   1
   4  -3  -3 437.653 127.748   1
  -4   3   3 606.178 142.232   1
   4   3  -3 739.490 204.514   2
  -4   3   2 87183.4 1377.99   3
   4  -3  -2 86716.2 1791.62   6
  -4  -3   2 87653.7 1014.22   1
   4   3  -2 90859.9 1755.38   4
  -4   3   2 91181.4 1470.61   4
   4  -3  -2 88559.0 1357.48   1
   4   3  -2 87444.5 1779.99   2
   4  -3  -2 85797.8 1662.79   2
  -4   3   1 14066.0 612.021   3
   4  -3  -1 14330.4 719.304   6
   4   3  -1 14211.2 707.536   4
  -4   3   1 15046.8 626.246   4
   4  -3  -1 13750.8 473.425   1
   4  -3  -1 14657.9 647.091   2
  -4   3   0 729.804 135.537   2
  -4  -3   0 1309.65 198.365   6
   4   3   0 824.361 205.220   7
  -4   3   0 874.463 198.411   3
   4   3   0 1019.99 211.816   4
   4  -3   0 910.869 180.817   3
  -4  -3   0 902.376 223.028   3
   4  -3   0 811.009 165.561   2
   4  -3   0 882.536 212.519   6
   4   3   1 39.8314 103.544   7
  -4   3  -1 179.303 80.4521   2
   4  -3   1-52.0611 124.722   6
  -4   3  -1 321.652 179.359   3
  -4  -3  -1 192.858 150.510   3
  -4  -3  -1 184.348 108.605   6
  -4  -3  -1 171.344 114.787   2
  -4   3  -2 89049.5 1978.37   3
  -4  -3  -2 96172.7 2060.55   3
  -4  -3  -2 99642.6 1528.39   6
   4   3   2 90252.8 1968.30   7
   4   3   2 94537.9 1098.98   1
  -4   3  -2 91354.3 1247.01   2
   4  -3   2 92429.7 1720.34   6
  -4   3  -3 598.230 109.234   2
   4  -3   3 464.354 131.315   1
   4   3   3 642.475 126.750   1
   4   3   3 828.664 223.614   7
   4  -3   3 751.697 202.788   7
  -4  -3  -3 778.866 151.655   6
   4  -3   3 821.528 184.662   6
  -4   3  -3 537.816 160.251   3
  -4  -3  -3 630.043 227.983   3
   4   3   4 2300.03 252.095   1
   4   3   4 3115.30 411.023   7
   4  -3   4 2786.69 350.137   7
  -4   3  -4 2665.03 416.970   3
  -4  -3  -4 2211.87 377.868   3
   4  -3   4 2300.36 266.891   6
  -4   3  -4 2137.98 188.196   2
   4   3   5 387.427 197.365   7
  -4   3  -5 856.230 278.165   3
   4  -3   5 934.870 172.003   6
  -4  -3  -5 556.238 210.870   3
   4  -3   5 896.899 229.548   7
  -4   3  -5 707.043 124.000   2
   4  -3   6 314.769 182.112   7
  -4  -3  -6 548.735 257.048   3
  -4   3  -6 186.577 175.175   3
   4  -3   6 224.970 95.8749   6
   4   3   6 152.750 165.491   7
  -4   3  -7 225.983 215.832   3
   4   3   7 760.693 268.901   7
  -4  -3  -7 169.708 207.190   3
   4  -3   7 631.207 214.031   7
   4   3   8 5354.19 614.546   7
   4  -3   8 3846.58 457.314   7
  -4   3  -8 4376.42 618.794   3
  -4  -3  -8 4691.88 623.959   3
  -4   3  -9 404.804 298.474   3
  -4  -3  -9 22.6647 195.437   3
   4   3   9 59.4539 160.887   7
  -4   3 -10 1586.74 460.305   3
   4   3  10 1454.32 368.931   7
  -4  -3 -10 1745.91 429.942   3
   4   4 -12 574.801 296.822   2
   4   4 -11 114.622 196.728   2
   4  -4 -11-7.08334 244.295   1
   4  -4 -11 176.979 219.319   2
   4   4 -10 477.524 220.581   2
   4  -4 -10 1012.61 373.108   1
   4  -4 -10 272.430 192.525   2
   4   4 -10 399.730 230.902   4
   4  -4  -9 4950.71 659.009   1
   4   4  -9 6762.83 628.866   4
   4   4  -9 5965.00 641.787   2
   4  -4  -9 5657.58 648.881   2
   4   4  -8 1488.15 349.213   2
   4  -4  -8 1384.64 363.546   1
   4  -4  -8 1230.75 333.167   2
   4  -4  -8 1159.81 185.144   4
   4   4  -8 1141.68 282.908   4
   4   4  -7 281.906 209.164   2
   4  -4  -7 249.599 182.688   2
   4  -4  -7 178.234 222.141   1
   4  -4  -7 120.398 104.630   4
   4   4  -7 371.535 226.810   4
   4  -4  -6 3175.05 440.356   2
   4  -4  -6 2522.07 384.437   1
   4  -4  -6 2635.48 257.930   4
   4   4  -6 2173.00 327.564   4
  -4   4   5 3723.97 171.180   3
   4  -4  -5 3737.18 447.377   2
   4  -4  -5 4153.57 436.362   1
   4  -4  -5 3774.38 291.919   4
   4   4  -5 3726.31 405.936   4
  -4   4   5 3776.82 300.651   4
   4   4  -5 3834.00 454.594   2
  -4   4   5 3454.23 166.671   3
   4  -4  -4 369.973 170.274   2
  -4   4   4 327.716 110.406   4
  -4  -4   4 306.997 104.876   1
   4  -4  -4 495.930 203.068   6
  -4  -4   4 140.189 94.6599   5
  -4   4   4 350.993 85.0618   3
   4  -4  -4 502.234 141.159   4
   4   4  -4 362.443 149.884   4
   4  -4  -4 438.546 162.818   1
   4   4  -4 499.533 174.003   2
  -4   4   3 1713.14 176.185   3
   4  -4  -3 1971.12 251.790   1
   4  -4  -3 1677.01 274.034   2
   4  -4  -3 1646.72 268.091   6
  -4  -4   3 1828.62 204.639   1
  -4   4   3 2135.00 242.462   1
   4   4  -3 1962.73 276.929   4
  -4   4   3 1624.75 199.007   4
   4   4  -3 1870.58 299.388   2
   4  -4  -2 48.3245 134.167   2
   4  -4  -2 24.4485 142.526   6
  -4   4   2-100.852 94.7394   3
   4  -4  -2 133.838 98.3503   1
  -4  -4   2-50.7591 66.9868   1
  -4   4   2 123.836 80.7845   4
   4   4  -2 86.3587 126.226   4
   4   4  -2 55.4368 169.884   2
  -4   4   1 54783.0 1201.57   3
   4  -4  -1 56215.9 1436.14   6
  -4   4   1 56997.6 1207.46   4
   4   4  -1 55449.2 1423.19   4
   4  -4  -1 53652.2 1218.84   2
   4  -4  -1 55395.0 1034.44   1
  -4   4   0 5740.57 425.763   3
   4  -4   0 5873.14 424.312   3
   4  -4   0 5998.62 484.591   6
   4   4   0 5274.08 473.595   7
   4   4   0 5042.99 442.200   4
   4  -4   0 5720.19 364.085   2
  -4   4  -1 3877.22 395.522   3
  -4  -4  -1 4910.39 459.434   3
   4   4   1 5031.62 466.718   7
   4  -4   1 4080.42 387.692   6
  -4  -4  -1 4592.74 345.837   6
   4  -4   1 4702.38 309.252   2
  -4   4  -1 4555.97 293.190   2
  -4  -4  -2 7011.27 334.554   1
  -4   4  -2 6536.63 548.130   3
   4  -4   2 6858.75 485.786   6
  -4  -4  -2 5980.56 534.295   3
   4   4   2 6517.48 554.253   7
  -4  -4  -2 6393.66 390.244   6
   4   4   2 5978.01 274.046   1
  -4   4  -2 6736.54 322.394   2
  -4  -4  -3 1412.97 191.223   6
   4  -4   3 1409.72 224.631   6
   4   4   3 1470.16 265.366   7
  -4   4  -3 1570.10 295.589   3
   4   4   3 1348.89 175.947   1
  -4  -4  -3 2124.63 350.896   3
  -4   4  -3 1446.57 145.291   2
   4  -4   3 1501.15 232.599   1
  -4  -4  -3 1513.60 202.285   1
  -4   4  -4 13191.7 883.919   3
  -4  -4  -4 14599.7 900.363   3
  -4  -4  -4 14467.2 691.597   1
   4   4   4 14085.4 867.197   7
   4  -4   4 13965.8 737.938   7
   4  -4   4 13373.5 648.321   6
   4   4   4 14237.0 605.646   1
  -4   4  -4 13453.5 405.244   2
   4  -4   5 776.629 175.503   6
   4  -4   5 398.940 159.378   7
  -4   4  -5 573.502 226.091   3
  -4  -4  -5 1192.31 289.279   3
  -4   4  -5 645.444 99.2108   2
  -4  -4  -5 643.925 198.136   1
   4   4   5 480.028 226.168   7
   4   4   6 3114.52 466.225   7
  -4  -4  -6 3510.52 429.125   1
  -4   4  -6 3340.50 522.989   3
  -4  -4  -6 3364.31 510.553   3
   4  -4   6 3345.46 305.847   6
   4  -4   6 3637.07 403.024   7
   4   4   7 1166.75 316.178   7
  -4  -4  -7 1530.89 391.279   3
   4  -4   7 1714.67 295.683   7
  -4   4  -7 1605.12 404.508   3
   4   4   8 2493.41 474.447   7
  -4   4  -8 2546.29 502.715   3
   4  -4   8 2633.73 375.729   7
  -4  -4  -8 2976.37 499.623   3
  -4   4  -9 3444.41 583.913   3
   4   4   9 4031.79 556.413   7
  -4  -4  -9 2365.82 465.057   3
   4   4  10 1702.29 375.268   7
  -4   4 -10 1730.82 486.245   3
  -4  -4 -10 1291.68 334.673   3
   4   5 -12 2920.95 493.618   2
   4   5 -11 185.581 266.605   2
   4  -5 -11-139.208 253.392   1
   4  -5 -11 51.9523 243.004   2
   4   5 -10 570.450 267.985   2
   4  -5 -10-154.459 217.726   1
   4  -5 -10-5.76493 176.006   2
   4   5 -10 360.977 238.880   4
   4   5  -9 1825.32 431.309   2
   4  -5  -9 2681.36 483.314   2
   4  -5  -9 2090.20 486.316   1
   4   5  -9 1719.78 382.795   4
   4  -5  -8 5587.64 648.284   1
   4   5  -8 6690.30 631.317   4
   4   5  -8 6764.91 661.153   2
   4  -5  -8 6403.24 666.919   2
   4   5  -7 2496.37 409.464   2
   4  -5  -7 1800.95 367.190   2
   4  -5  -7 1876.72 372.761   1
   4  -5  -7 1933.73 209.620   4
   4   5  -7 2233.23 381.946   4
   4  -5  -6 8300.74 677.655   1
   4  -5  -6 8331.41 404.315   4
   4   5  -6 7221.16 590.344   4
   4   5  -6 7432.51 668.343   2
   4  -5  -6 8625.00 697.541   2
   4  -5  -5 28.2998 151.259   2
   4  -5  -5 466.649 154.676   6
   4  -5  -5 18.0927 71.4812   4
   4  -5  -5 66.7483 127.056   1
   4   5  -5-33.1710 117.815   4
  -4   5   5 56.4548 83.7058   4
   4   5  -5 20.6875 120.978   2
  -4   5   4 1881.86 131.786   3
   4  -5  -4 1275.65 243.206   6
   4  -5  -4 1886.34 310.101   2
  -4  -5   4 2005.60 248.645   1
   4   5  -4 1817.73 289.492   4
  -4   5   4 1907.76 202.605   4
   4   5  -4 2018.56 314.404   2
   4  -5  -4 1867.49 275.986   1
  -4   5   3 4410.27 259.148   3
   4  -5  -3 4317.87 385.967   1
   4  -5  -3 4416.06 440.029   6
  -4  -5   3 4240.85 307.390   1
   4   5  -3 4409.14 416.037   4
  -4   5   3 4537.73 314.704   4
   4   5  -3 4576.10 457.272   2
   4  -5  -3 4388.77 427.069   2
  -4   5   3 4601.23 362.123   1
  -4   5   2 227802. 2184.27   3
   4  -5  -2 231057. 2985.80   6
  -4  -5   2 230645. 1802.23   1
  -4   5   2 233835. 2290.41   4
   4   5  -2 233357. 2932.17   4
   4   5  -2 233339. 3028.48   2
   4  -5  -2 230398. 2740.89   2
  -4   5   1 58953.9 1251.70   3
   4  -5  -1 60499.0 1178.02   3
  -4  -5   1 58324.4 613.297   1
  -4   5   1 57852.2 1223.48   4
   4   5  -1 60139.6 1487.32   4
   4  -5  -1 59036.5 1512.11   6
   4  -5  -1 60451.8 1281.25   2
   4  -5  -1 58478.6 1148.08   1
  -4   5   0 16490.3 738.274   3
   4  -5   0 16792.0 688.880   3
   4   5   0 16322.5 815.932   7
   4  -5   0 16318.9 787.561   6
   4  -5   0 16294.0 606.771   2
   4   5   0 16497.6 798.411   4
  -4   5  -1 37754.9 1215.88   3
  -4  -5  -1 37395.9 562.660   1
  -4  -5  -1 37720.7 1277.87   3
   4   5   1 36417.5 1258.24   7
   4  -5   1 36385.6 1155.56   6
   4  -5   1 34574.4 806.764   2
  -4   5  -2 7392.34 583.762   3
  -4  -5  -2 7409.81 587.238   3
   4   5   2 6690.85 568.250   7
   4  -5   2 6667.23 484.388   6
  -4  -5  -2 7418.14 355.178   1
  -4  -5  -2 7603.43 423.903   6
   4   5   2 7175.52 317.741   1
  -4  -5  -3 62.8292 82.3630   1
  -4   5  -3 12.3836 39.7507   2
   4   5   3 324.660 195.417   7
  -4  -5  -3 253.336 157.626   3
  -4   5  -3 60.9262 166.165   3
  -4  -5  -3 6.31537 73.1789   6
   4   5   3-32.0860 73.2140   1
  -4   5  -4 4947.82 548.080   3
  -4  -5  -4 5033.96 544.497   3
   4   5   4 5281.55 551.548   7
   4  -5   4 5022.04 415.565   6
  -4  -5  -4 5331.41 313.915   6
  -4  -5  -4 5645.08 435.022   1
   4   5   4 5411.45 377.488   1
  -4   5  -4 4637.93 196.685   2
  -4  -5  -5 372.194 176.042   1
   4  -5   5 587.205 169.616   6
   4  -5   5 365.206 152.148   7
  -4   5  -5 369.042 242.202   3
  -4  -5  -5 543.808 246.309   3
   4   5   5 537.535 253.103   7
  -4   5  -6 11328.2 921.738   3
  -4  -5  -6 12910.6 925.061   3
   4   5   6 12932.4 937.718   7
  -4  -5  -6 12081.6 785.161   1
   4  -5   6 13033.9 736.519   7
   4  -5   6 12359.0 600.729   6
  -4   5  -7 13388.8 1047.18   3
  -4  -5  -7 14315.6 1019.89   3
   4   5   7 15518.0 1038.53   7
   4  -5   7 15116.9 802.612   7
  -4  -5  -7 13944.0 923.131   1
   4   5   8 1081.44 349.732   7
  -4   5  -8 1089.13 356.902   3
  -4  -5  -8 1080.89 331.414   3
   4   5   9 1679.76 374.236   7
  -4   5  -9 2069.90 476.724   3
  -4  -5  -9 903.571 319.504   3
  -4  -5 -10 292.414 258.734   3
   4   5  10 40.2502 166.173   7
   4   6 -12 398.085 299.237   2
   4  -6 -11-106.336 172.750   2
   4  -6 -11 251.284 260.175   1
   4   6 -11 450.132 281.494   4
   4   6 -11 203.890 272.924   2
   4   6 -10 667.059 305.951   2
   4  -6 -10 813.682 359.954   2
   4  -6 -10 1145.15 361.546   1
   4   6 -10 712.133 272.669   4
   4  -6  -9 55808.5 2122.32   1
   4   6  -9 53577.9 1846.48   4
   4   6  -9 54947.2 1893.38   2
   4  -6  -9 53522.9 1961.00   2
   4  -6  -8 13747.6 1017.19   1
   4   6  -8 13966.8 915.841   4
   4   6  -8 14378.6 940.759   2
   4  -6  -8 13750.0 980.878   2
   4  -6  -7 3200.27 474.909   2
   4  -6  -7 2688.23 440.322   1
   4  -6  -7 2809.85 221.809   4
   4   6  -7 2899.96 421.496   4
   4   6  -7 2716.02 422.299   2
   4  -6  -6 2986.88 429.952   2
   4  -6  -6 3163.00 432.350   1
   4   6  -6 2930.68 403.496   4
   4   6  -6 3147.68 451.744   2
   4  -6  -5 6788.16 549.716   6
   4  -6  -5 6363.21 550.413   1
   4   6  -5 5861.01 539.307   4
  -4   6   5 6700.49 343.176   4
   4   6  -5 4862.36 538.022   2
   4  -6  -5 6622.97 588.554   2
   4  -6  -4 6737.49 547.358   6
  -4  -6   4 6444.99 431.493   1
   4  -6  -4 5877.13 481.506   1
   4   6  -4 6934.40 556.520   4
  -4   6   4 7025.47 363.150   4
   4   6  -4 6742.13 566.440   2
   4  -6  -4 7200.26 569.679   2
  -4   6   3 3828.58 234.201   3
  -4  -6   3 4053.98 309.103   1
   4  -6  -3 4984.47 463.725   6
  -4   6   3 4479.89 298.186   4
   4   6  -3 3846.79 416.041   4
   4  -6  -3 3817.96 368.105   1
   4   6  -3 4283.70 445.186   2
   4  -6  -3 4079.75 415.816   2
  -4   6   2 43275.2 944.027   3
  -4  -6   2 41749.0 812.207   1
   4  -6  -2 42551.3 1319.50   6
  -4   6   2 41593.1 957.306   4
   4   6  -2 42146.1 1292.21   4
   4  -6  -2 41332.8 1067.78   1
   4  -6  -2 42017.1 1179.29   2
  -4  -6   1 269319. 1596.28   1
  -4   6   1 261472. 2682.72   3
   4   6  -1 265647. 3187.05   7
   4  -6  -1 275036. 2510.87   3
   4  -6  -1 268162. 3277.04   6
   4   6  -1 256084. 3165.21   4
   4  -6  -1 273690. 2711.78   2
   4  -6  -1 271095. 2630.78   1
  -4   6   0 3563.16 363.083   3
   4  -6   0 4345.99 365.045   3
  -4  -6   0 3493.00 153.026   1
   4   6   0 2776.19 333.545   4
   4  -6   0 3793.27 303.911   2
   4   6   0 4130.13 417.636   7
  -4  -6  -1 138.708 55.9945   1
  -4   6  -1 77.3926 140.730   3
   4   6   1 105.261 147.874   4
   4   6   1 6.85332 127.725   7
   4  -6   1 195.133 92.0205   2
  -4   6  -2 17087.9 881.724   3
  -4  -6  -2 16414.0 894.119   3
   4   6   2 17823.5 929.692   7
  -4  -6  -2 17969.2 567.281   1
   4   6   2 17921.9 521.805   1
   4   6   3 466.314 204.008   7
  -4   6  -3 485.131 193.932   3
   4   6   3 669.065 130.095   1
  -4  -6  -3 629.250 128.608   6
  -4  -6  -3 373.597 189.411   3
  -4  -6  -3 605.245 154.138   1
  -4  -6  -4 6047.39 585.481   3
   4   6   4 5133.47 567.438   7
  -4   6  -4 4973.23 553.015   3
  -4  -6  -4 5680.88 331.271   6
  -4  -6  -4 5493.66 438.252   1
   4   6   4 5311.17 368.469   1
  -4   6  -5 19803.8 1160.04   3
  -4  -6  -5 20728.7 1121.52   3
   4   6   5 21707.5 1158.64   7
  -4  -6  -5 22477.7 980.843   1
  -4   6  -6 77169.5 2379.47   3
  -4  -6  -6 76312.2 2220.09   3
   4   6   6 75097.4 2238.71   7
   4  -6   6 75288.4 1547.47   6
  -4  -6  -6 77991.0 1998.73   1
   4  -6   6 78560.1 1732.37   7
  -4   6  -7-76.7693 208.624   3
   4   6   7 363.522 223.742   7
   4  -6   7 4.26242 105.309   7
  -4  -6  -7 351.623 246.270   3
  -4  -6  -7-92.6786 147.857   1
  -4  -6  -8 1174.21 348.895   3
  -4   6  -8 1447.45 421.037   3
   4   6   8 1242.65 345.389   7
  -4  -6  -8 1561.64 360.649   1
  -4  -6  -9-21.5912 187.373   3
   4   6   9 14.5249 174.971   7
   4   6  10 1352.08 380.240   7
  -4  -6 -10 1237.05 353.832   3
   4  -7 -11 76.4877 200.128   2
   4   7 -11 512.095 255.365   4
   4   7 -11 235.851 169.658   2
   4  -7 -10 258.283 273.597   1
   4  -7 -10 169.933 264.461   2
   4   7 -10-221.635 202.855   4
   4   7 -10 62.7469 163.512   2
   4  -7  -9 12792.8 1065.68   1
   4   7  -9 14605.3 997.105   4
   4   7  -9 14223.5 974.019   2
   4  -7  -9 13246.9 1005.97   2
   4  -7  -8 32518.9 1546.02   1
   4   7  -8 31546.8 1408.61   4
   4   7  -8 32493.5 1402.92   2
   4  -7  -7 1662.46 383.893   1
   4   7  -7 1123.00 300.975   4
   4   7  -7 1598.52 317.058   2
   4  -7  -6 803.649 215.932   6
   4  -7  -6 1045.25 276.258   1
   4   7  -6 1529.61 335.873   4
   4   7  -6 1171.51 279.842   2
   4  -7  -5 4040.52 445.487   6
   4  -7  -5 4911.26 493.958   1
   4   7  -5 4826.85 505.920   4
  -4   7   5 4967.25 277.680   4
   4   7  -5 4181.92 492.350   2
   4  -7  -4 1756.40 307.691   1
  -4  -7   4 1527.48 230.759   1
   4  -7  -4 1429.35 283.702   6
  -4   7   4 1791.44 182.407   4
   4   7  -4 1613.37 314.011   4
   4   7  -4 1403.26 293.535   2
  -4   7   3 29517.3 630.560   3
   4  -7  -3 29878.1 1146.89   6
  -4  -7   3 29862.3 838.293   1
  -4   7   3 30607.8 747.276   4
   4   7  -3 30783.8 1151.87   4
   4  -7  -3 28383.8 1015.04   1
   4  -7  -3 29076.2 1068.71   2
  -4   7   2 20140.4 651.868   3
   4  -7  -2 19195.0 590.145   3
  -4  -7   2 19816.1 591.810   1
   4  -7  -2 19450.7 920.823   6
  -4   7   2 19254.4 656.866   4
   4   7  -2 19445.8 901.215   4
   4  -7  -2 19809.6 786.092   1
   4  -7  -2 18943.7 807.628   2
  -4   7   1 318735. 2977.08   3
   4  -7  -1 314583. 2751.27   3
   4   7  -1 307455. 3537.21   4
   4   7  -1 315982. 3521.73   7
   4  -7  -1 319926. 2978.58   2
   4  -7  -1 325752. 3032.41   1
  -4   7   0 13822.1 689.554   3
   4  -7   0 13750.8 626.100   3
   4   7   0 13368.2 749.420   7
   4   7   0 13170.1 743.325   4
  -4  -7   0 13013.0 367.834   1
   4  -7   0 13791.3 554.469   2
   4   7   1 282.012 179.210   7
   4   7   1 51.6160 118.711   4
  -4  -7  -1 14.2224 48.8317   1
   4  -7   1 52.2343 85.3948   2
  -4   7  -2 6803.81 577.746   3
  -4  -7  -2 7656.83 622.203   3
   4   7   2 6686.43 582.693   7
  -4  -7  -2 7243.23 386.761   1
  -4  -7  -3 4730.86 532.617   3
   4   7   3 4130.80 485.735   7
  -4   7  -3 4136.72 473.733   3
  -4  -7  -3 4056.73 338.670   1
   4   7   3 4399.31 305.495   1
   4   7   4 3739.05 483.012   7
  -4   7  -4 3464.22 473.945   3
  -4  -7  -4 3638.83 268.449   6
  -4  -7  -4 3569.70 360.445   1
  -4  -7  -4 3702.63 468.385   3
   4   7   4 3431.46 308.608   1
  -4  -7  -5 2181.92 318.520   1
   4   7   5 2081.27 390.385   7
  -4  -7  -5 1638.98 332.896   3
  -4   7  -5 2388.05 437.677   3
  -4   7  -6 13882.2 1059.94   3
  -4  -7  -6 12989.7 931.351   3
  -4  -7  -6 12817.2 830.216   1
   4   7   6 12731.5 946.680   7
  -4   7  -7 9088.09 886.392   3
  -4  -7  -7 10250.9 852.675   3
   4   7   7 10410.6 876.592   7
  -4  -7  -7 11297.0 822.571   1
  -4   7  -8 1892.05 469.204   3
   4   7   8 1964.79 436.847   7
  -4  -7  -8 1365.18 381.549   3
  -4  -7  -8 3083.99 483.884   1
   4   7   9 52.7096 203.697   7
  -4   7  -9 381.101 335.304   3
  -4  -7  -9 683.819 293.296   1
  -4  -7  -9 713.760 341.925   3
   4   7  10 168.430 193.290   7
  -4  -7 -10-23.5847 202.548   3
   4   8 -11-393.240 247.952   4
   4   8 -11 504.146 260.353   2
   4  -8 -10 1803.52 411.063   2
   4  -8 -10 1329.38 376.100   1
   4   8 -10 1387.53 376.073   4
   4   8 -10 1332.65 338.854   2
   4  -8  -9 4073.46 627.903   1
   4   8  -9 5049.35 612.536   2
   4   8  -9 4579.17 597.192   4
   4  -8  -8 426.212 269.719   1
   4   8  -8 489.633 276.772   4
   4   8  -8-243.618 204.465   2
   4  -8  -7 1728.53 351.443   1
   4   8  -7 1199.50 312.371   4
   4   8  -7 1380.98 278.425   2
   4  -8  -6 1332.92 262.772   6
   4  -8  -6 1698.13 347.988   1
   4   8  -6 1535.45 346.980   4
   4   8  -6 1391.84 300.803   2
   4  -8  -5 3876.27 444.643   6
   4  -8  -5 4459.26 490.538   1
   4   8  -5 4438.27 490.644   4
  -4   8   5 4359.96 239.177   4
   4   8  -5 3496.36 469.156   2
   4  -8  -4 4099.25 441.498   6
  -4   8   4 3925.90 167.877   5
   4  -8  -4 4102.06 430.474   1
   4   8  -4 4370.60 464.834   4
  -4   8   4 4384.56 262.692   4
   4   8  -4 3945.59 460.382   2
  -4  -8   3 5111.74 362.580   1
   4  -8  -3 5576.25 519.844   6
  -4   8   3 5131.94 307.922   4
   4  -8  -3 5144.53 450.954   1
   4   8  -3 5450.67 515.934   4
  -4   8   3 5249.89 277.034   3
  -4   8   2 21789.9 689.820   3
   4  -8  -2 20531.3 621.690   3
   4  -8  -2 22048.3 998.770   6
  -4   8   2 22255.2 698.161   4
   4   8  -2 23457.0 1000.11   4
   4  -8  -2 20710.0 845.699   1
   4  -8  -2 21789.8 874.443   2
  -4   8   1 84023.3 1541.08   3
   4  -8  -1 81639.9 1389.47   3
   4   8  -1 79245.1 1764.48   7
   4   8  -1 82460.4 1856.99   4
   4  -8  -1 79788.8 1505.89   2
   4  -8  -1 83108.7 1632.67   1
  -4   8   0 23480.5 911.732   3
   4  -8   0 25138.1 850.696   3
   4   8   0 23137.6 993.255   7
   4   8   0 25077.2 1036.43   4
  -4  -8   0 24376.3 574.508   1
   4  -8   0 23651.5 729.859   2
   4   8   1 2623.02 365.793   7
  -4   8  -1 3100.74 374.656   3
  -4  -8  -1 2923.13 220.466   1
   4   8   1 2605.16 351.260   4
   4  -8   1 3263.41 239.128   2
  -4   8  -2 1022.30 263.426   3
   4   8   2 1096.45 257.468   7
  -4  -8  -2 1636.57 316.362   3
  -4  -8  -2 1126.84 163.237   1
   4   8   3 1360.96 190.012   1
   4   8   3 1447.08 327.295   7
  -4   8  -3 1050.04 259.846   3
  -4  -8  -3 1226.50 204.141   1
  -4  -8  -3 1017.33 244.965   3
   4   8   4 1156.52 280.941   7
  -4   8  -4 1248.92 330.734   3
  -4  -8  -4 949.740 206.174   1
  -4  -8  -4 911.549 149.340   6
  -4  -8  -4 944.921 264.145   3
  -4  -8  -5 5558.76 598.642   3
  -4   8  -5 4516.45 589.056   3
  -4  -8  -5 4867.77 478.076   1
   4   8   5 4728.52 573.177   7
  -4   8  -6 1737.79 427.284   3
  -4  -8  -6 1910.89 333.426   1
   4   8   6 1422.57 312.302   7
  -4  -8  -6 935.257 272.087   3
  -4  -8  -7 3311.27 454.478   1
  -4  -8  -7 2865.80 482.045   3
   4   8   7 2703.62 477.202   7
  -4   8  -7 3361.77 552.058   3
  -4  -8  -8-51.2128 162.688   1
  -4   8  -8 495.938 321.490   3
   4   8   8-146.734 188.712   7
  -4  -8  -8 346.835 212.349   3
  -4   8  -9 1566.56 474.202   3
   4   8   9 1299.82 346.537   7
  -4  -8  -9 1029.23 329.803   3
  -4  -8  -9 1517.80 361.405   1
  -4  -8 -10 2264.54 459.863   1
  -4  -8 -10 2695.82 493.658   3
   4   9 -11 341.167 274.626   4
   4   9 -11 724.564 294.250   2
   4  -9 -10 40.4264 212.829   1
   4   9 -10-189.844 257.780   4
   4   9 -10 422.032 254.439   2
   4  -9  -9 1999.21 483.364   1
   4   9  -9 1061.19 345.280   4
   4   9  -9 1042.70 312.732   2
   4  -9  -8 58.6176 192.899   1
   4   9  -8 14.1929 171.391   4
   4   9  -8 84.3038 201.119   2
   4  -9  -7 2648.62 359.876   6
   4  -9  -7 2562.29 434.267   1
   4   9  -7 2382.43 413.279   4
   4   9  -7 2555.70 399.763   2
   4  -9  -6 1219.15 250.159   6
   4   9  -6 2151.56 402.362   4
   4   9  -6 2162.61 379.334   2
   4  -9  -6 1337.92 295.367   1
   4  -9  -5 12795.6 783.876   6
   4  -9  -5 14670.1 880.022   1
   4   9  -5 12535.4 834.094   4
   4   9  -5 13451.1 869.207   2
   4  -9  -4 4825.69 497.613   6
  -4   9   4 4083.80 182.953   5
   4   9  -4 4462.58 493.330   4
  -4   9   4 4592.60 259.204   4
   4  -9  -4 4345.75 479.057   1
  -4   9   3 505.172 108.055   3
   4  -9  -3 497.707 214.854   6
  -4   9   3 525.280 110.491   4
   4   9  -3 665.356 218.484   4
   4  -9  -3 611.501 216.440   1
  -4  -9   3 488.668 112.234   1
   4  -9  -2 9855.91 432.040   3
  -4   9   2 9347.12 454.699   4
   4   9  -2 9657.65 668.942   4
   4  -9  -2 8527.88 571.829   1
  -4   9   2 9248.69 469.572   3
   4  -9  -1 1408.08 215.419   2
  -4   9   1 1012.53 209.370   3
   4   9  -1 950.034 231.853   7
   4  -9  -1 1010.08 231.432   1
   4  -9  -1 1192.42 169.924   3
   4   9  -1 999.264 256.530   4
  -4   9   0 3681.45 378.703   3
   4   9   0 3579.37 410.190   7
   4   9   0 3528.41 394.180   4
  -4  -9   0 3730.99 257.266   1
   4  -9   0 3802.58 298.498   2
   4  -9   1 52.7377 55.9657   2
  -4   9  -1 23.5592 137.433   3
  -4  -9  -1 46.9766 59.9246   1
   4   9   1 158.984 128.252   4
   4   9   1-90.3499 117.893   7
  -4   9  -2 2110.26 349.590   3
  -4  -9  -2 2321.91 244.119   1
   4   9   2 2262.18 370.983   7
   4   9   3 224.390 204.318   7
  -4  -9  -3 30.1598 83.6817   1
  -4  -9  -3 167.590 169.035   3
  -4   9  -3-49.6969 164.641   3
  -4   9  -4 7032.40 696.389   3
  -4  -9  -4 6800.85 652.164   3
   4   9   4 5714.40 617.990   7
  -4  -9  -4 6177.43 490.546   1
   4   9   5 639.917 284.504   7
  -4  -9  -5 886.296 231.853   1
  -4  -9  -5 527.986 199.575   3
  -4   9  -5 162.626 186.864   3
  -4  -9  -6 437.274 228.658   1
   4   9   6 267.286 155.600   7
  -4   9  -6 615.753 330.680   3
  -4  -9  -6 425.507 257.054   3
  -4  -9  -7 3739.36 488.205   1
   4   9   7 2797.54 498.280   7
  -4   9  -7 4195.53 655.727   3
  -4  -9  -7 3561.42 526.842   3
  -4  -9  -8 5264.58 636.261   1
  -4  -9  -8 6788.60 736.303   3
   4   9   8 6068.82 735.567   7
  -4   9  -8 5995.00 793.112   3
  -4   9  -9 354.117 340.922   3
   4   9   9 264.448 235.104   7
  -4  -9  -9 354.502 195.115   3
  -4  -9  -9 151.220 235.836   1
  -4  -9 -10 159.804 200.211   3
  -4  -9 -10 117.023 309.538   1
   4  10 -11 809.171 340.173   4
   4  10 -11 923.295 341.802   2
   4 -10 -10 63.1428 231.425   1
   4  10 -10-41.7822 191.535   4
   4  10 -10-119.330 174.264   2
   4 -10  -9 334.605 271.098   1
   4  10  -9 582.616 273.693   4
   4  10  -9 322.806 215.991   2
   4 -10  -8 57.2226 239.108   1
   4  10  -8 762.928 316.540   4
   4  10  -8 285.894 172.211   2
   4 -10  -7 4128.53 454.818   6
   4 -10  -7 4140.08 554.738   1
   4  10  -7 3276.18 493.092   4
   4  10  -7 3747.99 484.360   2
   4 -10  -6 9362.66 681.852   6
   4 -10  -6 7335.89 673.952   1
   4  10  -6 8060.83 718.476   4
   4  10  -6 9570.11 741.620   2
   4 -10  -5 1369.33 295.529   6
   4 -10  -5 1098.72 328.958   1
   4  10  -5 738.322 276.330   4
   4 -10  -4 45866.3 1490.63   6
  -4  10   4 46677.4 755.595   4
   4  10  -4 46426.0 1592.74   4
   4 -10  -4 47756.6 1545.29   1
   4 -10  -3 1293.22 135.478   3
  -4  10   3 1586.09 175.334   4
   4  10  -3 865.861 265.147   4
   4 -10  -3 1108.24 247.563   1
  -4  10   2 330.202 127.626   3
   4  10  -2 295.377 149.908   7
   4 -10  -2 310.423 96.8639   3
   4 -10  -2 247.287 138.152   1
   4  10  -2 581.835 201.512   4
   4  10  -1 733.299 211.502   7
   4 -10  -1 992.642 171.621   3
   4 -10  -1 620.993 184.218   1
  -4  10   1 871.550 189.433   3
   4  10  -1 1190.75 270.599   4
   4  10   0 15948.3 868.292   7
   4  10   0 15750.4 862.146   4
  -4 -10   0 16552.8 599.654   1
   4 -10   0 17329.5 645.517   2
  -4  10   0 15812.5 783.071   3
   4 -10   1 9.34411 57.1943   2
   4  10   1 202.793 158.141   7
  -4 -10  -1 97.5775 92.2710   1
   4  10   1-77.6239 125.811   4
  -4  10  -1 53.5372 150.813   3
  -4  10  -2 5932.15 584.139   3
   4  10   2 5619.81 569.378   7
  -4 -10  -2 5416.22 385.966   1
   4 -10   2 5651.17 223.759   2
  -4  10  -3 19267.8 1087.67   3
  -4 -10  -3 19003.6 1049.61   3
   4  10   3 17241.7 1046.01   7
  -4 -10  -3 19225.1 784.687   1
   4  10   4 236.955 212.794   7
  -4  10  -4 524.560 268.680   3
  -4 -10  -4 17.0061 102.110   1
  -4 -10  -4 239.037 152.630   3
  -4 -10  -5 4709.52 569.768   3
   4  10   5 4747.64 597.883   7
  -4 -10  -5 5438.14 509.681   1
  -4  10  -5 4173.52 591.848   3
  -4 -10  -6 5650.54 621.331   3
   4  10   6 6035.21 700.600   7
  -4  10  -6 4758.65 641.218   3
  -4 -10  -6 5253.56 542.167   1
  -4 -10  -7 431.016 233.724   1
   4  10   7-227.404 239.892   7
  -4 -10  -7 236.547 230.956   3
  -4  10  -7 555.207 310.560   3
  -4 -10  -8 1291.90 329.343   1
  -4  10  -8 1598.78 462.907   3
   4  10   8 1184.93 349.504   7
  -4 -10  -8 1125.62 324.370   3
  -4 -10  -9 802.462 296.876   1
  -4 -10  -9 1924.74 413.608   3
   4  10   9 983.414 324.539   7
  -4 -10 -10 636.335 306.743   3
  -4 -10 -10 319.879 353.142   1
   4  11 -11 2623.90 509.798   4
   4 -11 -10 449.490 293.634   1
   4  11 -10-23.1420 210.895   4
   4  11 -10 353.940 232.300   2
   4 -11  -9 195.312 257.522   1
   4  11  -9 448.046 295.547   4
   4  11  -9 517.237 239.575   2
   4 -11  -8 6.16631 200.416   1
   4  11  -8 57.5013 181.356   4
   4  11  -8 28.8708 181.429   2
   4 -11  -7 379.052 197.154   6
   4  11  -7 196.731 195.912   2
   4 -11  -7 400.559 209.560   1
   4 -11  -6 8811.24 675.203   6
   4 -11  -6 8158.83 720.429   1
   4  11  -6 8252.82 734.726   4
   4 -11  -5 70905.1 1884.54   6
   4 -11  -5 71947.0 2047.15   1
   4  11  -5 67071.4 2027.52   4
   4 -11  -4 26918.3 1170.56   6
  -4  11   4 26726.8 548.177   4
   4  11  -4 26305.2 1235.61   4
   4 -11  -4 26020.6 1167.92   1
   4 -11  -3 4751.17 258.153   3
  -4  11   3 4864.70 332.190   5
  -4  11   3 5113.66 303.758   4
   4  11  -3 4673.02 501.133   4
   4 -11  -3 4751.01 475.217   1
   4 -11  -2 12055.3 498.194   3
   4  11  -2 12464.8 804.811   4
   4  11  -2 11964.8 704.298   7
   4 -11  -2 12889.3 759.000   1
  -4  11   2 12247.2 574.317   3
   4 -11  -1 9271.39 494.071   3
   4  11  -1 8079.03 603.502   7
   4  11  -1 8745.48 655.086   4
   4 -11  -1 8380.81 607.735   1
  -4  11   1 8703.86 546.728   3
  -4 -11   0 484.774 124.833   1
  -4  11   0 598.843 210.737   3
   4 -11   0 837.563 159.168   2
   4  11   0 572.704 215.223   7
   4  11   0 971.819 253.095   4
   4  11   1 5907.21 566.429   7
   4  11   1 5282.19 523.172   4
  -4 -11  -1 5068.38 356.425   1
   4 -11   1 5423.71 308.859   2
  -4  11  -1 5935.93 550.543   3
   4  11   2 14675.1 928.901   7
   4  11   2 15920.1 870.769   4
  -4 -11  -2 17308.8 712.494   1
   4 -11   2 15688.5 371.930   2
  -4  11  -2 15174.2 918.642   3
  -4 -11  -3 64441.4 1954.82   3
   4  11   3 61133.2 1974.18   7
  -4 -11  -3 61449.2 1442.59   1
  -4  11  -3 61372.3 1952.01   3
   4  11   4 1318.68 324.569   7
  -4  11  -4 1896.40 427.031   3
  -4 -11  -4 1873.66 361.796   3
  -4 -11  -4 1911.55 295.011   1
  -4  11  -5 2378.61 493.133   3
   4  11   5 2189.69 441.714   7
  -4 -11  -5 2229.84 343.254   1
  -4 -11  -5 2027.97 401.127   3
  -4  11  -6 529.288 343.782   3
   4  11   6 158.124 216.015   7
  -4 -11  -6 70.6793 154.082   1
  -4 -11  -6 106.245 197.852   3
  -4 -11  -7 1709.31 332.302   1
  -4  11  -7 1697.88 421.449   3
  -4 -11  -7 2596.44 485.658   3
   4  11   7 2418.97 468.306   7
  -4 -11  -8 4740.80 580.686   1
  -4  11  -8 6636.74 812.200   3
   4  11   8 4781.91 686.651   7
  -4 -11  -8 4298.19 584.797   3
  -4 -11  -9 1502.75 340.861   1
   4  11   9 1827.99 412.290   7
  -4 -11  -9 1535.65 384.738   3
   4 -12 -10-99.9526 227.084   1
   4  12 -10 240.259 188.273   2
   4  12 -10-105.307 237.038   4
   4 -12  -9 5261.58 703.660   1
   4  12  -9 4300.04 543.528   2
   4  12  -9 4305.43 621.361   4
   4 -12  -8 1942.16 343.140   6
   4 -12  -8 1777.92 427.928   1
   4  12  -8 2154.26 445.127   4
   4 -12  -7 331.366 206.973   6
   4  12  -7 49.7352 206.391   4
   4 -12  -7-164.263 205.366   1
   4 -12  -6 19480.7 1011.03   6
   4 -12  -6 18652.6 1132.66   1
   4  12  -6 18061.0 1110.94   4
   4 -12  -5 46732.3 1562.18   6
   4 -12  -5 46834.9 1708.63   1
   4  12  -5 45313.6 1707.21   4
  -4  12   4 31413.9 564.468   4
   4  12  -4 32152.8 1383.89   4
   4 -12  -4 31394.7 1311.28   1
   4 -12  -3 7627.13 338.977   3
  -4  12   3 7229.02 423.511   5
  -4  12   3 7324.55 368.211   4
   4  12  -3 7716.13 663.807   4
   4 -12  -3 7744.22 624.035   1
   4  12  -2 1859.40 303.027   7
   4 -12  -2 1934.92 211.568   3
   4  12  -2 1415.44 295.790   4
   4 -12  -2 2401.28 357.326   1
  -4  12   2 1675.83 224.159   3
   4 -12  -1 311.656 151.826   1
   4  12  -1 500.209 215.297   7
  -4  12   1 500.508 166.678   3
   4 -12  -1 400.544 127.758   3
   4  12  -1 717.390 229.813   4
  -4  12   0 2267.28 340.284   3
  -4 -12   0 1981.12 235.793   1
   4  12   0 1458.34 281.956   7
   4  12   0 1375.79 280.235   4
   4  12   1 22235.2 1111.17   7
   4  12   1 23530.2 1071.73   4
  -4 -12  -1 23697.4 806.978   1
   4 -12   1 22921.0 655.919   2
  -4  12  -1 23826.7 1088.68   3
   4  12   2 58579.4 1880.86   7
   4  12   2 57145.9 1656.89   4
  -4 -12  -2 58200.9 1346.13   1
   4 -12   2 56278.0 720.077   2
  -4  12  -2 58241.1 1821.95   3
  -4 -12  -3 50970.6 1759.63   3
   4  12   3 51386.6 1840.79   7
  -4 -12  -3 50239.8 1351.65   1
  -4  12  -3 51791.3 1836.76   3
  -4  12  -4 2400.08 464.400   3
   4  12   4 2222.48 423.514   7
  -4 -12  -4 3371.51 490.492   3
  -4 -12  -4 2482.87 340.384   1
  -4  12  -5 2462.89 467.003   3
   4  12   5 1274.13 321.758   7
  -4 -12  -5 2101.90 341.762   1
  -4 -12  -5 1208.84 313.099   3
  -4  12  -6 1192.42 377.669   3
   4  12   6 2152.69 439.067   7
  -4 -12  -6 2154.54 367.437   1
  -4 -12  -6 2092.66 398.998   3
   4  12   7 1881.25 419.160   7
  -4 -12  -7 1603.30 329.176   1
  -4  12  -7 2507.50 522.168   3
  -4 -12  -7 1925.72 411.960   3
  -4 -12  -8 424.654 201.682   1
   4  12   8 288.595 283.164   7
  -4 -12  -8 140.017 215.630   3
  -4  12  -8 360.194 349.592   3
  -4 -12  -9 683.647 276.560   1
  -4 -12  -9-83.1947 183.866   3
   4  13 -10 191.308 214.158   4
   4 -13  -9 549.640 238.700   1
   4  13  -9-93.8031 265.275   4
   4 -13  -8-23.3896 132.436   6
   4 -13  -8 367.630 283.113   1
   4  13  -8 138.205 222.799   4
   4 -13  -7 506.525 211.977   6
   4  13  -7 460.095 254.843   4
   4 -13  -7 872.596 302.677   1
   4 -13  -6 862.194 287.694   1
   4 -13  -6 1222.69 312.453   6
   4  13  -6 1661.32 390.106   4
   4 -13  -5 60941.1 1819.79   6
   4  13  -5 58271.7 1966.79   4
   4 -13  -5 58616.5 1927.63   1
   4  13  -4 8686.62 760.628   4
   4 -13  -4 9503.13 737.933   1
   4 -13  -3 112.533 169.149   1
  -4  13   3 411.912 139.422   5
   4 -13  -3 168.462 75.2757   3
  -4  13   3 202.427 90.7721   4
   4  13  -3 547.952 244.612   4
   4 -13  -2 4619.51 329.725   3
   4  13  -2 4485.48 447.282   7
  -4  13   2 4145.05 382.536   5
   4  13  -2 3979.79 490.267   4
   4 -13  -2 4130.74 471.721   1
   4  13  -1 7995.86 617.486   7
   4  13  -1 7385.75 634.990   4
   4 -13  -1 7444.68 608.656   1
  -4  13   1 7781.15 546.883   3
  -4  13   0 2731.73 371.423   3
   4  13   0 1907.39 338.491   7
   4  13   0 2249.73 347.397   4
  -4 -13   0 2497.40 285.918   1
   4  13   1 10295.3 736.002   4
   4  13   1 9790.24 749.848   7
  -4 -13  -1 11375.9 585.996   1
   4 -13   1 10662.6 456.712   2
  -4  13  -1 11129.9 759.904   3
   4 -13   2 139.829 57.4614   2
  -4  13  -2 300.060 219.078   3
   4  13   2 136.342 180.213   7
  -4 -13  -2 191.549 123.460   1
   4  13   2 279.595 185.800   4
   4  13   3 5227.17 611.506   7
  -4 -13  -3 4320.60 414.005   1
  -4  13  -3 5282.00 637.552   3
  -4  13  -4 548.350 277.898   3
   4  13   4 936.772 315.420   7
  -4 -13  -4 348.953 178.247   3
  -4 -13  -4 615.166 204.140   1
   4  13   5 925.433 351.763   7
  -4  13  -5 1188.94 372.174   3
  -4 -13  -5 106.996 165.019   3
  -4 -13  -5 707.807 229.504   1
   4  13   6 374.603 254.903   7
  -4 -13  -6 1056.93 309.814   3
  -4  13  -6 909.894 357.941   3
  -4 -13  -6 1240.52 298.963   1
  -4  13  -7 1119.05 429.186   3
   4  13   7 1020.86 363.049   7
  -4 -13  -7 765.990 255.507   1
  -4 -13  -7 674.614 254.782   3
   4  13   8 452.625 285.477   7
  -4  13  -8 935.284 385.060   3
  -4 -13  -8 272.585 168.642   1
  -4 -13  -8 615.816 263.844   3
  -4 -13  -9 2476.41 452.766   1
  -4 -13  -9 2295.24 452.775   3
   4  14 -10-206.486 262.263   4
   4 -14  -9 568.261 285.960   1
   4  14  -9 159.627 231.150   4
   4 -14  -8 97.4940 186.584   6
   4 -14  -8 79.4874 207.133   1
   4  14  -8 76.3972 196.314   4
   4 -14  -7 2395.02 393.536   6
   4  14  -7 2638.32 471.752   4
   4 -14  -7 2335.50 451.890   1
   4 -14  -6 2121.09 437.909   1
   4 -14  -6 1752.44 355.952   6
   4  14  -6 1448.25 370.767   4
   4 -14  -5 11037.1 800.994   6
   4  14  -5 9335.49 830.575   4
   4 -14  -5 8368.18 772.892   1
   4  14  -4 13600.4 949.954   4
   4 -14  -4 13674.5 907.332   1
   4 -14  -3 1567.21 317.423   1
  -4  14   3 1788.28 231.577   5
   4  14  -3 1630.67 345.632   4
   4  14  -2 760.267 205.602   7
   4 -14  -2 937.139 167.143   3
  -4  14   2 971.750 225.947   5
   4  14  -2 582.270 187.741   4
   4 -14  -2 1026.53 266.586   1
   4  14  -1 4678.93 481.494   7
   4  14  -1 4927.46 528.457   4
   4 -14  -1 4967.23 529.783   1
  -4  14   1 4653.60 441.827   3
   4  14   0 5695.33 568.952   4
   4  14   0 5931.24 564.701   7
  -4 -14   0 6784.29 479.278   1
  -4  14   0 6261.59 559.264   3
  -4  14  -1 4299.41 516.933   3
   4  14   1 3945.77 498.445   7
   4  14   1 4174.86 479.385   4
  -4 -14  -1 4307.42 389.043   1
   4 -14   1 3624.96 280.351   2
   4  14   2 1332.78 314.455   7
  -4  14  -2 1780.87 343.153   3
  -4 -14  -2 1315.40 236.898   1
   4  14   2 1394.64 303.555   4
   4 -14   2 1500.68 133.745   2
  -4 -14  -3 195.311 129.565   1
  -4  14  -3 317.947 242.042   3
   4  14   3 630.172 267.074   7
  -4  14  -4 636.921 328.513   3
   4  14   4 45.3468 176.000   7
  -4 -14  -4 64.6935 184.823   3
  -4 -14  -4 115.771 140.602   1
  -4 -14  -5 13839.4 980.669   3
   4  14   5 13712.3 1057.00   7
  -4 -14  -5 13424.2 850.534   1
  -4  14  -5 11709.3 1007.79   3
  -4  14  -6 2901.98 567.539   3
  -4 -14  -6 2822.46 470.154   3
  -4 -14  -6 2849.86 427.405   1
   4  14   6 3160.26 555.990   7
   4  14   7 455.762 305.540   7
  -4  14  -7-142.511 244.657   3
  -4 -14  -7 389.569 212.379   1
  -4 -14  -7 178.390 170.305   3
  -4 -14  -8 573.820 246.288   1
   4  14   8 1146.89 428.386   7
  -4 -14  -8 428.618 224.020   3
   4 -15  -9 1245.35 392.724   1
   4  15  -9 1464.20 424.708   4
   4 -15  -8 1285.26 295.477   6
   4 -15  -8 1536.17 442.071   1
   4  15  -8 1234.32 355.733   4
   4 -15  -7 583.371 285.459   1
   4 -15  -7 1151.41 284.153   6
   4  15  -7 1393.78 415.650   4
   4 -15  -6 2170.23 456.329   1
   4 -15  -6 3375.02 474.694   6
   4  15  -6 3656.19 565.976   4
   4 -15  -5 18.0946 177.153   1
   4  15  -5 544.775 261.747   4
   4 -15  -4 268.327 248.938   1
   4  15  -4 464.015 223.045   4
   4 -15  -3 823.263 268.127   1
  -4  15   3 401.477 110.108   5
   4  15  -3 656.143 250.142   4
   4 -15  -2 1402.87 336.765   1
   4  15  -2 1082.23 240.531   7
  -4  15   2 1375.69 249.494   5
   4  15  -2 1715.25 345.855   4
  -4  15   1 9762.78 676.023   5
   4  15  -1 7943.66 629.973   7
   4  15  -1 7209.25 657.402   4
   4 -15  -1 9286.76 735.727   1
  -4  15   0 1201.36 274.087   3
   4  15   0 1358.63 293.129   7
  -4 -15   0 992.854 214.570   1
   4  15   0 1393.93 324.330   4
   4  15   1 12092.1 850.465   7
   4  15   1 13702.7 862.982   4
  -4 -15  -1 12062.9 666.196   1
  -4  15  -1 12691.9 862.721   3
   4  15   2 1258.79 311.306   7
  -4 -15  -2 1354.68 262.236   1
   4  15   2 947.980 249.047   4
  -4  15  -2 1077.44 362.628   3
   4  15   3 4478.68 602.777   7
  -4  15  -3 4814.15 616.105   3
  -4 -15  -3 4642.27 454.120   1
   4  15   4 2472.19 461.037   7
  -4 -15  -4 2302.21 428.958   3
  -4 -15  -4 2168.58 333.581   1
  -4  15  -4 2231.31 460.587   3
   4  15   5 31.2211 197.619   7
  -4  15  -5-151.892 246.307   3
  -4 -15  -5 393.182 256.401   3
  -4 -15  -5-116.903 161.554   1
   4  15   6 1365.76 389.032   7
  -4 -15  -6 961.442 290.089   1
  -4 -15  -6 1020.78 333.183   3
  -4  15  -6 1334.40 413.523   3
  -4  15  -7 338.402 334.332   3
   4  15   7 578.909 325.599   7
  -4 -15  -7 310.835 238.166   1
  -4 -15  -7 282.326 253.676   3
  -4 -15  -8 455.688 287.821   1
  -4 -15  -8 710.134 272.826   3
   4 -16  -9 62.2400 217.739   1
   4  16  -9 784.682 384.592   4
   4 -16  -8 302.255 198.631   6
   4  16  -8 139.400 257.438   4
   4 -16  -8-52.0648 200.010   1
   4 -16  -7-127.203 233.111   1
   4 -16  -7 417.583 225.364   6
   4  16  -7 17.8037 205.107   4
   4 -16  -6 2092.73 437.150   1
   4 -16  -6 2493.28 408.756   6
   4  16  -6 1921.93 444.297   4
   4 -16  -5 1618.86 375.993   1
   4  16  -5 1895.38 444.888   4
   4  16  -4 1363.92 361.340   4
   4 -16  -4 1022.84 302.771   1
   4 -16  -3 848.127 254.888   1
  -4  16   3 1048.32 185.619   5
   4  16  -3 954.504 278.895   4
   4 -16  -2 537.939 231.766   1
  -4  16   2 368.655 164.087   5
   4  16  -2 338.914 185.461   4
   4  16  -2 541.791 190.240   7
  -4  16   1 117.918 190.498   5
   4  16  -1 139.630 162.907   7
   4  16  -1 196.533 221.845   4
   4 -16  -1 387.632 223.895   1
   4  16   0 10367.8 761.670   7
  -4  16   0 10586.7 777.712   5
   4  16   0 10262.3 785.335   4
  -4 -16   0 9879.16 626.953   1
  -4  16  -1 2859.47 438.153   3
  -4 -16  -1 1842.27 278.072   1
   4  16   1 2000.99 376.726   7
   4  16   1 2443.90 397.786   4
  -4  16  -2 194.138 188.102   3
  -4 -16  -2 448.959 199.857   1
   4  16   2 82.9594 126.245   4
   4  16   2-54.9559 162.791   7
  -4  16  -3 460.549 296.184   3
  -4 -16  -3 84.4286 131.435   1
   4  16   3 164.323 209.151   7
  -4  16  -4 1133.91 366.878   3
   4  16   4 1137.98 355.652   7
  -4 -16  -4 1741.43 370.308   3
  -4 -16  -4 1440.32 313.057   1
  -4 -16  -5 8384.29 778.526   3
   4  16   5 7504.70 817.009   7
  -4 -16  -5 8777.49 727.461   1
  -4  16  -5 9824.36 963.640   3
   4  16   6 807.646 337.184   7
  -4  16  -6 637.541 348.915   3
  -4 -16  -6 695.429 255.215   3
  -4 -16  -6 1164.45 342.266   1
  -4  16  -7 997.895 395.385   3
   4  16   7 1141.38 396.059   7
  -4 -16  -7 1042.26 297.284   1
  -4 -16  -7 826.933 319.182   3
  -4 -16  -8 3207.34 515.095   3
   4 -17  -8 3151.36 458.251   6
   4  17  -8 2404.00 516.101   4
   4 -17  -8 2450.65 497.740   1
   4 -17  -7 7227.58 690.811   6
   4 -17  -7 7443.71 824.770   1
   4  17  -7 6817.12 789.614   4
   4 -17  -6 439.482 302.752   1
   4 -17  -6 727.493 274.222   6
   4  17  -6 121.575 223.773   4
   4 -17  -5 514.294 226.550   1
   4  17  -5 528.991 296.276   4
   4  17  -4 253.628 251.065   4
   4 -17  -4 211.873 185.374   1
   4 -17  -3 1392.95 315.163   1
   4  17  -3 1241.73 319.835   4
   4 -17  -2-70.2284 159.433   1
   4  17  -2 50.8172 107.132   7
  -4  17   2 141.120 142.653   5
   4  17  -2 231.669 223.554   4
   4  17  -1 3490.12 448.397   7
  -4  17   1 3882.19 478.644   5
   4 -17  -1 3315.09 467.091   1
   4  17  -1 3219.00 474.497   4
   4  17   0 6279.01 611.842   7
  -4  17   0 6616.72 628.669   5
   4  17   0 5940.20 601.349   4
  -4 -17   0 6625.16 539.662   1
  -4 -17  -1 190.823 149.871   1
   4  17   1 193.082 136.283   7
  -4  17  -1 409.857 218.814   5
   4  17   1 419.542 220.630   4
  -4  17  -1 87.4821 173.885   3
  -4  17  -2 957.334 291.079   3
   4  17   2 1122.56 309.193   7
  -4 -17  -2 1409.79 280.787   1
   4  17   2 1659.53 325.389   4
   4  17   3 7760.95 782.485   7
  -4 -17  -3 9663.80 694.062   1
  -4  17  -3 7871.99 803.999   3
  -4 -17  -4 2153.35 355.064   1
  -4  17  -4 1423.46 392.894   3
   4  17   4 1592.24 407.530   7
  -4 -17  -4 1843.42 401.654   3
  -4  17  -5 188.493 302.063   3
   4  17   5 611.776 320.960   7
  -4 -17  -5 589.926 299.457   3
  -4 -17  -5 259.145 173.317   1
  -4 -17  -6 8767.74 807.477   3
   4  17   6 6308.73 785.494   7
  -4 -17  -6 9207.65 770.986   1
  -4  17  -6 8946.19 962.003   3
  -4 -17  -7 4128.74 545.510   1
  -4 -17  -7 4958.87 631.463   3
   4  18  -8 1569.88 459.004   4
   4 -18  -8 302.228 237.754   1
   4 -18  -7 1423.35 387.371   1
   4 -18  -7 1340.78 329.005   6
   4  18  -7 1675.90 422.751   4
   4 -18  -6-49.4757 212.990   1
   4 -18  -6 199.854 171.832   6
   4  18  -6 369.127 323.491   4
   4 -18  -5 4831.48 626.976   1
   4  18  -5 5604.79 687.673   4
   4  18  -4 100.181 215.374   4
   4 -18  -4-88.9123 191.013   1
   4 -18  -3 1022.14 316.827   1
   4  18  -3 1203.01 347.197   4
   4 -18  -2 363.375 244.217   1
   4  18  -2 250.014 179.938   7
  -4  18   2-40.5133 130.364   5
   4  18  -2-41.6246 171.441   4
   4  18  -1 34104.0 1359.07   7
  -4  18   1 34743.2 1335.96   5
   4  18  -1 34888.3 1488.11   4
   4 -18  -1 33575.7 1502.81   1
   4  18   0 1714.72 336.940   7
  -4 -18   0 1882.04 331.503   1
  -4  18   0 1616.09 350.257   5
   4  18   0 1592.05 338.374   4
   4  18   1 6636.16 662.591   7
  -4  18  -1 6865.35 704.052   5
   4  18   1 5564.07 596.281   4
  -4 -18  -1 6618.50 569.374   1
   4  18   2 73.2430 196.660   7
  -4  18  -2 356.191 290.418   5
   4  18   2 240.857 196.664   4
  -4 -18  -2 371.173 196.742   1
  -4  18  -2 480.523 251.068   3
  -4  18  -3 5014.88 657.949   3
   4  18   3 4285.18 601.793   7
  -4 -18  -3 4587.57 502.109   1
  -4 -18  -4 205.046 192.522   1
  -4  18  -4 238.017 235.778   3
   4  18   4 460.995 298.362   7
  -4 -18  -4 359.496 235.681   3
  -4  18  -5 1768.28 484.421   3
   4  18   5 1752.83 441.581   7
  -4 -18  -5 1962.16 406.767   3
  -4 -18  -5 2036.76 369.292   1
  -4  18  -6 593.709 365.359   3
   4  18   6 720.619 368.642   7
  -4 -18  -6 1166.35 336.813   3
  -4 -18  -6 368.590 246.982   1
  -4 -18  -7 16171.1 1100.90   3
   4 -19  -7 1800.77 464.049   1
   4 -19  -7 1151.10 343.222   6
   4  19  -7 1567.82 412.609   4
   4 -19  -6 154.741 188.834   1
   4  19  -6 217.542 280.510   4
   4 -19  -5 588.949 246.595   1
   4  19  -5 908.469 366.298   4
   4  19  -4 227.704 193.790   4
   4 -19  -4 83.1979 164.613   1
   4 -19  -3 690.199 244.892   1
   4  19  -3 590.573 283.568   4
   4 -19  -2 3864.16 558.386   1
   4  19  -2 5139.25 508.205   7
  -4  19   2 4964.14 505.498   5
   4  19  -2 5482.53 633.550   4
   4  19  -1 5317.32 551.044   7
  -4  19   1 4899.20 528.279   5
   4  19  -1 5321.20 604.431   4
   4 -19  -1 5632.95 649.493   1
   4  19   0 4109.50 517.285   7
  -4  19   0 3780.22 491.955   5
   4  19   0 3538.03 493.961   4
  -4 -19   0 3905.06 449.904   1
   4  19   1-44.0344 173.777   7
  -4 -19  -1 284.770 161.313   1
  -4  19  -1 178.232 214.906   5
   4  19   1 155.416 190.500   4
   4  19   2 158.582 219.298   7
  -4  19  -2 170.534 219.781   5
   4  19   2 698.196 246.979   4
  -4 -19  -2 365.818 188.014   1
   4  19   3 1968.26 413.691   7
  -4 -19  -3 3115.99 426.920   1
  -4  19  -3 2197.57 524.914   5
   4  19   3 3154.09 438.736   4
  -4 -19  -4 703.179 250.353   1
   4  19   4 678.615 342.779   7
  -4  19  -4 545.716 312.191   5
  -4 -19  -4 380.631 184.749   3
  -4  19  -4 668.301 342.167   3
  -4  19  -5 125.631 272.098   3
   4  19   5 754.343 324.511   7
  -4 -19  -5 272.148 176.341   3
  -4 -19  -5 30.3547 197.145   1
  -4 -19  -6 7799.26 770.241   3
  -4  19  -6 6342.01 836.991   3
   4  19   6 5722.01 776.008   7
  -4  19  -6 6589.03 843.702   5
  -4 -19  -6 6197.48 666.883   1
  -4 -19  -7 59.0148 251.221   3
   4 -20  -7 1512.71 412.417   1
   4 -20  -7 2141.37 420.598   6
   4  20  -7 2309.92 518.482   4
   4 -20  -6 1812.64 462.401   1
   4  20  -6 1268.52 420.146   4
   4 -20  -5 4272.75 634.552   1
   4  20  -5 4083.52 611.058   4
   4  20  -4 144.218 236.700   4
   4 -20  -4 465.921 211.408   1
   4 -20  -3 533.030 278.385   1
   4  20  -3 438.364 246.816   4
   4  20  -2 428.632 237.172   7
   4  20  -2 607.337 279.686   4
   4 -20  -2 31.8589 158.893   1
   4 -20  -1 1062.63 351.059   1
   4  20  -1 904.794 259.561   7
  -4  20   1 1085.70 295.488   5
   4  20  -1 862.386 261.057   4
  -4 -20   1 1296.20 298.949   1
  -4 -20   0 1266.42 262.485   1
  -4  20   0 1266.45 323.900   5
   4  20   0 1696.21 355.160   7
   4  20   0 1734.15 364.178   4
  -4  20  -1 4428.22 576.740   5
   4  20   1 5132.31 577.317   4
   4  20   1 4229.46 564.079   7
  -4 -20  -1 5138.39 533.450   1
   4  20   2 2741.58 481.300   7
  -4  20  -2 2369.10 482.535   5
   4  20   2 2337.79 403.581   4
  -4 -20  -2 1585.02 319.830   1
   4  20   3 1300.74 374.920   7
  -4 -20  -3 1448.18 320.113   1
  -4  20  -3 1358.70 379.695   5
   4  20   3 1295.76 299.112   4
  -4 -20  -4 1364.11 340.049   1
   4  20   4 1442.95 404.822   7
  -4  20  -4 1736.60 491.163   5
  -4 -20  -5 9731.65 865.218   3
   4  20   5 9185.57 938.606   7
  -4  20  -5 8374.28 934.813   5
  -4 -20  -5 8723.94 751.349   1
  -4 -20  -6 660.740 273.205   3
   4 -21  -7 301.560 199.400   6
   4 -21  -6 4.09960 233.964   1
   4  21  -6 527.700 319.657   4
   4 -21  -5 76.5530 214.285   1
   4  21  -5 60.7592 276.888   4
   4  21  -4-23.1529 210.031   4
   4 -21  -4 347.878 241.984   1
   4 -21  -3 4202.35 605.073   1
   4  21  -3 3252.30 521.919   4
   4  21  -2-52.4007 125.352   7
   4  21  -2 108.382 177.094   4
   4 -21  -2 52.5043 185.154   1
   4 -21  -1 1293.89 367.584   1
   4  21  -1 1616.22 311.119   7
  -4  21   1 1510.24 326.940   5
  -4 -21   1 1446.52 299.595   1
   4  21  -1 1189.33 344.066   4
  -4 -21   0-33.6895 157.180   1
   4  21   0 65.5438 161.086   7
  -4  21   0 162.871 217.744   5
   4  21   0 361.589 243.003   4
   4  21   1 4190.99 544.687   7
  -4  21  -1 4671.71 608.910   5
   4  21   1 4550.75 552.188   4
  -4 -21  -1 4443.72 515.194   1
  -4  21  -2 1335.94 407.302   5
   4  21   2 749.415 278.619   4
   4  21   2 932.554 311.791   7
  -4 -21  -2 848.584 255.661   1
   4  21   3 658.620 291.114   7
  -4 -21  -3 793.006 230.054   1
  -4  21  -3 1371.76 403.010   5
   4  21   3 1646.05 335.034   4
  -4 -21  -4 3261.46 466.165   1
   4  21   4 2217.31 518.196   7
  -4  21  -4 2916.82 562.026   5
   4  21   5 506.487 278.581   7
  -4  21  -5 483.576 254.940   5
  -4 -21  -5 1158.18 351.414   3
  -4 -21  -6 108.963 204.644   3
   4 -22  -7 482.698 257.725   6
   4 -22  -6 678.177 320.017   1
   4 -22  -5 370.298 268.132   1
   4  22  -5 471.647 278.937   4
   4  22  -4 1698.16 433.148   4
   4 -22  -4 1761.17 419.839   1
   4 -22  -3 1058.65 344.890   1
   4  22  -3 1394.01 410.409   4
   4  22  -2 4551.54 598.404   4
   4 -22  -2 5000.98 680.664   1
  -4 -22   1 113.304 151.202   1
   4  22  -1 223.429 192.403   7
  -4  22   1-159.856 164.575   5
   4  22  -1 21.0296 180.540   4
   4 -22  -1-144.515 205.602   1
  -4 -22   0 340.140 200.460   1
   4  22   0-54.9500 159.827   7
   4 -22   0 648.082 350.422   1
  -4  22   0-13.9504 160.287   5
   4  22   0 761.266 284.992   4
  -4  22  -1 8347.58 800.423   5
   4  22   1 8774.26 769.932   4
   4  22   1 8612.19 794.719   7
  -4 -22  -1 8407.47 712.097   1
   4  22   2 8552.66 839.971   7
  -4  22  -2 9333.37 907.892   5
   4  22   2 8343.49 731.540   4
  -4 -22  -2 8416.19 707.744   1
   4  22   3 2146.44 508.327   7
  -4 -22  -3 1981.66 378.587   1
  -4  22  -3 2071.78 493.070   5
   4  22   3 2085.26 371.858   4
  -4 -22  -4 4887.72 576.391   1
   4  22   4 4263.26 641.346   7
  -4  22  -4 3901.57 656.425   5
  -4 -22  -5 3929.23 569.693   3
  -4 -22  -6 583.235 281.997   3
   4  23  -5 24754.3 1496.65   4
   4 -23  -5 23795.2 1512.49   1
   4  23  -4 790.046 304.672   4
   4 -23  -4 453.568 280.815   1
   4 -23  -3 575.526 326.884   1
   4  23  -3 283.070 202.412   4
   4  23  -2 113.619 196.834   4
   4 -23  -2 33.8325 235.451   1
   4  23  -1 2427.00 390.843   7
  -4 -23   1 1625.72 341.627   1
   4 -23  -1 2070.48 460.802   1
   4  23  -1 2526.60 456.404   4
   4  23   0 1086.43 318.260   7
  -4  23   0 910.749 297.198   5
   4  23   0 1165.64 355.411   4
   4 -23   0 1205.83 385.913   1
  -4 -23   0 1330.99 321.142   1
  -4 -23  -1 3619.59 486.642   1
  -4  23  -1 3947.09 569.419   5
   4  23   1 3943.33 556.626   7
   4  23   1 4827.40 601.946   4
   4  23   2 12510.4 1021.05   7
  -4  23  -2 13446.7 1076.58   5
   4  23   2 13692.2 942.417   4
  -4 -23  -2 12665.6 880.581   1
   4  23   3 1544.67 426.193   7
  -4 -23  -3 1650.55 370.312   1
  -4  23  -3 1623.12 448.445   5
   4  23   3 2137.81 381.562   4
   4  23   4-85.8724 184.854   7
  -4  23  -4 791.433 380.908   5
  -4 -23  -5 1081.34 358.157   3
   4  24  -4 309.092 229.123   4
   4 -24  -4 580.249 344.205   1
   4 -24  -3 2051.24 497.023   1
   4  24  -3 1797.77 398.336   4
   4  24  -2 221.458 236.975   4
   4 -24  -2 88.8035 177.825   1
  -4 -24   1 530.415 231.409   1
   4 -24  -1 1698.27 425.986   1
   4  24  -1 1605.76 389.379   4
   4 -24   0-178.045 203.298   1
   4  24   0 43.9300 151.857   7
  -4  24   0-96.3579 222.821   5
   4  24   0 473.405 261.545   4
  -4 -24   0 112.286 189.019   1
  -4 -24  -1 667.521 264.184   1
   4  24   1 985.023 335.404   7
  -4  24  -1 1249.12 366.695   5
   4  24   1 471.605 222.412   4
   4  24   2 27908.6 1503.05   7
  -4  24  -2 32863.4 1683.86   5
   4  24   2 32607.2 1430.90   4
  -4 -24  -2 28945.1 1343.74   1
   4  24   3 9525.46 927.552   7
  -4  24  -3 11572.0 1050.21   5
  -4 -24  -5 971.567 351.708   3
   4  25  -3 3675.87 581.639   4
   4 -25  -2-202.204 200.134   1
   4  25  -2-163.027 226.621   4
   4 -25  -1 410.113 263.703   1
   4  25  -1 1034.34 336.424   4
  -4 -25   1 710.176 246.896   1
  -4  25   0 4226.80 568.983   5
   4  25   0 3962.02 551.562   4
   4 -25   0 3457.81 579.797   1
  -4 -25   0 3165.03 464.946   1
  -4 -25  -1 1303.30 303.992   1
   4  25   1 764.085 282.485   7
  -4  25  -1 878.785 335.676   5
   4  25   1 1295.33 349.991   4
   4  25   2 15783.2 1141.98   7
  -4  25  -2 17576.5 1259.87   5
   4  25   2 16933.7 1052.26   4
   4  25   3 9220.45 905.334   7
  -4 -26   2 71.8102 191.334   1
   4  26  -2 276.728 185.367   4
  -4 -26   1 360.163 259.624   1
   4  26  -1 683.126 285.413   4
   4  26   0 15.9092 215.436   4
   4  26   1 5398.70 643.277   7
  -4  26  -1 3939.82 578.559   5
   4  26   1 4773.15 601.747   4
   4  26   2 2724.49 490.927   7
  -4  26  -2 2429.44 525.913   5
   4  27  -1 750.899 331.796   4
   4  27   0 857.063 320.532   4
   5   0 -11 118.586 177.258   2
   5   0 -10 7.19841 171.795   2
   5   0 -10 73.8133 252.558   1
   5   0  -9 878.263 310.936   2
   5   0  -9 409.888 181.856   4
   5   0  -9 347.352 229.944   1
   5   0  -8 72.6972 156.474   1
   5   0  -8 277.431 206.359   2
   5   0  -8-80.8339 117.830   4
   5   0  -7 1498.55 292.336   1
   5   0  -7 1229.77 306.902   2
   5   0  -7 1135.56 224.636   4
   5   0  -6 288.733 244.061   2
   5   0  -6 131.201 165.619   1
  -5   0   6 1.89097 81.1112   5
   5   0  -6-17.5217 114.623   4
   5   0  -5 8702.81 591.255   1
  -5   0   5 8356.33 449.198   5
   5   0  -5 9890.31 615.361   4
   5   0  -5 9977.30 734.452   2
   5   0  -4 104.923 160.307   2
   5   0  -4 105.036 107.500   4
   5   0  -4 195.051 118.763   1
  -5   0   4-11.4259 80.7961   1
   5   0  -3 1111.14 240.955   2
   5   0  -3 1056.55 157.599   1
  -5   0   3 1115.27 157.830   1
   5   0  -3 1177.09 237.611   4
   5   0  -2 39.6685 47.2170   1
   5   0  -2-2.01099 119.454   4
  -5   0   2 42.3797 86.6380   3
   5   0  -2 159.957 111.259   2
   5   0  -1 145.664 36.9920   1
  -5   0   1 162.984 85.1383   3
   5   0  -1 351.112 161.868   2
  -5   0   0 82.0070 123.220   3
  -5   0  -1 5078.43 498.062   3
   5   0   1 4828.41 210.492   1
   5   0   2 51.7255 56.3880   1
  -5   0  -2 56.7007 122.567   3
   5   0   2-67.3652 118.848   7
  -5   0  -3 1470.24 315.585   3
   5   0   3 1635.63 191.252   1
   5   0   3 1600.98 327.542   7
   5   0   4-75.1528 182.806   7
  -5   0  -4 62.1629 169.548   3
   5   0   4 133.080 119.992   1
  -5   0  -5 5964.92 657.563   3
   5   0   5 6080.52 594.326   7
  -5   0  -6 295.225 290.017   3
   5   0   6 71.4536 155.662   7
   5   0   7 413.804 207.230   7
  -5   0  -7 244.375 257.656   3
   5   0   8 414.552 253.878   7
  -5   0  -8-721.960 356.283   3
  -5   0  -9 1525.32 433.879   3
   5   0   9 841.891 271.688   7
   5   1 -11 907.371 335.655   2
   5  -1 -11 519.998 296.909   2
   5  -1 -11 1142.43 381.133   1
   5   1 -10 398.488 279.106   2
   5  -1 -10 832.120 316.582   2
   5  -1 -10 6.79782 223.259   1
   5  -1  -9 379.357 303.602   1
   5   1  -9 420.124 245.702   2
   5  -1  -9 221.320 230.399   2
   5   1  -9 296.983 124.114   4
   5   1  -9 503.140 283.265   1
   5   1  -8-222.639 224.388   2
   5  -1  -8 562.871 251.656   1
   5  -1  -8-75.4361 206.136   2
   5  -1  -8 30.7530 114.862   4
   5   1  -8 292.953 171.484   4
   5   1  -8 231.726 261.865   1
   5   1  -7 930.219 295.880   1
   5   1  -7 933.380 285.807   2
   5  -1  -7 1527.52 360.484   2
   5  -1  -7 1331.87 285.131   1
   5  -1  -7 1059.86 220.427   4
   5   1  -7 1151.57 247.707   4
   5   1  -6 3651.92 424.290   1
   5   1  -6 2784.98 420.942   2
   5  -1  -6 3310.22 456.184   2
   5  -1  -6 3399.65 419.370   1
  -5  -1   6 3071.70 291.282   5
   5  -1  -6 3102.95 343.398   4
   5   1  -6 3707.83 403.151   4
   5   1  -5 8133.84 558.780   1
   5  -1  -5 8880.12 602.038   1
  -5   1   5 8844.00 438.307   5
  -5  -1   5 9217.39 495.052   5
   5  -1  -5 9073.83 565.250   4
   5   1  -5 8216.41 580.405   4
   5   1  -5 9061.25 722.457   2
   5  -1  -5 8507.39 685.083   2
   5   1  -4 338.849 162.877   2
   5  -1  -4 261.300 174.648   2
   5   1  -4 338.691 134.985   1
  -5   1   4 403.309 125.984   1
   5  -1  -4 319.497 162.792   1
  -5  -1   4 387.985 122.201   1
   5  -1  -4 447.425 174.549   4
   5   1  -4 463.203 184.314   4
   5  -1  -3 367.726 174.114   2
   5   1  -3 263.412 99.4011   1
  -5  -1   3 346.357 95.0835   1
  -5   1   3 226.347 85.7126   1
   5  -1  -3 254.030 113.868   1
  -5   1   3 159.228 87.7395   3
   5  -1  -3 260.870 129.837   4
   5   1  -3 262.105 139.614   4
   5   1  -3 29.3058 129.051   2
   5  -1  -2 276.328 76.4335   1
  -5   1   2 250.685 117.607   3
  -5  -1   2 536.458 189.415   3
   5   1  -2 148.397 132.968   4
   5   1  -2 160.204 150.252   2
   5   1  -2 234.778 62.8800   1
   5  -1  -2 255.142 147.515   2
   5  -1  -1 1749.21 136.876   1
  -5   1   1 1919.36 273.255   3
  -5  -1   1 1664.93 254.694   3
   5   1  -1 1618.19 263.299   2
   5  -1  -1 1965.66 275.172   2
   5  -1   0 17.5328 27.8914   1
  -5   1   0-29.5180 112.829   3
  -5  -1   0 6.05340 116.460   3
  -5   1  -1 12582.5 761.887   3
  -5  -1  -1 12225.1 763.624   3
   5  -1   1 11083.2 373.825   1
  -5   1  -1 11491.7 555.026   2
  -5   1  -2 10023.9 729.960   3
  -5  -1  -2 9644.29 725.649   3
   5   1   2 9824.51 715.725   7
   5  -1   2 10209.7 424.100   1
   5   1   2 10680.0 373.356   1
  -5   1  -2 10431.5 512.326   2
  -5   1  -3 7774.45 681.136   3
  -5  -1  -3 7461.54 668.303   3
   5   1   3 8863.68 698.227   7
   5  -1   3 8138.33 436.077   1
   5   1   3 8690.83 412.258   1
   5  -1   3 7786.34 628.764   7
  -5   1  -3 8180.02 446.580   2
  -5   1  -4 757.129 268.081   3
   5   1   4 894.594 251.245   7
   5  -1   4 960.673 230.122   7
  -5  -1  -4 851.331 256.063   3
   5   1   4 910.521 173.640   1
  -5   1  -4 929.777 175.030   2
   5   1   5 1022.48 287.392   7
   5  -1   5 659.286 215.959   7
  -5   1  -5 1283.37 348.149   3
  -5  -1  -5 603.476 289.919   3
   5   1   6 85.6787 155.936   7
   5  -1   6 133.391 195.989   7
  -5   1  -6 357.193 271.961   3
  -5  -1  -6 318.454 222.778   3
   5   1   7 1505.18 344.934   7
   5  -1   7 1285.83 297.314   7
  -5   1  -7 1123.07 328.349   3
  -5  -1  -7 927.423 327.597   3
   5  -1   8 921.208 266.681   7
  -5   1  -8-44.5461 272.730   3
  -5  -1  -8 723.073 330.517   3
   5   1   8 888.964 296.472   7
   5   1   9 2842.69 449.159   7
  -5   1  -9 3593.50 634.894   3
  -5  -1  -9 2589.48 538.252   3
   5   2 -11-72.4587 212.612   2
   5  -2 -11 414.203 241.512   2
   5  -2 -11 816.708 367.790   1
   5  -2 -10 60.4120 210.753   1
   5   2 -10 234.543 254.140   2
   5  -2 -10 244.731 227.600   2
   5   2  -9 1887.81 444.499   2
   5  -2  -9 1173.48 366.790   1
   5  -2  -9 1166.48 352.521   2
   5   2  -9 857.459 253.501   4
   5   2  -8 738.250 269.004   2
   5  -2  -8 1282.61 327.975   2
   5  -2  -8 1392.51 339.239   1
   5   2  -8 1164.05 315.349   1
   5  -2  -8 946.301 217.946   4
   5   2  -8 1484.74 303.814   4
   5   2  -7 1575.64 340.742   2
   5  -2  -7 1324.15 312.611   1
   5  -2  -7 1297.16 321.758   2
   5  -2  -7 1155.85 219.733   4
   5   2  -7 1733.10 298.623   4
   5   2  -7 1504.34 311.757   1
   5  -2  -6 13047.0 803.284   1
  -5  -2   6 12323.8 587.089   5
   5  -2  -6 12436.7 649.834   4
   5   2  -6 12573.3 747.113   4
   5   2  -6 13164.6 787.715   1
   5   2  -6 12346.2 866.838   2
   5  -2  -6 11891.7 852.040   2
   5   2  -5 52797.0 1390.68   1
   5  -2  -5 56068.2 1522.43   1
  -5   2   5 56242.2 1015.52   5
  -5  -2   5 54024.0 1232.09   5
   5  -2  -5 56548.9 1356.26   4
   5   2  -5 56094.1 1518.29   4
   5   2  -5 55239.6 1730.17   2
   5  -2  -5 56512.9 1739.71   2
   5  -2  -4 630.977 239.232   2
  -5  -2   4 418.686 123.344   1
   5  -2  -4 267.481 131.695   1
  -5   2   4 241.614 151.059   1
  -5   2   4 254.390 105.683   3
   5  -2  -4 121.076 96.7009   4
   5   2  -4 305.132 180.253   4
   5   2  -4 298.504 149.666   1
   5   2  -4 201.448 178.673   2
  -5   2   3 3667.65 324.745   3
   5  -2  -3 3775.54 313.692   1
   5   2  -3 3194.01 372.105   4
  -5  -2   3 2804.27 225.286   1
   5  -2  -3 4123.85 441.616   2
  -5   2   3 3898.23 299.552   1
   5   2  -3 3355.30 394.560   2
  -5   2   2 6910.64 478.163   3
   5  -2  -2 7221.43 374.445   1
   5   2  -2 8153.19 591.545   4
   5   2  -2 8255.91 600.190   2
   5  -2  -2 8233.39 576.633   2
  -5  -2   2 7425.26 261.264   1
  -5   2   1 17737.1 793.317   3
  -5  -2   1 18125.5 869.056   3
   5  -2  -1 17419.1 884.155   6
   5  -2  -1 17524.8 494.032   1
   5   2  -1 17750.1 849.413   2
   5  -2  -1 18153.5 805.432   2
   5  -2   0 410.884 188.705   6
  -5   2   0 295.810 153.455   3
  -5  -2   0 36.6634 112.449   3
   5  -2   0 174.548 66.1992   1
   5  -2   0 190.060 126.841   2
  -5   2  -1 13509.7 787.560   3
  -5  -2  -1 13228.9 812.362   3
   5   2   1 13645.2 813.879   7
   5  -2   1 13964.1 754.760   6
  -5   2  -1 15805.0 633.564   2
  -5   2  -2 9460.01 700.890   3
  -5  -2  -2 9795.21 732.879   3
   5   2   2 11263.5 756.028   7
   5  -2   2 10301.7 455.570   1
   5  -2   2 9980.48 616.706   6
   5   2   2 9770.37 333.907   1
  -5   2  -2 10352.1 496.157   2
  -5   2  -3 8080.50 696.426   3
  -5  -2  -3 6710.17 627.833   3
   5   2   3 6904.04 613.975   7
   5  -2   3 7502.18 608.121   7
   5  -2   3 7753.18 535.080   6
   5  -2   3 7608.51 440.891   1
   5   2   3 6826.73 361.956   1
  -5   2  -3 6885.80 398.881   2
   5  -2   4 3200.62 417.551   7
   5  -2   4 3157.93 336.105   6
  -5   2  -4 3894.50 534.006   3
   5   2   4 3410.87 457.201   7
  -5  -2  -4 3076.34 469.712   3
   5   2   4 3954.45 320.999   1
  -5   2  -4 3140.39 266.064   2
  -5   2  -5 11954.8 936.273   3
  -5  -2  -5 11641.3 906.483   3
   5   2   5 11872.0 859.441   7
   5  -2   5 11346.8 778.169   7
  -5   2  -6 2212.51 437.570   3
   5  -2   6 2319.73 379.443   7
   5   2   6 1835.46 392.596   7
  -5  -2  -6 1695.46 407.882   3
   5  -2   7 2701.24 413.685   7
   5   2   7 3758.47 531.567   7
  -5   2  -7 2311.00 443.544   3
  -5  -2  -7 3325.12 543.902   3
   5   2   8-82.9183 154.142   7
   5  -2   8 87.2801 170.400   7
  -5   2  -8 59.6125 236.974   3
  -5  -2  -8-347.888 301.397   3
   5   2   9 383.765 247.370   7
  -5   2  -9 33.4968 248.047   3
  -5  -2  -9 436.202 314.786   3
   5  -3 -11 550.409 310.644   1
   5   3 -11-119.334 225.694   2
   5  -3 -11 59.3064 198.116   2
   5   3 -10 171.277 249.700   2
   5  -3 -10 293.865 279.854   1
   5  -3 -10 614.438 261.547   2
   5   3 -10 664.664 245.429   4
   5   3  -9 4495.15 598.893   2
   5  -3  -9 4542.01 606.176   1
   5  -3  -9 4513.71 602.729   2
   5   3  -9 4534.99 508.605   4
   5   3  -8 1593.96 372.449   2
   5  -3  -8 999.503 280.238   2
   5  -3  -8 1381.41 370.815   1
   5  -3  -8 960.211 193.936   4
   5   3  -8 1354.25 268.949   4
   5   3  -7 2306.05 391.673   2
   5  -3  -7 2410.96 417.812   2
   5  -3  -7 2772.73 421.953   1
   5  -3  -7 2233.95 283.042   4
   5   3  -7 2372.61 354.377   4
   5   3  -6 1880.72 366.308   2
  -5   3   6 1682.79 167.495   3
   5  -3  -6 2492.33 419.927   2
   5  -3  -6 1496.54 317.679   1
   5  -3  -6 1793.45 262.243   4
   5   3  -6 1639.96 291.505   4
  -5   3   5 13913.0 497.571   3
  -5   3   5 14030.2 473.011   5
   5  -3  -5 15101.3 805.453   1
   5  -3  -5 13814.8 656.151   4
   5   3  -5 13860.7 790.692   4
   5   3  -5 14394.3 890.953   2
   5  -3  -5 14079.5 884.031   2
   5  -3  -4 1201.09 259.353   2
  -5  -3   4 1257.23 196.244   1
   5  -3  -4 1259.00 212.762   4
  -5   3   4 1376.86 188.908   3
   5  -3  -4 1117.04 216.486   1
   5   3  -4 933.404 227.484   4
   5   3  -4 1216.39 278.618   2
  -5   3   3 35150.0 951.216   3
   5  -3  -3 35502.3 988.067   1
   5   3  -3 37714.1 1266.25   4
  -5  -3   3 34029.2 770.690   1
   5   3  -3 36306.0 1308.01   2
   5  -3  -3 37758.3 1284.40   2
  -5   3   3 36011.0 927.291   1
   5  -3  -2 2547.12 337.157   2
   5  -3  -2 2372.09 364.802   6
  -5   3   2 2365.36 282.362   3
   5  -3  -2 2215.75 225.863   1
   5   3  -2 3033.13 366.915   4
  -5  -3   2 2362.32 139.637   1
   5   3  -2 2079.55 324.126   2
  -5   3   1 91658.1 1793.43   3
   5  -3  -1 89337.9 2000.76   6
   5   3  -1 93666.7 1999.53   4
   5  -3  -1 87076.4 1215.63   1
   5  -3  -1 90593.6 1757.11   2
   5  -3   0 250.811 136.857   6
  -5   3   0 79.1023 111.028   3
  -5  -3   0 503.129 200.104   3
   5  -3   0 80.8338 57.7218   1
   5  -3   0 311.766 124.739   2
  -5   3  -1 2079.69 230.519   2
   5   3   1 1906.35 334.515   7
   5  -3   1 2004.77 297.671   6
  -5   3  -1 2359.21 344.316   3
  -5  -3  -1 2341.62 347.005   3
  -5   3  -2 1340.26 176.246   2
   5   3   2 1598.82 314.275   7
   5  -3   2 1797.53 287.435   6
  -5   3  -2 1689.66 326.077   3
  -5  -3  -2 1792.54 334.135   3
   5   3   2 1375.03 118.311   1
   5  -3   2 1780.94 197.593   1
  -5   3  -3 34332.0 1424.33   3
  -5  -3  -3 36797.7 1490.56   3
   5  -3   3 35266.8 958.462   1
   5  -3   3 35512.9 1156.17   6
   5   3   3 37958.2 822.465   1
   5   3   3 31989.7 1333.75   7
  -5   3  -3 35666.3 841.592   2
   5   3   4 73.5125 106.205   1
   5   3   4 62.8392 177.608   7
  -5   3  -4 244.380 219.807   3
   5  -3   4 126.550 107.109   6
  -5  -3  -4-60.0202 148.489   3
   5  -3   4 124.458 157.285   7
  -5   3  -5 7001.36 743.230   3
  -5  -3  -5 6755.75 696.176   3
   5   3   5 6013.68 635.753   7
   5  -3   5 5921.56 446.536   6
   5  -3   5 5772.67 553.126   7
  -5   3  -6 6917.43 752.492   3
  -5  -3  -6 6527.88 735.513   3
   5   3   6 6996.69 693.021   7
   5  -3   6 7996.60 671.466   7
   5   3   7 360.088 197.502   7
   5  -3   7 967.980 294.158   7
  -5   3  -7 134.841 192.165   3
  -5  -3  -7 667.562 288.025   3
   5   3   8 1124.14 298.188   7
   5  -3   8 635.562 212.272   7
  -5   3  -8 512.161 312.351   3
  -5  -3  -8 596.182 307.980   3
  -5  -3  -9 8469.62 871.556   3
   5   3   9 8626.47 810.696   7
  -5   3  -9 8196.90 873.608   3
   5   3  10-0.34087 186.898   7
   5   4 -11 1483.57 376.609   2
   5  -4 -11 418.128 373.488   1
   5   4 -10 256.826 203.382   2
   5  -4 -10-37.1485 207.503   1
   5  -4 -10 141.472 255.168   2
   5   4 -10 426.714 244.136   4
   5  -4  -9 15849.2 1115.32   1
   5   4  -9 14769.9 943.544   4
   5   4  -9 13867.7 1028.25   2
   5  -4  -9 13433.5 1013.19   2
   5   4  -8 2497.12 450.378   2
   5  -4  -8 1895.41 420.232   2
   5  -4  -8 2804.49 475.676   1
   5   4  -8 2967.91 420.014   4
   5   4  -7 717.601 270.804   2
   5  -4  -7 734.487 274.026   2
   5  -4  -7 560.104 220.491   1
   5  -4  -7 1029.58 201.265   4
   5   4  -7 1364.02 314.007   4
   5  -4  -6 799.913 279.632   2
   5  -4  -6 788.010 251.046   1
  -5   4   6 330.871 68.1103   3
   5  -4  -6 234.841 105.135   4
   5   4  -6 101.928 155.235   4
   5   4  -6 191.640 179.025   2
   5  -4  -5 1227.50 307.882   2
  -5   4   5 1257.99 132.169   5
  -5   4   5 1123.56 136.357   3
   5  -4  -5 1312.68 222.672   4
   5  -4  -5 1376.28 271.106   1
   5   4  -5 1707.85 314.067   4
  -5   4   5 1292.89 196.698   4
   5   4  -5 1310.49 283.331   2
  -5   4   4 4099.18 284.016   3
   5  -4  -4 4145.96 394.710   1
  -5  -4   4 4542.76 338.839   1
   5   4  -4 4373.75 446.856   4
   5  -4  -4 4300.13 489.242   2
   5   4  -4 3826.91 449.607   2
  -5   4   3 14560.5 604.077   3
   5  -4  -3 15969.6 886.797   6
   5  -4  -3 15536.4 679.289   1
  -5  -4   3 15898.8 526.132   1
   5   4  -3 14848.2 815.733   4
   5   4  -3 15261.9 870.958   2
   5  -4  -3 17052.2 862.710   2
  -5   4   2 6651.77 450.626   3
   5  -4  -2 6464.91 565.939   6
   5   4  -2 6188.70 523.438   4
   5  -4  -2 6495.65 395.199   1
   5   4  -2 7423.07 592.724   2
  -5  -4   2 5725.26 213.869   1
   5  -4  -2 6182.92 491.002   2
  -5   4   1 34003.5 1086.10   3
   5  -4  -1 34759.3 1267.29   6
   5   4  -1 35358.6 1258.64   4
   5  -4  -1 34533.9 1076.51   2
   5  -4  -1 36647.4 845.866   1
   5   4   0 1140.23 279.389   7
   5  -4   0 652.798 207.627   6
  -5   4   0 696.046 208.377   3
  -5  -4   0 605.597 205.698   3
   5  -4   0 488.485 103.848   1
   5  -4   0 764.838 185.381   2
  -5   4  -1 5983.05 525.794   3
  -5  -4  -1 6188.81 562.160   3
   5   4   1 5692.38 540.841   7
   5  -4   1 6374.18 531.127   6
  -5   4  -1 6112.79 382.599   2
   5   4   2 145.502 48.7720   1
  -5   4  -2 279.819 112.078   2
   5   4   2 166.179 197.946   7
   5  -4   2 346.463 168.381   6
  -5   4  -2 400.530 210.801   3
  -5  -4  -2 87.8609 162.560   3
   5  -4   3 188.971 88.5749   1
  -5   4  -3 222.579 89.7010   2
   5   4   3 214.984 210.937   7
  -5   4  -3 87.3076 147.175   3
   5  -4   3 406.364 171.165   6
  -5  -4  -3 263.859 161.858   3
   5   4   3 221.930 84.9812   1
   5   4   4 950.638 281.134   7
  -5   4  -4 676.229 260.974   3
   5  -4   4 537.622 169.756   6
  -5  -4  -4 258.685 213.020   3
   5   4   4 574.897 141.735   1
  -5   4  -5 14844.6 1044.73   3
  -5  -4  -5 14386.9 1013.28   3
   5   4   5 16925.8 1051.49   7
   5  -4   5 16561.1 901.948   7
   5  -4   5 15396.8 732.388   6
  -5   4  -6 8589.37 836.288   3
  -5  -4  -6 9099.40 838.215   3
   5   4   6 9010.37 818.272   7
   5  -4   6 10095.4 723.782   7
   5   4   7 556.051 245.199   7
   5  -4   7 262.720 194.970   7
  -5   4  -7 1035.30 323.199   3
  -5  -4  -7 394.677 262.124   3
   5   4   8 970.256 305.943   7
  -5  -4  -8 810.188 369.028   3
  -5   4  -8 375.947 279.411   3
  -5   4  -9 1529.74 427.370   3
  -5  -4  -9 2918.30 535.736   3
   5   4   9 2194.47 433.112   7
   5   4  10 134.573 219.606   7
   5  -5 -11 482.737 323.100   1
   5   5 -11 727.731 322.993   2
   5   5 -10-200.301 185.984   2
   5  -5 -10 134.973 188.283   1
   5  -5 -10 350.316 278.083   2
   5   5 -10 173.939 144.531   4
   5   5  -9-381.909 228.777   2
   5  -5  -9 213.736 268.603   2
   5  -5  -9-48.2049 193.172   1
   5   5  -9 94.6287 200.870   4
   5  -5  -8 603.835 284.640   2
   5  -5  -8 1421.26 380.222   1
   5   5  -8 1706.65 384.975   4
   5   5  -8 1083.72 315.235   2
   5  -5  -7 1605.24 357.924   2
   5  -5  -7 1853.27 382.635   1
   5  -5  -7 1602.06 210.533   4
   5   5  -7 1858.06 339.426   4
   5   5  -7 1503.39 333.646   2
   5  -5  -6 553.582 205.209   2
   5  -5  -6 303.544 205.034   1
   5   5  -6 668.867 243.123   4
   5   5  -6 68.8596 139.024   2
  -5   5   5 2935.00 177.448   3
   5  -5  -5 3511.98 446.108   2
  -5   5   5 3138.98 177.411   5
   5  -5  -5 3079.92 395.232   1
   5   5  -5 2984.04 403.540   4
  -5   5   5 2744.64 277.874   4
   5   5  -5 3929.16 478.242   2
   5  -5  -4 755.371 207.025   2
   5  -5  -4 1033.43 269.941   6
  -5   5   4 714.366 127.256   3
   5   5  -4 799.717 228.987   4
  -5  -5   4 885.817 178.447   1
  -5   5   4 994.518 169.918   4
   5  -5  -4 593.825 180.180   1
   5   5  -4 1009.87 257.961   2
  -5   5   3 7138.36 416.128   3
   5  -5  -3 7431.71 603.635   6
  -5  -5   3 7093.88 358.809   1
   5   5  -3 7001.77 580.610   4
   5  -5  -3 7814.49 500.435   1
   5   5  -3 6877.94 595.108   2
   5  -5  -3 7200.43 564.751   2
  -5   5   2 30464.7 928.838   3
   5  -5  -2 29779.6 1204.57   6
   5   5  -2 28547.2 1142.72   4
  -5  -5   2 27617.9 502.007   1
   5  -5  -2 28688.4 874.023   1
   5  -5  -2 30634.8 1082.99   2
  -5   5   1 3433.65 352.711   3
   5  -5  -1 3139.81 404.987   6
   5   5  -1 3477.22 425.893   4
   5  -5  -1 3059.37 346.822   2
   5  -5  -1 3364.43 288.818   1
  -5   5   0 4164.48 414.293   3
   5   5   0 4270.67 484.916   7
   5  -5   0 3415.58 411.538   6
   5   5   0 3862.42 450.482   4
   5  -5   0 4256.01 356.029   2
  -5   5  -1 4333.05 469.815   3
  -5  -5  -1 4076.73 481.108   3
   5  -5   1 4475.87 465.084   6
   5   5   1 3554.34 449.783   7
  -5   5  -2 1483.14 175.504   2
   5   5   2 1380.01 302.318   7
  -5   5  -2 1552.12 319.844   3
  -5  -5  -2 1131.95 265.554   3
   5  -5   2 2207.38 325.765   6
   5   5   3 613.050 120.963   1
  -5   5  -3 583.469 108.076   2
   5   5   3 722.061 239.912   7
  -5   5  -3 806.954 253.544   3
   5  -5   3 679.506 188.623   6
  -5  -5  -3 502.823 218.697   3
  -5   5  -4 5305.56 602.674   3
   5   5   4 5708.00 604.650   7
   5  -5   4 5005.91 458.231   6
  -5  -5  -4 4142.12 541.513   3
  -5   5  -5 6055.15 677.245   3
  -5  -5  -5 5694.14 656.923   3
   5   5   5 6358.32 667.560   7
   5  -5   5 6569.36 502.282   6
   5   5   6 722.292 280.249   7
  -5  -5  -6 307.060 225.733   3
  -5   5  -6-57.4854 217.797   3
   5   5   7 2505.32 464.660   7
  -5   5  -7 2276.27 468.138   3
   5  -5   7 2910.50 407.317   7
  -5  -5  -7 2315.57 467.909   3
   5   5   8 2654.30 489.322   7
  -5   5  -8 2987.85 598.985   3
  -5  -5  -8 2555.10 534.888   3
   5   5   9 598.379 273.912   7
  -5  -5  -9 1141.56 395.290   3
   5  -6 -11 169.258 315.703   1
   5   6 -11 339.470 253.123   2
   5  -6 -10 113.996 208.998   2
   5  -6 -10 587.116 327.634   1
   5   6 -10 298.185 208.090   4
   5   6 -10 161.421 194.947   2
   5  -6  -9 1183.88 364.284   2
   5  -6  -9 1589.94 445.021   1
   5   6  -9 1060.01 323.937   4
   5   6  -9 1384.50 355.154   2
   5  -6  -8 1025.13 347.874   2
   5  -6  -8 569.879 253.418   1
   5   6  -8 526.970 236.520   4
   5   6  -8 1026.48 306.578   2
   5  -6  -7 256.452 208.980   2
   5  -6  -7-52.5613 151.121   1
   5   6  -7 62.6733 190.403   4
   5   6  -7-90.5650 187.052   2
   5  -6  -6 685.189 268.898   2
   5  -6  -6 341.153 195.203   1
   5   6  -6 336.518 215.413   4
   5   6  -6 139.532 176.888   2
   5  -6  -5 3671.16 465.637   2
   5  -6  -5 2701.53 390.730   6
  -5   6   5 2657.86 136.850   5
  -5   6   5 3114.76 278.363   4
   5   6  -5 2566.20 377.878   4
   5  -6  -5 3619.17 421.523   1
   5   6  -5 4091.93 495.892   2
  -5   6   4 3786.47 244.171   3
   5  -6  -4 3356.99 432.787   2
   5  -6  -4 4331.94 484.937   6
  -5  -6   4 3955.52 329.308   1
   5  -6  -4 4468.01 430.325   1
   5   6  -4 3704.91 435.669   4
  -5   6   4 4559.13 344.423   4
   5   6  -4 4431.30 490.410   2
  -5   6   3 4245.72 313.500   3
   5  -6  -3 3971.32 454.755   6
  -5  -6   3 4368.64 300.192   1
   5   6  -3 3866.60 453.559   4
  -5   6   3 4089.33 326.087   4
   5  -6  -3 3544.38 359.519   1
   5   6  -3 4970.33 514.098   2
   5  -6  -3 4139.87 442.987   2
  -5   6   2 6538.49 439.437   3
   5  -6  -2 6765.58 594.932   6
  -5  -6   2 6695.58 270.186   1
   5   6  -2 6985.68 599.419   4
   5  -6  -2 6023.59 424.044   1
   5  -6  -2 6892.61 520.439   2
  -5   6   1 4677.01 413.631   3
   5  -6  -1 4971.57 507.137   6
   5   6  -1 4221.35 462.935   4
   5  -6  -1 4481.23 403.201   2
   5  -6  -1 4663.65 362.285   1
  -5   6   0 4766.16 460.385   3
   5  -6   0 3903.78 442.986   6
   5   6   0 3788.67 459.753   7
   5   6   0 3878.04 457.339   4
   5  -6   0 4025.95 341.032   2
  -5   6  -1 9171.17 674.848   3
  -5  -6  -1 8007.27 656.341   3
   5   6   1 8227.48 673.355   7
   5  -6   1 8214.78 632.517   6
   5  -6   1 8501.38 444.421   2
   5  -6   2 3768.64 426.430   6
  -5   6  -2 3221.84 426.415   3
  -5  -6  -2 3742.16 482.037   3
   5   6   2 2953.20 436.287   7
   5   6   3 1013.44 145.020   1
  -5  -6  -3 799.993 146.239   1
   5   6   3 913.089 266.441   7
  -5   6  -3 264.620 193.447   3
   5  -6   3 1050.65 236.787   6
  -5  -6  -3 793.840 258.163   3
   5   6   4 2808.11 453.401   7
  -5  -6  -4 2452.42 298.640   1
   5  -6   4 3159.73 384.584   6
  -5   6  -4 1844.10 367.451   3
  -5  -6  -4 2208.52 375.952   3
  -5   6  -5 11079.3 920.768   3
  -5  -6  -5 11429.7 911.297   3
   5   6   5 11178.3 904.979   7
   5  -6   5 9965.04 644.494   6
  -5   6  -6 19570.1 1275.85   3
  -5  -6  -6 21891.5 1292.46   3
   5   6   6 21132.6 1250.75   7
   5  -6   6 20066.5 859.808   6
  -5   6  -7 599.168 265.759   3
   5   6   7 319.630 180.806   7
  -5  -6  -7 907.645 331.710   3
  -5  -6  -8 6962.55 787.930   3
   5   6   8 6398.05 744.599   7
  -5   6  -8 6513.06 796.991   3
   5   6   9 260.758 243.822   7
  -5  -6  -9 872.567 383.242   3
   5   7 -11 1291.32 376.858   4
   5   7 -11 1156.33 347.885   2
   5  -7 -10 1155.12 396.868   2
   5  -7 -10 1872.49 463.179   1
   5   7 -10 1468.50 329.148   4
   5   7 -10 1569.03 377.845   2
   5  -7  -9 4531.03 626.976   2
   5  -7  -9 4037.74 619.565   1
   5   7  -9 3356.38 509.633   4
   5   7  -9 3767.70 535.845   2
   5  -7  -8 633.171 313.414   2
   5  -7  -8 804.208 310.967   1
   5   7  -8 1190.43 309.715   4
   5   7  -8 761.579 296.282   2
   5  -7  -7 573.272 270.822   2
   5  -7  -7 924.221 318.833   1
   5   7  -7 335.559 189.369   4
   5   7  -7 637.184 255.821   2
   5  -7  -6 902.769 264.764   2
   5  -7  -6 1447.02 333.115   1
   5   7  -6 1543.80 338.510   4
   5   7  -6 820.972 247.869   2
   5  -7  -5 6554.89 589.992   6
   5  -7  -5 6917.44 586.611   1
   5   7  -5 6702.57 597.324   4
  -5   7   5 6692.56 387.669   4
   5   7  -5 6791.67 638.790   2
   5  -7  -5 7149.46 655.919   2
  -5   7   4 2167.25 169.483   3
   5  -7  -4 2355.29 348.528   1
   5  -7  -4 2971.77 409.976   2
   5  -7  -4 2260.92 362.285   6
  -5  -7   4 2823.22 281.451   1
   5   7  -4 2585.68 372.712   4
  -5   7   4 2418.38 243.002   4
   5   7  -4 2462.87 376.132   2
  -5   7   3 19130.1 640.426   3
   5  -7  -3 18581.5 970.585   6
  -5  -7   3 18211.8 616.913   1
  -5   7   3 20061.5 706.278   4
   5   7  -3 16462.6 902.624   4
   5  -7  -3 18769.8 837.525   1
   5  -7  -3 18316.3 904.036   2
  -5   7   2 7260.08 456.578   3
   5  -7  -2 7358.10 635.011   6
  -5  -7   2 7041.28 306.607   1
   5   7  -2 6900.60 608.632   4
   5  -7  -2 7064.35 475.103   1
   5  -7  -2 7185.75 535.005   2
  -5   7   1 53519.3 1370.90   3
   5  -7  -1 50226.4 1587.48   6
   5   7  -1 51196.9 1593.82   4
   5  -7  -1 51713.0 1309.07   2
   5  -7  -1 51853.0 1251.64   1
   5  -7   0 2076.66 251.800   2
   5   7   0 2351.45 382.596   7
  -5   7   0 2075.65 320.745   3
   5  -7   0 2384.93 356.229   6
   5   7   0 2425.54 365.793   4
   5   7   1 471.542 206.348   7
  -5   7  -1 445.557 183.533   3
   5  -7   1 1047.93 262.561   6
  -5  -7  -1 499.005 219.542   3
   5  -7   1 589.760 125.288   2
  -5  -7  -1 478.099 60.5090   1
  -5   7  -2 8095.21 668.866   3
  -5  -7  -2 7364.11 668.568   3
   5   7   2 6799.08 649.462   7
  -5  -7  -2 6852.94 326.280   1
   5  -7   2 7303.39 595.492   6
   5   7   3 3958.16 506.412   7
  -5  -7  -3 3929.17 309.915   1
   5  -7   3 3922.47 431.726   6
  -5   7  -3 2332.93 366.851   3
  -5  -7  -3 3904.64 525.926   3
   5   7   3 4306.90 278.952   1
  -5   7  -4 6131.73 671.613   3
  -5  -7  -4 5868.75 642.890   3
   5   7   4 6395.64 675.532   7
  -5  -7  -4 6709.96 473.844   1
   5  -7   4 5888.71 527.343   6
   5   7   5 190.099 176.338   7
  -5   7  -5 194.845 214.674   3
   5  -7   5 204.290 162.342   6
  -5  -7  -5 271.927 163.776   3
  -5  -7  -5 248.649 157.815   1
  -5   7  -6 20433.2 1310.18   3
  -5  -7  -6 20768.8 1257.61   3
   5   7   6 21196.6 1284.56   7
   5  -7   6 22658.5 949.301   6
  -5  -7  -6 21541.2 1017.72   1
   5   7   7 446.039 293.963   7
  -5   7  -7 413.935 338.987   3
  -5  -7  -7 64.6016 184.962   3
   5   7   8 452.115 291.997   7
  -5   7  -8-80.3851 218.854   3
  -5  -7  -8 214.677 307.378   3
   5   7   9 4411.35 620.051   7
  -5  -7  -9 4910.25 683.200   3
   5   8 -11 454.596 284.948   4
   5   8 -11 379.261 246.992   2
   5  -8 -10 6049.98 728.631   2
   5  -8 -10 5819.60 760.259   1
   5   8 -10 5482.56 643.421   4
   5   8 -10 5429.51 670.333   2
   5  -8  -9 12510.8 1018.07   1
   5   8  -9 10822.3 875.552   4
   5   8  -9 11569.3 920.439   2
   5  -8  -9 11754.0 1010.24   2
   5  -8  -8 341.740 213.720   2
   5  -8  -8 319.878 220.102   1
   5   8  -8 402.319 245.475   4
   5   8  -8 593.369 309.993   2
   5  -8  -7 422.091 251.157   2
   5  -8  -7 362.414 226.254   1
   5   8  -7 182.528 211.176   4
   5   8  -7-13.0664 159.729   2
   5  -8  -6 3133.61 472.158   2
   5  -8  -6 2510.81 391.642   6
   5  -8  -6 3390.46 472.347   1
   5   8  -6 3154.31 456.397   4
   5   8  -6 3006.64 473.079   2
   5  -8  -5 3070.28 434.826   2
   5  -8  -5 2990.28 409.247   6
   5   8  -5 3597.72 459.462   4
   5   8  -5 3211.32 510.399   2
   5  -8  -5 3702.11 446.227   1
   5  -8  -4 16.9953 148.169   2
   5  -8  -4 289.721 183.546   1
  -5   8   4 278.326 77.6933   3
  -5  -8   4 251.262 142.327   1
   5  -8  -4-67.2300 153.321   6
   5   8  -4 294.325 196.474   4
  -5   8   4 51.7513 89.6474   4
   5  -8  -3 122.889 167.759   2
  -5  -8   3 39.0192 85.2981   1
  -5   8   3 110.313 75.1433   3
   5  -8  -3 16.9924 161.753   6
   5  -8  -3-150.495 130.187   1
  -5   8   3 127.852 106.527   4
   5   8  -3 204.922 192.154   4
   5  -8  -2 1501.60 245.200   1
   5  -8  -2 1290.83 250.282   2
  -5  -8   2 1373.02 154.188   1
  -5   8   2 1119.80 193.731   3
   5  -8  -2 960.230 262.193   6
   5   8  -2 1505.13 315.827   4
  -5   8   1 18539.4 810.380   3
   5   8  -1 18154.0 960.583   7
   5  -8  -1 17408.0 960.121   6
  -5  -8   1 17854.4 412.578   1
   5   8  -1 16966.5 937.034   4
   5  -8  -1 18190.7 779.927   2
  -5  -8   1 17435.8 398.798   1
   5  -8  -1 18431.3 787.540   1
   5  -8   0 158.707 118.959   2
   5   8   0 56.2736 153.123   7
  -5   8   0-210.524 178.209   3
   5  -8   0 42.0299 144.104   6
   5   8   0-13.1489 142.400   4
  -5  -8   0 30.8480 28.7615   1
  -5   8  -1 17147.9 910.037   3
   5   8   1 18127.4 1015.96   7
   5  -8   1 16794.5 927.056   6
  -5  -8  -1 17422.0 428.365   1
   5  -8   1 17968.0 619.496   2
  -5   8  -2 18400.8 1014.68   3
  -5  -8  -2 19607.7 1089.26   3
   5   8   2 19261.5 1090.21   7
  -5  -8  -2 20407.3 596.102   1
  -5   8  -3 7867.88 719.827   3
   5   8   3 7444.88 720.543   7
  -5  -8  -3 8895.52 758.197   3
  -5  -8  -3 7802.45 443.179   1
  -5   8  -4 6957.09 704.438   3
  -5  -8  -4 7324.96 715.595   3
   5   8   4 7601.83 742.289   7
  -5  -8  -4 7664.07 510.436   1
  -5  -8  -5 3420.96 391.326   1
   5   8   5 3171.66 522.756   7
  -5   8  -5 2929.85 496.633   3
   5  -8   5 2358.51 336.102   6
  -5  -8  -5 3283.55 508.425   3
  -5   8  -6 21680.2 1370.11   3
  -5  -8  -6 23382.9 1326.92   3
   5   8   6 21946.1 1327.41   7
  -5  -8  -6 24179.4 1079.65   1
   5  -8   6 22056.3 967.343   6
  -5   8  -7 9671.67 964.517   3
  -5  -8  -7 8547.83 833.619   3
   5   8   7 9966.66 922.417   7
  -5  -8  -7 8372.28 694.012   1
  -5   8  -8 620.621 394.637   3
   5   8   8 509.317 283.465   7
  -5  -8  -8 287.253 260.778   3
   5   8   9-69.7491 193.450   7
  -5  -8  -9-206.796 207.626   3
   5   9 -11 288.080 265.114   4
   5   9 -11-43.3076 220.920   2
   5  -9 -10 1320.54 362.581   2
   5  -9 -10 626.417 305.983   1
   5   9 -10 1124.39 355.944   4
   5   9 -10 1705.28 397.443   2
   5  -9  -9 6540.29 738.897   2
   5  -9  -9 7056.88 785.827   1
   5   9  -9 6040.41 711.313   4
   5   9  -9 6833.41 714.267   2
   5  -9  -8 475.193 254.817   1
   5   9  -8 306.872 228.183   4
   5   9  -8 258.378 219.737   2
   5  -9  -7 2152.01 444.090   2
   5  -9  -7 1970.35 415.268   1
   5   9  -7 2065.65 392.695   4
   5   9  -7 3618.70 515.231   2
   5  -9  -6 1525.61 374.293   2
   5  -9  -6 1226.85 265.641   6
   5   9  -6 1426.70 338.159   4
   5  -9  -6 1642.25 358.596   1
   5   9  -6 2180.97 398.842   2
   5  -9  -5 3531.64 458.022   1
   5  -9  -5 4034.33 519.429   2
   5  -9  -5 2907.69 421.884   6
   5   9  -5 3267.12 486.273   2
   5   9  -5 3513.92 485.995   4
   5  -9  -4 4379.10 514.818   6
  -5   9   4 4048.25 295.398   4
   5  -9  -4 4962.92 499.405   1
   5   9  -4 4113.23 491.804   4
   5  -9  -4 4253.04 492.217   2
  -5   9   4 3751.44 213.381   3
  -5  -9   3 1326.86 192.649   1
   5  -9  -3 1174.04 252.185   2
  -5   9   3 1351.98 197.804   3
   5  -9  -3 1274.16 282.604   6
   5  -9  -3 1259.32 254.244   1
  -5   9   3 1364.19 193.458   4
   5   9  -3 1198.73 267.547   4
  -5   9   2 3141.63 308.943   3
   5  -9  -2 2657.21 257.685   3
   5  -9  -2 2728.72 333.755   2
   5  -9  -2 3058.93 360.914   1
  -5  -9   2 2900.00 233.430   1
   5  -9  -2 2350.64 379.760   6
   5   9  -2 2761.02 406.189   4
  -5   9   1 4378.02 402.533   3
   5   9  -1 3936.80 462.333   7
   5  -9  -1 3821.32 479.823   6
   5   9  -1 3898.56 482.017   4
   5  -9  -1 3879.82 375.564   2
  -5  -9   1 4357.37 237.572   1
   5  -9  -1 4050.13 395.941   1
   5  -9   0 767.250 166.889   2
  -5  -9   0 687.113 96.6910   1
   5   9   0 697.554 236.741   7
  -5   9   0 825.670 190.518   3
   5   9   0 313.389 159.037   4
  -5   9  -1-163.398 182.617   3
   5   9   1 238.810 155.606   4
  -5  -9  -1 371.578 82.8134   1
   5  -9   1 310.150 105.068   2
   5   9   2 446.336 252.970   7
  -5   9  -2 503.364 213.750   3
  -5  -9  -2 660.473 128.173   1
  -5  -9  -2 775.225 300.277   3
  -5   9  -3 50625.0 1826.14   3
  -5  -9  -3 55079.1 1887.61   3
   5   9   3 47840.2 1793.14   7
  -5  -9  -3 52101.7 1178.14   1
  -5  -9  -4 2217.56 283.589   1
   5   9   4 2405.11 432.360   7
  -5   9  -4 2727.27 482.275   3
  -5  -9  -4 2378.55 447.631   3
  -5   9  -5 7640.28 801.754   3
  -5  -9  -5 6100.20 677.432   3
   5   9   5 5816.43 699.205   7
  -5  -9  -5 6120.54 514.235   1
  -5   9  -6 17237.6 1231.10   3
  -5  -9  -6 17422.6 1173.39   3
   5   9   6 18626.7 1239.82   7
   5  -9   6 16348.7 859.329   6
  -5  -9  -6 17344.7 926.882   1
  -5   9  -7 8793.48 935.480   3
  -5  -9  -7 7666.55 803.048   3
   5   9   7 7174.22 808.587   7
   5   9   8 1085.30 379.859   7
  -5  -9  -8 1112.22 341.902   3
  -5  -9  -9 262.158 211.980   3
   5  10 -11 2075.89 451.500   4
   5  10 -11 1570.09 386.177   2
   5 -10 -10 419.240 268.650   1
   5  10 -10-42.8071 204.726   4
   5  10 -10 586.838 283.085   2
   5 -10  -9 1127.36 394.512   2
   5 -10  -9 415.025 313.071   1
   5  10  -9 260.272 267.683   4
   5  10  -9 222.210 214.475   2
   5 -10  -8 6718.10 733.662   1
   5  10  -8 7901.02 779.433   4
   5 -10  -8 7657.42 780.637   2
   5  10  -8 6170.49 663.408   2
   5 -10  -7 170.599 207.290   2
   5 -10  -7 84.2490 150.553   6
   5 -10  -7 118.465 209.731   1
   5  10  -7 4.44172 172.390   4
   5  10  -7 225.417 188.827   2
   5 -10  -6 4570.46 558.594   2
   5 -10  -6 4222.57 506.115   6
   5  10  -6 4693.91 563.618   2
   5  10  -6 3991.97 516.156   4
   5 -10  -6 3718.52 500.859   1
   5 -10  -5 5940.88 613.028   6
   5 -10  -5 7084.50 658.826   1
   5  10  -5 5731.61 602.739   4
   5 -10  -5 7048.64 650.727   2
   5 -10  -4 14178.3 908.523   6
   5  10  -4 13351.0 885.853   4
   5 -10  -4 14286.3 857.432   1
   5 -10  -4 15069.0 884.836   2
  -5 -10   3 476.394 126.815   1
  -5  10   3 370.387 111.319   3
   5 -10  -3 500.348 178.504   2
   5 -10  -3 714.393 258.999   6
  -5  10   3 789.891 163.006   4
   5  10  -3 240.979 169.122   4
   5 -10  -3 700.665 200.099   1
   5 -10  -2 1863.06 285.492   2
  -5  10   2 1378.80 222.597   3
   5 -10  -2 1524.87 326.763   6
   5 -10  -2 1811.93 285.573   1
   5 -10  -2 1647.09 210.310   3
   5  10  -2 1304.07 289.941   4
  -5 -10   2 1225.56 167.691   1
   5 -10  -1 1203.27 225.967   2
   5  10  -1 1221.39 286.883   7
  -5  10   1 1179.90 232.475   3
  -5 -10   1 1210.29 151.554   1
   5 -10  -1 1330.74 248.428   1
   5  10  -1 1157.59 285.602   4
   5 -10   0 34.9917 82.2403   2
  -5  10   0-35.0156 141.519   3
   5  10   0-79.1377 146.270   7
  -5 -10   0 72.1878 64.1306   1
  -5  10  -1 35933.3 1368.12   3
   5  10   1 36467.3 1484.61   7
  -5 -10  -1 37564.5 799.041   1
   5  10   1 37331.1 1430.50   4
   5 -10   1 38526.6 888.064   2
   5  10   2 1160.65 316.438   7
  -5  10  -2 1101.74 278.369   3
  -5 -10  -2 1206.67 170.927   1
  -5 -10  -2 1796.27 380.106   3
  -5  10  -3 39096.4 1616.95   3
  -5 -10  -3 38807.8 1613.37   3
   5  10   3 38333.5 1640.94   7
  -5 -10  -3 38803.4 1044.31   1
  -5 -10  -4 95.3357 100.954   1
   5  10   4 164.333 229.315   7
  -5  10  -4-118.796 191.149   3
  -5 -10  -4 274.318 267.424   3
  -5  10  -5 6996.42 792.237   3
  -5 -10  -5 7047.59 727.829   3
   5  10   5 6890.59 756.783   7
  -5 -10  -5 7465.83 569.499   1
  -5 -10  -6 676.624 241.671   1
   5  10   6 1342.94 363.817   7
  -5  10  -6 797.200 428.225   3
  -5 -10  -6 524.555 262.280   3
  -5  10  -7 4457.46 703.313   3
   5  10   7 2550.62 498.552   7
  -5 -10  -7 2955.05 528.501   3
  -5  10  -8 844.319 386.122   3
   5  10   8 835.595 384.868   7
  -5 -10  -8 1211.64 360.611   3
  -5 -10  -9 128.775 207.909   3
   5  11 -11 432.288 358.682   2
   5 -11 -10 876.719 369.807   1
   5  11 -10 398.329 275.902   4
   5  11 -10 815.469 306.563   2
   5 -11  -9 1022.61 350.135   2
   5 -11  -9 2041.09 525.927   1
   5  11  -9 1324.11 368.734   4
   5  11  -9 941.804 292.014   2
   5 -11  -8 2283.68 436.692   1
   5  11  -8 2182.95 429.421   4
   5  11  -8 2205.33 407.701   2
   5 -11  -7 1135.99 283.230   6
   5 -11  -7 926.727 289.848   1
   5  11  -7 661.254 230.817   4
   5 -11  -6 1011.08 262.925   6
   5  11  -6 1051.90 306.619   4
   5 -11  -6 1440.40 329.946   1
   5 -11  -5 6629.78 642.991   6
   5 -11  -5 6033.81 636.442   1
   5  11  -5 6473.14 646.583   4
  -5  11   4 4751.28 284.189   5
   5 -11  -4 4388.54 489.807   1
   5 -11  -4 4252.09 521.076   6
   5  11  -4 3569.52 482.152   4
  -5 -11   3 93.5293 98.9621   1
  -5  11   3 354.262 129.908   3
   5 -11  -3 224.964 174.459   2
   5 -11  -3 391.350 205.621   6
  -5  11   3 181.124 111.346   4
   5  11  -3 52.9241 159.808   4
   5 -11  -3 82.5849 124.503   1
   5 -11  -2 25792.9 782.119   3
   5  11  -2 24544.2 1181.38   4
   5 -11  -2 23787.4 1045.91   1
   5 -11  -2 24899.9 1003.26   2
  -5  11   2 25065.0 879.591   3
   5 -11  -1 182.435 141.404   2
  -5  11   1 271.908 149.263   3
   5  11  -1-37.1159 152.147   7
   5  11  -1-114.456 130.488   4
   5 -11  -1 65.5169 115.014   1
  -5 -11   1 235.312 88.3955   1
   5 -11   0 2101.25 249.700   2
  -5  11   0 2545.04 377.097   3
   5  11   0 1874.87 343.117   7
  -5 -11   0 1938.85 194.287   1
   5  11   0 1919.38 352.189   4
   5 -11   1 62.4964 69.0878   2
  -5 -11  -1 185.952 91.6782   1
  -5  11  -1-35.1042 169.580   3
   5  11   1 222.021 211.229   7
   5  11   1 203.357 176.842   4
  -5  11  -2 33569.3 1434.09   3
  -5 -11  -2 35000.5 1519.97   3
   5  11   2 35565.9 1547.27   7
  -5 -11  -2 35470.1 931.975   1
  -5  11  -3 13370.4 967.951   3
  -5 -11  -3 12154.4 922.009   3
   5  11   3 11992.6 942.310   7
  -5 -11  -3 13163.6 633.666   1
  -5  11  -4 3343.83 545.169   3
   5  11   4 3547.34 553.243   7
  -5 -11  -4 2884.71 343.522   1
  -5 -11  -4 2715.81 483.930   3
  -5 -11  -5 2942.20 381.451   1
   5  11   5 3054.44 514.866   7
  -5  11  -5 3802.30 610.828   3
  -5 -11  -5 3239.19 572.101   3
  -5 -11  -6 3231.79 428.163   1
   5  11   6 3496.49 565.783   7
  -5  11  -6 4349.93 662.043   3
  -5 -11  -6 4260.68 599.641   3
  -5  11  -7 3062.20 616.142   3
   5  11   7 2603.90 540.943   7
  -5 -11  -7 2586.08 481.996   3
   5  11   8 684.535 300.482   7
  -5 -11  -8 1358.22 391.305   3
   5  12 -10 6.45398 179.497   2
   5  12 -10 304.814 253.767   4
   5 -12  -9 887.888 314.960   2
   5 -12  -9 153.899 217.419   1
   5  12  -9 1070.16 370.691   4
   5 -12  -8 89.5413 245.413   1
   5  12  -8-71.8398 236.889   4
   5 -12  -7 526.592 245.074   6
   5  12  -7 857.653 324.861   4
   5 -12  -7 327.170 234.225   1
   5 -12  -6-32.8751 174.685   1
   5 -12  -6 304.093 221.677   6
   5  12  -6 19.8008 200.868   4
   5 -12  -5 255.716 199.981   1
   5 -12  -5-13.4232 161.568   6
   5  12  -5-55.8504 239.216   4
   5 -12  -4 19.7066 187.760   6
  -5  12   4 53.9969 76.6427   5
   5 -12  -4-78.9838 174.243   1
   5  12  -4 186.273 208.517   4
   5 -12  -3 2090.18 384.814   6
   5  12  -3 2664.44 420.155   4
  -5  12   3 2825.70 273.956   3
   5 -12  -3 3128.57 409.659   1
   5 -12  -2 3786.47 312.010   3
   5 -12  -2 3856.56 398.983   2
   5  12  -2 4197.54 520.308   4
   5 -12  -2 4066.61 452.359   1
  -5  12   2 4012.62 376.960   3
  -5 -12   1 84.6934 101.489   1
   5 -12  -1 318.069 157.079   2
  -5  12   1 168.153 185.089   3
   5  12  -1 42.9912 127.647   7
   5  12  -1 332.885 215.246   4
   5 -12  -1-57.4669 135.970   1
   5 -12   0 1016.47 176.356   2
  -5  12   0 1180.49 274.604   3
   5  12   0 1106.68 271.672   7
   5  12   0 1118.64 275.684   4
  -5 -12   0 1207.82 176.564   1
   5  12   1 24679.6 1250.07   7
   5  12   1 25479.2 1213.78   4
  -5 -12  -1 26057.9 781.094   1
   5 -12   1 26983.2 750.889   2
  -5  12  -1 27025.0 1219.20   3
  -5  12  -2 2993.43 485.856   3
   5  12   2 2290.08 417.797   7
  -5 -12  -2 2488.43 263.377   1
  -5 -12  -3 10211.7 858.647   3
   5  12   3 9278.82 834.049   7
  -5 -12  -3 10978.9 598.279   1
  -5  12  -3 10443.3 857.168   3
  -5  12  -4 2445.77 487.058   3
   5  12   4 2305.23 427.236   7
  -5 -12  -4 2191.57 298.976   1
  -5 -12  -4 1646.11 377.672   3
  -5  12  -5 3350.69 575.368   3
   5  12   5 4069.12 606.511   7
  -5 -12  -5 3937.88 442.816   1
  -5 -12  -5 4023.48 566.480   3
  -5  12  -6 921.398 344.706   3
   5  12   6 1323.49 413.364   7
  -5 -12  -6 430.439 258.171   3
  -5  12  -7 1245.70 480.398   3
   5  12   7 676.567 339.548   7
  -5 -12  -7 257.035 216.873   3
  -5 -12  -8 127.864 203.769   3
   5  13 -10 1350.52 366.938   4
   5 -13  -9 180.355 225.897   1
   5  13  -9 393.163 226.935   4
   5 -13  -8 213.797 161.283   6
   5 -13  -8 210.370 265.074   1
   5  13  -8 259.115 338.526   4
   5 -13  -7 6954.79 649.372   6
   5 -13  -7 6506.05 729.270   1
   5  13  -7 7965.85 807.481   4
   5 -13  -6 8352.14 720.441   6
   5 -13  -6 7569.52 742.573   1
   5  13  -6 8249.81 791.847   4
   5 -13  -5 18935.2 1091.42   6
   5  13  -5 19137.8 1176.70   4
   5 -13  -5 18212.9 1102.12   1
   5 -13  -4 1031.99 249.501   6
   5 -13  -4 1235.71 306.375   1
   5  13  -4 1144.24 303.892   4
  -5  13   3 5957.31 433.830   5
   5  13  -3 5404.16 604.050   4
   5 -13  -3 5863.12 559.504   1
   5  13  -2 4555.71 507.471   7
   5  13  -2 4159.96 527.986   4
   5 -13  -2 4816.07 507.818   1
   5 -13  -2 4198.18 428.911   2
  -5  13   2 4944.06 419.206   3
   5  13  -1 8983.73 718.531   7
   5  13  -1 10483.1 811.914   4
   5 -13  -1 9448.05 586.458   2
   5 -13  -1 10983.2 735.837   1
  -5 -13   1 10863.8 537.664   1
  -5  13   1 10546.1 677.787   3
  -5 -13   0 128.714 95.6534   1
   5 -13   0 161.766 101.361   2
  -5  13   0 88.1027 177.440   3
   5  13   0 352.078 218.885   7
   5  13   0 570.164 260.297   4
   5 -13   1 112.608 92.7676   2
  -5  13  -1 296.977 232.562   3
   5  13   1 5.22336 168.676   7
  -5 -13  -1 46.2244 104.491   1
   5  13   1 96.6445 187.902   4
   5  13   2 5205.47 626.511   7
  -5  13  -2 5180.81 598.336   3
  -5 -13  -2 4091.52 358.975   1
  -5  13  -3 1206.89 346.740   3
   5  13   3 710.171 290.402   7
  -5 -13  -3 1305.10 353.872   3
  -5 -13  -3 551.229 174.389   1
  -5  13  -4 1925.59 456.957   3
   5  13   4 1797.41 448.744   7
  -5 -13  -4 1640.53 279.078   1
  -5 -13  -4 687.949 265.072   3
  -5  13  -5 3901.86 608.099   3
   5  13   5 3514.00 591.194   7
  -5 -13  -5 3316.73 522.749   3
  -5  13  -6 1037.71 418.242   3
   5  13   6 515.491 254.866   7
  -5 -13  -6 1090.08 349.942   3
   5  13   7 401.680 286.908   7
  -5  13  -7 1331.08 498.904   3
  -5 -13  -7 1259.60 362.992   3
  -5 -13  -8 3993.96 602.217   3
   5 -14  -9 173.040 286.069   1
   5  14  -9 26.2131 220.550   4
   5 -14  -8 915.845 271.201   6
   5 -14  -8 889.944 339.638   1
   5  14  -8 421.418 277.927   4
   5 -14  -7 259.352 225.346   6
   5  14  -7 196.646 237.988   4
   5 -14  -7 177.370 246.684   1
   5 -14  -6 3318.80 504.951   1
   5 -14  -6 3532.41 505.152   6
   5  14  -6 3482.14 527.120   4
   5 -14  -5 9081.58 770.303   6
   5  14  -5 9244.77 828.640   4
   5 -14  -5 8817.61 781.781   1
   5 -14  -4 2753.90 444.810   6
   5 -14  -4 2049.31 373.329   1
   5  14  -4 2956.04 480.698   4
   5 -14  -3 1926.01 349.319   1
  -5  14   3 2507.11 296.011   5
   5  14  -3 2290.34 380.361   4
  -5  14   2 1080.65 215.418   3
   5  14  -2 956.369 267.053   7
   5 -14  -2 1121.46 277.268   1
   5  14  -2 757.686 275.590   4
   5  14  -1 6067.09 603.983   7
   5  14  -1 5855.49 612.451   4
   5 -14  -1 5475.91 449.930   2
   5 -14  -1 5996.64 589.507   1
  -5 -14   1 5371.36 403.796   1
  -5  14   1 5991.60 527.589   3
   5  14   0 15617.9 984.830   7
   5  14   0 17446.9 1043.91   4
  -5 -14   0 16799.1 687.202   1
   5 -14   0 17107.7 711.855   2
  -5  14   0 17371.2 953.557   3
   5  14   1 7453.37 726.206   7
   5  14   1 7742.04 699.349   4
  -5 -14  -1 7837.57 481.239   1
   5 -14   1 7923.47 408.887   2
  -5  14  -1 7792.12 702.084   3
   5  14   2 48676.0 1864.61   7
   5  14   2 49578.2 1709.58   4
  -5 -14  -2 48133.8 1248.48   1
  -5  14  -2 50493.4 1818.56   3
  -5  14  -3 671.685 319.892   3
   5  14   3 1606.87 402.598   7
  -5 -14  -3 1291.86 380.307   3
  -5 -14  -3 1153.48 228.654   1
  -5  14  -4 5286.09 701.135   3
   5  14   4 5023.94 650.366   7
  -5 -14  -4 5273.32 476.322   1
  -5 -14  -4 5482.87 651.358   3
  -5  14  -5 1379.90 399.883   3
   5  14   5 1230.36 364.969   7
  -5 -14  -5 2235.55 473.928   3
  -5 -14  -6 14491.3 1091.03   3
   5  14   6 11588.6 1049.83   7
  -5  14  -6 11310.4 1060.32   3
  -5  14  -7 3013.10 625.160   3
   5  14   7 2007.10 489.748   7
  -5 -14  -7 3093.24 524.083   3
  -5 -14  -8 326.016 271.027   3
   5 -15  -9 2930.64 575.284   1
   5  15  -9 1905.71 491.399   4
   5 -15  -8 3079.52 453.913   6
   5 -15  -8 3145.71 560.924   1
   5  15  -8 3027.05 562.010   4
   5 -15  -7 666.034 251.668   6
   5  15  -7 540.447 311.220   4
   5 -15  -7 714.249 323.530   1
   5 -15  -6 160.228 223.770   1
   5 -15  -6 242.510 162.307   6
   5  15  -6-195.855 211.227   4
   5 -15  -5 213.997 199.476   6
   5 -15  -5 891.623 320.887   1
   5  15  -5 483.473 295.539   4
   5 -15  -4 29.8345 193.300   6
   5 -15  -4 347.143 181.698   1
   5  15  -4 366.524 228.267   4
   5 -15  -3 2906.51 429.298   1
  -5  15   3 3215.96 335.803   5
   5  15  -3 3275.31 479.981   4
   5  15  -2 3908.80 475.162   7
  -5  15   2 4248.97 435.149   5
   5 -15  -2 3747.77 478.244   1
   5  15  -2 3998.81 550.766   4
   5  15  -1 7884.68 692.054   7
   5  15  -1 7788.25 740.275   4
   5 -15  -1 7738.16 545.764   2
   5 -15  -1 7802.43 675.073   1
  -5 -15   1 7616.21 501.119   1
  -5  15   1 7629.26 610.276   3
  -5  15   0 178.018 227.355   3
   5  15   0 117.923 203.730   7
  -5 -15   0 174.449 96.1083   1
   5 -15   0 112.989 134.319   2
   5  15   0-35.0193 169.499   4
  -5  15  -1 2190.12 423.155   3
   5  15   1 2388.25 437.842   7
  -5 -15  -1 2450.68 286.501   1
   5  15   1 2532.36 422.643   4
   5  15   2 21191.7 1260.39   7
   5  15   2 20460.3 1124.58   4
  -5 -15  -2 22033.9 877.691   1
  -5  15  -2 22145.6 1229.81   3
  -5 -15  -3 11880.5 956.457   3
   5  15   3 9995.38 910.721   7
  -5 -15  -3 11204.7 666.885   1
  -5  15  -3 10377.6 926.761   3
  -5  15  -4 2952.26 542.292   3
   5  15   4 3029.38 533.686   7
  -5 -15  -4 2228.90 428.453   3
  -5  15  -5 2903.45 572.445   3
   5  15   5 3141.38 570.107   7
  -5 -15  -5 3263.88 537.534   3
  -5  15  -6 289.039 281.968   3
   5  15   6 39.0338 192.010   7
  -5 -15  -6 173.797 168.830   3
  -5 -15  -7 1139.64 367.205   3
  -5 -15  -8 5052.75 670.776   3
   5 -16  -8 4761.61 555.012   6
   5  16  -8 5484.99 719.199   4
   5 -16  -8 5091.61 689.411   1
   5 -16  -7 2080.73 471.000   1
   5 -16  -7 2005.24 422.251   6
   5  16  -7 1690.89 452.071   4
   5 -16  -6-66.4584 239.649   1
   5 -16  -6 164.299 192.132   6
   5  16  -6 239.150 255.683   4
   5 -16  -5 726.081 271.276   6
   5 -16  -5 1732.96 382.838   1
   5  16  -5 1224.68 359.323   4
   5 -16  -4 3392.03 498.802   1
   5  16  -4 3187.11 528.125   4
   5 -16  -3 113.446 169.787   1
  -5  16   3 491.506 179.626   5
   5  16  -3 486.558 231.748   4
   5  16  -2 1457.58 309.666   7
  -5  16   2 1931.81 314.763   5
   5  16  -2 1752.71 388.448   4
   5 -16  -2 1832.18 369.038   1
   5 -16  -1 1191.17 322.392   1
  -5 -16   1 1182.57 225.213   1
   5  16  -1 1273.84 337.327   7
   5  16  -1 1239.87 334.814   4
  -5  16   1 1189.82 256.238   3
   5  16   0 4620.08 551.700   7
   5  16   0 5073.03 603.271   4
  -5 -16   0 4556.29 408.074   1
   5 -16   0 4530.12 379.082   2
  -5  16   0 4670.42 539.845   3
  -5  16  -1 1469.09 372.037   3
   5  16   1 382.694 215.045   7
  -5 -16  -1 478.910 128.277   1
   5  16   1 1120.40 307.638   4
  -5  16  -2 686.258 269.820   3
   5  16   2 725.111 302.339   7
   5  16   2 364.381 254.739   4
  -5 -16  -2 405.268 135.774   1
  -5  16  -3-164.184 243.951   3
   5  16   3 268.230 230.333   7
  -5 -16  -3 109.417 231.852   3
  -5  16  -4 4448.22 654.163   3
   5  16   4 3313.55 552.513   7
  -5 -16  -4 3680.55 546.200   3
  -5  16  -5 425.808 407.753   3
   5  16   5 186.473 218.924   7
  -5 -16  -5-344.031 243.772   3
  -5  16  -6 3771.68 680.887   3
   5  16   6 2899.64 557.332   7
  -5 -16  -6 2287.04 470.762   3
  -5 -16  -7 2496.90 512.066   3
   5 -17  -8 830.727 268.831   6
   5  17  -8 875.040 388.289   4
   5 -17  -8 379.329 274.449   1
   5 -17  -7-3.87838 251.370   1
   5 -17  -7 330.959 213.094   6
   5  17  -7 500.619 268.192   4
   5 -17  -6 3089.49 534.026   1
   5 -17  -6 3192.78 509.743   6
   5  17  -6 2766.03 508.577   4
   5 -17  -5 247.192 225.231   6
   5 -17  -5-96.2465 240.544   1
   5  17  -5-100.611 183.680   4
   5  17  -4 583.971 289.295   4
   5 -17  -4 438.011 233.168   1
   5 -17  -3 99.5930 191.409   1
   5  17  -3 84.2284 199.713   4
   5  17  -2 4699.28 538.679   7
  -5  17   2 4057.41 430.648   5
   5  17  -2 4227.25 569.201   4
   5 -17  -2 5524.94 629.047   1
  -5 -17   1 278.593 158.310   1
   5  17  -1 364.515 212.672   7
  -5  17   1 406.395 237.541   5
   5  17  -1 476.258 229.314   4
   5 -17  -1 128.215 208.466   1
  -5  17   0 3327.27 461.900   3
   5 -17   0 3143.78 313.729   2
   5  17   0 2933.51 461.412   7
   5  17   0 2867.65 473.296   4
  -5 -17   0 3416.94 372.262   1
  -5  17  -1 235.724 207.472   3
   5  17   1 817.042 265.911   7
   5  17   1 163.908 197.376   4
  -5 -17  -1 289.014 151.710   1
  -5  17  -2 454.908 244.364   3
   5  17   2 687.120 319.113   7
   5  17   2 686.176 271.774   4
  -5  17  -3 943.610 346.829   3
   5  17   3 1028.08 304.232   7
  -5  17  -4 417.988 280.969   3
   5  17   4 562.007 296.405   7
  -5 -17  -4 1118.71 334.077   3
  -5  17  -5 474.437 294.218   3
   5  17   5 36.5644 220.416   7
  -5 -17  -5 467.426 237.821   3
  -5  17  -6 798.105 392.770   3
  -5 -17  -6 7.68139 209.549   3
  -5 -17  -7 204.531 268.024   3
   5 -18  -8 9.01212 163.330   6
   5 -18  -7-38.5715 232.809   1
   5 -18  -7 306.096 226.688   6
   5  18  -7 21.5287 188.879   4
   5 -18  -6 759.768 290.304   1
   5 -18  -6 1029.94 303.907   6
   5  18  -6 1074.01 356.012   4
   5 -18  -5 850.593 288.496   6
   5 -18  -5 575.679 284.947   1
   5  18  -5 250.789 221.414   4
   5  18  -4 4780.65 637.880   4
   5 -18  -4 4572.86 598.909   1
   5 -18  -3-133.930 211.602   1
   5  18  -3-73.7481 184.223   4
   5  18  -2 4001.69 497.102   7
  -5  18   2 3787.88 439.293   5
   5  18  -2 3606.52 540.340   4
   5 -18  -2 4303.34 558.945   1
   5  18  -1 683.205 276.616   7
  -5  18   1 588.296 242.126   5
   5  18  -1 459.424 267.607   4
   5 -18  -1 452.188 256.447   1
  -5 -18   1 283.724 131.229   1
   5  18   0 1103.75 278.715   7
  -5 -18   0 1759.34 293.238   1
  -5  18   0 1707.46 374.461   5
   5  18   0 1717.14 396.840   4
  -5  18  -1 1917.46 380.370   3
   5  18   1 2109.51 419.966   7
   5  18   1 3055.65 483.836   4
  -5 -18  -1 1845.67 303.495   1
  -5  18  -2 3001.03 517.415   3
   5  18   2 2114.82 453.277   7
   5  18   2 2862.92 469.931   4
  -5  18  -3 93.6526 334.976   3
   5  18   3 120.333 238.022   7
  -5  18  -4 753.822 329.899   3
   5  18   4 541.352 256.585   7
  -5 -18  -4 594.101 262.806   3
  -5  18  -5 2640.65 545.295   3
   5  18   5 2140.16 506.478   7
  -5 -18  -5 2510.14 476.447   3
  -5 -18  -6 2367.52 460.324   3
  -5 -18  -7 802.990 310.202   3
   5 -19  -7 1963.05 487.763   1
   5 -19  -7 2007.41 401.178   6
   5 -19  -6 4542.48 648.804   1
   5 -19  -6 4202.15 595.570   6
   5  19  -6 5186.12 703.135   4
   5 -19  -5 209.578 196.352   1
   5  19  -5 72.2099 225.071   4
   5  19  -4 1760.73 410.400   4
   5 -19  -4 1610.88 388.999   1
   5 -19  -3-67.0748 190.160   1
   5  19  -3 154.516 234.335   4
   5  19  -2 26878.7 1249.49   7
  -5  19   2 28111.4 1158.31   5
   5  19  -2 28121.2 1455.03   4
   5 -19  -2 28670.6 1446.49   1
   5  19  -1 5427.18 607.898   7
  -5  19   1 5388.87 561.847   5
   5  19  -1 5268.48 637.353   4
   5 -19  -1 6349.85 685.994   1
  -5 -19   1 5286.46 491.369   1
   5 -19   0 4901.12 600.314   1
   5  19   0 5892.72 649.271   7
  -5  19   0 5330.46 613.325   5
   5  19   0 5151.75 621.857   4
  -5 -19   0 5282.80 486.781   1
   5  19   1-4.74136 153.615   7
  -5  19  -1-17.5719 178.580   5
   5  19   1 107.341 214.356   4
  -5  19  -2 2101.12 474.691   3
   5  19   2 1774.20 410.806   7
   5  19   2 2716.47 461.248   4
  -5  19  -3 1102.64 347.017   3
   5  19   3 1294.15 382.538   7
  -5  19  -4 783.347 457.847   3
   5  19   4 696.600 316.529   7
  -5 -19  -4 701.918 329.597   3
  -5  19  -5 573.477 381.276   3
   5  19   5 65.6031 192.565   7
  -5 -19  -5 764.438 308.897   3
  -5 -19  -6 192.206 253.757   3
   5 -20  -7 433.109 289.749   6
   5 -20  -6 1347.52 398.017   1
   5  20  -6 853.234 356.429   4
   5 -20  -5 4991.52 674.405   1
   5  20  -5 5207.40 705.528   4
   5 -20  -4 6368.58 729.412   1
   5  20  -4 6015.52 743.107   4
   5 -20  -3 3731.82 570.578   1
   5  20  -3 3586.05 565.607   4
   5  20  -2 3810.76 497.831   7
   5 -20  -2 4338.89 628.339   1
   5  20  -2 3844.49 572.043   4
   5  20  -1 2829.48 461.059   7
  -5  20   1 3512.46 474.136   5
   5 -20  -1 3076.14 496.706   1
   5  20  -1 2851.70 527.935   4
   5  20   0 7848.71 754.408   7
  -5  20   0 7476.26 717.048   5
   5  20   0 7778.05 755.240   4
   5 -20   0 6960.88 719.325   1
   5  20   1 2325.23 440.675   7
  -5  20  -1 2366.73 459.767   5
   5  20   1 2330.00 447.155   4
   5  20   2 2673.48 524.159   7
  -5  20  -2 2585.06 509.382   5
   5  20   2 3254.42 492.711   4
   5  20   3 3940.33 630.205   7
  -5  20  -3 6331.86 774.055   5
  -5  20  -3 5031.34 680.478   3
  -5  20  -4 1277.47 399.708   3
   5  20   4 1328.71 415.237   7
  -5 -20  -4 1880.07 436.887   3
  -5 -20  -5 922.470 312.152   3
  -5 -20  -6 7577.58 810.628   3
   5 -21  -7 1326.41 372.970   6
   5 -21  -6 5801.95 744.604   1
   5 -21  -6 5276.20 655.932   6
   5 -21  -5 1481.90 449.530   1
   5  21  -5 1450.21 415.452   4
   5  21  -4 3067.29 535.709   4
   5 -21  -4 4174.49 608.582   1
   5 -21  -3 324.071 239.258   1
   5  21  -3 277.893 227.475   4
   5  21  -2 273.596 183.714   7
   5 -21  -2 112.516 180.301   1
   5  21  -2 217.981 247.933   4
   5  21  -1 498.436 267.030   7
  -5  21   1 661.394 251.424   5
   5 -21  -1 113.024 186.442   1
   5  21  -1 662.649 280.083   4
   5  21   0 1252.89 338.296   7
  -5  21   0 866.060 319.717   5
   5 -21   0 1170.66 381.796   1
   5  21   0 1385.92 368.003   4
   5  21   1 1036.06 324.016   7
  -5  21  -1 855.670 283.834   5
   5  21   1 1011.27 307.642   4
   5  21   2 7471.84 803.352   7
  -5  21  -2 7301.86 807.861   5
   5  21   2 6554.76 703.857   4
   5  21   3 2356.37 467.265   7
  -5  21  -3 2675.28 546.149   5
   5  21   4 1815.98 467.515   7
  -5  21  -4 2138.18 500.424   5
  -5 -21  -4 1286.41 343.759   3
  -5 -21  -5 607.130 273.227   3
   5 -22  -7-101.274 202.388   6
   5 -22  -6 1615.25 402.183   6
   5 -22  -5 3404.93 585.395   1
   5  22  -4-81.9914 280.250   4
   5 -22  -4 295.954 257.923   1
   5 -22  -3 308.485 241.663   1
   5  22  -3-137.605 215.779   4
   5 -22  -2 1387.40 375.752   1
   5  22  -2 766.696 310.650   4
   5  22  -1 2699.28 456.451   7
  -5  22   1 2998.66 453.232   5
   5 -22  -1 4583.84 690.417   1
   5  22  -1 3108.78 518.038   4
   5  22   0 5208.54 635.141   7
  -5  22   0 7119.00 713.501   5
   5  22   0 7438.91 764.299   4
   5 -22   0 7324.09 791.987   1
   5  22   1 1368.71 371.713   7
  -5  22  -1 1185.75 353.773   5
   5  22   1 1476.85 374.411   4
   5  22   2 7634.05 832.964   7
  -5  22  -2 7473.01 820.490   5
   5  22   2 7455.69 746.283   4
   5  22   3 1688.90 409.385   7
  -5  22  -3 1909.55 470.944   5
  -5 -22  -4 2938.13 551.245   3
   5 -23  -4 2838.76 528.613   1
   5 -23  -3 319.574 268.223   1
   5  23  -3 114.424 244.525   4
   5 -23  -2 2486.90 481.449   1
   5  23  -2 3241.63 541.076   4
   5  23  -1 360.071 229.490   7
   5 -23  -1 328.287 257.211   1
   5  23  -1 647.311 297.311   4
   5  23   0 272.039 286.480   7
  -5  23   0-42.0943 198.072   5
   5 -23   0 749.849 339.757   1
   5  23   0-58.5165 184.699   4
   5  23   1 240.554 241.041   7
  -5  23  -1 286.989 262.248   5
   5  23   1 298.424 204.203   4
  -5  23  -2 74.5169 197.158   5
   5  23   2 366.039 235.753   4
  -5  23  -3 4151.68 668.962   5
   5 -24  -2 636.778 335.203   1
   5  24  -2 384.306 300.318   4
   5 -24  -1 695.116 270.312   1
   5  24  -1 116.008 204.918   4
   5  24   0 7054.53 722.128   7
  -5  24   0 5985.20 666.661   5
   5  24   0 7628.77 780.682   4
   5 -24   0 7526.67 816.443   1
  -5  24  -1 443.745 340.428   5
   5  24   1 73.3484 173.286   4
   5  24   2 3219.27 531.353   7
  -5  24  -2 4268.88 630.580   5
   5  24   2 2795.22 469.234   4
   5  25  -1 1737.79 421.178   4
   5  25   0 187.861 203.306   4
   5  25   1 457.332 269.931   7
  -5  25  -1 29.9567 252.873   5
   5  25   1 281.755 228.262   4
   5  25   2 2971.15 510.227   4
  -5  26  -1 3067.02 570.353   5
   5  26   1 3159.06 534.355   4
   6   0 -10 188.593 214.562   2
   6   0 -10 345.428 215.145   1
   6   0  -9 178.677 194.930   2
   6   0  -9 291.821 221.921   1
   6   0  -8 1207.77 346.651   2
   6   0  -8 2113.92 331.265   4
   6   0  -8 2004.26 389.419   1
   6   0  -7 87.4675 166.004   1
   6   0  -7-169.928 188.531   2
   6   0  -7 29.5540 112.981   4
   6   0  -6 4341.67 461.969   1
   6   0  -6 4787.85 484.580   4
   6   0  -6 5605.46 648.790   2
   6   0  -5 54.3119 220.902   2
   6   0  -5-49.7386 99.9911   1
   6   0  -5-30.5722 124.137   4
   6   0  -4 2983.58 301.923   1
   6   0  -4 3098.17 403.929   4
  -6   0   4 2874.60 327.957   3
  -6   0   4 2855.32 267.978   1
   6   0  -4 3201.11 428.432   2
   6   0  -3 38.8465 66.9757   1
   6   0  -3 4.44049 149.299   4
  -6   0   3 202.686 132.415   3
   6   0  -3 44.4104 127.893   2
   6   0  -2 2237.35 156.091   1
  -6   0   2 1686.26 305.783   3
   6   0  -2 2248.52 351.133   2
  -6   0   1 193.398 160.738   3
   6   0  -1-12.6228 113.706   2
  -6   0   0 7003.57 607.133   3
  -6   0  -1-132.841 137.074   3
  -6   0  -2 16912.6 1021.52   3
   6   0   2 14647.5 420.228   1
   6   0   3 319.214 231.910   7
  -6   0  -3-3.38945 165.534   3
  -6   0  -4 10286.3 873.292   3
   6   0   4 9135.68 784.185   7
   6   0   5-58.3110 183.939   7
  -6   0  -5 298.568 257.272   3
   6   0   6 78.5577 203.689   7
  -6   0  -6-167.414 257.598   3
   6   0   7 56.0124 206.772   7
  -6   0  -7 41.8512 170.860   3
   6   0   8 1515.20 367.499   7
  -6   0  -8 836.359 321.282   3
   6  -1 -11 539.805 309.468   1
   6   1 -10 267.997 214.640   2
   6  -1 -10 636.514 319.960   2
   6  -1 -10 517.813 243.585   1
   6  -1  -9 2431.93 454.213   1
   6   1  -9 2460.91 486.097   2
   6  -1  -9 1995.36 426.624   2
   6   1  -9 2455.38 448.302   1
   6   1  -8 33.9012 188.241   2
   6  -1  -8 173.007 176.098   1
   6  -1  -8-139.671 225.196   2
   6  -1  -8 91.8791 111.241   4
   6   1  -8 39.6736 127.218   4
   6   1  -8 162.964 216.390   1
   6   1  -7 16.8356 170.868   2
   6  -1  -7 801.668 269.989   2
   6  -1  -7 341.458 214.149   1
   6  -1  -7 413.502 185.124   4
   6   1  -7 376.405 196.572   4
   6   1  -7 225.463 197.643   1
   6   1  -6 5048.53 480.434   1
   6  -1  -6 4640.20 472.453   1
   6  -1  -6 5263.82 486.212   4
   6   1  -6 4576.69 472.302   4
   6   1  -6 4961.15 589.983   2
   6  -1  -6 5395.70 607.123   2
   6   1  -5 265.440 197.258   2
   6  -1  -5 287.573 173.733   2
   6  -1  -5 412.171 178.100   1
  -6   1   5 266.991 114.795   3
   6  -1  -5 528.974 205.133   4
   6   1  -5 385.241 175.882   4
   6   1  -5 184.437 114.264   1
   6  -1  -4 327.592 195.286   2
   6  -1  -4 422.056 136.924   1
  -6   1   4 300.168 120.936   1
  -6  -1   4 243.589 90.3189   1
  -6   1   4 244.026 94.4294   3
   6  -1  -4 245.489 151.205   4
   6   1  -4 518.092 207.909   4
   6   1  -4 266.384 118.179   1
  -6   1   3 3572.23 374.108   3
  -6  -1   3 4195.02 428.893   3
   6   1  -3 3667.96 258.882   1
   6  -1  -3 3394.29 283.977   1
   6   1  -3 3842.45 443.018   4
   6   1  -3 3734.03 472.828   2
   6  -1  -3 3988.09 469.423   2
  -6   1   2 27055.0 1062.90   3
  -6  -1   2 25330.4 1071.27   3
   6  -1  -2 27644.8 628.922   1
   6   1  -2 27681.1 1177.83   2
   6  -1  -2 26869.4 1132.58   2
   6  -1  -1 132.833 44.1643   1
  -6   1   1 109.339 155.533   3
  -6  -1   1-5.34812 121.418   3
   6  -1  -1 144.625 150.907   2
  -6   1   0 477.496 200.288   3
  -6  -1   0 358.109 174.985   3
   6  -1   1 2696.51 161.126   1
  -6   1  -1 2030.80 357.023   3
  -6  -1  -1 2799.97 437.643   3
   6  -1   1 2315.54 146.943   1
   6  -1   2 2024.43 183.286   1
  -6   1  -2 2026.94 382.236   3
  -6  -1  -2 1451.95 343.758   3
[truncated: 105,715 more chars]
