# Supplementary material for: Structural and Functional Diversity in Rigid Thiosemicarbazones with Extended Aromatic Frameworks: Microwave-Assisted Synthesis and Structural Investigations
Source: ACS Omega. 2023 Apr 25;8(18):16047–79. doi: 10.1021/acsomega.2c08157 (PMC10173449; doi:10.1021/acsomega.2c08157)
Supplement: Supplementary file 1 — ao2c08157_si_001.zip [file ao2c08157_si_001.zip › Updated Cifs_files/14 - e15sip4.cif]

 
data_e15sip4
 
_audit_creation_method            'SHELXL-2014/7'
_shelx_SHELXL_version_number      '2014/7'
_chemical_name_systematic         ?
_chemical_name_common             ?
_chemical_melting_point           ?
_chemical_formula_moiety          'C36 H26 N6 O2 S2'
_chemical_formula_sum
 'C36 H26 N6 O2 S2' 
_chemical_formula_weight          638.75

loop_
 _atom_type_symbol
 _atom_type_description
 _atom_type_scat_dispersion_real
 _atom_type_scat_dispersion_imag
 _atom_type_scat_source
 'C'  'C'   0.0033   0.0016
 'International Tables Vol C Tables 4.2.6.8 and 6.1.1.4'
 'H'  'H'   0.0000   0.0000
 'International Tables Vol C Tables 4.2.6.8 and 6.1.1.4'
 'N'  'N'   0.0061   0.0033
 'International Tables Vol C Tables 4.2.6.8 and 6.1.1.4'
 'O'  'O'   0.0106   0.0060
 'International Tables Vol C Tables 4.2.6.8 and 6.1.1.4'
 'S'  'S'   0.1246   0.1234
 'International Tables Vol C Tables 4.2.6.8 and 6.1.1.4'
 
_space_group_crystal_system       monoclinic
_space_group_IT_number            14
_space_group_name_H-M_alt         'P 21/n'
_space_group_name_Hall            '-P 2yn'
 
_shelx_space_group_comment
;
The symmetry employed for this shelxl refinement is uniquely defined
by the following loop, which should always be used as a source of
symmetry information in preference to the above space-group names.
They are only intended as comments.
;
 
loop_
 _space_group_symop_operation_xyz
 'x, y, z'
 '-x+1/2, y+1/2, -z+1/2'
 '-x, -y, -z'
 'x-1/2, -y-1/2, z-1/2'
 
_cell_length_a                    7.378(2)
_cell_length_b                    21.882(7)
_cell_length_c                    9.166(3)
_cell_angle_alpha                 90
_cell_angle_beta                  94.82(3)
_cell_angle_gamma                 90
_cell_volume                      1474.6(8)
_cell_formula_units_Z             2
_cell_measurement_temperature     150(2)
_cell_measurement_reflns_used   295
_cell_measurement_theta_min     3.8130
_cell_measurement_theta_max     18.7900
 
_exptl_crystal_description        block
_exptl_crystal_colour             orange
_exptl_crystal_density_meas       ?
_exptl_crystal_density_method     ?
_exptl_crystal_density_diffrn     1.439          
_exptl_crystal_F_000              664
_exptl_transmission_factor_min    ?
_exptl_transmission_factor_max    ?
_exptl_crystal_size_max           0.200
_exptl_crystal_size_mid           0.100
_exptl_crystal_size_min           0.050
_exptl_absorpt_coefficient_mu     0.227
_shelx_estimated_absorpt_T_min    0.956
_shelx_estimated_absorpt_T_max    0.989
_exptl_absorpt_correction_T_min                   0.98133
_exptl_absorpt_correction_T_max                   1.00000
_exptl_absorpt_correction_type            multi-scan
_exptl_absorpt_process_details
;
CrysAlisPro 1.171.38.43 (Rigaku Oxford Diffraction, 2015)
Empirical absorption correction using spherical harmonics,
 implemented in SCALE3 ABSPACK scaling algorithm.
;
_oxdiff_exptl_absorpt_empirical_full_min           0.948
_oxdiff_exptl_absorpt_empirical_full_max           1.054
_oxdiff_exptl_absorpt_empirical_details
;
Empirical correction (ABSPACK) includes:
- Absorption correction using spherical harmonics
- Frame scaling
;
_diffrn_ambient_temperature 150.00(10) 
_diffrn_ambient_environment N~2~
_diffrn_source 'fine-focus sealed X-ray tube'
_diffrn_source_type 'Enhance (Mo) X-ray Source'
_diffrn_radiation_probe x-ray
_diffrn_radiation_type 'Mo K\a'
_diffrn_radiation_wavelength 0.71073
_diffrn_radiation_monochromator graphite
_diffrn_measurement_device 'four-circle diffractometer'
_diffrn_measurement_device_type 'New Xcalibur, EosS2'
_diffrn_measurement_method '\w scans'
_diffrn_detector 'CCD plate'
_diffrn_detector_type EosS2
_diffrn_detector_area_resol_mean 8.0734
_diffrn_reflns_number             5780
_diffrn_reflns_av_unetI/netI      0.2664
_diffrn_reflns_av_R_equivalents   0.1250
_diffrn_reflns_limit_h_min        -8
_diffrn_reflns_limit_h_max        8
_diffrn_reflns_limit_k_min        -26
_diffrn_reflns_limit_k_max        24
_diffrn_reflns_limit_l_min        -11
_diffrn_reflns_limit_l_max        5
_diffrn_reflns_theta_min          3.339
_diffrn_reflns_theta_max          25.385
_diffrn_reflns_theta_full         25.242
_diffrn_measured_fraction_theta_max   0.994
_diffrn_measured_fraction_theta_full  0.998
_diffrn_reflns_Laue_measured_fraction_max    0.994
_diffrn_reflns_Laue_measured_fraction_full   0.998
_diffrn_reflns_point_group_measured_fraction_max   0.994
_diffrn_reflns_point_group_measured_fraction_full  0.998
_reflns_number_total              2692
_reflns_number_gt                 1030
_reflns_threshold_expression      'I > 2\s(I)'
_reflns_Friedel_coverage          0.000
_reflns_Friedel_fraction_max      .
_reflns_Friedel_fraction_full     .
 
_reflns_special_details
;
 Reflections were merged by SHELXL according to the crystal
 class for the calculation of statistics and refinement.
 
 _reflns_Friedel_fraction is defined as the number of unique
 Friedel pairs measured divided by the number that would be
 possible theoretically, ignoring centric projections and
 systematic absences.
;
 
_computing_data_collection     'CrysAlisPro 1.171.38.41 (Rigaku OD, 2015)'
_computing_cell_refinement     'CrysAlisPro 1.171.38.41 (Rigaku OD, 2015)'
_computing_data_reduction      'CrysAlisPro 1.171.38.41 (Rigaku OD, 2015)'
_computing_structure_solution     
;
SHELXTL:
G. M. Sheldrick, Acta Crystallogr., Sect. A: Found. Crystallogr., 2008, 64, 112-122.
;
_computing_structure_refinement   
;
 SHELXL-2014/7 (Sheldrick, 2014)
 Sheldrick GM (2008) Acta Crystallogr A64:112--122 and 
 C. B. H\"ubschle, G. M. Sheldrick and B. Dittrich
 ShelXle: a Qt graphical user interface for SHELXL
 J. Appl. Cryst., 44, (2011) 1281-1284.
;
_computing_molecular_graphics  

'ORTEP3 for Windows - Farrugia, L. J. J. Appl. Crystallogr. 1997, 30, 565'

_computing_publication_material    
;
 'WinGX publication routines, Farrugia, 
 L. J., J. Appl. Crystallogr., 1999, 32, 837-838
; 
_refine_special_details           
;
weakly diffracting crystal. Hence the high R(int) and R-value.
NH hydrogen atoms have been located in the diference Fourier map and were refined with
bond lenght restraint.
;
_refine_ls_structure_factor_coef  Fsqd
_refine_ls_matrix_type            full
_refine_ls_weighting_scheme       calc
_refine_ls_weighting_details
'w=1/[\s^2^(Fo^2^)+(0.0109P)^2^] where P=(Fo^2^+2Fc^2^)/3'
_atom_sites_solution_primary      ?
_atom_sites_solution_secondary    ?
_atom_sites_solution_hydrogens    mixed
_refine_ls_hydrogen_treatment     mixed
_refine_ls_extinction_method      none
_refine_ls_extinction_coef        .
_refine_ls_number_reflns          2692
_refine_ls_number_parameters      218
_refine_ls_number_restraints      2
_refine_ls_R_factor_all           0.2388
_refine_ls_R_factor_gt            0.0906
_refine_ls_wR_factor_ref          0.1613
_refine_ls_wR_factor_gt           0.1092
_refine_ls_goodness_of_fit_ref    0.978
_refine_ls_restrained_S_all       0.977
_refine_ls_shift/su_max           0.000
_refine_ls_shift/su_mean          0.000
 
loop_
 _atom_site_label
 _atom_site_type_symbol
 _atom_site_fract_x
 _atom_site_fract_y
 _atom_site_fract_z
 _atom_site_U_iso_or_equiv
 _atom_site_adp_type
 _atom_site_occupancy
 _atom_site_site_symmetry_order  
 _atom_site_calc_flag
 _atom_site_refinement_flags_posn
 _atom_site_refinement_flags_adp
 _atom_site_refinement_flags_occupancy
 _atom_site_disorder_assembly
 _atom_site_disorder_group
O O 0.5908(6) 0.42914(19) 0.1529(5) 0.0332(13) Uani 1 1 d . . . . .
S S 0.2890(2) 0.25485(8) 0.1734(2) 0.0368(5) Uani 1 1 d . . . . .
N1 N 0.3961(8) 0.2641(3) 0.4575(8) 0.0320(16) Uani 1 1 d D . . . .
H1 H 0.444(7) 0.284(2) 0.534(5) 0.04(2) Uiso 1 1 d D . . . .
N2 N 0.4878(7) 0.3404(3) 0.3061(8) 0.0285(15) Uani 1 1 d D . . . .
H2 H 0.502(10) 0.358(3) 0.222(5) 0.08(3) Uiso 1 1 d D . . . .
N3 N 0.5600(7) 0.3698(2) 0.4270(6) 0.0248(14) Uani 1 1 d . . . . .
C1 C 0.3056(9) 0.2092(3) 0.4997(8) 0.043(2) Uani 1 1 d . . . . .
H1A H 0.3232 0.2042 0.6063 0.064 Uiso 1 1 calc R U . . .
H1B H 0.3569 0.1738 0.4521 0.064 Uiso 1 1 calc R U . . .
H1C H 0.1753 0.2122 0.4696 0.064 Uiso 1 1 calc R U . . .
C2 C 0.3932(8) 0.2863(3) 0.3244(8) 0.0264(18) Uani 1 1 d . . . . .
C3 C 0.6337(8) 0.4241(3) 0.4132(8) 0.0214(16) Uani 1 1 d . . . . .
C4 C 0.6364(8) 0.4561(3) 0.2710(8) 0.0240(17) Uani 1 1 d . . . . .
C5 C 0.7005(8) 0.5196(3) 0.2692(8) 0.0215(17) Uani 1 1 d . . . . .
C6 C 0.6839(8) 0.5523(3) 0.1387(8) 0.0298(19) Uani 1 1 d . . . . .
H6 H 0.6324 0.5338 0.0511 0.036 Uiso 1 1 calc R U . . .
C7 C 0.7443(8) 0.6128(3) 0.1386(8) 0.0293(18) Uani 1 1 d . . . . .
H7 H 0.7307 0.6356 0.0501 0.035 Uiso 1 1 calc R U . . .
C8 C 0.8229(9) 0.6402(3) 0.2633(8) 0.034(2) Uani 1 1 d . . . . .
H8 H 0.8666 0.6810 0.2598 0.041 Uiso 1 1 calc R U . . .
C9 C 0.8382(8) 0.6075(3) 0.3960(8) 0.0255(18) Uani 1 1 d . . . . .
C10 C 0.9212(8) 0.6348(3) 0.5290(8) 0.0287(18) Uani 1 1 d . . . . .
H10 H 0.9701 0.6749 0.5258 0.034 Uiso 1 1 calc R U . . .
C11 C 0.9305(8) 0.6044(3) 0.6577(8) 0.0287(19) Uani 1 1 d . . . . .
H11 H 0.9870 0.6234 0.7430 0.034 Uiso 1 1 calc R U . . .
C12 C 0.8562(8) 0.5437(3) 0.6681(8) 0.0250(18) Uani 1 1 d . . . . .
C13 C 0.8593(8) 0.5127(3) 0.8029(8) 0.0292(18) Uani 1 1 d . . . . .
H13 H 0.9103 0.5318 0.8899 0.035 Uiso 1 1 calc R U . . .
C14 C 0.7885(8) 0.4547(3) 0.8087(8) 0.0282(18) Uani 1 1 d . . . . .
H14 H 0.7888 0.4343 0.9002 0.034 Uiso 1 1 calc R U . . .
C15 C 0.7169(8) 0.4258(3) 0.6826(8) 0.0239(17) Uani 1 1 d . . . . .
H15 H 0.6708 0.3854 0.6888 0.029 Uiso 1 1 calc R U . . .
C16 C 0.7107(8) 0.4546(3) 0.5466(8) 0.0216(17) Uani 1 1 d . . . . .
C17 C 0.7807(8) 0.5149(3) 0.5392(7) 0.0195(16) Uani 1 1 d . . . . .
C18 C 0.7721(8) 0.5472(3) 0.4028(8) 0.0196(17) Uani 1 1 d . . . . .
 
loop_
 _atom_site_aniso_label
 _atom_site_aniso_U_11
 _atom_site_aniso_U_22
 _atom_site_aniso_U_33
 _atom_site_aniso_U_23
 _atom_site_aniso_U_13
 _atom_site_aniso_U_12
O 0.042(3) 0.032(3) 0.025(4) 0.002(3) -0.003(3) -0.007(2)
S 0.0382(11) 0.0317(10) 0.0389(13) -0.0060(11) -0.0065(9) -0.0010(9)
N1 0.033(4) 0.032(4) 0.029(5) 0.005(4) -0.003(3) 0.001(3)
N2 0.027(4) 0.027(3) 0.031(5) -0.006(4) -0.003(3) -0.008(3)
N3 0.020(3) 0.024(3) 0.031(4) -0.001(3) 0.002(3) 0.001(3)
C1 0.054(5) 0.031(4) 0.043(6) 0.009(4) 0.001(4) -0.007(4)
C2 0.015(4) 0.025(4) 0.039(6) -0.007(4) 0.000(4) 0.000(3)
C3 0.016(4) 0.031(4) 0.017(5) -0.006(4) 0.004(3) 0.002(3)
C4 0.016(4) 0.032(4) 0.022(5) 0.001(4) -0.009(3) 0.002(3)
C5 0.014(4) 0.027(4) 0.022(5) -0.003(4) -0.008(3) 0.001(3)
C6 0.030(4) 0.034(4) 0.026(5) 0.001(4) 0.007(4) -0.004(3)
C7 0.032(5) 0.035(4) 0.021(5) 0.015(4) 0.000(4) -0.004(3)
C8 0.027(4) 0.031(4) 0.043(6) 0.003(4) 0.000(4) -0.003(3)
C9 0.027(4) 0.019(4) 0.030(5) -0.007(4) 0.004(4) -0.005(3)
C10 0.025(4) 0.032(4) 0.029(5) -0.001(4) 0.001(4) 0.001(3)
C11 0.024(4) 0.032(4) 0.029(5) -0.021(4) -0.002(4) -0.002(3)
C12 0.021(4) 0.032(4) 0.021(5) -0.005(4) -0.008(4) 0.007(3)
C13 0.028(4) 0.035(4) 0.022(5) -0.008(4) -0.011(3) 0.012(3)
C14 0.037(5) 0.032(4) 0.015(5) -0.004(4) 0.000(4) 0.012(3)
C15 0.023(4) 0.023(4) 0.024(5) -0.004(4) -0.005(3) 0.002(3)
C16 0.018(4) 0.025(4) 0.021(5) 0.000(3) 0.004(3) 0.010(3)
C17 0.010(4) 0.023(4) 0.025(5) -0.003(4) 0.003(3) 0.004(3)
C18 0.007(3) 0.028(4) 0.024(5) 0.001(3) 0.004(3) 0.007(3)
 
_geom_special_details
;
 All esds (except the esd in the dihedral angle between two l.s. planes)
 are estimated using the full covariance matrix.  The cell esds are taken
 into account individually in the estimation of esds in distances, angles
 and torsion angles; correlations between esds in cell parameters are only
 used when they are defined by crystal symmetry.  An approximate (isotropic)
 treatment of cell esds is used for estimating esds involving l.s. planes.
;
 
loop_
 _geom_bond_atom_site_label_1
 _geom_bond_atom_site_label_2
 _geom_bond_distance
 _geom_bond_site_symmetry_2
 _geom_bond_publ_flag
O C4 1.254(7) . ?
S C2 1.674(7) . ?
N1 C2 1.311(8) . ?
N1 C1 1.444(8) . ?
N1 H1 0.87(2) . ?
N2 N3 1.351(7) . ?
N2 C2 1.391(8) . ?
N2 H2 0.88(2) . ?
N3 C3 1.317(7) . ?
C1 H1A 0.9800 . ?
C1 H1B 0.9800 . ?
C1 H1C 0.9800 . ?
C3 C16 1.465(8) . ?
C3 C4 1.481(9) . ?
C4 C5 1.468(8) . ?
C5 C6 1.391(8) . ?
C5 C18 1.427(8) . ?
C6 C7 1.397(8) . ?
C6 H6 0.9500 . ?
C7 C8 1.375(9) . ?
C7 H7 0.9500 . ?
C8 C9 1.407(9) . ?
C8 H8 0.9500 . ?
C9 C18 1.410(8) . ?
C9 C10 1.446(9) . ?
C10 C11 1.351(9) . ?
C10 H10 0.9500 . ?
C11 C12 1.444(8) . ?
C11 H11 0.9500 . ?
C12 C13 1.409(8) . ?
C12 C17 1.411(8) . ?
C13 C14 1.374(8) . ?
C13 H13 0.9500 . ?
C14 C15 1.383(8) . ?
C14 H14 0.9500 . ?
C15 C16 1.393(8) . ?
C15 H15 0.9500 . ?
C16 C17 1.422(8) . ?
C17 C18 1.434(8) . ?
 
loop_
 _geom_angle_atom_site_label_1
 _geom_angle_atom_site_label_2
 _geom_angle_atom_site_label_3
 _geom_angle
 _geom_angle_site_symmetry_1
 _geom_angle_site_symmetry_3
 _geom_angle_publ_flag
C2 N1 C1 125.9(7) . . ?
C2 N1 H1 122(4) . . ?
C1 N1 H1 111(4) . . ?
N3 N2 C2 118.2(7) . . ?
N3 N2 H2 116(5) . . ?
C2 N2 H2 126(5) . . ?
C3 N3 N2 119.2(6) . . ?
N1 C1 H1A 109.5 . . ?
N1 C1 H1B 109.5 . . ?
H1A C1 H1B 109.5 . . ?
N1 C1 H1C 109.5 . . ?
H1A C1 H1C 109.5 . . ?
H1B C1 H1C 109.5 . . ?
N1 C2 N2 117.3(7) . . ?
N1 C2 S 125.9(6) . . ?
N2 C2 S 116.8(6) . . ?
N3 C3 C16 117.7(6) . . ?
N3 C3 C4 123.1(6) . . ?
C16 C3 C4 119.2(6) . . ?
O C4 C5 119.9(7) . . ?
O C4 C3 121.0(6) . . ?
C5 C4 C3 119.0(6) . . ?
C6 C5 C18 121.3(6) . . ?
C6 C5 C4 119.5(6) . . ?
C18 C5 C4 119.2(6) . . ?
C5 C6 C7 119.0(7) . . ?
C5 C6 H6 120.5 . . ?
C7 C6 H6 120.5 . . ?
C8 C7 C6 121.7(7) . . ?
C8 C7 H7 119.2 . . ?
C6 C7 H7 119.2 . . ?
C7 C8 C9 119.6(6) . . ?
C7 C8 H8 120.2 . . ?
C9 C8 H8 120.2 . . ?
C8 C9 C18 120.7(7) . . ?
C8 C9 C10 121.1(6) . . ?
C18 C9 C10 118.2(7) . . ?
C11 C10 C9 121.3(6) . . ?
C11 C10 H10 119.3 . . ?
C9 C10 H10 119.3 . . ?
C10 C11 C12 121.2(7) . . ?
C10 C11 H11 119.4 . . ?
C12 C11 H11 119.4 . . ?
C13 C12 C17 119.6(6) . . ?
C13 C12 C11 121.6(7) . . ?
C17 C12 C11 118.8(7) . . ?
C14 C13 C12 120.1(6) . . ?
C14 C13 H13 120.0 . . ?
C12 C13 H13 120.0 . . ?
C13 C14 C15 120.6(7) . . ?
C13 C14 H14 119.7 . . ?
C15 C14 H14 119.7 . . ?
C14 C15 C16 121.5(6) . . ?
C14 C15 H15 119.2 . . ?
C16 C15 H15 119.2 . . ?
C15 C16 C17 118.5(6) . . ?
C15 C16 C3 121.5(6) . . ?
C17 C16 C3 120.0(6) . . ?
C12 C17 C16 119.6(6) . . ?
C12 C17 C18 119.7(6) . . ?
C16 C17 C18 120.7(6) . . ?
C9 C18 C5 117.6(7) . . ?
C9 C18 C17 120.7(7) . . ?
C5 C18 C17 121.7(6) . . ?
 
loop_
 _geom_torsion_atom_site_label_1
 _geom_torsion_atom_site_label_2
 _geom_torsion_atom_site_label_3
 _geom_torsion_atom_site_label_4
 _geom_torsion
 _geom_torsion_site_symmetry_1
 _geom_torsion_site_symmetry_2
 _geom_torsion_site_symmetry_3
 _geom_torsion_site_symmetry_4
 _geom_torsion_publ_flag
C2 N2 N3 C3 -173.1(5) . . . . ?
C1 N1 C2 N2 179.3(6) . . . . ?
C1 N1 C2 S -1.9(10) . . . . ?
N3 N2 C2 N1 -6.8(9) . . . . ?
N3 N2 C2 S 174.3(4) . . . . ?
N2 N3 C3 C16 -180.0(5) . . . . ?
N2 N3 C3 C4 2.1(9) . . . . ?
N3 C3 C4 O -10.2(9) . . . . ?
C16 C3 C4 O 171.9(6) . . . . ?
N3 C3 C4 C5 172.2(6) . . . . ?
C16 C3 C4 C5 -5.7(8) . . . . ?
O C4 C5 C6 9.8(9) . . . . ?
C3 C4 C5 C6 -172.6(5) . . . . ?
O C4 C5 C18 -172.6(6) . . . . ?
C3 C4 C5 C18 5.0(8) . . . . ?
C18 C5 C6 C7 2.0(9) . . . . ?
C4 C5 C6 C7 179.6(6) . . . . ?
C5 C6 C7 C8 1.4(10) . . . . ?
C6 C7 C8 C9 -2.1(10) . . . . ?
C7 C8 C9 C18 -0.7(10) . . . . ?
C7 C8 C9 C10 179.6(6) . . . . ?
C8 C9 C10 C11 177.6(6) . . . . ?
C18 C9 C10 C11 -2.1(9) . . . . ?
C9 C10 C11 C12 -0.7(10) . . . . ?
C10 C11 C12 C13 -177.6(6) . . . . ?
C10 C11 C12 C17 3.1(9) . . . . ?
C17 C12 C13 C14 -0.2(9) . . . . ?
C11 C12 C13 C14 -179.5(6) . . . . ?
C12 C13 C14 C15 1.2(9) . . . . ?
C13 C14 C15 C16 -1.2(9) . . . . ?
C14 C15 C16 C17 0.2(9) . . . . ?
C14 C15 C16 C3 -179.6(6) . . . . ?
N3 C3 C16 C15 4.0(8) . . . . ?
C4 C3 C16 C15 -178.0(6) . . . . ?
N3 C3 C16 C17 -175.7(5) . . . . ?
C4 C3 C16 C17 2.3(8) . . . . ?
C13 C12 C17 C16 -0.8(9) . . . . ?
C11 C12 C17 C16 178.5(6) . . . . ?
C13 C12 C17 C18 177.9(5) . . . . ?
C11 C12 C17 C18 -2.7(8) . . . . ?
C15 C16 C17 C12 0.8(8) . . . . ?
C3 C16 C17 C12 -179.4(5) . . . . ?
C15 C16 C17 C18 -177.9(5) . . . . ?
C3 C16 C17 C18 1.8(8) . . . . ?
C8 C9 C18 C5 3.9(9) . . . . ?
C10 C9 C18 C5 -176.4(5) . . . . ?
C8 C9 C18 C17 -177.3(6) . . . . ?
C10 C9 C18 C17 2.4(9) . . . . ?
C6 C5 C18 C9 -4.6(8) . . . . ?
C4 C5 C18 C9 177.8(6) . . . . ?
C6 C5 C18 C17 176.6(6) . . . . ?
C4 C5 C18 C17 -0.9(8) . . . . ?
C12 C17 C18 C9 0.0(8) . . . . ?
C16 C17 C18 C9 178.7(6) . . . . ?
C12 C17 C18 C5 178.7(6) . . . . ?
C16 C17 C18 C5 -2.6(8) . . . . ?
 
loop_
 _geom_hbond_atom_site_label_D 
 _geom_hbond_atom_site_label_H 
 _geom_hbond_atom_site_label_A 
 _geom_hbond_distance_DH 
 _geom_hbond_distance_HA 
 _geom_hbond_distance_DA 
 _geom_hbond_angle_DHA 
 _geom_hbond_site_symmetry_A 
N1 H1 S  0.87(2) 2.88(5) 3.395(6) 119(5) 4_666
N2 H2 O  0.88(2) 1.81(5) 2.549(8) 139(7) .
 
_refine_diff_density_max    0.361
_refine_diff_density_min   -0.383
_refine_diff_density_rms    0.083

_shelx_res_file
;

    e15sip4.res created by SHELXL-2014/7


TITL e15sip4 in P2(1)/n
REM P2(1)/n (#14 in standard setting)
CELL 0.71073   7.378  21.882   9.166  90.0000  94.82  90.0000
ZERR    2.00   0.002   0.007   0.003   0.0000   0.03   0.0000
LATT   1
SYMM  1/2 - X, 1/2 + Y, 1/2 - Z
SFAC  C    H    N    O    S
UNIT 72 52 12 4 4
ACTA
EQIV $1 x+1/2, -y+1/2, z+1/2
HTAB N1 S_$1
HTAB N2 O
FMAP   2
PLAN   -10
TEMP -123
SIZE 0.200   0.100   0.05
ACTA
BOND   $H
CONF
LIST   4
DFIX N2 H2 N1 H1 0.87 0.02
L.S.  10
TEMP  -123.00
WGHT    0.010900
FVAR       1.30208   0.20158
O     4    0.590751    0.429135    0.152900    11.00000    0.04220    0.03198 =
         0.02459    0.00192   -0.00279   -0.00739
S     5    0.288968    0.254846    0.173417    11.00000    0.03820    0.03166 =
         0.03895   -0.00603   -0.00655   -0.00099
N1    3    0.396127    0.264096    0.457471    11.00000    0.03324    0.03237 =
         0.02936    0.00467   -0.00264    0.00087
H1    2    0.443535    0.284115    0.533812    11.00000    0.03781
N2    3    0.487815    0.340429    0.306112    11.00000    0.02673    0.02686 =
         0.03095   -0.00641   -0.00331   -0.00796
H2    2    0.501884    0.358404    0.221651    11.00000    0.08074
N3    3    0.560022    0.369816    0.426996    11.00000    0.01985    0.02352 =
         0.03097   -0.00093    0.00159    0.00143
C1    1    0.305621    0.209154    0.499741    11.00000    0.05386    0.03124 =
         0.04268    0.00948    0.00078   -0.00708
AFIX 137
H1A   2    0.323230    0.204227    0.606257    11.00000   -1.50000
H1B   2    0.356890    0.173791    0.452090    11.00000   -1.50000
H1C   2    0.175316    0.212153    0.469565    11.00000   -1.50000
AFIX   0
C2    1    0.393242    0.286331    0.324428    11.00000    0.01544    0.02486 =
         0.03862   -0.00678   -0.00008    0.00037
C3    1    0.633703    0.424118    0.413190    11.00000    0.01635    0.03134 =
         0.01698   -0.00629    0.00444    0.00241
C4    1    0.636400    0.456078    0.271011    11.00000    0.01556    0.03222 =
         0.02244    0.00145   -0.00887    0.00234
C5    1    0.700462    0.519564    0.269235    11.00000    0.01402    0.02667 =
         0.02229   -0.00334   -0.00786    0.00069
C6    1    0.683949    0.552291    0.138735    11.00000    0.02954    0.03448 =
         0.02628    0.00096    0.00718   -0.00431
AFIX  43
H6    2    0.632436    0.533791    0.051083    11.00000   -1.20000
AFIX   0
C7    1    0.744287    0.612783    0.138567    11.00000    0.03184    0.03475 =
         0.02083    0.01478   -0.00044   -0.00383
AFIX  43
H7    2    0.730700    0.635561    0.050090    11.00000   -1.20000
AFIX   0
C8    1    0.822884    0.640210    0.263273    11.00000    0.02659    0.03087 =
         0.04343    0.00293    0.00047   -0.00277
AFIX  43
H8    2    0.866566    0.680981    0.259839    11.00000   -1.20000
AFIX   0
C9    1    0.838239    0.607544    0.395985    11.00000    0.02683    0.01937 =
         0.03047   -0.00675    0.00412   -0.00506
C10   1    0.921164    0.634808    0.529007    11.00000    0.02512    0.03197 =
         0.02873   -0.00063    0.00080    0.00140
AFIX  43
H10   2    0.970083    0.674899    0.525805    11.00000   -1.20000
AFIX   0
C11   1    0.930477    0.604437    0.657691    11.00000    0.02425    0.03206 =
         0.02904   -0.02085   -0.00238   -0.00151
AFIX  43
H11   2    0.986986    0.623394    0.742996    11.00000   -1.20000
AFIX   0
C12   1    0.856191    0.543714    0.668062    11.00000    0.02053    0.03184 =
         0.02088   -0.00452   -0.00807    0.00735
C13   1    0.859255    0.512666    0.802899    11.00000    0.02831    0.03499 =
         0.02219   -0.00765   -0.01127    0.01205
AFIX  43
H13   2    0.910294    0.531814    0.889876    11.00000   -1.20000
AFIX   0
C14   1    0.788480    0.454704    0.808730    11.00000    0.03730    0.03154 =
         0.01545   -0.00367    0.00025    0.01179
AFIX  43
H14   2    0.788751    0.434297    0.900228    11.00000   -1.20000
AFIX   0
C15   1    0.716855    0.425813    0.682571    11.00000    0.02345    0.02286 =
         0.02424   -0.00405   -0.00485    0.00163
AFIX  43
H15   2    0.670778    0.385441    0.688780    11.00000   -1.20000
AFIX   0
C16   1    0.710722    0.454551    0.546600    11.00000    0.01840    0.02539 =
         0.02145   -0.00017    0.00435    0.00990
C17   1    0.780694    0.514901    0.539237    11.00000    0.01009    0.02344 =
         0.02514   -0.00268    0.00275    0.00357
C18   1    0.772099    0.547227    0.402799    11.00000    0.00705    0.02821 =
         0.02393    0.00060    0.00352    0.00748
HKLF    4

REM  e15sip4 in P2(1)/n
REM R1 =  0.0906 for    1030 Fo > 4sig(Fo)  and  0.2388 for all    2692 data
REM    218 parameters refined using      2 restraints

END

WGHT      0.0109      0.0000

REM Highest difference peak  0.361,  deepest hole -0.383,  1-sigma level  0.083
Q1    1   0.3799  0.2039  0.1355  11.00000  0.05    0.36
Q2    1   0.1912  0.1848  0.3951  11.00000  0.05    0.34
Q3    1   0.1916  0.2996  0.3730  11.00000  0.05    0.32
Q4    1   0.6803  0.5124  0.5527  11.00000  0.05    0.31
Q5    1   0.9088  0.5208  0.7073  11.00000  0.05    0.31
Q6    1   0.2594  0.2974  0.0315  11.00000  0.05    0.30
Q7    1   0.7681  0.5193  0.1850  11.00000  0.05    0.30
Q8    1   1.0317  0.6603  0.1936  11.00000  0.05    0.30
Q9    1   0.5987  0.6696 -0.0052  11.00000  0.05    0.29
Q10   1   0.1920  0.2615 -0.1083  11.00000  0.05    0.29
;
_shelx_res_checksum   63290

_shelx_hkl_file
;
   0   0   2 6220.04 427.098   2
   0   0  -2 6003.55 420.873   2
   0   0  -3 30.3448 51.3276   2
   0   0   3 206.720 120.893   2
   0   0  -4 700.749 215.463   2
   0   0   4 467.350 178.119   2
   0   0  -5 169.204 155.163   2
   0   0  -6 3840.43 608.199   2
   0   0  -7-232.101 203.235   2
   0   0  -8 2097.76 526.503   2
   0   0  -9 29.4208 109.947   2
   0   0 -10 209.692 165.175   2
   0  -1  -2 532.347 142.458   2
   0   1   2 721.553 153.257   2
   0   1  -2 688.248 161.216   2
   0  -1   2 354.898 102.940   2
   0  -1   3 862.859 200.939   2
   0   1   3 1102.19 232.069   2
   0   1  -3 1053.33 223.303   2
   0  -1  -3 1180.37 229.770   2
   0  -1   4 2785.52 391.231   2
   0   1   4 3129.38 427.563   2
   0  -1  -4 2704.19 405.192   2
   0   1  -4 2898.69 419.134   2
   0   1  -5-53.1489 102.000   2
   0  -1  -5-32.3394 99.6599   2
   0  -1  -6 584.890 242.190   2
   0   1  -6 212.949 196.802   2
   0   1  -7 1788.41 441.324   2
   0  -1  -7 1278.65 345.395   2
   0   1  -8-96.2304 143.865   2
   0  -1  -8-169.760 228.336   2
   0   1  -9 14.3548 142.338   2
   0  -1  -9-109.864 179.301   2
   0   1 -10 94.9958 110.785   2
   0  -1 -10 133.519 227.294   2
   0   2  -2 2066.04 265.849   2
   0  -2   2 2060.00 251.500   2
   0  -2  -2 2168.14 268.508   2
   0   2   2 2264.29 271.036   2
   0  -2   3 172.397 105.259   2
   0  -2  -3 150.824 100.549   2
   0   2   3 129.961 87.5240   2
   0   2  -3 134.242 46.3536   2
   0  -2   4 848.072 245.607   2
   0   2  -4 299.552 135.015   2
   0   2   4 852.336 257.145   2
   0  -2  -4 656.275 206.469   2
   0  -2  -5 27.0758 76.8584   2
   0   2  -5 72.5778 95.8036   2
   0   2  -6 1160.77 349.740   2
   0  -2  -6 1311.54 359.622   2
   0  -2  -7 767.345 271.413   2
   0   2  -7 795.515 285.051   2
   0  -2  -8 57.1480 150.006   2
   0   2  -8 762.047 322.932   2
   0  -2  -9 134.732 189.092   2
   0   2  -9-97.9869 249.506   2
   0   2 -10-141.480 183.440   2
   0  -2 -10 125.257 161.941   2
   0  -3  -1 158.114 62.4437   2
   0   3   1 143.238 49.0361   2
   0  -3  -2 3167.35 345.149   2
   0   3  -2 3602.40 357.386   2
   0   3   2 3952.89 360.032   2
   0  -3   2 3558.58 345.676   2
   0   3   3 3605.93 402.226   2
   0  -3  -3 3285.42 393.341   2
   0  -3   3 3692.30 418.149   2
   0   3  -3 3152.26 385.362   2
   0  -3  -4 2181.86 375.083   2
   0   3  -4 1951.14 370.943   2
   0   3   4 1655.38 316.295   2
   0  -3   4 1751.95 324.273   2
   0  -3  -5 117.525 102.627   2
   0   3  -5 245.358 173.260   2
   0  -3  -6-160.463 134.097   2
   0   3  -6 209.136 179.533   2
   0   3  -7 16.7324 133.837   2
   0  -3  -7 240.852 190.177   2
   0  -3  -8 661.081 329.528   2
   0   3  -8 217.904 190.324   2
   0   3  -9 266.259 170.759   2
   0  -3  -9-66.3199 126.163   2
   0   3 -10 900.385 359.606   2
   0  -3 -10 378.391 279.066   2
   0  -4   0 3682.63 279.946   1
   0   4   0 3744.73 198.282   4
   0  -4  -1 2002.37 223.051   2
   0   4   1 1897.82 228.335   1
   0  -4  -1 2029.81 152.177   4
   0   4   2 658.683 156.872   2
   0  -4   2 554.226 152.531   2
   0  -4  -2 275.465 92.7427   2
   0   4   3 928.336 223.637   2
   0  -4  -3 733.029 184.961   2
   0  -4   3 745.308 185.172   2
   0   4  -3 394.585 108.656   2
   0  -4   4 1399.09 291.264   2
   0   4  -4 1170.47 289.150   2
   0   4   4 1666.44 323.196   2
   0  -4  -4 1360.22 296.516   2
   0  -4  -5 234.536 174.951   2
   0   4  -5-45.4776 76.5366   2
   0  -4  -6 1707.72 412.674   2
   0   4  -6 2099.81 455.418   2
   0  -4  -7 550.122 277.269   2
   0   4  -7 504.454 270.293   2
   0   4  -8 858.817 345.208   2
   0  -4  -8 1205.72 411.911   2
   0   4  -9 234.395 220.608   2
   0  -4  -9 161.080 124.497   2
   0   4 -10-65.1694 154.542   2
   0  -4 -10 142.673 122.768   2
   0   5   0-19.8072 34.1565   4
   0  -5   0 95.4164 31.6388   1
   0   5   1 1125.96 190.983   1
   0  -5  -1 1354.61 128.090   4
   0  -5  -2 5485.91 455.528   2
   0  -5  -2 5492.68 246.252   3
   0   5   2 5087.66 435.672   2
   0  -5   2 4913.40 429.916   2
   0  -5  -3-32.3788 54.3189   2
   0  -5   3-63.9015 67.3785   2
   0   5   3-25.6903 35.2481   2
   0  -5   4 756.894 208.663   2
   0  -5  -4 406.761 192.323   2
   0   5   4 464.738 165.639   2
   0  -5  -5 37.2898 57.4824   2
   0   5  -5-13.2475 66.6025   2
   0  -5  -6-209.157 146.118   2
   0   5  -6 3.78008 149.712   2
   0  -5  -7 526.569 267.863   2
   0   5  -7 235.124 174.817   2
   0  -5  -8 243.862 194.415   2
   0   5  -8 285.182 78.9487   2
   0  -5  -9-69.0715 278.242   2
   0  -5 -10 149.217 128.322   2
   0   6   0 11679.7 428.957   4
   0  -6   0 11168.8 601.004   1
   0  -6  -1 785.096 96.5423   4
   0   6   1 642.220 145.123   1
   0  -6  -1 945.980 187.154   1
   0  -6  -2-26.7441 69.2873   2
   0   6   2 152.957 109.899   1
   0  -6   3 1546.59 269.743   2
   0  -6  -3 1235.50 251.175   2
   0   6   3 1268.58 258.606   2
   0  -6   4 8848.88 739.287   2
   0  -6  -4 7771.35 713.298   2
   0   6   4 7837.56 703.116   2
   0  -6  -5 771.130 265.042   2
   0  -6  -6 2053.17 448.929   2
   0  -6  -7-24.7153 84.7862   2
   0  -6  -8-9.53491 65.0031   2
   0  -6  -9-257.359 246.662   2
   0  -6 -10 14.1381 180.226   2
   0  -7   0-96.9460 92.1498   1
   0   7   0 17.3602 29.7642   4
   0   7   1 1620.64 251.403   1
   0   7   1 1566.30 154.203   4
   0  -7  -1 1558.18 261.348   1
   0  -7  -1 1544.85 149.889   4
   0  -7  -2 995.311 206.569   2
   0   7   2 1119.75 233.475   1
   0  -7  -2 1038.59 147.122   4
   0   7   3 72.9975 70.5126   2
   0  -7  -3 245.962 70.8884   3
   0  -7   3 147.952 76.0149   2
   0  -7  -3 167.487 126.354   2
   0  -7   4 8522.44 747.976   2
   0   7   4 7031.47 666.995   2
   0  -7  -4 7688.30 722.792   2
   0  -7  -5 311.209 191.176   2
   0  -7  -6 53.7341 121.967   2
   0  -7  -7 564.872 244.951   2
   0  -7  -8-59.6007 104.782   2
   0  -7  -9-54.6680 172.796   2
   0  -7 -10 206.562 146.882   2
   0   8   0 2342.36 221.857   4
   0  -8   0 2187.35 309.151   1
   0  -8  -1 658.047 104.436   4
   0   8   1 568.134 177.433   1
   0   8   1 593.045 103.503   4
   0  -8  -1 571.316 181.100   1
   0  -8  -2-5.80660 80.3055   2
   0   8   2 96.9432 83.7344   1
   0  -8  -2 1.34898 45.6123   4
   0   8   3 330.898 153.628   1
   0  -8  -3 377.367 153.063   2
   0  -8   3 17.6017 54.0862   2
   0   8   4 645.944 195.241   2
   0  -8  -4 756.877 144.010   3
   0  -8  -4 670.666 214.450   2
   0  -8  -5-17.2403 122.197   2
   0  -8  -6 137.068 157.157   2
   0  -8  -7-46.2310 149.502   2
   0  -8  -8 328.270 152.312   2
   0  -8  -9 89.3879 102.453   2
   0  -8 -10 600.004 329.016   2
   0  -9   0-69.8368 97.7911   1
   0   9   0 43.2237 40.6922   4
   0  -9  -1 170.605 63.4875   4
   0  -9  -1 162.490 115.670   1
   0   9   1 115.250 48.4119   1
   0   9   1 140.226 51.3473   4
   0   9   2 61.7982 42.8788   1
   0  -9  -2 52.9655 90.1499   2
   0  -9  -2 20.1850 52.3476   4
   0  -9  -3-21.0786 49.0173   2
   0   9   3-32.7017 52.5531   1
   0  -9   3 54.4539 83.0910   2
   0  -9  -4 1890.02 369.174   2
   0  -9  -4 1228.17 159.398   3
   0  -9  -5 517.671 223.395   2
   0  -9  -5 408.250 109.126   3
   0  -9  -6-3.95790 58.1418   3
   0  -9  -6 34.0362 164.954   2
   0  -9  -7 141.525 131.534   2
   0  -9  -7 190.033 115.472   3
   0  -9  -8 126.397 97.3887   3
   0  -9  -8 1.85781 158.586   2
   0  -9  -9 333.905 204.524   2
   0  -9 -10 395.822 256.692   2
   0  10   0 11635.4 560.920   4
   0 -10   0 11748.0 800.034   1
   0  10   1 39.8809 40.8745   1
   0 -10  -1 27.8085 80.1149   1
   0  10   1-35.2615 50.3310   4
   0 -10  -2 1312.09 262.021   2
   0 -10  -2 1569.70 181.847   4
   0  10   2 1886.13 338.638   1
   0 -10  -3 134.660 76.1469   4
   0 -10  -3 167.525 113.052   2
   0 -10  -4 9.54747 90.3037   2
   0 -10  -5 175.786 79.2965   3
   0 -10  -5 93.5467 51.0195   2
   0 -10  -6 172.738 85.3644   3
   0 -10  -6 113.009 112.610   2
   0 -10  -7 1453.45 408.461   2
   0 -10  -7 1096.17 239.151   3
   0 -10  -8 938.747 361.378   2
   0 -10  -8 489.808 198.147   3
   0 -10  -9 107.821 235.571   2
   0 -10 -10 29.4261 107.716   2
   0 -11   0-96.1967 91.8862   1
   0  11   0 39.8453 39.2021   4
   0 -11  -1 958.905 260.343   1
   0  11   1 1226.89 171.197   4
   0 -11  -2 2102.16 356.124   2
   0 -11  -2 2527.17 236.313   4
   0 -11  -3 882.791 163.764   4
   0 -11  -3 648.654 191.417   2
   0 -11  -4 2032.10 390.822   2
   0 -11  -4 2217.62 296.646   4
   0 -11  -5-52.6273 183.141   2
   0 -11  -6-18.8949 54.0430   3
   0 -11  -6-270.689 218.279   2
   0 -11  -7 588.654 256.368   2
   0 -11  -7 436.810 147.947   3
   0 -11  -8 1877.26 494.960   2
   0 -11  -9-236.111 241.636   2
   0 -12   0 877.654 218.110   1
   0  12   0 924.929 169.570   4
   0  12  -1 859.252 200.124   4
   0 -12  -1 1167.68 281.144   1
   0  12   1 692.108 134.343   4
   0 -12  -2 1381.93 294.740   2
   0 -12  -2 1152.53 157.933   4
   0 -12  -3 314.168 95.0111   4
   0 -12  -3 477.069 161.725   2
   0 -12  -4 397.329 129.282   4
   0 -12  -4 302.289 175.144   2
   0 -12  -5 95.7699 75.7347   2
   0 -12  -6 707.360 294.666   2
   0 -12  -7 148.944 149.887   2
   0 -12  -8 877.587 398.672   2
   0 -12  -9 97.1924 138.394   2
   0  13   0-46.5968 65.4083   4
   0 -13   0 153.801 109.217   1
   0 -13  -1 103.303 130.328   1
   0  13   1 31.9828 43.2768   4
   0  13  -1-54.6080 58.3663   4
   0 -13   1 84.2820 45.9307   1
   0 -13  -2 1538.01 326.479   2
   0 -13  -2 1604.49 186.553   4
   0 -13  -3 439.385 116.519   4
   0 -13  -3 716.610 236.349   2
   0 -13  -4 1419.11 356.006   2
   0 -13  -4 1583.22 233.701   4
   0 -13  -5 203.259 129.884   2
   0 -13  -5 195.225 157.835   4
   0 -13  -6 6.36581 101.472   2
   0 -13  -7 92.9008 122.581   2
   0 -13  -8-43.4753 239.336   2
   0 -13  -9-71.9471 207.457   2
   0 -14   0 461.082 205.098   1
   0  14   0 348.382 111.683   4
   0  14  -1 1355.86 253.703   4
   0 -14   1 1426.77 329.560   1
   0 -14  -1 1622.70 364.127   1
   0  14   1 1491.04 201.284   4
   0 -14  -2 309.507 135.740   2
   0 -14  -3 570.247 129.367   4
   0 -14  -3 300.493 161.202   2
   0 -14  -4 563.178 198.627   2
   0 -14  -4 972.139 190.319   4
   0 -14  -5 181.665 90.8696   4
   0 -14  -5 427.526 197.515   2
   0 -14  -6 171.693 130.863   2
   0 -14  -7 843.999 307.990   2
   0 -14  -8-76.5100 102.904   2
   0 -14  -9-219.912 353.408   2
   0 -15   0-87.1963 106.173   1
   0  15   0-51.2176 27.0392   4
   0  15  -1 80.5771 64.7185   4
   0 -15   1 63.7905 63.8970   1
   0 -15  -1 21.2559 86.8773   1
   0  15   1 70.7267 70.4037   4
   0 -15  -2 112.693 61.3092   2
   0 -15  -3 5.60094 29.9556   4
   0 -15  -3 95.0426 71.8238   2
   0 -15  -4 501.480 126.679   4
   0 -15  -4 344.950 111.151   2
   0 -15  -5-55.2197 56.0101   2
   0 -15  -6-66.3849 79.2326   2
   0 -15  -7-19.6870 161.923   2
   0 -15  -8-111.405 150.229   2
   0 -15  -9 131.919 218.291   2
   0  16   0 946.144 201.916   4
   0 -16   0 765.383 281.540   1
   0  16   1-27.6249 59.3141   4
   0 -16  -1-112.689 163.386   1
   0 -16   1 82.9272 132.097   1
   0  16  -1-131.939 112.314   4
   0  16  -2-135.047 101.767   4
   0 -16  -2-70.7726 73.1247   2
   0 -16  -3 3057.79 516.364   2
   0 -16  -3 3100.24 271.593   4
   0 -16  -4 342.720 240.280   2
   0 -16  -5 14.1055 107.178   2
   0 -16  -6-46.7052 177.232   2
   0 -16  -7 91.7774 175.033   2
   0 -16  -8-316.278 282.132   2
   0  17   0-100.527 81.2479   4
   0 -17   0 71.0490 81.2206   1
   0 -17   1-45.1823 79.5842   1
   0  17   1-16.7247 56.9295   4
   0 -17  -1-1.57109 126.643   1
   0  17  -1 43.5600 62.6090   4
   0 -17   2 1649.04 402.737   1
   0  17  -2 1338.19 308.547   4
   0 -17  -2 1252.38 341.891   2
   0 -17  -3 2016.60 416.820   2
   0 -17  -4 11702.1 1071.85   2
   0 -17  -5 464.339 259.127   2
   0 -17  -6 210.755 143.437   2
   0 -17  -7-341.100 245.466   2
   0 -17  -8 132.852 238.902   2
   0  18   0-17.4423 26.4606   4
   0 -18   0-13.8814 84.9243   1
   0 -18   1 207.000 176.279   1
   0 -18  -1 92.1177 58.1271   1
   0  18   1 121.259 84.0856   4
   0  18  -1 209.147 120.969   4
   0 -18   2 218.246 177.482   1
   0  18  -2 102.929 98.4221   4
   0 -18  -2 294.457 194.511   2
   0  18  -3 2091.31 388.755   4
   0 -18  -3 2034.84 417.102   2
   0 -18  -4 504.818 226.324   2
   0 -18  -5 291.077 243.777   2
   0 -18  -6 120.196 172.623   2
   0 -18  -7 258.904 99.6692   2
   0 -18  -8 222.759 161.489   2
   0 -19   0 16.5473 78.9051   1
   0  19   0-101.203 98.0782   4
   0 -19   1 48.1797 114.104   1
   0 -19  -1 317.992 174.879   1
   0 -19   2 21.4594 204.471   1
   0  19  -2 218.301 158.782   4
   0 -19  -2 338.813 204.440   2
   0  19  -3 1268.53 311.063   4
   0 -19  -3 1589.79 404.387   2
   0 -19  -4 224.757 156.444   2
   0 -19  -5 17.8301 82.1094   2
   0 -19  -6 742.373 326.994   2
   0 -19  -7 165.853 135.609   2
   0 -20   0 538.739 258.901   1
   0  20   0 505.042 151.602   4
   0 -20  -1 142.941 155.593   1
   0  20  -1 109.742 79.9627   4
   0 -20   1-23.1277 82.9594   1
   0 -20  -2 76.5565 144.755   2
   0  20  -2 398.951 150.755   4
   0 -20   2 183.962 145.420   1
   0  20  -3 30.3599 86.9769   4
   0 -20  -3 63.9373 146.999   2
   0 -20  -4 147.421 139.175   2
   0  20  -4 131.846 74.9895   4
   0 -20  -5-112.360 135.391   2
   0 -20  -6 111.056 120.913   2
   0 -20  -7 220.137 216.230   2
   0 -21   0-150.540 209.163   1
   0 -21   1 41.7487 130.632   1
   0  21  -1 67.8516 65.9696   4
   0 -21  -1-136.809 213.227   1
   0 -21  -2 523.778 215.537   2
   0  21  -2 625.840 224.443   4
   0 -21   2 268.877 178.450   1
   0 -21  -3 590.791 249.232   2
   0  21  -3 673.092 246.984   4
   0 -21   3 608.626 220.669   1
   0 -21  -4-82.2501 203.804   2
   0  21  -4 88.7128 66.9219   4
   0 -21  -5-151.570 198.309   2
   0 -21  -6-32.7812 202.035   2
   0 -22   0 478.714 305.586   1
   0 -22   1-43.4858 140.436   1
   0 -22   2 302.343 145.303   1
   0 -22  -2 99.1932 116.372   2
   0  22  -2 383.098 195.634   4
   0 -22   3-3.32388 130.566   1
   0 -22  -3-62.8617 139.699   2
   0  22  -3 60.6835 86.6031   4
   0 -22  -4 499.820 309.326   2
   0  22  -4 66.2518 115.532   4
   0  22  -5 196.653 153.974   4
   0 -22  -5-118.635 83.7212   2
   0 -22  -6 748.372 370.031   2
   0 -23   0-30.9295 160.499   1
   0 -23   1 607.709 305.068   1
   0 -23  -2 251.541 221.596   2
   0 -23   2 298.151 215.407   1
   0 -23   3 667.133 315.251   1
   0 -23  -3 125.010 81.2671   2
   0 -23   4 390.568 197.522   1
   0 -23  -4 133.023 161.483   2
   0  23  -4 37.0040 105.541   4
   0  23  -5 300.652 137.479   4
   0 -23  -5 337.768 276.678   2
   0 -24   0 420.362 309.735   1
   0 -24   1 53.6811 92.5918   1
   0 -24  -2-10.2307 76.7041   2
   0 -24   2-13.2009 198.423   1
   0 -24  -3 101.148 162.959   2
   0 -24   3-7.05578 113.267   1
   0 -24  -4 233.505 139.205   2
   0 -24   4 249.302 238.432   1
   0 -25   0-82.5616 172.086   1
   0 -25   1 273.878 185.034   1
   0 -25  -2 75.7605 62.3241   2
   0 -25   2 116.430 211.402   1
   0 -25   3 112.599 159.228   1
   0 -25  -3 26.7493 72.8759   2
   0 -26   0 80.0388 211.812   1
   0 -26   1 36.0049 154.705   1
   1   0 -11 374.883 334.371   2
   1   0 -10-104.981 229.801   2
   1   0  -9 182.873 215.454   2
   1   0  -8-16.6103 85.6346   2
   1   0  -7 3595.44 620.811   2
   1   0  -6-23.6720 107.398   2
   1   0  -5 202.653 122.214   2
  -1   0   4-65.9025 83.8260   2
   1   0  -4-90.6233 61.5109   2
   1   0  -3 96.9974 89.4016   2
  -1   0   3 71.7360 50.3225   2
   1   0  -2 79.2815 73.9460   2
   1   0  -2-47.9107 44.8405   3
  -1   0   2 7.34560 33.3857   2
   1   0  -1 2121.41 202.412   4
  -1   0   1 2244.20 219.952   3
   1   0  -1 2280.41 225.830   3
  -1   0  -1 232.252 84.9445   2
   1   0   1 200.419 78.8189   2
   1   0   2-36.9475 46.9641   2
  -1   0  -2-22.4288 55.8777   2
  -1   0  -3 1925.97 322.457   2
   1   0   3 2066.66 303.227   2
   1   0   4-33.6983 70.9865   2
  -1   0  -4-173.088 151.878   2
  -1   0  -5 1256.16 319.955   2
  -1   0  -6 82.7085 55.8461   2
  -1   0  -7 24946.8 1687.24   2
  -1   0  -8-202.591 180.333   2
  -1   0  -9 513.848 305.043   2
  -1   0 -10-144.090 261.976   2
   1   1 -10 121.827 156.490   2
   1  -1 -10-113.706 223.799   2
   1   1  -9 1599.70 512.078   2
   1  -1  -9 923.741 342.273   2
   1  -1  -8 3575.75 691.804   2
   1   1  -8 3956.53 721.610   2
   1  -1  -7 124.719 93.8901   2
   1   1  -7 205.265 131.640   2
   1   1  -6 427.278 252.450   2
   1  -1  -6 482.772 234.783   2
   1  -1  -5 98.4255 77.3000   2
   1   1  -5 88.0855 134.913   2
   1   1  -4 240.734 99.7026   2
  -1  -1   4 253.125 71.4890   2
  -1   1   4 212.531 97.7073   2
   1  -1  -4 16.0123 78.6835   2
  -1   1   3 3842.28 400.837   2
   1  -1  -3 3569.72 396.055   2
   1   1  -3 3160.49 389.912   2
  -1  -1   3 4003.23 421.073   2
   1  -1  -2 157.722 65.4614   3
  -1  -1   2 246.135 105.369   2
  -1   1   2 211.135 75.2405   2
   1  -1  -2 232.777 82.5829   2
  -1   1   1 3221.08 217.901   2
   1   1  -1 3256.85 269.384   4
  -1   1   1 3153.45 253.747   3
  -1  -1   1 3195.76 265.641   3
   1   1   1 11027.7 511.274   2
  -1  -1  -1 11193.8 524.340   2
  -1   1  -1 10698.3 468.912   2
   1  -1   1 11265.8 475.052   2
   1   1   1 10991.9 440.780   1
   1  -1   2 1404.19 207.554   2
   1   1   2 1323.62 226.159   2
  -1   1  -2 963.267 180.735   2
  -1  -1  -2 1182.31 209.454   2
  -1   1  -3 6157.06 549.282   2
   1   1   3 6524.60 571.623   2
   1  -1   3 6217.14 545.240   2
  -1  -1  -3 5416.77 526.833   2
  -1   1  -4-24.2620 50.8505   2
   1   1   4 199.836 92.1215   2
  -1  -1  -4 55.4193 51.3520   2
   1  -1   4 107.577 71.3755   2
  -1  -1  -5-51.0844 56.8835   2
  -1   1  -5-38.2985 49.1243   2
  -1  -1  -6 160.616 171.374   2
  -1   1  -6 123.488 93.3185   2
  -1  -1  -7 1.28536 64.1133   2
  -1   1  -7 81.3610 60.2042   2
  -1   1  -8 3774.30 695.618   2
  -1  -1  -8 4873.62 824.284   2
  -1   1  -9 131.231 282.745   2
  -1  -1  -9 18.4709 168.429   2
  -1  -1 -10 104.015 161.445   2
  -1   1 -10-168.515 129.189   2
   1  -2 -10 264.364 270.347   2
   1  -2  -9-60.1539 211.326   2
   1   2  -9-126.588 147.727   2
   1  -2  -8 2806.25 608.603   2
   1   2  -8 3156.46 627.503   2
   1   2  -7 185.238 185.155   2
   1  -2  -7-18.5068 90.6344   2
   1  -2  -6 252.524 185.784   2
   1   2  -6 15.9598 163.379   2
   1   2  -5 1113.03 311.273   2
   1  -2  -5 1006.08 244.822   2
  -1  -2   4 1878.00 327.390   2
  -1   2   4 2061.83 345.661   2
   1   2  -4 1712.21 336.129   2
   1  -2  -4 1646.98 308.287   2
   1  -2  -3 70.0045 57.5554   2
  -1   2   3-68.3316 89.2865   2
   1  -2  -3 100.483 84.6245   3
  -1  -2   3-33.3964 68.8749   2
   1  -2  -2 1269.06 194.090   2
   1  -2  -2 1576.04 210.500   3
  -1   2   2 1639.22 199.487   2
   1  -2  -1 15160.8 444.064   4
  -1   2   1 14831.4 423.244   2
   1  -2  -1 15026.5 419.200   2
   1   2  -1 15082.5 601.519   3
   1   2  -1 15742.2 622.202   4
  -1  -2   0 2413.39 222.910   4
  -1   2  -1 948.055 138.003   2
  -1  -2  -1 1017.44 164.899   1
  -1  -2  -1 1000.33 159.387   4
   1   2   1 916.583 151.017   1
  -1  -2  -1 1074.10 177.499   2
   1  -2   1 1059.45 140.818   2
  -1  -2  -2-72.9709 98.8680   2
   1  -2   2-3.28736 34.8999   2
   1   2   2 51.7850 54.1631   2
  -1   2  -2-31.8497 45.7758   2
   1  -2   3-9.63412 69.0600   2
  -1  -2  -3 11.8510 80.2870   2
  -1   2  -3-27.3206 108.482   2
   1   2   3 73.1570 56.0755   2
   1  -2   4 215.043 398.994   2
  -1  -2  -4-10.2728 80.9595   2
  -1   2  -4 15.3802 49.7529   2
   1   2   4-84.5654 80.4556   2
  -1  -2  -5 970.020 288.172   2
  -1   2  -5 493.243 170.918   2
  -1  -2  -6 395.349 206.999   2
  -1   2  -6 172.713 157.975   2
  -1  -2  -7 1086.53 320.079   2
  -1   2  -7 623.300 236.669   2
  -1   2  -8 15.3594 84.5288   2
  -1  -2  -8 258.903 280.741   2
  -1  -2  -9 769.899 357.316   2
  -1   2  -9 211.911 201.574   2
  -1  -2 -10 192.019 230.735   2
  -1   2 -10 52.3457 174.995   2
   1  -3 -10 752.422 392.537   2
   1  -3  -9 211.618 150.402   2
   1  -3  -8 1581.33 467.404   2
   1  -3  -7 1499.12 393.025   2
   1  -3  -6 141.108 147.036   2
   1  -3  -5-77.9301 73.8555   2
   1  -3  -4 3047.41 413.548   2
  -1  -3   4 3064.02 434.532   2
  -1   3   4 3207.44 420.039   2
  -1  -3   3 7771.41 616.511   2
   1  -3  -3 7478.53 515.568   3
   1  -3  -3 7784.31 557.261   2
  -1   3   3 8326.51 578.940   2
   1  -3  -2 307.828 105.686   2
  -1   3   2 176.307 72.9658   2
  -1   3   2 225.493 73.9574   3
   1  -3  -2 190.746 84.7246   3
  -1   3   1 50.3184 27.2023   2
   1  -3  -1 80.9870 30.8622   4
   1   3  -1 56.9520 68.0377   3
   1   3  -1-33.8087 55.5227   4
   1  -3  -1 51.9940 45.6934   2
  -1  -3   0 461.503 98.7890   4
   1   3   0 578.069 107.764   4
  -1  -3   0 421.808 79.5314   3
  -1  -3  -1 1106.86 181.345   4
  -1   3  -1 910.629 134.876   2
   1  -3   1 1113.91 148.319   2
  -1  -3  -1 1023.54 169.838   1
   1   3   1 916.435 175.459   1
  -1  -3  -2 548.698 169.428   2
   1  -3   2 864.417 165.205   2
  -1   3  -2 683.649 152.664   2
   1   3   2 779.032 183.178   2
  -1   3  -3 3955.08 444.523   2
   1   3   3 4589.36 507.626   2
  -1  -3  -3 4177.88 471.454   2
   1  -3   3 4232.39 450.830   2
   1  -3   4 457.379 153.022   2
   1   3   4 448.948 171.235   2
  -1  -3  -4 240.208 142.333   2
  -1   3  -4 287.577 143.666   2
  -1   3  -5 639.561 189.617   2
  -1  -3  -5 611.825 244.084   2
  -1   3  -6 56.4285 105.193   2
  -1  -3  -6-142.131 114.592   2
  -1  -3  -7 813.251 338.118   2
  -1   3  -7 681.550 314.573   2
  -1  -3  -8 254.598 204.427   2
  -1   3  -8 220.785 228.658   2
  -1   3  -9 615.896 285.601   2
  -1  -3  -9 145.742 236.437   2
  -1   3 -10 87.1782 92.9481   2
  -1  -3 -10-10.8854 92.8537   2
   1  -4 -10 244.825 201.930   3
   1  -4 -10 209.271 238.146   2
   1  -4  -9-21.5827 87.8832   2
   1  -4  -8 1685.43 444.924   2
   1  -4  -7 2536.22 520.746   2
   1  -4  -6-155.371 131.614   2
   1  -4  -5 62.2077 93.4609   2
  -1  -4   4 4700.72 548.578   2
  -1   4   4 5400.13 535.143   2
   1  -4  -4 4779.71 512.390   2
   1  -4  -4 4515.15 443.966   3
   1  -4  -3 2023.82 265.135   3
  -1  -4   3 2381.90 341.383   2
  -1   4   3 2291.62 309.545   2
   1  -4  -3 1885.63 281.315   2
   1  -4  -2 7570.74 447.177   2
  -1   4   2 8221.03 460.393   2
  -1   4   2 8327.74 445.425   3
   1   4  -1 20346.6 782.181   4
   1  -4  -1 21012.7 506.830   2
  -1   4   1 20871.6 506.670   2
   1   4   0 599.056 122.764   4
  -1  -4   0 709.131 112.468   3
  -1   4   0 717.341 98.1843   1
   1   4   0 790.865 121.815   3
  -1  -4   0 773.661 139.058   4
   1   4   1 6962.15 480.030   1
  -1   4  -1 5810.92 350.865   2
   1  -4   1 6357.89 342.517   2
  -1  -4  -1 6409.86 471.011   1
  -1  -4  -1 5888.27 398.104   4
   1   4   1 6376.71 423.879   4
  -1   4  -2 0.29817 63.3733   2
   1  -4   2 58.3338 29.9752   2
   1   4   2-114.828 115.805   2
   1   4   2-40.7739 81.0004   1
  -1  -4  -2-19.4608 55.3523   2
  -1  -4  -3 810.916 227.280   2
   1   4   3 800.829 216.546   2
  -1   4  -3 498.069 144.832   2
   1  -4   3 884.303 202.062   2
   1  -4   4 1300.62 296.181   2
  -1   4  -4 823.543 242.267   2
  -1  -4  -4 724.277 214.836   2
   1   4   4 759.671 223.423   2
  -1  -4  -5 1144.26 325.434   2
  -1   4  -5 1126.52 330.169   2
  -1   4  -6 499.142 229.076   2
  -1  -4  -6 272.901 145.667   2
  -1   4  -7 918.672 382.675   2
  -1  -4  -7 1274.87 376.397   2
  -1  -4  -8-10.8207 134.137   2
  -1   4  -8 75.4790 100.408   2
  -1   4  -9 162.037 200.749   2
  -1  -4  -9 263.697 181.963   2
  -1   4 -10 434.552 265.093   2
  -1  -4 -10 52.4130 162.093   2
   1  -5 -10 206.334 125.746   3
   1  -5 -10 223.828 293.129   2
   1  -5  -9-43.5435 138.628   2
   1  -5  -9-166.901 186.233   3
   1  -5  -8-115.025 112.354   2
   1  -5  -7 127.816 163.567   2
   1  -5  -6 30.2864 90.4438   3
   1  -5  -6 95.2322 178.908   2
   1  -5  -5 349.628 147.564   2
   1  -5  -5 410.913 162.308   3
  -1   5   4 5908.58 570.285   2
  -1  -5   4 5393.37 601.509   2
   1  -5  -4 5817.40 580.172   2
   1  -5  -4 5575.10 484.244   3
   1  -5  -3 521.087 139.619   3
  -1   5   3 266.476 67.0045   2
   1  -5  -3 598.585 160.286   2
  -1   5   2 1237.84 174.898   3
  -1   5   2 1007.93 162.417   2
   1  -5  -2 1075.42 162.244   2
   1   5  -1 80.1217 33.9089   4
   1  -5  -1 88.3425 35.7090   2
   1   5   0 108.406 56.4723   3
  -1   5   0 48.2285 28.9055   1
   1  -5   0 122.785 55.3542   1
  -1  -5   0 232.328 95.2664   4
   1   5   0 73.0482 29.3013   4
   1   5   1 159.654 69.1936   1
   1  -5   1 135.249 51.6234   2
   1   5   1 53.0319 52.1851   4
  -1  -5  -1 152.836 43.3025   1
  -1  -5  -1 244.925 91.7777   4
  -1   5  -2 87.1977 112.341   2
   1   5   2 71.0113 81.5652   1
  -1  -5  -2 114.501 90.7896   2
   1  -5   2-31.3914 50.3028   2
   1  -5   3 2841.46 364.509   2
   1   5   3 2709.92 389.352   2
  -1   5  -3 2155.35 336.240   2
  -1  -5  -3 2786.74 414.643   2
  -1   5  -4 2694.43 403.564   2
  -1  -5  -4 3647.36 521.258   2
   1  -5   4 3534.59 477.582   2
   1   5   4 3415.23 480.850   2
  -1  -5  -5 612.041 241.646   2
  -1   5  -5 587.098 260.510   2
  -1  -5  -6 145.670 205.216   2
  -1   5  -6 145.851 167.454   2
  -1  -5  -7 142.303 171.691   2
  -1   5  -7 155.697 191.034   2
  -1   5  -8 31.8729 155.019   2
  -1  -5  -8 185.873 219.333   2
  -1  -5  -9 969.859 440.971   2
  -1   5  -9 250.073 129.349   2
  -1  -5 -10-252.738 129.048   2
  -1   5 -10 257.596 206.123   2
   1  -6 -10 142.719 164.959   3
   1  -6 -10 27.6794 109.717   2
   1  -6  -9-41.6256 169.485   2
   1  -6  -9-65.4166 127.069   3
   1  -6  -8 249.567 170.122   2
   1  -6  -8 226.580 147.273   3
   1  -6  -7 661.079 287.935   2
   1  -6  -7 422.654 173.516   3
   1  -6  -6 82.0672 76.5099   3
   1  -6  -6 91.7490 154.257   2
   1  -6  -5 866.730 218.939   3
   1  -6  -5 876.834 254.741   2
   1  -6  -4 354.437 120.251   3
  -1   6   4 364.206 154.945   2
   1  -6  -4 368.777 128.607   2
   1  -6  -3 475.079 140.820   2
  -1   6   3 526.905 138.665   2
   1  -6  -2 22.7897 55.0836   2
  -1   6   2-56.4109 74.4389   2
  -1   6   2 83.4217 52.3818   3
  -1   6   1 1789.48 233.157   1
   1  -6  -1 1855.31 185.352   2
   1   6  -1 1648.81 238.630   4
   1   6   0 1172.28 155.397   3
   1   6   0 868.549 167.339   4
  -1  -6   0 1191.88 182.383   4
   1  -6   0 936.239 144.355   1
   1  -6   1 3179.77 275.117   2
   1   6   1 3540.32 385.695   1
   1   6   1 2948.87 307.783   4
  -1  -6  -1 2993.84 367.612   1
  -1  -6  -1 3537.74 320.961   4
  -1  -6  -1 3119.39 197.813   3
   1   6   2 118.193 48.5077   1
  -1  -6  -2 120.294 77.6508   4
  -1  -6  -2 119.183 90.8650   2
   1  -6   2 217.663 72.9955   2
   1   6   3 17078.6 994.188   1
   1  -6   3 18332.8 945.331   2
  -1  -6  -3 17687.0 1064.92   2
   1   6   3 17251.9 1004.54   2
  -1   6  -3 17439.3 967.765   2
  -1   6  -4 800.198 237.022   2
  -1  -6  -4 1007.18 271.982   2
   1  -6   4 1399.34 292.334   2
  -1  -6  -5 426.179 204.522   2
  -1   6  -5-55.8370 108.003   2
  -1   6  -6 19.9623 116.946   2
  -1  -6  -6-35.5660 81.8757   2
  -1   6  -7 1016.28 350.550   2
  -1  -6  -7 1361.08 393.293   2
  -1   6  -8 63.3865 135.724   2
  -1  -6  -8-82.5329 184.835   2
  -1   6  -9-67.4640 251.222   2
  -1  -6  -9 100.028 206.421   2
  -1   6 -10 124.601 204.865   2
  -1  -6 -10 88.7916 149.422   2
   1  -7 -10 366.171 144.781   3
   1  -7 -10-76.1185 177.646   2
   1  -7  -9 239.021 146.418   3
   1  -7  -9 207.789 174.556   2
   1  -7  -8-31.7336 125.043   2
   1  -7  -8 101.445 95.6426   3
   1  -7  -7-102.951 159.600   2
   1  -7  -7 14.8259 58.1800   3
   1  -7  -6 214.700 156.978   2
   1  -7  -6 444.477 170.413   3
   1  -7  -5 1176.17 284.026   2
   1  -7  -5 1515.59 277.827   3
   1  -7  -4 2141.52 355.478   2
  -1   7   4 2644.58 382.433   2
   1  -7  -4 2291.34 289.642   3
   1  -7  -3 730.689 185.477   2
  -1   7   3 732.735 177.815   2
  -1   7   2 456.016 102.906   3
   1  -7  -2 456.844 112.745   2
   1  -7  -1 1145.27 164.172   2
  -1   7   1 1196.87 213.993   1
   1   7  -1 1298.74 229.217   4
   1  -7   0 4285.85 353.222   1
   1   7   0 4142.55 380.741   4
  -1  -7   0 4078.29 357.322   4
   1   7   0 3863.77 290.130   3
  -1  -7  -1 337.977 125.058   1
   1   7   1 634.111 144.186   1
   1   7   1 724.546 161.427   4
  -1  -7  -1 733.228 157.863   4
   1  -7   2 487.742 173.030   2
   1   7   2 551.150 188.496   1
  -1  -7  -2 419.388 188.967   2
  -1  -7  -2 616.778 154.572   4
   1  -7   3 12518.8 797.197   2
   1   7   3 11700.5 837.091   1
  -1  -7  -3 10005.7 829.526   2
  -1  -7  -4 1688.51 378.791   2
   1  -7   4 1859.32 348.156   2
  -1  -7  -5 395.807 194.116   2
  -1   7  -5 125.427 113.465   2
  -1   7  -6 62.2987 163.855   2
  -1  -7  -6 209.555 188.216   2
  -1   7  -7-42.2350 125.982   2
  -1  -7  -7 403.850 240.175   2
  -1  -7  -8-78.1822 99.8756   2
  -1   7  -8 3.20470 139.527   2
  -1  -7  -9-189.486 297.129   2
  -1  -7 -10 42.9345 116.513   2
   1  -8 -10 799.171 829.758   2
   1  -8  -9-172.160 135.075   3
   1  -8  -9 11.9627 134.242   2
   1  -8  -8-37.6585 69.2102   3
   1  -8  -8 465.794 259.206   2
   1  -8  -7 757.268 234.645   3
   1  -8  -7 302.669 222.102   2
   1  -8  -6 51.1815 34.2342   3
   1  -8  -6 57.4112 66.6957   2
   1  -8  -5 857.061 180.042   3
   1  -8  -5 1198.48 305.792   2
   1  -8  -4 2547.43 390.101   2
  -1   8   4 3035.34 412.676   2
  -1   8   3 216.395 65.7587   2
   1  -8  -3 141.728 64.9451   2
  -1   8   2-18.4938 49.2626   3
  -1   8   2 99.6224 93.7325   1
   1  -8  -2 24.8401 75.0537   2
   1   8  -1 930.365 190.124   4
  -1   8   1 930.916 184.501   1
   1   8   0 826.929 187.127   4
   1   8   0 903.070 143.773   3
   1  -8   0 793.984 166.777   1
  -1  -8   0 774.754 156.094   4
  -1  -8   0 998.085 236.538   1
   1   8   1 798.916 168.567   4
  -1  -8  -1 582.222 139.730   4
  -1  -8  -1 664.937 199.690   1
   1  -8   2 145.584 71.9518   2
  -1  -8  -2-1.66788 86.6861   2
  -1  -8  -2 175.441 86.6234   4
   1   8   2 247.209 136.790   1
   1  -8   3 506.622 173.259   2
  -1  -8  -3 580.341 177.375   4
  -1  -8  -3 457.931 170.784   2
   1   8   3 501.207 214.731   1
   1  -8   4 271.323 108.817   2
  -1  -8  -4 470.344 242.504   2
  -1  -8  -5 47.9091 112.721   2
  -1  -8  -6 605.181 239.077   2
  -1  -8  -7 376.169 231.103   2
  -1  -8  -8-180.215 247.616   2
  -1  -8  -9 441.656 291.518   2
  -1  -8 -10-32.6685 133.294   2
   1  -9 -10 442.781 340.987   2
   1  -9  -9 348.171 189.684   3
   1  -9  -9 395.261 299.201   2
   1  -9  -8 298.771 223.032   2
   1  -9  -8 307.226 183.776   3
   1  -9  -7 437.995 237.275   2
   1  -9  -7 238.196 127.875   3
   1  -9  -6-116.918 77.2717   3
   1  -9  -6 115.332 201.266   2
   1  -9  -5 455.737 144.937   3
   1  -9  -5 454.650 206.632   2
  -1   9   4 1046.23 258.884   2
   1  -9  -4 116.932 59.7538   2
   1  -9  -3 1929.52 307.219   2
  -1   9   2 328.012 152.328   1
   1  -9  -2 408.811 142.654   2
   1   9  -1 412.112 164.450   4
  -1   9   1 271.719 75.2781   1
  -1  -9   0 2051.00 342.603   1
   1   9   0 1314.85 177.812   3
   1   9   0 1397.06 236.873   4
   1  -9   0 1338.08 233.016   1
  -1  -9   0 1415.72 227.654   4
  -1  -9  -1-3.43362 60.6559   1
  -1  -9  -1 59.8233 43.6326   4
   1   9   1-56.6575 54.0234   4
  -1  -9  -2 1077.54 210.855   4
   1   9   2 1322.35 298.289   1
  -1  -9  -2 1072.54 257.950   2
   1  -9   2 1217.28 227.844   2
   1  -9   3 545.763 166.934   2
  -1  -9  -3 467.401 180.119   2
  -1  -9  -3 502.584 166.809   4
  -1  -9  -4 25.9286 104.335   2
  -1  -9  -5 239.008 181.478   2
  -1  -9  -6 65.0553 179.813   2
  -1  -9  -7 359.107 252.984   2
  -1  -9  -8 112.957 118.475   2
  -1  -9  -9 4.92204 156.945   2
  -1  -9 -10 239.132 246.322   2
   1 -10 -10 90.2578 121.939   2
   1 -10  -9-57.1522 75.0831   2
   1 -10  -8 247.049 144.047   3
   1 -10  -8 220.521 169.225   2
   1 -10  -7 442.135 164.832   3
   1 -10  -7 711.778 284.128   2
   1 -10  -6 177.908 88.7659   3
   1 -10  -6 488.678 212.023   2
   1 -10  -5 842.607 247.830   2
  -1  10   4 341.531 179.966   2
   1 -10  -4 319.459 150.090   2
   1 -10  -3 148.435 71.9602   2
  -1  10   2 2391.50 369.088   1
   1  10  -2 1696.64 312.479   4
   1 -10  -2 2245.18 311.854   2
  -1  10   1 1007.82 228.718   1
   1  10  -1 726.071 184.374   4
   1  10   0 12444.2 582.406   3
  -1 -10   0 12706.0 695.849   4
  -1 -10   0 12866.5 917.317   1
   1  10   0 12044.3 707.939   4
   1 -10   0 12141.8 747.453   1
   1 -10   1 509.463 154.177   1
   1  10   1 552.608 140.615   4
  -1 -10  -1 561.497 150.213   4
  -1 -10  -1 440.295 180.198   1
  -1 -10  -2-47.0235 75.5988   2
   1 -10   2 37.2751 37.8116   2
  -1 -10  -2 47.0322 69.7643   4
   1 -10   3-85.9147 79.0816   2
  -1 -10  -3 24.8776 35.7896   4
  -1 -10  -3-18.1325 109.574   2
  -1 -10  -4 179.553 68.0273   4
  -1 -10  -4 29.0023 101.135   2
  -1 -10  -5 150.254 171.383   2
  -1 -10  -6 303.427 218.632   2
  -1 -10  -7 2511.81 580.087   2
  -1 -10  -8-229.743 225.062   2
  -1 -10  -9 524.300 320.987   2
   1 -11 -10 114.837 137.482   2
   1 -11  -9-85.2961 110.888   2
   1 -11  -8-62.5986 104.202   3
   1 -11  -8-67.7378 126.918   2
   1 -11  -7 78.3502 84.4269   2
   1 -11  -6 344.769 217.804   2
   1 -11  -5 284.837 156.040   2
   1 -11  -4 552.748 203.848   2
   1 -11  -3 778.270 197.440   2
   1 -11  -3 748.742 102.089   4
   1 -11  -2 118.658 60.7565   2
  -1  11   2 93.0306 111.912   1
   1  11  -2 65.3505 78.3446   4
   1  11  -1 8073.99 637.300   4
  -1  11   1 9195.47 702.402   1
   1 -11   0 1198.18 253.636   1
   1  11   0 1077.81 172.406   3
   1  11   0 951.365 205.946   4
  -1 -11   0 875.651 280.853   1
  -1 -11  -1-29.5477 72.6415   1
   1 -11   1-21.2025 75.4611   1
  -1 -11  -1 192.338 129.116   4
   1  11   1 40.4835 56.2352   4
  -1 -11  -2 70.5674 73.0597   4
  -1 -11  -2-56.9295 49.8528   1
   1 -11   2 0.84492 71.5875   2
  -1 -11  -3 12.9173 94.7553   2
  -1 -11  -3 417.891 121.236   4
   1 -11   3 583.580 191.428   2
  -1 -11  -4 497.047 165.553   2
  -1 -11  -4 418.170 144.805   4
  -1 -11  -5 1223.07 339.537   2
  -1 -11  -6 36.3367 97.0202   2
  -1 -11  -7 354.665 200.522   2
  -1 -11  -8 535.778 320.064   2
  -1 -11  -9-17.2473 135.710   2
   1 -12  -9-135.950 178.096   2
   1 -12  -8 238.343 189.394   2
   1 -12  -7 107.303 54.0115   2
   1 -12  -6-111.945 46.2782   2
   1 -12  -5 297.387 157.140   2
   1 -12  -4-12.8521 83.4920   2
   1 -12  -4 12.2457 33.6002   4
   1 -12  -3 56.2943 33.7577   2
   1 -12  -2-47.5950 84.4754   2
   1  12  -2-153.032 97.2539   4
   1  12  -1 1745.55 306.160   4
  -1  12   1 1589.58 302.568   1
   1 -12   0 1565.24 325.790   1
   1  12   0 966.072 169.211   3
  -1 -12   0 995.348 272.491   1
   1  12   0 880.532 205.809   4
  -1  12   0 959.997 138.956   4
   1  12   1 2520.63 347.807   4
  -1 -12  -1 1835.94 274.283   4
   1 -12   1 2202.16 343.624   1
  -1 -12  -1 1510.14 339.977   1
  -1 -12  -2 177.167 110.982   1
  -1 -12  -2 15.7559 39.4593   4
   1 -12   3-28.5997 64.7854   2
  -1 -12  -3-91.6298 103.634   4
  -1 -12  -3 154.693 145.948   2
  -1 -12  -4 83.5878 52.6371   4
  -1 -12  -4 142.731 210.562   2
  -1 -12  -5 133.684 41.3941   3
  -1 -12  -5 101.719 84.4588   4
  -1 -12  -5-13.6613 172.112   2
  -1 -12  -6 147.783 62.4657   3
  -1 -12  -6 89.6252 64.8648   2
  -1 -12  -7-14.6304 124.622   2
  -1 -12  -8 166.114 230.344   2
  -1 -12  -9 516.728 312.341   2
   1 -13  -9 137.017 111.113   2
   1 -13  -8 433.696 257.948   2
   1 -13  -7 219.692 137.662   2
   1 -13  -6 531.158 249.980   2
   1 -13  -5 1028.22 305.917   2
   1 -13  -4 224.902 70.1151   4
   1 -13  -4 153.206 128.220   2
   1 -13  -3 882.608 245.124   2
   1  13  -2 32.4462 38.5887   4
   1 -13  -2 204.295 133.808   2
   1  13  -1 42.8167 52.8760   4
   1 -13   0 3052.38 430.337   1
  -1 -13   0 2613.31 475.346   1
   1  13   0 2358.17 278.370   3
  -1  13   0 2601.98 241.393   4
   1  13   0 2283.09 328.728   4
   1 -13   1 1067.62 249.296   1
   1  13   1 627.279 173.845   4
  -1 -13  -1 949.383 299.637   1
  -1 -13  -1 1143.09 211.080   4
  -1 -13  -2 1.18673 95.6624   1
  -1 -13  -2-91.4947 56.8839   4
  -1 -13  -3 1876.88 399.547   2
  -1 -13  -3 2035.87 301.808   4
  -1 -13  -4 634.532 230.717   2
  -1 -13  -4 868.516 226.305   4
  -1 -13  -5 869.945 272.887   2
  -1 -13  -5 1070.12 246.089   4
  -1 -13  -6 288.602 203.363   2
  -1 -13  -7-20.7673 109.787   2
  -1 -13  -8 6.50149 130.055   2
  -1 -13  -9 329.152 248.077   2
   1 -14  -9-8.62303 179.287   2
   1 -14  -8 1364.73 416.797   2
   1 -14  -7 336.275 167.497   2
   1 -14  -6 405.065 214.410   2
   1 -14  -5-25.8096 57.0178   2
   1 -14  -4 1064.07 132.891   4
   1 -14  -4 1229.48 295.422   2
   1 -14  -3 145.679 88.4749   2
   1  14  -3 204.844 150.255   4
   1 -14  -2 108.439 114.861   2
   1  14  -2 102.203 123.445   4
   1  14  -1-27.9284 55.5564   4
  -1 -14   0 1247.20 327.438   1
   1 -14   0 1890.00 357.851   1
  -1  14   0 1578.15 193.204   4
   1  14   0 1453.60 262.728   4
   1  14   0 1392.17 219.594   3
   1  14   1 1573.77 269.016   4
  -1 -14  -1 998.847 296.638   1
   1 -14   1 1243.68 288.044   1
  -1 -14  -1 1635.42 265.415   4
  -1 -14  -2 23.5153 59.6380   1
  -1 -14  -2-78.5041 90.3257   4
  -1 -14  -3 390.349 108.478   4
  -1 -14  -3 572.400 210.765   2
  -1 -14  -4 584.446 164.538   4
  -1 -14  -4 524.609 253.095   2
  -1 -14  -5 64.3977 103.940   4
  -1 -14  -5 83.6015 121.651   2
  -1 -14  -6 326.405 169.221   2
  -1 -14  -7 904.575 330.318   2
  -1 -14  -8 509.003 332.199   2
  -1 -14  -9 247.121 297.777   2
   1 -15  -9 38.6870 94.3590   2
   1 -15  -8 392.406 253.588   2
   1 -15  -7 162.833 149.502   2
   1 -15  -6-60.8344 84.3251   2
   1 -15  -5 1365.63 336.202   2
   1 -15  -4 2868.60 466.761   2
   1  15  -3-66.9130 108.009   4
   1 -15  -3 203.794 137.269   2
   1  15  -2 35.1418 66.0407   4
   1 -15  -2 149.490 93.9620   2
  -1 -15   1 366.312 141.081   1
   1  15  -1 536.843 192.252   4
  -1 -15   0-95.1520 92.1144   1
   1 -15   0-5.32595 57.7197   1
   1  15   0-25.8671 63.2385   3
  -1  15   0-31.0565 47.0648   4
   1  15   0 134.337 99.6875   4
   1  15   1 1393.24 263.530   4
  -1 -15  -1 389.927 143.363   1
   1 -15   1 1327.50 313.065   1
  -1 -15  -2 286.949 120.443   4
  -1 -15  -2 283.865 193.184   1
   1 -15   2 396.793 187.101   1
  -1 -15  -3 58.9327 117.271   4
  -1 -15  -3-20.3156 104.651   2
  -1 -15  -4 27.7350 94.2046   4
  -1 -15  -4-113.420 154.954   2
  -1 -15  -5-4.03487 95.3981   2
  -1 -15  -6-211.029 293.759   2
  -1 -15  -7 299.622 266.169   2
  -1 -15  -8 137.825 97.3144   2
   1 -16  -8 23.2598 67.2868   2
   1 -16  -7 205.039 209.040   2
   1 -16  -6 464.481 260.205   2
   1 -16  -5 301.667 195.557   2
   1 -16  -4 3466.48 527.123   2
   1 -16  -3 42.1567 70.1761   2
   1  16  -3 156.729 149.694   4
   1  16  -2 28.9635 77.9438   4
   1 -16  -2 156.621 104.501   2
   1  16  -1-12.8148 103.331   4
  -1 -16   1 119.667 129.545   1
   1 -16   0 947.465 287.774   1
  -1  16   0 841.883 144.511   4
   1  16   0 814.093 208.894   4
  -1 -16   0 929.699 308.629   1
   1  16   0 874.193 179.992   3
  -1  16  -1 240.400 97.0456   4
  -1 -16  -1 678.562 270.791   1
   1  16   1 521.714 167.948   4
   1 -16   1 528.604 204.375   1
  -1 -16  -2 112.509 75.3795   4
   1 -16   2 236.793 129.721   1
  -1 -16  -2 85.2014 115.185   1
  -1 -16  -3 880.189 179.308   4
  -1 -16  -3 1052.90 349.172   2
  -1 -16  -4 2391.38 319.129   4
  -1 -16  -4 2164.44 516.786   2
  -1 -16  -5 554.512 264.003   2
  -1 -16  -6 432.380 228.372   2
  -1 -16  -7 226.328 61.7562   2
  -1 -16  -8 435.121 343.218   2
   1 -17  -8-86.6331 180.940   2
   1 -17  -7 155.790 177.335   2
   1 -17  -6-56.7196 141.498   2
   1 -17  -5-30.4115 80.4334   2
   1  17  -4 345.367 224.362   4
   1 -17  -4 203.294 117.332   2
   1 -17  -3 466.046 171.764   2
   1  17  -3 929.255 276.679   4
   1 -17  -2 65.1595 61.4927   2
   1  17  -2 16.6124 72.0166   4
   1  17  -1 258.823 122.415   4
  -1 -17   1 339.788 171.068   1
   1  17   0 102.216 105.446   4
   1  17   0 128.570 88.9207   3
  -1  17   0 98.1756 58.9973   4
  -1 -17   0-148.711 167.553   1
   1 -17   0 36.4875 124.944   1
  -1 -17  -1 66.4882 73.7373   1
  -1  17  -1 176.276 67.0993   4
   1  17   1 108.546 92.4406   4
   1 -17   1 264.497 161.707   1
  -1 -17  -2 319.194 132.536   4
   1 -17   2 510.636 194.551   1
  -1 -17  -3 5009.59 455.887   4
  -1 -17  -3 4957.66 706.647   2
  -1 -17  -4-209.195 173.743   2
  -1 -17  -5 677.930 275.426   2
  -1 -17  -6 276.567 191.534   2
  -1 -17  -7 194.419 142.379   2
  -1 -17  -8 110.017 118.561   2
   1 -18  -8 814.018 316.533   2
   1 -18  -7 29.0137 160.586   2
   1 -18  -6-42.0353 66.2958   2
   1 -18  -5 1971.70 442.102   2
   1 -18  -4 464.897 199.044   2
   1  18  -4 126.263 90.7139   4
   1 -18  -3 136.482 112.245   2
   1  18  -3 183.956 136.402   4
   1 -18  -2-7.49287 80.4079   2
   1  18  -2 137.274 122.448   4
  -1 -18   1 636.481 269.250   1
   1  18  -1 393.854 179.117   4
  -1 -18   0 422.743 220.126   1
  -1  18   0 454.720 106.700   4
   1 -18   0 623.911 277.166   1
   1  18   0 502.627 166.103   4
   1  18   0 326.432 110.395   3
   1  18   1 216.622 99.3596   4
  -1 -18  -1-42.7397 55.2322   1
   1 -18   1 174.856 185.167   1
  -1  18  -1 424.051 125.656   4
   1 -18   2-10.7133 98.0353   1
  -1 -18  -3 124.280 105.241   2
  -1 -18  -4 2787.99 588.476   2
  -1 -18  -5-143.342 142.616   2
  -1 -18  -6 190.013 181.344   2
  -1 -18  -7 146.340 194.548   2
   1 -19  -7 341.951 240.521   2
   1 -19  -6 7.14085 120.822   2
   1  19  -5 29.8079 180.549   4
   1 -19  -5 645.410 281.783   2
   1 -19  -4-48.8993 123.579   2
   1  19  -4 242.601 63.4355   4
   1 -19  -3 189.515 54.9686   2
   1  19  -3 567.093 263.900   4
  -1 -19   2-13.8895 131.358   1
   1  19  -2 82.7843 120.487   4
   1 -19  -2-122.884 79.9230   2
  -1 -19   1 327.780 214.930   1
   1  19  -1 188.514 139.880   4
   1  19   0 280.283 121.150   3
  -1  19   0 194.248 77.3161   4
  -1 -19   0 293.246 171.095   1
   1 -19   0 208.312 150.374   1
   1  19   0 47.9773 38.0959   4
   1  19   1 189.768 82.8120   4
  -1 -19  -1-13.3024 233.878   1
  -1  19  -1 157.754 106.991   4
   1 -19   1 185.112 195.548   1
   1 -19   2 722.629 256.123   1
  -1  19  -2 550.999 193.534   4
   1 -19   3-142.309 181.018   1
  -1 -19  -3 542.953 274.264   2
  -1 -19  -4 727.731 265.620   2
  -1 -19  -5-22.1591 78.6123   2
  -1 -19  -6 37.8942 114.964   2
  -1 -19  -7 179.335 101.935   2
   1 -20  -7 888.770 360.118   2
   1  20  -6 436.255 285.998   4
   1 -20  -6 469.880 186.875   2
   1 -20  -5 92.5227 136.575   2
   1  20  -5 318.764 240.339   4
   1  20  -4 31.6734 71.1093   4
   1 -20  -4 315.573 184.459   2
   1 -20  -3 23.9829 124.013   2
   1  20  -3-94.5986 165.769   4
  -1 -20   2 113.435 98.6423   1
   1 -20  -2-12.1558 98.5974   2
   1  20  -2 38.8939 69.7035   4
   1  20  -1 79.4690 69.5205   4
  -1 -20   1 7.95754 137.779   1
   1  20   0-26.8445 46.4437   3
  -1 -20   0-76.0422 135.104   1
   1 -20   0-74.2088 88.4685   1
   1  20   0-11.7979 55.8059   4
   1 -20   1 740.625 275.932   1
  -1 -20  -1 968.501 404.525   1
   1  20   1 788.127 207.919   4
  -1  20  -1 897.684 188.155   4
  -1  20  -2 111.053 91.3626   4
   1 -20   2-250.365 198.786   1
  -1 -20  -3 118.834 118.043   2
   1 -20   3 112.886 191.925   1
  -1 -20  -4 857.044 371.332   2
  -1 -20  -5 502.738 361.557   2
  -1 -20  -6-54.2122 250.172   2
   1 -21  -6 22.5428 145.399   2
   1  21  -6-66.1092 128.635   4
   1 -21  -5 30.1901 54.4120   2
   1  21  -5-9.05837 181.206   4
   1  21  -4 1415.18 376.999   4
   1 -21  -4 1179.90 336.296   2
   1 -21  -3 674.076 207.966   2
   1  21  -3 634.357 212.444   4
   1 -21  -2 113.951 148.765   2
   1  21  -2 57.1482 61.9445   4
  -1 -21   2 150.040 166.090   1
   1  21  -1 23.8136 85.7789   3
  -1 -21   1 257.993 155.165   1
   1  21  -1-6.35166 115.877   4
  -1 -21   0 24.6585 116.656   1
   1  21   0 313.049 155.251   4
   1 -21   0 377.977 201.093   1
  -1 -21  -1-29.6098 71.6735   1
   1 -21   1-2.51392 138.834   1
   1  21   1 162.399 111.643   4
   1 -21   2 749.389 280.341   1
  -1  21  -2 983.182 237.417   4
  -1  21  -3 522.091 219.129   4
  -1 -21  -3 378.346 234.554   2
   1 -21   3 145.176 128.086   1
  -1 -21  -4 255.023 174.523   2
  -1 -21  -5 716.159 285.916   2
  -1 -21  -6-292.437 279.630   2
   1  22  -6 193.633 230.527   4
   1  22  -5-178.916 56.1865   4
   1  22  -4-273.527 208.667   4
   1 -22  -4-105.179 113.806   2
  -1 -22   3-165.832 219.129   1
   1 -22  -3 309.631 227.973   2
   1  22  -3-63.9786 126.263   4
   1 -22  -2 258.777 133.673   2
   1  22  -2 179.320 159.221   4
  -1 -22   2 67.4225 162.571   1
   1  22  -1 198.004 139.535   4
  -1 -22   1 48.9120 87.4307   1
  -1 -22   0 2203.40 542.121   1
   1 -22   0 2118.79 488.797   1
  -1 -22  -1 239.485 197.165   1
   1 -22   1 177.294 173.804   1
   1 -22   2-18.4478 62.4395   1
  -1 -22  -2 340.935 189.439   2
   1 -22   3 207.094 117.413   1
  -1 -22  -3 94.1754 86.0048   2
  -1 -22  -4 96.0122 153.561   2
   1 -22   4 1.98230 77.6895   1
  -1 -22  -5-801.315 333.100   2
   1  23  -5 16.3767 125.531   4
   1  23  -4 71.9675 164.251   4
   1  23  -3 146.546 202.352   4
  -1 -23   3 355.921 188.737   1
  -1 -23   2-176.348 228.342   1
   1 -23  -2 123.015 182.212   2
   1  23  -2 16.1701 140.024   4
  -1 -23   1 795.407 342.554   1
  -1 -23   0-72.5741 212.982   1
  -1 -23  -1 140.502 171.702   1
   1 -23   1 209.667 274.786   1
  -1 -23  -2 352.067 226.830   2
   1 -23   2 5.11316 120.925   1
   1 -23   3 499.544 247.054   1
  -1 -23  -3 249.765 64.7409   2
   1 -23   4 27.1686 159.627   1
  -1 -23  -4 241.378 222.012   2
  -1 -23  -5 214.035 173.468   2
  -1 -24   4 380.121 239.159   1
   1  24  -4 197.091 221.275   4
  -1 -24   3 114.653 183.023   1
  -1 -24   2 492.386 296.897   1
  -1 -24   1 983.773 383.419   1
  -1 -24   0 291.696 298.652   1
   1 -24   1 100.635 127.107   1
  -1 -24  -1 409.949 219.193   1
   1 -24   2-29.8007 69.5624   1
  -1 -24  -2 33.9485 169.004   2
  -1 -24  -3-246.938 266.728   2
   1 -24   3 142.276 142.256   1
  -1 -24  -4-19.4332 155.519   2
   1 -24   4-41.1177 125.183   1
  -1 -25   3 725.895 321.480   1
  -1 -25   2 106.253 195.962   1
  -1 -25   1-3.01371 181.398   1
  -1 -25   0 371.129 252.716   1
  -1 -25  -1 9.69834 103.084   1
   1 -25   1-135.288 171.770   1
  -1 -25  -2 318.558 240.481   2
   1 -25   2-64.5671 156.358   1
   1 -25   3 375.172 290.427   1
  -1 -25  -3-48.8937 103.297   2
  -1 -26   1 326.594 290.282   1
  -1 -26   0-230.496 248.306   1
   1 -26   1 48.6715 84.9523   1
   2   0 -10-176.467 187.435   3
   2   0  -9-181.371 185.564   3
   2   0  -8 366.621 228.886   3
   2   0  -7 27.6543 116.835   3
   2   0  -6 140.623 153.372   3
   2   0  -5-12.5498 58.1499   3
   2   0  -4 79.3313 90.9462   3
  -2   0   4 36.9246 107.813   2
  -2   0   3 138.841 59.6999   2
   2   0  -3-21.7820 93.4366   3
  -2   0   2 3523.99 387.043   3
   2   0  -2 4004.81 418.009   3
   2   0  -2 3569.81 368.343   4
   2   0  -1 11.5153 76.2393   4
  -2   0   1-58.6852 104.329   4
  -2   0   0 30537.3 991.298   4
   2   0   0 29558.4 992.076   4
  -2   0  -1-30.3477 37.9003   1
  -2   0  -1 165.042 107.023   2
  -2   0  -1 121.938 82.7884   4
  -2   0  -2-26.2476 99.0583   2
   2   0   2 11.4607 48.8686   1
   2   0   2 114.492 88.3249   2
  -2   0  -3 26.0763 74.6314   2
   2   0   3 133.485 65.1474   2
   2   0   4 508.481 165.232   2
  -2   0  -4 519.198 205.103   2
  -2   0  -5 100.613 133.674   2
  -2   0  -6 208.454 117.675   2
  -2   0  -7-150.638 162.665   2
  -2   0  -8 88.5294 169.700   2
  -2   0  -9 339.498 250.788   2
  -2   0 -10 202.575 160.288   2
   2   1 -10 410.841 220.612   3
   2  -1 -10 533.112 255.913   3
   2  -1  -9-106.359 132.634   3
   2   1  -9 89.4489 183.648   3
   2  -1  -8 131.567 92.9549   2
   2  -1  -8 493.928 245.433   3
   2  -1  -7-13.4007 89.4850   3
   2  -1  -7 103.179 117.955   2
   2  -1  -6-92.2488 156.024   3
   2   1  -6-43.6097 93.9156   3
   2  -1  -6 243.430 168.355   2
   2  -1  -5 683.578 229.305   3
   2   1  -5 283.417 146.712   3
   2  -1  -5 382.292 175.622   2
  -2   1   4 1673.92 299.123   2
  -2  -1   4 1784.89 329.855   2
   2  -1  -4 1286.85 267.219   3
   2   1  -4 1761.92 339.116   3
   2   1  -3 719.895 206.017   3
  -2  -1   3 1013.18 233.512   2
  -2   1   3 735.535 176.281   2
   2  -1  -3 749.888 206.817   3
   2   1  -2 3893.76 426.872   3
  -2   1   2 4114.26 358.060   2
  -2   1   2 4340.91 425.218   3
   2   1  -2 4074.10 407.542   4
   2  -1  -2 4398.50 391.613   4
  -2  -1   2 4008.73 408.120   3
  -2  -1   1 14009.1 715.907   3
  -2   1   1 13676.0 649.991   4
   2   1  -1 14144.9 705.648   4
  -2  -1   1 13556.9 697.573   4
   2  -1  -1 14392.8 660.112   4
  -2  -1   0 177.997 77.0509   4
   2   1   0 63.8269 58.3371   4
  -2   1   0 108.508 91.3955   4
   2  -1   0 5.59580 63.4780   4
  -2  -1  -1 8470.05 554.783   2
  -2  -1  -1 8318.71 449.737   1
  -2   1  -1 7863.24 487.246   2
  -2   1  -1 8703.40 559.861   4
  -2  -1  -1 8664.53 583.639   4
   2   1   2 5993.33 429.909   1
   2  -1   2 6549.95 502.710   2
   2   1   2 6462.80 528.154   2
  -2   1  -2 5917.96 499.909   2
  -2  -1  -2 5622.19 513.816   2
  -2   1  -3 242.386 102.122   2
  -2  -1  -3 182.348 94.0928   2
   2   1   3 324.117 138.152   2
   2  -1   3 370.197 153.044   2
  -2  -1  -4 872.404 278.834   2
   2  -1   4 944.716 254.104   2
   2   1   4 449.283 166.786   2
  -2   1  -4 971.225 274.740   2
  -2  -1  -5 2.16310 76.7994   2
  -2   1  -5 10.1332 46.0990   2
  -2   1  -6 4222.00 663.726   2
  -2  -1  -6 3786.33 633.219   2
  -2   1  -7 679.752 310.479   2
  -2  -1  -7 1102.84 361.977   2
  -2   1  -8 301.285 95.0333   2
  -2  -1  -8 68.1903 236.203   2
  -2  -1  -9-236.983 204.840   2
  -2   1  -9 130.239 156.758   2
  -2  -1 -10 951.297 438.011   2
  -2   1 -10-44.1862 221.033   2
   2   2 -10 20.5873 95.6580   3
   2  -2 -10-30.7719 145.491   3
   2  -2  -9 225.125 283.320   2
   2  -2  -9 163.528 163.016   3
   2  -2  -8 242.088 159.992   2
   2  -2  -8 148.102 81.4876   3
   2  -2  -7 198.776 215.802   2
   2  -2  -7-221.724 215.470   3
   2  -2  -6 268.247 178.802   2
   2  -2  -6 215.006 140.910   3
   2  -2  -5 434.547 207.496   3
   2   2  -5 120.623 141.249   3
   2  -2  -5 479.113 181.741   2
  -2   2   4 1432.54 270.147   2
   2  -2  -4 1647.81 301.009   3
   2   2  -4 1788.92 353.158   3
   2  -2  -4 1682.72 306.251   2
  -2  -2   4 1812.72 320.918   2
   2  -2  -3 493.491 151.023   3
  -2   2   3 632.766 186.879   3
   2   2  -3 500.311 172.510   3
  -2   2   3 721.711 181.760   2
  -2   2   2 66.6538 74.2015   3
  -2  -2   2 64.2426 88.2583   3
  -2   2   2 97.7267 31.2790   2
   2   2  -2 53.3636 35.6892   4
   2  -2  -2 158.431 100.150   4
   2   2  -2 274.947 110.502   3
  -2   2   1 51563.8 1210.39   4
   2   2  -1 52378.4 1409.19   4
  -2  -2   1 53564.2 1399.90   3
   2  -2  -1 52302.7 1209.89   4
  -2  -2   1 53722.0 1409.46   4
   2   2   0 5891.43 467.194   4
  -2  -2   0 5548.16 452.804   4
  -2   2   0 6066.81 423.667   4
   2  -2   0 5663.03 408.590   4
   2  -2   1 1960.49 222.279   2
  -2  -2  -1 1550.18 242.333   4
  -2   2  -1 1704.85 213.680   2
  -2  -2  -1 1664.80 229.221   1
   2   2   2 1768.32 251.145   1
  -2   2  -2 1532.07 249.987   2
  -2  -2  -2 1360.21 270.205   2
   2  -2   2 1394.67 228.259   2
  -2  -2  -3 725.099 214.389   2
   2  -2   3 572.995 176.402   2
   2   2   3 699.036 205.387   2
  -2   2  -3 423.218 147.330   2
  -2  -2  -4-28.1476 99.2692   2
  -2   2  -4 67.2414 69.8407   2
  -2  -2  -5 358.654 198.156   2
  -2   2  -5 217.343 165.009   2
  -2   2  -6 2224.23 486.032   2
  -2  -2  -6 2421.61 501.721   2
  -2   2  -7 461.477 211.147   2
  -2  -2  -7 688.504 304.583   2
  -2   2  -8-38.9372 83.7207   2
  -2  -2  -8-260.247 90.9070   2
  -2   2  -9 104.034 145.607   2
  -2  -2  -9 102.203 218.808   2
  -2   2 -10 430.881 287.684   2
  -2  -2 -10 352.555 325.045   2
   2  -3 -10 59.9330 176.586   3
   2  -3 -10-389.256 288.895   2
   2  -3  -9 119.836 84.3493   3
   2  -3  -9 371.751 267.316   2
   2  -3  -8 1739.92 470.524   2
   2  -3  -8 2032.69 459.340   3
   2  -3  -7-120.346 139.923   3
   2  -3  -7 131.198 184.487   2
   2  -3  -6 721.512 263.696   2
   2  -3  -6 974.140 302.105   3
   2  -3  -5-3.10684 130.127   2
   2  -3  -5 163.171 160.217   3
  -2   3   5-44.6792 81.7787   2
   2  -3  -4 1093.20 254.211   3
  -2  -3   4 1231.88 289.172   2
  -2   3   4 1221.11 249.482   2
   2   3  -4 845.766 217.864   3
   2  -3  -4 1504.39 280.400   2
   2   3  -3 1278.63 270.757   3
  -2   3   3 1102.59 225.831   3
   2  -3  -3 1052.50 206.723   2
  -2   3   3 1584.09 243.783   2
  -2   3   2 939.878 186.374   3
   2   3  -2 1174.98 244.545   3
  -2   3   2 1413.24 192.727   2
   2  -3  -2 1451.50 203.623   4
   2   3  -2 1322.36 246.405   4
  -2  -3   1 38903.5 1209.50   3
  -2  -3   1 39660.1 1259.95   4
   2  -3  -1 41492.2 1021.00   4
  -2   3   1 39912.8 1014.76   4
   2   3  -1 40010.3 1281.48   4
  -2  -3   0 50036.8 1386.68   4
  -2   3   0 50938.9 764.680   2
   2   3   0 48518.4 1382.12   4
  -2   3   0 51362.0 1185.49   4
  -2  -3  -1-10.5821 53.4349   1
  -2  -3  -1-58.3584 100.683   4
   2  -3   1 34.1031 53.3049   2
  -2   3  -1-50.7403 64.0218   2
   2   3   1-27.6389 58.4948   4
   2   3   2 1069.05 191.371   1
   2  -3   2 1292.64 218.457   2
  -2  -3  -2 951.310 213.150   4
  -2  -3  -2 1256.80 236.507   2
  -2   3  -2 1117.53 213.518   2
   2   3   3 2785.40 418.531   2
   2   3   3 3037.97 373.179   1
  -2  -3  -3 2676.64 405.684   2
  -2   3  -3 2999.92 402.416   2
   2  -3   3 2616.93 350.105   2
  -2  -3  -4 5008.94 629.311   2
  -2   3  -4 4998.01 586.395   2
   2  -3   4 5242.44 578.006   2
  -2  -3  -5 377.510 175.702   2
  -2   3  -5 416.770 142.159   2
  -2  -3  -6-49.5695 157.698   2
  -2   3  -6 161.422 129.044   2
  -2   3  -7 110.558 99.3711   2
  -2  -3  -7-9.62145 86.7525   2
  -2   3  -8-164.793 122.459   2
  -2  -3  -8 23.8120 102.077   2
  -2   3  -9 29.8037 143.289   2
  -2  -3  -9 227.963 144.499   2
  -2   3 -10 354.572 274.201   2
  -2  -3 -10 200.434 228.424   2
   2  -4 -10-37.4065 118.397   3
   2  -4 -10 202.467 140.615   2
   2  -4  -9 50.7275 130.083   3
   2  -4  -9-202.848 199.514   2
   2  -4  -8 955.107 297.240   3
   2  -4  -8 1113.05 372.109   2
   2  -4  -7 272.534 116.329   3
   2  -4  -7 20.1621 104.898   2
   2  -4  -6 87.5868 103.832   2
   2  -4  -6 214.560 149.354   3
   2  -4  -5 1135.55 266.754   3
   2  -4  -5 825.504 242.223   2
  -2   4   5 667.564 163.426   2
  -2  -4   4 1005.05 269.013   2
   2  -4  -4 649.170 183.421   3
   2  -4  -4 637.164 180.395   2
  -2   4   4 804.492 215.041   2
  -2   4   3-8.53804 59.4269   3
   2   4  -3-52.7812 89.8059   3
   2  -4  -3-27.5986 59.9408   2
  -2   4   3-28.9301 54.6002   2
  -2   4   2 414.155 138.592   3
   2   4  -2 433.100 142.118   3
   2   4  -2 386.139 136.244   4
  -2   4   2 506.310 114.337   2
   2  -4  -2 424.937 114.243   4
  -2  -4   1 11319.0 652.994   3
  -2  -4   1 9933.08 648.939   4
   2   4  -1 10487.6 674.941   4
  -2   4   1 10202.5 482.308   4
   2  -4  -1 9851.74 472.436   4
   2   4  -1 9861.31 636.871   3
   2   4   0 17468.3 855.091   4
  -2   4   0 16995.2 668.875   4
  -2  -4   0 18872.3 867.663   4
  -2  -4  -1 99.1579 79.3131   1
   2  -4   1 97.8998 29.8964   2
   2   4   1 199.461 109.684   4
  -2  -4  -1 208.346 134.045   4
  -2   4  -1 47.3733 34.1943   2
  -2  -4  -2 26.9743 72.3172   2
   2  -4   2 62.0874 74.8525   2
  -2   4  -2-46.1809 89.9359   2
  -2  -4  -2 89.5342 83.8595   4
   2   4   2-6.09179 49.5169   1
  -2   4  -3 3017.29 396.488   2
   2   4   3 3133.54 406.182   1
   2  -4   3 4071.12 450.847   2
  -2  -4  -3 3229.69 470.793   2
   2   4   3 3825.01 476.814   2
   2  -4   4 3171.75 437.977   2
  -2  -4  -4 2448.93 446.823   2
  -2   4  -4 3001.22 443.305   2
  -2  -4  -5 336.558 224.188   2
  -2   4  -5 591.078 250.598   2
  -2  -4  -6 2327.47 527.836   2
  -2   4  -6 1744.42 425.692   2
  -2  -4  -7 202.822 128.594   2
  -2   4  -7 363.370 235.318   2
  -2   4  -8 184.989 176.388   2
  -2  -4  -8 434.484 200.334   2
  -2   4  -9-154.298 207.456   2
  -2  -4  -9 458.882 310.578   2
  -2   4 -10 158.027 278.331   2
  -2  -4 -10-112.908 134.151   2
   2  -5 -10-34.2822 101.241   3
   2  -5 -10 105.452 221.746   2
   2  -5  -9 54.9884 109.610   3
   2  -5  -9 300.101 184.073   2
   2  -5  -8 115.253 66.2037   3
   2  -5  -8 54.0312 137.009   2
   2  -5  -7 254.836 192.914   3
   2  -5  -7 475.300 237.042   2
   2  -5  -6 99.0515 119.433   3
   2  -5  -6-60.3539 61.0288   2
   2  -5  -5 82.0282 69.9464   2
   2  -5  -5-111.029 143.523   3
  -2   5   5 29.1636 45.1681   2
   2  -5  -4 599.132 184.054   2
   2  -5  -4 357.379 118.253   3
  -2   5   4 392.559 131.400   2
   2   5  -3 625.009 184.462   4
  -2   5   3 747.989 156.220   2
   2   5  -3 462.652 175.203   3
   2  -5  -3 373.126 115.719   2
  -2   5   3 516.701 137.697   3
   2  -5  -3 720.369 168.788   4
  -2   5   2-9.39518 30.1591   2
   2   5  -2 68.0075 65.3305   3
   2   5  -2 172.936 91.5883   4
   2  -5  -2-39.2230 59.8612   2
   2  -5  -2 130.424 70.5125   4
   2   5  -1-94.2555 71.2167   4
   2   5  -1 53.2641 54.0351   3
   2  -5  -1-46.5643 71.2984   4
  -2  -5   1 6.88610 89.7157   3
  -2   5   1 23.0962 30.7387   4
  -2  -5   1-74.3835 72.1258   4
  -2  -5   0 1028.48 206.778   4
  -2   5   0 1003.10 168.105   4
  -2   5   0 883.275 108.099   1
   2   5   0 845.584 196.245   4
  -2  -5   0 1010.82 180.755   3
   2  -5   1 248.782 76.4629   2
  -2   5  -1 163.268 72.6271   2
  -2  -5  -1 110.315 37.5538   4
   2   5   1 195.019 114.522   4
  -2  -5  -1 76.8045 49.0614   1
  -2  -5  -2 849.436 230.481   2
   2   5   2 642.960 195.670   1
   2  -5   2 863.238 192.892   2
  -2  -5  -2 763.279 201.430   4
  -2   5  -2 801.258 169.884   2
   2  -5   3 2316.37 340.145   2
  -2   5  -3 2080.52 326.729   2
  -2  -5  -3 1958.38 363.422   2
   2   5   3 2305.38 374.536   1
   2  -5   4 35.1653 53.4087   2
  -2  -5  -4 197.845 180.566   2
  -2   5  -4 63.0987 42.8569   2
  -2  -5  -5 920.685 311.703   2
  -2   5  -5 1087.79 315.454   2
  -2  -5  -6 32.4006 110.630   2
  -2   5  -6 24.7528 131.294   2
  -2   5  -7 99.5670 192.761   2
  -2  -5  -7-61.1959 165.695   2
  -2   5  -8 225.523 243.693   2
  -2  -5  -8 127.922 214.729   2
  -2  -5  -9 108.636 201.265   2
  -2   5  -9 96.5868 163.944   2
  -2   5 -10 775.869 327.037   2
  -2  -5 -10 432.723 309.452   2
   2  -6 -10 390.967 259.135   3
   2  -6 -10 56.8518 136.304   2
   2  -6  -9-13.1208 147.113   3
   2  -6  -9-17.3254 67.5698   2
   2  -6  -8 1222.73 350.163   3
   2  -6  -8 1109.67 410.920   2
   2  -6  -7 70.2901 117.617   3
   2  -6  -7 58.0235 83.8847   2
   2  -6  -6 1306.27 339.546   2
   2  -6  -6 878.314 239.421   3
  -2   6   5 222.565 139.737   2
   2  -6  -5 68.5202 48.4440   2
   2  -6  -5 123.219 105.294   3
   2  -6  -4 3155.08 408.948   2
  -2   6   4 3475.80 413.443   2
   2   6  -3 61.2548 60.2912   4
  -2   6   3 115.059 88.1163   3
  -2   6   3-13.1559 60.4271   2
   2   6  -3 161.267 128.737   3
   2  -6  -3 69.5696 33.5258   2
   2  -6  -3 5.53500 41.0188   4
   2  -6  -2 1164.85 154.550   2
   2   6  -2 1505.87 292.944   3
  -2   6   2 1470.76 173.370   2
   2  -6  -2 1635.36 181.336   4
   2   6  -2 1521.10 293.938   4
   2   6  -1 660.062 190.334   3
  -2  -6   1 543.210 154.698   4
  -2   6   1 725.242 111.633   4
   2   6  -1 641.367 172.559   4
  -2  -6   0 3759.33 347.285   3
  -2   6   0 4259.34 319.022   4
  -2   6   0 3941.63 260.736   1
   2   6   0 4010.84 433.106   4
  -2  -6   0 4367.23 438.141   4
  -2  -6  -1 164.836 108.159   4
   2   6   1 253.272 143.033   4
   2  -6   1 79.2193 40.9571   1
  -2  -6  -1-29.3317 74.2452   1
   2  -6   1 108.373 43.9923   2
   2   6   2 900.175 214.232   1
  -2  -6  -2 1029.01 266.592   2
  -2  -6  -2 922.191 230.834   1
  -2   6  -2 751.412 165.224   2
   2  -6   2 1007.07 190.474   2
  -2  -6  -2 1065.17 247.346   4
   2   6   3 26.5325 74.4930   1
   2  -6   3 133.666 94.0338   2
  -2  -6  -3-23.6646 66.2131   2
  -2  -6  -3 28.0182 106.176   4
  -2   6  -3 2.53865 71.4405   2
  -2  -6  -4-52.7181 114.508   2
  -2   6  -4 9.36939 77.5230   2
   2  -6   4-162.458 122.623   2
  -2  -6  -5 38.8196 150.204   2
  -2   6  -5-44.1606 91.6451   2
  -2   6  -6 565.334 228.079   2
  -2  -6  -6 793.208 299.992   2
  -2  -6  -7 159.186 213.889   2
  -2   6  -7 159.344 150.575   2
  -2  -6  -8 394.933 256.241   2
  -2   6  -8 344.978 239.910   2
  -2   6  -9 143.112 219.114   2
  -2  -6  -9 246.588 238.201   2
  -2   6 -10 737.712 404.952   2
  -2  -6 -10 761.421 417.141   2
   2  -7 -10 313.624 151.137   3
   2  -7 -10-208.087 157.819   2
   2  -7  -9-206.947 126.540   3
   2  -7  -9 175.683 221.208   2
   2  -7  -8 876.169 316.614   2
   2  -7  -8 989.321 306.538   3
   2  -7  -7 1166.38 308.860   3
   2  -7  -7 994.702 340.013   2
   2  -7  -6 94.5781 136.800   3
   2  -7  -6 190.698 141.650   2
  -2   7   5 1024.69 274.230   2
   2  -7  -5 996.060 241.688   2
  -2   7   4 2478.41 354.239   2
   2  -7  -4 2368.79 347.544   2
   2   7  -3 504.852 182.830   3
  -2   7   3 1206.99 205.385   2
   2  -7  -3 693.898 166.196   2
   2   7  -3 917.326 261.407   4
  -2   7   3 804.825 190.547   3
   2  -7  -3 852.794 147.638   4
   2   7  -2 2842.12 386.844   3
   2  -7  -2 2661.07 240.025   2
  -2   7   2 2938.35 247.505   2
   2  -7  -2 2752.16 213.823   4
   2   7  -2 2624.98 380.142   4
  -2   7   1 209.249 93.3001   1
   2   7  -1 128.210 94.1674   4
  -2   7   1 111.870 33.4245   4
   2   7  -1 115.091 96.0688   3
  -2  -7   1 167.170 129.293   4
  -2  -7   0 540.703 162.231   4
  -2  -7   0 309.437 85.5143   3
  -2   7   0 383.433 101.484   4
   2   7   0 440.657 167.066   4
   2   7   1 88.9192 80.1322   4
  -2  -7  -1 58.4195 89.5451   1
  -2  -7  -1 255.916 126.414   4
   2  -7   1-66.9595 46.0910   2
  -2  -7  -1 31.8508 27.4154   3
   2  -7   1-30.0347 22.5869   1
   2   7   2 458.974 143.594   1
   2  -7   2 636.131 154.664   2
  -2   7  -2 815.073 199.502   2
  -2  -7  -2 515.755 186.589   1
  -2  -7  -2 698.565 191.332   4
  -2  -7  -2 713.253 210.143   2
   2  -7   3-16.0199 30.8989   2
  -2   7  -3 71.2737 118.671   2
   2   7   3 131.074 125.375   1
  -2  -7  -3 136.836 129.456   4
  -2  -7  -3 87.5392 112.798   2
   2  -7   4 116.918 196.318   2
  -2  -7  -4 258.719 198.639   2
  -2   7  -4 164.422 116.175   2
  -2  -7  -5 253.370 172.351   2
  -2   7  -5 226.962 175.008   2
  -2  -7  -6 207.508 184.552   2
  -2   7  -6 406.378 211.490   2
  -2  -7  -7 325.156 182.046   2
  -2   7  -7 161.243 168.886   2
  -2   7  -8 125.040 187.666   2
  -2  -7  -8-66.8194 140.042   2
  -2   7  -9 235.395 216.161   2
  -2  -7  -9 23.6009 179.859   2
  -2   7 -10 1120.29 432.930   2
  -2  -7 -10 474.900 336.150   2
   2  -8 -10-170.420 196.506   2
   2  -8 -10 410.721 215.947   3
   2  -8  -9 367.942 171.985   3
   2  -8  -9 303.476 160.322   2
   2  -8  -8 652.902 249.934   3
   2  -8  -8 439.562 234.194   2
   2  -8  -7 116.999 109.468   3
   2  -8  -7 14.6468 214.238   2
   2  -8  -6 518.705 179.985   2
  -2   8   5 1419.59 298.135   2
   2  -8  -5 834.958 237.056   2
   2  -8  -4 646.400 201.967   2
  -2   8   4 423.041 173.917   2
   2   8  -3 132.152 139.523   4
   2  -8  -3 70.7483 35.6395   4
  -2   8   3 8.01512 71.7541   2
  -2   8   3 109.477 63.0228   3
   2  -8  -3 174.865 90.6174   2
   2   8  -2 73.4767 107.063   3
   2  -8  -2 59.3859 29.9038   4
   2   8  -2 60.9171 89.5851   4
   2  -8  -2 171.942 79.6249   2
   2   8  -1 3007.20 376.258   3
   2  -8  -1 2726.95 174.771   2
  -2   8   1 3190.87 335.789   1
  -2   8   1 2757.62 191.172   4
  -2  -8   1 3531.73 430.541   4
   2   8  -1 2849.58 402.064   4
  -2  -8   0 31.7773 38.4828   4
   2   8   0 58.0459 68.3450   4
   2  -8   0 58.9597 25.1752   2
   2  -8   1 167.229 63.1614   2
  -2  -8  -1 250.759 90.2194   3
   2  -8   1 94.7523 47.9095   1
   2   8   1 302.784 148.805   4
  -2  -8  -1 135.578 104.421   1
  -2  -8  -1 72.9450 40.5631   4
  -2  -8  -2 6220.07 668.583   1
   2  -8   2 5859.55 471.651   2
  -2  -8  -2 5168.34 619.669   2
   2   8   2 6023.25 606.041   1
  -2  -8  -2 6281.51 562.799   4
  -2  -8  -3 169.543 145.800   2
  -2  -8  -3 199.380 117.325   4
   2  -8   3 302.022 127.276   2
  -2  -8  -4 89.1836 46.4450   2
  -2   8  -4 72.6424 132.548   2
   2  -8   4 227.651 189.746   2
  -2  -8  -5-136.223 100.027   2
  -2   8  -5-55.7145 56.3614   2
  -2  -8  -6 663.878 267.806   2
  -2   8  -6 780.550 253.668   2
  -2  -8  -7 119.236 178.769   2
  -2   8  -7 164.401 134.919   2
  -2  -8  -8 602.791 291.298   2
  -2   8  -8 366.696 138.244   2
  -2   8  -9-33.9433 294.086   2
  -2  -8  -9 247.881 260.506   2
   2  -9 -10 54.4911 76.6041   2
   2  -9  -9 66.3958 146.099   3
   2  -9  -9-35.8633 200.119   2
   2  -9  -8 148.092 160.306   3
   2  -9  -8-130.324 145.568   2
   2  -9  -7 79.3843 102.294   2
   2  -9  -6-111.705 69.9581   2
  -2   9   5 734.129 178.449   2
   2  -9  -5 569.529 206.084   2
   2  -9  -4 685.935 206.263   2
  -2   9   4 667.376 199.723   2
  -2   9   3 90.8707 65.0911   3
  -2   9   3 86.4460 92.3974   2
   2  -9  -3 86.9873 40.9633   2
   2  -9  -3 159.578 46.4285   4
   2   9  -3 4.44316 59.8115   4
   2   9  -2 2402.27 374.879   3
   2  -9  -2 2614.80 253.193   2
   2   9  -2 2350.65 381.211   4
   2   9  -1 5920.37 534.145   3
  -2   9   1 5640.99 468.584   1
   2  -9  -1 5417.57 288.424   2
   2   9  -1 5657.18 569.485   4
  -2  -9   1 5751.28 540.017   4
   2  -9   0 25.6642 35.1573   2
  -2  -9   0 20.8101 63.4600   4
   2   9   0-95.3180 96.9363   4
   2  -9   1-13.7231 53.2505   1
   2   9   1 8.13840 49.9842   4
   2  -9   1 105.080 64.7303   2
  -2  -9  -1 64.3861 102.965   1
  -2  -9  -1 60.9451 125.041   4
  -2  -9  -1 16.5736 40.1560   3
  -2  -9  -2 655.169 195.699   4
  -2  -9  -2 603.663 236.857   1
   2  -9   2 728.259 171.841   2
  -2  -9  -3 229.925 115.253   4
  -2  -9  -3 130.684 101.302   2
   2  -9   3 407.082 141.309   2
   2  -9   4 1629.97 320.645   2
  -2  -9  -4 1877.07 438.362   2
  -2  -9  -5 110.981 177.679   2
  -2  -9  -6 229.826 88.9167   2
  -2   9  -6 311.695 132.168   2
  -2  -9  -7 105.505 146.802   2
  -2  -9  -8 253.084 269.504   2
  -2  -9  -9-98.8607 161.510   2
   2 -10 -10-162.256 170.639   2
   2 -10  -9-187.299 180.671   2
   2 -10  -8 314.813 201.706   2
   2 -10  -7 212.858 166.914   2
   2 -10  -6 557.956 222.605   2
   2 -10  -5 730.748 230.019   2
   2 -10  -4 2581.76 377.226   2
  -2  10   4 2534.62 366.684   2
   2 -10  -4 2260.26 239.691   4
  -2  10   3 35.6017 45.1402   3
   2 -10  -3 104.480 105.370   2
   2 -10  -3 4.32164 23.1227   4
   2  10  -3-11.1506 70.3948   4
   2  10  -2 641.349 194.493   3
   2 -10  -2 715.881 137.160   2
  -2  10   2 473.857 169.140   1
   2  10  -2 586.779 198.619   4
   2 -10  -1 211.155 63.4853   2
   2  10  -1 154.030 113.743   3
   2  10  -1 165.923 99.8318   4
  -2  10   1 119.827 80.7928   1
  -2 -10   0 1492.96 329.223   1
   2  10   0 1151.16 257.965   4
  -2 -10   0 1635.04 286.703   4
   2 -10   1 263.268 82.9366   1
  -2 -10  -1 135.014 118.207   1
   2  10   1 138.649 121.395   4
   2 -10   1 285.565 82.0342   2
  -2 -10  -1 148.946 69.5257   4
  -2 -10  -2 1936.49 210.025   3
  -2 -10  -2 1984.60 405.491   1
  -2 -10  -2 1792.89 306.350   4
   2 -10   2 1767.15 263.805   2
  -2 -10  -3 124.574 106.862   4
   2 -10   3 79.7951 106.936   2
  -2 -10  -3 84.1815 80.0809   2
  -2 -10  -4 162.832 173.895   2
  -2 -10  -5 1065.86 329.210   2
  -2 -10  -6 35.8819 91.2536   2
  -2 -10  -7 1459.97 458.079   2
  -2 -10  -8 401.642 214.431   2
  -2 -10  -9-28.9708 220.909   2
   2 -11  -9-185.260 179.281   2
   2 -11  -8 599.493 243.970   2
   2 -11  -7 119.389 191.039   2
   2 -11  -6 41.7716 91.9534   2
   2 -11  -5 573.370 195.869   2
   2 -11  -4 414.493 142.623   2
   2 -11  -4 715.991 119.114   4
   2  11  -4 905.860 276.661   4
   2 -11  -3-3.42181 60.2300   2
  -2  11   3-72.1821 70.3461   3
   2  11  -3-43.0865 47.3176   4
   2 -11  -2 916.366 171.053   2
   2  11  -2 469.041 169.993   3
   2  11  -2 341.075 135.663   4
  -2  11   2 781.354 238.333   1
   2  11  -1 439.408 162.042   3
  -2  11   1 573.110 159.142   1
   2  11  -1 414.191 150.980   4
   2 -11  -1 530.021 109.124   2
   2  11   0 291.893 140.820   4
  -2 -11   0 93.3836 112.444   1
  -2 -11   0 120.667 60.1405   4
   2  11   1 196.566 120.226   4
   2 -11   1 425.340 133.162   1
   2 -11   1 384.730 94.4316   2
  -2 -11  -1 692.444 258.421   1
  -2 -11  -1 320.693 193.164   4
   2 -11   2 878.997 178.868   2
  -2 -11  -2 1012.43 294.440   1
  -2 -11  -2 880.625 203.456   4
  -2 -11  -3 35.4599 81.1638   2
  -2 -11  -3 41.1359 119.900   4
   2 -11   3-14.5291 43.3876   2
  -2 -11  -3 118.974 47.3025   3
  -2 -11  -4 1320.59 363.217   2
  -2 -11  -5 300.547 214.347   2
  -2 -11  -6 217.344 112.046   2
  -2 -11  -7 358.373 244.258   2
  -2 -11  -8 267.788 229.585   2
  -2 -11  -9 487.667 350.880   2
   2 -12  -9-116.980 72.9449   2
   2 -12  -8 621.105 289.330   2
   2 -12  -7-5.24541 76.1869   2
   2 -12  -6 60.0868 47.7682   2
   2 -12  -5 598.539 178.961   2
   2  12  -4 162.397 148.514   4
   2 -12  -4 36.2942 32.1417   4
   2 -12  -4 19.2488 51.5649   2
   2 -12  -3 66.7569 51.9731   2
  -2  12   3 44.0722 45.6048   3
   2  12  -3-59.7979 73.9019   4
  -2  12   2 66.9202 63.9331   1
   2  12  -2 18.4805 105.880   3
   2 -12  -2-14.7363 50.4037   2
   2  12  -2-132.548 113.552   4
   2  12  -1-69.9326 94.7473   3
  -2  12   1 87.2080 66.6034   1
   2  12  -1-26.8581 84.9876   4
   2 -12  -1-39.4960 45.8197   2
   2  12   0 47.3451 51.4444   4
  -2 -12   0 52.8332 49.5747   1
  -2 -12   0 24.1948 83.9065   4
   2 -12   1 98.5286 56.5813   1
  -2 -12  -1 354.233 247.064   1
   2 -12   1 82.3485 40.5622   2
   2  12   1 124.149 94.3463   4
  -2 -12  -1 37.3900 76.9325   4
   2 -12   2 215.707 82.2016   2
   2 -12   2 156.058 54.2609   1
  -2 -12  -2 194.266 100.582   1
  -2 -12  -2 213.497 99.3665   4
  -2 -12  -3 371.154 189.151   2
  -2 -12  -3 94.6120 36.9864   3
   2 -12   3 351.007 144.625   2
  -2 -12  -3-18.4241 64.7445   4
  -2 -12  -4 158.123 153.271   2
  -2 -12  -5 271.657 202.270   2
  -2 -12  -6-22.6819 205.754   2
  -2 -12  -7 485.352 222.596   2
  -2 -12  -8 36.3348 148.411   2
  -2 -12  -9 6.44573 216.446   2
   2 -13  -9 83.5174 125.071   2
   2 -13  -8-151.864 148.902   2
   2 -13  -7-89.6413 129.714   2
   2 -13  -6-7.15964 102.332   2
   2 -13  -5-46.5248 27.6607   4
   2 -13  -5-82.0564 114.656   2
   2 -13  -4 4426.23 507.078   2
   2  13  -4 3963.10 607.193   4
  -2  13   3 135.941 76.8665   3
   2 -13  -3 120.700 78.4950   2
   2  13  -3-108.746 147.976   4
   2 -13  -2 764.666 162.386   2
   2  13  -2 439.266 175.536   3
   2  13  -2 576.259 193.224   4
   2 -13  -1 452.464 118.260   2
   2  13  -1 562.258 173.119   3
   2  13  -1 489.413 183.618   4
  -2  13   1 657.474 196.916   1
  -2 -13   0 371.037 118.125   4
   2  13   0 746.547 211.099   4
  -2 -13   0 310.472 163.856   1
   2 -13   1 176.498 91.1088   1
   2 -13   1 481.086 140.527   2
   2  13   1 47.0483 94.5926   4
  -2 -13  -1 360.998 234.091   1
  -2 -13  -1 175.564 60.1266   4
   2 -13   2 361.418 130.076   1
  -2 -13  -2 301.733 146.323   1
   2 -13   2 481.964 151.444   2
  -2 -13  -2 490.260 166.281   4
  -2 -13  -3 620.322 283.712   2
   2 -13   3 665.539 207.110   2
  -2 -13  -3 349.922 144.213   4
  -2 -13  -4 2193.09 486.414   2
  -2 -13  -5-81.9357 155.560   2
  -2 -13  -6-58.6659 117.421   2
  -2 -13  -7 83.9182 139.132   2
  -2 -13  -8 251.245 119.968   2
  -2 -13  -9 247.745 165.656   2
   2 -14  -9 66.4311 187.231   2
   2 -14  -8 199.597 134.073   2
   2 -14  -7 88.8670 156.488   2
   2 -14  -6 502.603 231.154   2
   2 -14  -5 57.7996 40.5023   2
   2 -14  -5-13.3028 15.1689   4
   2 -14  -4 7425.63 656.619   2
   2  14  -4 5913.53 777.391   4
  -2  14   3 819.155 175.524   3
   2 -14  -3 765.831 213.717   2
   2  14  -3 699.214 245.520   4
   2  14  -2-3.80715 50.4901   3
   2 -14  -2 77.7073 85.1551   2
   2  14  -2-126.511 70.4393   4
   2  14  -1 2647.86 375.690   3
   2 -14  -1 2532.06 297.136   2
   2  14  -1 1814.67 354.037   4
   2  14   0 1694.93 338.651   4
  -2 -14   0 1929.36 310.545   4
  -2 -14   0 2052.03 454.504   1
  -2 -14  -1 373.999 201.447   1
   2 -14   1 115.941 52.0342   2
  -2 -14  -1 160.149 126.011   4
   2  14   1 41.6808 75.2695   4
   2 -14   1 264.358 117.884   1
   2 -14   2 1222.91 272.617   2
  -2 -14  -2 995.118 333.698   1
   2 -14   2 994.615 217.246   1
  -2 -14  -2 797.719 182.913   4
  -2 -14  -3 1140.03 325.820   2
   2 -14   3 1293.73 260.349   2
  -2 -14  -4 1263.73 391.282   2
  -2 -14  -5 119.841 99.4959   2
  -2 -14  -6 193.381 167.870   2
  -2 -14  -7 316.069 271.201   2
  -2 -14  -8 952.557 392.526   2
   2 -15  -8 389.595 136.327   2
   2 -15  -7 362.025 202.394   2
   2 -15  -6-47.9988 60.8132   2
   2  15  -5 395.558 194.557   4
   2 -15  -5 653.133 214.071   2
   2  15  -4 581.577 272.319   4
   2 -15  -4 873.765 237.007   2
  -2  15   3 58.6401 36.1001   3
   2 -15  -3-127.970 85.7868   2
   2  15  -3 133.535 112.065   4
   2  15  -2 342.646 172.447   3
   2 -15  -2 378.463 119.953   2
   2  15  -2 336.290 192.031   4
   2  15  -1 104.464 156.267   3
   2 -15  -1-50.8131 61.3664   2
   2  15  -1-181.382 139.720   4
  -2 -15   0 18.3982 116.754   1
   2  15   0-5.68070 74.5302   4
   2  15   1-57.9583 94.8926   4
  -2 -15  -1-82.0947 105.405   1
   2 -15   1 160.182 78.3758   2
   2 -15   1-38.3354 83.8084   1
  -2 -15  -1 125.880 52.8597   4
   2 -15   2 29.8563 55.2632   2
   2 -15   2 193.920 133.544   1
  -2 -15  -2 121.153 79.9796   4
  -2 -15  -2 215.635 214.290   1
  -2 -15  -3 4825.48 746.304   2
  -2 -15  -4 362.140 239.630   2
  -2 -15  -5 26.1068 172.753   2
  -2 -15  -6 105.262 73.1420   2
  -2 -15  -7-221.296 257.636   2
  -2 -15  -8-252.413 187.291   2
   2 -16  -8 296.140 211.543   2
   2 -16  -7 356.887 230.460   2
   2  16  -6 655.742 295.755   4
   2 -16  -6 897.953 241.624   2
   2 -16  -5 98.0919 66.6274   2
   2  16  -5-63.6541 160.265   4
   2 -16  -4 87.5508 62.1643   2
   2  16  -4-73.2689 127.852   4
  -2  16   3 486.328 123.773   3
   2 -16  -3 336.598 117.346   2
   2  16  -3 388.490 189.916   4
   2  16  -2 341.822 166.729   3
   2 -16  -2 287.406 126.623   2
   2  16  -2 343.821 164.946   4
   2  16  -1-23.7331 107.729   4
   2  16  -1 237.504 124.249   3
   2 -16  -1 58.0736 63.4975   2
  -2 -16   1-149.302 147.846   1
  -2 -16   0 312.801 207.074   1
   2  16   0 621.031 227.004   4
  -2  16   0 479.701 98.7783   4
  -2 -16  -1-38.8725 104.515   1
   2  16   1 6.71681 67.1721   4
   2 -16   1 40.7008 58.0029   1
   2 -16   2 1507.05 287.883   2
  -2 -16  -2 1247.97 397.803   1
   2 -16   2 1329.45 301.152   1
  -2 -16  -3 6174.01 843.750   2
  -2 -16  -4 167.299 197.834   2
  -2 -16  -5 205.471 92.7383   2
  -2 -16  -6 486.725 281.207   2
  -2 -16  -7 220.653 160.331   2
  -2 -16  -8 439.809 272.433   2
   2  17  -7 68.3047 170.177   4
   2 -17  -7-56.6923 152.322   2
   2 -17  -6 329.140 205.872   2
   2  17  -6 100.475 228.428   4
   2 -17  -5 277.537 150.340   2
   2  17  -5 220.002 158.149   4
   2 -17  -4 627.478 203.023   2
   2  17  -4 805.341 318.704   4
   2 -17  -3 115.206 31.4588   2
   2  17  -3 130.500 147.776   4
   2  17  -2 328.706 151.453   3
   2 -17  -2 541.903 156.459   2
   2  17  -2 339.030 213.181   4
  -2 -17   1 12.2919 149.559   1
   2 -17  -1 118.627 86.5141   2
   2  17  -1 189.131 100.045   3
   2  17  -1 139.985 101.282   4
  -2  17   0 110.318 55.9218   4
   2  17   0 57.5754 81.7018   4
  -2 -17   0 18.7641 83.4387   1
  -2 -17  -1-61.5783 158.175   1
   2  17   1 91.2739 68.5202   4
   2 -17   1 41.2663 48.0553   1
   2 -17   2-15.7763 57.7405   2
  -2 -17  -2-64.1178 205.573   1
   2 -17   2 139.181 86.3252   1
  -2 -17  -3 646.977 268.864   2
   2 -17   3 1246.23 302.143   1
  -2 -17  -4 1263.97 380.914   2
  -2 -17  -5 1.64238 165.963   2
  -2 -17  -6 268.109 258.461   2
  -2 -17  -7 20.8110 71.4479   2
   2  18  -7 315.606 257.702   4
   2 -18  -6 370.602 173.089   2
   2  18  -6 323.461 282.061   4
   2 -18  -5 227.890 163.200   2
   2  18  -5 157.899 180.579   4
   2 -18  -4 201.324 160.415   2
   2  18  -4-68.6847 118.077   4
   2  18  -3 69.0323 119.607   3
   2 -18  -3-42.7385 75.0999   2
   2  18  -3-76.1361 124.407   4
   2  18  -2 97.2262 129.975   3
   2  18  -2-138.744 89.5769   4
   2 -18  -2 58.9988 120.744   2
  -2 -18   1 589.549 323.172   1
   2  18  -1 277.286 120.026   3
   2 -18  -1 519.589 156.272   2
   2  18  -1 551.119 221.685   4
  -2 -18   0 542.403 250.743   1
   2  18   0 228.108 151.757   4
  -2  18   0 125.726 43.8624   4
   2  18   1-85.8621 127.919   4
   2 -18   1 91.1962 118.685   1
  -2 -18  -1 30.5777 153.036   1
   2 -18   2 3112.67 470.278   1
  -2 -18  -2 3395.71 678.780   1
  -2 -18  -3 155.220 170.540   2
   2 -18   3 225.139 140.452   1
  -2 -18  -4 18.7329 95.0043   2
  -2 -18  -5 557.789 250.072   2
  -2 -18  -6-39.8994 115.332   2
  -2 -18  -7 250.472 319.246   2
   2  19  -7-88.9371 121.476   4
   2  19  -6-43.9624 159.305   4
   2 -19  -5 1057.91 293.758   2
   2  19  -5 515.847 283.318   4
   2 -19  -4 464.321 167.126   2
   2  19  -4 167.283 153.170   4
   2  19  -3-35.4360 140.472   3
   2 -19  -3 114.656 116.584   2
   2  19  -3 175.833 173.786   4
   2  19  -2 424.511 210.259   3
   2 -19  -2 512.256 181.384   2
   2  19  -2 329.061 195.496   4
  -2 -19   2 112.773 135.361   1
  -2 -19   1 105.532 170.357   1
   2  19  -1 104.473 136.697   3
   2 -19  -1 10.4404 74.7124   2
   2  19  -1-63.6215 130.256   4
   2  19   0-94.0331 101.594   4
  -2 -19   0 287.311 195.804   1
  -2 -19  -1-86.7648 173.101   1
   2 -19   1 16.9755 62.6977   1
   2  19   1 46.2500 40.4808   4
  -2  19  -1-34.2453 76.7236   4
   2 -19   2 520.340 237.388   1
  -2 -19  -2 559.594 283.728   1
  -2 -19  -3 517.414 232.263   2
   2 -19   3 755.947 259.121   1
   2 -19   4 243.123 110.440   1
  -2 -19  -4 361.991 230.812   2
  -2 -19  -5 159.997 193.220   2
  -2 -19  -6 375.881 344.005   2
  -2 -19  -7 52.5684 321.099   2
   2  20  -6 111.647 225.812   4
   2  20  -5 2270.39 521.541   4
   2  20  -4 1582.76 441.532   4
   2  20  -3 137.568 51.3457   3
   2 -20  -3 321.304 148.327   2
   2  20  -3 327.542 174.712   4
   2  20  -2 101.336 126.641   3
   2 -20  -2 79.6559 82.7878   2
   2  20  -2 223.648 79.7309   4
  -2 -20   2-83.4512 118.553   1
   2  20  -1 241.764 127.747   3
  -2 -20   1 361.948 317.848   1
   2  20  -1 154.687 169.212   4
   2 -20  -1 113.112 102.269   2
  -2 -20   0 1110.56 417.037   1
   2  20   0 570.344 210.728   4
   2  20   1 726.723 239.023   4
   2 -20   1 472.735 181.783   1
  -2 -20  -1 775.963 328.892   1
  -2 -20  -2 125.749 170.272   1
   2 -20   2 169.339 168.003   1
  -2 -20  -3 1122.27 388.178   2
   2 -20   3 1195.02 298.129   1
   2 -20   4 655.006 246.182   1
  -2 -20  -4 194.770 179.512   2
  -2 -20  -5 394.453 280.906   2
  -2 -20  -6 378.389 322.399   2
   2  21  -6-346.387 257.549   4
   2  21  -5 1213.66 397.525   4
   2  21  -4 718.977 304.158   3
   2  21  -4 1044.64 352.984   4
   2  21  -3 184.281 141.657   3
   2  21  -3 120.002 62.3703   4
   2  21  -2-58.5392 51.6374   4
   2  21  -2 212.489 163.876   3
  -2 -21   1 10.5032 76.2968   1
   2  21  -1 0.61250 89.5958   3
   2  21  -1 102.596 97.3714   4
   2  21   0 83.2130 61.0376   4
  -2 -21   0 264.801 219.709   1
   2 -21   1 10.3576 54.3838   1
  -2 -21  -1-71.6428 99.5852   1
   2  21   1 47.1711 99.4524   4
  -2 -21  -2 101.490 134.061   1
   2 -21   2 41.5899 57.8511   1
  -2 -21  -3 172.007 90.9717   2
   2 -21   3 1051.34 261.890   1
   2 -21   4 353.753 198.332   1
  -2 -21  -4 515.743 189.899   2
  -2 -21  -5 60.1316 156.280   2
   2  22  -5 226.187 251.331   4
   2  22  -4-177.745 93.5290   3
   2  22  -4-67.7241 190.027   4
  -2 -22   3-170.583 296.276   1
   2  22  -3 192.126 221.361   3
   2  22  -3 739.238 278.203   4
   2  22  -2 46.5635 108.783   3
   2  22  -2-116.864 175.656   4
  -2 -22   2 58.0375 103.433   1
   2  22  -1 67.2673 174.673   4
  -2 -22   1 238.822 231.772   1
  -2 -22   0 61.7477 97.3343   1
   2  22   0 323.648 181.140   4
   2 -22   1-25.0411 65.0348   1
  -2 -22  -1-129.297 214.371   1
   2 -22   2 34.9279 143.002   1
  -2 -22  -3 85.4005 161.799   2
   2 -22   3 535.362 210.905   1
  -2 -22  -4-45.4429 105.533   2
  -2 -22  -5 25.8569 95.2000   2
   2  23  -5-45.1387 82.9764   3
   2  23  -5 36.7277 151.133   4
   2  23  -4 435.802 236.641   3
   2  23  -4 988.850 363.892   4
   2  23  -3 136.158 68.8827   3
  -2 -23   3 83.3978 196.132   1
   2  23  -3 132.968 125.897   4
   2  23  -2 530.534 220.887   4
  -2 -23   2 260.819 178.942   1
   2  23  -1 24.0934 97.9558   4
  -2 -23   1 67.0209 106.029   1
  -2 -23   0 375.492 272.599   1
  -2 -23  -1 161.488 242.980   1
   2 -23   2 117.792 156.434   1
  -2 -23  -3 557.247 280.126   2
  -2 -23  -4 142.397 148.021   2
   2  24  -4 228.540 156.861   4
  -2 -24   3 188.256 161.641   1
   2  24  -3 552.992 229.828   4
  -2 -24   2 71.8392 144.299   1
  -2 -24   1 67.5271 129.455   1
  -2 -24   0 516.338 308.888   1
  -2 -24  -1-125.480 213.145   1
  -2 -24  -2 39.0117 184.503   2
  -2 -24  -3 13.6885 144.381   2
  -2 -25   2 142.059 82.6888   1
  -2 -25   1 151.989 166.057   1
  -2 -25   0 262.417 189.748   1
  -2 -25  -1 88.0368 185.532   1
  -2 -25  -2 68.0953 67.2825   2
   3   0 -10-6.76959 143.427   3
   3   0  -9-4.42229 75.1652   3
   3   0  -8-28.7146 94.7519   3
   3   0  -7 6.61548 75.4209   3
   3   0  -6 100.320 109.198   3
   3   0  -5 308.858 152.280   3
   3   0  -4 98.6439 117.587   3
  -3   0   4-75.7271 135.413   2
   3   0  -4-55.0169 82.1267   4
   3   0  -3 2301.83 375.421   4
  -3   0   3 2471.81 389.936   3
  -3   0   2 64.7690 51.8426   3
  -3   0   2-4.95746 41.0863   4
   3   0  -2 157.255 125.692   4
  -3   0   1-89.1542 101.628   4
   3   0  -1 25.0466 84.9833   4
   3   0   0-15.2977 73.3363   4
  -3   0   0-39.2831 69.6683   4
  -3   0  -1 624.905 171.171   2
  -3   0  -1 730.974 130.789   1
  -3   0  -1 1046.08 250.372   4
   3   0   2-21.4857 42.4291   1
  -3   0  -2 33.1285 59.9324   2
  -3   0  -2 58.1283 66.7643   4
   3   0   3 2104.56 354.146   2
  -3   0  -3 1770.47 352.470   2
   3   0   3 2014.34 287.439   1
  -3   0  -4-64.0956 114.745   2
  -3   0  -5 504.344 251.139   2
  -3   0  -6 103.101 171.465   2
  -3   0  -7 1887.36 510.811   2
  -3   0  -8 250.217 220.491   2
  -3   0  -9 734.728 359.221   2
  -3   0 -10 293.451 370.181   2
   3  -1 -10 622.629 335.077   3
   3   1 -10 438.301 322.123   3
   3  -1  -9 345.473 153.649   3
   3   1  -9 726.288 323.492   3
   3  -1  -8-238.641 200.672   3
   3   1  -8-52.6124 157.103   3
   3  -1  -7 422.231 209.168   3
   3   1  -7 650.897 264.387   3
   3  -1  -6-94.1163 84.8455   3
   3   1  -6-25.4051 86.2214   3
   3  -1  -5 959.091 295.293   3
   3   1  -5 1235.33 314.446   3
   3   1  -4 1336.81 327.652   3
  -3  -1   4 1764.13 329.192   2
  -3   1   4 1597.82 302.028   2
   3   1  -4 1365.09 312.644   4
   3  -1  -4 1300.40 279.946   4
   3  -1  -4 1566.58 345.462   3
  -3   1   3 2774.60 418.605   3
  -3  -1   3 2411.72 386.536   3
  -3   1   3 3084.08 377.230   2
   3  -1  -3 2767.84 389.890   4
   3   1  -3 2456.88 389.050   4
   3  -1  -2-58.8138 111.691   4
  -3   1   2-16.5721 65.1149   3
  -3  -1   2 26.4535 62.8400   3
   3   1  -2 46.0211 73.2689   4
  -3  -1   2-34.0550 75.5664   4
  -3   1   2 113.576 91.3174   4
  -3   1   1 7911.40 601.436   4
   3  -1  -1 8085.64 612.557   4
   3   1  -1 7419.85 618.517   4
  -3  -1   1 7773.47 619.282   4
   3  -1   0 137.614 60.8839   4
  -3   1   0 6.88203 60.7399   4
   3   1   0 36.3401 57.1292   4
  -3  -1   0 285.763 126.921   4
  -3  -1  -1 349.493 113.138   1
  -3   1  -1 181.365 81.6968   4
  -3  -1  -1 336.625 140.588   4
  -3   1  -1 276.375 66.7600   1
  -3   1  -1 545.477 156.113   2
  -3  -1  -1 521.193 183.396   2
  -3   1  -2 23.4231 56.6415   2
  -3  -1  -2-98.8468 108.664   4
  -3  -1  -2 25.0618 56.1207   2
   3  -1   2 22.5470 37.9307   1
   3   1   2 31.8787 44.7602   1
   3   1   3 3150.45 444.335   2
   3  -1   3 2780.72 303.284   1
  -3   1  -3 2909.62 428.060   2
   3   1   3 2950.13 357.327   1
   3  -1   3 3448.96 464.053   2
  -3  -1  -3 2992.59 458.337   2
  -3   1  -4 955.300 282.226   2
  -3  -1  -4 485.359 190.272   2
   3   1   4 1082.64 236.994   1
  -3  -1  -5 1892.64 441.310   2
  -3   1  -5 1820.86 389.441   2
  -3   1  -6 835.202 319.496   2
  -3  -1  -6 450.110 219.719   2
  -3  -1  -7 672.972 301.637   2
  -3   1  -7 442.578 243.853   2
  -3   1  -8 323.785 235.851   2
  -3  -1  -8 519.221 303.108   2
  -3   1  -9 696.158 363.500   2
  -3  -1  -9 1267.21 446.721   2
  -3   1 -10 423.851 311.803   2
  -3  -1 -10 157.465 82.2386   2
   3  -2 -10 518.315 305.656   3
   3   2 -10 91.3667 75.9028   3
   3  -2  -9-255.871 197.581   3
   3   2  -9 500.541 281.245   3
   3  -2  -8 229.189 127.747   3
   3   2  -8 419.122 230.042   3
   3  -2  -7 127.142 127.530   3
   3   2  -7 423.875 248.177   3
   3  -2  -6 209.218 170.028   3
   3   2  -6-11.4091 137.540   3
   3  -2  -5 4192.06 587.353   3
   3   2  -5 3594.16 580.367   3
   3   2  -4 2986.83 493.552   3
  -3   2   4 3174.16 416.745   2
  -3  -2   4 2948.15 447.895   2
   3  -2  -4 2988.52 424.257   4
   3   2  -4 2754.78 454.854   4
  -3   2   3 781.441 205.925   3
  -3  -2   3 770.199 215.028   3
   3   2  -3 996.856 264.239   3
  -3   2   3 756.761 182.789   2
   3  -2  -3 684.772 190.295   4
   3   2  -3 603.691 197.247   4
  -3  -2   2 87.8152 82.7973   4
  -3   2   2-7.17831 80.5507   3
  -3  -2   2-220.828 84.4352   3
   3  -2  -2 44.0693 41.1428   4
   3   2  -2-67.8859 98.1392   4
  -3   2   2 25.6157 54.8076   4
  -3  -2   1 130.987 33.7398   3
  -3   2   1-2.03108 54.7206   4
   3  -2  -1 244.429 128.241   4
   3   2  -1 108.208 55.7234   4
  -3  -2   1 18.7232 80.4151   4
  -3   2   0 93.9985 58.4419   4
   3  -2   0-93.5173 108.346   4
   3   2   0-22.1728 87.7622   4
  -3  -2   0 118.735 104.084   4
  -3  -2  -1-80.8590 92.3912   4
  -3   2  -1-26.8266 39.9312   2
  -3  -2  -1-32.2206 38.4507   1
  -3   2  -1 23.9079 73.3183   4
   3  -2   2 56.0661 75.3140   2
  -3   2  -2 70.0639 63.9342   2
   3   2   2 36.8129 62.2788   1
   3  -2   2 137.439 51.3389   1
  -3  -2  -2-82.1339 121.870   2
  -3  -2  -2 155.999 156.513   4
   3  -2   3 5283.32 397.047   1
  -3   2  -3 4900.59 555.272   2
  -3  -2  -3 5139.05 614.443   2
   3  -2   3 5307.01 530.421   2
   3   2   3 4881.81 475.875   1
  -3  -2  -4-125.590 129.518   2
  -3   2  -4 103.822 117.737   2
   3   2   4 175.207 89.5087   1
  -3  -2  -5 87.8970 199.532   2
  -3   2  -5 55.2364 107.670   2
  -3   2  -6 1615.92 386.601   2
  -3  -2  -6 1736.15 446.251   2
  -3   2  -7 835.569 336.011   2
  -3  -2  -7 1391.97 467.287   2
  -3   2  -8-58.7190 185.981   2
  -3  -2  -8-142.654 215.366   2
  -3   2  -9 95.6926 138.276   2
  -3  -2  -9-141.492 197.887   2
  -3  -2 -10-49.3870 226.217   2
   3  -3 -10 429.764 261.213   3
   3   3 -10-202.447 174.937   3
   3  -3  -9 419.987 302.794   3
   3   3  -9 321.514 215.884   3
   3  -3  -8 1065.75 310.464   3
   3   3  -8 1362.30 410.210   3
   3  -3  -7 25.5993 115.821   3
   3   3  -7-1.81717 86.3146   3
   3  -3  -6-205.457 182.843   3
   3   3  -6-174.560 105.695   3
   3  -3  -5 724.680 221.570   4
   3   3  -5 291.798 174.297   4
   3  -3  -5 404.348 194.982   3
   3   3  -5 714.708 267.199   3
  -3   3   5 595.917 176.983   2
   3   3  -4 462.537 161.923   3
  -3   3   4 575.802 177.996   2
   3  -3  -4 156.465 88.4978   4
   3   3  -4 497.364 215.058   4
   3   3  -3-49.6357 88.4425   3
  -3   3   3 31.7698 96.9921   3
  -3   3   3 78.0500 80.8883   2
   3  -3  -3-48.6805 69.0341   4
   3   3  -3-31.1366 61.2905   4
  -3  -3   2 291.050 100.335   4
  -3  -3   2 320.216 139.743   3
  -3   3   2 135.059 65.9174   2
   3  -3  -2 314.044 127.840   4
   3   3  -2 8.13041 81.1486   4
  -3   3   2 380.623 156.823   4
  -3  -3   1 2240.22 331.219   3
   3  -3  -1 1855.89 279.866   4
   3   3  -1 1706.41 327.028   4
  -3   3   1 1924.50 282.991   4
  -3  -3   1 2246.03 353.928   4
  -3   3   0 1700.50 201.318   2
  -3  -3   0 1421.35 269.329   4
   3   3   0 1735.59 320.849   4
  -3   3   0 2161.35 314.882   4
  -3   3  -1 219.984 103.657   2
  -3   3  -1 269.300 95.8516   4
  -3  -3  -1 214.831 101.250   4
  -3  -3  -1 305.966 128.868   1
   3   3   1 115.137 72.1944   4
   3  -3   2 202.406 105.802   2
  -3   3  -2 380.427 156.659   2
  -3  -3  -2 66.8267 85.5805   4
   3  -3   2 157.336 58.8207   1
  -3  -3  -2 455.219 176.329   2
   3  -3   3 172.978 142.482   2
  -3  -3  -3 143.436 82.2866   2
   3   3   3 147.528 136.612   1
  -3   3  -3 0.13215 71.4155   2
  -3  -3  -4 365.030 162.474   2
   3   3   4 661.064 214.239   1
  -3   3  -4 452.512 192.903   2
  -3  -3  -5 728.017 279.129   2
  -3   3  -5 906.860 299.212   2
  -3  -3  -6 1839.04 487.780   2
  -3   3  -6 2458.21 494.132   2
  -3   3  -7 6703.25 926.297   2
  -3  -3  -7 6021.56 894.768   2
  -3   3  -8 54.1214 94.3341   2
  -3  -3  -8 109.665 271.431   2
  -3   3  -9 69.0390 133.959   2
  -3  -3  -9 318.314 156.586   2
   3  -4 -10 103.418 107.140   3
   3   4 -10-229.805 223.857   3
   3  -4  -9 1370.00 404.943   3
   3   4  -9 1656.80 513.429   3
   3  -4  -8 1263.26 361.445   3
   3   4  -8 1328.91 425.244   3
   3  -4  -7 86.4307 112.784   3
   3   4  -7 70.0451 99.4531   3
   3  -4  -6 23.5176 131.949   3
   3   4  -6 131.517 189.063   3
   3   4  -5 535.888 223.495   4
   3   4  -5 265.633 169.590   3
   3  -4  -5 303.750 145.219   4
  -3   4   5 165.773 84.8246   2
   3   4  -4 369.784 175.748   3
  -3   4   4 187.742 82.8590   2
   3  -4  -4 255.167 152.475   4
   3   4  -4 72.7124 127.481   4
   3   4  -3-94.5669 125.862   3
  -3   4   3 87.0734 36.3026   3
  -3   4   3 14.4268 63.8842   2
   3  -4  -3-8.23492 41.8889   4
   3   4  -3-40.2839 109.832   4
  -3  -4   2-112.014 47.6478   4
  -3  -4   2 85.6251 52.3913   3
  -3   4   2-1.78219 20.5155   2
   3  -4  -2-54.3732 77.9618   4
   3   4  -2 9.34157 89.0682   4
  -3   4   2-43.2379 34.9287   4
   3  -4  -1 1128.08 223.573   4
   3   4  -1 671.050 208.681   4
  -3  -4   1 1303.02 271.790   4
  -3   4   1 1247.17 209.116   4
  -3  -4   1 928.541 225.365   3
  -3   4   0 1756.13 182.626   2
   3   4   0 1473.61 315.450   4
  -3   4   0 1726.96 271.383   4
  -3  -4   0 1986.69 304.402   4
  -3   4  -1 105.451 64.5070   2
  -3   4  -1 236.161 119.926   4
  -3  -4  -1 38.8661 75.5716   4
   3   4   1 34.6505 94.4376   4
  -3  -4  -1 149.277 116.734   1
   3  -4   2 659.792 164.781   2
  -3  -4  -2 420.546 134.072   1
  -3  -4  -2 575.613 197.078   4
  -3  -4  -2 656.291 191.310   2
  -3   4  -2 667.789 163.260   2
  -3  -4  -3 577.144 261.750   2
   3  -4   3 296.521 120.498   2
  -3   4  -3 305.565 116.893   2
   3   4   3 334.082 120.588   1
   3   4   4 141.637 116.000   1
  -3  -4  -4 93.6645 96.6685   2
  -3   4  -4 206.876 149.627   2
  -3  -4  -5 560.973 206.321   2
  -3   4  -5 590.524 250.925   2
  -3  -4  -6 789.112 344.485   2
  -3   4  -6 331.174 228.549   2
  -3  -4  -7 3003.99 621.878   2
  -3   4  -7 1750.22 502.311   2
  -3   4  -8-111.061 180.775   2
  -3  -4  -8 137.132 131.615   2
  -3  -4  -9 178.684 179.288   2
  -3   4  -9 159.859 203.755   2
   3  -5 -10-76.0549 155.986   3
   3   5 -10-1.17201 109.775   3
   3  -5  -9 2669.87 579.969   3
   3   5  -9 2041.23 547.409   3
   3  -5  -8 744.369 308.351   3
   3   5  -8 325.445 245.442   3
   3   5  -7 239.838 184.816   3
   3  -5  -7 250.170 159.561   3
   3  -5  -6 458.548 202.888   3
   3   5  -6 502.660 222.826   3
   3  -5  -5 72.5344 104.094   4
   3   5  -5 312.060 177.266   4
   3   5  -5 209.726 160.921   3
  -3   5   5 67.7918 128.973   2
   3   5  -4-162.924 163.730   3
   3  -5  -4 61.6211 92.7676   4
  -3   5   4 59.2550 107.999   2
   3   5  -4-31.4520 82.7568   4
   3   5  -3 1351.52 315.348   3
  -3   5   3 1056.36 251.083   3
   3  -5  -3 1176.46 224.086   4
   3   5  -3 1146.68 288.663   4
  -3   5   3 1284.49 216.314   2
  -3  -5   2 628.435 204.524   4
  -3  -5   2 503.932 175.646   3
   3  -5  -2 391.766 130.147   4
  -3   5   2 413.261 91.5936   2
   3   5  -2 532.757 217.444   4
  -3   5   2 413.742 119.872   4
  -3  -5   1 1828.55 308.940   3
  -3  -5   1 2081.42 325.703   4
   3  -5  -1 1521.25 241.129   4
   3   5  -1 1625.24 325.641   4
  -3   5   1 1847.25 263.443   4
  -3   5   0 391.928 73.4630   2
  -3   5   0 440.319 148.573   4
   3   5   0 283.703 107.998   4
  -3  -5   0 268.941 119.132   4
  -3  -5  -1-96.0711 112.685   1
  -3   5  -1 210.859 121.680   4
  -3  -5  -1 62.4603 69.3599   4
   3   5   1 41.6462 108.193   4
  -3   5  -1 111.437 68.6344   2
  -3  -5  -2 408.416 202.200   2
  -3  -5  -2 144.780 104.487   1
  -3   5  -2 194.276 87.3369   2
   3  -5   2 101.862 83.3942   2
  -3  -5  -2 254.233 199.429   4
   3   5   3 1355.23 287.495   1
   3  -5   3 1221.47 254.692   2
  -3  -5  -3 940.766 289.014   2
  -3   5  -3 1374.81 262.778   2
  -3  -5  -4 117.292 59.2016   2
  -3   5  -4 49.7057 86.8825   2
  -3  -5  -5 296.959 179.232   2
  -3   5  -5 850.349 277.211   2
  -3  -5  -6 344.812 201.113   2
  -3   5  -6 208.389 154.636   2
  -3  -5  -7-33.5662 162.460   2
  -3   5  -7-72.1303 64.1547   2
  -3   5  -8-86.9138 152.492   2
  -3  -5  -8-16.6301 118.264   2
  -3   5  -9 11.0312 144.246   2
  -3  -5  -9-199.015 279.288   2
   3  -6 -10 13.9430 150.334   3
   3   6 -10 197.081 148.746   3
   3  -6  -9 265.271 144.756   3
   3   6  -9 174.002 154.985   3
   3  -6  -8 860.412 316.213   3
   3   6  -8 569.489 277.063   3
   3  -6  -8 645.366 302.519   2
   3  -6  -7 124.206 148.130   3
   3   6  -7-84.0113 92.4109   3
   3  -6  -7-140.781 123.000   2
   3   6  -6-18.0321 113.720   3
   3  -6  -6-18.4091 57.5239   2
   3   6  -5 814.342 282.089   4
  -3   6   5 689.528 207.838   2
   3   6  -5 838.598 303.293   3
   3  -6  -5 567.920 181.676   4
   3  -6  -5 830.624 205.941   2
  -3   6   4 139.289 110.256   2
   3   6  -4 160.842 142.401   3
  -3   6   4 18.5777 38.6827   3
   3  -6  -4 208.067 104.476   4
   3   6  -4 74.4560 132.057   4
  -3   6   3-22.5709 60.9895   2
  -3   6   3-35.4655 87.2348   3
   3   6  -3 46.0046 87.9611   3
   3   6  -3-27.1369 109.639   4
   3  -6  -3 45.6359 60.8614   4
  -3   6   2-53.1106 64.2175   4
   3   6  -2 70.7510 92.2548   3
  -3   6   2-1.48925 31.2142   2
   3  -6  -2 178.869 70.2724   4
   3   6  -2-41.1778 69.5882   4
  -3  -6   1 2994.74 389.714   3
   3   6  -1 3378.21 473.898   4
   3  -6  -1 2981.19 316.474   4
  -3  -6   1 3302.41 442.270   4
  -3   6   1 3308.28 332.638   4
  -3  -6   0 378.705 144.889   3
  -3   6   0 291.824 60.0024   1
  -3   6   0 453.806 130.403   4
   3   6   0 400.603 178.065   4
  -3  -6   0 403.517 134.106   4
  -3  -6  -1 2083.89 369.545   1
  -3   6  -1 2311.13 234.485   2
   3  -6   1 2700.05 245.343   2
  -3   6  -1 2542.73 344.343   4
   3   6   1 2821.17 434.741   4
  -3  -6  -1 2507.75 394.870   4
  -3  -6  -2 210.073 95.4510   2
   3  -6   2 384.036 129.235   2
  -3  -6  -2 144.027 104.307   1
  -3   6  -2 353.269 136.819   2
   3   6   3 2670.10 406.025   1
  -3   6  -3 2461.70 372.949   2
   3  -6   3 2578.83 362.882   2
  -3  -6  -3 2413.70 479.744   2
   3  -6   4-62.9928 70.3665   2
  -3   6  -4 166.222 136.234   2
  -3  -6  -4 149.861 227.211   2
  -3  -6  -5 370.809 172.257   2
  -3   6  -5 375.832 151.069   2
  -3   6  -6 23.1235 75.6203   2
  -3  -6  -6 326.179 165.472   2
  -3  -6  -7 940.395 386.477   2
  -3   6  -7 939.730 348.371   2
  -3   6  -8 119.858 158.517   2
  -3  -6  -8-100.323 65.0889   2
  -3   6  -9 244.724 193.909   2
  -3  -6  -9 286.052 146.350   2
   3  -7 -10 71.7299 121.101   3
   3   7 -10-346.615 328.675   3
   3  -7  -9-53.7299 90.5962   3
   3   7  -9-71.3188 65.8357   3
   3  -7  -9-44.6495 172.100   2
   3   7  -8 1072.82 399.190   3
   3  -7  -8 868.776 295.056   2
   3   7  -7 578.693 324.334   3
   3  -7  -7 1079.76 315.304   2
   3   7  -6 104.617 217.568   3
   3  -7  -6-75.8215 107.302   2
   3   7  -5-202.909 186.408   3
  -3   7   5-42.9188 64.2381   2
   3  -7  -5 3.02800 106.665   2
   3  -7  -5 2.10450 67.0973   4
   3   7  -4-122.092 122.445   3
  -3   7   4-195.428 132.313   3
  -3   7   4 31.0873 29.3962   2
   3  -7  -4-100.280 98.4439   2
   3   7  -4 52.6412 90.2150   4
   3  -7  -4-27.7871 40.1848   4
  -3   7   3 1061.38 256.355   3
   3   7  -3 644.665 244.263   3
  -3   7   3 875.538 162.387   2
   3  -7  -3 987.873 196.062   4
   3   7  -3 557.821 167.646   4
   3   7  -2 3806.05 515.828   3
  -3   7   2 4147.00 243.460   2
   3   7  -2 3916.60 523.783   4
   3  -7  -2 4361.39 368.715   4
  -3  -7   1 11338.6 773.064   3
   3   7  -1 11059.9 870.663   4
  -3   7   1 11296.9 582.454   4
  -3  -7   1 11447.4 850.776   4
  -3  -7   0 5118.23 491.081   3
  -3   7   0 4565.49 264.501   1
  -3   7   0 5343.84 443.698   4
  -3  -7   0 4815.08 543.887   4
   3   7   0 5031.81 583.627   4
  -3   7  -1 129.679 38.1609   2
   3   7   1 9.74504 132.471   4
  -3  -7  -1 94.7879 73.5124   4
   3  -7   1 153.444 60.3653   2
  -3  -7  -1 166.051 61.6999   1
  -3  -7  -2 104.812 159.890   2
   3  -7   2 138.601 77.9852   2
  -3   7  -2 220.375 106.406   2
  -3  -7  -2 152.021 99.5931   1
  -3   7  -3 2896.04 398.016   2
   3  -7   3 3007.97 386.108   2
  -3  -7  -3 2654.00 499.529   2
  -3  -7  -4-82.5420 120.370   2
  -3   7  -4 212.234 137.889   2
  -3  -7  -5 1390.54 386.021   2
  -3   7  -5 1465.30 315.972   2
  -3  -7  -6-209.368 201.227   2
  -3   7  -6 225.822 175.236   2
  -3  -7  -7-56.7810 79.9330   2
  -3   7  -7 283.583 197.284   2
  -3   7  -8-245.125 180.428   2
  -3  -7  -8-28.0520 70.1866   2
  -3   7  -9 29.2623 195.807   2
  -3  -7  -9-138.660 138.801   2
   3   8 -10-176.725 189.745   3
   3  -8 -10-26.3702 178.977   2
   3   8  -9-161.676 240.098   3
   3  -8  -9 55.9424 129.106   2
   3   8  -8 78.5335 98.6154   3
   3  -8  -8-64.6364 131.975   2
   3   8  -7 172.938 212.114   3
   3  -8  -7 17.8412 84.9498   2
   3  -8  -6 88.2596 98.9022   4
   3   8  -6 111.861 183.497   3
   3  -8  -6 72.9364 96.0867   2
   3   8  -5-215.672 138.974   4
   3   8  -5 262.579 173.488   3
  -3   8   5 342.204 129.265   2
   3  -8  -5 272.336 151.312   2
   3  -8  -5 146.789 61.3729   4
   3   8  -4 492.607 223.694   3
  -3   8   4 404.035 160.724   3
   3  -8  -4 394.008 120.749   2
  -3   8   4 359.923 150.984   2
   3  -8  -4 550.240 140.921   4
   3   8  -4 204.567 139.536   4
  -3   8   3 8.36779 80.2317   3
   3   8  -3 43.5382 56.0606   3
  -3   8   3-33.3681 55.4161   2
   3  -8  -3-30.3564 64.3283   4
   3   8  -3 54.0506 51.5440   4
   3   8  -2 779.116 218.477   3
   3  -8  -2 889.318 163.621   4
   3   8  -2 888.750 275.226   4
  -3  -8   1 2544.96 374.018   3
  -3   8   1 2461.17 280.803   1
  -3   8   1 2117.05 245.670   4
   3   8  -1 2587.10 428.369   4
  -3  -8   0 603.515 177.917   3
  -3   8   0 380.165 123.549   4
   3   8   0 357.016 163.145   4
  -3  -8   0 406.837 161.934   4
  -3  -8  -1 273.015 119.878   3
   3   8   1 45.3899 73.9472   4
   3  -8   1 163.523 59.9351   2
  -3  -8  -1 173.837 129.752   1
   3  -8   2 588.175 143.063   2
  -3   8  -2 484.713 132.377   2
  -3  -8  -2 266.108 151.977   1
   3  -8   3 38.6008 65.7691   2
  -3   8  -3-56.4495 106.961   2
  -3  -8  -3-47.3852 110.087   2
   3  -8   4 78.5221 149.825   2
  -3  -8  -4 162.656 78.1473   2
  -3   8  -4-5.76913 60.9204   2
  -3  -8  -5 250.940 176.032   2
  -3   8  -5 67.2178 97.6592   2
  -3  -8  -6 120.741 165.980   2
  -3   8  -6 755.292 328.799   2
  -3  -8  -7 113.825 103.394   2
  -3   8  -7-57.4430 102.466   2
  -3  -8  -8 73.9194 150.338   2
  -3   8  -8-391.210 275.341   2
  -3   8  -9 955.684 440.320   2
  -3  -8  -9 1164.75 486.355   2
   3   9  -9 106.279 171.944   3
   3  -9  -9 28.2203 125.214   2
   3   9  -8 530.659 291.159   3
   3  -9  -8 303.188 216.751   2
   3   9  -7 175.101 125.198   3
   3  -9  -7 279.368 183.251   2
   3   9  -6 50.3230 224.228   4
   3   9  -6-101.083 224.160   3
   3  -9  -6 135.977 153.996   2
   3  -9  -6-212.860 111.204   4
   3   9  -5-149.496 168.309   4
   3   9  -5 28.3347 62.6376   3
   3  -9  -5 141.370 143.309   2
  -3   9   5 168.497 86.6831   2
   3  -9  -5 55.2696 84.5277   4
   3   9  -4 127.407 117.831   3
  -3   9   4 76.2238 70.4807   3
   3  -9  -4 106.648 43.4123   2
   3  -9  -4 3.89553 28.8760   4
  -3   9   4 75.5621 80.0706   2
   3   9  -4 94.0692 133.307   4
  -3   9   3 46.0900 51.1105   2
  -3   9   3 80.7160 120.806   3
   3   9  -3 42.6223 95.6909   3
   3  -9  -3 19.9112 49.6444   2
   3   9  -3-61.4850 88.4193   4
   3  -9  -3 62.6382 33.6143   4
   3   9  -2 782.569 253.071   3
   3   9  -2 478.378 194.916   4
   3   9  -1 187.862 132.987   4
  -3   9   1 147.830 69.9405   4
  -3   9   1 84.9824 59.5594   1
  -3  -9   0 66.8197 32.1245   3
   3   9   0-100.264 124.484   4
  -3   9   0 34.7104 24.2852   4
  -3  -9  -1-18.6087 30.8993   3
   3  -9   1 37.3100 58.3411   2
   3   9   1 78.0888 108.860   4
  -3  -9  -1-29.0346 49.1567   1
   3  -9   2 1408.48 213.868   2
   3  -9   2 1157.26 134.231   1
  -3  -9  -2 1427.28 331.731   1
  -3  -9  -3 1062.40 330.105   2
   3  -9   3 1501.85 267.500   2
  -3   9  -3 1396.36 277.349   2
  -3   9  -4-17.0569 79.0184   2
  -3  -9  -4 123.333 73.8775   2
  -3  -9  -5 397.101 252.225   2
  -3   9  -5 339.169 159.356   2
  -3  -9  -6 935.207 367.956   2
  -3   9  -6 837.992 302.603   2
  -3  -9  -7-162.875 104.073   2
  -3   9  -7 461.834 312.846   2
  -3  -9  -8 146.567 181.447   2
  -3   9  -8-35.3986 171.972   2
  -3   9  -9 207.737 176.197   2
  -3  -9  -9-444.147 310.347   2
   3  10  -9 134.214 199.191   3
   3 -10  -9 92.4107 184.071   2
   3  10  -8-78.6969 88.3172   3
   3 -10  -8-142.200 162.227   2
   3  10  -7 14.6511 135.963   3
   3 -10  -7 191.047 228.632   2
   3  10  -6 323.481 248.049   4
   3  10  -6-152.224 214.663   3
   3 -10  -6 245.112 177.565   2
   3 -10  -6 153.587 85.4419   4
   3  10  -5 2371.88 506.549   3
  -3  10   5 3301.44 422.755   2
   3 -10  -5 2779.64 336.682   4
   3 -10  -5 2769.24 398.502   2
   3  10  -5 2878.03 551.054   4
  -3  10   4 220.193 114.240   3
   3  10  -4 257.833 176.493   3
   3 -10  -4 386.719 137.194   2
   3 -10  -4 303.471 87.8673   4
   3  10  -4 268.604 153.565   4
  -3  10   4 168.933 90.3082   2
  -3  10   3 926.155 235.652   3
   3  10  -3 768.231 260.063   3
   3 -10  -3 816.975 148.951   2
   3 -10  -3 829.582 135.967   4
   3  10  -3 340.171 144.783   4
   3  10  -2 155.173 93.6760   3
   3  10  -2 250.691 116.466   4
  -3  10   1 1150.88 212.117   1
   3  10  -1 656.499 218.442   4
  -3  10   1 579.623 115.206   4
  -3 -10   0 65.0813 112.460   1
  -3 -10   0 150.688 85.2909   3
  -3  10   0 83.0853 61.4257   4
   3  10   0-47.5924 65.8388   4
  -3 -10  -1 3882.00 402.343   3
   3  10   1 3902.48 532.129   4
   3 -10   1 4026.69 286.855   2
  -3 -10  -1 3716.97 564.044   1
   3 -10   2 175.836 63.5100   1
  -3 -10  -2 163.914 81.7766   3
   3 -10   2 319.212 119.846   2
  -3 -10  -2 190.721 150.060   1
   3 -10   3 4501.66 466.564   2
  -3 -10  -3 5279.76 736.816   2
  -3 -10  -4 394.265 223.171   2
  -3  10  -5 153.865 125.567   2
  -3 -10  -5-31.7888 136.496   2
  -3 -10  -6-73.5115 65.8289   2
  -3  10  -6-108.685 156.165   2
  -3 -10  -7 1357.17 433.105   2
  -3  10  -7 1126.17 383.287   2
  -3 -10  -8 659.150 438.451   2
  -3 -10  -9 1315.68 502.073   2
   3  11  -9 138.483 120.846   3
   3 -11  -9 347.048 239.475   2
   3  11  -8-147.118 244.794   3
   3 -11  -8-107.437 92.2650   2
   3 -11  -7 7.96717 44.4083   4
   3  11  -7-229.089 167.682   4
   3 -11  -7 187.250 176.366   2
   3  11  -7-22.4924 99.3108   3
   3  11  -6 53.0842 55.1009   4
   3  11  -6-146.311 73.7648   3
   3 -11  -6-125.722 150.104   2
   3 -11  -6 55.0769 57.9511   4
   3  11  -5 1294.54 392.759   3
   3 -11  -5 1468.14 308.018   2
   3 -11  -5 1281.56 209.575   4
   3  11  -5 1042.83 344.116   4
  -3  11   5 1396.23 275.557   2
  -3  11   4-48.5944 47.2022   3
   3 -11  -4 61.0798 51.6654   4
   3 -11  -4 120.827 90.1045   2
   3  11  -4 152.551 175.757   4
  -3  11   3 184.570 128.364   3
   3  11  -3 290.975 175.709   3
   3 -11  -3 262.723 90.0175   2
   3  11  -3 72.3997 112.694   4
   3  11  -2-29.0908 74.5407   3
  -3  11   2 252.518 121.378   1
   3  11  -2 112.778 108.476   4
  -3  11   1 2141.24 298.158   1
  -3  11   1 1890.54 199.668   4
   3  11  -1 1711.27 381.536   4
  -3 -11   0 194.689 126.880   1
  -3  11   0 230.139 84.9211   4
   3  11   0 157.314 122.252   4
   3 -11   1 150.608 69.1758   2
  -3 -11  -1 96.5947 86.3311   3
  -3 -11  -1 110.283 155.395   1
   3  11   1-54.1443 81.6453   4
   3 -11   2 872.518 176.578   2
  -3 -11  -2 575.976 147.867   3
  -3 -11  -2 723.707 273.685   1
   3 -11   2 618.722 124.242   1
  -3 -11  -3 317.597 189.182   2
   3 -11   3 285.082 106.636   2
  -3 -11  -4 142.141 187.662   2
  -3 -11  -5 371.143 125.351   2
  -3 -11  -6 352.290 280.958   2
  -3 -11  -7 30.8866 112.722   2
  -3 -11  -8-79.2677 70.9554   2
   3 -12  -9 154.327 131.765   2
   3  12  -9 276.929 230.844   3
   3  12  -8-279.444 108.123   3
   3 -12  -8 40.7358 95.8386   2
   3  12  -7 411.908 263.970   4
   3  12  -7 182.963 168.760   3
   3 -12  -7 60.9121 131.905   2
   3  12  -6-12.3246 191.099   4
   3  12  -6 113.610 151.566   3
   3 -12  -6 50.7965 101.996   2
   3 -12  -6-55.6883 71.9914   4
   3  12  -5 3929.03 649.162   3
   3 -12  -5 4688.98 522.003   2
  -3  12   5 4840.96 510.104   2
   3 -12  -5 4810.70 379.706   4
   3  12  -5 5170.35 779.119   4
  -3  12   4 1171.23 246.441   3
   3  12  -4 1293.20 388.992   3
   3 -12  -4 1474.47 162.382   4
   3 -12  -4 1405.69 240.170   2
   3  12  -4 1573.67 392.161   4
  -3  12   3 181.663 120.573   3
   3  12  -3 189.210 52.2208   3
   3 -12  -3 250.204 78.2680   2
   3  12  -3 292.214 245.868   4
   3  12  -2 73.4670 70.8050   3
   3 -12  -2 13.1696 16.3319   2
   3  12  -2 50.3836 57.5440   4
  -3  12   2-0.41436 39.7795   1
  -3  12   1 999.488 132.556   4
   3  12  -1 902.754 280.052   4
  -3  12   1 995.411 209.234   1
  -3  12   0-27.5720 52.8151   4
   3  12   0-70.2678 111.804   4
  -3 -12   0-102.127 114.238   1
   3 -12   1 1670.57 192.100   2
   3  12   1 2255.00 436.661   4
  -3 -12  -1 1448.95 374.922   1
  -3 -12  -2 1308.67 220.926   3
  -3 -12  -2 892.076 323.270   1
   3 -12   2 797.822 153.659   1
   3 -12   2 958.755 198.185   2
   3 -12   3-49.6699 85.7234   2
  -3 -12  -3-30.7476 59.7142   3
  -3 -12  -3-126.405 158.076   2
  -3 -12  -4 330.723 133.108   2
  -3 -12  -5 96.5082 154.567   2
  -3 -12  -6-162.530 95.0387   2
  -3 -12  -7-112.700 101.870   2
  -3 -12  -8 70.3096 159.209   2
   3  13  -9-358.437 313.236   3
   3 -13  -9-19.0264 197.830   2
   3 -13  -8 104.168 52.9387   2
   3  13  -8 763.333 405.240   4
   3  13  -8 380.214 323.538   3
   3  13  -7 462.644 292.296   4
   3  13  -7-311.329 265.891   3
   3 -13  -7 349.993 222.672   2
   3  13  -6 76.7300 115.431   3
   3 -13  -6-37.7772 152.258   2
   3  13  -5 346.310 166.952   3
   3 -13  -5 1144.93 255.794   2
   3 -13  -5 654.230 125.599   4
   3  13  -5 924.113 345.716   4
  -3  13   4 345.268 121.911   3
   3  13  -4 340.346 196.881   3
   3 -13  -4 454.819 152.151   2
   3  13  -4 350.324 175.692   4
  -3  13   3-67.2695 57.7714   3
   3  13  -3 209.354 172.344   3
   3 -13  -3 75.0274 51.0499   2
   3  13  -2 274.033 149.777   3
  -3  13   2 164.148 175.296   1
   3  13  -2-33.3455 116.459   4
   3  13  -1 91.7971 112.447   4
  -3  13   1-44.5480 38.3423   1
  -3  13   1 20.9438 20.3780   4
  -3 -13   0-3.81954 83.8425   1
  -3  13   0 195.932 78.7893   4
   3  13   0 386.960 213.978   4
   3 -13   0 217.619 50.2217   2
  -3 -13  -1 28.0172 159.100   1
   3  13   1 76.4109 68.2729   4
   3 -13   1 124.697 51.4963   2
  -3 -13  -2 414.873 225.718   1
   3 -13   2 547.999 139.238   1
   3 -13   2 386.584 133.229   2
  -3 -13  -3 2022.88 247.736   3
  -3 -13  -3 2496.35 545.870   2
   3 -13   3 2020.54 279.917   1
   3 -13   3 1726.19 293.534   2
  -3 -13  -4 663.422 281.241   2
  -3 -13  -5 614.910 291.467   2
  -3 -13  -6 247.251 110.739   2
  -3 -13  -7 205.210 245.321   2
  -3 -13  -8-92.9524 112.270   2
   3  14  -8-42.2259 194.300   4
   3  14  -8-8.71069 149.120   3
   3 -14  -8 66.6909 86.3622   2
   3  14  -7-156.093 162.929   4
   3  14  -7-186.904 199.694   3
   3 -14  -7 96.1327 85.3814   2
   3  14  -6-102.513 132.410   3
   3 -14  -6-98.6091 143.386   2
   3  14  -6-92.3922 183.566   4
   3  14  -5-140.144 190.747   3
   3 -14  -5 113.632 96.4325   2
   3  14  -5 79.2538 110.609   4
  -3  14   4 0.70606 86.5036   3
   3  14  -4-4.17613 148.402   3
   3 -14  -4-53.8186 81.5634   2
   3  14  -4 205.335 151.098   4
   3  14  -3-17.8278 131.793   3
   3 -14  -3 37.5009 39.1297   2
   3  14  -3 47.2579 103.295   4
   3  14  -2 143.987 102.145   3
   3  14  -2 192.880 160.322   4
   3 -14  -2 80.0976 34.8488   2
   3  14  -1 604.188 237.848   4
  -3  14   0 55.6845 31.4872   4
   3  14   0-61.6051 73.5295   4
   3 -14   0 17.8271 21.6476   2
  -3 -14   0 88.2965 48.2601   1
  -3 -14  -1 590.098 274.426   1
   3  14   1 354.993 210.188   4
   3 -14   1 527.728 115.270   2
  -3 -14  -2 54.5284 139.375   1
   3 -14   2 269.934 101.904   1
   3 -14   2 163.206 113.017   2
  -3 -14  -3 1987.76 543.034   2
   3 -14   3 2302.92 313.942   1
   3 -14   3 2249.10 338.684   2
  -3 -14  -4 478.887 239.218   2
  -3 -14  -5 305.066 266.735   2
  -3 -14  -6 488.641 301.325   2
  -3 -14  -7 427.171 212.088   2
  -3 -14  -8-136.806 280.276   2
   3  15  -8 146.283 317.982   4
   3  15  -8 99.7785 198.538   3
   3  15  -7 501.287 307.649   3
   3  15  -7 213.681 190.900   4
   3  15  -6 144.761 105.551   3
   3 -15  -6 33.8624 97.4098   2
   3  15  -6 69.7130 141.606   4
   3 -15  -5 427.759 191.129   2
   3  15  -5 38.6216 58.5713   3
   3  15  -5 221.223 224.947   4
   3  15  -4 222.819 48.8226   3
   3 -15  -4 371.553 137.158   2
   3  15  -4 362.036 194.507   4
   3  15  -3 207.535 193.041   3
   3 -15  -3 600.329 135.288   2
   3  15  -3 108.993 82.4221   4
   3  15  -2 410.294 176.365   3
   3  15  -2 112.387 95.1152   4
   3 -15  -2 294.090 76.6825   2
   3 -15  -1 2036.42 172.265   2
   3 -15  -1 2192.66 180.863   2
   3  15  -1 2353.54 445.707   4
  -3  15   0 33.4344 39.9902   4
   3  15   0-42.9827 136.733   4
   3 -15   0 3.69558 25.4307   2
  -3 -15  -1 74.2569 105.712   1
   3 -15   1 45.4280 43.8926   2
   3  15   1-47.2186 139.290   4
   3 -15   2 573.341 134.364   1
  -3 -15  -2 21.4526 97.8188   1
   3 -15   2 514.560 152.121   2
  -3 -15  -3 446.802 265.972   2
   3 -15   3 239.123 110.661   1
  -3 -15  -4 592.306 303.469   2
  -3 -15  -5 3.06267 129.495   2
  -3 -15  -6 83.8906 131.435   2
  -3 -15  -7 318.682 129.136   2
   3  16  -8 726.162 371.329   3
   3  16  -8 95.2273 143.488   4
   3  16  -7-68.0134 145.492   3
   3  16  -7-27.4043 213.136   4
   3  16  -6 249.405 248.832   3
   3  16  -6 104.064 161.672   4
   3  16  -5 204.223 135.785   3
   3 -16  -5 711.645 228.262   2
   3  16  -5 551.597 254.963   4
   3  16  -4 738.655 285.646   3
   3 -16  -4 514.004 148.456   2
   3  16  -4 729.242 320.102   4
   3 -16  -3 88.0907 31.0603   2
   3  16  -3-5.12164 107.684   4
   3  16  -2 48.1778 71.9395   3
   3  16  -2 322.981 214.295   4
   3 -16  -2 143.709 62.0121   2
   3 -16  -1 618.198 105.359   2
   3 -16  -1 654.095 106.897   2
   3  16  -1 317.043 145.542   4
  -3 -16   1 677.587 243.386   1
  -3 -16   0-102.017 121.220   1
   3 -16   0 183.594 79.2016   2
  -3  16   0 43.1280 41.7120   4
   3  16   0 13.9699 112.603   4
  -3 -16  -1 1761.46 463.145   1
   3  16   1 2213.47 432.808   4
   3 -16   2 495.781 166.006   1
  -3 -16  -2 63.9827 61.1729   1
  -3 -16  -3 364.058 256.669   2
   3 -16   3-19.9108 79.8327   1
  -3 -16  -4-78.8042 198.196   2
  -3 -16  -5 24.3651 157.939   2
  -3 -16  -6-40.4885 96.0345   2
  -3 -16  -7 860.356 433.635   2
   3  17  -7 206.150 167.135   3
   3  17  -7 217.375 219.668   4
   3  17  -6 406.859 199.370   3
   3  17  -6 37.8693 108.113   4
   3  17  -5 168.222 178.300   3
   3  17  -5-31.8993 81.6252   4
   3  17  -4 5.31185 127.507   3
   3  17  -4-101.371 138.250   4
   3  17  -3 372.392 186.983   3
   3  17  -3 133.420 101.429   4
   3 -17  -2 57.7152 42.2199   2
   3  17  -2-30.2300 44.3081   3
   3  17  -2 65.9242 68.2551   4
  -3 -17   1 0.86490 92.0877   1
   3 -17  -1 55.4410 45.6429   2
   3  17  -1 128.842 103.670   4
  -3 -17   0 385.918 228.089   1
   3  17   0 415.481 192.605   4
  -3 -17  -1-0.29146 132.096   1
   3  17   1 145.517 172.826   4
   3 -17   2 40.0294 95.3326   1
  -3 -17  -2 26.7983 96.5372   1
  -3 -17  -3 246.541 148.509   2
   3 -17   3 350.792 129.838   1
  -3 -17  -4-125.183 186.788   2
  -3 -17  -5 688.257 311.384   2
  -3 -17  -6 27.2496 75.0439   2
  -3 -17  -7-210.606 140.118   2
   3  18  -7-245.350 185.713   3
   3  18  -7 445.254 313.132   4
   3  18  -6 407.992 287.856   3
   3  18  -6 6.21597 179.734   4
   3  18  -5 1364.23 429.075   3
   3  18  -5 1110.83 385.131   4
   3  18  -4 368.337 241.673   3
   3  18  -4-258.568 263.887   4
   3  18  -3 226.579 174.014   3
   3  18  -3 314.637 184.990   4
   3  18  -2-84.6001 49.4661   3
   3  18  -2-179.099 163.531   4
  -3 -18   1 386.140 162.076   1
   3  18  -1 940.246 299.121   4
   3  18   0 649.903 212.752   4
  -3 -18   0 653.109 301.210   1
  -3 -18  -1 1007.97 447.584   1
   3  18   1 389.411 145.755   4
   3 -18   2 34.3255 41.0065   1
  -3 -18  -2 97.0666 175.852   1
   3 -18   3 19.9372 85.4904   1
  -3 -18  -3-123.963 154.328   2
  -3 -18  -4 319.428 160.302   2
  -3 -18  -5 514.288 213.761   2
  -3 -18  -6 554.217 347.133   2
   3  19  -7-331.076 179.424   3
   3  19  -6-111.204 71.1299   3
   3  19  -6 899.576 326.298   4
   3  19  -5 131.519 156.034   3
   3  19  -5 209.985 93.8779   4
   3  19  -4 222.811 168.762   3
   3  19  -4 35.2681 218.638   4
   3  19  -3 262.882 215.994   4
   3  19  -3 225.093 93.4441   3
   3  19  -2 59.0264 52.2205   3
   3  19  -2-34.4822 125.851   4
   3  19  -1 1157.37 308.997   4
  -3 -19   1 710.860 355.355   1
   3  19   0 608.864 246.511   4
  -3 -19   0 529.710 252.257   1
  -3 -19  -1 237.995 202.218   1
   3  19   1 465.754 219.182   4
   3 -19   2 83.6146 115.617   1
  -3 -19  -2-300.816 283.211   1
  -3 -19  -3 1068.61 398.653   2
  -3 -19  -4-140.666 74.7712   2
  -3 -19  -5 0.78965 279.511   2
  -3 -19  -6 53.6482 232.096   2
   3  20  -6 336.945 281.609   3
   3  20  -6-42.5520 197.704   4
   3  20  -5 192.357 172.881   3
   3  20  -5 74.7658 97.6043   4
   3  20  -4 171.485 60.4647   3
   3  20  -4 117.161 127.192   4
   3  20  -3 40.1542 182.659   3
   3  20  -3-2.77024 77.8022   4
   3  20  -2 168.228 141.889   3
  -3 -20   2-1.38183 85.7460   1
   3  20  -2-79.7930 47.6963   4
  -3 -20   1 617.163 318.033   1
   3  20  -1 88.2893 77.1079   4
  -3 -20   0-133.357 156.210   1
   3  20   0-223.068 176.079   4
   3  20   1 522.442 214.346   4
  -3 -20  -1 194.539 127.528   1
  -3 -20  -2 523.330 301.918   1
  -3 -20  -3 1829.72 524.951   2
  -3 -20  -4-4.55376 137.689   2
  -3 -20  -5-113.509 211.592   2
   3  21  -5 93.4480 107.971   3
   3  21  -5 107.373 109.475   4
   3  21  -4-14.1733 92.9310   3
   3  21  -4-69.5775 216.169   4
   3  21  -3 41.6959 84.4579   3
   3  21  -3 277.224 209.144   4
   3  21  -2 141.031 159.965   3
   3  21  -2-129.527 149.089   4
  -3 -21   2-33.4472 167.554   1
  -3 -21   1 37.6037 179.322   1
   3  21  -1 172.888 175.933   4
  -3 -21   0-158.252 182.488   1
   3  21   0 170.016 182.584   4
   3  21   1-62.3406 161.224   4
  -3 -21  -1 6.53793 119.363   1
  -3 -21  -2 312.349 268.375   1
  -3 -21  -3 1050.26 420.004   2
  -3 -21  -4 221.670 251.048   2
  -3 -21  -5 352.509 318.513   2
   3  22  -5 288.611 190.828   3
   3  22  -5 221.504 127.523   4
   3  22  -4-75.2474 67.8008   3
   3  22  -4-193.557 146.266   4
   3  22  -3 183.789 155.415   3
   3  22  -3 474.466 292.662   4
  -3 -22   2 255.819 265.247   1
   3  22  -2 500.404 166.191   4
  -3 -22   1-68.4799 231.428   1
   3  22  -1 55.1753 116.352   4
  -3 -22   0-71.3714 171.496   1
   3  22   0 77.6841 157.318   4
   3  22   1 2.13085 101.880   4
  -3 -22  -1-90.3838 205.286   1
  -3 -22  -2 164.403 247.556   1
  -3 -22  -3-165.469 219.590   2
  -3 -22  -4 304.391 191.318   2
   3  23  -4 65.4060 125.951   3
   3  23  -4-127.597 225.033   4
  -3 -23   3 236.476 96.7762   1
   3  23  -3 27.0055 74.8246   4
   3  23  -2-64.6866 170.552   4
  -3 -23   2-23.2719 147.659   1
   3  23  -1-57.8600 66.2083   4
  -3 -23   1-265.274 302.065   1
  -3 -23   0 301.768 271.084   1
   3  23   0 48.9141 76.3941   4
  -3 -23  -1 66.9208 72.6697   1
  -3 -23  -2-207.638 171.682   1
  -3 -23  -3 789.082 394.554   2
   3  24  -3-56.3475 195.304   4
  -3 -24   2-246.460 220.445   1
   3  24  -2 53.1701 391.241   4
  -3 -24   1 481.546 280.864   1
   3  24  -1 412.711 222.466   4
  -3 -24   0-55.9775 78.6131   1
  -3 -24  -1 364.142 343.995   1
  -3 -24  -2 414.519 304.503   2
   4   0 -10-90.6917 173.174   3
   4   0  -9-31.5111 171.071   4
   4   0  -9-164.075 195.002   3
   4   0  -8-44.7332 76.1217   4
   4   0  -8 229.855 246.671   3
   4   0  -7 7.69996 176.827   3
   4   0  -7-157.461 169.238   4
   4   0  -6 348.127 199.900   3
   4   0  -6 253.087 158.312   4
   4   0  -5-45.4835 130.891   4
  -4   0   4 1194.59 266.313   2
   4   0  -4 1251.95 304.303   4
   4   0  -3 85.2849 150.336   4
   4   0  -2 619.638 213.013   4
  -4   0   2 182.701 130.711   4
   4   0  -1 3.65095 104.958   4
  -4   0   1 15.3022 86.0467   4
   4   0   0 39.5887 62.8486   4
  -4   0   0-9.24063 60.2888   4
  -4   0  -1-23.5814 47.2308   2
  -4   0  -1-36.2044 18.7831   1
  -4   0  -2 418.797 172.750   2
   4   0   3 11.3847 39.7689   1
  -4   0  -3 166.228 128.901   2
  -4   0  -4 1522.72 377.218   2
   4   0   4 1149.58 222.222   1
  -4   0  -5 41.2536 120.639   2
   4   0   5-94.4081 93.5989   1
  -4   0  -6-115.517 168.085   2
  -4   0  -7 83.7928 163.089   2
  -4   0  -8 539.522 215.222   2
  -4   0  -9 217.166 110.773   2
   4  -1 -10 123.068 184.356   3
   4   1 -10 57.1846 137.468   3
   4  -1  -9-272.269 321.170   4
   4   1  -9 312.171 246.044   4
   4  -1  -9-217.981 253.297   3
   4   1  -9-94.1535 119.287   3
   4  -1  -8 419.390 240.733   4
   4   1  -8 314.047 241.134   4
   4  -1  -8 858.029 372.881   3
   4   1  -7-56.5471 138.433   4
   4  -1  -7 196.989 131.593   3
   4   1  -7 1.67657 94.7892   3
   4  -1  -7-114.086 94.8283   4
   4  -1  -6 303.533 207.671   3
   4   1  -6 52.9340 110.558   3
   4  -1  -6 225.944 188.275   4
   4   1  -6 200.422 58.3610   4
   4   1  -5 26.6571 125.697   3
   4  -1  -5 127.387 160.410   4
   4   1  -5 51.2354 102.022   4
  -4   1   4-27.4745 53.1624   2
   4  -1  -4 223.949 138.018   4
   4   1  -4-25.3824 108.216   4
   4  -1  -3 605.569 229.614   4
   4   1  -3 410.765 177.091   4
   4  -1  -2 301.681 162.420   4
   4   1  -2 245.246 155.831   4
  -4   1   2 290.566 138.638   4
   4  -1  -1 24.9117 44.5918   4
   4   1  -1 28.1407 110.078   4
  -4   1   1-3.65398 88.4920   4
   4  -1   0 1373.58 296.446   4
  -4   1   0 1604.90 304.180   4
   4   1   0 1254.36 295.459   4
  -4  -1  -1-16.3612 80.8005   2
  -4  -1  -1 160.233 102.948   1
  -4   1  -1 51.9234 65.1207   1
  -4   1  -1 79.0604 59.3563   2
  -4   1  -2 369.760 157.192   2
  -4  -1  -2 481.469 182.418   2
   4  -1   3 1526.48 224.779   1
  -4   1  -3 2004.78 404.717   2
  -4  -1  -3 1950.73 418.129   2
  -4   1  -4 287.262 125.520   2
  -4  -1  -4 294.078 220.464   2
   4  -1   4 197.604 64.1122   1
   4   1   4 294.140 143.427   1
  -4   1  -5 24.1130 119.538   2
   4  -1   5 24.4134 82.9120   1
  -4  -1  -6 2475.07 539.492   2
  -4   1  -6 2409.70 551.974   2
  -4   1  -7 17.5550 153.623   2
  -4  -1  -7-82.6530 125.752   2
  -4   1  -8 435.100 275.719   2
  -4  -1  -8 46.7564 125.645   2
  -4   1  -9-70.7677 297.591   2
  -4  -1  -9-207.930 241.446   2
   4  -2 -10-96.4876 147.225   4
   4   2 -10 327.240 281.624   4
   4  -2 -10 91.7485 168.665   3
   4   2 -10 459.636 256.387   3
   4  -2  -9 219.328 238.412   4
   4   2  -9-76.7138 214.433   4
   4  -2  -9 291.176 187.208   3
   4   2  -9 369.508 263.893   3
   4  -2  -8 473.505 244.804   4
   4   2  -8 128.788 223.651   4
   4  -2  -8 4.18336 62.5482   3
   4   2  -8 236.941 246.090   3
   4   2  -7-5.26180 127.724   4
   4  -2  -7 67.9068 52.5378   3
   4   2  -7 186.440 226.396   3
   4  -2  -7 32.6213 118.194   4
   4   2  -6 299.175 182.491   3
   4  -2  -6 138.121 133.195   4
   4   2  -6 234.536 138.559   4
   4   2  -5 312.024 217.317   3
   4  -2  -5 51.2345 170.659   4
   4   2  -5 77.8092 106.306   4
  -4   2   4 1911.54 333.371   2
   4  -2  -4 1332.59 301.573   4
   4   2  -4 1479.51 359.711   4
  -4   2   3 164.647 74.0467   2
   4  -2  -3 9.99230 62.6723   4
   4   2  -3 240.262 141.980   4
   4  -2  -2 19.2411 67.4818   4
   4   2  -2 136.060 119.840   4
  -4   2   2-45.6724 106.517   4
   4   2  -1 3000.45 475.185   4
   4  -2  -1 2734.98 419.550   4
  -4   2   1 2367.14 374.155   4
   4  -2   0 229.391 143.697   4
   4   2   0 112.424 92.7314   4
  -4   2   0 400.753 172.699   4
  -4   2  -1 133.556 56.1170   1
  -4  -2  -1 71.0871 74.9538   1
  -4   2  -1 283.191 118.429   2
  -4   2  -2 8850.96 716.977   2
  -4  -2  -2 8930.79 813.352   2
  -4   2  -3 2529.98 425.808   2
  -4  -2  -3 3042.69 521.193   2
  -4   2  -4 271.923 115.721   2
   4   2   4 184.424 87.2601   1
   4  -2   4 278.474 117.705   1
  -4  -2  -4 215.010 149.282   2
  -4  -2  -5 425.221 205.319   2
   4  -2   5 357.402 117.717   1
  -4   2  -5 197.036 217.953   2
  -4  -2  -6 256.842 230.142   2
  -4   2  -6 101.061 165.442   2
  -4   2  -7 20.7230 79.4080   2
  -4  -2  -7 175.441 255.028   2
  -4   2  -8 855.107 376.903   2
  -4  -2  -8 387.392 309.031   2
  -4   2  -9-177.032 161.572   2
  -4  -2  -9-411.076 267.582   2
   4  -3 -10 331.196 287.738   4
   4   3 -10 472.228 337.935   4
   4  -3 -10-85.3245 142.284   3
   4   3 -10 118.886 180.499   3
   4  -3  -9-0.88766 80.2209   4
   4   3  -9-52.5713 161.770   4
   4  -3  -9 301.985 204.526   3
   4   3  -9 94.6361 88.0304   3
   4  -3  -8 679.585 280.982   4
   4   3  -8 771.530 341.227   4
   4  -3  -8 872.377 320.448   3
   4   3  -8 703.542 344.859   3
   4   3  -7-82.7373 104.111   3
   4  -3  -7 39.1535 50.7879   4
   4   3  -7 92.4937 87.3280   4
   4   3  -6 131.113 141.992   3
   4  -3  -6-29.7233 66.2849   4
   4   3  -6-221.692 167.211   4
   4   3  -5 111.172 86.8589   3
   4  -3  -5 247.099 142.248   4
   4   3  -5 12.5054 84.6969   4
   4   3  -4 1212.73 339.248   4
  -4   3   4 1267.47 247.609   2
   4  -3  -4 1054.60 274.926   4
  -4   3   3 79.1803 49.5652   2
   4  -3  -3-60.1374 58.3867   4
   4   3  -3-127.527 145.056   4
   4   3  -2 824.030 258.028   4
   4  -3  -2 1125.04 254.705   4
  -4   3   2 1263.89 259.569   4
   4  -3  -1 5914.09 598.535   4
   4   3  -1 6595.18 696.508   4
  -4   3   1 6086.68 577.630   4
  -4   3   0 147.260 61.8996   2
   4   3   0-48.6963 78.8854   4
  -4   3   0 75.9560 117.666   4
   4   3   1 165.652 145.014   4
  -4   3  -1 151.438 110.525   2
  -4   3  -1 441.526 182.393   4
  -4  -3  -1 121.000 51.5206   1
  -4   3  -2 126.129 63.2514   2
  -4  -3  -2 222.804 126.422   1
  -4  -3  -2-47.5872 154.353   2
  -4   3  -3 116.763 93.0777   2
   4  -3   3 326.024 143.131   2
  -4  -3  -3 128.782 159.082   2
   4   3   4 418.658 160.824   1
  -4  -3  -4 375.477 128.829   2
   4  -3   4 311.255 105.487   1
  -4   3  -4 109.217 115.163   2
  -4  -3  -5 458.341 199.274   2
   4  -3   5 532.356 138.908   1
  -4   3  -5 340.015 225.054   2
  -4  -3  -6 89.4690 154.246   2
  -4   3  -6 65.1470 75.7915   2
  -4  -3  -7 175.776 210.547   2
  -4   3  -7 364.206 251.206   2
  -4   3  -8 31.9208 212.466   2
  -4  -3  -8 16.6882 93.6443   2
  -4   3  -9 200.956 238.400   2
  -4  -3  -9 322.832 168.526   2
   4  -4 -10-96.3290 177.798   4
   4   4 -10-277.053 127.816   4
   4   4 -10 84.7543 133.952   3
   4  -4  -9 386.075 170.965   4
   4   4  -9 753.279 362.515   4
   4   4  -9 140.600 69.7488   3
   4  -4  -8 32.8851 67.1713   4
   4   4  -8 238.825 231.356   4
   4   4  -8 25.7561 152.638   3
   4   4  -7-180.211 223.433   3
   4  -4  -7 89.8593 102.379   4
   4   4  -7-220.713 186.900   4
   4   4  -6 231.099 158.892   3
   4  -4  -6 63.5097 119.171   4
   4   4  -6 492.209 250.403   4
   4   4  -5 383.453 209.803   3
   4  -4  -5 318.322 148.666   4
   4   4  -5 479.380 191.023   4
   4   4  -4 163.823 141.124   3
  -4   4   4-19.8555 88.0768   2
   4  -4  -4 142.067 100.952   4
   4   4  -4-37.1932 121.810   4
  -4   4   3 511.066 139.823   2
   4  -4  -3 455.545 158.126   4
   4   4  -3 508.511 225.127   4
   4  -4  -2 6062.14 582.393   4
   4   4  -2 5843.16 674.111   4
  -4   4   2 6301.27 574.143   4
   4  -4  -1 8797.37 709.390   4
   4   4  -1 9001.84 827.479   4
  -4   4   1 9815.16 714.690   4
   4   4   0 152.504 142.571   4
  -4   4   0 106.976 86.5258   4
  -4   4   0-48.1049 37.4254   2
   4   4   1 1103.87 277.805   4
  -4   4  -1 1310.20 233.079   2
  -4   4  -1 1159.67 256.723   4
  -4  -4  -1 893.625 238.487   1
  -4  -4  -2 1712.59 369.930   2
  -4   4  -2 1739.63 291.158   2
  -4  -4  -2 1670.73 321.778   1
   4  -4   3 378.874 141.605   2
  -4  -4  -3 389.581 188.286   2
  -4   4  -3 529.984 190.367   2
  -4  -4  -4 125.625 184.760   2
   4  -4   4 26.9233 32.4910   1
  -4   4  -4-78.7429 66.2792   2
  -4  -4  -5 112.245 233.564   2
  -4   4  -5-150.726 155.973   2
  -4  -4  -6 396.075 201.780   2
  -4   4  -6 709.952 264.504   2
  -4  -4  -7 4.75430 258.686   2
  -4   4  -7 137.745 238.745   2
  -4   4  -8-36.2170 84.6525   2
  -4  -4  -8 344.307 265.407   2
  -4   4  -9 430.690 280.639   2
  -4  -4  -9-46.8428 124.527   2
   4  -5 -10-34.1939 168.351   4
   4   5 -10 195.927 290.183   4
   4   5 -10-127.720 120.098   3
   4  -5  -9 74.3642 140.755   4
   4   5  -9 8.64224 147.135   3
   4   5  -8-145.617 93.9088   4
   4   5  -8 102.246 90.4577   3
   4  -5  -8-110.962 166.540   4
   4   5  -7-97.0730 147.674   3
   4  -5  -7 146.378 102.316   4
   4   5  -7 108.849 190.317   4
   4   5  -6 248.246 180.927   3
   4  -5  -6-31.6771 96.2240   4
   4   5  -6 263.035 195.404   4
   4   5  -5 43.9699 120.215   3
   4  -5  -5 28.4072 106.343   4
  -4   5   5-61.8217 101.967   2
   4   5  -5 227.546 205.157   4
   4   5  -4 126.794 186.360   3
   4  -5  -4 169.952 101.970   4
  -4   5   4-39.0445 71.5968   2
   4   5  -4 54.0750 104.017   4
  -4   5   3 129.955 75.6380   2
   4  -5  -3 66.2734 86.1886   4
   4   5  -3 134.511 150.542   4
  -4   5   2 16570.9 633.205   2
   4  -5  -2 15759.8 923.379   4
   4   5  -2 14668.9 1095.33   4
  -4   5   2 15792.3 883.631   4
   4   5  -1 4349.51 585.237   4
  -4   5   1 5421.40 530.055   4
   4  -5  -1 5330.65 539.240   4
  -4   5   0 301.096 83.1402   2
   4   5   0 220.837 132.628   4
  -4   5   0 183.366 89.7550   4
  -4   5  -1 960.185 181.987   2
   4   5   1 1141.67 326.791   4
  -4   5  -1 978.870 242.478   4
  -4  -5  -1 964.023 258.038   1
  -4  -5  -2-58.0451 106.338   2
  -4  -5  -2 151.899 87.1177   1
  -4   5  -2 104.260 103.528   2
   4  -5   3 9.74408 82.3982   2
  -4  -5  -3 224.973 180.932   2
  -4   5  -3-47.1704 91.4565   2
  -4  -5  -4 1590.80 440.759   2
   4  -5   4 1234.43 180.345   1
  -4   5  -4 1021.39 290.151   2
  -4  -5  -5 414.224 211.645   2
  -4   5  -5 231.174 95.1626   2
  -4  -5  -6 1972.82 519.899   2
  -4   5  -6 2274.55 498.839   2
  -4  -5  -7 659.480 393.032   2
  -4   5  -7 118.464 153.683   2
  -4   5  -8 21.7949 232.645   2
  -4  -5  -8 32.5011 138.216   2
  -4   5  -9-115.036 222.534   2
  -4  -5  -9 535.769 333.941   2
   4  -6  -9 1022.87 372.174   4
   4   6  -9 1270.24 501.884   4
   4   6  -9 1102.37 444.308   3
   4   6  -8 34.4635 151.070   4
   4   6  -8 47.9870 175.133   3
   4  -6  -8 362.612 213.626   4
   4   6  -7-40.1354 161.545   3
   4  -6  -7-80.0925 126.892   4
   4   6  -6 298.545 240.361   3
   4  -6  -6 498.336 189.754   4
   4   6  -6 538.494 265.057   4
  -4   6   5 288.658 124.758   2
   4   6  -5 321.851 190.436   3
   4  -6  -5 456.981 198.857   4
   4   6  -5 203.918 167.673   4
   4   6  -4 83.9672 112.622   3
   4  -6  -4 283.176 138.203   4
   4   6  -4 177.034 172.751   4
  -4   6   4 102.664 66.3467   2
   4  -6  -3 435.583 155.998   4
   4   6  -3 216.095 138.575   4
  -4   6   3 203.947 67.9385   2
   4  -6  -2 232.523 131.222   4
  -4   6   2 213.437 54.9999   2
   4   6  -2 180.142 86.2628   4
  -4   6   2 235.582 124.984   4
  -4   6   1 14841.8 399.934   2
  -4   6   1 14156.1 410.610   2
   4   6  -1 14174.3 1076.94   4
  -4   6   1 16888.8 899.322   4
  -4   6   0 225.688 63.4272   2
  -4  -6   0 290.436 124.020   3
   4   6   0 246.765 115.564   4
  -4   6   0 131.046 80.5052   4
  -4  -6  -1 213.025 53.9214   1
  -4   6  -1 205.396 93.1283   4
  -4   6  -1 325.979 93.3171   2
   4   6   1 325.415 172.010   4
  -4  -6  -2 1182.20 330.456   2
  -4  -6  -2 931.990 262.122   1
  -4   6  -2 1290.89 250.049   2
  -4   6  -3 57.6883 45.3925   2
  -4  -6  -3-39.3577 75.1902   2
   4  -6   3-8.53416 33.6404   2
   4  -6   4 243.429 79.4329   1
  -4  -6  -4 292.601 210.202   2
  -4   6  -4 288.444 122.771   2
  -4  -6  -5-103.711 100.921   2
  -4   6  -5 21.0046 47.1050   2
  -4  -6  -6-32.9452 80.5965   2
  -4   6  -6 225.478 189.389   2
  -4  -6  -7 64.7928 111.800   2
  -4   6  -7 52.3030 158.417   2
  -4  -6  -8 510.996 329.394   2
  -4   6  -8 355.424 276.740   2
  -4   6  -9 107.433 70.4159   2
  -4  -6  -9 368.690 321.333   2
   4   7  -9 34.8531 89.7550   4
   4   7  -9 39.6538 144.014   3
   4  -7  -9 68.8862 175.433   4
   4   7  -8 534.942 267.943   4
   4   7  -8 507.827 295.562   3
   4  -7  -8 917.241 264.429   4
   4   7  -7 0.31253 71.6836   3
   4  -7  -7-13.0972 70.5830   4
   4   7  -7-253.847 271.218   4
   4   7  -6-200.378 162.846   3
   4  -7  -6 176.119 125.641   4
   4   7  -6-179.821 124.266   4
   4   7  -5 246.061 209.870   3
  -4   7   5 53.6646 99.8251   2
   4  -7  -5-54.4712 102.285   4
   4   7  -5 3.19364 133.826   4
   4   7  -4 91.6379 151.160   3
  -4   7   4 110.199 65.2879   2
   4  -7  -4 95.5223 69.1078   4
   4   7  -4 27.7112 85.9954   4
  -4   7   3 414.872 105.589   2
   4  -7  -3 246.277 137.134   4
   4   7  -3 365.931 215.442   4
  -4   7   2 5.93540 13.7779   2
   4  -7  -2 72.2892 75.1823   4
   4   7  -2 26.5951 118.512   4
  -4   7   2 74.5315 52.2232   4
   4   7  -1 499.406 212.864   4
  -4   7   1 768.895 203.796   4
  -4  -7   0 1312.56 281.399   3
   4   7   0 1075.67 306.620   4
  -4   7   0 1109.34 246.608   4
   4   7   1 106.604 65.7125   4
  -4   7  -1 82.2855 94.7776   4
  -4   7  -1 55.9637 32.6670   2
  -4  -7  -1-56.7926 68.0141   1
   4  -7   2 28.7963 64.2515   2
  -4  -7  -2-121.719 114.027   2
  -4   7  -2-92.8136 91.6979   2
  -4  -7  -2-77.2655 165.141   1
  -4   7  -3 22.2148 66.7681   2
   4  -7   3-0.40262 59.2999   2
  -4  -7  -3 23.7467 175.143   2
  -4  -7  -4 764.920 279.404   2
  -4   7  -4 836.867 220.832   2
  -4  -7  -5 844.949 257.143   2
  -4   7  -5 712.001 242.854   2
  -4  -7  -6 2338.99 562.439   2
  -4   7  -6 2193.37 492.182   2
  -4  -7  -7 310.741 181.934   2
  -4   7  -7 556.391 279.142   2
  -4  -7  -8 472.626 334.234   2
  -4   7  -8 39.0741 143.229   2
   4   8  -9 198.449 145.106   4
   4   8  -9 44.7904 106.322   3
   4  -8  -9-47.3849 84.4273   4
   4   8  -8-37.6666 72.4998   3
   4  -8  -8 531.021 235.556   4
   4   8  -8 468.630 272.254   4
   4   8  -7 399.055 324.203   3
   4  -8  -7 0.56999 83.2770   4
   4   8  -7 438.709 258.694   4
   4   8  -6 249.032 168.294   3
   4  -8  -6 533.754 230.980   4
   4   8  -6 435.101 261.358   4
   4   8  -5-170.766 175.942   3
  -4   8   5-91.3436 81.9740   2
   4  -8  -5-67.2380 39.1765   4
   4   8  -5-187.414 163.425   4
   4   8  -4 772.915 279.589   3
  -4   8   4 1386.23 238.609   2
   4  -8  -4 1079.99 236.200   4
   4   8  -4 1030.06 334.377   4
  -4   8   3 277.065 82.5944   2
   4  -8  -3 388.375 138.870   4
   4   8  -3 161.822 167.526   4
   4  -8  -2 254.426 125.158   4
   4   8  -2 194.937 181.115   4
  -4   8   2 30.0612 53.5615   4
   4   8  -1 61.2659 62.0484   4
  -4   8   1 41.2725 81.2824   4
  -4  -8   0 371.498 136.542   3
   4   8   0 530.538 228.756   4
  -4   8   0 445.999 150.926   4
  -4   8  -1 101.330 44.1009   2
   4   8   1-81.3284 138.770   4
  -4   8  -1 0.97994 103.913   4
  -4  -8  -1-131.676 143.818   1
   4  -8   2 1204.94 208.036   2
  -4  -8  -2 1264.95 370.586   2
  -4   8  -2 831.678 179.798   2
  -4  -8  -2 646.940 246.393   1
  -4   8  -3-30.0088 51.3405   2
   4  -8   3-28.8377 83.7445   2
  -4  -8  -3 15.6574 125.910   2
  -4   8  -4 132.861 60.5649   2
  -4  -8  -4-221.206 173.008   2
  -4   8  -5-42.1991 60.6074   2
  -4  -8  -5-41.8181 64.8735   2
  -4  -8  -6-22.8244 91.1108   2
  -4   8  -6-119.961 155.172   2
  -4  -8  -7 444.048 271.760   2
  -4   8  -7-28.8311 117.215   2
  -4  -8  -8 25.2673 126.465   2
  -4   8  -8-123.954 251.096   2
   4   9  -9-153.997 143.112   4
   4   9  -9-264.417 185.569   3
   4   9  -8 509.951 250.152   3
   4  -9  -8 1004.04 284.921   4
   4   9  -8 624.637 344.164   4
   4   9  -7 128.241 205.858   3
   4  -9  -7 23.3667 88.9713   4
   4   9  -7 232.048 123.517   4
   4   9  -6 57.9286 150.246   3
   4  -9  -6 327.393 156.672   4
   4   9  -6-67.5312 148.331   4
   4   9  -5 1099.56 367.981   3
  -4   9   5 679.164 171.535   2
   4  -9  -5 674.651 195.455   4
   4   9  -5 541.618 292.485   4
   4   9  -4 177.793 84.4761   3
  -4   9   4 78.1271 53.3707   2
   4  -9  -4 117.571 107.411   4
   4   9  -4 227.549 204.674   4
   4   9  -3-79.6426 127.205   3
   4  -9  -3 253.304 109.823   4
   4   9  -3 233.223 189.829   4
  -4   9   3 146.708 53.5652   2
   4   9  -2 320.153 181.325   4
  -4   9   2 464.797 134.409   4
  -4   9   1 2038.02 240.888   1
   4   9  -1 1817.95 408.151   4
  -4   9   1 2084.97 284.789   4
   4   9   0 419.842 202.765   4
  -4   9   0 357.591 139.425   4
  -4  -9   0 613.708 249.249   1
  -4  -9  -1 326.132 145.787   3
  -4   9  -1 327.855 119.467   4
   4   9   1 125.993 78.5967   4
  -4  -9  -1 69.4610 109.891   1
  -4   9  -2 47.0585 44.2967   2
  -4  -9  -2 37.4519 114.588   1
   4  -9   2 106.047 82.3067   2
  -4   9  -3 290.983 127.929   2
   4  -9   3 398.182 142.335   2
  -4  -9  -3 703.447 286.000   2
  -4   9  -4 182.181 78.8002   2
  -4  -9  -4 80.6600 114.322   2
  -4   9  -5-30.6629 100.129   2
  -4  -9  -5-40.0686 128.287   2
  -4  -9  -6-53.7393 90.8881   2
  -4   9  -6-62.5764 96.0596   2
  -4  -9  -7 398.381 332.917   2
  -4   9  -7 299.483 208.546   2
  -4  -9  -8-245.184 234.177   2
  -4   9  -8-144.584 253.068   2
   4  10  -9 157.185 137.803   3
   4  10  -9-133.930 140.944   4
   4  10  -8 104.444 107.969   3
   4  10  -8 280.295 173.431   4
   4  10  -7 514.187 316.652   3
   4 -10  -7 215.263 108.965   4
   4  10  -7 412.291 260.376   4
   4  10  -6-104.150 143.531   3
   4 -10  -6 11.5547 55.0807   4
   4  10  -6 41.3220 87.8010   4
   4  10  -5 113.633 72.9252   3
   4 -10  -5-62.1550 81.6900   4
   4  10  -5 230.205 203.648   4
   4  10  -4 1876.14 447.835   3
  -4  10   4 2430.82 275.411   2
   4 -10  -4 1997.14 281.659   4
   4  10  -4 2611.49 535.765   4
   4 -10  -3-20.7208 37.3480   4
   4  10  -3-23.9675 93.9315   4
  -4  10   2 27.3211 42.7377   4
   4  10  -2-35.3732 57.2778   4
  -4  10   1 79.2364 60.1082   1
   4  10  -1 101.236 69.3346   4
  -4  10   1-51.2077 57.5837   4
  -4  10   0 579.800 167.320   4
   4  10   0 465.892 203.330   4
  -4 -10   0 553.625 216.959   1
  -4 -10  -1 106.047 131.867   3
   4  10   1-54.2997 103.370   4
  -4  10  -1 125.311 68.9250   4
  -4 -10  -1 219.676 156.671   1
   4 -10   2 1177.49 189.084   2
  -4 -10  -2 742.310 277.513   1
  -4 -10  -3 492.526 267.739   2
   4 -10   3 511.258 162.233   2
  -4  10  -4 335.405 181.840   2
  -4 -10  -4 402.257 188.887   2
  -4  10  -5 1.05851 107.315   2
  -4 -10  -5 123.631 309.341   2
  -4 -10  -6 344.480 255.531   2
  -4  10  -6 57.0744 73.8200   2
  -4 -10  -7 61.8595 225.663   2
  -4  10  -7 142.637 161.582   2
  -4 -10  -8 492.122 299.701   2
  -4  10  -8 383.624 196.940   2
   4  11  -9 374.389 275.880   3
   4  11  -9 78.9294 196.260   4
   4  11  -8 540.304 352.464   3
   4  11  -8 251.652 152.887   4
   4  11  -7 23.3994 121.586   3
   4  11  -7-49.3921 239.442   4
   4  11  -6 517.695 284.554   3
   4 -11  -6 542.481 167.068   4
   4  11  -6 167.204 187.943   4
   4  11  -5 4359.62 732.551   3
   4 -11  -5 4224.65 411.999   4
   4  11  -5 4680.15 766.298   4
   4  11  -4 689.195 269.123   3
   4 -11  -4 1149.54 202.129   4
   4  11  -4 1102.17 340.646   4
   4  11  -3 110.445 108.475   3
   4  11  -3 5.38346 117.567   4
  -4  11   2 1127.02 238.693   1
   4  11  -2 957.397 312.338   4
   4  11  -1 308.402 205.384   4
  -4  11   1 215.195 89.4611   4
  -4  11   1 288.642 90.8422   1
  -4 -11   0 149.476 87.8773   1
   4  11   0-43.0007 155.942   4
  -4  11   0 234.287 102.680   4
  -4 -11  -1 173.471 88.0752   3
   4  11   1 107.542 73.9645   4
  -4  11  -1 50.2227 55.4317   4
  -4 -11  -1-2.66993 106.887   1
  -4 -11  -2 289.088 150.472   3
   4 -11   2 162.796 59.3956   2
  -4 -11  -2 59.4218 96.7812   1
  -4 -11  -3 994.692 336.965   2
   4 -11   3 597.994 154.893   2
  -4 -11  -4 457.557 238.973   2
  -4 -11  -5-263.020 376.193   2
  -4 -11  -6 84.7424 97.4691   2
  -4 -11  -7 231.181 126.267   2
  -4 -11  -8-207.218 293.159   2
   4  12  -8-235.100 302.969   3
   4  12  -8 77.6381 148.495   4
   4  12  -7 108.554 130.416   3
   4  12  -7 86.2491 193.833   4
   4  12  -6 668.313 302.569   3
   4  12  -6 754.791 310.143   4
   4  12  -5 758.653 283.896   3
   4 -12  -5 824.265 171.901   4
   4  12  -5 887.272 352.230   4
   4  12  -4 199.014 140.756   3
   4 -12  -4 253.737 91.8788   4
   4  12  -4 113.690 151.502   4
   4  12  -3 112.900 116.406   3
   4  12  -3 239.821 196.018   4
   4  12  -2 259.093 156.220   4
  -4  12   2 23.0215 43.3548   1
   4  12  -1-51.9108 145.651   4
  -4  12   1 125.603 73.4223   4
  -4  12   1 78.5185 84.1657   1
  -4 -12   0 155.586 169.364   1
   4  12   0 118.937 148.456   4
  -4  12   0 351.141 122.291   4
  -4 -12  -1 196.403 110.323   3
  -4  12  -1 176.036 133.274   4
   4  12   1 54.0504 107.748   4
  -4 -12  -1 80.9470 103.689   1
  -4 -12  -2 5452.80 519.566   3
  -4 -12  -2 5389.43 772.021   1
   4 -12   2 5673.31 412.088   2
  -4 -12  -3 3620.34 400.731   3
  -4 -12  -3 3195.83 615.668   2
   4 -12   3 3941.09 418.722   2
  -4 -12  -4-35.3702 118.584   2
  -4 -12  -5-45.4730 64.9640   2
  -4 -12  -6 507.919 259.070   2
  -4 -12  -7-13.9391 92.2822   2
  -4 -12  -8 446.299 327.112   2
   4  13  -8 175.909 224.561   3
   4  13  -8 215.401 130.314   4
   4  13  -7-80.1892 70.8641   3
   4  13  -7 322.923 224.828   4
   4  13  -6-34.4290 125.913   3
   4  13  -6 105.450 116.206   4
   4  13  -5 1602.32 449.439   3
   4  13  -5 1510.21 447.373   4
   4  13  -4 20.7021 116.669   3
   4  13  -4-268.456 222.268   4
   4  13  -3 88.4041 74.5152   3
   4  13  -3 47.3726 71.5373   4
  -4  13   2 1099.07 230.527   1
   4  13  -2 1661.07 427.736   4
   4  13  -1 207.116 176.316   4
  -4  13   1 215.325 66.8321   4
  -4 -13   0-41.8805 59.4676   1
   4  13   0 117.909 131.418   4
  -4  13   0 1.39180 79.0727   4
  -4 -13  -1 367.124 162.884   3
  -4 -13  -1 75.8028 119.427   1
  -4  13  -1 168.998 115.662   4
   4  13   1 378.109 168.130   4
  -4 -13  -2 2454.92 333.021   3
  -4 -13  -2 2400.18 526.341   1
  -4 -13  -3 2794.89 609.278   2
  -4 -13  -4 48.7093 71.8297   2
  -4 -13  -5 65.4886 144.666   2
  -4 -13  -6-112.144 174.082   2
  -4 -13  -7 431.882 252.708   2
   4  14  -8-18.1900 155.890   3
   4  14  -8-187.457 214.130   4
   4  14  -7 334.063 197.492   3
   4  14  -7 48.1730 199.239   4
   4  14  -6 629.681 278.952   3
   4  14  -6 244.068 229.004   4
   4  14  -5 7.00000 73.9315   3
   4  14  -5 145.033 80.2192   4
   4  14  -4 939.815 335.899   3
   4  14  -4 839.601 365.651   4
   4  14  -3 746.868 355.390   3
   4  14  -3-123.807 152.984   4
   4  14  -2 25.4279 84.9777   4
  -4  14   2 71.5282 50.7664   1
   4  14  -1 322.034 182.401   4
   4  14   0 919.721 337.174   4
  -4  14   0 799.534 170.895   4
  -4 -14   0 355.476 240.108   1
  -4 -14  -1 566.884 280.606   1
   4  14   1 291.899 154.993   4
  -4  14  -1 549.123 179.447   4
  -4 -14  -2 72.4957 144.169   1
  -4 -14  -3 239.375 229.607   2
  -4 -14  -4 16.7708 120.878   2
  -4 -14  -5 150.689 258.763   2
  -4 -14  -6 412.945 265.816   2
  -4 -14  -7 530.353 369.218   2
   4  15  -8 637.091 404.091   3
   4  15  -7 124.513 163.459   3
   4  15  -7 650.629 318.585   4
   4  15  -6-99.2963 179.926   3
   4  15  -6-257.268 207.855   4
   4  15  -5 155.981 92.9028   3
   4  15  -5 120.804 188.013   4
   4  15  -4 98.7819 122.182   3
   4  15  -4-119.620 124.736   4
   4  15  -3 201.394 161.329   3
   4  15  -3-97.4336 194.420   4
   4  15  -2 1489.97 402.067   4
  -4 -15   1 177.653 145.734   1
   4  15  -1 122.140 79.9187   4
  -4 -15   0 371.182 222.802   1
   4  15   0 729.098 268.709   4
  -4 -15  -1 129.217 86.8662   1
   4  15   1 22.9354 117.137   4
  -4 -15  -2-56.2706 165.604   1
  -4 -15  -3 202.399 205.847   2
  -4 -15  -4 235.431 140.726   2
  -4 -15  -5 354.395 262.719   2
  -4 -15  -6 1769.00 505.967   2
  -4 -15  -7 47.2554 220.377   2
   4  16  -7 694.803 355.331   3
   4  16  -7 125.388 153.550   4
   4  16  -6-125.687 153.788   3
   4  16  -6-39.1228 116.154   4
   4  16  -5 180.030 164.170   3
   4  16  -5 135.185 240.277   4
   4  16  -4 315.782 185.944   3
   4  16  -4 599.059 294.300   4
   4  16  -3 79.2457 68.8936   3
   4  16  -3 348.793 213.062   4
   4  16  -2 57.5755 69.6659   4
   4  16  -1 143.196 102.409   4
  -4 -16   1 121.855 80.0166   1
  -4 -16   0-76.9652 107.725   1
   4  16   0 198.634 200.837   4
  -4 -16  -1 366.373 212.414   1
   4  16   1 936.049 316.709   4
  -4 -16  -2 253.546 231.764   1
  -4 -16  -3 66.4410 94.3985   2
  -4 -16  -4 119.083 226.219   2
  -4 -16  -5 376.289 174.283   2
  -4 -16  -6 83.6519 198.308   2
   4  17  -7 90.3774 181.000   3
   4  17  -7 331.886 208.105   4
   4  17  -6 139.278 195.345   3
   4  17  -6-104.598 169.659   4
   4  17  -5-58.0559 172.641   3
   4  17  -5 257.348 222.578   4
   4  17  -4 160.500 136.123   3
   4  17  -4 10.7698 137.465   4
   4  17  -3-72.1801 216.618   3
   4  17  -3-149.107 233.916   4
   4  17  -2-34.1252 75.0086   4
   4  17  -1 363.957 197.839   4
  -4 -17   1 257.508 250.316   1
  -4 -17   0 597.913 247.460   1
   4  17   0 630.731 293.370   4
  -4 -17  -1 95.3191 211.080   1
   4  17   1 15.6918 87.2109   4
  -4 -17  -2 107.052 176.239   1
  -4 -17  -3 270.509 255.144   2
  -4 -17  -4 153.934 174.418   2
  -4 -17  -5-156.643 221.559   2
  -4 -17  -6-249.791 220.641   2
   4  18  -6 186.866 185.786   3
   4  18  -6-35.7683 140.797   4
   4  18  -5 39.6525 174.515   3
   4  18  -5 43.7695 74.5988   4
   4  18  -4-73.9091 156.397   3
   4  18  -4 107.667 130.584   4
   4  18  -3 27.5573 66.0778   3
   4  18  -3 204.151 147.187   4
   4  18  -2 413.004 279.006   4
  -4 -18   1 3.01349 68.7246   1
   4  18  -1 237.655 164.835   4
   4  18   0-183.878 159.754   4
  -4 -18   0 317.780 230.402   1
   4  18   1 115.327 70.6378   4
  -4 -18  -1 204.990 255.561   1
  -4 -18  -2 476.933 232.505   1
  -4 -18  -3-123.162 76.5948   2
  -4 -18  -4 410.492 259.156   2
  -4 -18  -5 103.581 122.027   2
   4  19  -6 154.201 165.999   3
   4  19  -6 403.181 286.693   4
   4  19  -5 424.475 265.244   3
   4  19  -5 569.224 266.417   4
   4  19  -4-62.2238 106.584   3
   4  19  -4-14.0897 118.547   4
   4  19  -3 317.860 226.317   3
   4  19  -3 673.037 456.989   4
  -4 -19   2 564.134 359.318   1
   4  19  -2 53.7416 140.223   4
   4  19  -1 390.045 210.564   4
  -4 -19   1 490.973 279.547   1
   4  19   0 110.684 112.577   4
  -4 -19   0 486.509 280.472   1
  -4 -19  -1-148.234 182.015   1
   4  19   1 273.930 141.107   4
  -4 -19  -2 161.141 223.904   1
  -4 -19  -3 180.289 267.609   2
  -4 -19  -4 250.994 266.575   2
  -4 -19  -5-155.359 210.652   2
   4  20  -5 545.903 302.077   3
   4  20  -5 828.663 437.145   4
   4  20  -4 428.899 294.916   3
   4  20  -4-48.0294 140.144   4
   4  20  -3 171.297 228.310   4
  -4 -20   2 50.1838 225.260   1
   4  20  -2-112.404 105.020   4
  -4 -20   1 605.360 325.786   1
   4  20  -1 444.591 194.888   4
  -4 -20   0 1032.42 426.431   1
   4  20   0 969.521 346.529   4
   4  20   1 8.77580 90.6230   4
  -4 -20  -1-65.0051 141.253   1
  -4 -20  -2-76.1970 184.144   1
  -4 -20  -3 405.798 226.816   2
  -4 -20  -4 457.468 246.236   2
   4  21  -4 286.302 189.433   3
   4  21  -4 51.2371 234.385   4
   4  21  -3-134.933 108.111   4
   4  21  -2-236.643 214.162   4
  -4 -21   2-191.699 288.715   1
  -4 -21   1 888.812 421.405   1
   4  21  -1-3.26116 89.1181   4
  -4 -21   0 101.497 348.536   1
   4  21   0 135.676 127.696   4
   4  21   1 393.429 194.646   4
  -4 -21  -1-163.952 142.516   1
  -4 -21  -2 1282.07 471.441   1
  -4 -21  -3 212.393 193.410   2
  -4 -21  -4 599.649 263.541   2
  -4 -22   3-98.8372 219.145   1
   4  22  -3 362.095 341.248   4
  -4 -22   2 94.7510 148.144   1
   4  22  -2-27.2598 87.8018   4
  -4 -22   1-136.454 245.974   1
   4  22  -1 84.8249 84.5513   4
  -4 -22   0 863.737 450.651   1
   4  22   0 240.636 205.001   4
   4  22   1 312.675 167.666   4
  -4 -22  -1 151.293 174.105   1
  -4 -22  -2 1083.41 453.879   1
  -4 -22  -3 253.024 284.184   2
   4  23  -2 212.848 154.794   4
  -4 -23   2-231.444 114.898   1
   4  23  -1 126.869 121.330   4
  -4 -23   1 467.049 274.676   1
  -4 -23   0 204.580 250.325   1
   4  23   0-7.59311 92.9734   4
  -4 -23  -1-397.536 287.961   1
   5   0  -9 330.918 224.130   4
   5   0  -8 156.117 129.209   4
   5   0  -7 270.069 275.293   4
   5   0  -6 50.6668 98.5445   4
   5   0  -5 1471.81 391.671   4
   5   0  -4-110.007 60.7234   4
   5   0  -3 22.0025 95.4078   4
   5   0  -2 159.214 129.559   4
   5   0  -1 20.4839 110.951   4
   5   0   0 139.759 134.020   4
  -5   0  -1 1093.27 271.987   2
  -5   0  -1 1319.83 221.843   1
  -5   0  -2 98.6075 111.397   2
  -5   0  -3 480.380 215.452   2
  -5   0  -4 313.809 219.087   2
  -5   0  -5-113.019 149.006   2
  -5   0  -6 5.46020 72.1283   2
  -5   0  -7 59.9173 128.165   2
  -5   0  -8 68.0896 141.045   2
   5   1  -9 208.273 163.628   3
   5  -1  -9 120.945 174.673   4
   5   1  -9-87.5394 86.1954   4
   5  -1  -8-82.6278 118.777   4
   5   1  -8 39.8015 92.8947   4
   5  -1  -7-236.491 141.603   4
   5   1  -7 146.896 213.363   4
   5  -1  -6 817.458 281.969   4
   5   1  -6 479.932 194.611   4
   5  -1  -5 94.0671 133.095   4
   5   1  -5 229.647 187.095   4
   5  -1  -4-37.6846 123.967   4
   5   1  -4 85.3638 158.672   4
   5  -1  -3 984.684 307.252   4
   5   1  -3 509.501 201.210   4
   5  -1  -2-20.7850 175.455   4
   5   1  -2 179.888 140.561   4
   5  -1  -1 948.972 250.346   4
   5   1  -1 1101.98 315.474   4
   5  -1   0-81.9884 164.215   4
   5   1   0-72.5251 62.2424   4
  -5  -1  -1 152.787 73.4230   2
  -5  -1  -1 257.249 113.593   1
  -5   1  -1 165.558 67.3412   1
  -5   1  -1-47.5131 88.6157   2
  -5   1  -2 983.194 276.389   2
  -5  -1  -2 887.440 251.850   2
  -5   1  -3 355.214 169.967   2
  -5  -1  -3 208.701 173.371   2
  -5   1  -4-45.4795 130.139   2
  -5  -1  -4 284.880 236.592   2
  -5   1  -5 519.918 241.064   2
  -5  -1  -5 488.728 284.420   2
  -5  -1  -6-88.8162 182.169   2
  -5   1  -6 138.382 265.517   2
  -5   1  -7 117.651 215.170   2
  -5  -1  -7 280.293 324.125   2
  -5   1  -8-12.7533 203.081   2
  -5  -1  -8-84.3213 192.592   2
   5   2  -9 99.5643 120.071   3
   5  -2  -9 385.913 244.216   4
   5   2  -9 402.770 274.740   4
   5   2  -8 136.844 161.014   3
   5  -2  -8 59.0910 73.3859   4
   5   2  -8-30.1261 93.3789   4
   5  -2  -7-75.5355 131.343   4
   5   2  -7-143.305 244.788   4
   5  -2  -6 814.247 292.954   4
   5   2  -6 485.660 257.606   4
   5  -2  -5 3015.34 534.264   4
   5   2  -5 2427.15 502.452   4
  -5   2   4 239.038 115.245   2
   5  -2  -4-40.0800 95.5768   4
   5   2  -4-184.621 185.396   4
   5  -2  -3 988.086 273.114   4
   5   2  -3 1139.94 346.643   4
   5  -2  -2 256.524 177.734   4
   5   2  -2-140.643 44.5074   4
   5  -2  -1 55.4493 133.922   4
   5   2  -1-5.55904 122.464   4
  -5   2   0-1.76572 55.0779   2
   5   2   0-88.0802 52.1555   4
  -5  -2  -1 1043.10 303.382   2
  -5  -2  -1 900.388 224.545   1
  -5   2  -1 734.945 136.205   1
  -5   2  -1 820.532 236.202   2
  -5   2  -2 199.026 106.256   2
  -5  -2  -2 367.728 188.643   2
  -5   2  -3 2024.92 406.378   2
  -5  -2  -3 2402.28 480.858   2
  -5   2  -4 151.474 140.767   2
  -5  -2  -4-27.4783 128.535   2
  -5  -2  -5 227.729 176.884   2
  -5   2  -5 419.688 205.211   2
  -5  -2  -6 82.6199 86.9226   2
  -5   2  -6 182.991 285.931   2
  -5   2  -7 189.265 222.901   2
  -5  -2  -7-317.909 267.582   2
  -5   2  -8 80.4421 231.913   2
  -5  -2  -8 300.834 281.191   2
   5   3  -9 186.999 211.948   3
   5  -3  -9 47.7647 120.723   4
   5   3  -9 61.8975 103.222   4
   5   3  -8-189.036 249.494   3
   5  -3  -8 159.905 225.800   4
   5   3  -8-0.33212 213.207   4
   5  -3  -7 603.656 284.718   4
   5   3  -7 156.789 174.012   4
   5  -3  -6 97.3472 174.391   4
   5   3  -6 332.006 255.404   4
   5  -3  -5 80.4781 150.321   4
   5   3  -5 178.668 146.658   4
  -5   3   4 170.129 85.1696   2
   5  -3  -4 47.9293 96.9761   4
   5   3  -4 304.014 222.005   4
  -5   3   3 197.066 109.545   2
   5  -3  -3 199.233 142.806   4
   5   3  -3-56.7200 124.556   4
   5  -3  -2 295.260 178.868   4
   5   3  -2 152.209 81.4027   4
   5  -3  -1 1375.44 329.145   4
   5   3  -1 1806.87 420.425   4
   5   3   0-65.3851 63.1810   4
  -5   3   0 27.1455 39.2370   2
  -5   3  -1 253.086 95.8522   2
  -5  -3  -1 302.745 151.348   1
  -5   3  -2 87.9708 88.3340   2
  -5  -3  -2-83.3690 129.256   1
  -5  -3  -2 168.782 195.249   2
  -5   3  -3 38.8033 55.9946   2
  -5  -3  -3-10.7264 133.893   2
  -5   3  -4 100.573 123.337   2
  -5  -3  -4 289.814 183.375   2
  -5  -3  -5 860.746 328.482   2
  -5   3  -5 1151.83 353.226   2
  -5  -3  -6 544.605 206.973   2
  -5   3  -6 677.334 315.151   2
  -5  -3  -7 169.759 211.198   2
  -5   3  -7 273.718 196.927   2
  -5   3  -8 272.432 217.015   2
  -5  -3  -8 404.764 81.6306   2
   5   4  -9 1138.63 463.861   3
   5  -4  -9 551.391 265.465   4
   5   4  -9 924.265 414.280   4
   5   4  -8-176.951 234.435   3
   5  -4  -8-171.913 151.439   4
   5   4  -8-165.462 178.421   4
   5   4  -7-70.2303 148.730   3
   5  -4  -7-101.105 175.443   4
   5   4  -7 205.718 155.084   4
   5  -4  -6 59.5205 77.6375   4
   5   4  -6-103.466 120.020   4
   5  -4  -5 64.4616 134.987   4
   5   4  -5 665.055 281.375   4
  -5   4   4-26.0932 98.1703   2
   5  -4  -4 107.671 105.122   4
   5   4  -4-178.830 118.586   4
  -5   4   3 1245.55 228.540   2
   5  -4  -3 1205.41 307.925   4
   5   4  -3 1340.37 374.847   4
   5  -4  -2 276.454 185.840   4
   5   4  -2-18.4489 163.235   4
   5  -4  -1 1232.97 298.100   4
   5   4  -1 1806.93 410.967   4
   5   4   0-171.135 173.503   4
  -5   4   0 53.5774 75.8372   2
  -5   4  -1 654.522 191.871   2
  -5  -4  -1 804.485 235.271   1
  -5  -4  -2 217.955 123.584   2
  -5   4  -2 153.272 88.5797   2
  -5  -4  -2 89.0619 119.192   1
  -5   4  -3 741.657 227.064   2
  -5  -4  -3 535.901 273.128   2
  -5  -4  -4-163.386 200.949   2
  -5   4  -4-147.070 133.705   2
  -5  -4  -5 827.490 305.409   2
  -5   4  -5 1100.38 377.720   2
  -5  -4  -6 2881.74 619.959   2
  -5   4  -6 3130.86 580.159   2
  -5  -4  -7 3.72400 138.847   2
  -5   4  -7 79.4489 65.1535   2
  -5   4  -8 382.555 237.575   2
  -5  -4  -8 606.619 295.044   2
   5   5  -9 1265.97 461.451   3
   5  -5  -9 1482.76 465.415   4
   5   5  -9 1383.23 502.406   4
   5   5  -8 190.816 261.759   3
   5  -5  -8-47.1722 60.9740   4
   5   5  -8-78.8714 224.441   4
   5   5  -7 59.2601 81.7328   3
   5  -5  -7 214.789 151.248   4
   5   5  -7-38.6336 82.5596   4
   5  -5  -6 16.7991 65.8264   4
   5   5  -6-61.0533 106.758   4
   5  -5  -5 82.5420 164.530   4
   5   5  -5-52.1562 103.737   4
  -5   5   4 107.520 66.7203   2
   5  -5  -4-0.35014 94.0238   4
   5   5  -4 39.9278 169.578   4
  -5   5   3 98.2156 89.5844   2
   5  -5  -3 14.3718 56.6179   4
   5   5  -3-7.34471 107.521   4
  -5   5   2 1755.67 226.665   2
   5  -5  -2 1467.58 323.648   4
   5   5  -2 1804.70 436.508   4
  -5   5   1 815.028 154.702   2
   5  -5  -1 691.558 215.106   4
   5   5  -1 956.381 320.976   4
  -5   5   0 34.9426 31.5748   1
  -5   5   0 194.052 78.6455   2
   5   5   0 87.2558 130.740   4
  -5   5  -1-73.5378 81.3655   2
   5   5   1 80.0032 97.8752   4
  -5  -5  -1 76.3236 96.5186   1
  -5   5  -2 34.4968 58.7452   2
  -5  -5  -2 142.289 171.164   2
  -5  -5  -2 159.596 124.126   1
  -5  -5  -3 210.071 198.364   2
  -5   5  -3 29.2072 98.6871   2
  -5  -5  -4 177.588 205.307   2
  -5   5  -4-31.4133 68.2908   2
  -5  -5  -5 2584.71 605.064   2
  -5   5  -5 2709.86 523.723   2
  -5  -5  -6 1008.58 402.486   2
  -5   5  -6 1325.88 378.879   2
  -5  -5  -7-126.007 273.615   2
  -5   5  -7-110.089 167.476   2
  -5  -5  -8 452.729 342.670   2
  -5   5  -8 225.096 155.169   2
   5   6  -9 38.9469 204.883   3
   5  -6  -9 45.0604 135.285   4
   5   6  -9 96.3826 139.156   4
   5   6  -8-107.648 104.847   3
   5  -6  -8 275.063 181.708   4
   5   6  -8 182.087 191.726   4
   5  -6  -7 91.5068 51.6066   4
   5   6  -7-12.6799 134.786   4
   5   6  -6 185.914 143.502   3
   5  -6  -6 132.289 157.768   4
   5   6  -6-197.321 206.439   4
   5  -6  -5 289.903 145.065   4
   5   6  -5 254.240 206.644   4
   5  -6  -4-53.3502 77.3894   4
  -5   6   4-22.3951 89.3000   2
   5  -6  -3 433.744 171.559   4
  -5   6   3 444.467 120.964   2
   5   6  -3 520.822 280.109   4
  -5   6   2 1162.91 157.865   2
   5  -6  -2 1072.45 271.779   4
   5   6  -2 995.464 350.553   4
   5   6  -1 161.357 136.183   4
  -5   6   1 25.5182 30.8719   2
  -5   6   0-59.4046 41.4665   2
   5   6   0 44.4508 114.319   4
  -5   6  -1 1077.43 199.619   2
   5   6   1 909.543 314.518   4
  -5  -6  -1 871.678 267.884   1
  -5  -6  -2 264.176 184.161   2
  -5  -6  -2 4.51825 96.8402   1
  -5   6  -2 204.599 120.872   2
  -5  -6  -3 82.6126 112.693   2
  -5   6  -3 84.9514 84.4525   2
  -5  -6  -4 251.267 260.456   2
  -5   6  -4 505.603 191.892   2
  -5  -6  -5-8.44029 156.140   2
  -5   6  -5-48.5406 53.3565   2
  -5  -6  -6 4857.02 841.033   2
  -5   6  -6 4023.34 681.497   2
  -5  -6  -7 73.1908 129.430   2
  -5   6  -7 326.717 252.895   2
  -5  -6  -8 71.5807 122.518   2
  -5   6  -8-21.8624 212.911   2
   5   7  -9 852.617 401.262   3
   5   7  -9 979.643 415.349   4
   5   7  -8 265.460 282.408   3
   5  -7  -8 134.575 124.891   4
   5   7  -8 74.8102 109.002   4
   5   7  -7-211.016 249.262   3
   5  -7  -7 280.315 167.711   4
   5   7  -7 10.3483 62.9497   4
   5   7  -6 175.193 216.901   3
   5  -7  -6 315.913 159.795   4
   5   7  -6 158.639 102.615   4
   5  -7  -5-7.00077 63.4978   4
   5   7  -5 263.512 159.822   4
   5  -7  -4 186.739 135.141   4
   5   7  -4 214.235 215.747   4
  -5   7   4 2.05451 38.8535   2
   5  -7  -3 347.944 149.280   4
   5   7  -3 366.736 212.742   4
  -5   7   3 529.947 114.827   2
   5  -7  -2 10.4400 52.7901   4
   5   7  -2 17.0352 160.263   4
  -5   7   2 26.7176 12.1662   2
  -5   7   2-86.5716 105.250   4
   5   7  -1 2249.74 494.503   4
  -5  -7   0 606.152 225.652   1
   5   7   0 432.638 181.031   4
  -5   7   0 667.923 111.245   2
   5   7   1-21.3486 115.677   4
  -5  -7  -1-65.1394 101.784   1
  -5   7  -1-37.9718 33.3985   2
  -5  -7  -2-37.0017 86.7415   2
  -5  -7  -2-81.1594 130.890   1
  -5   7  -2-26.1190 46.9033   2
  -5   7  -3 282.436 159.252   2
  -5  -7  -3 190.980 154.348   2
  -5  -7  -4 488.625 291.459   2
  -5   7  -4 182.530 96.4907   2
  -5  -7  -5-1.61461 123.083   2
  -5   7  -5 126.231 164.431   2
  -5  -7  -6 84.7735 110.843   2
  -5   7  -6-216.730 253.705   2
  -5  -7  -7 185.995 166.545   2
  -5   7  -7 182.037 152.722   2
  -5  -7  -8 38.0522 181.476   2
  -5   7  -8 163.719 227.674   2
   5   8  -8 117.970 250.460   3
   5   8  -8-30.1222 107.436   4
   5   8  -7-95.1998 101.008   3
   5  -8  -7-193.225 115.835   4
   5   8  -7 267.690 223.420   4
   5   8  -6 1.27526 160.062   3
   5  -8  -6 163.858 66.1503   4
   5   8  -6 21.8144 182.630   4
   5  -8  -5 1416.86 294.463   4
   5   8  -5 1288.64 420.030   4
   5  -8  -4 165.223 142.542   4
   5   8  -4 119.832 156.181   4
  -5   8   3 347.967 75.4348   2
   5  -8  -3 497.061 189.973   4
   5   8  -3 410.212 202.985   4
   5   8  -2-58.2257 53.6808   4
  -5   8   2-10.4331 90.1796   4
   5   8  -1 577.442 231.991   4
  -5   8   1 1084.62 240.359   4
   5   8   0-84.7684 116.337   4
  -5  -8   0 107.451 142.816   1
   5   8   1 509.453 258.090   4
  -5   8  -1 753.721 140.655   2
  -5  -8  -1 701.188 252.784   1
  -5  -8  -2 102.130 94.2026   2
  -5   8  -2 294.261 130.583   2
  -5  -8  -2 43.6069 69.8256   1
  -5   8  -3 650.592 181.104   2
  -5  -8  -3 822.589 324.774   2
  -5   8  -4 4.50923 64.6751   2
  -5  -8  -4 170.176 166.110   2
  -5  -8  -5 174.920 201.041   2
  -5   8  -5 572.640 239.400   2
  -5  -8  -6-180.466 216.196   2
  -5   8  -6 149.739 78.6361   2
  -5  -8  -7 150.477 72.1909   2
  -5   8  -7 153.749 76.9284   2
   5   9  -8 196.729 220.382   3
   5   9  -8-46.7117 126.631   4
   5   9  -7 1030.76 423.896   3
   5  -9  -7 431.647 185.156   4
   5   9  -7 172.459 158.216   4
   5   9  -6 382.962 273.500   3
   5  -9  -6 441.601 199.521   4
   5   9  -6 184.019 78.8728   4
   5  -9  -5 1648.36 320.425   4
   5   9  -5 1351.35 390.822   4
   5  -9  -4 184.802 103.195   4
   5   9  -4-119.698 141.784   4
   5  -9  -3 269.534 119.145   4
   5   9  -3 275.550 155.631   4
   5   9  -2 149.594 146.924   4
  -5   9   2 127.762 111.007   4
  -5   9   1 1957.00 216.802   1
   5   9  -1 2075.17 460.331   4
  -5   9   1 2084.28 333.640   4
  -5  -9   0-86.3472 132.010   1
   5   9   0 1.22021 103.554   4
   5   9   1 1145.47 381.989   4
  -5  -9  -1 1044.79 335.269   1
  -5  -9  -2 1439.63 427.542   2
  -5   9  -2 1594.54 252.123   2
  -5  -9  -2 1528.25 397.514   1
  -5   9  -3-90.0839 111.665   2
  -5  -9  -3 11.8387 150.626   2
  -5   9  -4 55.3214 90.7793   2
  -5  -9  -4-41.0364 145.369   2
  -5  -9  -5 576.432 241.024   2
  -5   9  -5 900.903 299.188   2
  -5  -9  -6 348.778 114.945   2
  -5   9  -6-5.27195 120.526   2
  -5  -9  -7 1059.70 424.045   2
  -5   9  -7 357.452 204.814   2
   5  10  -8 622.427 264.428   3
   5  10  -8 61.3563 170.110   4
   5  10  -7-89.6279 110.800   3
   5  10  -7-207.547 227.490   4
   5  10  -6 1035.74 377.487   3
   5 -10  -6 1011.10 247.298   4
   5  10  -6 1246.28 432.499   4
   5  10  -5 239.138 252.735   3
   5 -10  -5-99.7982 119.640   4
   5  10  -5 142.066 175.986   4
   5 -10  -4 59.2908 84.7615   4
   5  10  -4-172.118 215.400   4
   5 -10  -3-3.67395 80.7229   4
   5  10  -3 10.7138 185.986   4
   5  10  -2 142.230 102.823   4
  -5  10   2 183.122 64.0529   4
  -5  10   1 27.7257 20.5757   1
   5  10  -1 131.593 131.189   4
  -5  10   1 65.1763 97.6458   4
   5  10   0 61.4696 137.399   4
  -5 -10   0 294.014 216.076   1
   5  10   1 554.801 264.969   4
  -5 -10  -1 446.336 238.794   1
  -5 -10  -2 1023.81 342.742   2
  -5 -10  -2 606.972 248.328   1
  -5 -10  -3 1345.84 407.486   2
  -5  10  -3 1741.56 291.279   2
  -5  10  -4 415.492 207.730   2
  -5 -10  -4-68.7524 168.369   2
  -5  10  -5 172.714 161.211   2
  -5 -10  -5 113.999 159.432   2
  -5 -10  -6 108.868 259.480   2
  -5  10  -6-104.854 227.026   2
  -5 -10  -7-302.718 294.148   2
  -5  10  -7 10.9870 195.950   2
   5  11  -8-191.457 185.035   3
   5  11  -8 282.124 280.420   4
   5  11  -7-89.8658 127.160   3
   5  11  -7 270.470 178.317   4
   5  11  -6 178.582 160.087   3
   5  11  -6 442.109 295.516   4
   5  11  -5 234.791 89.4958   3
   5  11  -5 401.688 227.319   4
   5 -11  -4 114.675 72.6042   4
   5  11  -4 116.439 68.8563   4
   5  11  -3 425.674 245.159   4
   5  11  -2 138.751 87.2157   4
   5  11  -1 420.900 265.128   4
  -5  11   1 247.799 130.465   4
  -5 -11   0 66.8058 65.5922   1
   5  11   0 219.307 106.606   4
   5  11   1 1042.60 335.098   4
  -5 -11  -1 928.364 322.739   1
  -5 -11  -2 2198.53 539.165   2
  -5 -11  -2 1851.19 462.381   1
  -5 -11  -3 325.317 241.954   2
  -5  11  -4 254.051 140.231   2
  -5 -11  -4-43.8782 82.8543   2
  -5  11  -5 542.647 235.810   2
  -5 -11  -5 648.793 354.983   2
  -5 -11  -6-56.0428 255.721   2
  -5  11  -6 152.730 156.823   2
  -5 -11  -7-52.2721 134.465   2
  -5  11  -7 143.543 179.778   2
   5  12  -8-92.9421 156.717   3
   5  12  -8-303.076 105.048   4
   5  12  -7-231.362 198.018   3
   5  12  -7 404.383 285.618   4
   5  12  -6-92.9345 193.294   3
   5  12  -6 333.581 262.748   4
   5  12  -5 703.740 365.071   3
   5  12  -5 748.738 308.795   4
   5  12  -4-91.0870 81.4474   4
   5  12  -3-66.9462 102.833   4
   5  12  -2 323.965 206.165   4
   5  12  -1-18.3568 61.9096   4
   5  12   0-72.7128 93.0240   4
  -5  12   0-199.395 141.084   4
  -5 -12   0 116.501 118.835   1
  -5 -12  -1 706.584 299.101   1
   5  12   1 1071.13 376.583   4
  -5 -12  -2-342.217 265.895   1
  -5 -12  -3 1155.56 390.584   2
  -5 -12  -4 87.8979 200.244   2
  -5 -12  -5 213.102 145.277   2
  -5 -12  -6-47.5068 244.348   2
  -5 -12  -7-73.9678 194.319   2
   5  13  -7 579.027 302.120   3
   5  13  -7 791.990 379.951   4
   5  13  -6 383.449 297.371   3
   5  13  -6-89.8873 232.207   4
   5  13  -5 3741.51 925.181   3
   5  13  -5 1517.01 457.651   4
   5  13  -4-35.5166 156.794   4
   5  13  -3 195.952 144.626   4
   5  13  -2 23.0001 68.7573   4
   5  13  -1 739.270 274.576   4
   5  13   0-85.7188 85.2609   4
  -5 -13   0-43.2171 182.515   1
  -5 -13  -1 570.387 310.330   1
   5  13   1 754.270 310.204   4
  -5 -13  -2 884.359 373.210   1
  -5 -13  -3-96.8310 104.330   2
  -5 -13  -4-6.90416 97.4586   2
  -5 -13  -5 1180.09 447.802   2
  -5 -13  -6-99.6203 194.415   2
   5  14  -7-240.051 122.835   3
   5  14  -7 428.675 339.376   4
   5  14  -6-158.179 146.124   3
   5  14  -6 57.5021 154.227   4
   5  14  -5 195.963 178.319   3
   5  14  -5 156.982 211.310   4
   5  14  -4 121.279 87.0411   4
   5  14  -3 280.599 185.171   4
   5  14  -2 165.591 184.913   4
   5  14  -1 212.379 163.369   4
  -5 -14   1 183.312 145.270   1
  -5 -14   0 212.649 88.2232   1
   5  14   0 117.954 201.735   4
  -5 -14  -1 548.395 293.451   1
   5  14   1 733.672 291.696   4
  -5 -14  -2 76.2009 217.520   1
  -5 -14  -3 316.542 252.619   2
  -5 -14  -4-58.0721 229.899   2
  -5 -14  -5 227.093 136.349   2
  -5 -14  -6 30.7237 231.137   2
   5  15  -7 278.009 205.040   3
   5  15  -7 433.454 286.498   4
   5  15  -6 47.0220 185.119   3
   5  15  -6-310.277 250.024   4
   5  15  -5 110.415 125.044   3
   5  15  -5-268.590 221.532   4
   5  15  -4 64.2990 107.023   4
   5  15  -3-263.957 207.739   4
   5  15  -2 238.421 239.713   4
  -5 -15   1 1299.41 422.847   1
   5  15  -1 1979.99 477.691   4
  -5 -15   0 71.3449 230.954   1
   5  15   0 222.471 189.189   4
  -5 -15  -1 416.080 179.143   1
   5  15   1-22.7108 203.646   4
  -5 -15  -2 270.681 196.984   1
  -5 -15  -3 98.3387 153.459   2
  -5 -15  -4 542.007 321.525   2
  -5 -15  -5 758.555 417.297   2
  -5 -15  -6 2.71588 182.837   2
   5  16  -6 17.8647 120.483   3
   5  16  -6-361.546 232.878   4
   5  16  -5 290.554 236.996   3
   5  16  -5-104.695 286.688   4
   5  16  -4-85.1880 166.338   4
   5  16  -3 13.2347 140.215   4
   5  16  -2 591.633 292.130   4
  -5 -16   1 166.684 151.153   1
   5  16  -1-39.8632 150.313   4
  -5 -16   0 183.596 130.485   1
   5  16   0 201.212 177.326   4
  -5 -16  -1 10.5910 133.018   1
   5  16   1 528.270 301.171   4
  -5 -16  -2 147.855 192.397   1
  -5 -16  -3 465.911 274.904   2
  -5 -16  -4 137.272 180.458   2
  -5 -16  -5-294.323 226.412   2
   5  17  -6 560.937 348.031   3
   5  17  -6-46.0686 166.102   4
   5  17  -5-118.507 208.938   3
   5  17  -5 14.8658 196.811   4
   5  17  -4 187.334 104.398   4
   5  17  -3 32.6057 138.847   4
   5  17  -2 75.3903 125.743   4
  -5 -17   1 147.810 204.986   1
   5  17  -1 170.703 92.3506   4
  -5 -17   0 150.290 119.462   1
   5  17   0 3.96453 134.430   4
  -5 -17  -1 36.6368 76.5218   1
   5  17   1-23.0231 149.458   4
  -5 -17  -2 168.626 185.090   1
  -5 -17  -3-87.4235 255.044   2
  -5 -17  -4-44.2531 104.285   2
  -5 -17  -5 18.1283 107.365   2
   5  18  -5-178.639 202.990   3
   5  18  -5-83.0913 171.032   4
   5  18  -4 292.513 189.334   4
   5  18  -3-3.76158 168.243   4
   5  18  -2 102.376 67.4782   4
   5  18  -1-61.6579 81.1473   4
  -5 -18   1-248.373 209.188   1
   5  18   0 158.355 232.809   4
  -5 -18   0 188.763 250.198   1
  -5 -18  -1 292.112 277.222   1
   5  18   1 328.290 244.273   4
  -5 -18  -2-76.1360 115.740   1
  -5 -18  -3 250.930 201.412   2
  -5 -18  -4-92.7128 98.5523   2
   5  19  -4-385.811 243.855   4
   5  19  -3-271.929 235.301   4
  -5 -19   2-169.025 194.826   1
   5  19  -2 290.596 278.307   4
  -5 -19   1 1054.11 404.759   1
   5  19  -1 874.230 323.242   4
   5  19   0-133.112 202.791   4
  -5 -19   0 55.1736 194.809   1
  -5 -19  -1 595.039 357.349   1
   5  19   1 445.209 299.524   4
  -5 -19  -2-145.905 222.509   1
  -5 -19  -3-8.16875 247.180   2
   5  20  -4-162.309 68.2340   4
   5  20  -3 544.721 314.679   4
  -5 -20   2 452.226 221.507   1
   5  20  -2-110.525 65.7195   4
  -5 -20   1 343.497 280.778   1
   5  20  -1 295.066 228.954   4
  -5 -20   0-64.8161 121.890   1
   5  20   0-53.6402 109.740   4
   5  20   1 96.1364 136.467   4
  -5 -20  -1-92.1177 215.129   1
  -5 -20  -2 450.658 219.859   1
  -5 -20  -3 963.717 406.313   2
  -5 -21   2 89.2989 147.398   1
   5  21  -2-232.800 197.274   4
  -5 -21   1 116.409 229.018   1
   5  21  -1 317.853 141.970   4
  -5 -21   0-149.188 259.995   1
   5  21   0 323.960 236.440   4
   5  21   1 324.577 221.110   4
  -5 -21  -1 627.179 326.579   1
   6   0  -8 205.833 161.827   4
   6   0  -7 242.837 234.605   4
   6   0  -6 607.835 272.076   4
   6   0  -5 107.936 155.024   4
   6   0  -4 645.165 239.125   4
   6   0  -3 251.304 188.916   4
   6   0  -2 1463.40 401.338   4
   6   0  -1 264.434 160.485   4
  -6   0   0 281.142 112.381   1
  -6   0  -1-32.9907 75.9852   1
  -6   0  -1-21.1933 109.605   2
  -6   0  -2 229.139 88.4542   2
  -6   0  -3-51.9157 102.331   2
  -6   0  -4-89.7675 82.4729   2
  -6   0  -5 12.1252 148.554   2
  -6   0  -6 135.454 102.029   2
  -6   0  -7 91.0770 163.529   2
   6  -1  -8 91.4165 178.644   4
   6   1  -8 566.635 359.010   4
   6  -1  -7 235.527 225.878   4
   6   1  -7 161.059 123.997   4
   6  -1  -6 292.052 196.057   4
   6   1  -6 478.885 281.568   4
   6  -1  -5-86.8623 202.193   4
   6   1  -5 30.2693 100.669   4
   6  -1  -4 62.4788 136.587   4
   6   1  -4-61.6670 108.040   4
   6  -1  -3 489.969 235.938   4
   6   1  -3 325.012 223.166   4
   6  -1  -2 139.795 96.6522   4
   6   1  -2 412.187 299.421   4
   6  -1  -1 14.0045 146.753   4
   6   1  -1-31.7924 140.870   4
  -6   1   0 258.119 105.664   1
  -6   1   0 260.097 127.571   2
   6   1   0 106.181 112.441   4
  -6  -1   0 231.955 103.896   1
  -6  -1  -1 340.364 165.022   2
  -6   1  -1 445.120 131.743   1
  -6   1  -1 339.912 167.397   2
  -6  -1  -1 425.055 180.747   1
  -6   1  -2 948.122 290.772   2
  -6  -1  -2 2311.15 501.358   2
  -6   1  -3 413.727 206.622   2
  -6  -1  -3 452.725 241.374   2
  -6   1  -4 154.563 99.3329   2
  -6  -1  -4 46.9462 93.5558   2
  -6   1  -5-55.5021 142.699   2
  -6  -1  -5 179.430 189.855   2
  -6  -1  -6 125.881 166.042   2
  -6   1  -6 755.253 336.925   2
  -6   1  -7 219.078 146.340   2
  -6  -1  -7-78.5550 166.639   2
   6  -2  -8 88.6659 98.8027   4
   6   2  -8 501.358 295.086   4
   6  -2  -7-60.6607 125.271   4
   6   2  -7-57.0485 68.6065   4
   6  -2  -6 78.4493 164.883   4
   6   2  -6 75.5523 128.667   4
   6  -2  -5-87.5509 61.5084   4
   6   2  -5-260.242 240.984   4
   6  -2  -4 66.0789 88.6093   4
   6   2  -4 273.140 182.995   4
   6  -2  -3 337.907 123.541   4
   6   2  -3 114.499 125.738   4
   6  -2  -2 1239.51 339.112   4
   6   2  -2 1536.23 405.376   4
   6  -2  -1 35.5777 129.131   4
   6   2  -1 121.338 126.609   4
  -6   2   0 245.702 146.387   2
  -6  -2   0 237.117 110.276   1
   6   2   0 191.162 201.751   4
  -6   2   0 43.9661 34.6992   1
  -6  -2  -1 915.847 223.699   1
  -6  -2  -1 1011.75 310.028   2
  -6   2  -1 1185.33 294.494   2
  -6   2  -2 2461.33 421.183   2
  -6  -2  -2 2748.23 518.663   2
  -6   2  -3-56.1702 71.3152   2
  -6  -2  -3 0.50495 59.0072   2
  -6   2  -4 634.886 277.450   2
  -6  -2  -4 363.553 229.780   2
  -6   2  -5 76.1872 104.342   2
  -6  -2  -5-71.2412 131.908   2
  -6  -2  -6 120.573 247.965   2
  -6   2  -6 141.362 208.291   2
  -6  -2  -7 145.288 205.187   2
  -6   2  -7 74.9419 92.1064   2
   6  -3  -8 105.475 76.8176   4
   6   3  -8-112.453 216.756   4
   6  -3  -7-184.776 230.534   4
   6   3  -7 119.717 141.964   4
   6  -3  -6 95.1207 190.549   4
   6   3  -6 683.427 342.796   4
   6  -3  -5 27.7398 89.3329   4
   6   3  -5-202.904 227.607   4
   6  -3  -4 138.785 79.7172   4
   6   3  -4 376.578 220.190   4
   6  -3  -3 362.324 173.332   4
   6   3  -3 491.668 237.432   4
   6  -3  -2 90.1843 173.647   4
   6   3  -2 234.657 149.477   4
   6  -3  -1 346.871 181.915   4
   6   3  -1-5.82335 93.1682   4
  -6  -3   0 87.9386 121.469   1
  -6   3   0 149.808 76.7021   1
   6   3   0 196.801 244.943   4
  -6   3   0 325.665 151.017   2
  -6  -3  -1 34.7919 80.2749   1
  -6  -3  -1 61.8420 124.563   2
  -6   3  -1 44.6546 107.055   2
  -6   3  -2 33.5868 63.0499   2
  -6  -3  -2 37.6432 118.416   2
  -6   3  -3-21.5132 50.1254   2
  -6  -3  -3 46.6359 143.306   2
  -6   3  -4 34.1875 169.951   2
  -6  -3  -4 23.7105 71.2081   2
  -6  -3  -5 136.266 151.919   2
  -6   3  -5 126.427 185.851   2
  -6  -3  -6-57.1129 196.892   2
  -6   3  -6 502.281 296.386   2
  -6  -3  -7-121.777 272.474   2
  -6   3  -7-110.662 107.637   2
   6  -4  -8 193.030 157.999   4
   6   4  -8 142.938 157.167   4
   6  -4  -7-76.1715 108.652   4
   6   4  -7-43.1064 154.024   4
   6  -4  -6-38.8906 181.652   4
   6   4  -6 99.7725 151.355   4
   6  -4  -5 312.734 139.299   4
   6   4  -5 292.878 206.160   4
   6  -4  -4 501.678 233.084   4
   6   4  -4 581.472 263.535   4
   6  -4  -3-51.0324 103.965   4
   6   4  -3-103.407 145.096   4
   6  -4  -2 299.626 215.379   4
   6   4  -2 11.4313 92.7830   4
  -6   4   1 205.334 98.2917   2
   6   4  -1 109.204 112.777   4
   6   4   0-7.30251 59.0923   4
  -6   4   0 2.66211 14.0654   1
  -6   4   0 5.07327 72.6596   2
  -6  -4   0-48.1104 39.7131   1
  -6  -4  -1-85.6470 162.198   1
  -6  -4  -1 98.1075 101.868   2
  -6   4  -1 57.2300 56.3904   2
  -6   4  -2 482.322 181.777   2
  -6  -4  -2 540.008 212.957   1
  -6  -4  -2 691.087 297.571   2
  -6   4  -3 163.744 135.022   2
  -6  -4  -3 312.965 243.240   2
  -6  -4  -4 1511.37 411.570   2
  -6   4  -4 1585.00 392.359   2
  -6  -4  -5-60.2066 109.878   2
  -6   4  -5 193.736 224.624   2
  -6  -4  -6 692.873 351.192   2
  -6   4  -6 1001.77 346.493   2
  -6  -4  -7-45.0538 148.994   2
  -6   4  -7 52.6041 99.4358   2
   6  -5  -8-176.633 168.382   4
   6   5  -8 94.6137 181.410   4
   6  -5  -7 335.380 214.303   4
   6   5  -7-218.524 241.099   4
   6  -5  -6 487.054 250.848   4
   6   5  -6 775.649 359.123   4
   6  -5  -5-51.1219 94.6710   4
   6   5  -5 189.723 230.215   4
   6  -5  -4-34.4434 95.4196   4
   6   5  -4 78.8476 131.993   4
   6  -5  -3-80.4660 119.593   4
   6   5  -3 304.254 210.037   4
   6  -5  -2 4032.94 596.184   4
   6   5  -2 4078.64 700.042   4
   6   5  -1 435.425 223.769   4
  -6   5   1 133.051 52.5676   2
  -6   5   0 918.627 113.409   1
  -6   5   0 1701.73 267.817   2
   6   5   0 1937.89 475.444   4
  -6  -5   0 1802.36 385.910   1
  -6   5  -1 166.509 84.4303   2
  -6  -5  -1 117.431 99.9326   1
  -6  -5  -2 65.6970 131.039   2
  -6   5  -2 185.352 127.837   2
  -6  -5  -2 313.524 162.668   1
  -6  -5  -3-140.074 143.671   2
  -6   5  -3-139.596 184.585   2
  -6  -5  -4 292.103 200.840   2
  -6   5  -4-205.454 172.700   2
  -6  -5  -5-163.493 270.599   2
  -6   5  -5 133.731 97.7381   2
  -6  -5  -6 288.989 304.908   2
  -6   5  -6-44.6773 175.997   2
  -6  -5  -7-173.725 250.585   2
  -6   5  -7 35.3440 98.1191   2
   6  -6  -8 394.305 227.880   4
   6   6  -8 199.382 205.415   4
   6  -6  -7 219.941 221.787   4
   6   6  -7-58.0087 279.640   4
   6  -6  -6 9.74561 118.167   4
   6   6  -6-247.351 266.886   4
   6  -6  -5 657.167 247.375   4
   6   6  -5 484.100 222.983   4
   6  -6  -4 533.546 234.228   4
   6   6  -4 420.732 213.595   4
   6  -6  -3 123.033 85.3401   4
   6   6  -3 1.12147 133.214   4
   6  -6  -2 505.166 190.160   4
   6   6  -2 304.114 141.922   4
  -6   6   1 692.410 140.676   2
   6   6  -1 781.555 339.793   4
  -6   6   0 795.124 166.005   2
   6   6   0 818.118 344.304   4
  -6  -6   0 703.573 278.429   1
  -6   6  -1 75.2636 61.4441   2
  -6  -6  -1 55.3893 116.521   1
  -6  -6  -2 934.951 318.086   2
  -6  -6  -2 759.064 292.349   1
  -6   6  -2 923.437 232.738   2
  -6  -6  -3-12.0414 165.207   2
  -6   6  -3-70.2257 66.4828   2
  -6  -6  -4 222.063 118.658   2
  -6   6  -4 429.510 242.652   2
  -6  -6  -5 343.224 266.022   2
  -6   6  -5-49.5114 158.758   2
  -6  -6  -6 604.758 333.198   2
  -6   6  -6 317.209 129.474   2
  -6  -6  -7 176.922 222.620   2
  -6   6  -7 74.9818 130.952   2
   6   7  -8 439.439 333.759   4
   6  -7  -7 213.948 185.666   4
   6   7  -7 126.763 244.642   4
   6  -7  -6 25.5941 74.7271   4
   6   7  -6 1308.51 677.809   4
   6  -7  -5 18.0206 66.0265   4
   6   7  -5 151.879 198.058   4
   6  -7  -4 231.927 169.192   4
   6   7  -4 167.341 147.067   4
   6  -7  -3 842.826 255.887   4
   6   7  -3 817.903 316.625   4
   6   7  -2 2468.45 548.180   4
  -6   7   1 335.216 73.1826   2
   6   7  -1 222.051 141.781   4
  -6  -7   0 68.2396 70.3020   1
   6   7   0 62.8187 136.437   4
  -6   7   0 15.7827 23.4387   2
  -6  -7  -1-59.3435 123.912   1
  -6   7  -1 101.283 79.4375   2
  -6  -7  -2 146.519 119.798   2
  -6  -7  -2 130.192 120.706   1
  -6   7  -2 484.334 151.680   2
  -6   7  -3-43.2412 127.063   2
  -6  -7  -3-5.19170 138.546   2
  -6  -7  -4 632.662 291.015   2
  -6   7  -4 567.681 219.372   2
  -6  -7  -5 674.791 359.339   2
  -6   7  -5 133.960 198.659   2
  -6  -7  -6 217.414 243.576   2
  -6   7  -6-22.3632 96.8159   2
   6   8  -8-116.283 151.981   4
   6   8  -7 129.598 231.973   4
   6  -8  -6 754.251 259.301   4
   6   8  -6 877.802 355.565   4
   6  -8  -5 1394.92 380.931   4
   6   8  -5 808.796 377.310   4
   6  -8  -4-48.4215 117.077   4
   6   8  -4 97.4739 133.504   4
   6  -8  -3 627.457 243.506   4
   6   8  -3 367.720 163.729   4
   6   8  -2 4109.46 714.626   4
   6   8  -1 362.229 197.269   4
  -6  -8   0-143.087 144.986   1
   6   8   0 102.912 121.947   4
  -6  -8  -1 98.1840 88.5897   1
   6   8   1 221.888 89.7746   4
  -6  -8  -2 1202.11 403.507   2
  -6  -8  -2 1174.93 354.740   1
  -6   8  -2 1050.31 219.756   2
  -6   8  -3 261.776 169.117   2
  -6  -8  -3 461.322 274.784   2
  -6   8  -4 263.616 202.610   2
  -6  -8  -4 352.061 238.645   2
  -6  -8  -5 430.860 300.356   2
  -6   8  -5 129.692 153.156   2
  -6  -8  -6 170.288 184.614   2
  -6   8  -6 344.872 187.530   2
   6   9  -7 426.828 334.487   4
   6   9  -6 689.501 329.014   4
   6  -9  -5 2170.71 398.529   4
   6   9  -5 720.228 276.565   4
   6  -9  -4 105.130 132.627   4
   6   9  -4 6.38104 81.1004   4
   6  -9  -3 54.3909 69.9852   4
   6   9  -3 383.730 251.427   4
   6   9  -2 1594.59 471.264   4
   6   9  -1 397.292 208.311   4
   6   9   0 87.9406 151.556   4
  -6  -9   0 350.929 255.901   1
  -6  -9  -1 175.274 101.454   1
   6   9   1 237.152 243.576   4
  -6  -9  -2 2249.55 527.177   2
  -6  -9  -2 3190.78 578.701   1
  -6  -9  -3 500.604 295.593   2
  -6  -9  -4-33.1970 117.270   2
  -6  -9  -5 58.9376 95.9359   2
  -6  -9  -6 313.514 220.438   2
   6  10  -7-10.4219 196.230   4
   6  10  -6 521.198 335.745   4
   6  10  -5 312.446 211.328   4
   6 -10  -4-14.3342 119.137   4
   6  10  -4 24.3259 174.418   4
   6  10  -3 29.7170 125.221   4
   6  10  -2-214.814 237.718   4
   6  10  -1 128.455 141.377   4
   6  10   0 6.00758 121.760   4
  -6 -10   0-71.6777 142.637   1
  -6 -10  -1 1107.26 373.108   1
   6  10   1 668.786 263.148   4
  -6 -10  -2 1198.92 392.569   2
  -6 -10  -2 1109.94 403.195   1
  -6 -10  -3 40.7309 156.454   2
  -6 -10  -4 172.248 163.834   2
  -6 -10  -5 500.118 314.713   2
  -6 -10  -6-223.151 200.648   2
   6  11  -7-161.973 106.002   4
   6  11  -6 222.951 183.126   4
   6  11  -5-57.6929 251.889   4
   6  11  -4-219.315 247.989   4
   6  11  -3 96.7987 158.329   4
   6  11  -2 1231.81 420.675   4
   6  11  -1-209.773 157.491   4
   6  11   0 410.745 208.262   4
  -6 -11   0 548.498 262.441   1
  -6 -11  -1 566.894 266.562   1
   6  11   1 699.046 315.777   4
  -6 -11  -2 784.073 342.889   2
  -6 -11  -2 745.568 287.159   1
  -6 -11  -3-80.3801 125.830   2
  -6 -11  -4 1682.76 560.966   2
  -6 -11  -5 139.167 220.759   2
  -6 -11  -6 88.8171 89.1225   2
   6  12  -7-67.8847 104.964   4
   6  12  -6 422.116 287.842   4
   6  12  -5 246.218 175.142   4
   6  12  -4 193.508 156.194   4
   6  12  -3 53.5653 87.0575   4
   6  12  -2 344.990 281.464   4
   6  12  -1-11.3370 119.886   4
  -6 -12   0-42.7964 94.5303   1
   6  12   0-161.644 219.904   4
  -6 -12  -1 307.116 293.263   1
   6  12   1-24.4634 125.159   4
  -6 -12  -2 847.856 303.005   2
  -6 -12  -2 1005.39 358.431   1
  -6 -12  -3 430.458 264.339   2
  -6 -12  -4 785.387 310.667   2
  -6 -12  -5 66.9360 85.2051   2
   6  13  -6 71.3056 342.937   4
   6  13  -5 506.768 330.980   4
   6  13  -4-104.654 209.818   4
   6  13  -3 439.269 291.066   4
   6  13  -2-388.686 326.303   4
  -6 -13   1 350.894 220.940   1
   6  13  -1 203.757 127.960   4
  -6 -13   0 400.533 237.810   1
   6  13   0 1373.85 463.166   4
  -6 -13  -1 482.416 260.233   1
   6  13   1 193.192 165.573   4
  -6 -13  -2 307.407 189.035   2
  -6 -13  -2 376.186 150.499   1
  -6 -13  -3 140.004 254.151   2
  -6 -13  -4 395.042 285.797   2
  -6 -13  -5 514.978 298.668   2
   6  14  -6-151.499 202.434   4
   6  14  -5-80.6121 155.548   4
   6  14  -4 177.741 106.767   4
   6  14  -3 88.0756 65.4719   4
   6  14  -2-240.075 284.111   4
  -6 -14   1 7375.15 1066.41   1
   6  14  -1-50.4943 87.8530   4
  -6 -14   0-43.9523 153.024   1
   6  14   0 118.905 72.4503   4
  -6 -14  -1-41.5374 165.115   1
   6  14   1-260.762 275.061   4
  -6 -14  -2-32.3137 115.967   2
  -6 -14  -2 49.5925 147.444   1
  -6 -14  -3-118.798 179.330   2
  -6 -14  -4 280.258 278.231   2
  -6 -14  -5 466.708 276.851   2
   6  15  -5-275.591 229.461   4
   6  15  -4 82.3097 66.6678   4
   6  15  -3-109.898 144.013   4
   6  15  -2 382.430 209.816   4
  -6 -15   1 180.109 200.599   1
   6  15  -1 267.868 265.308   4
  -6 -15   0 202.310 128.785   1
   6  15   0 371.402 238.212   4
  -6 -15  -1 83.4338 140.381   1
   6  15   1-127.601 225.480   4
  -6 -15  -2 198.259 172.345   2
  -6 -15  -2 201.361 63.5068   1
  -6 -15  -3-110.170 164.146   2
  -6 -15  -4 641.445 386.050   2
   6  16  -5-19.6425 140.596   4
   6  16  -4-15.1386 196.883   4
   6  16  -3-41.2254 208.758   4
   6  16  -2 316.653 274.039   4
  -6 -16   1 39.5202 94.8700   1
   6  16  -1 77.1126 145.998   4
   6  16   0-25.1689 115.457   4
  -6 -16   0-52.6684 129.865   1
  -6 -16  -1 127.403 318.459   1
   6  16   1-76.3216 69.4768   4
  -6 -16  -2 40.7676 126.106   2
  -6 -16  -2 447.342 303.517   1
  -6 -16  -3-4.71282 138.401   2
  -6 -16  -4 246.255 153.153   2
   6  17  -4 396.414 350.470   4
   6  17  -3 69.6322 153.926   4
   6  17  -2 47.2879 128.530   4
  -6 -17   2 381.936 252.564   1
   6  17  -1 42.9304 111.354   4
  -6 -17   1-15.3384 206.455   1
   6  17   0-18.2696 186.287   4
  -6 -17   0 293.940 228.136   1
  -6 -17  -1-17.1590 211.157   1
   6  17   1 142.055 164.570   4
  -6 -17  -2 420.664 329.778   2
  -6 -17  -2 233.221 247.789   1
  -6 -17  -3-171.683 244.005   2
   6  18  -3 450.470 332.613   4
  -6 -18   2 591.687 318.973   1
   6  18  -2 126.806 94.8477   4
  -6 -18   1-43.0285 104.195   1
   6  18  -1 292.916 225.202   4
   6  18   0 106.190 179.688   4
  -6 -18   0-3.98745 105.325   1
  -6 -18  -1 106.950 193.349   1
   6  18   1 537.287 345.166   4
  -6 -18  -2 147.450 168.639   2
  -6 -18  -2 94.9582 138.341   1
   6  19  -2 403.323 306.094   4
  -6 -19   2 354.530 265.797   1
  -6 -19   1-0.84280 123.997   1
   6  19  -1-67.5102 121.679   4
  -6 -19   0 217.095 222.083   1
   6  19   0 159.383 75.2227   4
  -6 -19  -1 220.695 220.214   1
   7   0  -7-72.6764 95.8370   4
   7   0  -6 177.439 186.932   4
   7   0  -5 158.199 154.927   4
   7   0  -4 10.1012 98.9469   4
   7   0  -3 352.085 232.588   4
   7   0  -2-88.7283 135.454   4
   7   0  -1 174.628 125.247   4
  -7   0   0 39.6066 280.811   2
  -7   0   0-84.0063 105.245   1
  -7   0  -1 778.438 281.058   2
  -7   0  -2 16.3908 171.820   2
  -7   0  -3 602.318 208.210   2
  -7   0  -4-21.8002 174.309   2
  -7   0  -5 498.628 247.293   2
  -7   0  -6-120.124 113.360   2
   7  -1  -7 404.945 240.142   4
   7   1  -7 83.4926 160.315   4
   7  -1  -6 676.038 335.708   4
   7   1  -6 687.728 388.086   4
   7  -1  -5 140.929 91.3558   4
   7   1  -5 156.855 173.545   4
   7  -1  -4-120.216 147.703   4
   7   1  -4 149.851 129.852   4
   7  -1  -3 26.0904 103.222   4
   7   1  -3-28.5915 106.599   4
   7  -1  -2 303.776 176.190   4
   7   1  -2 168.462 162.351   4
   7  -1  -1 58.0651 105.309   4
   7   1  -1-85.3890 171.124   4
  -7  -1   0 9.37754 91.7700   1
  -7  -1   0-6.14336 133.775   2
  -7   1   0-88.7837 96.0827   2
  -7  -1  -1 127.320 99.3509   1
  -7   1  -1 248.280 153.861   2
  -7  -1  -1 67.7956 137.318   2
  -7   1  -2 247.470 167.571   2
  -7  -1  -2 477.989 250.172   2
  -7   1  -3 105.330 161.651   2
  -7  -1  -3 25.1192 110.231   2
  -7   1  -4 30.1662 136.744   2
  -7  -1  -4 56.1129 56.4137   2
  -7   1  -5 255.135 221.643   2
  -7  -1  -5 440.334 273.067   2
  -7  -1  -6-179.753 212.139   2
  -7   1  -6 129.158 174.222   2
   7  -2  -7 96.0351 147.967   4
   7   2  -7 204.979 263.588   4
   7  -2  -6 311.374 277.903   4
   7   2  -6 223.469 151.170   4
   7  -2  -5 381.378 226.530   4
   7   2  -5 122.798 61.3410   4
   7  -2  -4 487.046 264.030   4
   7   2  -4 79.5969 60.5914   4
   7  -2  -3 1418.75 393.166   4
   7   2  -3 986.198 353.325   4
   7  -2  -2 1091.50 347.772   4
   7   2  -2 1111.23 370.040   4
  -7   2   1 9.15658 91.0418   2
   7   2  -1 8.33010 153.988   4
  -7  -2   0 138.611 117.369   1
  -7   2   0 58.0318 119.713   2
  -7   2  -1-4.87543 118.224   2
  -7  -2  -1 196.156 141.346   1
  -7  -2  -1-28.1847 89.8410   2
  -7   2  -2 9.02111 142.079   2
  -7  -2  -2 340.588 222.498   2
  -7   2  -3 521.120 242.616   2
  -7  -2  -3 591.621 285.254   2
  -7   2  -4-31.2732 129.353   2
  -7  -2  -4 16.7257 88.3537   2
  -7  -2  -5 1187.49 388.470   2
  -7   2  -5 441.659 190.007   2
  -7  -2  -6 406.550 251.674   2
  -7   2  -6 124.672 142.552   2
   7  -3  -7 519.326 324.613   4
   7   3  -7 151.566 156.788   4
   7  -3  -6 354.952 280.918   4
   7   3  -6 301.573 257.954   4
   7  -3  -5 279.146 170.757   4
   7   3  -5-175.143 192.309   4
   7  -3  -4 100.069 156.921   4
   7   3  -4-160.924 185.860   4
   7  -3  -3 177.210 118.177   4
   7   3  -3 31.2228 103.242   4
   7  -3  -2 486.604 194.849   4
   7   3  -2 1091.34 407.919   4
  -7   3   1 707.782 200.823   2
   7   3  -1 786.199 349.185   4
  -7  -3   0-238.815 144.213   1
   7   3   0-71.0248 147.175   4
  -7   3   0 3.92468 67.0344   2
  -7  -3  -1 721.178 249.028   2
  -7   3  -1 1164.72 294.318   2
  -7  -3  -1 767.271 230.135   1
  -7   3  -2 13.7604 70.9273   2
  -7  -3  -2-83.8102 156.777   2
  -7   3  -3 131.791 105.031   2
  -7  -3  -3 182.915 152.678   2
  -7   3  -4-27.7229 123.051   2
  -7  -3  -4 208.323 107.245   2
  -7  -3  -5-8.27146 191.569   2
  -7   3  -5 127.540 65.8491   2
   7  -4  -7 50.2391 136.226   4
   7   4  -7 359.468 227.317   4
   7  -4  -6-7.93696 53.6652   4
   7   4  -6 112.159 135.825   4
   7  -4  -5 205.041 154.032   4
   7   4  -5-265.144 294.340   4
   7  -4  -4 230.994 216.230   4
   7   4  -4 31.4253 189.431   4
   7  -4  -3 90.1854 114.669   4
   7   4  -3 524.283 253.713   4
   7  -4  -2 141.105 128.519   4
   7   4  -2 28.4831 57.5066   4
   7   4  -1 97.7435 77.5513   4
  -7   4   1-10.7371 46.2386   2
  -7  -4   0 533.272 221.268   1
   7   4   0 34.9542 141.406   4
  -7   4   0 200.045 117.140   2
  -7  -4  -1 142.498 161.099   2
  -7   4  -1 250.739 124.248   2
  -7  -4  -1 165.410 58.1431   1
  -7   4  -2 161.284 110.231   2
  -7  -4  -2 240.307 162.584   2
  -7   4  -3 367.332 179.395   2
  -7  -4  -3-37.6202 170.339   2
  -7  -4  -4-69.7088 124.991   2
  -7   4  -4 149.963 151.822   2
  -7  -4  -5 228.818 100.939   2
  -7   4  -5 137.677 131.713   2
   7  -5  -7 310.525 204.774   4
   7   5  -7 121.639 177.880   4
   7  -5  -6-90.5437 251.496   4
   7   5  -6 71.9071 210.131   4
   7  -5  -5 846.745 271.898   4
   7   5  -5 968.693 361.138   4
   7  -5  -4-45.3857 105.368   4
   7   5  -4-119.846 179.026   4
   7  -5  -3 30.1049 110.112   4
   7   5  -3-268.818 208.684   4
   7  -5  -2 69.9579 125.124   4
   7   5  -2 12.3602 123.000   4
   7   5  -1 152.984 145.456   4
  -7  -5   0-141.205 71.3069   1
   7   5   0-203.230 216.443   4
  -7  -5  -1 1655.79 378.590   1
  -7  -5  -1 1084.10 346.494   2
  -7  -5  -2-202.624 183.218   2
  -7  -5  -3 276.068 172.377   2
  -7   5  -3 376.006 206.382   2
  -7  -5  -4-116.200 200.532   2
  -7   5  -4-40.0453 90.3653   2
  -7  -5  -5 540.762 270.868   2
   7   6  -7 145.429 251.039   4
   7  -6  -6 331.998 229.678   4
   7   6  -6 18.9856 140.002   4
   7  -6  -5-114.121 148.634   4
   7   6  -5-97.3666 167.889   4
   7  -6  -4 80.7837 72.3418   4
   7   6  -4 128.601 242.525   4
   7  -6  -3 374.899 188.337   4
   7   6  -3 593.459 343.657   4
   7   6  -2-104.447 144.064   4
   7   6  -1-39.2544 139.317   4
  -7  -6   0-100.445 154.342   1
   7   6   0 121.753 187.352   4
  -7  -6  -1-109.792 146.228   1
  -7  -6  -1 46.3243 107.168   2
  -7  -6  -2-113.645 165.110   2
  -7  -6  -3 171.484 179.442   2
  -7  -6  -4-171.499 189.012   2
  -7  -6  -5 320.907 267.199   2
   7   7  -6 737.539 367.470   4
   7  -7  -5-57.6540 133.005   4
   7   7  -5 599.083 354.331   4
   7  -7  -4 98.7442 142.308   4
   7   7  -4 0.34869 209.120   4
   7  -7  -3 492.961 285.103   4
   7   7  -3 160.258 151.089   4
   7   7  -2-11.9547 94.9107   4
   7   7  -1 131.358 195.562   4
  -7  -7   0 29.2463 77.8879   1
   7   7   0 60.4834 197.111   4
  -7  -7  -1 112.285 97.3696   1
  -7  -7  -1 112.407 140.880   2
  -7  -7  -2-176.160 169.815   1
  -7  -7  -2 120.288 183.064   2
  -7  -7  -3-179.770 193.278   2
  -7  -7  -4 167.562 243.743   2
  -7  -7  -5 708.243 239.064   2
   7   8  -6 240.314 242.030   4
   7  -8  -5 462.602 224.076   4
   7   8  -5 334.748 239.721   4
   7  -8  -4 121.926 105.946   4
   7   8  -4 384.936 271.910   4
   7   8  -3 239.187 179.536   4
   7   8  -2-112.556 95.8248   4
   7   8  -1 317.238 184.337   4
  -7  -8   0 479.536 277.315   1
   7   8   0 79.0801 199.930   4
  -7  -8  -1 324.057 213.117   1
  -7  -8  -1 290.304 186.275   2
  -7  -8  -2 396.450 240.473   2
  -7  -8  -2 194.725 142.633   1
  -7  -8  -3-28.1357 79.0189   2
  -7  -8  -4 12.0988 103.225   2
  -7  -8  -5 2706.29 663.487   2
   7   9  -6 291.135 334.069   4
   7   9  -5 504.440 283.460   4
   7  -9  -4-20.7625 133.648   4
   7   9  -4 97.8321 139.259   4
   7   9  -3 63.9680 167.223   4
   7   9  -2 56.0769 73.0369   4
  -7  -9   1 197.362 205.010   1
   7   9  -1-127.755 180.432   4
  -7  -9   0 222.934 192.281   1
   7   9   0 156.046 94.6526   4
  -7  -9  -1 1151.51 361.124   1
  -7  -9  -2 1378.80 455.498   2
  -7  -9  -2 1207.68 365.677   1
  -7  -9  -3 743.609 357.838   2
  -7  -9  -4-22.1969 115.533   2
   7  10  -6 500.815 317.383   4
   7  10  -5-135.626 130.541   4
   7  10  -4 137.502 95.5932   4
   7  10  -3 165.221 102.995   4
   7  10  -2 493.878 262.073   4
   7  10  -1 302.380 218.893   4
  -7 -10   1-1.19807 94.3175   1
  -7 -10   0 183.988 90.8232   1
   7  10   0 726.238 337.890   4
  -7 -10  -1-63.0109 212.167   1
  -7 -10  -2-17.5945 141.943   2
  -7 -10  -2 161.661 135.449   1
  -7 -10  -3-10.4807 77.7497   2
  -7 -10  -4 102.661 166.966   2
   7  11  -5 18.7026 135.816   4
   7  11  -4 206.496 226.146   4
   7  11  -3-215.979 257.136   4
   7  11  -2 206.612 222.254   4
  -7 -11   1-8.83303 62.4361   1
   7  11  -1-224.819 273.269   4
  -7 -11   0-119.475 210.300   1
   7  11   0 107.159 100.798   4
  -7 -11  -1 622.565 275.060   1
  -7 -11  -2 142.832 225.022   2
  -7 -11  -2-252.359 102.809   1
  -7 -11  -3-80.3457 173.527   2
  -7 -11  -4 203.707 252.221   2
   7  12  -5-303.489 259.701   4
   7  12  -4 70.7242 198.075   4
   7  12  -3 362.841 247.791   4
   7  12  -2 401.429 273.135   4
   7  12  -1 436.990 261.512   4
  -7 -12   1 1146.19 381.249   1
   7  12   0-212.143 216.301   4
  -7 -12   0 114.042 218.059   1
  -7 -12  -1 418.220 216.288   1
  -7 -12  -2-254.166 226.940   2
  -7 -12  -2 213.215 142.907   1
  -7 -12  -3-215.343 231.820   2
   7  13  -4 86.3184 146.516   4
   7  13  -3 472.469 263.474   4
   7  13  -2 190.199 191.195   4
  -7 -13   1 173.596 238.048   1
   7  13  -1 425.854 276.905   4
   7  13   0 232.618 268.536   4
  -7 -13   0-132.404 248.240   1
  -7 -13  -1 144.178 194.409   1
  -7 -13  -2 233.240 114.940   2
  -7 -13  -2 429.325 249.543   1
  -7 -13  -3 817.808 388.850   2
   7  14  -4 260.631 278.293   4
   7  14  -3 658.837 366.615   4
   7  14  -2 697.683 342.551   4
   7  14  -1-83.2662 226.671   4
  -7 -14   1 327.124 242.092   1
   7  14   0-82.4549 177.348   4
  -7 -14   0-231.166 245.463   1
  -7 -14  -1 450.883 262.726   1
  -7 -14  -2 799.442 393.634   2
  -7 -14  -2 469.771 307.739   1
   7  15  -3 75.6417 99.4388   4
   7  15  -2 204.389 280.765   4
  -7 -15   2 131.155 174.240   1
   7  15  -1 180.236 161.262   4
  -7 -15   1 44.4458 130.134   1
   7  15   0-79.0250 85.8545   4
  -7 -15   0 63.0868 171.752   1
  -7 -15  -1 810.621 349.784   1
  -7 -16   1 341.258 315.402   1
   7  16  -1 44.7311 121.238   4
   7  16   0 308.482 236.441   4
  -7 -16   0 287.834 302.728   1
   8   0  -5 113.801 84.5233   4
   8   0  -4-127.808 153.552   4
   8   0  -3 31.9111 72.6422   4
   8   0  -2 115.113 61.8305   4
  -8   0   1 29.1752 88.6135   2
  -8   0   0 236.212 158.121   2
  -8   0  -1-110.798 136.686   2
  -8   0  -2 10.4204 191.410   2
  -8   0  -3-196.875 198.531   2
   8  -1  -5-35.6377 219.206   4
   8   1  -5-231.026 155.398   4
   8  -1  -4 135.818 63.2034   4
   8   1  -4 549.209 311.962   4
   8  -1  -3-163.192 225.745   4
   8   1  -3 203.106 218.013   4
   8  -1  -2-184.285 186.407   4
   8   1  -2-353.710 274.989   4
   8   1  -1-343.073 232.600   4
  -8  -1   0 554.746 248.656   2
  -8  -1  -1 102.370 62.8139   2
  -8  -1  -2-15.3608 170.656   2
  -8  -1  -3 373.663 262.263   2
   8  -2  -5-182.875 148.348   4
   8   2  -5-193.244 191.824   4
   8  -2  -4-140.475 197.165   4
   8   2  -4 103.195 158.467   4
   8  -2  -3 252.995 213.082   4
   8   2  -3 378.721 273.979   4
   8  -2  -2 164.004 191.674   4
   8   2  -2 237.171 72.7388   4
   8   2  -1 89.8334 173.404   4
  -8  -2   0 21.2340 64.3836   2
  -8  -2  -1 27.4459 100.226   2
  -8  -2  -2-1.21767 129.280   2
  -8  -2  -3 362.285 220.223   2
   8  -3  -5 285.449 225.901   4
   8   3  -5 269.221 256.742   4
   8  -3  -4 224.738 244.309   4
   8   3  -4 26.0969 168.008   4
   8  -3  -3 133.793 110.177   4
   8   3  -3-134.955 112.097   4
   8  -3  -2 358.457 257.945   4
   8   3  -2-60.2965 167.307   4
   8   3  -1 1.43912 171.396   4
  -8  -3   0 1252.67 380.369   2
  -8  -3  -1 88.4324 82.9385   2
  -8  -3  -2-241.576 271.952   2
  -8  -3  -3 56.2576 56.9277   2
   8  -4  -5 204.530 119.146   4
   8   4  -5-75.1656 87.3832   4
   8  -4  -4 51.0772 63.5717   4
   8   4  -4 181.428 136.379   4
   8  -4  -3-108.838 127.847   4
   8   4  -3 550.008 337.858   4
   8   4  -2-63.3800 93.9738   4
   8   4  -1 203.143 112.420   4
  -8  -4   1-74.8242 102.252   1
  -8  -4   0 94.2317 158.258   2
  -8  -4  -1 50.7135 80.5332   2
  -8  -4  -2 62.8818 92.1682   2
  -8  -4  -3-46.7708 167.529   2
   8  -5  -5-122.025 176.375   4
   8   5  -5 265.410 256.223   4
   8  -5  -4 487.577 291.602   4
   8   5  -4 291.099 262.233   4
   8  -5  -3 83.6463 112.450   4
   8   5  -3-42.4279 136.111   4
   8   5  -2-107.580 300.497   4
   8   5  -1-173.834 99.6995   4
  -8  -5   1 171.153 176.172   1
  -8  -5   0 138.157 75.1920   2
  -8  -5  -1 153.777 150.702   2
  -8  -5  -2 1107.52 400.633   2
  -8  -5  -3 56.4178 145.362   2
   8  -6  -4 51.6518 84.3511   4
   8   6  -4 316.770 254.171   4
   8   6  -3 129.689 112.942   4
   8   6  -2 33.7983 121.173   4
  -8  -6   1 201.346 153.555   1
   8   6  -1 261.161 299.120   4
  -8  -6   0-97.2938 149.368   1
  -8  -6  -1 452.154 279.688   2
  -8  -6  -2-210.300 202.211   2
  -8  -6  -3 402.095 302.363   2
   8  -7  -4-420.756 272.230   4
   8   7  -4 97.3825 179.425   4
   8   7  -3 248.100 211.928   4
   8   7  -2 973.974 385.811   4
  -8  -7   1-93.3054 238.035   1
   8   7  -1-195.323 116.616   4
  -8  -7   0 836.723 291.595   1
  -8  -7  -1 1699.56 496.875   2
  -8  -7  -2-11.8619 134.429   2
   8   8  -4 373.800 266.499   4
   8   8  -3 1067.54 434.473   4
   8   8  -2 1634.95 524.327   4
  -8  -8   1 27.4174 99.0603   1
   8   8  -1 313.920 205.474   4
  -8  -8   0 394.175 190.684   1
  -8  -8  -1 1555.89 505.694   2
  -8  -8  -1 1203.01 345.003   1
  -8  -8  -2 460.464 241.342   2
   8   9  -3 1005.55 397.133   4
   8   9  -2 572.982 351.319   4
  -8  -9   1 63.1954 151.438   1
   8   9  -1-217.707 136.602   4
   8   9   0-22.7407 118.396   4
  -8  -9   0 414.758 248.775   1
  -8  -9  -1 121.588 100.297   2
  -8  -9  -1 98.6631 119.150   1
  -8  -9  -2 634.440 312.705   2
   8  10  -3 509.334 252.446   4
   8  10  -2 161.933 254.067   4
   8  10  -1 379.513 305.773   4
  -8 -10   1-13.8850 80.8996   1
   8  10   0 64.6134 178.088   4
  -8 -10   0-136.532 89.9137   1
  -8 -10  -1 190.762 102.116   2
  -8 -10  -1 137.288 112.398   1
   8  11  -2 724.384 305.466   4
   8  11  -1 688.880 337.508   4
  -8 -11   1 59.7897 81.8685   1
  -8 -11   0 26.0970 196.388   1
   8  11   0-64.2340 139.051   4
   0   0   0    0.00    0.00   0

TITL e15sip4 in P2(1)/n
REM P2(1)/n (#14 in standard setting)
CELL 0.71073   7.377898  21.881659   9.166261  90.0000  94.8193  90.0000
ZERR    2.00   0.002307   0.006872   0.002988   0.0000   0.0250   0.0000
LATT  1
SYMM -x+1/2, y+1/2,-z+1/2
SFAC C H N O S
UNIT 68.00 52.00 12.00 4.00 4.00
TREF
HKLF 4
END
;
_shelx_hkl_checksum   68690
