# Supplementary material for: Structural and Functional Diversity in Rigid Thiosemicarbazones with Extended Aromatic Frameworks: Microwave-Assisted Synthesis and Structural Investigations
Source: ACS Omega. 2023 Apr 25;8(18):16047–79. doi: 10.1021/acsomega.2c08157 (PMC10173449; doi:10.1021/acsomega.2c08157)
Supplement: Supplementary file 1 — ao2c08157_si_001.zip [file ao2c08157_si_001.zip › Updated Cifs_files/15 - e18sip1.cif]

 
data_e18sip1
 
_audit_creation_method            'SHELXL-2018/3'
_shelx_SHELXL_version_number      '2018/3'
_chemical_name_systematic         ?
_chemical_name_common             ?
_chemical_melting_point           ?
_chemical_formula_moiety          'C38 H28 N6 O2 S2 Zn, 2(C2 H6 O S)'
_chemical_formula_sum
 'C42 H40 N6 O4 S4 Zn' 
_chemical_formula_weight          886.41

loop_
 _atom_type_symbol
 _atom_type_description
 _atom_type_scat_dispersion_real
 _atom_type_scat_dispersion_imag
 _atom_type_scat_source
 'C'  'C'   0.0033   0.0016
 'International Tables Vol C Tables 4.2.6.8 and 6.1.1.4'
 'H'  'H'   0.0000   0.0000
 'International Tables Vol C Tables 4.2.6.8 and 6.1.1.4'
 'N'  'N'   0.0061   0.0033
 'International Tables Vol C Tables 4.2.6.8 and 6.1.1.4'
 'O'  'O'   0.0106   0.0060
 'International Tables Vol C Tables 4.2.6.8 and 6.1.1.4'
 'S'  'S'   0.1246   0.1234
 'International Tables Vol C Tables 4.2.6.8 and 6.1.1.4'
 'Zn'  'Zn'   0.2839   1.4301
 'International Tables Vol C Tables 4.2.6.8 and 6.1.1.4'
 
_space_group_crystal_system       monoclinic
_space_group_IT_number            14
_space_group_name_H-M_alt         'P 21/c'
_space_group_name_Hall            '-P 2ybc'
 
_shelx_space_group_comment
;
The symmetry employed for this shelxl refinement is uniquely defined
by the following loop, which should always be used as a source of
symmetry information in preference to the above space-group names.
They are only intended as comments.
;
 
loop_
 _space_group_symop_operation_xyz
 'x, y, z'
 '-x, y+1/2, -z+1/2'
 '-x, -y, -z'
 'x, -y-1/2, z-1/2'
 
_cell_length_a                    18.6056(5)
_cell_length_b                    11.7605(4)
_cell_length_c                    18.5462(5)
_cell_angle_alpha                 90
_cell_angle_beta                  103.195(3)
_cell_angle_gamma                 90
_cell_volume                      3951.0(2)
_cell_formula_units_Z             4
_cell_measurement_temperature     150(2)
_cell_measurement_reflns_used   13721
_cell_measurement_theta_min     3.7210
_cell_measurement_theta_max     27.4470
 
_exptl_crystal_description        block
_exptl_crystal_colour             red
_exptl_crystal_density_meas       ?
_exptl_crystal_density_method     ?
_exptl_crystal_density_diffrn     1.490          
_exptl_crystal_F_000              1840
_exptl_transmission_factor_min    ?
_exptl_transmission_factor_max    ?
_exptl_crystal_size_max           0.457
_exptl_crystal_size_mid           0.221
_exptl_crystal_size_min           0.175
_exptl_absorpt_coefficient_mu     0.885
_shelx_estimated_absorpt_T_min    0.688
_shelx_estimated_absorpt_T_max    0.860
_exptl_absorpt_correction_T_min                   0.90904
_exptl_absorpt_correction_T_max                   1.00000
_exptl_absorpt_correction_type            multi-scan
_exptl_absorpt_process_details
;
CrysAlisPro 1.171.39.46 (Rigaku Oxford Diffraction, 2018)
Empirical absorption correction using spherical harmonics,
 implemented in SCALE3 ABSPACK scaling algorithm.
;
_oxdiff_exptl_absorpt_empirical_full_min           0.873
_oxdiff_exptl_absorpt_empirical_full_max           1.153
_oxdiff_exptl_absorpt_empirical_details
;
Empirical correction (ABSPACK) includes:
- Absorption correction using spherical harmonics
- Frame scaling
;
_diffrn_ambient_temperature 150.0(2) 
_diffrn_ambient_environment N~2~
_diffrn_source 'fine-focus sealed X-ray tube'
_diffrn_source_type 'Enhance (Mo) X-ray Source'
_diffrn_radiation_probe x-ray
_diffrn_radiation_type 'Mo K\a'
_diffrn_radiation_wavelength 0.71073
_diffrn_radiation_monochromator graphite
_diffrn_measurement_device 'four-circle diffractometer'
_diffrn_measurement_device_type 'New Xcalibur, EosS2'
_diffrn_detector 'CCD plate'
_diffrn_measurement_method '\w scans'
_diffrn_detector_type EosS2
_diffrn_detector_area_resol_mean 8.0734
_diffrn_reflns_number             48906
_diffrn_reflns_av_unetI/netI      0.0450
_diffrn_reflns_av_R_equivalents   0.0562
_diffrn_reflns_limit_h_min        -22
_diffrn_reflns_limit_h_max        24
_diffrn_reflns_limit_k_min        -15
_diffrn_reflns_limit_k_max        10
_diffrn_reflns_limit_l_min        -24
_diffrn_reflns_limit_l_max        22
_diffrn_reflns_theta_min          3.243
_diffrn_reflns_theta_max          27.484
_diffrn_reflns_theta_full         25.242
_diffrn_measured_fraction_theta_max   0.992
_diffrn_measured_fraction_theta_full  0.998
_diffrn_reflns_Laue_measured_fraction_max    0.992
_diffrn_reflns_Laue_measured_fraction_full   0.998
_diffrn_reflns_point_group_measured_fraction_max   0.992
_diffrn_reflns_point_group_measured_fraction_full  0.998
_reflns_number_total              8992
_reflns_number_gt                 6985
_reflns_threshold_expression      'I > 2\s(I)'
_reflns_Friedel_coverage          0.000
_reflns_Friedel_fraction_max      .
_reflns_Friedel_fraction_full     .
 
_reflns_special_details
;
 Reflections were merged by SHELXL according to the crystal
 class for the calculation of statistics and refinement.
 
 _reflns_Friedel_fraction is defined as the number of unique
 Friedel pairs measured divided by the number that would be
 possible theoretically, ignoring centric projections and
 systematic absences.
;
 
_computing_data_collection     'CrysAlisPro 1.171.39.46 (Rigaku OD, 2018)'
_computing_cell_refinement     'CrysAlisPro 1.171.39.46 (Rigaku OD, 2018)'
_computing_data_reduction      'CrysAlisPro 1.171.39.46 (Rigaku OD, 2018)'
_computing_structure_solution     
; 
 SHELXT
 Sheldrick, G. M. (2008). Acta Cryst. A64, 112-122.
;
_computing_structure_refinement   
;
 SHELXL-2018/3 (Sheldrick, 2018)
 Sheldrick GM (2008) Acta Crystallogr A64:112--122 and 
 C. B. H\"ubschle, G. M. Sheldrick and B. Dittrich
 ShelXle: a Qt graphical user interface for SHELXL
 J. Appl. Cryst., 44, (2011) 1281-1284.
;
_computing_molecular_graphics  

'ORTEP3 for Windows - Farrugia, L. J. J. Appl. Crystallogr. 1997, 30, 565'

_computing_publication_material    
;
 'WinGX publication routines, Farrugia, 
 L. J., J. Appl. Crystallogr., 1999, 32, 837-838
;
_refine_special_details           
;
one DMSO solvent molecule is disordered over two sites in the ratio 1:1.
;
_refine_ls_structure_factor_coef  Fsqd
_refine_ls_matrix_type            full
_refine_ls_weighting_scheme       calc
_refine_ls_weighting_details
'w=1/[\s^2^(Fo^2^)+(0.0502P)^2^+1.9519P] where P=(Fo^2^+2Fc^2^)/3'
_atom_sites_solution_primary      ?
_atom_sites_solution_secondary    ?
_atom_sites_solution_hydrogens    mixed
_refine_ls_hydrogen_treatment     mixed
_refine_ls_extinction_method      none
_refine_ls_extinction_coef        .
_refine_ls_number_reflns          8992
_refine_ls_number_parameters      558
_refine_ls_number_restraints      1
_refine_ls_R_factor_all           0.0609
_refine_ls_R_factor_gt            0.0416
_refine_ls_wR_factor_ref          0.1061
_refine_ls_wR_factor_gt           0.0966
_refine_ls_goodness_of_fit_ref    1.036
_refine_ls_restrained_S_all       1.036
_refine_ls_shift/su_max           0.001
_refine_ls_shift/su_mean          0.000
 
loop_
 _atom_site_label
 _atom_site_type_symbol
 _atom_site_fract_x
 _atom_site_fract_y
 _atom_site_fract_z
 _atom_site_U_iso_or_equiv
 _atom_site_adp_type
 _atom_site_occupancy
 _atom_site_site_symmetry_order  
 _atom_site_calc_flag
 _atom_site_refinement_flags_posn
 _atom_site_refinement_flags_adp
 _atom_site_refinement_flags_occupancy
 _atom_site_disorder_assembly
 _atom_site_disorder_group
Zn Zn 0.73567(2) 0.64337(2) 0.49378(2) 0.02022(8) Uani 1 1 d . . . . .
S1 S 0.64307(3) 0.50698(6) 0.51154(3) 0.02944(15) Uani 1 1 d . . . . .
S2 S 0.84872(3) 0.52427(5) 0.51423(3) 0.02438(14) Uani 1 1 d . . . . .
N1 N 0.62983(12) 0.45338(19) 0.64657(12) 0.0280(5) Uani 1 1 d . . . . .
H1 H 0.6417(15) 0.461(2) 0.6909(16) 0.032(8) Uiso 1 1 d . . . . .
N2 N 0.71468(10) 0.58914(16) 0.64885(10) 0.0198(4) Uani 1 1 d . . . . .
N3 N 0.74706(10) 0.65726(16) 0.61119(10) 0.0183(4) Uani 1 1 d . . . . .
N4 N 0.86863(11) 0.38916(18) 0.40637(12) 0.0254(5) Uani 1 1 d . . . . .
H4 H 0.8594(14) 0.368(2) 0.3626(16) 0.028(7) Uiso 1 1 d . . . . .
N5 N 0.77538(10) 0.50971(16) 0.36715(10) 0.0193(4) Uani 1 1 d . . . . .
N6 N 0.73407(9) 0.59143(16) 0.38305(10) 0.0171(4) Uani 1 1 d . . . . .
O1 O 0.79856(9) 0.79257(14) 0.52314(8) 0.0247(4) Uani 1 1 d . . . . .
O2 O 0.65700(9) 0.75104(14) 0.42789(8) 0.0247(4) Uani 1 1 d . . . . .
C1 C 0.66311(12) 0.5173(2) 0.60534(12) 0.0222(5) Uani 1 1 d . . . . .
C2 C 0.57333(14) 0.3686(2) 0.61955(15) 0.0331(6) Uani 1 1 d . . . . .
H2A H 0.540013 0.396942 0.573599 0.040 Uiso 1 1 calc R U . . .
H2B H 0.543526 0.357310 0.656891 0.040 Uiso 1 1 calc R U . . .
C3 C 0.60570(16) 0.2560(2) 0.60388(17) 0.0416(7) Uani 1 1 d . . . . .
H3A H 0.565739 0.201590 0.585860 0.062 Uiso 1 1 calc R U . . .
H3B H 0.637950 0.226843 0.649460 0.062 Uiso 1 1 calc R U . . .
H3C H 0.634417 0.266457 0.566171 0.062 Uiso 1 1 calc R U . . .
C4 C 0.79862(12) 0.73061(19) 0.64492(12) 0.0183(5) Uani 1 1 d . . . . .
C5 C 0.82333(12) 0.80309(19) 0.59174(12) 0.0196(5) Uani 1 1 d . . . . .
C6 C 0.87827(12) 0.8913(2) 0.61887(13) 0.0211(5) Uani 1 1 d . . . . .
C7 C 0.90142(13) 0.9626(2) 0.56884(14) 0.0270(5) Uani 1 1 d . . . . .
H7 H 0.879967 0.956046 0.517374 0.032 Uiso 1 1 calc R U . . .
C8 C 0.95577(15) 1.0435(2) 0.59382(16) 0.0349(6) Uani 1 1 d . . . . .
H8 H 0.971788 1.091305 0.559306 0.042 Uiso 1 1 calc R U . . .
C9 C 0.98652(14) 1.0546(2) 0.66825(16) 0.0347(6) Uani 1 1 d . . . . .
H9 H 1.023561 1.110428 0.684629 0.042 Uiso 1 1 calc R U . . .
C10 C 0.96414(13) 0.9851(2) 0.72015(14) 0.0282(6) Uani 1 1 d . . . . .
C11 C 0.99581(14) 0.9950(2) 0.79785(15) 0.0345(6) Uani 1 1 d . . . . .
H11 H 1.032653 1.050878 0.814959 0.041 Uiso 1 1 calc R U . . .
C12 C 0.97430(14) 0.9269(2) 0.84675(14) 0.0336(6) Uani 1 1 d . . . . .
H12 H 0.996593 0.935248 0.897914 0.040 Uiso 1 1 calc R U . . .
C13 C 0.91873(13) 0.8417(2) 0.82432(13) 0.0265(5) Uani 1 1 d . . . . .
C14 C 0.89461(14) 0.7740(2) 0.87603(13) 0.0292(6) Uani 1 1 d . . . . .
H14 H 0.916320 0.782732 0.927301 0.035 Uiso 1 1 calc R U . . .
C15 C 0.84014(14) 0.6954(2) 0.85355(13) 0.0276(5) Uani 1 1 d . . . . .
H15 H 0.824034 0.650887 0.889620 0.033 Uiso 1 1 calc R U . . .
C16 C 0.80759(13) 0.6790(2) 0.77868(12) 0.0228(5) Uani 1 1 d . . . . .
H16 H 0.770032 0.623359 0.764332 0.027 Uiso 1 1 calc R U . . .
C17 C 0.83011(12) 0.74440(19) 0.72454(12) 0.0194(5) Uani 1 1 d . . . . .
C18 C 0.88569(12) 0.8275(2) 0.74763(12) 0.0215(5) Uani 1 1 d . . . . .
C19 C 0.90917(12) 0.9009(2) 0.69549(13) 0.0222(5) Uani 1 1 d . . . . .
C20 C 0.82975(12) 0.4724(2) 0.42652(12) 0.0203(5) Uani 1 1 d . . . . .
C21 C 0.93277(14) 0.3370(2) 0.45445(14) 0.0303(6) Uani 1 1 d . . . . .
H21A H 0.919816 0.310600 0.500561 0.036 Uiso 1 1 calc R U . . .
H21B H 0.972782 0.393964 0.467969 0.036 Uiso 1 1 calc R U . . .
C22 C 0.95924(18) 0.2379(3) 0.41614(17) 0.0515(9) Uani 1 1 d . . . . .
H22A H 0.969821 0.263555 0.369354 0.077 Uiso 1 1 calc R U . . .
H22B H 0.920910 0.179160 0.406108 0.077 Uiso 1 1 calc R U . . .
H22C H 1.004233 0.206550 0.448012 0.077 Uiso 1 1 calc R U . . .
C23 C 0.68322(11) 0.64080(18) 0.33005(12) 0.0165(4) Uani 1 1 d . . . . .
C24 C 0.64363(12) 0.7288(2) 0.36020(12) 0.0192(5) Uani 1 1 d . . . . .
C25 C 0.58657(12) 0.79339(19) 0.30914(12) 0.0201(5) Uani 1 1 d . . . . .
C26 C 0.54591(13) 0.8744(2) 0.33718(14) 0.0271(5) Uani 1 1 d . . . . .
H26 H 0.555105 0.886686 0.389108 0.033 Uiso 1 1 calc R U . . .
C27 C 0.49192(14) 0.9377(2) 0.28985(15) 0.0336(6) Uani 1 1 d . . . . .
H27 H 0.463780 0.992223 0.309338 0.040 Uiso 1 1 calc R U . . .
C28 C 0.47943(14) 0.9209(2) 0.21460(15) 0.0331(6) Uani 1 1 d . . . . .
H28 H 0.442946 0.965129 0.182457 0.040 Uiso 1 1 calc R U . . .
C29 C 0.51917(13) 0.8402(2) 0.18439(14) 0.0277(5) Uani 1 1 d . . . . .
C30 C 0.50739(14) 0.8233(2) 0.10570(14) 0.0341(6) Uani 1 1 d . . . . .
H30 H 0.471431 0.867620 0.072975 0.041 Uiso 1 1 calc R U . . .
C31 C 0.54658(14) 0.7456(2) 0.07801(14) 0.0333(6) Uani 1 1 d . . . . .
H31 H 0.538293 0.736774 0.025843 0.040 Uiso 1 1 calc R U . . .
C32 C 0.60065(13) 0.6757(2) 0.12527(12) 0.0245(5) Uani 1 1 d . . . . .
C33 C 0.63960(14) 0.5932(2) 0.09504(13) 0.0283(5) Uani 1 1 d . . . . .
H33 H 0.630912 0.584548 0.042834 0.034 Uiso 1 1 calc R U . . .
C34 C 0.69026(13) 0.5247(2) 0.14064(13) 0.0256(5) Uani 1 1 d . . . . .
H34 H 0.715797 0.468221 0.119685 0.031 Uiso 1 1 calc R U . . .
C35 C 0.70455(12) 0.5373(2) 0.21722(12) 0.0218(5) Uani 1 1 d . . . . .
H35 H 0.739628 0.488928 0.247793 0.026 Uiso 1 1 calc R U . . .
C36 C 0.66819(11) 0.61999(19) 0.25008(12) 0.0172(4) Uani 1 1 d . . . . .
C37 C 0.61452(12) 0.6900(2) 0.20263(12) 0.0193(5) Uani 1 1 d . . . . .
C38 C 0.57373(12) 0.7738(2) 0.23238(12) 0.0205(5) Uani 1 1 d . . . . .
S3 S 0.86820(4) 0.23827(6) 0.21659(4) 0.03239(16) Uani 1 1 d . . . . .
O3 O 0.82814(11) 0.31532(18) 0.25825(10) 0.0444(5) Uani 1 1 d . . . . .
C41 C 0.82085(17) 0.2517(3) 0.12219(16) 0.0459(8) Uani 1 1 d . . . . .
H41A H 0.827839 0.328717 0.104785 0.069 Uiso 1 1 calc R U . . .
H41B H 0.768078 0.237557 0.117506 0.069 Uiso 1 1 calc R U . . .
H41C H 0.840545 0.196273 0.092259 0.069 Uiso 1 1 calc R U . . .
C42 C 0.83822(16) 0.0987(3) 0.23107(19) 0.0473(8) Uani 1 1 d . . . . .
H42A H 0.850144 0.047380 0.193820 0.071 Uiso 1 1 calc R U . . .
H42B H 0.784727 0.098927 0.226746 0.071 Uiso 1 1 calc R U . . .
H42C H 0.863214 0.072597 0.280641 0.071 Uiso 1 1 calc R U . . .
S4 S 0.65469(9) 0.38253(15) 0.85982(9) 0.0442(5) Uani 0.490(2) 1 d D . P A 1
C51 C 0.6877(9) 0.2426(13) 0.8631(7) 0.045(3) Uani 0.490(2) 1 d . . P A 1
H51A H 0.664226 0.202875 0.817375 0.068 Uiso 0.490(2) 1 calc R U P A 1
H51B H 0.676132 0.203085 0.905603 0.068 Uiso 0.490(2) 1 calc R U P A 1
H51C H 0.741346 0.243570 0.868292 0.068 Uiso 0.490(2) 1 calc R U P A 1
C52 C 0.6978(10) 0.4359(19) 0.9459(10) 0.085(6) Uani 0.490(2) 1 d . . P A 1
H52A H 0.750896 0.420675 0.955296 0.128 Uiso 0.490(2) 1 calc R U P A 1
H52B H 0.677333 0.398981 0.984213 0.128 Uiso 0.490(2) 1 calc R U P A 1
H52C H 0.689473 0.518064 0.946955 0.128 Uiso 0.490(2) 1 calc R U P A 1
S4A S 0.72944(8) 0.38718(14) 0.87003(8) 0.0427(5) Uani 0.510(2) 1 d D . P A 2
C51A C 0.6876(12) 0.2553(18) 0.8623(13) 0.112(8) Uani 0.510(2) 1 d . . P A 2
H51D H 0.695773 0.219814 0.911265 0.168 Uiso 0.510(2) 1 calc R U P A 2
H51E H 0.708706 0.207159 0.829245 0.168 Uiso 0.510(2) 1 calc R U P A 2
H51F H 0.634429 0.264143 0.841848 0.168 Uiso 0.510(2) 1 calc R U P A 2
C52A C 0.7089(11) 0.4360(14) 0.9408(8) 0.100(7) Uani 0.510(2) 1 d . . P A 2
H52D H 0.724193 0.515814 0.947153 0.149 Uiso 0.510(2) 1 calc R U P A 2
H52E H 0.734263 0.392217 0.984192 0.149 Uiso 0.510(2) 1 calc R U P A 2
H52F H 0.655438 0.430635 0.935731 0.149 Uiso 0.510(2) 1 calc R U P A 2
O4 O 0.68534(13) 0.4440(2) 0.80152(11) 0.0610(7) Uani 1 1 d D . . . .
 
loop_
 _atom_site_aniso_label
 _atom_site_aniso_U_11
 _atom_site_aniso_U_22
 _atom_site_aniso_U_33
 _atom_site_aniso_U_23
 _atom_site_aniso_U_13
 _atom_site_aniso_U_12
Zn 0.02586(15) 0.02028(15) 0.01330(14) -0.00153(10) 0.00193(10) 0.00082(11)
S1 0.0325(3) 0.0346(4) 0.0200(3) -0.0044(3) 0.0036(2) -0.0118(3)
S2 0.0274(3) 0.0266(3) 0.0168(3) 0.0004(2) 0.0003(2) 0.0057(2)
N1 0.0304(11) 0.0306(13) 0.0234(12) -0.0013(9) 0.0072(9) -0.0061(9)
N2 0.0234(9) 0.0194(10) 0.0165(9) -0.0010(8) 0.0044(7) -0.0011(8)
N3 0.0194(9) 0.0170(10) 0.0182(9) -0.0012(7) 0.0037(7) 0.0035(8)
N4 0.0288(11) 0.0257(12) 0.0202(11) -0.0010(9) 0.0024(8) 0.0086(9)
N5 0.0210(9) 0.0180(10) 0.0182(9) 0.0001(8) 0.0029(7) 0.0029(8)
N6 0.0185(9) 0.0141(10) 0.0190(9) 0.0011(7) 0.0045(7) -0.0001(7)
O1 0.0339(9) 0.0224(9) 0.0167(8) 0.0014(7) 0.0038(7) -0.0035(7)
O2 0.0324(9) 0.0230(9) 0.0171(8) -0.0027(7) 0.0023(7) 0.0081(7)
C1 0.0219(11) 0.0227(13) 0.0214(12) 0.0004(9) 0.0038(9) 0.0010(10)
C2 0.0289(13) 0.0339(16) 0.0375(15) -0.0003(12) 0.0100(11) -0.0109(11)
C3 0.0414(16) 0.0318(17) 0.0508(18) -0.0010(13) 0.0090(13) -0.0059(13)
C4 0.0213(11) 0.0163(11) 0.0169(11) -0.0019(9) 0.0032(8) 0.0030(9)
C5 0.0240(11) 0.0170(12) 0.0180(11) -0.0013(9) 0.0050(9) 0.0036(9)
C6 0.0211(11) 0.0166(12) 0.0257(12) -0.0015(9) 0.0054(9) 0.0041(9)
C7 0.0298(13) 0.0195(13) 0.0314(13) -0.0006(10) 0.0066(10) 0.0006(10)
C8 0.0363(14) 0.0228(14) 0.0480(17) 0.0019(12) 0.0144(12) -0.0039(12)
C9 0.0282(13) 0.0227(14) 0.0524(17) -0.0064(12) 0.0078(12) -0.0037(11)
C10 0.0239(12) 0.0217(13) 0.0383(15) -0.0086(11) 0.0056(10) 0.0014(10)
C11 0.0249(13) 0.0305(15) 0.0432(16) -0.0170(12) -0.0022(11) -0.0008(11)
C12 0.0303(13) 0.0363(16) 0.0281(14) -0.0143(12) -0.0062(10) 0.0081(12)
C13 0.0255(12) 0.0280(14) 0.0232(12) -0.0094(10) 0.0000(9) 0.0091(10)
C14 0.0345(14) 0.0329(15) 0.0167(12) -0.0064(10) -0.0014(10) 0.0122(12)
C15 0.0349(13) 0.0309(14) 0.0171(12) -0.0007(10) 0.0061(10) 0.0110(11)
C16 0.0275(12) 0.0212(13) 0.0197(12) -0.0018(9) 0.0055(9) 0.0051(10)
C17 0.0219(11) 0.0180(12) 0.0173(11) -0.0038(9) 0.0021(8) 0.0061(9)
C18 0.0211(11) 0.0207(12) 0.0214(12) -0.0058(9) 0.0021(9) 0.0061(9)
C19 0.0208(11) 0.0175(12) 0.0276(12) -0.0054(10) 0.0042(9) 0.0034(9)
C20 0.0210(11) 0.0186(12) 0.0215(11) 0.0031(9) 0.0053(9) -0.0001(9)
C21 0.0291(13) 0.0333(15) 0.0272(13) 0.0064(11) 0.0038(10) 0.0118(11)
C22 0.060(2) 0.054(2) 0.0390(17) 0.0046(15) 0.0064(14) 0.0369(17)
C23 0.0183(10) 0.0148(11) 0.0158(10) 0.0006(8) 0.0029(8) -0.0004(9)
C24 0.0192(11) 0.0181(12) 0.0198(12) 0.0007(9) 0.0036(8) -0.0023(9)
C25 0.0190(11) 0.0170(12) 0.0239(12) 0.0024(9) 0.0040(9) -0.0004(9)
C26 0.0262(12) 0.0230(14) 0.0316(14) 0.0017(10) 0.0055(10) 0.0036(10)
C27 0.0301(13) 0.0272(15) 0.0433(16) 0.0036(12) 0.0078(11) 0.0111(11)
C28 0.0270(13) 0.0301(15) 0.0384(16) 0.0100(12) -0.0002(11) 0.0094(11)
C29 0.0231(12) 0.0269(14) 0.0298(13) 0.0101(10) -0.0004(10) 0.0009(10)
C30 0.0323(14) 0.0372(16) 0.0271(14) 0.0105(12) -0.0050(10) 0.0048(12)
C31 0.0366(14) 0.0403(17) 0.0194(12) 0.0084(11) -0.0010(10) -0.0007(12)
C32 0.0258(12) 0.0265(14) 0.0194(12) 0.0043(10) 0.0014(9) -0.0059(10)
C33 0.0367(14) 0.0320(15) 0.0152(12) -0.0008(10) 0.0042(10) -0.0054(12)
C34 0.0336(13) 0.0239(13) 0.0206(12) -0.0042(10) 0.0086(10) -0.0023(11)
C35 0.0263(12) 0.0189(12) 0.0189(11) -0.0006(9) 0.0021(9) 0.0002(10)
C36 0.0187(10) 0.0161(12) 0.0163(11) -0.0003(8) 0.0028(8) -0.0045(9)
C37 0.0197(11) 0.0195(12) 0.0177(11) 0.0030(9) 0.0023(8) -0.0052(9)
C38 0.0183(11) 0.0189(12) 0.0232(12) 0.0054(9) 0.0022(9) -0.0010(9)
S3 0.0317(3) 0.0257(4) 0.0408(4) -0.0074(3) 0.0105(3) -0.0025(3)
O3 0.0585(13) 0.0386(12) 0.0341(11) -0.0118(9) 0.0065(9) 0.0153(10)
C41 0.0530(18) 0.053(2) 0.0339(16) -0.0108(14) 0.0138(13) -0.0004(16)
C42 0.0397(16) 0.0309(17) 0.073(2) -0.0029(15) 0.0174(15) -0.0082(14)
S4 0.0455(9) 0.0471(11) 0.0442(9) 0.0119(7) 0.0187(7) 0.0120(7)
C51 0.055(9) 0.024(5) 0.059(6) 0.005(4) 0.019(5) 0.014(5)
C52 0.101(9) 0.118(14) 0.049(8) 0.005(8) 0.041(7) 0.043(9)
S4A 0.0422(9) 0.0533(10) 0.0349(8) 0.0020(7) 0.0139(6) 0.0027(7)
C51A 0.074(12) 0.062(12) 0.22(2) -0.024(11) 0.070(12) -0.023(9)
C52A 0.203(18) 0.056(8) 0.020(6) 0.002(5) -0.017(7) -0.039(9)
O4 0.0767(16) 0.0790(18) 0.0311(12) 0.0123(11) 0.0202(11) 0.0183(14)
 
_geom_special_details
;
 All esds (except the esd in the dihedral angle between two l.s. planes)
 are estimated using the full covariance matrix.  The cell esds are taken
 into account individually in the estimation of esds in distances, angles
 and torsion angles; correlations between esds in cell parameters are only
 used when they are defined by crystal symmetry.  An approximate (isotropic)
 treatment of cell esds is used for estimating esds involving l.s. planes.
;
 
loop_
 _geom_bond_atom_site_label_1
 _geom_bond_atom_site_label_2
 _geom_bond_distance
 _geom_bond_site_symmetry_2
 _geom_bond_publ_flag
Zn O2 2.1029(16) . ?
Zn O1 2.1103(16) . ?
Zn N6 2.1362(18) . ?
Zn N3 2.1453(18) . ?
Zn S1 2.4309(7) . ?
Zn S2 2.4832(6) . ?
S1 C1 1.698(2) . ?
S2 C20 1.697(2) . ?
N1 C1 1.323(3) . ?
N1 C2 1.452(3) . ?
N1 H1 0.80(3) . ?
N2 N3 1.298(3) . ?
N2 C1 1.390(3) . ?
N3 C4 1.335(3) . ?
N4 C20 1.321(3) . ?
N4 C21 1.452(3) . ?
N4 H4 0.83(3) . ?
N5 N6 1.306(3) . ?
N5 C20 1.385(3) . ?
N6 C23 1.332(3) . ?
O1 C5 1.256(3) . ?
O2 C24 1.250(3) . ?
C2 C3 1.511(4) . ?
C2 H2A 0.9900 . ?
C2 H2B 0.9900 . ?
C3 H3A 0.9800 . ?
C3 H3B 0.9800 . ?
C3 H3C 0.9800 . ?
C4 C5 1.455(3) . ?
C4 C17 1.468(3) . ?
C5 C6 1.463(3) . ?
C6 C7 1.390(3) . ?
C6 C19 1.410(3) . ?
C7 C8 1.388(4) . ?
C7 H7 0.9500 . ?
C8 C9 1.374(4) . ?
C8 H8 0.9500 . ?
C9 C10 1.397(4) . ?
C9 H9 0.9500 . ?
C10 C19 1.422(3) . ?
C10 C11 1.432(4) . ?
C11 C12 1.338(4) . ?
C11 H11 0.9500 . ?
C12 C13 1.431(4) . ?
C12 H12 0.9500 . ?
C13 C14 1.397(4) . ?
C13 C18 1.424(3) . ?
C14 C15 1.365(4) . ?
C14 H14 0.9500 . ?
C15 C16 1.396(3) . ?
C15 H15 0.9500 . ?
C16 C17 1.403(3) . ?
C16 H16 0.9500 . ?
C17 C18 1.416(3) . ?
C18 C19 1.437(3) . ?
C21 C22 1.505(4) . ?
C21 H21A 0.9900 . ?
C21 H21B 0.9900 . ?
C22 H22A 0.9800 . ?
C22 H22B 0.9800 . ?
C22 H22C 0.9800 . ?
C23 C24 1.454(3) . ?
C23 C36 1.466(3) . ?
C24 C25 1.464(3) . ?
C25 C26 1.389(3) . ?
C25 C38 1.408(3) . ?
C26 C27 1.389(3) . ?
C26 H26 0.9500 . ?
C27 C28 1.376(4) . ?
C27 H27 0.9500 . ?
C28 C29 1.396(4) . ?
C28 H28 0.9500 . ?
C29 C38 1.421(3) . ?
C29 C30 1.439(4) . ?
C30 C31 1.342(4) . ?
C30 H30 0.9500 . ?
C31 C32 1.433(3) . ?
C31 H31 0.9500 . ?
C32 C33 1.403(4) . ?
C32 C37 1.409(3) . ?
C33 C34 1.374(3) . ?
C33 H33 0.9500 . ?
C34 C35 1.392(3) . ?
C34 H34 0.9500 . ?
C35 C36 1.401(3) . ?
C35 H35 0.9500 . ?
C36 C37 1.431(3) . ?
C37 C38 1.429(3) . ?
S3 O3 1.4955(19) . ?
S3 C42 1.774(3) . ?
S3 C41 1.778(3) . ?
C41 H41A 0.9800 . ?
C41 H41B 0.9800 . ?
C41 H41C 0.9800 . ?
C42 H42A 0.9800 . ?
C42 H42B 0.9800 . ?
C42 H42C 0.9800 . ?
S4 O4 1.516(3) . ?
S4 C52 1.732(19) . ?
S4 C51 1.753(16) . ?
C51 H51A 0.9800 . ?
C51 H51B 0.9800 . ?
C51 H51C 0.9800 . ?
C52 H52A 0.9800 . ?
C52 H52B 0.9800 . ?
C52 H52C 0.9800 . ?
S4A O4 1.503(3) . ?
S4A C52A 1.558(15) . ?
S4A C51A 1.73(2) . ?
C51A H51D 0.9800 . ?
C51A H51E 0.9800 . ?
C51A H51F 0.9800 . ?
C52A H52D 0.9800 . ?
C52A H52E 0.9800 . ?
C52A H52F 0.9800 . ?
 
loop_
 _geom_angle_atom_site_label_1
 _geom_angle_atom_site_label_2
 _geom_angle_atom_site_label_3
 _geom_angle
 _geom_angle_site_symmetry_1
 _geom_angle_site_symmetry_3
 _geom_angle_publ_flag
O2 Zn O1 85.45(6) . . ?
O2 Zn N6 76.02(6) . . ?
O1 Zn N6 111.78(6) . . ?
O2 Zn N3 116.00(6) . . ?
O1 Zn N3 75.78(6) . . ?
N6 Zn N3 166.90(7) . . ?
O2 Zn S1 93.17(5) . . ?
O1 Zn S1 151.90(5) . . ?
N6 Zn S1 94.98(5) . . ?
N3 Zn S1 79.72(5) . . ?
O2 Zn S2 151.80(5) . . ?
O1 Zn S2 91.67(5) . . ?
N6 Zn S2 79.10(5) . . ?
N3 Zn S2 90.23(5) . . ?
S1 Zn S2 102.06(2) . . ?
C1 S1 Zn 95.44(8) . . ?
C20 S2 Zn 94.17(8) . . ?
C1 N1 C2 126.0(2) . . ?
C1 N1 H1 118(2) . . ?
C2 N1 H1 116(2) . . ?
N3 N2 C1 113.98(18) . . ?
N2 N3 C4 121.26(18) . . ?
N2 N3 Zn 123.29(14) . . ?
C4 N3 Zn 114.75(14) . . ?
C20 N4 C21 124.4(2) . . ?
C20 N4 H4 119.4(19) . . ?
C21 N4 H4 115.9(19) . . ?
N6 N5 C20 114.46(18) . . ?
N5 N6 C23 120.65(18) . . ?
N5 N6 Zn 123.23(14) . . ?
C23 N6 Zn 115.88(14) . . ?
C5 O1 Zn 113.38(14) . . ?
C24 O2 Zn 114.20(14) . . ?
N1 C1 N2 111.2(2) . . ?
N1 C1 S1 121.95(19) . . ?
N2 C1 S1 126.82(17) . . ?
N1 C2 C3 112.3(2) . . ?
N1 C2 H2A 109.1 . . ?
C3 C2 H2A 109.1 . . ?
N1 C2 H2B 109.1 . . ?
C3 C2 H2B 109.1 . . ?
H2A C2 H2B 107.9 . . ?
C2 C3 H3A 109.5 . . ?
C2 C3 H3B 109.5 . . ?
H3A C3 H3B 109.5 . . ?
C2 C3 H3C 109.5 . . ?
H3A C3 H3C 109.5 . . ?
H3B C3 H3C 109.5 . . ?
N3 C4 C5 111.44(18) . . ?
N3 C4 C17 128.5(2) . . ?
C5 C4 C17 120.1(2) . . ?
O1 C5 C4 121.9(2) . . ?
O1 C5 C6 119.0(2) . . ?
C4 C5 C6 119.10(19) . . ?
C7 C6 C19 120.5(2) . . ?
C7 C6 C5 119.8(2) . . ?
C19 C6 C5 119.7(2) . . ?
C8 C7 C6 120.2(2) . . ?
C8 C7 H7 119.9 . . ?
C6 C7 H7 119.9 . . ?
C9 C8 C7 120.3(2) . . ?
C9 C8 H8 119.8 . . ?
C7 C8 H8 119.8 . . ?
C8 C9 C10 121.0(2) . . ?
C8 C9 H9 119.5 . . ?
C10 C9 H9 119.5 . . ?
C9 C10 C19 119.4(2) . . ?
C9 C10 C11 121.8(2) . . ?
C19 C10 C11 118.7(2) . . ?
C12 C11 C10 121.0(2) . . ?
C12 C11 H11 119.5 . . ?
C10 C11 H11 119.5 . . ?
C11 C12 C13 122.0(2) . . ?
C11 C12 H12 119.0 . . ?
C13 C12 H12 119.0 . . ?
C14 C13 C18 119.1(2) . . ?
C14 C13 C12 121.5(2) . . ?
C18 C13 C12 119.4(2) . . ?
C15 C14 C13 120.6(2) . . ?
C15 C14 H14 119.7 . . ?
C13 C14 H14 119.7 . . ?
C14 C15 C16 121.4(2) . . ?
C14 C15 H15 119.3 . . ?
C16 C15 H15 119.3 . . ?
C15 C16 C17 120.3(2) . . ?
C15 C16 H16 119.9 . . ?
C17 C16 H16 119.9 . . ?
C16 C17 C18 118.6(2) . . ?
C16 C17 C4 122.9(2) . . ?
C18 C17 C4 118.5(2) . . ?
C17 C18 C13 120.1(2) . . ?
C17 C18 C19 121.6(2) . . ?
C13 C18 C19 118.3(2) . . ?
C6 C19 C10 118.5(2) . . ?
C6 C19 C18 120.9(2) . . ?
C10 C19 C18 120.6(2) . . ?
N4 C20 N5 110.9(2) . . ?
N4 C20 S2 122.00(18) . . ?
N5 C20 S2 127.05(17) . . ?
N4 C21 C22 110.4(2) . . ?
N4 C21 H21A 109.6 . . ?
C22 C21 H21A 109.6 . . ?
N4 C21 H21B 109.6 . . ?
C22 C21 H21B 109.6 . . ?
H21A C21 H21B 108.1 . . ?
C21 C22 H22A 109.5 . . ?
C21 C22 H22B 109.5 . . ?
H22A C22 H22B 109.5 . . ?
C21 C22 H22C 109.5 . . ?
H22A C22 H22C 109.5 . . ?
H22B C22 H22C 109.5 . . ?
N6 C23 C24 111.30(19) . . ?
N6 C23 C36 127.8(2) . . ?
C24 C23 C36 120.77(19) . . ?
O2 C24 C23 122.2(2) . . ?
O2 C24 C25 119.3(2) . . ?
C23 C24 C25 118.49(19) . . ?
C26 C25 C38 120.6(2) . . ?
C26 C25 C24 119.4(2) . . ?
C38 C25 C24 120.0(2) . . ?
C25 C26 C27 120.5(2) . . ?
C25 C26 H26 119.7 . . ?
C27 C26 H26 119.7 . . ?
C28 C27 C26 119.6(2) . . ?
C28 C27 H27 120.2 . . ?
C26 C27 H27 120.2 . . ?
C27 C28 C29 121.5(2) . . ?
C27 C28 H28 119.2 . . ?
C29 C28 H28 119.2 . . ?
C28 C29 C38 119.3(2) . . ?
C28 C29 C30 121.9(2) . . ?
C38 C29 C30 118.7(2) . . ?
C31 C30 C29 120.8(2) . . ?
C31 C30 H30 119.6 . . ?
C29 C30 H30 119.6 . . ?
C30 C31 C32 121.6(2) . . ?
C30 C31 H31 119.2 . . ?
C32 C31 H31 119.2 . . ?
C33 C32 C37 119.9(2) . . ?
C33 C32 C31 120.5(2) . . ?
C37 C32 C31 119.6(2) . . ?
C34 C33 C32 120.3(2) . . ?
C34 C33 H33 119.9 . . ?
C32 C33 H33 119.9 . . ?
C33 C34 C35 120.7(2) . . ?
C33 C34 H34 119.7 . . ?
C35 C34 H34 119.7 . . ?
C34 C35 C36 121.3(2) . . ?
C34 C35 H35 119.4 . . ?
C36 C35 H35 119.4 . . ?
C35 C36 C37 118.0(2) . . ?
C35 C36 C23 123.8(2) . . ?
C37 C36 C23 118.13(19) . . ?
C32 C37 C38 119.0(2) . . ?
C32 C37 C36 119.8(2) . . ?
C38 C37 C36 121.1(2) . . ?
C25 C38 C29 118.4(2) . . ?
C25 C38 C37 121.4(2) . . ?
C29 C38 C37 120.2(2) . . ?
O3 S3 C42 105.76(14) . . ?
O3 S3 C41 105.16(13) . . ?
C42 S3 C41 97.42(16) . . ?
S3 C41 H41A 109.5 . . ?
S3 C41 H41B 109.5 . . ?
H41A C41 H41B 109.5 . . ?
S3 C41 H41C 109.5 . . ?
H41A C41 H41C 109.5 . . ?
H41B C41 H41C 109.5 . . ?
S3 C42 H42A 109.5 . . ?
S3 C42 H42B 109.5 . . ?
H42A C42 H42B 109.5 . . ?
S3 C42 H42C 109.5 . . ?
H42A C42 H42C 109.5 . . ?
H42B C42 H42C 109.5 . . ?
O4 S4 C52 108.3(7) . . ?
O4 S4 C51 106.6(5) . . ?
C52 S4 C51 102.9(8) . . ?
S4 C51 H51A 109.5 . . ?
S4 C51 H51B 109.5 . . ?
H51A C51 H51B 109.5 . . ?
S4 C51 H51C 109.5 . . ?
H51A C51 H51C 109.5 . . ?
H51B C51 H51C 109.5 . . ?
S4 C52 H52A 109.5 . . ?
S4 C52 H52B 109.5 . . ?
H52A C52 H52B 109.5 . . ?
S4 C52 H52C 109.5 . . ?
H52A C52 H52C 109.5 . . ?
H52B C52 H52C 109.5 . . ?
O4 S4A C52A 110.9(7) . . ?
O4 S4A C51A 100.3(8) . . ?
C52A S4A C51A 102.0(10) . . ?
S4A C51A H51D 109.5 . . ?
S4A C51A H51E 109.5 . . ?
H51D C51A H51E 109.5 . . ?
S4A C51A H51F 109.5 . . ?
H51D C51A H51F 109.5 . . ?
H51E C51A H51F 109.5 . . ?
S4A C52A H52D 109.5 . . ?
S4A C52A H52E 109.5 . . ?
H52D C52A H52E 109.5 . . ?
S4A C52A H52F 109.5 . . ?
H52D C52A H52F 109.5 . . ?
H52E C52A H52F 109.5 . . ?
 
loop_
 _geom_torsion_atom_site_label_1
 _geom_torsion_atom_site_label_2
 _geom_torsion_atom_site_label_3
 _geom_torsion_atom_site_label_4
 _geom_torsion
 _geom_torsion_site_symmetry_1
 _geom_torsion_site_symmetry_2
 _geom_torsion_site_symmetry_3
 _geom_torsion_site_symmetry_4
 _geom_torsion_publ_flag
C1 N2 N3 C4 -179.21(19) . . . . ?
C1 N2 N3 Zn -9.3(3) . . . . ?
C20 N5 N6 C23 175.10(19) . . . . ?
C20 N5 N6 Zn -10.9(2) . . . . ?
C2 N1 C1 N2 -179.7(2) . . . . ?
C2 N1 C1 S1 -0.3(4) . . . . ?
N3 N2 C1 N1 -177.40(19) . . . . ?
N3 N2 C1 S1 3.3(3) . . . . ?
Zn S1 C1 N1 -176.4(2) . . . . ?
Zn S1 C1 N2 2.9(2) . . . . ?
C1 N1 C2 C3 82.7(3) . . . . ?
N2 N3 C4 C5 -176.11(18) . . . . ?
Zn N3 C4 C5 13.2(2) . . . . ?
N2 N3 C4 C17 3.6(3) . . . . ?
Zn N3 C4 C17 -167.12(18) . . . . ?
Zn O1 C5 C4 -11.1(3) . . . . ?
Zn O1 C5 C6 169.28(16) . . . . ?
N3 C4 C5 O1 -1.5(3) . . . . ?
C17 C4 C5 O1 178.8(2) . . . . ?
N3 C4 C5 C6 178.14(19) . . . . ?
C17 C4 C5 C6 -1.6(3) . . . . ?
O1 C5 C6 C7 0.8(3) . . . . ?
C4 C5 C6 C7 -178.8(2) . . . . ?
O1 C5 C6 C19 -177.1(2) . . . . ?
C4 C5 C6 C19 3.3(3) . . . . ?
C19 C6 C7 C8 0.6(4) . . . . ?
C5 C6 C7 C8 -177.3(2) . . . . ?
C6 C7 C8 C9 -0.8(4) . . . . ?
C7 C8 C9 C10 0.2(4) . . . . ?
C8 C9 C10 C19 0.6(4) . . . . ?
C8 C9 C10 C11 179.7(2) . . . . ?
C9 C10 C11 C12 -179.2(2) . . . . ?
C19 C10 C11 C12 -0.1(4) . . . . ?
C10 C11 C12 C13 -0.4(4) . . . . ?
C11 C12 C13 C14 -177.4(2) . . . . ?
C11 C12 C13 C18 0.8(4) . . . . ?
C18 C13 C14 C15 -0.1(3) . . . . ?
C12 C13 C14 C15 178.2(2) . . . . ?
C13 C14 C15 C16 0.9(4) . . . . ?
C14 C15 C16 C17 -0.5(4) . . . . ?
C15 C16 C17 C18 -0.6(3) . . . . ?
C15 C16 C17 C4 179.4(2) . . . . ?
N3 C4 C17 C16 -1.1(4) . . . . ?
C5 C4 C17 C16 178.6(2) . . . . ?
N3 C4 C17 C18 179.0(2) . . . . ?
C5 C4 C17 C18 -1.4(3) . . . . ?
C16 C17 C18 C13 1.4(3) . . . . ?
C4 C17 C18 C13 -178.6(2) . . . . ?
C16 C17 C18 C19 -177.2(2) . . . . ?
C4 C17 C18 C19 2.7(3) . . . . ?
C14 C13 C18 C17 -1.1(3) . . . . ?
C12 C13 C18 C17 -179.4(2) . . . . ?
C14 C13 C18 C19 177.6(2) . . . . ?
C12 C13 C18 C19 -0.7(3) . . . . ?
C7 C6 C19 C10 0.1(3) . . . . ?
C5 C6 C19 C10 178.1(2) . . . . ?
C7 C6 C19 C18 -179.9(2) . . . . ?
C5 C6 C19 C18 -2.0(3) . . . . ?
C9 C10 C19 C6 -0.7(3) . . . . ?
C11 C10 C19 C6 -179.8(2) . . . . ?
C9 C10 C19 C18 179.4(2) . . . . ?
C11 C10 C19 C18 0.2(3) . . . . ?
C17 C18 C19 C6 -1.1(3) . . . . ?
C13 C18 C19 C6 -179.7(2) . . . . ?
C17 C18 C19 C10 178.9(2) . . . . ?
C13 C18 C19 C10 0.2(3) . . . . ?
C21 N4 C20 N5 175.6(2) . . . . ?
C21 N4 C20 S2 -3.1(3) . . . . ?
N6 N5 C20 N4 179.33(19) . . . . ?
N6 N5 C20 S2 -2.1(3) . . . . ?
Zn S2 C20 N4 -171.20(19) . . . . ?
Zn S2 C20 N5 10.4(2) . . . . ?
C20 N4 C21 C22 174.7(2) . . . . ?
N5 N6 C23 C24 179.70(18) . . . . ?
Zn N6 C23 C24 5.3(2) . . . . ?
N5 N6 C23 C36 -3.9(3) . . . . ?
Zn N6 C23 C36 -178.37(17) . . . . ?
Zn O2 C24 C23 -4.0(3) . . . . ?
Zn O2 C24 C25 176.34(15) . . . . ?
N6 C23 C24 O2 -0.9(3) . . . . ?
C36 C23 C24 O2 -177.5(2) . . . . ?
N6 C23 C24 C25 178.80(19) . . . . ?
C36 C23 C24 C25 2.1(3) . . . . ?
O2 C24 C25 C26 -3.1(3) . . . . ?
C23 C24 C25 C26 177.2(2) . . . . ?
O2 C24 C25 C38 176.4(2) . . . . ?
C23 C24 C25 C38 -3.3(3) . . . . ?
C38 C25 C26 C27 -0.1(4) . . . . ?
C24 C25 C26 C27 179.4(2) . . . . ?
C25 C26 C27 C28 -0.9(4) . . . . ?
C26 C27 C28 C29 0.9(4) . . . . ?
C27 C28 C29 C38 0.1(4) . . . . ?
C27 C28 C29 C30 -178.9(3) . . . . ?
C28 C29 C30 C31 179.6(3) . . . . ?
C38 C29 C30 C31 0.6(4) . . . . ?
C29 C30 C31 C32 0.9(4) . . . . ?
C30 C31 C32 C33 178.4(2) . . . . ?
C30 C31 C32 C37 -1.4(4) . . . . ?
C37 C32 C33 C34 1.2(4) . . . . ?
C31 C32 C33 C34 -178.6(2) . . . . ?
C32 C33 C34 C35 -1.0(4) . . . . ?
C33 C34 C35 C36 -0.3(4) . . . . ?
C34 C35 C36 C37 1.3(3) . . . . ?
C34 C35 C36 C23 -177.2(2) . . . . ?
N6 C23 C36 C35 3.5(4) . . . . ?
C24 C23 C36 C35 179.6(2) . . . . ?
N6 C23 C36 C37 -175.0(2) . . . . ?
C24 C23 C36 C37 1.1(3) . . . . ?
C33 C32 C37 C38 -179.4(2) . . . . ?
C31 C32 C37 C38 0.4(3) . . . . ?
C33 C32 C37 C36 -0.1(3) . . . . ?
C31 C32 C37 C36 179.7(2) . . . . ?
C35 C36 C37 C32 -1.1(3) . . . . ?
C23 C36 C37 C32 177.46(19) . . . . ?
C35 C36 C37 C38 178.2(2) . . . . ?
C23 C36 C37 C38 -3.3(3) . . . . ?
C26 C25 C38 C29 1.1(3) . . . . ?
C24 C25 C38 C29 -178.4(2) . . . . ?
C26 C25 C38 C37 -179.4(2) . . . . ?
C24 C25 C38 C37 1.2(3) . . . . ?
C28 C29 C38 C25 -1.0(3) . . . . ?
C30 C29 C38 C25 178.0(2) . . . . ?
C28 C29 C38 C37 179.4(2) . . . . ?
C30 C29 C38 C37 -1.6(3) . . . . ?
C32 C37 C38 C25 -178.5(2) . . . . ?
C36 C37 C38 C25 2.2(3) . . . . ?
C32 C37 C38 C29 1.0(3) . . . . ?
C36 C37 C38 C29 -178.2(2) . . . . ?
 
loop_
 _geom_hbond_atom_site_label_D 
 _geom_hbond_atom_site_label_H 
 _geom_hbond_atom_site_label_A 
 _geom_hbond_distance_DH 
 _geom_hbond_distance_HA 
 _geom_hbond_distance_DA 
 _geom_hbond_angle_DHA 
 _geom_hbond_site_symmetry_A 
 _geom_hbond_publ_flag
N1 H1 O4  0.80(3) 2.04(3) 2.825(3) 166(3) . yes
N4 H4 O3  0.83(3) 1.99(3) 2.815(3) 175(3) . yes
 
_refine_diff_density_max    0.814
_refine_diff_density_min   -0.368
_refine_diff_density_rms    0.072

_shelx_res_file
;
TITL shelxt_a.res in P2(1)/c
    e18sip1.res
    created by SHELXL-2018/3 at 13:15:36 on 28-Sep-2018
CELL  0.71073  18.6056  11.7605  18.5462   90.000   103.195   90.000
ZERR  4   0.0005   0.0004   0.0005    0.000    0.003    0.000
LATT   1
SYMM  - X, 1/2 + Y, 1/2 - Z
SFAC  C    H    N    O    S    ZN
UNIT 168 160 24 16 16 4
ACTA
FMAP   2
PLAN   10
BOND   $H
CONF
HTAB N1 O4
HTAB N4 O3
SADI O4 S4 O4 S4A
TEMP -123
SIZE  0.175 0.221 0.457
LIST   4
L.S.  10
WGHT    0.050200    1.951900
FVAR       2.01616   0.49023
ZN    6    0.735667    0.643375    0.493780    11.00000    0.02586    0.02028 =
         0.01330   -0.00153    0.00193    0.00082
S1    5    0.643065    0.506977    0.511538    11.00000    0.03250    0.03463 =
         0.02003   -0.00443    0.00357   -0.01177
S2    5    0.848722    0.524274    0.514229    11.00000    0.02737    0.02664 =
         0.01684    0.00044    0.00033    0.00574
N1    3    0.629832    0.453385    0.646566    11.00000    0.03041    0.03061 =
         0.02337   -0.00129    0.00718   -0.00614
H1    2    0.641721    0.460650    0.690855    11.00000    0.03193
N2    3    0.714676    0.589137    0.648853    11.00000    0.02339    0.01937 =
         0.01654   -0.00100    0.00439   -0.00107
N3    3    0.747056    0.657255    0.611190    11.00000    0.01938    0.01698 =
         0.01816   -0.00122    0.00375    0.00352
N4    3    0.868631    0.389161    0.406368    11.00000    0.02882    0.02568 =
         0.02024   -0.00101    0.00241    0.00859
H4    2    0.859369    0.368460    0.362576    11.00000    0.02799
N5    3    0.775379    0.509711    0.367146    11.00000    0.02105    0.01801 =
         0.01823    0.00010    0.00294    0.00287
N6    3    0.734072    0.591428    0.383051    11.00000    0.01846    0.01408 =
         0.01897    0.00112    0.00453   -0.00006
O1    4    0.798561    0.792567    0.523142    11.00000    0.03393    0.02239 =
         0.01670    0.00141    0.00381   -0.00346
O2    4    0.657001    0.751039    0.427886    11.00000    0.03236    0.02305 =
         0.01714   -0.00271    0.00231    0.00815
C1    1    0.663110    0.517307    0.605342    11.00000    0.02192    0.02272 =
         0.02140    0.00043    0.00381    0.00098
C2    1    0.573328    0.368644    0.619551    11.00000    0.02890    0.03394 =
         0.03750   -0.00026    0.01001   -0.01087
AFIX  23
H2A   2    0.540013    0.396942    0.573599    11.00000   -1.20000
H2B   2    0.543526    0.357310    0.656891    11.00000   -1.20000
AFIX   0
C3    1    0.605702    0.255989    0.603885    11.00000    0.04138    0.03183 =
         0.05084   -0.00104    0.00901   -0.00595
AFIX 137
H3A   2    0.565739    0.201590    0.585860    11.00000   -1.50000
H3B   2    0.637950    0.226843    0.649460    11.00000   -1.50000
H3C   2    0.634417    0.266457    0.566171    11.00000   -1.50000
AFIX   0
C4    1    0.798625    0.730606    0.644916    11.00000    0.02130    0.01627 =
         0.01688   -0.00191    0.00325    0.00301
C5    1    0.823332    0.803087    0.591742    11.00000    0.02396    0.01697 =
         0.01805   -0.00131    0.00496    0.00361
C6    1    0.878272    0.891294    0.618872    11.00000    0.02113    0.01658 =
         0.02572   -0.00151    0.00542    0.00406
C7    1    0.901420    0.962635    0.568841    11.00000    0.02985    0.01952 =
         0.03137   -0.00062    0.00662    0.00059
AFIX  43
H7    2    0.879967    0.956046    0.517374    11.00000   -1.20000
AFIX   0
C8    1    0.955767    1.043455    0.593824    11.00000    0.03626    0.02282 =
         0.04802    0.00190    0.01443   -0.00394
AFIX  43
H8    2    0.971788    1.091305    0.559306    11.00000   -1.20000
AFIX   0
C9    1    0.986524    1.054611    0.668246    11.00000    0.02823    0.02266 =
         0.05240   -0.00640    0.00777   -0.00365
AFIX  43
H9    2    1.023561    1.110428    0.684629    11.00000   -1.20000
AFIX   0
C10   1    0.964143    0.985120    0.720147    11.00000    0.02394    0.02172 =
         0.03834   -0.00862    0.00558    0.00136
C11   1    0.995808    0.995043    0.797849    11.00000    0.02489    0.03053 =
         0.04324   -0.01701   -0.00217   -0.00076
AFIX  43
H11   2    1.032653    1.050878    0.814959    11.00000   -1.20000
AFIX   0
C12   1    0.974297    0.926864    0.846750    11.00000    0.03026    0.03628 =
         0.02805   -0.01425   -0.00621    0.00812
AFIX  43
H12   2    0.996593    0.935248    0.897914    11.00000   -1.20000
AFIX   0
C13   1    0.918729    0.841712    0.824316    11.00000    0.02554    0.02799 =
         0.02316   -0.00938    0.00000    0.00909
C14   1    0.894608    0.773987    0.876033    11.00000    0.03452    0.03286 =
         0.01669   -0.00636   -0.00135    0.01224
AFIX  43
H14   2    0.916320    0.782732    0.927301    11.00000   -1.20000
AFIX   0
C15   1    0.840135    0.695385    0.853554    11.00000    0.03490    0.03090 =
         0.01709   -0.00068    0.00607    0.01103
AFIX  43
H15   2    0.824034    0.650887    0.889620    11.00000   -1.20000
AFIX   0
C16   1    0.807587    0.679010    0.778680    11.00000    0.02750    0.02119 =
         0.01966   -0.00178    0.00549    0.00511
AFIX  43
H16   2    0.770032    0.623359    0.764332    11.00000   -1.20000
AFIX   0
C17   1    0.830113    0.744400    0.724542    11.00000    0.02185    0.01804 =
         0.01730   -0.00377    0.00210    0.00610
C18   1    0.885689    0.827535    0.747633    11.00000    0.02105    0.02067 =
         0.02138   -0.00576    0.00210    0.00614
C19   1    0.909166    0.900920    0.695487    11.00000    0.02082    0.01754 =
         0.02761   -0.00545    0.00422    0.00336
C20   1    0.829748    0.472429    0.426517    11.00000    0.02102    0.01862 =
         0.02147    0.00306    0.00534   -0.00013
C21   1    0.932770    0.337035    0.454452    11.00000    0.02910    0.03329 =
         0.02722    0.00638    0.00383    0.01175
AFIX  23
H21A  2    0.919816    0.310600    0.500561    11.00000   -1.20000
H21B  2    0.972782    0.393964    0.467969    11.00000   -1.20000
AFIX   0
C22   1    0.959243    0.237929    0.416139    11.00000    0.05951    0.05378 =
         0.03901    0.00464    0.00639    0.03692
AFIX 137
H22A  2    0.969821    0.263555    0.369354    11.00000   -1.50000
H22B  2    0.920910    0.179160    0.406108    11.00000   -1.50000
H22C  2    1.004233    0.206550    0.448012    11.00000   -1.50000
AFIX   0
C23   1    0.683222    0.640798    0.330051    11.00000    0.01834    0.01479 =
         0.01580    0.00056    0.00293   -0.00035
C24   1    0.643626    0.728766    0.360203    11.00000    0.01917    0.01808 =
         0.01984    0.00073    0.00363   -0.00230
C25   1    0.586567    0.793387    0.309142    11.00000    0.01899    0.01695 =
         0.02390    0.00242    0.00397   -0.00041
C26   1    0.545912    0.874427    0.337175    11.00000    0.02622    0.02295 =
         0.03157    0.00169    0.00550    0.00364
AFIX  43
H26   2    0.555105    0.886686    0.389108    11.00000   -1.20000
AFIX   0
C27   1    0.491916    0.937680    0.289850    11.00000    0.03007    0.02718 =
         0.04331    0.00362    0.00779    0.01110
AFIX  43
H27   2    0.463780    0.992223    0.309338    11.00000   -1.20000
AFIX   0
C28   1    0.479434    0.920857    0.214596    11.00000    0.02696    0.03013 =
         0.03844    0.01002   -0.00019    0.00944
AFIX  43
H28   2    0.442946    0.965129    0.182457    11.00000   -1.20000
AFIX   0
C29   1    0.519171    0.840204    0.184389    11.00000    0.02312    0.02691 =
         0.02982    0.01011   -0.00043    0.00087
C30   1    0.507387    0.823281    0.105702    11.00000    0.03233    0.03722 =
         0.02712    0.01049   -0.00499    0.00482
AFIX  43
H30   2    0.471431    0.867620    0.072975    11.00000   -1.20000
AFIX   0
C31   1    0.546582    0.745618    0.078009    11.00000    0.03660    0.04027 =
         0.01941    0.00837   -0.00099   -0.00067
AFIX  43
H31   2    0.538293    0.736774    0.025843    11.00000   -1.20000
AFIX   0
C32   1    0.600649    0.675706    0.125272    11.00000    0.02577    0.02646 =
         0.01936    0.00426    0.00135   -0.00591
C33   1    0.639597    0.593163    0.095042    11.00000    0.03672    0.03200 =
         0.01522   -0.00082    0.00422   -0.00536
AFIX  43
H33   2    0.630912    0.584548    0.042834    11.00000   -1.20000
AFIX   0
C34   1    0.690260    0.524719    0.140636    11.00000    0.03357    0.02394 =
         0.02061   -0.00420    0.00865   -0.00232
AFIX  43
H34   2    0.715797    0.468221    0.119685    11.00000   -1.20000
AFIX   0
C35   1    0.704547    0.537323    0.217222    11.00000    0.02633    0.01890 =
         0.01885   -0.00063    0.00213    0.00022
AFIX  43
H35   2    0.739628    0.488928    0.247793    11.00000   -1.20000
AFIX   0
C36   1    0.668193    0.619993    0.250084    11.00000    0.01866    0.01606 =
         0.01628   -0.00031    0.00281   -0.00447
C37   1    0.614517    0.689988    0.202629    11.00000    0.01972    0.01950 =
         0.01773    0.00301    0.00229   -0.00521
C38   1    0.573730    0.773810    0.232385    11.00000    0.01832    0.01894 =
         0.02317    0.00536    0.00223   -0.00104
S3    5    0.868196    0.238271    0.216589    11.00000    0.03169    0.02569 =
         0.04084   -0.00744    0.01047   -0.00246
O3    4    0.828143    0.315322    0.258252    11.00000    0.05847    0.03861 =
         0.03407   -0.01179    0.00648    0.01533
C41   1    0.820852    0.251713    0.122191    11.00000    0.05297    0.05274 =
         0.03385   -0.01084    0.01382   -0.00036
AFIX 137
H41A  2    0.827839    0.328717    0.104785    11.00000   -1.50000
H41B  2    0.768078    0.237557    0.117506    11.00000   -1.50000
H41C  2    0.840545    0.196273    0.092259    11.00000   -1.50000
AFIX   0
C42   1    0.838216    0.098674    0.231069    11.00000    0.03967    0.03093 =
         0.07342   -0.00291    0.01737   -0.00817
AFIX 137
H42A  2    0.850144    0.047380    0.193820    11.00000   -1.50000
H42B  2    0.784727    0.098927    0.226746    11.00000   -1.50000
H42C  2    0.863214    0.072597    0.280641    11.00000   -1.50000
AFIX   0
PART 1
S4    5    0.654694    0.382532    0.859823    21.00000    0.04555    0.04705 =
         0.04421    0.01194    0.01870    0.01198
C51   1    0.687743    0.242587    0.863139    21.00000    0.05490    0.02450 =
         0.05919    0.00503    0.01927    0.01374
AFIX 137
H51A  2    0.664226    0.202875    0.817375    21.00000   -1.50000
H51B  2    0.676132    0.203085    0.905603    21.00000   -1.50000
H51C  2    0.741346    0.243570    0.868292    21.00000   -1.50000
AFIX   0
C52   1    0.697777    0.435852    0.945920    21.00000    0.10082    0.11837 =
         0.04871    0.00517    0.04102    0.04338
AFIX 137
H52A  2    0.750896    0.420675    0.955296    21.00000   -1.50000
H52B  2    0.677333    0.398981    0.984213    21.00000   -1.50000
H52C  2    0.689473    0.518064    0.946955    21.00000   -1.50000
AFIX   0
PART 2
S4A   5    0.729442    0.387182    0.870033   -21.00000    0.04223    0.05333 =
         0.03486    0.00198    0.01391    0.00270
C51A  1    0.687559    0.255318    0.862257   -21.00000    0.07371    0.06224 =
         0.21826   -0.02441    0.07015   -0.02300
AFIX 137
H51D  2    0.695773    0.219814    0.911265   -21.00000   -1.50000
H51E  2    0.708706    0.207159    0.829245   -21.00000   -1.50000
H51F  2    0.634429    0.264143    0.841848   -21.00000   -1.50000
AFIX   0
C52A  1    0.708930    0.435991    0.940849   -21.00000    0.20263    0.05607 =
         0.02000    0.00199   -0.01659   -0.03885
AFIX 137
H52D  2    0.724193    0.515814    0.947153   -21.00000   -1.50000
H52E  2    0.734263    0.392217    0.984192   -21.00000   -1.50000
H52F  2    0.655438    0.430635    0.935731   -21.00000   -1.50000
AFIX   0
PART 0
O4    4    0.685338    0.443957    0.801517    11.00000    0.07668    0.07903 =
         0.03107    0.01227    0.02016    0.01826
HKLF    4


REM  shelxt_a.res in P2(1)/c
REM wR2 = 0.1061, GooF = S = 1.036, Restrained GooF = 1.036 for all data
REM R1 = 0.0416 for 6985 Fo > 4sig(Fo) and 0.0609 for all 8992 data
REM 558 parameters refined using 1 restraints

END

WGHT      0.0501      1.9646

REM Highest difference peak  0.814,  deepest hole -0.368,  1-sigma level  0.072
Q1    1   0.6869  0.6567  0.4753  11.00000  0.05    0.81
Q2    1   0.7995  0.2478  0.2129  11.00000  0.05    0.58
Q3    1   0.7889  0.6455  0.5128  11.00000  0.05    0.57
Q4    1   0.7969  0.5276  0.5032  11.00000  0.05    0.47
Q5    1   0.8889  0.9013  0.6566  11.00000  0.05    0.38
Q6    1   0.6907  0.3819  0.8176  11.00000  0.05    0.38
Q7    1   0.8308  0.5175  0.4622  11.00000  0.05    0.38
Q8    1   0.6515  0.5074  0.5611  11.00000  0.05    0.38
Q9    1   0.7105  0.4666  0.8703  11.00000  0.05    0.37
Q10   1   0.5083  0.7625  0.0885  11.00000  0.05    0.37
;
_shelx_res_checksum   19073

_shelx_hkl_file
;
  -3   0   0 3594.41 234.629   5
  -4   0   0 36035.2 1188.90   5
  -4   0   0 35833.1 1136.91   1
   4   0   0 36330.1 1136.58   1
  -4   0   0 33092.9 1187.88   3
  -4   0   0 37027.8 1060.00   4
   4   0   0 36167.1 1201.22   3
   4   0   0 33452.1 1161.55   9
   5   0   0 30823.4 1099.27   3
  -5   0   0 29253.2 1065.27   5
  -5   0   0 25768.3 1058.94   3
   5   0   0 27830.4 1053.60   9
  -5   0   0 30248.1 1012.90   1
   5   0   0 30549.2 1023.45   1
  -5   0   0 29958.4 922.441   4
  -6   0   0 97423.8 3087.85   3
  -6   0   0 102676. 2854.18   4
  -6   0   0 95118.0 3025.89   5
   6   0   0 101304. 3072.03   9
   6   0   0 104415. 2989.86   1
  -6   0   0 104372. 2983.09   1
   6   0   0 106202. 3104.81   3
   7   0   0 33699.8 1304.72   9
   7   0   0 35083.8 1338.04   3
  -7   0   0 33022.9 1202.84   1
   7   0   0 34548.0 1216.98   1
  -7   0   0 28300.8 1229.00   5
  -7   0   0 34270.1 1327.42   3
  -7   0   0 34408.4 1086.39   4
  -8   0   0 28976.7 1252.35   5
   8   0   0 27785.4 1237.81   9
  -8   0   0 31690.3 1320.87   3
  -8   0   0 32717.1 1195.48   1
  -8   0   0 32237.3 1063.99   4
   8   0   0 32846.6 1210.55   1
   8   0   0 31624.6 1323.98   3
  -9   0   0 24636.8 1128.95   5
   9   0   0 22194.7 1121.21   3
  -9   0   0 24130.9 1138.29   3
   9   0   0 23507.4 1027.79   1
   9   0   0 23057.9 1080.30   9
  -9   0   0 24480.0 885.366   4
  -9   0   0 24627.1 1022.11   1
 -10   0   0 33543.6 1494.91   3
  10   0   0 34887.5 1511.42   3
  10   0   0 36007.3 1401.78   1
 -10   0   0 36395.0 1495.90   5
 -10   0   0 33997.4 1363.23   1
 -10   0   0 35235.3 1214.55   4
  10   0   0 35170.6 1484.07   9
 -11   0   0 30592.5 1132.54   4
  11   0   0 32141.3 1335.14   1
  11   0   0 31791.1 1437.54   9
  12   0   0 7673.63 657.913   9
  12   0   0 8912.94 648.779   1
 -12   0   0 9291.11 507.619   4
  13   0   0 39497.9 1649.52   1
  13   0   0 38319.9 1736.39   9
 -13   0   0 40115.4 1421.39   4
 -14   0   0 380.922 121.523   4
  14   0   0 585.765 318.276   9
  14   0   0 531.064 213.643   1
  15   0   0 6380.00 661.683   9
 -15   0   0 6197.68 452.140   4
  15   0   0 6486.02 602.383   1
  16   0   0 724.271 269.339   1
 -16   0   0 645.233 169.739   4
  16   0   0 569.555 248.509   9
 -17   0   0 5122.29 426.664   4
  17   0   0 5718.11 603.247   1
  17   0   0 5435.35 654.709   9
  18   0   0 947.179 365.966   1
  18   0   0 953.368 356.222   9
  19   0   0 4501.51 599.889   1
  19   0   0 4791.92 691.305   9
  20   0   0-14.8594 237.067   9
  20   0   0 236.406 290.199   1
  21   0   0 8428.21 829.473   1
  21   0   0 8573.02 934.372   9
  22   0   0 789.494 407.040   9
  23   0   0 6021.09 836.438   9
   3   1   0 12353.0 536.698   3
  -3  -1   0 13514.5 550.341   9
  -3   1   0 13451.8 543.763   1
  -3   1   0 13480.1 554.500   5
   3  -1   0 12428.0 536.050   5
   3   1   0 13831.9 494.281   4
  -3  -1   0 12972.8 544.212   3
  -3  -1   0 13639.5 503.460   4
   3  -1   0 13522.7 551.369   1
   3   1   0 11748.8 529.555   9
  -4  -1   0 9286.66 395.895   4
   4  -1   0 8910.04 468.361   5
  -4  -1   0 7598.55 438.407   3
   4   1   0 8993.10 387.981   4
   4  -1   0 8725.22 450.094   1
  -4   1   0 8958.69 446.149   1
   4   1   0 8985.91 453.931   9
  -4  -1   0 8316.24 442.132   9
  -4   1   0 8706.49 462.356   5
   4   1   0 8482.24 457.977   3
   5   1   0 37813.3 1409.03   3
   5  -1   0 40178.0 1430.94   3
  -5  -1   0 38948.0 1407.56   9
   5   1   0 38841.9 1407.91   9
  -5  -1   0 45414.6 1329.20   4
   5   1   0 42620.7 1324.51   1
  -5   1   0 43746.5 1411.15   1
  -5   1   0 43060.6 1440.27   5
   5  -1   0 42467.4 1414.76   1
   5   1   0 42573.6 1298.95   4
   5  -1   0 41788.0 1436.93   5
  -5  -1   0 40911.4 1442.22   3
  -6  -1   0 393.367 173.479   3
   6   1   0 300.963 117.182   1
   6  -1   0 202.315 145.744   5
   6   1   0 388.637 91.0953   4
   6   1   0 194.916 119.075   3
   6  -1   0 282.304 141.163   1
   6   1   0 542.663 172.252   9
  -6  -1   0 390.128 136.900   9
  -6   1   0 245.600 121.078   5
   6  -1   0 177.417 106.920   3
  -6  -1   0 300.539 102.704   4
  -6   1   0 227.476 115.792   1
  -7  -1   0 19177.9 736.084   4
   7   1   0 18298.5 761.031   1
  -7   1   0 19074.2 832.019   1
   7  -1   0 17675.8 847.400   5
   7   1   0 18818.8 880.369   9
   7  -1   0 18365.6 840.304   1
   7  -1   0 18233.3 897.967   3
   7   1   0 18060.8 704.958   4
  -7  -1   0 16438.9 840.663   9
  -7  -1   0 17017.5 860.023   3
   7   1   0 20014.4 897.536   3
  -7   1   0 18782.6 886.876   5
  -8  -1   0 10953.9 651.893   9
  -8  -1   0 9872.89 649.793   3
   8   1   0 9633.54 624.520   9
   8   1   0 10164.9 487.315   4
  -8  -1   0 8809.77 597.753   5
   8  -1   0 10617.0 660.249   3
  -8   1   0 10316.6 591.951   1
   8  -1   0 9642.17 605.800   9
   8   1   0 10470.0 556.327   1
   8  -1   0 10553.6 624.441   1
  -8  -1   0 10528.6 519.280   4
   8   1   0 9153.85 620.418   3
  -8   1   0 9560.60 447.019   4
  -8   1   0 11233.4 670.724   5
  -9  -1   0 832.845 211.905   9
   9   1   0 583.727 183.388   3
  -9   1   0 354.009 124.556   1
  -9  -1   0 344.263 151.367   5
   9  -1   0 678.151 215.144   1
   9   1   0 334.533 184.086   9
   9  -1   0 840.382 221.380   3
  -9   1   0 429.075 184.094   5
   9  -1   0 686.579 209.856   9
  -9  -1   0 767.140 246.948   3
   9   1   0 899.812 192.271   1
   9   1   0 533.577 125.368   4
  -9  -1   0 650.544 137.681   4
  -9   1   0 420.508 102.468   4
 -10   1   0 20087.5 1055.70   5
 -10   1   0 20665.3 985.003   1
 -10   1   0 20307.0 786.990   4
 -10  -1   0 19272.6 1004.96   5
  10  -1   0 20182.2 1044.83   9
  10   1   0 21920.8 950.411   1
  10  -1   0 21876.8 1031.75   1
 -10  -1   0 21897.3 878.829   4
 -10  -1   0 20152.9 1085.12   3
  10   1   0 19098.4 1042.63   9
  10   1   0 20458.4 1070.63   3
  11   1   0 1428.99 324.299   9
 -11   1   0 1107.12 150.502   4
  11  -1   0 1427.30 255.669   1
  11  -1   0 1216.98 265.065   9
 -11   1   0 788.568 199.666   1
  11   1   0 1079.72 215.878   1
 -11  -1   0 1302.64 205.052   4
 -11  -1   0 611.506 232.780   3
 -12  -1   0 37752.8 1747.70   3
  12  -1   0 40571.2 1658.80   1
  12   1   0 38958.6 1712.53   9
  12   1   0 40300.4 1578.15   1
 -12   1   0 38201.6 1335.74   4
 -12   1   0 39271.9 1605.00   1
  12  -1   0 39040.7 1716.13   9
 -12  -1   0 40809.8 1447.90   4
  13   1   0 15018.2 1007.74   9
  13  -1   0 16225.5 1006.28   9
  13   1   0 15363.9 880.188   1
 -13  -1   0 16679.2 800.186   4
 -13   1   0 16315.9 717.632   4
 -13  -1   0 16280.4 1067.03   3
  13  -1   0 16710.1 978.208   1
  14   1   0 4520.71 594.531   9
 -14  -1   0 4193.41 573.823   3
  14  -1   0 4716.46 516.332   1
  14  -1   0 3965.21 499.011   9
 -14  -1   0 4457.96 395.229   4
  14   1   0 4089.30 449.070   1
 -14   1   0 4001.70 328.761   4
  15   1   0 80.9942 178.088   1
  15   1   0-179.261 214.421   9
 -15   1   0 14.0942 93.1354   4
 -15  -1   0 210.026 133.912   4
  15  -1   0 215.505 228.004   9
  15  -1   0-7.68027 193.511   1
 -15  -1   0 555.108 315.208   3
  16  -1   0 3128.87 512.344   9
  16   1   0 2941.94 525.530   9
 -16   1   0 3316.47 309.602   4
 -16  -1   0 3909.36 391.303   4
  16  -1   0 2964.40 435.497   1
  16   1   0 3570.60 460.781   1
  17   1   0 1678.77 340.434   1
  17   1   0 1499.36 445.727   9
 -17   1   0 1387.42 214.195   4
  17  -1   0 1936.67 430.744   9
 -17  -1   0 1272.89 256.832   4
  17  -1   0 1686.98 370.261   1
  18  -1   0 8901.58 882.989   9
  18   1   0 8313.42 740.899   1
  18   1   0 8879.41 930.883   9
 -18  -1   0 8429.67 608.645   4
  18  -1   0 8010.15 776.959   1
  19  -1   0 163.481 242.871   1
  19   1   0 393.731 243.499   1
  19   1   0 746.786 352.369   9
  19  -1   0 422.237 278.376   9
  20  -1   0 5851.94 691.582   1
  20   1   0 5744.09 797.952   9
  20  -1   0 5893.55 756.633   9
  20   1   0 6210.84 663.857   1
  21   1   0 1226.13 437.775   9
  21  -1   0 1366.08 441.020   9
  21  -1   0 1200.03 407.216   1
  22   1   0 4.78987 272.908   9
  22  -1   0 572.676 384.928   9
  23  -1   0-184.355 314.820   9
  23   1   0 142.510 299.036   9
   0  -2   0 14777.1 613.842   1
   0   2   0 16593.0 645.461   4
   0   2   0 16411.6 617.456   1
   1   2   0 4904.98 308.681   4
   1  -2   0 5281.28 298.429   5
   1   2   0 4812.10 308.439   3
  -1   2   0 4805.73 309.946   1
  -1  -2   0 5527.44 328.111   4
  -1  -2   0 4941.65 306.350   3
   1  -2   0 4797.27 315.685   1
  -2   2   0 1790.58 204.951   5
   2  -2   0 2039.69 222.540   1
   2  -2   0 1999.13 189.619   5
  -2  -2   0 1881.28 212.012   3
  -2  -2   0 2032.06 208.345   4
  -2  -2   0 1822.45 198.655   7
   2   2   0 1557.69 182.488   3
   2   2   0 1883.72 197.749   7
   2   2   0 1990.62 199.799   4
  -2   2   0 1754.79 209.603   1
  -3  -2   0 202407. 5656.72   9
  -3   2   0 206505. 5686.99   1
   3  -2   0 210212. 5683.15   5
   3   2   0 209787. 5677.63   7
  -3   2   0 191968. 5680.69   5
  -3  -2   0 190661. 5645.91   7
  -3  -2   0 207620. 5669.29   3
  -3  -2   0 215885. 5670.57   4
   3   2   0 207059. 5669.85   3
   3   2   0 206991. 5633.90   4
   4   2   0 33699.0 996.899   2
   4  -2   0 37553.7 1262.63   5
  -4   2   0 31827.1 1211.48   5
  -4  -2   0 32535.2 1218.49   3
  -4   2   0 36726.9 1247.03   1
   4  -2   0 37049.3 1264.34   1
   4   2   0 35839.4 1177.04   4
   4   2   0 31928.8 1214.94   7
   4   2   0 34747.3 1228.79   9
  -4  -2   0 34386.9 1238.74   9
   4   2   0 33100.2 1211.63   3
  -4  -2   0 37727.3 1211.48   4
   5   2   0 26857.7 984.796   4
  -5  -2   0 26784.1 1088.09   3
   5   2   0 26324.0 1085.63   3
  -5  -2   0 27218.2 1065.03   9
  -5   2   0 27865.1 1072.79   1
  -5  -2   0 28803.4 1021.40   4
   5  -2   0 26810.0 1087.24   5
   5   2   0 28137.5 1092.18   9
   5  -2   0 26875.5 1076.02   1
  -5   2   0 27288.7 1080.38   5
   6  -2   0 36548.6 1372.46   1
  -6  -2   0 36252.6 1364.20   3
  -6   2   0 36767.9 1358.76   1
   6  -2   0 35049.8 1369.97   5
  -6   2   0 34992.3 1379.74   5
  -6  -2   0 38065.2 1293.33   4
   6   2   0 36309.4 1245.15   4
  -6  -2   0 35679.4 1356.35   9
   6   2   0 33176.7 1360.33   9
   6   2   0 35975.3 1364.79   3
  -7  -2   0 89.0357 184.167   4
   7  -2   0 160.669 149.954   5
   7  -2   0-49.2211 183.001   1
  -7   2   0 348.620 150.732   5
  -7   2   0 521.232 181.555   1
   7   2   0 85.1185 87.0660   4
  -7  -2   0 28.8775 130.492   9
  -7  -2   0 44.8098 170.418   3
   7   2   0-72.0145 145.295   3
   7   2   0 119.691 141.574   9
   8   2   0 11181.5 739.583   9
  -8  -2   0 13188.5 786.943   3
   8  -2   0 12601.9 749.456   1
  -8   2   0 11343.8 723.508   5
   8   2   0 12355.6 761.117   3
  -8   2   0 12755.8 715.577   1
   8   2   0 13032.3 622.080   4
   8  -2   0 12190.3 745.151   5
  -8  -2   0 13013.0 767.644   9
  -8  -2   0 14531.8 677.905   4
   8  -2   0 12892.8 759.538   3
   8   2   0 13202.8 638.255   1
   9   2   0 826.649 248.931   3
   9  -2   0 987.208 259.467   1
   9  -2   0 441.815 177.442   5
   9  -2   0 935.100 226.111   3
   9   2   0 903.604 178.412   1
  -9   2   0 907.677 198.577   1
  -9  -2   0 639.244 203.647   3
   9   2   0 898.808 165.685   4
   9   2   0 733.416 261.900   9
  -9  -2   0 738.937 190.491   9
  -9   2   0 606.777 195.617   5
  -9  -2   0 861.735 187.568   4
 -10   2   0 4989.15 467.742   1
  10  -2   0 5077.54 502.718   1
 -10  -2   0 5195.19 412.650   4
  10   2   0 5647.40 401.202   4
 -10  -2   0 5128.30 512.126   3
  10  -2   0 5186.37 522.669   5
  10   2   0 5014.03 408.685   1
  10   2   0 5019.99 492.511   9
  11  -2   0 201.635 196.904   1
  11   2   0 94.7494 87.1744   4
  11  -2   0 34.1485 147.057   9
 -11   2   0 23.5957 83.8565   4
  11   2   0 105.657 204.922   9
 -11   2   0-59.9668 119.911   1
  11   2   0-172.656 143.657   1
 -11  -2   0 354.753 173.225   4
 -11  -2   0 33.2669 43.2174  10
 -11  -2   0 51.9396 197.083   3
  12  -2   0 205.686 170.367   9
  12   2   0 263.065 133.634   1
 -12  -2   0 550.189 178.109   4
 -12   2   0 185.743 85.2175   4
  12  -2   0 105.258 193.216   1
  12   2   0 193.085 220.378   9
  12   2   0 246.651 103.261   4
 -12  -2   0 128.559 241.339   3
 -13   2   0 10859.3 563.033   4
  13  -2   0 11658.4 839.627   1
  13   2   0 11053.1 649.666   4
 -13  -2   0 12835.7 729.202   4
  13  -2   0 10960.8 831.886   9
  13   2   0 12136.8 736.486   1
 -13  -2   0 12118.7 910.811   3
  13   2   0 12578.1 948.278   9
  14   2   0 10162.3 687.780   1
 -14  -2   0 10086.0 868.309   3
 -14  -2   0 10018.7 666.414   4
  14  -2   0 9208.78 781.614   9
 -14   2   0 9701.34 520.737   4
  14   2   0 8610.58 820.714   9
  14  -2   0 10344.6 809.799   1
 -15   2   0 17712.4 793.217   4
 -15  -2   0 19791.1 986.221   4
  15   2   0 19105.0 1241.36   9
  15   2   0 17590.6 1003.80   1
  15  -2   0 17748.4 1136.79   1
 -15  -2   0 19044.6 1258.17   3
  15  -2   0 18770.7 1188.46   9
 -16   2   0 8148.67 493.094   4
  16  -2   0 8257.41 776.386   9
 -16  -2   0 7961.97 615.657   4
  16  -2   0 9322.68 825.530   1
  16   2   0 8259.11 688.720   1
 -16  -2   0 10078.2 926.125   3
  16   2   0 8925.34 845.730   9
  17  -2   0 49.8689 243.448   9
 -17  -2   0-133.021 181.751   4
  17  -2   0-266.108 279.714   1
 -17   2   0-25.3411 94.6276   4
  17   2   0-492.534 239.118   1
  17   2   0 376.540 301.077   9
 -17  -2   0-185.761 301.421   3
  18  -2   0 145.610 247.348   9
  18   2   0 1.86859 186.585   1
  18  -2   0-55.1910 230.349   1
  18   2   0 70.9329 256.426   9
 -18  -2   0-181.315 171.472   4
 -18  -2   0 376.490 337.675   3
  19  -2   0 2258.18 464.582   9
  19  -2   0 1646.13 411.143   1
  19   2   0 2695.88 453.255   1
  19   2   0 2469.55 504.188   9
  20  -2   0 1069.72 367.418   9
  20   2   0 2081.80 511.636   9
  20   2   0 1322.64 310.146   1
  20   2   0 1123.70 322.881   2
  20  -2   0 1861.45 466.879   1
  21   2   0 870.355 361.749   9
  21  -2   0 260.380 281.770   9
  21  -2   0 524.658 382.268   1
  22   2   0 341.534 422.536   9
  22  -2   0 96.8147 285.009   1
  22  -2   0 151.805 290.252   9
  23   2   0 1774.56 502.841   9
  23  -2   0 1111.53 378.484   9
   0   3   0 55.6295 129.755   4
   0   3   0 132.282 114.724   1
  -1  -3   0 5163.83 371.202   4
   1  -3   0 4961.66 364.484   1
   1   3   0 4952.82 224.933   8
   1  -3   0 5329.41 340.145   5
   1   3   0 5212.91 340.655   1
   1   3   0 5035.63 373.730   4
  -1   3   0 4868.42 351.565   1
  -1  -3   0 4564.32 351.846   3
  -1   3   0 5671.82 385.276   4
  -2  -3   0 18344.0 780.046   3
  -2   3   0 18553.6 756.720   5
   2   3   0 17914.3 784.525   4
  -2   3   0 17500.2 777.748   1
  -2  -3   0 18358.2 791.773   4
  -2  -3   0 17258.1 583.658   8
   2  -3   0 17341.9 787.492   1
   2  -3   0 16967.4 755.956   5
  -2  -3   0 16338.0 731.512   7
   2   3   0 18494.6 782.069   3
  -3  -3   0 12637.5 638.982   4
  -3  -3   0 11917.6 603.744   7
   3   3   0 12049.4 612.788   4
   3  -3   0 11511.5 631.057   1
  -3  -3   0 11256.6 626.045   3
  -3   3   0 12517.6 620.953   5
  -3   3   0 12112.8 641.909   1
   3   3   0 11765.8 616.309   7
   3  -3   0 13700.7 652.306   5
   3   3   0 12376.2 642.021   3
   4  -3   0 78068.6 2482.03   5
  -4   3   0 72962.8 2478.22   5
  -4   3   0 78059.7 2524.52   1
   4   3   0 81665.9 2514.04   3
  -4  -3   0 83668.8 2511.85   7
   4   3   0 75696.3 2484.26   7
   4  -3   0 80617.5 2556.45   1
  -4  -3   0 85655.5 2536.96   4
  -4  -3   0 77213.5 2506.25   3
   4   3   0 85061.3 2488.41   4
  -4  -3   0 75545.3 2473.82   9
   5   3   0 5980.48 458.839   7
   5  -3   0 6283.51 463.761   5
   5   3   0 5713.87 405.991   4
  -5   3   0 5192.57 434.155   1
   5   3   0 5687.76 428.685   3
  -5  -3   0 6153.55 454.757   3
   5  -3   0 6267.89 470.305   1
  -5  -3   0 6153.21 426.950   4
  -5   3   0 5079.26 417.584   5
  -5  -3   0 4706.05 404.895   9
  -6   3   0 23870.9 1058.92   1
   6   3   0 23424.8 1045.61   3
  -6  -3   0 23022.3 1040.92   9
  -6  -3   0 22816.7 1062.91   3
   6   3   0 22098.9 1035.52   7
   6   3   0 23297.0 1055.73   9
   6  -3   0 24057.9 1066.41   5
   6   3   0 23979.3 974.257   4
   6  -3   0 25891.9 1106.12   1
   6   3   0 22568.3 735.627   2
  -6   3   0 22614.9 1041.72   5
  -6  -3   0 26216.3 1047.83   4
   7   3   0 35577.3 1454.69   3
   7   3   0 33077.5 1428.12   7
   7  -3   0 37235.9 1490.72   1
  -7  -3   0 40120.8 1421.02   4
  -7  -3   0 34993.5 1438.68   9
  -7   3   0 35987.9 1447.98   5
  -7  -3   0 33724.9 1449.65   3
  -7   3   0 36798.3 1457.26   1
   7  -3   0 36060.0 1445.41   5
   7   3   0 33676.2 1107.42   2
   7   3   0 35301.8 1322.80   4
   7   3   0 39000.9 1511.98   9
  -8   3   0 19873.7 973.773   1
   8   3   0 18993.0 991.164   3
  -8  -3   0 19295.5 921.404   4
  -8   3   0 18207.0 967.275   5
   8  -3   0 19709.9 1000.61   1
   8  -3   0 17813.0 972.943   5
   8   3   0 18347.9 846.751   4
   8   3   0 17340.6 691.005   2
  -8  -3   0 18515.1 973.823   3
   8   3   0 19888.0 1031.80   7
  -8  -3   0 17837.7 952.023   9
   8   3   0 17172.4 942.203   9
   9  -3   0 8045.16 653.184   5
  -9  -3   0 7610.90 611.862   3
   9   3   0 7365.08 629.919   9
   9   3   0 7517.38 502.690   4
   9   3   0 7612.99 609.059   3
  -9  -3   0 8558.16 571.473   4
  -9   3   0 8462.87 616.729   1
   9  -3   0 7926.41 632.570   1
 -10  -3   0 193.574 152.865   4
 -10   3   0 297.718 190.461   1
  10  -3   0 382.382 219.903   1
  10  -3   0-154.064 224.553   5
  10   3   0 214.118 131.914   1
 -10  -3   0 125.193 181.428   3
  10   3   0 238.846 111.681   4
  10   3   0 131.236 166.007   9
 -11  -3   0 618.464 264.472   3
 -11  -3   0 259.182 148.574   4
  11  -3   0 189.089 218.389   1
  11  -3   0 238.604 228.913   5
  11   3   0 639.017 165.537   4
  11   3   0 637.180 250.880   9
  11   3   0 541.723 172.421   1
  12   3   0 271.917 125.571   4
  12  -3   0 30.3056 192.551   1
  12  -3   0 349.630 207.887   5
  12   3   0 184.291 198.337   9
 -12  -3   0 419.195 186.606   4
 -12  -3   0 472.831 239.369   3
  12   3   0 595.803 188.113   1
 -13  -3   0 355.469 243.526   3
  13   3   0 522.889 151.662   4
 -13  -3   0 424.806 198.274   4
  13   3   0 934.654 307.156   9
  13  -3   0 784.532 340.765   1
  13   3   0 710.565 203.013   1
  13  -3   0 533.443 238.775   9
  14  -3   0-4.38185 252.666   1
 -14  -3   0 1.29068 39.1140  10
 -14  -3   0-288.418 274.489   3
  14  -3   0-20.6972 173.668   9
  14   3   0-22.5144 262.841   9
 -14  -3   0-197.946 220.660   4
  14   3   0-48.7827 165.886   1
  14   3   0 49.8853 121.540   4
  14  -3   0 4.79553 63.2363  10
 -14   3   0 46.4271 82.7704   4
  15  -3   0 1656.41 383.552   1
 -15  -3   0 1831.22 402.301   3
 -15   3   0 1773.42 219.270   4
  15  -3   0 1910.24 380.149   9
  15   3   0 1678.21 288.610   2
  15   3   0 2395.44 346.510   1
  15   3   0 1489.13 369.646   9
 -15  -3   0 2167.83 365.882   4
  15   3   0 1987.75 301.058   4
  16  -3   0 7972.20 807.819   1
  16   3   0 8892.41 684.136   1
  16   3   0 9234.02 673.233   2
 -16   3   0 9049.37 518.794   4
  16  -3   0 9429.89 844.426   9
  16   3   0 9374.01 902.272   9
 -16  -3   0 10193.9 729.822   4
 -16  -3   0 10026.7 932.214   3
 -17  -3   0 470.432 312.541   3
  17   3   0-86.5612 261.206   9
  17  -3   0-55.2420 244.202   1
  17   3   0 80.2864 161.167   1
  17   3   0 91.2545 164.655   2
  17  -3   0 126.321 245.087   9
 -17  -3   0 511.724 246.754   4
 -18  -3   0 329.756 286.123   3
  18   3   0 162.744 302.884   9
  18  -3   0 452.855 269.588   9
  18  -3   0 320.765 292.124   1
  18   3   0 274.236 163.191   1
  18   3   0 209.016 223.170   2
 -18  -3   0-26.1285 218.487   4
  19   3   0 620.622 256.727   1
  19  -3   0 1081.05 334.736   1
  19   3   0 1118.50 304.878   2
  19  -3   0 564.606 283.155   9
  19   3   0 1224.29 441.229   9
 -19  -3   0 324.350 267.015   3
  20  -3   0 505.257 325.445   9
  20   3   0 13.3204 257.986   9
 -20  -3   0 410.329 374.604   3
  20  -3   0 297.992 266.357   1
  21  -3   0 2904.39 568.086   9
  21   3   0 3179.12 628.289   9
  21  -3   0 2694.76 548.966   1
  22   3   0 1132.86 513.706   7
  22  -3   0 1551.01 508.958   9
  22   3   0 743.434 401.640   9
  22  -3   0 1297.18 428.953   1
  23  -3   0-1.63744 318.285   9
   0   4   0 35100.7 1342.10   1
   0   4   0 36800.0 1385.86   4
   1   4   0 14237.9 513.219   8
   1   4   0 14473.8 716.857   1
   1   4   0 15869.1 768.852   4
   1  -4   0 14861.2 742.117   1
  -1   4   0 15313.2 763.526   4
  -1   4   0 15317.6 757.987   1
   1  -4   0 13754.5 495.671   6
  -1  -4   0 14788.9 759.235   3
  -1  -4   0 16700.1 800.825   4
   1  -4   0 15619.9 709.772   5
   2  -4   0 10886.5 633.577   1
  -2   4   0 9955.23 609.252   1
  -2  -4   0 9482.78 601.140   3
  -2  -4   0 10937.4 649.892   4
  -2   4   0 9660.55 584.918   4
   2   4   0 10211.9 605.659   3
   2   4   0 10145.9 618.532   4
   2  -4   0 10397.1 591.008   5
  -3   4   0 189.983 107.996   5
   3  -4   0 495.260 166.619   5
  -3  -4   0 319.454 143.616   7
  -3  -4   0 185.672 168.738   4
   3  -4   0 462.070 191.885   1
   3   4   0 292.818 130.754   4
  -3   4   0 125.583 148.956   1
  -3  -4   0 412.442 87.8837   8
  -3  -4   0 240.105 131.684   3
   3   4   0 571.359 179.952   3
   4   4   0 150351. 4341.36   3
  -4   4   0 131171. 4240.14   5
  -4  -4   0 145534. 4304.83   3
  -4   4   0 140389. 4318.20   1
  -4  -4   0 135276. 4265.99   7
   4  -4   0 148143. 4364.96   1
   4   4   0 147716. 4290.66   4
  -4  -4   0 139941. 4256.56   9
  -4  -4   0 149451. 4326.14   4
   4  -4   0 154487. 4305.93   5
  -5  -4   0 91938.4 3014.65   7
   5   4   0 100809. 3078.99   3
  -5  -4   0 104011. 3097.01   4
  -5   4   0 96224.1 3086.24   1
  -5  -4   0 96776.6 3063.63   3
  -5   4   0 103946. 3088.33   5
  -5  -4   0 98936.5 3042.42   9
   5  -4   0 102707. 3137.30   1
   5   4   0 101038. 3069.37   7
   5   4   0 100878. 3033.43   4
  -6  -4   0 146387. 4363.23   9
   6   4   0 143839. 4376.64   3
   6  -4   0 148357. 4444.84   1
   6  -4   0 144549. 4373.00   5
   6   4   0 136859. 4266.72   4
  -6   4   0 138070. 4376.42   1
  -6  -4   0 139068. 4355.63   3
  -6  -4   0 146487. 4364.16   4
   6   4   0 143484. 4389.86   7
  -6   4   0 149772. 4416.06   5
   7  -4   0 11014.6 743.110   5
   7  -4   0 11939.6 779.876   1
  -7  -4   0 10780.6 719.866   9
  -7  -4   0 11003.1 733.975   3
  -7   4   0 10706.7 724.381   1
   7   4   0 11930.5 682.668   4
  -7   4   0 11690.0 734.355   5
   7   4   0 10940.6 723.725   3
   7   4   0 9928.90 700.595   7
  -7  -4   0 12390.9 739.093   4
  -8   4   0 11623.5 766.688   1
   8   4   0 11785.0 782.223   7
  -8   4   0 12489.2 788.992   5
   8  -4   0 12047.6 806.842   1
   8   4   0 12568.6 795.839   3
   8   4   0 12177.5 701.976   4
   8   4   0 11136.3 428.854   2
  -8  -4   0 11721.4 744.971   4
  -8  -4   0 11323.5 771.600   3
   8  -4   0 11189.5 757.818   5
   9  -4   0 14291.4 918.804   5
   9   4   0 14324.9 556.821   2
  -9  -4   0 15187.5 936.142   3
   9   4   0 13223.4 900.558   7
   9  -4   0 14577.5 938.084   1
  -9  -4   0 15759.4 882.132   4
   9   4   0 14078.2 790.909   4
 -10  -4   0 932.991 271.703   3
  10  -4   0 676.455 275.761   1
  10   4   0 1036.07 279.580   7
  10   4   0 915.752 136.346   2
  10  -4   0 852.037 271.748   5
  10   4   0 1038.93 199.987   4
  10   4   0 863.821 266.484   9
 -10  -4   0 701.652 218.939   4
  11   4   0 17257.3 897.800   4
 -11  -4   0 18979.1 1010.63   4
 -11  -4   0 17021.0 1070.48   3
  11   4   0 16954.0 712.791   2
  11  -4   0 16956.1 1086.65   1
  11   4   0 16529.2 1051.25   9
  11   4   0 15636.1 1038.18   7
  11  -4   0 17385.5 1081.42   5
  12  -4   0 9288.14 815.285   1
  12   4   0 8956.36 791.931   7
  12   4   0 8244.65 610.190   4
 -12  -4   0 9216.37 699.070   4
  12   4   0 9985.56 829.544   9
  12   4   0 9563.85 631.779   1
 -12  -4   0 10739.8 840.849   3
  12  -4   0 8993.69 810.981   5
  12   4   0 9492.84 514.481   2
 -13  -4   0 11734.6 810.164   4
  13   4   0 11112.9 603.815   2
  13  -4   0 10341.5 867.309   1
  13   4   0 10981.6 716.127   1
  13   4   0 10062.2 869.304   9
  13  -4   0 11247.2 909.216   5
  13   4   0 11044.4 896.765   7
 -13  -4   0 11748.6 918.439   3
  14  -4   0 6429.69 693.565   5
  14   4   0 7659.15 510.158   2
 -14  -4   0 7334.50 736.162   3
  14  -4   0 7464.55 768.087   1
  14   4   0 7432.20 593.758   1
  14   4   0 6418.41 723.383   9
 -14  -4   0 8694.91 693.796   4
  14   4   0 7809.38 812.032   7
  15   4   0 21444.6 1435.29   7
 -15  -4   0 22537.1 1197.23   4
  15  -4   0 20327.7 1257.49   9
  15  -4   0 20721.2 1322.13   1
 -15  -4   0 20387.5 753.450  10
 -15  -4   0 19226.0 1328.31   3
  15   4   0 21846.7 988.206   2
  15   4   0 19774.7 1074.49   1
  15   4   0 20554.9 1344.80   9
  16   4   0 1002.66 364.655   7
 -16  -4   0 868.523 251.996   4
  16  -4   0 866.760 318.282   9
  16   4   0 1159.35 237.380   2
 -16   4   0 1183.06 191.000   4
  16   4   0 921.665 225.568   1
 -16  -4   0 471.406 314.956   3
  16   4   0 1432.18 399.215   9
  16  -4   0 1070.57 387.611   1
  17   4   0 11685.2 813.752   1
  17   4   0 12849.6 1118.10   7
  17  -4   0 11095.1 957.100   9
 -17  -4   0 12786.5 1083.78   3
 -17  -4   0 11151.9 860.364   4
  17  -4   0 11292.5 1018.27   1
  17   4   0 12446.5 756.217   2
  17   4   0 11870.0 1065.66   9
  18   4   0 1495.52 314.658   1
  18   4   0 1558.84 467.513   7
 -18  -4   0 955.563 382.582   3
  18  -4   0 1801.01 400.878   9
  18   4   0 1161.58 440.108   9
  18  -4   0 763.858 335.744   1
 -18  -4   0 1491.86 295.468   4
  19   4   0 3555.68 676.805   9
  19   4   0 2581.04 576.104   7
  19  -4   0 2896.21 578.432   1
  19  -4   0 3559.76 604.013   9
 -19  -4   0 3478.46 657.752   3
  20  -4   0 4857.80 692.891   9
  20  -4   0 5705.97 756.719   1
  20   4   0 4847.12 740.115   7
 -20  -4   0 4992.01 780.566   3
  20   4   0 5293.19 752.191   9
  21  -4   0 2448.77 548.809   1
  21   4   0 1605.21 508.298   7
 -21  -4   0 1795.49 472.034   3
  21  -4   0 1024.41 363.498   9
  22  -4   0 177.272 352.497   1
 -22  -4   0-180.228 376.867   3
  22  -4   0-153.586 304.883   9
   0   5   0 233.975 178.245   4
   0   5   0 81.8589 159.518   1
   1   5   0 36732.5 1181.27   8
  -1   5   0 39800.4 1571.62   4
   1   5   0 39138.2 1505.80   1
  -1   5   0 37595.6 1530.54   1
   1  -5   0 41999.1 1485.89   5
  -1  -5   0 39952.2 1564.14   3
   1  -5   0 39383.4 1532.47   1
   1   5   0 42105.6 1585.15   4
  -2   5   0 1036.38 256.160   1
  -2   5   0 1117.33 266.904   4
  -2  -5   0 949.022 283.819   4
   2   5   0 951.471 248.034   4
   2   5   0 997.794 224.888   1
  -2  -5   0 786.875 219.905   3
   2  -5   0 633.611 232.278   1
   2  -5   0 1069.65 228.860   5
   2  -5   0 957.458 131.134   6
   3  -5   0 21902.6 1118.06   1
   3   5   0 23632.3 1122.53   3
  -3   5   0 28744.3 1216.37   4
  -3   5   0 22951.3 1134.12   1
   3  -5   0 24688.0 1092.36   5
  -3  -5   0 23745.9 1080.40   7
   3   5   0 24470.9 1138.41   4
  -3  -5   0 24056.4 1158.45   4
  -3  -5   0 23314.5 1122.13   3
   4   5   0 9012.67 635.450   3
   4  -5   0 8905.18 671.613   1
  -4  -5   0 8211.67 586.334   7
  -4  -5   0 8869.78 421.567   8
  -4   5   0 9548.77 633.163   5
  -4  -5   0 9822.33 676.166   4
  -4   5   0 8438.48 616.053   4
   4   5   0 9409.17 642.134   4
   4  -5   0 8323.64 611.860   5
  -4   5   0 9152.61 668.322   1
  -4  -5   0 8375.16 629.167   3
  -5  -5   0 29741.1 1343.98   3
   5   5   0 31659.3 1351.80   4
   5  -5   0 33465.2 1452.20   1
   5   5   0 30737.5 1369.93   3
  -5  -5   0 30452.7 1352.77   7
  -5  -5   0 30635.3 1367.07   9
  -5   5   0 32397.3 1414.62   1
   5  -5   0 30626.7 1348.97   5
  -5  -5   0 34003.2 1439.62   4
  -5  -5   0 29670.0 1076.75   8
  -5   5   0 33865.0 1399.36   5
   6   5   0 11510.8 775.286   7
  -6  -5   0 11352.6 754.159   7
  -6  -5   0 10850.0 733.533   9
   6  -5   0 11531.1 771.231   5
  -6  -5   0 11393.3 773.693   3
  -6   5   0 12084.3 771.529   5
  -6  -5   0 12212.0 791.587   4
   6   5   0 11918.7 751.697   4
   6   5   0 13150.3 815.211   3
  -6   5   0 12129.9 808.991   1
   6  -5   0 13355.0 865.448   1
   7  -5   0 20311.7 1078.67   5
  -7  -5   0 20899.8 1103.26   4
  -7  -5   0 20345.3 1094.64   3
   7  -5   0 20331.8 1142.66   1
   7   5   0 20447.9 1026.60   4
   7   5   0 19415.5 1077.75   7
   8   5   0 10872.2 714.314   4
   8  -5   0 12430.4 883.994   1
  -8  -5   0 11803.8 812.109   3
   8  -5   0 9617.99 767.808   5
  -8  -5   0 12067.4 806.429   4
   8   5   0 11508.4 820.878   7
  -9  -5   0 18326.6 1026.16   4
  -9  -5   0 16274.2 1020.52   3
   9   5   0 16940.3 1040.98   7
   9  -5   0 15959.0 1041.49   1
   9  -5   0 18206.0 1050.51   5
  10   5   0 6577.66 650.898   7
  10  -5   0 7631.65 673.404   5
  10  -5   0 7568.91 725.586   1
 -10  -5   0 6499.00 644.463   3
 -10  -5   0 8003.99 681.917   4
  11  -5   0 2742.48 459.988   5
  11  -5   0 3767.44 525.322   1
  11   5   0 4170.48 572.282   7
 -11  -5   0 3857.07 517.449   4
  11   5   0 3566.80 220.386   2
 -11  -5   0 4238.94 543.976   3
 -12  -5   0 762.047 307.649   3
  12   5   0 213.724 82.8679   2
 -12  -5   0-8.50305 207.626   4
  12  -5   0 430.682 294.573   1
  12  -5   0-101.842 232.985   5
  12   5   0 386.399 303.164   7
 -13  -5   0 9883.47 802.972   4
 -13  -5   0 11015.1 920.283   3
  13  -5   0 10966.2 946.393   1
  13   5   0 10085.8 696.057   1
  13   5   0 10256.6 499.400   2
  13  -5   0 8940.28 855.902   5
  13   5   0 11414.8 945.654   7
  14   5   0 15025.0 1162.21   7
 -14  -5   0 13260.0 1087.02   3
  14   5   0 15690.0 913.598   1
  14  -5   0 14891.1 1146.83   1
  14   5   0 16047.7 694.585   2
  14  -5   0 14457.5 1110.96   5
 -14  -5   0 16275.4 1071.55   4
  15  -5   0 17139.3 1261.59   5
  15   5   0 16677.5 950.227   1
 -15  -5   0 15957.5 1194.62   3
  15   5   0 15126.4 1192.86   7
  15  -5   0 15116.8 1173.43   1
  15   5   0 16108.5 739.938   2
 -15  -5   0 14913.9 1044.78   4
  16  -5   0 9858.98 900.251   9
  16   5   0 9489.32 981.460   7
  16  -5   0 9047.18 917.415   1
 -16  -5   0 10957.6 883.486   4
 -16  -5   0 10493.1 1001.95   3
  16   5   0 10696.7 763.222   1
  17  -5   0 6014.14 696.606   9
 -17  -5   0 4970.41 694.824   3
  17   5   0 5333.24 549.323   1
  17   5   0 5531.28 783.330   7
 -17  -5   0 5150.81 619.469   4
  17  -5   0 4949.89 707.842   1
  18   5   0 3142.54 587.120   7
 -18  -5   0 3200.75 575.307   3
  18  -5   0 3204.56 536.857   9
  18   5   0 3155.80 436.475   1
  18  -5   0 2705.82 578.842   1
 -18  -5   0 2814.42 464.214   4
  19  -5   0 1598.35 476.585   1
  19  -5   0 3046.29 593.632   9
 -19  -5   0 1868.48 480.295   3
  19   5   0 1781.86 483.953   7
  20  -5   0 345.565 423.720   1
 -20  -5   0 474.951 315.935   3
  20  -5   0 149.541 271.977   9
  20   5   0 816.156 439.754   7
  21  -5   0 2792.07 541.150   9
 -21  -5   0 2985.09 666.885   3
  21   5   0 2765.98 646.392   7
  21  -5   0 2659.98 593.352   1
  22  -5   0 7576.05 945.587   1
  22  -5   0 6153.89 822.798   9
   0  -6   0 677.851 233.019   3
   0   6   0 331.365 191.333   4
   0   6   0 810.853 248.656   1
   1   6   0 3.74462 63.7886   8
   1  -6   0 16.2291 160.628   5
   1   6   0 34.0328 180.826   4
   1   6   0 336.566 205.932   1
  -1   6   0-235.694 183.437   1
  -1  -6   0-85.3578 183.684   3
   2   6   0 8987.27 677.039   4
   2  -6   0 8438.61 393.331   6
  -2  -6   0 9560.39 700.932   3
   2  -6   0 8802.72 666.714   1
   2  -6   0 8978.73 630.786   5
  -2   6   0 8933.92 690.536   1
  -2   6   0 9816.19 707.269   4
   2   6   0 8923.01 647.201   1
   3   6   0-2.84311 175.026   4
  -3  -6   0 154.000 178.106   3
   3  -6   0 4.25437 163.288   5
   3  -6   0 288.104 246.998   1
  -3  -6   0 17.2203 145.430   7
   3   6   0-34.4323 144.692   1
  -3   6   0 436.022 277.992   1
   3  -6   0 161.945 100.267   6
  -3   6   0 140.030 162.980   4
   4  -6   0 11131.6 742.194   5
  -4  -6   0 12303.5 834.501   4
  -4   6   0 11107.3 735.164   4
   4   6   0 11304.7 764.088   4
   4   6   0 9771.96 726.116   3
  -4  -6   0 11019.9 761.078   3
  -4  -6   0 10853.2 751.160   7
   4  -6   0 11703.8 815.154   1
  -5  -6   0 2907.26 416.143   3
  -5  -6   0 3680.63 436.412   7
   5  -6   0 2930.31 381.411   5
  -5   6   0 2791.32 373.429   5
  -5  -6   0 2942.23 405.866   4
  -5   6   0 3440.59 433.452   4
   5  -6   0 3585.69 487.133   1
  -5  -6   0 3057.55 241.640   8
  -6  -6   0 7323.98 631.742   3
   6  -6   0 6253.37 570.608   5
  -6  -6   0 8274.18 701.333   4
  -6   6   0 7100.09 580.472   4
   6  -6   0 8074.99 729.945   1
  -6  -6   0 6594.00 410.662   8
  -7  -6   0 4215.35 343.619   8
  -7  -6   0 4523.82 513.852   4
   7  -6   0 3301.63 473.018   1
   7  -6   0 4310.02 499.634   5
  -7  -6   0 3237.77 442.739   3
   8  -6   0 1717.29 375.281   5
   8   6   0 1194.71 318.308   7
   8  -6   0 1395.86 353.077   1
  -8  -6   0 2108.16 387.964   4
  -8  -6   0 1003.28 277.118   3
   9  -6   0 10767.0 890.248   1
   9   6   0 9312.34 793.011   7
  -9  -6   0 9627.98 793.495   3
   9  -6   0 9758.07 816.410   5
  -9  -6   0 10138.1 811.669   4
  10  -6   0 3061.51 513.954   1
 -10  -6   0 2740.45 452.037   4
  10   6   0 2731.67 464.147   7
 -10  -6   0 2662.18 446.436   3
  10  -6   0 2382.81 421.291   5
 -11  -6   0 4313.66 577.855   3
  11  -6   0 3930.21 594.041   5
  11  -6   0 4113.97 614.481   1
  11   6   0 3167.36 527.314   7
 -11  -6   0 4196.05 541.240   4
 -12  -6   0 14424.1 1099.07   3
  12  -6   0 13542.3 1079.53   1
  12  -6   0 14984.8 1072.22   5
 -12  -6   0 15824.6 1085.94   4
  12   6   0 15538.5 1123.92   7
  13  -6   0 795.710 321.368   5
 -13  -6   0 521.159 299.192   3
  13   6   0 489.892 293.168   7
 -13  -6   0 825.336 317.232   4
  13  -6   0 991.139 398.240   1
  14  -6   0 302.986 361.636   1
  14  -6   0-13.4630 277.889   5
 -14  -6   0 69.8784 279.006   3
  14   6   0-121.183 257.814   7
 -14  -6   0-0.20050 249.430   4
 -15  -6   0-290.222 294.110   3
  15   6   0 145.647 285.863   7
  15  -6   0 209.258 259.030   5
  15   6   0-35.0842 141.388   1
 -15  -6   0 48.1080 226.237   4
  15  -6   0 327.654 362.008   1
 -16  -6   0 74.2588 259.276   4
 -16  -6   0 156.636 254.330   3
  16  -6   0-489.884 376.031   1
  16   6   0-452.491 343.880   7
  16   6   0 179.919 149.340   1
  16  -6   0 81.3993 301.712   5
 -17  -6   0 467.133 302.691   4
  17   6   0 408.630 197.136   1
  17   6   0 219.579 276.377   7
 -17  -6   0 574.211 365.209   3
  17  -6   0 938.526 321.773   9
  17  -6   0 274.455 350.382   1
  18  -6   0-553.862 415.866   1
 -18  -6   0 239.942 319.433   3
 -18  -6   0 30.2729 248.928   4
  18   6   0 94.4396 291.661   7
  18  -6   0-263.245 249.006   9
  19  -6   0 5390.41 739.640   9
 -19  -6   0 5997.02 846.899   3
  19   6   0 6476.45 897.114   7
  19  -6   0 6069.50 851.761   1
 -20  -6   0 640.733 368.386   3
  20  -6   0 2001.16 591.179   1
  20  -6   0 2553.12 532.739   9
  20   6   0 1422.05 497.374   7
 -21  -6   0 1981.66 589.329   3
  21  -6   0 2070.05 566.776   1
  21  -6   0 1697.96 456.792   9
   0  -7   0 73.9788 222.390   3
   1   7   0 24888.4 1222.79   1
  -1  -7   0 22403.0 1220.41   3
   1   7   0 21664.0 795.868   8
   1  -7   0 22957.5 1139.74   5
   2  -7   0 10605.7 738.455   5
  -2  -7   0 11743.8 827.380   3
   2   7   0 11595.0 787.102   1
   3  -7   0 1199.20 161.594   6
  -3  -7   0 1016.90 292.758   3
   3   7   0 941.406 252.573   1
   3  -7   0 710.193 215.917   5
   3  -7   0 930.773 256.472   1
   4  -7   0 3521.34 301.971   6
   4   7   0 3528.34 423.763   1
   4  -7   0 3838.11 489.188   1
   4  -7   0 3535.78 439.973   5
  -4  -7   0 3436.57 477.110   3
   5   7   0 8726.15 657.410   1
  -5  -7   0 8583.05 749.348   4
  -5  -7   0 7535.08 707.049   3
   5  -7   0 8324.76 688.143   5
   5  -7   0 7964.94 718.581   1
   6  -7   0 3884.81 539.136   1
  -6  -7   0 4599.43 549.407   4
  -6  -7   0 4069.74 538.402   3
   6  -7   0 4199.53 500.084   5
  -6  -7   0 3711.88 294.982   8
  -7  -7   0 3262.11 303.661   8
   7  -7   0 3125.41 464.988   5
  -7  -7   0 3557.85 472.178   3
   7  -7   0 3374.98 502.729   1
  -7  -7   0 3727.35 530.651   4
  -8  -7   0 7989.61 504.494   8
   8  -7   0 9520.88 850.864   1
  -8  -7   0 8597.21 774.197   3
   8  -7   0 7276.96 717.504   5
  -8  -7   0 9060.01 808.468   4
  -9  -7   0 4261.56 548.720   4
   9  -7   0 3178.76 506.012   5
   9  -7   0 3293.50 515.334   1
  -9  -7   0 3969.97 375.103   8
  -9  -7   0 3875.30 513.297   3
  10  -7   0 1987.88 398.914   5
 -10  -7   0 2101.87 414.490   3
  10  -7   0 1715.67 436.533   1
 -10  -7   0 1855.46 451.304   4
  11  -7   0 2192.43 460.410   5
 -11  -7   0 2444.05 502.177   4
  11  -7   0 2009.78 428.069   1
 -11  -7   0 1870.30 425.014   3
  11   7   0 1872.81 434.233   7
 -12  -7   0 9582.53 898.275   3
  12   7   0 9075.09 879.910   7
  12  -7   0 10742.8 978.969   1
  12  -7   0 10375.8 924.245   5
 -12  -7   0 9505.36 882.345   4
  13  -7   0-30.4562 281.503   1
  13   7   0 138.636 241.919   7
 -13  -7   0 272.330 318.000   3
 -13  -7   0 274.678 290.425   4
  13  -7   0-325.456 299.072   5
  14   7   0 1069.42 381.512   7
  14  -7   0 1800.06 454.903   5
  14  -7   0 874.348 327.679   1
 -14  -7   0 977.795 343.734   3
 -14  -7   0 1321.90 379.339   4
  15  -7   0 944.500 390.736   1
 -15  -7   0 642.962 351.868   4
 -15  -7   0 1267.88 456.983   3
  15   7   0 1402.85 449.602   7
  15  -7   0 677.495 265.069   5
  16   7   0 822.549 248.401   1
  16   7   0 184.193 267.975   7
 -16  -7   0 1375.53 424.552   4
 -16  -7   0 798.604 396.562   3
  16  -7   0 978.344 368.172   1
  16  -7   0 1230.91 414.014   5
  17   7   0 858.085 383.495   7
  17  -7   0 890.527 338.631   5
 -17  -7   0 637.871 304.945   3
  17  -7   0 1058.35 464.221   1
 -17  -7   0 200.683 271.889   4
 -18  -7   0 240.766 320.454   3
  18   7   0 368.816 363.343   7
  18  -7   0 713.270 300.527   9
 -18  -7   0 806.795 386.144   4
  18  -7   0-78.1018 351.358   1
  19  -7   0 2314.43 642.432   1
  19   7   0 1988.51 593.664   7
 -19  -7   0 1699.16 486.908   3
  19  -7   0 2065.25 490.295   9
  20  -7   0 1679.33 552.619   1
  20   7   0 1987.77 579.323   7
  20  -7   0 1816.55 488.247   9
 -20  -7   0 1249.50 459.815   3
   0  -8   0 67124.8 2456.36   5
   0  -8   0 68480.3 2675.79   3
   1   8   0 812.052 122.884   8
  -1  -8   0 1090.87 330.989   3
   1  -8   0 933.596 258.371   5
  -2  -8   0 23285.1 1312.20   3
   2  -8   0 22032.8 1195.79   5
  -3  -8   0 8167.18 740.691   3
   3  -8   0 9098.91 727.748   5
   4  -8   0 2699.65 420.908   5
  -4  -8   0 2708.90 447.181   3
   4  -8   0 2820.75 261.116   6
   4  -8   0 3492.46 477.041   1
  -5  -8   0 3550.14 501.324   3
   5  -8   0 3949.06 540.825   1
   5  -8   0 3785.47 340.913   6
   5  -8   0 4260.67 517.388   5
   6  -8   0 1.67339 142.126   6
   6  -8   0 111.606 235.989   1
  -6  -8   0 180.293 237.799   3
   6  -8   0 8.46652 176.544   5
   7  -8   0 5098.17 662.454   1
  -7  -8   0 4102.81 548.127   3
   7  -8   0 5053.08 605.995   5
   8  -8   0 6106.96 712.986   1
   8  -8   0 5155.32 624.783   5
  -8  -8   0 6047.34 714.612   4
  -8  -8   0 5270.31 394.892   8
  -8  -8   0 5372.01 645.162   3
  -9  -8   0 8549.89 821.523   3
  -9  -8   0 8570.77 870.173   4
  -9  -8   0 8743.06 562.683   8
   9  -8   0 9941.54 952.369   1
   9  -8   0 9071.26 827.925   5
  10  -8   0 39460.8 2065.03   1
  10  -8   0 39171.1 1996.12   5
 -10  -8   0 39291.1 1546.27   8
 -10  -8   0 37534.2 1960.22   3
 -11  -8   0 1850.21 426.300   4
 -11  -8   0 1983.54 445.511   3
 -11  -8   0 1570.47 286.790   8
  11  -8   0 1076.37 327.241   5
  11  -8   0 1732.84 437.630   1
  12  -8   0-393.077 314.714   5
 -12  -8   0-87.8780 158.712   8
 -12  -8   0 265.711 314.610   4
  12  -8   0-113.365 284.028   1
 -12  -8   0-79.7658 254.418   3
  13  -8   0 5649.95 744.745   5
 -13  -8   0 4502.71 668.550   3
  13  -8   0 5463.49 764.719   1
 -13  -8   0 5651.89 719.337   4
  14  -8   0 1463.23 452.161   5
 -14  -8   0 1673.48 466.658   3
  14  -8   0 1995.52 509.749   1
 -14  -8   0 972.202 372.004   4
  14   8   0 1319.80 440.710   7
  15  -8   0 4794.06 700.754   5
 -15  -8   0 5764.43 773.318   4
 -15  -8   0 6819.19 825.574   3
  15   8   0 5761.91 801.570   7
  15  -8   0 5924.20 816.358   1
  16   8   0 642.937 362.980   7
  16  -8   0 811.859 383.322   1
  16  -8   0 925.820 386.457   5
 -16  -8   0 957.580 402.768   3
  17  -8   0 296.221 341.553   1
  17  -8   0 125.803 295.964   5
 -17  -8   0 20.0309 293.054   3
  17   8   0 333.445 356.574   7
  18   8   0 380.874 370.476   7
  18  -8   0-88.7010 314.349   1
 -18  -8   0 558.408 385.437   3
  19   8   0 320.138 366.623   7
  19  -8   0 497.398 382.719   1
  19  -8   0 343.732 286.391   9
 -19  -8   0-338.054 386.461   3
  20  -8   0 1155.99 507.104   1
  20  -8   0 388.504 315.720   9
   0  -9   0 146.643 194.307   5
   0  -9   0-4.64789 239.231   3
   0   9   0 42.2859 85.5177   8
   1  -9   0 13504.8 1039.79   3
   1   9   0 12474.4 550.510   8
  -1  -9   0 12877.3 1008.32   3
  -1  -9   0 13417.2 882.278   5
   1  -9   0 14875.8 952.603   5
  -2  -9   0 2806.84 489.774   3
   2  -9   0 1782.26 355.622   5
  -3  -9   0 13538.4 1078.09   3
   3  -9   0 17822.0 1077.54   5
  -4  -9   0 5118.40 644.059   3
   4  -9   0 5060.12 595.994   5
  -5  -9   0 4041.52 580.604   3
   5  -9   0 3425.19 532.597   1
   5  -9   0 3366.09 504.319   5
   5  -9   0 3227.45 304.333   6
   6  -9   0 9017.50 587.023   6
   6  -9   0 10320.5 915.369   1
   6  -9   0 9469.21 842.947   5
  -6  -9   0 10542.5 906.695   3
   7  -9   0 333.279 180.220   6
   7  -9   0 189.062 224.096   5
  -7  -9   0 231.398 290.521   3
   7  -9   0 193.749 276.421   1
  -8  -9   0 747.012 296.581   3
   8  -9   0 890.162 367.741   1
   8  -9   0 847.586 213.334   6
   8  -9   0 668.274 280.406   5
   9  -9   0 7414.02 776.787   5
  -9  -9   0 8282.74 845.999   3
   9  -9   0 8859.14 897.144   1
 -10  -9   0 3032.26 526.874   3
  10  -9   0 3301.92 584.447   1
  10  -9   0 3424.14 573.675   5
 -10  -9   0 3557.81 344.776   8
 -11  -9   0 11218.6 699.955   8
  11  -9   0 12253.0 1073.06   5
 -11  -9   0 11343.1 1022.46   3
  11  -9   0 12277.4 1159.75   1
  12  -9   0 392.896 305.712   5
 -12  -9   0 473.303 190.284   8
  12  -9   0 541.128 343.555   1
 -12  -9   0 372.586 297.879   3
  13  -9   0 2938.12 611.258   1
 -13  -9   0 3019.43 580.308   3
  13  -9   0 2514.11 545.260   5
 -13  -9   0 2957.07 395.967   8
  14  -9   0-307.843 325.925   5
  14  -9   0 232.124 383.044   1
 -14  -9   0 187.552 373.005   3
  15  -9   0 256.847 341.957   1
  15  -9   0 386.954 283.588   5
 -15  -9   0 589.109 410.911   3
 -16  -9   0 2191.65 568.058   3
  16  -9   0 2284.09 524.763   5
  16  -9   0 1824.93 521.441   1
  17  -9   0 578.542 422.242   1
  17  -9   0 317.781 333.759   5
 -17  -9   0 718.807 389.486   3
  18  -9   0 7676.99 1011.63   5
  18  -9   0 7077.35 966.541   1
 -18  -9   0 7152.24 959.339   3
   0  10   0 7212.89 411.579   8
   0 -10   0 7615.02 825.598   3
   0 -10   0 8217.22 731.113   5
  -1 -10   0 50.9723 265.800   3
   1 -10   0 218.053 223.128   5
  -1 -10   0 122.976 172.016   5
   1 -10   0 199.804 273.064   3
   2 -10   0 799.894 272.369   5
   2 -10   0 1501.13 425.660   3
  -2 -10   0 991.162 362.868   3
   3 -10   0 177.177 198.473   5
  -3 -10   0 851.465 323.248   3
  -4 -10   0 9918.85 910.186   3
   4 -10   0 9417.66 851.829   5
  -5 -10   0 11325.2 987.481   3
   5 -10   0 9727.13 878.960   5
  -5 -10   0 10138.3 441.639   2
  -6 -10   0 5368.52 720.729   3
   6 -10   0 4589.69 385.889   6
   6 -10   0 5009.10 618.916   5
   7 -10   0 5430.87 653.596   5
   7 -10   0 5660.19 737.846   1
   7 -10   0 3759.53 393.553   6
  -7 -10   0 4100.17 611.616   3
   8 -10   0 1576.80 292.951   6
  -8 -10   0 2239.08 500.989   3
   8 -10   0 2170.85 505.026   1
   8 -10   0 1796.66 431.832   5
  -9 -10   0 2570.59 576.599   3
   9 -10   0 2704.77 399.188   6
   9 -10   0 2152.98 468.142   5
   9 -10   0 2585.91 523.528   1
  10 -10   0 301.823 237.907   6
  10 -10   0 1029.87 350.556   5
  10 -10   0 1264.02 447.334   1
 -10 -10   0 1209.61 408.236   3
 -11 -10   0-40.4249 273.293   3
  11 -10   0 248.976 223.143   6
  11 -10   0 261.807 306.900   5
  11 -10   0 473.168 316.738   1
  12 -10   0 604.714 398.190   1
  12 -10   0-36.0117 267.702   5
 -12 -10   0 462.838 289.161   3
  13 -10   0 89.7609 290.788   1
  13 -10   0 454.421 318.070   5
 -13 -10   0 332.270 297.906   3
 -14 -10   0 1688.02 467.892   3
  14 -10   0 1579.76 537.131   1
  14 -10   0 1605.51 466.146   5
 -15 -10   0 2898.98 588.712   3
  15 -10   0 2982.01 635.372   5
  15 -10   0 1687.03 557.056   1
  16 -10   0 3443.54 691.531   1
  16 -10   0 3579.58 687.844   5
 -16 -10   0 3932.92 725.874   3
 -17 -10   0 4008.10 753.669   3
  17 -10   0 3648.97 701.889   1
   0 -11   0 354.406 344.358   3
   0 -11   0 201.369 268.062   5
  -1 -11   0 881.549 372.210   3
   1 -11   0 900.105 350.854   3
   1 -11   0 853.008 308.049   5
  -1 -11   0 1226.46 345.805   5
  -2 -11   0 2497.92 442.371   5
   2 -11   0 1843.22 482.344   3
   2 -11   0 2378.79 429.808   5
  -2 -11   0 2683.59 545.019   3
   3 -11   0 9834.73 891.425   5
  -3 -11   0 11020.8 1026.90   3
  -4 -11   0 1062.07 404.717   3
   4 -11   0 857.735 308.893   5
  -5 -11   0 9413.35 937.472   3
   5 -11   0 9489.11 883.557   5
  -6 -11   0 92.4860 286.689   3
   6 -11   0 687.886 359.415   5
   7 -11   0 1864.90 464.875   5
  -7 -11   0 2450.68 518.077   3
   8 -11   0-272.503 325.233   5
  -8 -11   0-164.517 346.256   3
   9 -11   0 233.442 285.020   1
  -9 -11   0 308.652 255.086   3
   9 -11   0 555.399 323.183   5
 -10 -11   0 4348.98 666.593   3
  10 -11   0 2488.93 548.938   1
  10 -11   0 3909.25 638.137   5
  11 -11   0 1568.46 444.322   5
 -11 -11   0 1270.34 392.123   3
  11 -11   0 1898.84 506.343   1
 -12 -11   0 7574.88 921.496   3
  12 -11   0 8247.05 926.572   5
  12 -11   0 8566.81 1009.48   1
  13 -11   0 2252.45 574.701   1
  13 -11   0 2327.87 567.480   5
 -13 -11   0 1976.74 475.218   3
  14 -11   0 1873.55 545.608   5
 -14 -11   0 1691.50 523.832   3
  14 -11   0 1881.08 521.958   1
 -15 -11   0 433.530 385.941   3
  15 -11   0 1607.91 548.724   1
  15 -11   0 516.995 374.920   5
 -16 -11   0 262.021 294.435   3
   0 -12   0 3795.33 639.307   3
   0 -12   0 2342.47 463.318   5
   1 -12   0 238.711 273.906   5
   1 -12   0 345.618 334.162   3
  -1 -12   0-369.675 319.241   3
  -1 -12   0 239.080 252.461   5
   2 -12   0 92.9532 246.627   5
  -2 -12   0 316.262 315.984   3
   2 -12   0 168.343 283.961   3
  -2 -12   0 707.783 315.302   5
  -3 -12   0-53.5258 274.968   3
   3 -12   0-145.047 230.549   5
  -3 -12   0 147.759 238.811   5
   3 -12   0-297.685 310.122   3
   4 -12   0 511.582 285.768   5
  -4 -12   0-91.5722 265.282   3
  -5 -12   0 196.882 349.864   3
   5 -12   0 564.975 308.106   5
  -6 -12   0 1104.73 434.448   3
   6 -12   0 1182.03 389.859   5
  -7 -12   0 2111.96 506.371   3
   7 -12   0 2498.24 498.498   5
  -8 -12   0 3110.24 594.044   3
   8 -12   0 3151.62 583.940   5
  -9 -12   0-103.078 365.911   3
   9 -12   0 351.129 362.515   5
 -10 -12   0 13.8116 300.795   3
  10 -12   0 648.605 376.108   5
 -11 -12   0 76.0636 289.814   3
  11 -12   0 70.0365 248.568   5
 -12 -12   0-118.454 306.625   3
  12 -12   0-733.336 466.594   1
  12 -12   0-179.825 315.864   5
  13 -12   0-176.197 330.249   1
 -13 -12   0-555.091 411.764   3
  13 -12   0-196.577 329.886   5
 -14 -12   0 293.074 381.569   3
  14 -12   0 255.552 299.063   5
   0 -13   0-103.357 299.681   5
   0 -13   0-48.6308 317.950   3
  -1 -13   0 352.444 236.825   5
  -1 -13   0 178.331 300.159   3
   1 -13   0 194.112 338.770   3
   1 -13   0 452.384 337.310   5
   2 -13   0 596.087 338.048   5
   2 -13   0 158.692 306.209   3
  -2 -13   0 456.763 305.877   5
  -2 -13   0 1035.77 454.344   3
   3 -13   0 3293.90 587.399   5
   3 -13   0 3800.66 695.073   3
  -3 -13   0 3161.61 629.324   3
  -3 -13   0 3282.03 549.962   5
   4 -13   0 525.951 426.428   3
  -4 -13   0 547.850 293.560   5
  -4 -13   0 232.639 370.993   3
   4 -13   0 211.163 235.367   5
  -5 -13   0 2835.93 597.790   3
   5 -13   0 2938.24 547.101   5
  -6 -13   0 994.171 356.023   3
   6 -13   0 1132.24 408.311   5
  -7 -13   0 797.847 360.796   3
   7 -13   0 828.110 371.567   5
  -8 -13   0 1899.91 507.518   3
   8 -13   0 1781.82 491.795   5
  -9 -13   0 953.527 340.444   3
   9 -13   0 201.165 280.332   5
  10 -13   0-288.377 353.615   5
 -10 -13   0 19.3140 365.186   3
  11 -13   0 172.444 307.129   5
 -11 -13   0 448.913 363.615   3
  12 -13   0 81.5835 284.052   5
   0 -14   0 467.877 310.910   3
   0 -14   0 1129.12 380.815   5
   1 -14   0 2769.95 666.697   3
   1 -14   0 2244.41 533.607   5
  -1 -14   0 1849.70 539.223   3
  -1 -14   0 1752.67 436.417   5
   2 -14   0 670.148 330.630   5
  -2 -14   0 319.274 318.332   3
  -2 -14   0 921.403 347.653   5
   2 -14   0 552.228 445.629   3
  -3 -14   0 4845.21 643.537   5
   3 -14   0 3390.95 704.552   3
   3 -14   0 3526.42 618.665   5
  -3 -14   0 3883.91 784.820   3
   4 -14   0 16959.7 1519.66   3
  -4 -14   0 16847.9 1458.24   3
   4 -14   0 15000.7 1227.29   5
  -5 -14   0 534.785 376.243   3
   5 -14   0 326.870 303.673   5
   5 -14   0 679.475 425.200   3
  -6 -14   0 3955.63 741.854   3
   6 -14   0 4862.68 825.436   3
   6 -14   0 3355.37 588.336   5
  -7 -14   0 503.888 392.684   3
   7 -14   0-29.9070 262.991   5
  -8 -14   0 1063.16 432.402   3
   8 -14   0 805.294 363.173   5
   9 -14   0-342.450 342.411   5
   1 -15   0 13019.9 1141.05   5
   2 -15   0 612.505 369.957   5
   3 -15   0 2114.35 504.144   5
   4 -15   0 1842.55 478.183   5
  23   0  -1 490.877 379.402   9
  22   0  -1 69.2951 289.796   9
  22   0  -1 391.236 284.340   1
  21   0  -1 343.810 284.288   1
  21   0  -1 92.4402 263.662   9
  20   0  -1-261.707 270.783   1
  20   0  -1-511.572 357.997   9
  19   0  -1 427.924 324.407   9
  19   0  -1 235.707 288.652   1
  18   0  -1 146.654 275.666   9
  18   0  -1-162.861 216.022   1
 -17   0   1 27.4123 107.116   4
  17   0  -1-44.8120 210.119   9
  17   0  -1 467.410 305.299   1
  16   0  -1-0.67416 204.897   1
  16   0  -1 167.299 251.438   9
 -16   0   1 84.0997 104.018   4
 -15   0   1-74.4281 112.834   4
  15   0  -1-113.866 187.464   9
 -14   0   1-44.0413 83.7331   4
  14   0  -1-216.972 219.631   9
  14   0  -1-161.072 198.007   1
  13   0  -1-132.766 182.767   1
 -13   0   1 35.8444 94.5567   4
  13   0  -1-328.872 231.092   9
  12   0  -1 67.0737 161.997   1
  12   0  -1 58.3365 171.457   9
 -12   0   1-73.5916 96.0196   4
  11   0  -1 217.869 179.684   9
  11   0  -1-22.2612 176.874   1
 -11   0   1 91.8263 78.2934   4
 -10   0   1-5.53115 141.861   5
  10   0  -1-3.76037 178.912   1
  10   0  -1-140.238 139.395   3
 -10   0   1 44.0105 91.7301   4
  10   0  -1-38.0226 164.559   9
   9   0  -1 53.0785 145.960   9
  -9   0   1-156.049 134.712   5
  -9   0   1 144.258 83.6822   4
  -9   0   1 330.887 158.509   1
   9   0  -1 106.878 143.932   3
   9   0  -1 116.719 154.295   1
  -8   0   1 44.7572 73.7748   4
  -8   0   1 132.129 174.225   3
   8   0  -1 35.8200 113.139   3
   8   0  -1 55.9633 146.286   1
  -8   0   1-84.0545 123.991   1
  -8   0   1 85.1386 124.658   5
   8   0  -1 46.6040 149.653   9
  -7   0   1-32.1425 103.175   5
   7   0  -1-120.587 122.637   3
  -7   0   1-18.8580 93.5185   1
   7   0  -1 16.6451 122.475   1
  -7   0   1 32.4735 56.5974   4
  -7   0   1-115.604 158.096   3
   7   0  -1-12.2886 142.785   9
  -6   0   1 72.8173 94.4064   1
   6   0  -1 149.862 126.005   1
  -6   0   1 224.703 139.715   3
   6   0  -1-22.7100 113.382   9
  -6   0   1 20.3816 45.2896   4
  -6   0   1 168.661 98.8939   5
   6   0  -1-48.2637 115.295   3
  -5   0   1 12.4934 45.5906   4
   5   0  -1-23.9378 81.5480   5
   5   0  -1 55.8085 110.792   9
  -5   0   1 142.573 112.068   3
  -5   0   1 32.0300 79.4175   1
  -5   0   1 95.5622 90.6204   5
   5   0  -1-6.35198 88.3604   3
   5   0  -1-77.5446 41.2491   4
   5   0  -1 15.6805 93.9265   1
  -4   0   1 34.3918 70.1375   1
   4   0  -1-73.7148 92.8677   1
  -4   0   1-32.0055 79.1094   5
   4   0  -1 24.2943 80.2777   5
  -4   0   1-6.89639 92.7326   3
   4   0  -1 32.6002 71.0353   3
  -3   0  -1 16.2046 60.1291   4
   3   0   1-5.97067 73.6096   3
  -3   0  -1-31.1392 85.0172   3
  -3   0  -1-56.4310 52.4041   1
   3   0   1 139.554 86.8166   9
   3   0   1 7.41067 66.8767   1
  -3   0  -1-49.9123 63.0867   9
  -4   0  -1 163.514 75.5259   1
  -4   0  -1 106.878 101.037   3
  -4   0  -1-27.6010 68.9321   4
  -4   0  -1 52.5926 98.0197   9
   4   0   1 54.9173 79.2491   1
   4   0   1 69.0580 90.9344   9
   4   0   1-111.046 88.3748   3
  -5   0  -1-55.3383 77.2647   4
   5   0   1 114.733 97.2992   9
  -5   0  -1 78.2547 91.5667   9
   5   0   1 27.8064 82.5681   1
   5   0   1 158.023 129.103   3
  -5   0  -1 48.6697 65.2959   1
  -5   0  -1 87.0818 127.602   3
  -6   0  -1-72.0606 106.026   5
   6   0   1-12.7601 105.125   9
   6   0   1 52.5747 96.4255   1
  -6   0  -1-52.3055 85.5111   4
  -6   0  -1-100.202 178.777   3
  -6   0  -1 104.081 79.4403   1
   6   0   1-54.1048 109.105   3
  -7   0  -1 132.206 98.6846   1
  -7   0  -1 277.099 189.814   3
  -7   0  -1-95.6771 132.967   5
   7   0   1-104.222 147.176   9
   7   0   1 81.6078 104.631   1
  -7   0  -1-130.100 87.8668   4
   7   0   1 2.68239 109.091   3
  -8   0  -1-220.303 199.524   3
   8   0   1 332.298 182.437   3
  -8   0  -1-14.2830 94.9800   4
   8   0   1-73.1337 146.394   9
  -8   0  -1 230.571 137.182   1
  -8   0  -1-127.027 133.253   5
   8   0   1 157.853 127.002   1
   9   0   1-80.1349 141.709   1
  -9   0  -1-16.5431 161.730   5
   9   0   1-44.5232 156.560   9
  -9   0  -1-49.7181 102.795   1
  -9   0  -1 154.936 113.249   4
   9   0   1 97.6812 156.750   3
  -9   0  -1-44.0500 168.835   3
 -10   0  -1-411.349 179.186   5
 -10   0  -1 18.3709 92.3546   4
  10   0   1-186.489 167.524   9
 -10   0  -1-46.2564 112.637   1
 -10   0  -1 193.892 188.109   3
  10   0   1 25.7020 146.625   1
 -11   0  -1 0.57689 116.544   1
 -11   0  -1 293.170 238.454   3
 -11   0  -1 88.8996 105.461   4
  11   0   1-91.0621 210.099   9
  11   0   1 13.8307 141.497   1
 -12   0  -1-64.6975 102.145   4
  12   0   1 6.39672 163.362   1
  12   0   1 98.6071 189.810   9
 -13   0  -1-65.6003 107.004   4
  13   0   1 34.9417 164.257   1
  13   0   1 344.940 230.861   9
 -14   0  -1-70.4372 109.668   4
  14   0   1-149.986 182.590   9
  14   0   1-68.4186 173.748   1
  15   0   1 131.532 172.245   1
 -15   0  -1 2.49231 113.904   4
  15   0   1-79.4543 268.547   9
  16   0   1-92.9490 220.841   9
  16   0   1-55.9814 184.033   1
 -16   0  -1 166.190 142.883   4
  17   0   1 224.567 198.153   1
  17   0   1 205.604 283.468   9
 -17   0  -1-15.5604 133.663   4
 -18   0  -1 325.341 163.174   4
  18   0   1-157.595 228.133   1
  18   0   1 293.778 258.823   9
  19   0   1-102.783 228.466   9
  19   0   1 259.559 241.303   1
  20   0   1-289.831 248.991   1
  20   0   1-138.604 282.929   9
  21   0   1 199.618 263.686   9
  22   0   1-220.332 294.487   2
  22   0   1 428.310 336.880   9
  23   0   1-309.042 349.421   9
  23   0   1-8.32830 268.144   2
  23   1  -1 486.494 348.820   9
  23  -1  -1 1025.56 441.070   9
  22  -1  -1 567.519 301.446   9
  22   1  -1 926.446 425.269   9
  22  -1  -1 1052.29 397.153   1
  21   1  -1 3359.71 520.260   1
  21   1  -1 3004.93 615.005   9
  21  -1  -1 3681.98 634.276   9
  21  -1  -1 2939.41 530.138   1
  20  -1  -1 141.744 255.125   9
  20   1  -1 45.8642 201.140   1
  20   1  -1-20.5030 313.068   9
  20  -1  -1-139.111 253.630   1
  19  -1  -1 5739.10 709.510   1
  19   1  -1 7511.97 848.626   9
  19  -1  -1 8678.04 902.426   9
  19   1  -1 7156.19 741.190   1
  18  -1  -1 551.033 287.265   1
  18   1  -1 612.024 273.190   1
  18  -1  -1 987.009 352.308   9
  18   1  -1 653.840 334.932   9
  17   1  -1 1192.03 277.249   1
 -17   1   1 1652.25 204.542   4
 -17  -1   1 1420.29 219.682   4
  17   1  -1 1692.55 384.581   9
  17  -1  -1 2068.15 442.628   9
  17  -1  -1 1934.54 391.235   1
  16   1  -1 1039.71 350.126   9
 -16  -1   1 1134.65 215.305   4
 -16   1   1 1157.31 182.231   4
  16   1  -1 1289.18 303.734   1
  16  -1  -1 971.378 286.722   1
  16  -1  -1 652.883 283.418   9
 -15  -1   1 1005.98 193.960   4
  15   1  -1 1055.90 346.064   9
  15  -1  -1 1855.62 384.598   9
  15  -1  -1 928.907 277.292   1
  15   1  -1 1199.11 275.996   1
 -15   1   1 1192.00 175.038   4
  14  -1  -1 14442.9 932.100   1
  14   1  -1 13524.9 970.415   9
  14   1  -1 14354.7 875.533   1
 -14  -1   1 13387.8 968.203   3
 -14  -1   1 13936.7 702.916   4
  14  -1  -1 13569.2 943.475   9
 -14   1   1 13163.3 599.745   4
 -13  -1   1 1363.38 325.143   3
 -13  -1   1 1555.79 220.550   4
  13  -1  -1 1729.55 341.134   9
  13   1  -1 1053.00 243.060   1
  13   1  -1 1525.22 344.355   9
  13  -1  -1 1469.56 341.805   1
 -13   1   1 1721.31 188.519   4
  12   1  -1 5406.82 541.538   9
 -12  -1   1 5484.66 566.690   3
  12   1  -1 5482.27 490.381   1
 -12  -1   1 6251.29 414.303   4
 -12   1   1 5774.39 517.192   1
 -12   1   1 5451.38 327.467   4
  12  -1  -1 6134.15 581.536   9
  12  -1  -1 5841.57 561.142   1
  11  -1  -1 35316.5 1518.06   9
 -11  -1   1 33173.9 1542.55   3
 -11   1   1 34452.0 1138.68   4
 -11  -1   1 37330.3 1520.99   5
  11   1  -1 31703.9 1487.86   9
 -11   1   1 36614.4 1484.54   1
  11  -1  -1 36269.0 1506.84   1
  11   1  -1 35950.7 1425.65   1
 -11  -1   1 34711.7 1257.11   4
 -10  -1   1 27441.9 1247.81   5
  10   1  -1 29822.8 1219.13   1
 -10   1   1 28113.9 1305.83   5
 -10   1   1 28955.2 958.871   4
  10  -1  -1 28481.4 1328.75   3
 -10  -1   1 30299.1 1075.70   4
  10   1  -1 31178.8 1346.73   3
 -10  -1   1 29063.3 1338.00   3
  10   1  -1 28206.0 1026.63   4
  10  -1  -1 30441.1 1298.68   1
  10   1  -1 29123.8 1344.93   9
  10  -1  -1 28088.9 1291.18   9
 -10   1   1 30407.5 1272.16   1
  -9   1   1 10312.4 672.905   5
   9   1  -1 10012.1 688.940   9
  -9   1   1 10337.0 426.603   4
   9   1  -1 10926.4 621.939   1
  -9  -1   1 10455.6 693.723   3
  -9  -1   1 10454.2 647.341   5
   9   1  -1 10048.9 664.686   3
  -9  -1   1 10765.4 525.875   4
   9   1  -1 10658.7 485.663   4
   9  -1  -1 9231.28 655.779   5
   9  -1  -1 10700.2 657.024   1
   9  -1  -1 10773.2 719.643   3
  -9   1   1 10739.4 645.114   1
   9  -1  -1 10426.4 682.143   9
   8   1  -1 36591.0 1430.91   9
   8  -1  -1 35332.4 1435.79   3
  -8  -1   1 39522.4 1237.48   4
  -8   1   1 38793.3 1456.72   5
   8   1  -1 36060.1 1185.26   4
  -8  -1   1 35641.4 1430.87   3
  -8   1   1 37970.3 1405.25   1
   8  -1  -1 33995.3 1391.93   5
   8   1  -1 36293.2 1427.49   3
   8   1  -1 37972.1 1348.79   1
   8  -1  -1 39227.1 1433.75   1
  -8  -1   1 35561.7 1362.73   5
  -8   1   1 34688.6 1105.58   4
  -7  -1   1 3289.14 302.080   5
  -7  -1   1 3149.18 159.326  10
  -7   1   1 3206.87 180.675   4
   7  -1  -1 3720.81 343.820   1
  -7   1   1 2662.40 301.747   5
  -7  -1   1 3748.84 250.759   4
   7   1  -1 3000.24 325.362   9
  -7  -1   1 3540.68 350.921   3
   7   1  -1 3471.40 327.929   3
   7   1  -1 2971.65 277.781   1
  -7  -1   1 3301.90 323.055   9
  -7   1   1 2852.17 292.248   1
   7   1  -1 3388.57 227.532   4
   7  -1  -1 3471.93 341.548   3
   7  -1  -1 2982.42 317.245   5
   6   1  -1 4094.34 310.927   1
  -6  -1   1 4599.77 274.032   4
   6   1  -1 4383.36 339.013   3
  -6  -1   1 3947.70 341.175   3
   6  -1  -1 4313.22 362.489   3
   6  -1  -1 3830.51 348.513   5
  -6  -1   1 3795.42 295.888   5
   6  -1  -1 4113.83 349.281   1
  -6  -1   1 3899.04 190.193  10
  -6   1   1 4253.16 350.958   5
   6   1  -1 4598.47 380.937   9
  -6  -1   1 3336.97 322.676   9
   6   1  -1 4329.22 246.955   4
  -6   1   1 4195.47 331.407   1
  -5  -1   1 20419.5 833.730   9
  -5   1   1 19326.4 810.748   5
   5   1  -1 20584.5 696.841   4
   5   1  -1 17758.1 803.387   9
  -5   1   1 20463.2 819.555   1
   5  -1  -1 20398.5 832.279   1
   5  -1  -1 17638.5 797.632   5
  -5  -1   1 21131.9 828.117   3
   5   1  -1 20846.4 823.945   3
  -5  -1   1 21843.3 733.717   4
   4   1  -1 28105.5 871.834   4
  -4   1   1 26820.0 966.263   1
  -4  -1   1 25029.3 958.543   3
  -4   1   1 25004.5 968.079   5
   4   1  -1 28554.5 966.942   3
  -4  -1   1 28310.5 888.342   4
  -4  -1   1 27702.0 977.735   9
   4  -1  -1 29004.2 988.912   1
   4   1  -1 25478.1 958.710   9
   4  -1  -1 25283.0 953.457   5
   3   1  -1 2872.78 218.091   9
  -3  -1   1 3043.18 221.708   9
  -3   1   1 2786.67 226.092   5
  -3  -1   1 2542.35 206.141   3
  -3   1   1 3025.13 228.722   1
  -3  -1   1 2972.91 203.626   4
   3  -1  -1 2868.31 227.871   5
   3  -1  -1 3160.05 238.863   1
   3   1  -1 2883.19 209.699   3
   3   1  -1 2689.68 188.786   4
  -3  -1  -1 29953.6 1122.78   3
  -3  -1  -1 31911.3 1102.45   9
  -3  -1  -1 35558.2 1088.62   4
  -3   1  -1 30254.5 1101.11   5
   3  -1   1 35803.7 1117.83   1
   3   1   1 35533.6 1148.01   3
   3  -1   1 36659.2 1138.91   5
   3   1   1 34628.6 1076.08   4
  -3   1  -1 35481.1 1106.59   1
   3   1   1 32544.6 1107.89   9
   3   1   1 33159.2 1028.59   2
  -4  -1  -1 18954.7 777.670   3
  -4  -1  -1 17426.6 750.146   9
   4  -1   1 19259.7 789.180   3
   4   1   1 18750.4 760.869   9
   4  -1   1 18511.1 731.278   1
  -4   1  -1 19163.1 766.276   5
  -4  -1  -1 18389.3 694.033   4
   4   1   1 18647.8 776.418   3
   4   1   1 18201.6 681.275   4
   4  -1   1 17543.3 742.262   5
  -4   1  -1 19731.7 728.971   1
   4   1   1 18212.4 624.150   1
   5   1   1 5881.55 333.675   4
  -5   1  -1 6421.69 380.761   1
   5  -1   1 6649.08 397.520   1
   5   1   1 6024.94 309.346   1
  -5  -1  -1 6669.08 369.232   4
   5  -1   1 6442.28 421.989   3
   5   1   1 5768.71 396.831   9
   5   1   1 5747.18 412.841   3
  -5   1  -1 5346.73 394.087   5
  -5  -1  -1 5976.24 427.531   3
  -5  -1  -1 5912.53 384.871   9
   6  -1   1 116.034 114.225   3
  -6  -1  -1 197.729 142.886   3
   6  -1   1 166.157 54.2912  10
   6  -1   1 193.892 123.914   9
  -6  -1  -1 128.868 112.595   9
   6   1   1 92.1282 90.1761   1
  -6  -1  -1 285.960 108.111   4
   6   1   1 138.998 161.934   9
  -6   1  -1 76.5494 124.769   5
  -6   1  -1 104.292 96.8103   1
   6  -1   1 194.810 112.525   1
   6   1   1 9.69926 89.4022   4
   6   1   1 90.2432 103.261   3
   7   1   1 2128.82 289.355   3
  -7  -1  -1 2107.69 286.828   3
   7  -1   1 2414.27 275.494   9
   7  -1   1 1884.91 124.102  10
   7  -1   1 2013.53 280.078   3
   7   1   1 2130.19 290.228   9
   7   1   1 2379.45 223.327   4
  -7   1  -1 1680.64 268.002   5
  -7  -1  -1 2609.13 244.607   4
  -7   1  -1 2006.49 244.307   1
  -7  -1  -1 2218.02 273.414   9
   7  -1   1 2501.49 274.487   1
   7   1   1 2141.93 210.066   1
  -8  -1  -1 35686.6 1393.75   9
   8   1   1 35015.2 1218.27   4
   8   1   1 35949.4 1413.80   9
   8   1   1 36782.7 1238.51   1
   8  -1   1 34413.0 1335.26   9
  -8   1  -1 35099.6 1396.62   5
  -8  -1  -1 32685.3 1397.35   3
   8   1   1 33358.2 1403.61   3
   8  -1   1 37582.6 1358.13   1
   8  -1   1 30994.2 973.776  10
   8  -1   1 39468.5 1472.62   3
  -8  -1  -1 37399.3 1252.57   4
  -8   1  -1 35904.0 1312.78   1
  -8   1  -1 34452.7 1186.77   4
   9  -1   1 12942.2 757.877   9
   9  -1   1 15482.9 803.398   1
  -9  -1  -1 12186.4 780.192   9
   9   1   1 14703.7 697.926   1
   9  -1   1 15317.5 879.971   3
   9   1   1 13927.5 835.941   9
  -9  -1  -1 14922.6 699.833   4
  -9   1  -1 15396.9 773.217   1
  -9   1  -1 15287.8 864.687   5
  -9  -1  -1 15370.0 894.113   3
  -9   1  -1 14853.4 650.939   4
   9   1   1 14608.7 852.521   3
 -10   1  -1 73864.8 2333.79   4
 -10  -1  -1 77320.2 2731.98   3
 -10   1  -1 74279.6 2518.07   1
  10   1   1 78065.3 2677.05   9
  10  -1   1 73098.2 2615.93   9
 -10  -1  -1 79596.5 2666.71   5
  10  -1   1 76971.3 2563.87   1
 -10  -1  -1 79231.3 2431.83   4
 -10  -1  -1 78517.9 2663.89   9
  10   1   1 74065.4 2437.10   1
 -11   1  -1 781.427 193.646   1
  11  -1   1 531.341 210.270   9
  11  -1   1 454.043 229.269   1
 -11   1  -1 542.145 131.745   4
 -11  -1  -1 540.097 229.662   3
 -11  -1  -1 457.891 145.565   4
  11   1   1 459.236 211.589   9
  11   1   1 260.201 130.653   1
 -12  -1  -1 10432.3 630.097   4
  12  -1   1 9772.78 731.532   9
  12   1   1 11020.3 677.576   1
 -12   1  -1 11142.3 706.309   1
  12   1   1 10670.7 790.508   9
 -12  -1  -1 10664.0 826.772   3
 -12   1  -1 10885.9 577.705   4
  12  -1   1 10571.6 730.959   1
 -13  -1  -1 9297.23 598.468   4
  13  -1   1 9262.07 688.868   1
 -13  -1  -1 9927.23 813.912   3
  13  -1   1 9057.91 746.490   9
  13   1   1 8793.93 746.303   9
 -13   1  -1 8613.57 520.794   4
  13   1   1 8608.37 626.539   1
 -14  -1  -1 2241.79 293.891   4
 -14  -1  -1 2928.68 506.593   3
  14   1   1 2706.81 435.174   9
  14   1   1 2909.64 359.938   1
  14  -1   1 2452.17 380.000   1
  14  -1   1 2231.20 381.669   9
 -14   1  -1 2316.90 264.234   4
  15  -1   1 2682.74 435.608   9
 -15   1  -1 2348.31 290.232   4
 -15  -1  -1 2336.23 486.319   3
 -15  -1  -1 2433.74 312.561   4
  15   1   1 2740.52 457.668   9
  15   1   1 2414.57 372.151   1
  15  -1   1 1960.36 383.302   1
 -16  -1  -1 95.0760 132.858   4
  16   1   1-73.3459 192.836   1
  16   1   1-16.1767 201.344   9
  16  -1   1 525.028 258.108   1
 -16   1  -1 351.236 152.920   4
  16  -1   1 327.839 217.167   9
  17   1   1 3144.70 551.873   9
 -17   1  -1 4103.13 402.945   4
  17  -1   1 5156.68 651.375   9
  17   1   1 3679.27 472.786   1
  17  -1   1 4607.63 555.839   1
 -17  -1  -1 3964.11 416.723   4
  18   1   1 716.504 325.833   9
 -18  -1  -1 909.353 254.608   4
  18  -1   1 246.288 259.951   9
  18   1   1 497.014 226.611   1
  18  -1   1 567.880 266.703   1
  19  -1   1 2102.87 453.221   1
  19   1   1 2479.66 456.821   1
  19  -1   1 2405.42 501.935   9
  19   1   1 1617.40 429.794   9
  20  -1   1 768.376 334.599   1
  20   1   1 652.788 283.405   1
  20   1   1 130.432 240.840   9
  20   1   1 841.241 353.035   2
  21  -1   1 928.837 360.183   1
  21  -1   1 1345.77 418.404   9
  21   1   1 907.797 330.348   2
  21   1   1 764.875 351.613   9
  22   1   1 1400.68 447.757   9
  22  -1   1 667.190 338.210   9
  23  -1   1 279.652 298.338   9
  23   1   1 108.062 311.761   9
  23   2  -1 429.944 424.253   9
  23  -2  -1-86.2342 378.468   1
  23  -2  -1-74.3750 275.437   9
  22  -2  -1 3078.01 582.024   1
  22   2  -1 2630.64 608.866   9
  22  -2  -1 3166.84 581.689   9
  21   2  -1 970.782 390.894   9
  21  -2  -1 730.324 351.740   9
  21   2  -1 264.347 258.609   1
  21  -2  -1 131.614 336.079   1
  20  -2  -1 5177.32 705.864   9
  20   2  -1 6872.02 832.713   9
  20   2  -1 6229.83 696.295   1
  20  -2  -1 5844.12 747.189   1
  19  -2  -1 418.536 287.611   1
  19   2  -1-43.2483 280.086   9
  19  -2  -1 69.3225 248.879   9
  19   2  -1 179.896 211.108   1
  18  -2  -1 16156.4 1144.16   1
  18  -2  -1 15822.2 1180.91   9
  18   2  -1 18067.3 1121.73   1
 -18  -2   1 15766.9 894.110   4
  18   2  -1 16710.0 1261.14   9
  17   2  -1 1064.31 400.951   9
  17  -2  -1 750.401 298.159   9
  17   2  -1 754.207 259.080   1
  17  -2  -1 577.486 303.773   1
 -17  -2   1 171.158 275.151   3
 -17  -2   1 896.965 247.546   4
  16   2  -1 13596.6 923.750   1
  16  -2  -1 13157.7 1001.15   1
  16  -2  -1 13464.7 1006.12   9
 -16  -2   1 13297.1 794.976   4
 -16   2   1 13691.4 606.116   4
 -16  -2   1 15251.2 1121.42   3
  16   2  -1 14144.1 1113.99   9
  15   2  -1 1021.40 368.987   9
  15   2  -1 670.090 247.654   1
 -15  -2   1 511.388 339.866   3
  15  -2  -1 302.203 243.597   1
  15  -2  -1 687.334 317.462   9
 -15   2   1 334.999 119.695   4
 -15  -2   1 600.816 220.860   4
  14  -2  -1 8041.36 748.558   9
 -14  -2   1 8281.70 762.025   3
  14   2  -1 9169.09 813.415   9
 -14  -2   1 8731.80 595.332   4
  14   2  -1 9322.44 685.347   1
 -14   2   1 8060.30 423.443   4
  14  -2  -1 9175.88 761.643   1
 -13   2   1 8193.47 413.033   4
  13   2  -1 7595.41 489.154   4
 -13  -2   1 7853.86 704.124   3
  13   2  -1 7846.64 605.676   1
  13  -2  -1 7916.74 703.569   9
  13   2  -1 8043.45 735.202   9
  13  -2  -1 6974.71 687.352   1
 -13  -2   1 7631.44 546.406   4
  12   2  -1 12781.4 902.301   9
 -12  -2   1 13819.9 933.221   3
  12  -2  -1 12706.1 462.741  10
 -12  -2   1 14376.1 759.463   4
  12  -2  -1 13975.5 881.139   9
  12  -2  -1 15723.3 958.704   5
 -12   2   1 14872.8 586.679   4
  12   2  -1 14051.1 687.559   4
  12  -2  -1 15638.7 941.542   1
  12   2  -1 14263.8 804.760   1
 -11  -2   1 16337.4 782.398   4
 -11  -2   1 14936.0 520.311  10
 -11  -2   1 16632.3 984.792   3
  11   2  -1 15016.8 822.206   1
 -11  -2   1 15454.5 876.544   5
 -11   2   1 15284.2 894.819   1
 -11   2   1 15170.2 602.412   4
  11  -2  -1 14159.4 942.213   5
  11   2  -1 14657.8 937.371   9
  11  -2  -1 16786.1 957.641   1
  11   2  -1 15859.6 719.300   4
  10  -2  -1 18770.4 1011.34   5
 -10  -2   1 20350.7 1005.66   5
 -10  -2   1 20481.2 899.250   4
 -10  -2   1 17431.2 1002.89   3
  10  -2  -1 21941.2 1075.17   1
  10   2  -1 19783.3 1062.15   3
 -10  -2   1 18935.5 660.020  10
  10   2  -1 20047.4 926.339   1
  10   2  -1 19952.8 824.082   4
  10   2  -1 19657.6 1065.00   9
 -10   2   1 19534.1 1011.75   1
   9  -2  -1 6673.32 566.386   5
  -9   2   1 6940.31 539.470   1
   9   2  -1 7363.05 560.261   3
   9  -2  -1 7056.46 563.806   1
  -9  -2   1 6125.01 531.353   9
  -9  -2   1 6371.28 531.299   3
  -9  -2   1 7285.87 467.583   4
  -9   2   1 6147.40 519.499   5
   9   2  -1 6349.71 462.714   1
   9   2  -1 6796.20 412.124   4
   9   2  -1 5387.93 515.880   9
   9  -2  -1 6535.23 563.791   3
  -9  -2   1 6986.50 509.754   5
   8   2  -1 21209.6 844.891   4
   8   2  -1 22054.9 1035.81   9
  -8  -2   1 21444.0 1023.29   9
  -8  -2   1 23518.7 927.137   4
   8  -2  -1 19770.5 989.380   5
  -8  -2   1 21202.0 1013.09   3
  -8   2   1 21381.3 1008.83   1
   8   2  -1 21490.5 1030.14   3
  -8   2   1 19296.9 995.293   5
   8  -2  -1 21021.1 1023.13   1
   7  -2  -1 13163.1 744.275   5
   7   2  -1 11777.6 714.402   9
  -7   2   1 14161.2 754.182   5
  -7  -2   1 13309.1 718.436   3
   7  -2  -1 13330.7 745.212   1
  -7  -2   1 12147.7 705.447   9
  -7   2   1 12307.3 698.162   1
  -7  -2   1 15006.1 662.050   4
   7   2  -1 14440.4 743.774   3
   7   2  -1 13589.3 608.938   4
   6   2  -1 2407.79 212.584   4
  -6   2   1 2002.81 258.757   5
  -6   2   1 2219.74 267.683   1
   6  -2  -1 2098.29 273.694   1
   6   2  -1 2094.81 248.634   3
  -6  -2   1 2025.45 261.786   9
   6  -2  -1 1910.84 256.197   5
  -6  -2   1 1921.07 267.554   3
  -6  -2   1 1918.01 216.667   4
   6   2  -1 2027.55 283.734   9
  -5   2   1 148846. 4583.48   5
   5   2  -1 161849. 4562.70   3
   5  -2  -1 164719. 4618.89   1
  -5  -2   1 163495. 4585.22   9
  -5  -2   1 167264. 4517.14   4
   5  -2  -1 145634. 4566.10   5
  -5  -2   1 155510. 4566.08   3
   5   2  -1 165571. 4595.58   9
   5   2  -1 160348. 4471.46   4
  -5   2   1 161348. 4596.11   1
  -4  -2   1 396597. 10056.7   4
  -4   2   1 362474. 10099.5   1
   4   2  -1 377487. 10020.9   4
  -4   2   1 349464. 10084.7   5
   4  -2  -1 372010. 10112.5   1
  -4  -2   1 372323. 10060.2   3
   4   2  -1 375245. 10058.8   3
  -4  -2   1 366440. 10069.0   9
   4   2  -1 373755. 10089.0   9
   4   2  -1 384629. 10079.1   7
   4  -2  -1 356586. 10085.6   5
   3  -2  -1 700297. 18564.5   1
  -3  -2   1 696390. 18501.2   3
  -3   2   1 650485. 18534.0   5
   3  -2  -1 659182. 18538.6   5
   3   2  -1 716348. 18526.8   9
  -3   2   1 691688. 18552.2   1
   3   2  -1 701785. 18506.9   3
  -3  -2   1 734659. 18538.1   4
  -3   2   1 670424. 18430.9   4
   3   2  -1 725432. 18519.6   4
  -3  -2   1 726798. 18532.0   9
   3   2  -1 704088. 18503.5   7
   2   2  -1 1948.41 196.975   4
   2   2  -1 1792.83 167.032   7
  -2   2   1 1925.78 195.860   5
   2  -2  -1 1916.56 226.590   1
  -2  -2   1 1429.47 154.385   7
  -2   2   1 1630.09 171.261   4
  -2  -2   1 1762.19 150.246   8
  -2  -2   1 1891.28 173.225   3
  -2   2   1 1498.94 190.750   1
   2   2  -1 1567.40 169.639   3
   2  -2  -1 1411.26 185.137   5
  -2  -2   1 1787.25 174.671   9
  -1   2   1 28931.5 996.899   4
  -1  -2   1 31249.6 996.106   3
   1   2  -1 29794.1 914.976   8
   1  -2  -1 28753.0 1007.17   1
   1  -2  -1 29302.9 986.919   4
  -1   2   1 28922.0 1000.13   1
   0   2   1 52743.6 1580.33   4
   0  -2  -1 51039.6 1542.56   1
   0  -2  -1 47005.0 1571.77   3
   0  -2   1 53349.3 1501.24   5
   0   2  -1 51248.4 1450.34   6
   0  -2  -1 53422.6 1588.81   4
   0   2   1 49417.1 1540.27   1
   1  -2   1 117366. 3106.79   6
  -1   2  -1 115333. 3226.56   1
   1  -2   1 116293. 3158.56   5
   1   2   1 107793. 3128.66   1
  -1  -2  -1 112795. 3232.65   3
   1  -2   1 115262. 3224.19   1
  -1   2  -1 107889. 3167.92   5
  -1  -2  -1 115709. 3229.67   4
   1   2   1 111248. 3203.92   4
   1   2   1 109267. 3217.79   3
  -2  -2  -1 111172. 3079.62   3
   2  -2   1 99130.6 3030.52   5
  -2  -2  -1 105567. 3066.43   7
  -2  -2  -1 116706. 3079.29   4
   2   2   1 101209. 3056.15   7
   2   2   1 109990. 3048.01   4
   2  -2   1 110923. 3086.67   1
   2   2   1 112068. 3085.66   3
  -2   2  -1 100712. 3035.63   5
  -2  -2  -1 102710. 2867.18   2
  -3  -2  -1 14717.3 636.012   4
   3   2   1 13235.9 600.156   4
   3   2   1 12437.2 472.254   2
  -3   2  -1 14011.9 649.746   1
  -3  -2  -1 12734.9 636.067   7
   3  -2   1 14583.4 661.005   1
   3   2   1 13052.8 649.463   3
  -3  -2  -1 13049.2 629.551   9
  -3  -2  -1 12746.0 476.665   2
  -3  -2  -1 13539.8 648.753   3
   3   2   1 14258.5 660.349   7
  -4   2  -1 21.7768 88.3696   5
  -4   2  -1 58.3682 100.991   1
   4  -2   1 63.1320 114.533   5
   4   2   1 137.609 63.9192   2
  -4  -2  -1 177.703 112.824   9
   4  -2   1 98.8359 151.810   1
   4   2   1-188.222 141.356   7
   4   2   1-18.0797 83.7617   4
   4   2   1 156.184 118.183   3
  -4  -2  -1 49.7161 109.560   4
  -4  -2  -1-83.4199 125.653   3
   5   2   1 29780.6 1083.30   4
   5   2   1 29834.8 1187.22   9
  -5  -2  -1 31250.0 1121.64   4
  -5  -2  -1 30880.3 1198.88   3
  -5   2  -1 32632.6 1172.27   1
   5  -2   1 30370.7 1163.53   5
   5  -2   1 31678.3 1181.81   1
  -5  -2  -1 31192.1 1188.11   9
   5   2   1 28544.6 1203.10   7
   5   2   1 30493.7 1187.90   3
  -5   2  -1 30059.5 1152.93   5
   5   2   1 28116.8 966.604   2
  -6   2  -1 47470.7 1680.08   5
   6   2   1 46670.1 1688.04   9
   6  -2   1 48291.7 1683.16   5
   6   2   1 44359.8 1535.46   4
   6   2   1 43699.6 1453.43   2
  -6  -2  -1 46404.1 1676.74   3
  -6  -2  -1 45262.3 1653.29   9
  -6  -2  -1 49314.9 1590.93   4
   6   2   1 46767.8 1683.74   3
   6  -2   1 46434.2 1648.98   1
  -6   2  -1 49528.3 1653.83   1
   7  -2   1 14635.2 827.463   5
  -7   2  -1 19048.5 862.852   1
  -7  -2  -1 17448.5 889.630   3
   7   2   1 16617.4 879.531   9
   7   2   1 18170.8 768.387   4
  -7   2  -1 17015.7 856.428   5
  -7  -2  -1 17768.6 859.867   9
   7  -2   1 17425.8 859.839   1
   7  -2   1 16936.8 877.092   3
   7   2   1 15783.1 859.695   3
   7   2   1 16875.1 692.560   1
  -7  -2  -1 18353.9 800.888   4
   7   2   1 16384.7 706.576   2
  -8  -2  -1 28044.2 1105.84   4
  -8  -2  -1 25938.0 1192.92   9
   8  -2   1 25704.4 1185.10   1
   8  -2   1 27989.6 1235.77   5
   8   2   1 24131.6 1168.65   9
   8   2   1 27109.2 1007.32   1
   8   2   1 27229.6 1222.72   3
  -8   2  -1 27931.0 1164.52   1
  -8   2  -1 28971.1 1240.84   5
  -8  -2  -1 26068.1 1215.89   3
   8  -2   1 28477.7 1249.89   3
   8   2   1 25928.5 1045.26   4
   9   2   1 65710.5 2119.49   1
  -9  -2  -1 63419.0 2386.78   3
   9  -2   1 68924.8 2350.46   1
   9   2   1 63620.7 2348.36   9
   9   2   1 69300.9 2422.07   3
   9  -2   1 64544.0 2284.10   9
  -9   2  -1 69559.4 2311.02   1
  -9   2  -1 69999.0 2422.60   5
   9  -2   1 63267.4 2388.01   3
  -9  -2  -1 66914.2 2362.40   9
  -9  -2  -1 70690.1 2242.72   4
   9   2   1 67245.6 2171.43   4
  10   2   1 15286.8 727.758   1
 -10   2  -1 16350.3 856.706   1
  10   2   1 15445.3 742.959   4
  10  -2   1 14052.2 817.915   9
  10  -2   1 13194.7 522.659  10
  10   2   1 14514.9 897.184   9
 -10  -2  -1 15571.8 788.487   4
 -10  -2  -1 13297.5 882.325   3
  10  -2   1 15276.5 870.610   1
 -11  -2  -1 6389.64 623.713   3
  11  -2   1 5733.91 552.722   1
  11  -2   1 6632.41 567.469   9
  11   2   1 6106.33 443.574   4
 -11  -2  -1 5895.96 249.906  10
  11  -2   1 6028.49 273.380  10
 -11  -2  -1 6133.43 483.438   4
  11   2   1 6701.68 460.379   1
  11   2   1 4748.84 511.095   9
 -11   2  -1 6530.39 536.968   1
  12   2   1 16032.2 1008.26   9
 -12   2  -1 16400.1 758.509   4
 -12  -2  -1 14124.1 1007.01   3
  12  -2   1 16333.2 964.390   9
 -12  -2  -1 17482.8 888.378   4
  12   2   1 16767.0 830.894   4
  12   2   1 16555.1 838.895   1
  12  -2   1 16224.2 966.313   1
 -13  -2  -1 4314.50 427.680   4
  13   2   1 4983.81 441.779   1
 -13  -2  -1 3304.28 485.667   3
  13   2   1 4388.11 544.586   9
  13  -2   1 4050.80 488.834   9
 -13   2  -1 3853.54 334.870   4
  13  -2   1 4962.19 529.335   1
  14  -2   1 17884.5 1104.36   9
 -14  -2  -1 19578.1 1005.66   4
  14   2   1 20025.4 1004.53   1
  14  -2   1 17760.2 1107.54   1
  14   2   1 18266.1 1198.46   9
 -14  -2  -1 19539.8 1243.04   3
 -14   2  -1 18459.5 849.438   4
 -15   2  -1 638.201 154.809   4
 -15  -2  -1 860.879 329.273   3
 -15  -2  -1 942.591 239.420   4
  15  -2   1 807.196 280.175   9
  15   2   1 944.606 244.357   1
  15   2   1 589.231 298.107   9
  15  -2   1 277.391 215.868   1
 -16  -2  -1 7637.20 594.979   4
  16  -2   1 7337.54 738.157   1
  16   2   1 9322.25 853.059   9
  16   2   1 9097.09 721.228   2
  16   2   1 7350.15 621.061   1
 -16   2  -1 7156.26 501.125   4
 -16  -2  -1 8249.60 837.388   3
  16  -2   1 7513.04 757.250   9
  17   2   1 1903.13 340.630   1
  17   2   1 2548.04 490.732   9
 -17  -2  -1 2377.25 509.678   3
 -17   2  -1 2271.12 291.664   4
  17  -2   1 3244.04 525.065   9
  17   2   1 2168.93 383.966   2
 -17  -2  -1 2760.37 385.036   4
  17  -2   1 2325.87 453.539   1
  18  -2   1 9378.89 857.249   1
 -18  -2  -1 8253.01 900.273   3
  18   2   1 9401.63 780.342   2
  18   2   1 9042.50 738.708   1
  18  -2   1 10362.7 909.524   9
  18   2   1 8542.24 897.024   9
 -18  -2  -1 8763.54 699.198   4
  19   2   1 248.102 177.948   1
  19  -2   1 498.313 350.883   1
  19   2   1 104.527 268.653   9
  19  -2   1-60.8404 248.260   9
  19   2   1-25.3569 205.650   2
  20   2   1 1393.68 442.197   9
  20  -2   1 1004.07 358.961   9
  20  -2   1 1068.54 359.910   1
  20   2   1 819.869 287.406   2
  21   2   1 251.298 321.904   9
  21  -2   1 544.522 384.975   9
  21  -2   1 890.388 365.068   1
  22  -2   1 1058.61 396.745   9
  22   2   1 904.622 422.941   9
  23  -2   1 2319.40 557.285   9
  23  -3  -1 1765.49 545.601   1
  23  -3  -1 2603.76 615.353   9
  22  -3  -1-173.655 285.761   9
  22   3  -1 83.3975 281.082   9
  22  -3  -1 42.9115 341.117   1
  21   3  -1 1927.75 552.829   9
  21  -3  -1 1496.99 429.665   1
  21  -3  -1 2110.23 535.152   9
  20  -3  -1 642.931 329.011   9
  20   3  -1 1613.86 370.115   1
  20   3  -1 1620.78 471.490   9
 -20  -3   1 1754.07 476.117   3
  20  -3  -1 1013.16 324.424   1
 -19  -3   1 4240.46 694.884   3
  19   3  -1 4257.90 632.447   9
  19  -3  -1 4714.27 667.418   9
  19  -3  -1 3838.38 612.171   1
  19   3  -1 5521.84 582.457   2
  19   3  -1 5759.12 612.354   1
  18   3  -1 285.970 330.229   9
  18   3  -1 138.087 202.601   1
 -18  -3   1-152.450 283.625   3
 -18  -3   1-88.4741 199.701   4
  18  -3  -1-380.104 314.175   9
  18  -3  -1-140.124 280.958   1
  17  -3  -1 11860.0 1003.32   1
 -17  -3   1 12353.5 1070.26   3
  17   3  -1 12460.8 884.155   1
 -17  -3   1 12845.1 825.134   4
  17   3  -1 12007.2 1054.40   9
  17  -3  -1 12732.1 1022.96   9
 -16  -3   1 16145.7 922.101   4
  16  -3  -1 13981.5 1086.24   9
 -16   3   1 15195.3 653.037   4
 -16  -3   1 15105.9 1135.48   3
  16   3  -1 15157.0 957.065   1
  16   3  -1 16627.6 1210.59   9
  16  -3  -1 15541.3 1129.22   1
  15  -3  -1 1125.84 95.8698  10
  15  -3  -1 1308.09 375.752   9
 -15  -3   1 1904.18 312.123   4
  15   3  -1 1291.35 376.167   9
 -15  -3   1 1344.03 326.534   3
  15   3  -1 1302.99 265.839   1
  15  -3  -1 1160.52 89.5651  10
 -15   3   1 1793.80 189.173   4
  15  -3  -1 1804.40 414.104   1
  15   3  -1 1333.31 220.588   4
 -14  -3   1 4852.03 566.106   3
 -14   3   1 4534.36 307.080   4
  14   3  -1 4407.13 469.623   1
  14   3  -1 4706.57 601.211   9
  14  -3  -1 5351.20 606.384   1
  14   3  -1 4137.56 390.899   4
  14  -3  -1 3745.09 508.246   9
 -14  -3   1 4283.99 439.618   4
 -14  -3   1 4089.27 216.059  10
  13   3  -1 7863.70 542.976   4
 -13   3   1 8016.38 432.699   4
  13   3  -1 7627.89 733.801   9
 -13  -3   1 7252.54 717.416   3
 -13  -3   1 8826.23 620.988   4
  13  -3  -1 7586.43 700.105   5
 -13  -3   1 8093.72 375.413  10
  13   3  -1 8892.84 631.863   1
  13  -3  -1 8950.64 762.310   1
  12  -3  -1 1679.54 374.055   5
  12   3  -1 1246.49 292.205   9
  12   3  -1 1708.70 273.140   1
  12   3  -1 2107.60 268.272   4
  12  -3  -1 1726.73 322.984   1
 -12  -3   1 1885.10 405.542   3
 -12  -3   1 1460.90 271.577   4
  11   3  -1 122.326 205.176   9
  11  -3  -1-13.6796 183.272   5
  11   3  -1 13.7489 110.227   4
 -11  -3   1 170.936 161.443   4
 -11  -3   1 133.347 195.401   3
  11  -3  -1 459.314 242.737   1
  11   3  -1 86.6003 139.483   1
  10   3  -1 14.6132 91.6457   4
  10   3  -1-89.7548 171.829   9
  10  -3  -1-61.1900 197.794   1
  10  -3  -1 44.7159 170.979   5
 -10  -3   1-169.614 204.868   3
 -10  -3   1-235.448 182.726   4
  -9  -3   1 20473.7 947.644   4
   9   3  -1 18583.4 863.483   4
   9  -3  -1 19971.6 1053.97   1
   9   3  -1 20276.4 1034.60   3
   9  -3  -1 18620.9 1014.12   5
   9   3  -1 18959.9 1039.20   9
  -9  -3   1 19358.3 1024.76   9
  -9   3   1 20575.7 1086.07   5
  -9  -3   1 17266.2 977.685   3
  -9   3   1 19686.9 1023.11   1
  -8  -3   1 103.378 144.073   9
   8   3  -1 35.8626 103.031   4
   8   3  -1 200.219 179.958   9
  -8   3   1 424.987 204.362   1
   8  -3  -1 157.333 221.992   1
   8   3  -1-24.5589 150.947   3
  -8  -3   1 179.103 186.814   3
  -8  -3   1 58.3133 173.482   4
   8  -3  -1-4.24813 179.971   5
  -8   3   1-39.2298 137.488   5
  -7  -3   1 359.314 179.696   3
  -7   3   1 527.663 176.865   5
   7  -3  -1 515.825 241.737   1
   7   3  -1 223.033 176.392   7
   7   3  -1 36.0381 182.817   9
   7   3  -1 603.793 179.267   3
   7   3  -1 325.241 139.748   4
  -7  -3   1 146.180 146.019   9
   7  -3  -1 329.512 192.382   5
  -7   3   1 253.446 175.607   1
  -7  -3   1 695.911 207.287   4
  -6  -3   1 109203. 3269.57   4
  -6  -3   1 110659. 3307.23   9
  -6   3   1 109374. 3335.34   1
   6  -3  -1 104736. 3345.46   1
   6   3  -1 103019. 3281.36   3
   6   3  -1 106004. 3198.15   4
  -6   3   1 107303. 3330.77   5
   6  -3  -1 97583.4 3267.45   5
   6   3  -1 106525. 3305.58   9
  -6  -3   1 108292. 3288.33   3
   6   3  -1 105663. 3304.49   7
   5  -3  -1 377894. 10530.1   1
  -5   3   1 394075. 10526.8   5
  -5   3   1 380683. 10503.6   1
  -5  -3   1 370019. 10438.4   3
   5   3  -1 386399. 10463.6   3
   5  -3  -1 374832. 10499.9   5
   5   3  -1 387574. 10475.5   9
  -5  -3   1 391508. 10453.8   4
   5   3  -1 369686. 10432.2   7
  -5  -3   1 383912. 10475.8   9
   5   3  -1 384197. 10411.0   4
  -4  -3   1 297013. 8211.26   9
   4   3  -1 301138. 8216.31   7
   4   3  -1 304859. 8223.27   4
  -4  -3   1 290203. 8203.06   3
  -4  -3   1 305228. 8250.05   4
   4  -3  -1 304045. 8301.07   1
  -4   3   1 289264. 8279.32   5
  -4   3   1 288119. 8265.03   1
   4  -3  -1 305168. 8290.56   5
   4   3  -1 303055. 8223.40   3
  -4   3   1 291628. 8131.26   4
  -4  -3   1 301172. 8210.61   7
  -3  -3   1 46972.0 1551.58   4
  -3  -3   1 41029.2 1446.62   7
  -3  -3   1 41001.6 1470.01   3
   3   3  -1 45378.6 1506.56   3
   3  -3  -1 41796.7 1530.36   5
  -3   3   1 41480.1 1427.95   4
  -3   3   1 42762.7 1518.34   1
  -3  -3   1 41903.6 1450.08   9
   3  -3  -1 42122.7 1524.72   1
  -3   3   1 39435.1 1472.64   5
  -3  -3   1 45341.0 1353.50   8
   3   3  -1 46366.3 1516.49   4
   3   3  -1 44157.6 1466.25   7
  -2  -3   1 1120.89 173.766   3
   2  -3  -1 833.586 194.551   1
   2  -3  -1 872.903 178.037   5
  -2   3   1 696.847 161.907   1
   2   3  -1 826.100 114.742   8
  -2  -3   1 992.286 157.803   7
  -2   3   1 647.679 157.138   4
   2   3  -1 1013.66 172.186   3
   2   3  -1 1260.92 197.167   4
  -1  -3   1 581.707 136.402   3
  -1   3   1 363.992 131.469   4
   1  -3  -1 437.845 146.303   4
   1  -3  -1 384.808 139.167   1
   1   3  -1 544.351 161.608   4
  -1   3   1 152.352 128.677   1
   0   3  -1 358.395 73.5046   6
   0   3  -1 196.558 110.510   1
   0   3   1 255.978 121.453   1
   0  -3  -1 242.815 137.133   4
   0  -3   1 206.371 96.9424   5
   0  -3  -1 343.921 137.692   1
   0   3   1 388.818 139.152   4
   1   3   1 2028.87 228.393   4
  -1   3  -1 1914.74 195.540   5
   1  -3   1 1625.54 142.208   6
   1   3   1 1513.76 201.087   3
  -1  -3  -1 1902.50 242.732   4
   1  -3   1 1537.78 191.095   5
   1  -3   1 1901.74 233.297   1
  -1   3  -1 2061.15 241.946   1
  -1  -3  -1 1578.82 231.487   3
   1   3   1 1524.68 178.236   1
   2   3   1 2.69624 121.050   3
  -2  -3  -1 512.728 167.763   4
  -2   3  -1 169.696 107.606   5
   2  -3   1 265.266 129.312   1
   2   3   1 261.776 121.930   4
   2  -3   1 11.0998 97.8975   5
  -2  -3  -1 39.3797 103.908   7
  -2   3  -1 180.408 133.768   1
   2   3   1 82.6594 93.1265   1
  -2  -3  -1-121.233 124.441   3
  -3   3  -1 1.46129 129.143   1
  -3  -3  -1-111.216 113.602   7
   3   3   1-41.3244 128.099   3
  -3  -3  -1-59.6762 138.788   4
   3  -3   1 124.387 157.955   1
  -3  -3  -1-18.5590 128.401   3
   3   3   1-124.800 138.097   7
  -3  -3  -1 0.84426 44.0408   2
   3   3   1 103.936 104.367   4
  -3   3  -1-37.4488 105.191   5
   3  -3   1 25.8818 117.096   5
  -4  -3  -1 61071.9 2047.28   3
   4   3   1 63626.9 1995.71   4
  -4  -3  -1 61570.1 2026.38   9
  -4  -3  -1 62586.7 2063.05   7
  -4  -3  -1 56968.1 1706.61   2
  -4   3  -1 58268.5 1994.50   5
   4  -3   1 65345.1 2026.27   5
   4  -3   1 64621.6 2079.14   1
  -4   3  -1 64100.0 2061.65   1
  -4  -3  -1 67312.8 2051.05   4
   4   3   1 58394.4 2029.07   7
   4   3   1 62844.1 2065.17   3
   5  -3   1 7230.01 518.319   1
   5   3   1 7982.74 523.626   3
  -5   3  -1 7293.99 506.183   1
  -5  -3  -1 7876.12 503.339   4
  -5   3  -1 7466.20 502.266   5
   5   3   1 7127.43 467.061   4
  -5  -3  -1 6866.06 496.673   9
   5  -3   1 7335.27 502.793   5
  -5  -3  -1 7363.49 512.077   3
   5   3   1 6986.88 303.774   2
   5   3   1 6617.66 518.801   7
   6  -3   1 120447. 3629.34   5
  -6   3  -1 122087. 3623.75   5
   6   3   1 120913. 3641.18   3
   6  -3   1 123451. 3666.30   1
   6   3   1 108783. 3231.76   2
   6   3   1 116970. 3502.41   4
   6   3   1 115908. 3660.20   7
  -6  -3  -1 122998. 3575.97   4
  -6   3  -1 117578. 3608.42   1
  -6  -3  -1 115825. 3593.55   9
  -6  -3  -1 122089. 3646.31   3
   7   3   1 42329.9 1371.17   2
   7   3   1 43834.4 1572.17   4
  -7  -3  -1 42939.4 1689.28   9
   7  -3   1 44487.2 1721.43   1
   7  -3   1 45030.3 1716.78   5
  -7  -3  -1 44093.0 1735.63   3
  -7   3  -1 41661.5 1660.15   5
  -7  -3  -1 47708.9 1659.28   4
  -7   3  -1 43719.3 1680.15   1
   7   3   1 45821.7 1722.51   3
   7   3   1 46122.4 1756.66   7
  -8   3  -1 16246.0 863.624   1
  -8  -3  -1 15831.7 826.009   4
  -8   3  -1 16036.1 885.211   5
  -8  -3  -1 14868.9 873.859   9
   8   3   1 14216.1 621.021   2
   8   3   1 14827.8 882.548   3
   8   3   1 14599.0 747.439   4
   8   3   1 15600.9 906.064   7
   8   3   1 13985.1 859.310   9
   8  -3   1 16602.6 906.494   5
   8  -3   1 15398.9 898.584   1
  -8  -3  -1 14746.4 875.603   3
   9   3   1 1370.34 199.977   1
   9  -3   1 1577.52 309.723   1
  -9  -3  -1 1571.06 326.138   3
  -9  -3  -1 1761.24 267.633   4
   9   3   1 1674.30 232.106   4
   9   3   1 1501.46 319.098   7
   9   3   1 1411.08 185.487   2
   9  -3   1 956.702 255.855   5
   9   3   1 1297.72 290.718   9
  -9   3  -1 1620.21 288.667   1
  10   3   1 5396.65 554.780   9
  10  -3   1 6084.09 610.550   5
 -10   3  -1 6397.31 554.736   1
 -10  -3  -1 5619.85 562.272   3
  10   3   1 6182.60 603.625   7
  10   3   1 5647.69 396.538   2
  10  -3   1 6910.11 601.206   1
 -10  -3  -1 6617.49 529.196   4
  10   3   1 6324.06 465.718   4
  10   3   1 5830.37 423.732   1
  11  -3   1 2717.88 417.821   1
 -11  -3  -1 2388.82 324.477   4
  11   3   1 1935.30 361.817   9
  11   3   1 2162.35 289.734   4
  11   3   1 2018.69 266.258   2
 -11  -3  -1 2554.48 416.218   3
  11   3   1 2323.57 277.958   1
  12  -3   1 4179.75 506.155   1
  12   3   1 4185.10 375.790   1
  12   3   1 3357.84 365.249   4
 -12  -3  -1 3578.43 487.883   3
  12  -3   1 3599.60 440.380   9
  12   3   1 3716.00 354.625   2
  12   3   1 3627.41 479.033   9
 -12  -3  -1 3521.14 397.045   4
 -13  -3  -1 12072.8 776.500   4
  13   3   1 11314.7 683.431   1
  13   3   1 12083.7 924.967   9
 -13  -3  -1 12817.1 955.490   3
  13   3   1 11409.4 676.237   2
  13  -3   1 11193.6 826.679   9
  13  -3   1 11571.9 873.196   1
  13   3   1 11061.1 700.112   4
  13  -3   1 10370.3 462.933  10
  14   3   1 11992.9 721.296   2
  14  -3   1 10844.0 856.915   1
  14  -3   1 11040.1 826.465   9
 -14   3  -1 10266.1 618.112   4
  14   3   1 11665.9 927.006   9
  14   3   1 11449.7 709.720   1
  14  -3   1 10701.7 424.101  10
 -14  -3  -1 10199.8 902.344   3
 -14  -3  -1 11400.2 777.319   4
 -15  -3  -1 20715.4 1117.01   4
 -15   3  -1 19565.8 903.592   4
  15   3   1 20668.1 1303.62   9
  15  -3   1 19166.5 1211.50   1
  15   3   1 19526.3 1022.67   1
  15   3   1 20412.0 1062.13   2
  15  -3   1 19843.4 1208.60   9
 -15  -3  -1 18459.3 1308.75   3
 -16   3  -1 2266.56 283.059   4
 -16  -3  -1 3232.28 428.117   4
  16   3   1 2677.79 355.607   1
  16   3   1 2654.63 368.493   2
  16   3   1 2552.67 487.397   9
  16  -3   1 2258.14 435.212   1
 -16  -3  -1 2418.98 492.487   3
  16  -3   1 2222.44 438.479   9
 -17  -3  -1 4618.31 708.392   3
 -17  -3  -1 5441.97 566.979   4
  17   3   1 5024.69 635.575   9
  17   3   1 3936.10 477.946   2
 -17   3  -1 4386.99 384.322   4
  17  -3   1 4119.03 571.766   9
  17   3   1 5509.20 542.036   1
  17  -3   1 3755.25 551.538   1
 -18  -3  -1 336.931 245.171   4
 -18  -3  -1 601.911 323.083   3
  18   3   1 99.6200 214.714   2
  18  -3   1 421.356 314.763   1
  18  -3   1 77.9553 238.938   9
  18   3   1 222.176 173.618   1
  18   3   1 428.495 296.202   9
  19  -3   1 1307.83 432.348   1
  19   3   1 702.036 422.605   9
 -19  -3  -1 645.640 376.922   3
  19   3   1 532.074 256.523   2
  19  -3   1 564.215 300.651   9
  20   3   1 2441.75 514.580   9
 -20  -3  -1 1899.49 445.506   3
  20  -3   1 1891.46 449.896   9
  20  -3   1 1653.00 411.495   1
  20   3   1 1540.20 456.739   7
  21  -3   1 645.248 293.013   9
  21   3   1 142.761 336.908   7
  21   3   1 352.001 284.417   9
  21  -3   1 36.4921 303.104   1
  22  -3   1 667.836 345.312   9
  22  -3   1-548.831 381.920   1
  22   3   1 289.459 333.493   9
  22  -4  -1 1819.04 571.287   1
  22   4  -1 2098.57 511.321   9
  22  -4  -1 1604.35 489.953   9
  22   4  -1 1125.25 468.462   7
  21  -4  -1-0.30402 289.663   1
  21   4  -1 903.120 367.017   9
 -21  -4   1 557.898 345.941   3
  21   4  -1 361.500 293.126   7
  21  -4  -1 730.346 362.180   9
  20  -4  -1 741.716 365.333   1
  20   4  -1-391.326 322.685   9
  20   4  -1 1291.94 495.040   7
 -20  -4   1 139.735 364.431   3
  20  -4  -1 1123.46 404.719   9
 -19  -4   1 1387.17 457.395   3
  19  -4  -1 1536.48 401.073   9
  19   4  -1 1671.66 477.771   9
  19   4  -1 1034.96 281.300   1
  19   4  -1 1483.99 461.021   7
  19  -4  -1 1528.98 479.312   1
  18  -4  -1 4416.78 642.507   1
  18   4  -1 4718.67 692.797   9
  18   4  -1 5103.71 561.703   1
  18  -4  -1 4931.58 678.691   9
 -18  -4   1 5959.67 592.373   4
  18   4  -1 4984.76 760.583   7
 -18  -4   1 4992.73 691.198   3
  17  -4  -1 354.907 282.251   1
  17  -4  -1 277.111 257.784   9
  17   4  -1 381.262 323.062   9
 -17  -4   1 398.960 253.655   4
  17   4  -1 261.166 140.137   2
  17   4  -1 263.782 210.916   1
 -17  -4   1 375.829 302.528   3
  17   4  -1 1106.84 430.380   7
  16   4  -1 740.900 189.258   2
  16   4  -1 517.948 322.810   9
  16   4  -1 803.606 254.832   1
  16  -4  -1 600.933 310.169   1
  16   4  -1 426.578 278.722   7
 -16  -4   1 747.766 295.857   4
 -16  -4   1 1042.39 364.175   3
 -16   4   1 802.407 145.707   4
  16  -4  -1 671.737 284.476   9
  15   4  -1 7000.55 611.053   1
  15   4  -1 8220.07 831.525   7
  15   4  -1 6767.34 750.572   9
  15  -4  -1 6479.09 732.104   1
  15   4  -1 6807.40 501.447   2
 -15  -4   1 6511.75 630.207   4
 -15  -4   1 7141.78 381.889  10
 -15   4   1 6868.27 423.292   4
  15  -4  -1 7117.44 778.591   5
 -15  -4   1 7998.35 818.508   3
  14  -4  -1 273.943 233.632   5
  14   4  -1 760.539 182.884   2
 -14  -4   1 924.565 164.319  10
 -14  -4   1 1185.31 305.452   3
 -14  -4   1 981.246 277.832   4
  14  -4  -1 977.507 369.290   1
  14   4  -1 898.650 245.293   1
  14   4  -1 678.955 347.733   7
  14   4  -1 577.844 292.891   9
 -13  -4   1 990.693 255.759   4
  13   4  -1 941.517 161.217   2
  13  -4  -1 1316.89 381.421   1
 -13  -4   1 868.751 301.605   3
  13   4  -1 1144.76 247.095   1
  13  -4  -1 858.676 294.559   5
  13   4  -1 941.925 206.898   4
  13   4  -1 748.304 308.087   7
  13   4  -1 623.612 269.348   9
 -12  -4   1 12007.9 919.897   3
  12   4  -1 12871.0 760.818   4
 -12  -4   1 14176.1 872.312   4
  12   4  -1 13576.0 961.954   9
  12   4  -1 12380.6 953.092   7
  12  -4  -1 11581.6 905.103   5
  12   4  -1 13471.6 630.812   2
  12  -4  -1 13722.5 964.723   1
  11  -4  -1 381.509 210.219   1
 -11  -4   1 163.974 208.939   3
  11   4  -1 281.276 221.533   7
  11   4  -1-5.33080 189.077   9
  11   4  -1 267.541 107.219   2
  11   4  -1 143.212 115.273   4
 -11  -4   1 36.3131 178.761   4
  11  -4  -1 382.395 225.594   5
  10  -4  -1 5206.39 576.374   1
  10   4  -1 5341.95 571.274   9
  10  -4  -1 5609.21 567.203   5
  10   4  -1 4878.83 288.810   2
  10   4  -1 5217.02 451.600   4
 -10  -4   1 4583.82 502.114   3
 -10  -4   1 5043.37 487.610   4
  10   4  -1 4360.33 503.344   7
   9  -4  -1 1296.71 325.423   1
   9  -4  -1 809.438 246.201   5
   9   4  -1 1384.98 295.313   9
  -9  -4   1 1536.40 293.418   3
   9   4  -1 1403.29 130.816   2
  -9  -4   1 960.242 274.683   4
   9   4  -1 1281.26 263.833   7
   9   4  -1 1370.49 240.693   4
   8   4  -1 41817.7 1594.36   4
  -8  -4   1 41983.2 1710.00   9
   8   4  -1 38966.5 1676.08   7
   8   4  -1 40894.1 1203.71   2
   8  -4  -1 44733.4 1804.71   1
  -8   4   1 44717.4 1758.31   1
  -8   4   1 41632.9 1740.87   5
   8  -4  -1 44154.9 1764.85   5
  -8  -4   1 46280.8 1698.82   4
   8   4  -1 39719.1 1685.67   9
   8   4  -1 45552.4 1741.35   3
  -8  -4   1 44069.1 1728.39   3
   7   4  -1 14495.5 844.057   3
  -7   4   1 15755.0 889.145   1
  -7  -4   1 15940.8 864.160   3
  -7   4   1 16309.0 917.154   5
   7   4  -1 12862.8 808.126   7
   7  -4  -1 14881.6 896.599   1
   7  -4  -1 16639.7 916.942   5
  -7  -4   1 15234.2 841.534   4
  -7  -4   1 14806.6 847.695   9
   7   4  -1 15019.0 796.220   4
   6   4  -1 781.884 235.831   7
   6  -4  -1 794.501 296.987   1
  -6  -4   1 1181.86 255.760   3
  -6   4   1 944.043 258.106   1
   6  -4  -1 584.529 238.818   5
   6   4  -1 961.286 230.783   3
  -6   4   1 728.734 210.989   5
  -6  -4   1 705.832 194.637   9
  -6  -4   1 864.795 262.102   4
   6   4  -1 998.688 222.414   4
  -5   4   1 11895.5 738.453   1
  -5  -4   1 13538.5 778.184   4
   5   4  -1 12318.3 708.132   4
   5  -4  -1 12041.3 746.714   5
  -5  -4   1 12511.0 714.827   7
  -5  -4   1 12375.8 706.754   9
  -5   4   1 13036.5 753.615   5
   5  -4  -1 14423.7 809.803   1
   5   4  -1 11751.0 715.889   7
  -5   4   1 13054.6 682.411   4
  -5  -4   1 12885.2 740.572   3
   5   4  -1 13182.1 726.005   3
  -4  -4   1 9951.72 601.067   7
   4  -4  -1 11325.2 680.848   5
  -4   4   1 10301.2 639.899   5
   4   4  -1 11802.6 660.672   3
  -4  -4   1 11650.0 692.902   4
  -4  -4   1 11113.4 631.086   9
  -4   4   1 11357.0 680.678   1
  -4  -4   1 10868.9 640.178   3
  -4   4   1 10203.1 600.667   4
  -4  -4   1 11439.1 519.223   8
   4   4  -1 12214.1 681.537   4
   4  -4  -1 10962.5 693.928   1
   3   4  -1 963.011 217.604   4
  -3  -4   1 797.125 187.222   7
   3  -4  -1 588.055 170.344   5
  -3  -4   1 417.993 100.076   8
   3   4  -1 855.049 198.336   3
  -3   4   1 319.148 161.628   1
   3  -4  -1 668.924 211.101   1
  -3   4   1 637.490 182.810   4
  -3  -4   1 771.924 203.804   3
   2  -4  -1 46146.8 1646.11   1
   2   4  -1 44542.7 1398.40   8
   2   4  -1 45451.7 1661.97   4
   2  -4  -1 48814.2 1638.24   5
  -2   4   1 42918.0 1614.26   1
  -2   4   1 45557.6 1607.86   4
  -2  -4   1 44182.4 1614.97   3
   1  -4  -1 5574.77 448.496   4
   1   4  -1 5852.09 447.397   4
  -1   4   1 5157.08 417.792   4
  -1  -4   1 6331.26 457.472   3
  -1   4   1 5861.25 440.902   1
   1  -4  -1 5331.96 429.245   1
   0   4   1 25308.8 1062.57   4
   0  -4  -1 25279.3 1013.82   1
   0   4  -1 26539.4 1066.48   1
   0   4  -1 23603.5 787.451   6
   0   4   1 24490.9 1019.53   1
   0  -4  -1 25427.2 1081.15   4
   0  -4   1 25995.4 961.467   5
   0  -4  -1 25192.1 1070.24   3
   0   4  -1 26578.7 1113.22   4
   1   4   1 1286.23 217.703   4
   1  -4   1 1517.00 206.846   5
   1  -4   1 1434.06 140.222   6
  -1  -4  -1 1431.09 259.980   4
  -1  -4  -1 1387.74 257.303   3
   1   4   1 1140.53 187.466   1
  -1   4  -1 903.288 218.782   1
   2  -4   1 18657.4 697.228   6
  -2   4  -1 17587.9 801.255   5
   2   4   1 17008.1 780.026   1
  -2  -4  -1 18001.1 874.087   3
  -2  -4  -1 18169.9 894.743   4
  -2   4  -1 17384.1 862.609   1
   2  -4   1 18929.7 826.635   5
   2   4   1 19283.7 892.077   3
   2  -4   1 18406.7 872.946   1
   2   4   1 18949.7 878.641   4
  -3   4  -1 663.133 195.265   1
  -3  -4  -1 648.382 177.193   3
  -3  -4  -1 704.782 184.126   7
  -3   4  -1 1021.93 185.840   5
  -3  -4  -1 804.464 229.965   4
   3  -4   1 648.416 179.769   5
   3  -4   1 1060.78 264.689   1
   3   4   1 794.352 177.210   4
   3   4   1 681.223 175.992   3
  -4  -4  -1 1346.72 243.156   3
  -4  -4  -1 1272.83 104.267   2
  -4  -4  -1 1941.44 316.718   4
  -4  -4  -1 1487.75 255.273   7
  -4   4  -1 1853.26 298.822   1
   4   4   1 1672.96 255.229   4
  -4   4  -1 1266.10 229.477   5
   4  -4   1 1713.68 305.972   1
   4   4   1 1214.93 235.276   3
   4  -4   1 1374.64 246.217   5
  -5   4  -1 483.186 208.354   1
   5  -4   1 297.122 238.765   1
   5   4   1 522.125 212.667   7
  -5  -4  -1 714.943 253.470   4
   5   4   1 412.383 183.862   3
  -5  -4  -1 266.362 187.743   3
  -5   4  -1 251.503 154.253   5
   5  -4   1 336.570 189.432   5
  -5  -4  -1 392.182 159.930   9
  -5  -4  -1 240.893 151.681   7
   5   4   1 314.176 160.907   4
   6   4   1 21219.5 1011.31   4
   6   4   1 22859.2 1105.60   3
  -6  -4  -1 21076.5 1069.15   3
   6   4   1 22195.5 1106.02   7
  -6   4  -1 23077.3 1094.12   5
   6  -4   1 21782.9 1061.78   5
  -6   4  -1 21509.3 1071.88   1
  -6  -4  -1 19799.9 1020.08   9
   6  -4   1 24920.1 1151.82   1
  -6  -4  -1 24926.0 1100.32   4
   7   4   1 27879.6 889.353   2
  -7  -4  -1 27544.2 1294.09   3
  -7   4  -1 29809.0 1310.92   5
  -7   4  -1 28788.4 1301.68   1
   7   4   1 25592.1 1268.97   7
   7   4   1 28477.8 1211.15   4
   7   4   1 27794.8 1290.27   3
   7  -4   1 30658.3 1361.23   1
  -7  -4  -1 29062.7 1328.70   9
   7  -4   1 26135.0 1287.47   5
  -7  -4  -1 28203.1 1272.29   4
   8  -4   1 359.431 266.716   1
   8   4   1-51.9453 72.1968   2
   8   4   1-23.3160 207.856   7
  -8   4  -1 113.106 174.656   1
  -8  -4  -1-30.5396 163.630   4
   8  -4   1-578.935 217.112   5
  -8  -4  -1 51.3679 185.230   3
   8   4   1-62.1474 120.819   4
   9  -4   1 5352.53 557.370   5
  -9  -4  -1 5507.74 552.922   3
   9   4   1 5449.50 462.427   4
   9  -4   1 6802.95 634.580   1
  -9  -4  -1 6017.58 550.779   4
   9   4   1 5691.69 567.429   7
   9   4   1 5409.77 319.864   2
 -10  -4  -1 497.930 231.587   3
  10   4   1 894.835 140.682   2
 -10  -4  -1 503.604 218.261   4
  10   4   1 601.830 274.533   7
  10  -4   1 597.200 257.774   5
  10   4   1 626.194 171.951   4
  10  -4   1 692.839 263.933   1
  11   4   1 1575.86 231.302   1
  11  -4   1 1815.48 367.578   5
 -11  -4  -1 1806.45 354.633   3
 -11  -4  -1 1763.07 316.098   4
  11  -4   1 1373.05 327.411   1
  11   4   1 1853.48 284.329   4
  11   4   1 2024.64 233.983   2
  11   4   1 1721.29 359.227   7
  12  -4   1 701.510 292.106   1
 -12  -4  -1 464.120 209.215   4
  12  -4   1 520.875 222.149   5
  12   4   1 93.9501 249.256   7
 -12  -4  -1 171.957 216.618   3
  12   4   1 611.607 164.953   2
  12   4   1 593.913 158.149   1
  13   4   1 1783.84 396.968   7
  13  -4   1 2024.96 420.577   1
  13   4   1 1619.02 238.269   2
 -13  -4  -1 1945.17 353.964   4
 -13  -4  -1 2269.15 439.837   3
  13   4   1 1806.96 274.360   1
  14   4   1 682.963 186.201   1
  14  -4   1 920.786 293.554   9
  14  -4   1 930.087 340.261   1
 -14  -4  -1 639.555 340.320   3
  14   4   1 305.933 145.222   2
  14  -4   1 623.300 133.830  10
 -14  -4  -1 1015.37 284.499   4
  14   4   1 379.622 291.711   7
  15   4   1 518.966 368.775   7
 -15  -4  -1 269.114 303.286   3
  15  -4   1 254.357 103.154  10
 -15  -4  -1 136.991 232.315   4
  15   4   1 48.2724 145.777   1
  15  -4   1-234.150 214.628   9
  15  -4   1-411.550 304.717   1
  15   4   1 121.818 133.177   2
  16   4   1 52.7620 138.722   1
  16  -4   1-196.295 298.656   1
 -16   4  -1 26.0614 115.310   4
  16   4   1 193.577 276.829   7
  16   4   1 68.0834 136.425   2
 -16  -4  -1 210.399 320.123   3
 -16  -4  -1 13.0888 209.646   4
  16  -4   1 33.0524 201.959   9
 -17  -4  -1 1770.52 462.158   3
  17  -4   1 1044.86 358.125   1
 -17  -4  -1 2014.24 387.884   4
  17  -4   1 1462.61 383.641   9
  17   4   1 1400.58 283.347   1
  17   4   1 1020.00 252.009   2
  17   4   1 1928.02 463.998   7
 -18  -4  -1-496.009 387.370   3
  18  -4   1-576.105 322.507   1
 -18  -4  -1-63.7159 228.878   4
  18  -4   1 139.332 241.314   9
  18   4   1-336.623 322.165   7
  19  -4   1 1437.13 377.799   9
  19   4   1 1138.79 456.161   7
 -19  -4  -1 1436.06 458.468   3
  19  -4   1 365.651 313.092   1
  20  -4   1 343.617 339.234   1
 -20  -4  -1 1130.13 460.850   3
  20   4   1 247.627 323.215   7
  20  -4   1 320.948 325.716   9
  21  -4   1 234.709 313.475   9
  21   4   1-218.006 372.934   7
 -21  -4  -1 491.068 378.785   3
  21  -4   1 124.437 295.681   1
  22  -4   1 628.162 311.574   9
  22  -4   1 1325.97 518.590   1
  22  -5  -1 369.418 320.994   9
  22  -5  -1 890.032 445.428   1
 -22  -5   1-360.845 397.687   3
 -21  -5   1 73.5369 336.584   3
  21   5  -1-124.807 372.491   7
  21  -5  -1 273.570 325.335   1
  21  -5  -1-273.898 293.847   9
  20  -5  -1 2138.93 484.598   9
 -20  -5   1 2326.35 546.969   3
  20   5  -1 2385.09 581.804   7
  20  -5  -1 1437.85 463.798   1
 -19  -5   1 40.9917 279.791   3
  19  -5  -1 477.854 335.354   9
  19   5  -1 261.244 377.003   7
  19  -5  -1 539.904 391.324   1
  18   5  -1 514.979 316.616   7
  18   5  -1 564.366 217.646   1
 -18  -5   1 352.053 341.319   3
  18  -5  -1 596.704 372.953   9
  18  -5  -1 119.620 292.330   1
 -18  -5   1-14.8519 228.177   4
  17   5  -1 1817.57 485.855   7
  17   5  -1 1375.37 318.917   1
  17  -5  -1 1307.38 365.692   1
  17  -5  -1 1171.10 368.216   9
 -17  -5   1 1748.41 391.155   4
 -17  -5   1 1681.88 479.318   3
  16  -5  -1 2208.16 503.223   1
 -16  -5   1 3961.67 523.584   4
  16  -5  -1 2726.14 516.370   5
  16   5  -1 3755.84 465.215   1
  16   5  -1 4428.42 674.502   7
 -16  -5   1 4368.52 625.988   3
  15   5  -1 5911.25 716.121   7
  15  -5  -1 5374.43 708.337   5
 -15  -5   1 4581.01 611.630   3
 -15  -5   1 5638.54 643.293   4
  15   5  -1 5478.00 559.260   1
  15  -5  -1 4133.19 640.878   1
  15   5  -1 4939.25 357.835   2
  14   5  -1 28254.2 1335.57   1
 -14  -5   1 26689.1 1566.33   3
  14   5  -1 25528.0 1565.17   7
  14   5  -1 27387.4 1000.46   2
 -14  -5   1 26555.9 1412.56   4
  14  -5  -1 27288.5 1588.19   1
  14  -5  -1 27466.0 1585.68   5
 -13  -5   1 215.819 258.112   4
 -13  -5   1 205.965 233.878   3
  13  -5  -1 153.201 278.552   1
  13   5  -1 172.691 83.4933   2
  13  -5  -1-167.610 276.115   5
  13   5  -1 334.612 258.047   7
  12  -5  -1 3615.65 535.827   1
 -12  -5   1 2542.05 448.520   3
  12   5  -1 3660.06 228.206   2
  12   5  -1 3274.14 496.518   7
 -12  -5   1 3457.59 463.240   4
  12  -5  -1 3397.27 509.391   5
 -11  -5   1 1831.90 344.000   4
  11   5  -1 986.851 292.290   7
 -11  -5   1 1263.58 320.308   3
  11  -5  -1 967.105 314.375   1
  11   5  -1 1267.61 111.592   2
  11  -5  -1 1159.20 346.979   5
  10   5  -1 25260.6 1328.06   7
 -10  -5   1 24740.5 1313.09   3
  10  -5  -1 24856.4 1323.85   5
  10  -5  -1 23057.3 1331.83   1
 -10  -5   1 22520.6 1251.22   4
   9  -5  -1 1217.47 297.219   5
   9   5  -1 1287.53 276.193   7
   9   5  -1 1623.61 281.687   4
   9  -5  -1 1490.95 342.048   1
  -9  -5   1 1362.86 324.272   3
  -9  -5   1 1154.84 313.031   4
  -8  -5   1 19172.7 1047.17   4
   8  -5  -1 17940.3 1075.16   1
  -8  -5   1 15616.2 981.034   3
  -8   5   1 17094.8 871.672   4
   8  -5  -1 17805.9 1052.53   5
   8   5  -1 18169.3 1025.67   7
   8   5  -1 17314.2 936.584   4
   7  -5  -1 10793.7 756.131   5
  -7   5   1 10121.3 676.805   4
   7  -5  -1 10047.1 780.001   1
  -7  -5   1 8353.52 672.491   3
   7   5  -1 10417.9 724.591   3
  -7  -5   1 10971.3 758.784   4
   7   5  -1 10714.0 699.264   4
   7   5  -1 10757.6 736.040   7
   6   5  -1 28022.4 1270.50   3
  -6   5   1 24700.9 1256.26   1
  -6   5   1 25921.1 1143.79   4
   6  -5  -1 25584.5 1311.09   1
   6   5  -1 27098.8 1237.70   4
  -6  -5   1 27686.4 1245.17   9
  -6  -5   1 25925.8 1039.29   8
   6   5  -1 28541.5 1275.47   7
   6  -5  -1 27773.4 1269.64   5
  -6  -5   1 26941.3 1253.79   3
  -6  -5   1 28882.6 1317.49   4
  -6   5   1 27409.4 1291.22   5
   5  -5  -1 99.6250 240.445   1
  -5  -5   1 147.832 252.884   4
  -5   5   1-168.991 166.750   4
  -5  -5   1 17.5863 164.246   3
  -5   5   1 149.266 152.317   5
  -5  -5   1-54.0210 100.231   8
  -5  -5   1 164.746 144.204   7
   5   5  -1 25.1321 160.867   4
   5  -5  -1-12.3567 185.723   5
   5   5  -1-40.9742 158.676   3
  -5   5   1-208.927 212.863   1
  -5  -5   1-154.672 172.512   9
   4  -5  -1 21617.3 1068.56   5
  -4   5   1 20926.9 1032.16   4
  -4  -5   1 23179.6 1082.13   3
  -4  -5   1 22069.9 847.173   8
  -4   5   1 21910.8 1095.48   1
   4   5  -1 24636.8 1110.54   3
   4   5  -1 23779.6 1110.43   4
  -4  -5   1 22732.9 1041.71   7
   4  -5  -1 22526.1 1141.80   1
  -4  -5   1 22780.3 1051.64   9
  -3   5   1 212.734 204.755   1
   3  -5  -1 191.727 180.006   5
   3   5  -1 499.167 229.739   4
  -3   5   1 17.3678 155.961   4
  -3  -5   1-56.6726 124.028   7
   3  -5  -1 404.581 247.773   1
  -3  -5   1 131.511 169.399   3
  -2   5   1 586.400 233.883   1
   2   5  -1 796.086 263.902   4
   2  -5  -1 330.008 229.014   1
   2   5  -1 298.556 98.6628   8
  -2   5   1 218.721 152.480   4
  -2  -5   1 591.872 216.128   3
   2  -5  -1 312.808 161.810   5
   1   5  -1 403.125 76.7345   6
   1   5  -1 465.335 207.918   1
  -1   5   1 475.985 214.417   1
  -1   5   1 436.425 212.560   4
   1  -5  -1 821.658 236.168   1
   1   5  -1 792.936 237.087   4
  -1  -5   1 639.283 194.591   3
   0  -5  -1 11866.8 733.452   3
   0   5  -1 11015.8 721.362   4
   0  -5  -1 11478.4 732.171   4
   0   5   1 12493.4 737.007   4
   0   5   1 11537.3 684.586   1
   0  -5   1 11590.8 629.900   5
   0   5  -1 11248.8 694.111   1
   1   5   1 10912.4 664.475   1
  -1   5  -1 12988.8 767.578   4
   1  -5   1 12436.4 674.100   5
  -1  -5  -1 13205.0 781.141   4
  -1   5  -1 12005.3 735.435   1
  -1  -5  -1 11585.7 757.570   3
   1   5   1 11787.0 725.302   4
   2   5   1 2422.98 334.031   4
  -2  -5  -1 1973.38 312.520   3
   2   5   1 2023.91 278.332   1
   2  -5   1 1562.63 174.001   6
   2  -5   1 1978.43 326.826   1
   2  -5   1 1730.38 259.602   5
  -2  -5  -1 1821.47 326.892   4
  -2   5  -1 1895.66 308.943   1
  -3   5  -1 17181.0 932.426   1
   3   5   1 16774.9 828.788   1
   3  -5   1 15980.4 697.225   6
  -3  -5  -1 16030.5 917.475   3
  -3   5  -1 17188.4 853.995   5
  -3  -5  -1 15657.4 861.639   7
   3  -5   1 16435.3 849.224   5
   3   5   1 16758.3 919.238   3
  -3  -5  -1 17153.6 943.790   4
   3   5   1 16839.6 890.188   4
   3  -5   1 16184.7 914.823   1
  -4   5  -1 37755.0 1543.01   1
   4   5   1 39915.6 1552.47   3
  -4  -5  -1 37538.9 1534.15   4
   4  -5   1 35722.1 1514.06   1
  -4  -5  -1 36274.0 1479.70   7
  -4  -5  -1 34401.3 1109.62   8
  -4  -5  -1 32409.7 1462.78   3
   4  -5   1 35467.7 1421.78   5
  -4  -5  -1 34089.4 1052.42   2
   4   5   1 35198.6 1463.72   4
  -4   5  -1 38154.0 1467.48   5
  -5  -5  -1 4581.18 477.013   4
   5   5   1 4284.55 421.272   4
   5  -5   1 4431.74 477.876   1
  -5  -5  -1 3614.86 184.788   2
  -5  -5  -1 4349.78 430.545   9
  -5   5  -1 4174.49 428.509   5
  -5   5  -1 4346.23 470.668   1
   5   5   1 4959.34 480.775   3
  -5  -5  -1 3866.27 428.934   3
   5  -5   1 4503.83 447.162   5
  -5  -5  -1 4311.06 457.600   7
  -6   5  -1 6059.83 552.766   1
   6   5   1 4703.84 518.049   7
   6   5   1 7031.45 590.486   3
  -6  -5  -1 6461.29 547.937   9
   6   5   1 7088.63 548.487   4
  -6  -5  -1 7181.47 586.560   4
  -6  -5  -1 5852.63 534.342   7
   6  -5   1 6667.96 553.916   5
   6  -5   1 6421.43 595.010   1
  -6  -5  -1 5534.07 541.431   3
  -6   5  -1 5998.66 547.814   5
   7   5   1 25493.1 1286.16   7
   7   5   1 25263.4 1180.44   4
  -7  -5  -1 23724.2 1238.66   3
  -7  -5  -1 25713.7 1254.97   4
   7  -5   1 25009.2 1299.91   1
   7  -5   1 23941.5 1197.91   5
  -8  -5  -1 1577.22 322.615   3
   8   5   1 1835.52 367.999   7
  -8  -5  -1 1758.54 330.043   4
   8  -5   1 1486.95 355.582   1
   8  -5   1 1482.18 319.041   5
  -9  -5  -1 8652.07 749.397   3
   9  -5   1 9519.22 759.032   5
  -9  -5  -1 9916.40 747.386   4
   9  -5   1 9620.87 783.460   1
   9   5   1 8217.50 729.049   7
  10  -5   1 3248.51 472.659   5
  10  -5   1 3082.44 510.274   1
  10   5   1 2771.35 442.209   7
  10   5   1 3195.14 213.136   2
 -10  -5  -1 3370.79 502.153   3
 -10  -5  -1 3659.17 451.162   4
  11   5   1 264.967 98.7859   2
 -11  -5  -1 484.626 218.937   4
  11  -5   1 332.354 265.002   5
 -11  -5  -1 924.334 303.145   3
  11   5   1 242.978 212.640   7
  11  -5   1 303.444 273.766   1
  12  -5   1-408.316 358.081   1
 -12  -5  -1 165.329 257.125   4
  12   5   1-53.8535 82.8447   2
  12  -5   1-262.213 233.839   5
 -12  -5  -1 637.153 330.903   3
  12   5   1 227.052 226.591   7
  13  -5   1 1256.51 356.406   1
  13   5   1 1176.33 169.613   2
  13   5   1 1384.73 252.940   1
  13  -5   1 961.599 302.725   5
 -13  -5  -1 1275.17 314.939   4
  13   5   1 1155.98 358.764   7
 -13  -5  -1 922.512 367.434   3
  14  -5   1-151.159 299.508   1
  14   5   1-47.6593 110.626   2
  14   5   1 242.690 131.412   1
  14   5   1 218.684 283.661   7
 -14  -5  -1 241.051 271.968   3
 -14  -5  -1 383.252 272.556   4
  15  -5   1 856.076 341.860   1
 -15  -5  -1 1456.16 447.569   3
  15   5   1 471.267 333.342   7
  15   5   1 1181.97 257.804   1
  15   5   1 832.866 175.241   2
 -15  -5  -1 803.778 271.617   4
  15  -5   1 914.078 284.498   9
  16  -5   1 857.697 359.933   1
 -16  -5  -1 403.110 257.467   4
 -16  -5  -1 25.0710 263.766   3
  16   5   1-150.659 356.678   7
  16  -5   1 40.8016 221.965   9
  16   5   1 185.657 168.580   1
  17  -5   1 9976.20 967.921   1
  17   5   1 11166.9 1095.21   7
  17  -5   1 11628.8 942.389   9
 -17  -5  -1 11823.7 1097.90   3
  17   5   1 11046.7 766.456   1
 -17  -5  -1 10312.4 913.685   4
  18  -5   1 590.241 310.169   9
 -18  -5  -1 1822.66 427.619   4
  18  -5   1 922.387 415.485   1
 -18  -5  -1 1114.25 447.235   3
  18   5   1 499.793 338.790   7
  19  -5   1 280.001 318.058   1
  19   5   1 236.146 421.806   7
 -19  -5  -1-199.267 440.182   3
  19  -5   1 9.86322 245.927   9
  20  -5   1 1110.43 416.373   1
 -20  -5  -1 940.153 448.084   3
  20   5   1 297.346 347.547   7
  20  -5   1 1263.96 442.714   9
  21  -5   1 813.900 347.559   1
  21  -5   1 1195.63 408.148   9
  21   5   1 1198.18 496.058   7
 -21  -5  -1 760.848 371.741   3
  21   6  -1 1112.86 478.631   7
 -21  -6   1 1241.53 437.270   3
  21  -6  -1 1280.16 498.270   1
  21  -6  -1 27.6258 295.519   9
  20   6  -1 4791.87 763.748   7
 -20  -6   1 3297.09 641.699   3
  20  -6  -1 3127.25 631.863   1
  20  -6  -1 2678.27 549.995   9
 -19  -6   1-253.695 343.765   3
  19  -6  -1 332.755 298.903   9
  19  -6  -1-57.2018 294.533   1
  19   6  -1 105.473 347.384   7
  18   6  -1 3432.65 631.154   7
 -18  -6   1 2583.92 566.985   3
  18   6  -1 3326.31 453.858   1
  18  -6  -1 2472.13 504.848   9
  18  -6  -1 2959.77 588.467   1
 -17  -6   1-369.665 336.531   4
  17  -6  -1 590.151 366.233   5
 -17  -6   1 611.976 343.439   3
  17   6  -1 184.607 285.468   7
  17   6  -1 430.609 200.394   1
  17  -6  -1 142.045 320.789   1
  16  -6  -1 8198.64 910.081   1
  16   6  -1 8097.30 709.545   1
  16   6  -1 8373.78 905.942   7
  16  -6  -1 6833.01 870.214   5
 -16  -6   1 8420.42 793.947   4
 -16  -6   1 7621.28 861.879   3
 -15  -6   1 3119.04 500.092   4
  15   6  -1 3492.59 440.791   1
 -15  -6   1 2886.35 534.718   3
  15  -6  -1 3226.05 563.355   5
  15  -6  -1 3428.45 591.681   1
  15   6  -1 3224.87 586.003   7
  14  -6  -1 11228.7 1026.89   1
  14  -6  -1 8706.62 876.475   5
 -14  -6   1 9976.04 870.408   4
 -14  -6   1 11091.4 962.256   3
  14   6  -1 11023.5 978.830   7
  13   6  -1 25602.6 1521.43   7
 -13  -6   1 26615.7 1522.46   3
 -13   6   1 27453.6 1245.10   4
  13  -6  -1 25348.4 1556.77   5
 -13  -6   1 25804.4 1469.97   4
  13  -6  -1 25428.4 1561.94   1
 -12   6   1 1295.19 256.745   4
 -12  -6   1 671.891 273.942   3
 -12  -6   1 1271.28 360.093   4
  12   6  -1 720.015 317.655   7
  12  -6  -1 1151.38 402.120   1
  12  -6  -1 768.232 301.170   5
 -11   6   1 1550.06 284.954   4
 -11  -6   1 1000.64 366.816   3
  11  -6  -1 1194.64 418.593   1
  11   6  -1 1102.88 317.140   7
  11  -6  -1 695.626 226.730   5
 -11  -6   1 1383.59 374.686   4
 -10   6   1 12787.5 796.642   4
 -10  -6   1 13100.3 941.864   3
 -10  -6   1 13672.3 941.700   4
  10  -6  -1 13072.1 988.564   1
  10  -6  -1 11280.8 894.701   5
  10   6  -1 13109.7 944.548   7
   9  -6  -1 215.366 301.526   1
  -9  -6   1 594.669 271.759   4
   9   6  -1-147.014 253.653   7
  -9   6   1-1.35110 152.213   4
  -9  -6   1 223.549 247.204   3
   9  -6  -1 163.006 216.450   5
  -8  -6   1 15421.0 777.739   8
  -8   6   1 15085.6 860.033   4
   8   6  -1 14392.3 950.268   7
  -8  -6   1 14219.9 941.081   3
   8  -6  -1 15421.5 1029.83   1
  -8  -6   1 16338.1 1030.21   4
   8  -6  -1 13976.0 963.096   5
   7  -6  -1 8867.59 767.334   1
   7  -6  -1 10087.8 755.902   5
  -7   6   1 8562.37 653.101   4
  -7  -6   1 9677.19 749.709   3
  -7  -6   1 10163.1 780.657   4
  -7  -6   1 9431.75 548.410   8
  -6  -6   1 3766.01 454.733   3
  -6   6   1 3281.91 409.766   4
   6  -6  -1 3910.79 476.264   5
  -6  -6   1 3515.91 413.042   7
  -6  -6   1 3868.98 314.580   8
   6  -6  -1 3440.83 477.619   1
  -5  -6   1 4367.05 486.369   3
   5  -6  -1 4578.93 483.321   5
   5  -6  -1 4975.63 533.138   1
  -5   6   1 4399.59 452.210   4
  -5  -6   1 4832.88 471.314   7
   5   6  -1 5468.67 514.998   3
  -5  -6   1 4844.46 460.227   9
  -5  -6   1 4572.36 327.868   8
  -4  -6   1 237.842 203.210   3
  -4  -6   1 131.548 134.549   7
  -4  -6   1-15.9743 57.4999   2
   4  -6  -1 89.0104 182.081   5
  -4   6   1 97.7556 167.206   1
  -4   6   1-119.285 162.803   4
   4  -6  -1 81.3336 234.224   1
   4   6  -1 98.2307 165.317   4
  -3  -6   1 37464.3 1566.10   3
  -3  -6   1 34452.2 1490.07   7
   3  -6  -1 36812.9 1605.54   1
   3   6  -1 37523.3 1609.97   4
   3  -6  -1 36311.8 1591.86   5
  -3   6   1 37375.1 1605.17   1
  -3   6   1 38973.1 1572.05   4
   2  -6  -1 4499.82 450.944   5
  -2  -6   1 4922.91 491.492   3
   2   6  -1 4603.72 305.750   8
   2   6  -1 4154.41 461.118   4
   2  -6  -1 5228.37 515.112   1
  -2   6   1 4164.83 444.258   1
  -2   6   1 4546.87 469.661   4
   2  -6  -1 4035.92 228.132   6
   2   6  -1 4660.42 471.664   1
  -1  -6   1 33809.5 1479.31   3
   1   6  -1 37115.2 1506.81   1
  -1   6   1 34672.6 1489.37   1
   1  -6  -1 35588.2 1469.47   1
   1   6  -1 32385.9 1148.10   8
   1   6  -1 36620.1 1545.09   4
  -1   6   1 33507.9 1475.65   4
   0   6  -1 3012.42 406.165   4
   0  -6  -1 2508.77 377.364   3
   0   6  -1 2425.49 348.751   1
   0   6   1 3566.57 419.919   4
   0  -6   1 2735.78 330.935   5
   0   6   1 2523.51 368.606   1
  -1  -6  -1 18461.9 1023.01   4
   1   6   1 15404.1 899.248   1
  -1  -6  -1 17082.6 997.719   3
  -1   6  -1 16800.1 969.458   1
   1   6   1 17307.0 970.700   4
  -1   6  -1 18578.1 1004.96   4
   1  -6   1 17089.8 872.501   5
   2   6   1 5086.51 495.610   4
  -2   6  -1 6291.19 581.725   4
  -2  -6  -1 5885.42 558.353   4
   2  -6   1 5049.17 315.575   6
   2  -6   1 5108.90 468.177   5
  -2  -6  -1 4884.71 521.778   3
   2   6   1 5331.31 474.156   1
  -2   6  -1 5993.43 554.747   1
   3   6   1 71139.9 2428.57   1
   3  -6   1 71045.8 2153.79   6
  -3  -6  -1 67800.6 2479.46   7
  -3   6  -1 69866.5 2513.07   4
   3   6   1 69986.0 2506.05   4
  -3   6  -1 70352.5 2551.26   1
  -3  -6  -1 68056.5 2518.02   3
   3  -6   1 67583.7 2417.45   5
  -3  -6  -1 72820.4 2593.66   4
   3  -6   1 69203.4 2524.36   1
   4  -6   1 3413.32 318.348   6
  -4  -6  -1 4311.94 479.174   3
   4  -6   1 4754.42 516.370   1
  -4   6  -1 3930.04 424.218   5
   4   6   1 4148.47 410.649   1
   4  -6   1 3783.20 420.265   5
  -4  -6  -1 3959.18 440.358   7
  -4  -6  -1 3896.86 474.334   4
  -5  -6  -1 28164.5 1328.89   4
   5  -6   1 26694.2 1315.51   1
  -5   6  -1 25673.2 1235.40   5
  -5  -6  -1 24021.7 1237.88   3
  -5  -6  -1 24506.5 857.261   8
   5  -6   1 27855.4 1231.72   5
  -5  -6  -1 22945.7 736.672   2
   6  -6   1 277.063 197.593   5
  -6  -6  -1 612.312 250.187   3
   6  -6   1 369.473 219.380   1
  -6  -6  -1 127.433 84.3025   8
  -6  -6  -1 149.991 215.031   4
  -7  -6  -1 12351.0 863.435   3
   7  -6   1 11696.6 825.965   5
   7  -6   1 12306.0 896.603   1
  -7  -6  -1 11711.3 840.179   4
   8  -6   1 561.258 236.450   5
   8  -6   1 164.616 245.376   1
   8   6   1 120.871 184.552   7
  -8  -6  -1 240.431 237.809   4
  -8  -6  -1 200.545 209.598   3
   9  -6   1 1506.23 365.406   1
   9   6   1 1638.88 350.837   7
   9  -6   1 1758.70 366.843   5
  -9  -6  -1 1468.14 359.621   3
  -9  -6  -1 2100.36 364.609   4
 -10  -6  -1 18583.5 1217.72   3
  10  -6   1 19688.6 1219.95   5
 -10  -6  -1 20549.8 1233.86   4
  10   6   1 20994.0 1276.79   7
  10  -6   1 20007.2 1295.56   1
  11  -6   1 143.354 205.826   5
  11   6   1 82.0331 249.394   7
  11  -6   1 121.952 283.895   1
 -11  -6  -1-241.728 282.383   3
 -11  -6  -1-18.1500 250.727   4
  12  -6   1 59814.1 2497.23   5
  12  -6   1 57996.0 2498.74   1
 -12  -6  -1 52205.1 2427.70   3
 -12  -6  -1 57136.8 2388.00   4
  12   6   1 53114.6 2434.94   7
  13  -6   1 431.299 260.962   5
  13  -6   1 419.598 309.344   1
 -13  -6  -1 176.233 238.765   4
  13   6   1-349.402 269.121   7
 -13  -6  -1 156.205 287.530   3
 -14  -6  -1 4671.67 614.196   4
  14   6   1 4868.39 665.800   7
  14  -6   1 3969.35 622.721   5
  14   6   1 5224.82 477.579   1
  14  -6   1 4214.35 656.765   1
 -14  -6  -1 3835.37 610.510   3
 -15  -6  -1 1122.51 388.497   3
  15  -6   1 1209.90 389.876   5
  15  -6   1 1082.94 411.978   1
  15   6   1 1099.77 252.588   1
  15   6   1 1357.28 408.609   7
 -15  -6  -1 1049.86 360.531   4
  16  -6   1 1618.60 437.174   1
  16   6   1 1800.54 324.515   1
  16   6   1 1113.84 386.432   7
 -16  -6  -1 887.038 384.994   3
 -16  -6  -1 1702.64 362.356   4
  16  -6   1 1668.47 383.521   9
  17  -6   1 875.964 328.415   9
 -17  -6  -1 557.674 325.102   3
  17   6   1 866.566 405.708   7
  17  -6   1 1501.85 509.292   1
 -17  -6  -1 847.838 323.609   4
 -18  -6  -1-8.53243 231.760   4
  18   6   1-467.458 345.212   7
  18  -6   1-31.4683 223.725   9
 -18  -6  -1-231.128 328.758   3
  18  -6   1 168.349 296.996   1
  19  -6   1 3066.47 603.840   1
  19   6   1 2455.60 617.514   7
 -19  -6  -1 3227.13 635.463   3
  19  -6   1 3386.67 600.375   9
 -20  -6  -1 166.494 312.625   3
  20   6   1 841.252 436.637   7
  20  -6   1 444.692 390.185   1
  20  -6   1 115.433 268.709   9
  21  -6   1 718.101 398.801   1
  21  -6   1 916.383 375.716   9
  21  -7  -1 7159.01 916.558   9
  21  -7  -1 7944.23 1020.87   1
  20  -7  -1 462.456 420.057   1
  20  -7  -1 41.4933 264.155   9
 -20  -7   1 45.6792 375.382   3
  20   7  -1 241.084 331.351   7
 -19  -7   1 6536.47 885.137   3
  19  -7  -1 5714.68 898.418   1
  19  -7  -1 6706.95 830.762   9
  19   7  -1 5467.27 857.611   7
  18  -7  -1 558.796 450.684   5
 -18  -7   1 243.934 363.008   3
  18  -7  -1 28.9324 316.029   1
  18   7  -1 835.691 438.130   7
  17   7  -1 1435.71 432.277   7
  17  -7  -1 2679.81 595.315   5
 -17  -7   1 3199.64 577.863   3
  17   7  -1 1519.64 344.611   1
  17  -7  -1 2158.22 566.412   1
  16   7  -1 632.940 354.428   7
  16  -7  -1 932.620 419.335   1
 -16  -7   1 844.687 387.038   3
  16   7  -1 207.721 177.495   1
  16  -7  -1 203.118 238.288   5
 -15  -7   1 1679.52 442.251   3
  15  -7  -1 1391.23 491.941   1
  15   7  -1 1020.00 390.187   7
  15  -7  -1 1690.66 456.403   5
 -14  -7   1 329.602 238.472   3
  14   7  -1 178.399 245.829   7
 -14  -7   1 267.416 273.022   4
  14  -7  -1 664.588 344.400   5
  14  -7  -1 322.737 326.241   1
  13  -7  -1 11211.9 1032.66   5
  13   7  -1 12592.0 1041.99   7
 -13  -7   1 11456.0 1003.21   3
 -13  -7   1 11705.4 974.785   4
  13  -7  -1 13572.6 1126.64   1
  12  -7  -1 1286.01 445.554   1
  12   7  -1 928.496 347.448   7
 -12  -7   1 762.406 281.355   4
  12  -7  -1 1107.37 298.648   5
 -12  -7   1 1229.05 366.890   3
 -12   7   1 1255.87 278.665   4
  11  -7  -1 3872.27 593.753   5
  11  -7  -1 4157.03 631.297   1
 -11  -7   1 4126.19 566.284   4
  11   7  -1 3249.80 524.068   7
 -11   7   1 4334.45 481.810   4
 -11  -7   1 3402.39 510.161   3
  10  -7  -1 1952.91 438.610   5
 -10  -7   1 2477.01 480.054   4
 -10   7   1 1616.14 344.273   4
 -10  -7   1 1663.97 389.533   3
 -10  -7   1 1263.95 228.631   8
  10  -7  -1 2001.83 410.702   1
  -9  -7   1 22898.3 1047.68   8
  -9  -7   1 21594.7 1286.63   3
   9  -7  -1 22367.7 1318.73   5
  -9   7   1 22636.9 1197.18   4
   9  -7  -1 23534.9 1433.01   1
   8  -7  -1 14881.7 1025.43   5
   8  -7  -1 17007.6 1164.12   1
  -8  -7   1 16651.9 1070.69   3
  -8  -7   1 15553.8 787.649   8
  -8   7   1 15827.9 985.488   4
  -7  -7   1 350.883 234.654   3
   7  -7  -1 37.9268 227.845   5
  -7  -7   1 87.1108 102.972   8
  -7   7   1 16.3947 201.255   4
   7  -7  -1 93.9216 243.022   1
   6  -7  -1 4555.43 529.831   5
   6  -7  -1 4748.07 553.487   1
  -6   7   1 4457.11 505.219   4
  -6  -7   1 4384.02 530.551   3
   5  -7  -1 2025.85 411.099   1
   5  -7  -1 2414.35 400.875   5
  -5   7   1 2886.83 411.398   4
  -5  -7   1 2412.86 405.095   3
   4  -7  -1 9452.02 735.699   5
   4   7  -1 10215.6 737.916   1
  -4  -7   1 11177.3 757.084   7
   4  -7  -1 10719.3 823.236   1
  -4  -7   1 9955.79 761.373   3
  -3  -7   1 645.703 188.621   7
   3  -7  -1 956.016 296.551   1
   3  -7  -1 809.636 237.943   5
  -3  -7   1 791.766 236.458   3
   3   7  -1 1108.58 250.926   1
   3  -7  -1 494.129 105.940   6
   2  -7  -1 21914.6 1100.61   5
  -2  -7   1 19775.8 1107.61   3
   2  -7  -1 19069.1 1092.51   1
   2   7  -1 19875.1 781.333   8
   2   7  -1 18914.1 627.212   6
  -1  -7   1 2358.43 384.655   3
   1   7  -1 2429.23 233.271   8
   1  -7  -1 3085.73 396.847   5
   0  -7  -1 113283. 3825.58   3
   0   7   1 113292. 3748.65   1
   0  -7   1 116634. 3604.96   5
   0  -7   1 113251. 3787.41   3
   1   7   1 6965.50 609.803   1
   1  -7   1 6683.32 553.727   5
  -1  -7  -1 6668.77 627.703   3
  -2  -7  -1 49552.1 2147.89   3
  -2  -7  -1 56210.6 2226.90   4
   2   7   1 53410.9 2072.00   1
   2  -7   1 55491.6 2039.96   5
   3  -7   1 1582.74 284.396   5
  -3  -7  -1 1019.60 270.034   3
  -3  -7  -1 1367.97 354.984   4
   3   7   1 816.487 228.734   1
   3  -7   1 809.701 153.781   6
  -4  -7  -1 3902.38 489.875   3
   4   7   1 4079.05 449.058   1
   4  -7   1 3655.36 320.758   6
  -4  -7  -1 4923.79 547.313   4
   4  -7   1 4425.64 510.859   1
   4  -7   1 3972.49 462.439   5
   5   7   1 1243.97 255.537   1
   5  -7   1 1102.90 208.039   6
  -5  -7  -1 1057.77 101.294   2
  -5  -7  -1 920.288 263.016   4
   5  -7   1 964.277 270.634   5
  -5  -7  -1 1008.28 249.257   3
   5  -7   1 1152.29 293.935   1
   6   7   1 421.061 190.777   1
  -6  -7  -1 438.433 269.339   4
  -6  -7  -1 55.8592 191.676   3
   6  -7   1 434.555 295.805   1
   6  -7   1 265.866 229.695   5
  -6  -7  -1 393.206 111.882   8
  -7  -7  -1 243.223 184.545   3
  -7  -7  -1 1367.65 389.222   4
  -7  -7  -1 987.523 160.423   8
   7  -7   1 852.541 310.934   1
   7  -7   1 710.292 255.672   5
  -8  -7  -1-184.282 280.945   3
  -8  -7  -1 266.592 223.793   4
   8  -7   1-316.027 288.935   1
   8  -7   1 263.983 217.904   5
  -8  -7  -1 15.9231 97.7483   8
  -9  -7  -1 367.487 245.448   3
   9  -7   1 479.530 306.172   5
  -9  -7  -1 802.455 354.690   4
   9  -7   1-69.3743 269.150   1
  10  -7   1 42597.6 2039.06   1
 -10  -7  -1 40587.2 1946.39   4
 -10  -7  -1 38470.6 1934.02   3
  10  -7   1 39382.3 1923.68   5
  11   7   1 8480.53 834.607   7
 -11  -7  -1 8376.38 800.013   4
 -11  -7  -1 8961.55 859.587   3
  11  -7   1 6926.70 749.437   5
  11  -7   1 8445.88 872.825   1
  12   7   1 18505.7 1345.07   7
  12  -7   1 19698.1 1316.92   5
  12  -7   1 18530.1 1318.93   1
 -12  -7  -1 17272.8 1268.87   3
 -12  -7  -1 20666.3 1307.07   4
  13  -7   1 580.197 306.880   5
 -13  -7  -1-82.8030 311.127   4
  13   7   1 586.688 331.574   7
 -13  -7  -1 551.752 301.208   3
  13  -7   1 201.820 301.817   1
 -14  -7  -1-58.6533 332.215   4
  14  -7   1 477.990 304.458   1
 -14  -7  -1 292.113 267.041   3
  14   7   1 21.6853 284.066   7
  14  -7   1 343.979 284.526   5
 -15  -7  -1 4313.10 659.092   4
  15  -7   1 5678.54 777.028   1
  15   7   1 4441.97 682.897   7
 -15  -7  -1 5630.22 793.932   3
  15  -7   1 5490.29 730.970   5
  15   7   1 4822.40 489.782   1
 -16  -7  -1 151.285 322.325   3
  16  -7   1 234.278 365.419   1
 -16  -7  -1 890.897 400.591   4
  16   7   1 442.307 366.064   7
 -17  -7  -1 2411.83 526.058   3
  17   7   1 2524.98 574.106   7
  17  -7   1 1722.39 386.444   9
 -17  -7  -1 2014.48 455.830   4
  17  -7   1 2743.36 611.993   1
  18  -7   1-0.95218 306.579   1
 -18  -7  -1-95.9266 313.651   3
 -18  -7  -1 173.452 289.089   4
  18  -7   1 74.4743 235.170   9
  18   7   1 159.622 324.960   7
  19  -7   1 5334.83 843.653   1
  19   7   1 5367.83 809.716   7
 -19  -7  -1 5041.37 731.534   4
  19  -7   1 4846.84 690.700   9
 -19  -7  -1 4736.20 796.305   3
 -20  -7  -1 920.953 413.501   3
  20  -7   1-12.6284 316.040   9
  20  -7   1 49.7780 322.383   1
 -20  -8   1 2269.44 585.173   3
  20  -8  -1 2061.61 487.796   9
  20  -8  -1 1980.95 591.907   1
  19   8  -1 1549.27 460.080   7
 -19  -8   1 1546.62 489.610   3
  19  -8  -1 1370.02 477.222   1
  18   8  -1 2114.77 568.316   7
 -18  -8   1 2932.29 592.572   3
  18  -8  -1 2098.89 527.060   5
  18  -8  -1 2515.38 582.897   1
  17  -8  -1-325.184 309.914   5
  17   8  -1 63.7361 322.317   7
 -17  -8   1 1010.89 385.522   3
  17  -8  -1 111.284 349.532   1
  16  -8  -1 5471.73 789.544   1
  16   8  -1 5020.67 742.158   7
 -16  -8   1 4729.77 699.433   3
  16  -8  -1 5575.87 800.280   5
  15  -8  -1 2173.18 538.685   1
 -15  -8   1 2443.43 504.591   3
  15  -8  -1 2429.27 563.054   5
  14   8  -1 3078.41 550.326   7
 -14  -8   1 3547.91 444.212   8
  14  -8  -1 2462.84 514.581   5
 -14  -8   1 2265.08 496.814   3
  14  -8  -1 3278.55 635.906   1
 -13  -8   1 657.946 220.586   8
  13  -8  -1 686.463 351.126   1
  13  -8  -1 805.417 352.992   5
 -13  -8   1 826.385 376.634   3
 -12  -8   1 908.196 252.182   8
  12  -8  -1 904.333 358.026   5
  12  -8  -1 946.948 428.223   1
 -12  -8   1 1536.37 411.933   3
 -11  -8   1 926.309 338.076   3
  11  -8  -1 1399.51 454.532   1
  11  -8  -1 1368.24 397.168   5
 -11  -8   1 1501.68 264.894   8
 -10  -8   1 11895.9 985.210   3
  10  -8  -1 10307.8 1003.82   1
 -10  -8   1 11606.8 706.581   8
  10  -8  -1 12022.2 997.070   5
   9  -8  -1 15548.3 1092.26   5
  -9  -8   1 12822.7 761.642   8
  -9  -8   1 16724.4 1130.19   3
   9  -8  -1 14534.4 1133.35   1
   8  -8  -1 18071.5 1168.44   5
  -8  -8   1 16669.1 1129.28   3
   8  -8  -1 17392.1 1232.93   1
  -8  -8   1 17828.8 847.763   8
   7  -8  -1 5847.92 623.502   5
  -7  -8   1 5418.75 638.575   3
   7  -8  -1 6498.93 732.147   1
   6  -8  -1 331.804 296.588   1
  -6  -8   1 110.457 209.111   3
  -5  -8   1 19.2881 221.010   3
   5  -8  -1-70.7684 276.506   1
   5  -8  -1-53.3831 190.794   5
   5  -8  -1 145.264 114.069   6
  -5  -8   1-50.1051 42.3517   2
   4  -8  -1 3132.46 470.785   5
  -4  -8   1 2462.86 435.512   3
   4  -8  -1 2709.12 251.245   6
   4  -8  -1 3474.96 533.628   1
  -3  -8   1 18129.5 1132.41   3
   3  -8  -1 16962.8 1037.63   5
   3  -8  -1 16002.2 1062.67   1
   2  -8  -1 319.340 187.037   5
  -2  -8   1 274.384 220.595   3
   2   8  -1 273.813 102.014   8
  -1  -8   1 47155.1 1818.34   5
  -1  -8   1 47854.2 2031.46   3
   1   8  -1 43092.7 1497.94   8
   1  -8  -1 47187.1 2060.95   3
   1  -8  -1 44792.7 1884.70   5
   0  -8   1 1349.93 331.817   3
   0  -8   1 1032.44 240.907   5
   0  -8  -1 763.772 293.401   3
   0   8   1 848.739 113.121   8
   1  -8   1 10982.6 752.381   5
  -1  -8  -1 10659.9 871.190   3
  -2  -8  -1 364.461 222.029   3
   2  -8   1 930.302 247.356   5
  -3  -8  -1 205.163 203.518   3
   3  -8   1 118.620 160.773   5
  -4  -8  -1 614.931 306.009   3
   4  -8   1 311.701 136.985   6
  -4  -8  -1 356.108 285.415   4
   4  -8   1 352.121 190.344   5
  -5  -8  -1 181.066 282.403   3
   5  -8   1 618.169 255.912   1
   5  -8   1 496.647 141.433   6
  -5  -8  -1 901.328 330.807   4
   5  -8   1 1165.69 284.109   5
   6  -8   1 9519.89 857.935   1
  -6  -8  -1 9319.96 852.473   4
   6  -8   1 8506.52 585.575   6
   6  -8   1 7819.91 713.049   5
  -6  -8  -1 8643.77 789.628   3
  -7  -8  -1 660.781 294.507   3
   7  -8   1 589.099 213.357   6
   7  -8   1 392.605 231.576   5
  -7  -8  -1 631.509 269.723   4
   7  -8   1 892.671 373.290   1
   8  -8   1 360.850 273.506   1
  -8  -8  -1-62.5290 248.355   3
   8  -8   1 203.098 251.426   5
  -8  -8  -1 421.470 130.876   8
  -8  -8  -1-226.100 326.296   4
   9  -8   1 17944.1 1191.31   5
  -9  -8  -1 18773.7 1298.89   4
   9  -8   1 18710.6 1286.64   1
  -9  -8  -1 18115.5 1236.52   3
  -9  -8  -1 17507.2 829.381   8
 -10  -8  -1 2358.43 488.593   3
  10  -8   1 3212.82 558.371   1
 -10  -8  -1 2818.33 538.119   4
 -10  -8  -1 2548.92 306.437   8
  10  -8   1 1895.27 414.787   5
  11  -8   1 7015.43 824.748   1
 -11  -8  -1 6642.53 514.334   8
 -11  -8  -1 6791.92 796.240   4
  11  -8   1 7254.43 793.984   5
 -11  -8  -1 6650.47 803.536   3
  12  -8   1 140.628 277.164   1
  12  -8   1 529.060 288.445   5
 -12  -8  -1-307.338 309.078   3
 -12  -8  -1 359.555 331.955   4
  13  -8   1 1721.16 451.998   5
 -13  -8  -1 1625.73 419.578   3
  13  -8   1 1743.72 482.415   1
 -13  -8  -1 1283.99 376.838   4
  14   8   1 845.877 360.819   7
  14  -8   1 883.090 390.601   5
  14  -8   1 1279.73 456.592   1
 -14  -8  -1 1615.28 485.185   4
 -14  -8  -1 370.576 277.692   3
 -15  -8  -1-17.6042 307.988   4
  15   8   1 495.272 358.129   7
 -15  -8  -1-13.2340 265.964   3
  15  -8   1-346.273 399.610   1
  15  -8   1 262.643 273.458   5
  16  -8   1 5161.52 801.798   1
  16   8   1 3318.89 650.643   7
 -16  -8  -1 4333.51 684.374   4
  16  -8   1 3626.75 684.373   5
 -16  -8  -1 4400.33 724.686   3
  17  -8   1 1861.15 536.359   1
  17   8   1 2360.02 563.433   7
 -17  -8  -1 2394.88 528.501   4
 -17  -8  -1 1723.05 532.707   3
  18  -8   1 4675.25 748.339   1
  18  -8   1 5783.23 738.213   9
  18   8   1 4840.08 791.590   7
 -18  -8  -1 4630.50 747.640   3
 -18  -8  -1 4972.37 716.788   4
  19  -8   1 16.6477 255.025   9
  19   8   1-49.7595 335.171   7
  19  -8   1 409.673 415.394   1
 -19  -8  -1-112.387 378.826   3
  19  -9  -1 2649.08 633.756   1
 -19  -9   1 2450.08 673.813   3
  18  -9  -1 691.523 400.161   5
  18  -9  -1 35.6287 353.957   1
  17  -9  -1 930.930 480.892   1
 -17  -9   1 1749.37 481.269   3
  17  -9  -1 1391.99 501.490   5
 -16  -9   1 1737.50 487.260   3
  16  -9  -1 1462.29 477.447   1
  16  -9  -1 1867.96 514.794   5
  15  -9  -1 4840.18 742.236   5
  15  -9  -1 3447.09 701.117   1
 -15  -9   1 3282.32 609.730   3
 -14  -9   1 2373.18 388.030   8
  14  -9  -1 3323.46 661.972   1
  14  -9  -1 2961.71 531.118   5
 -14  -9   1 3043.09 584.547   3
  13  -9  -1 7.26207 349.387   1
 -13  -9   1 884.643 352.421   3
 -13  -9   1 376.539 193.648   8
  13  -9  -1 203.220 296.948   5
 -12  -9   1 565.861 194.707   8
  12  -9  -1 349.999 336.330   1
 -12  -9   1 551.665 242.389   3
  12  -9  -1 494.657 298.712   5
 -11  -9   1-278.662 299.091   3
  11  -9  -1-40.6124 299.648   1
  11  -9  -1 331.898 309.193   5
 -11  -9   1 36.4388 145.610   8
  10  -9  -1-418.772 390.577   1
 -10  -9   1 118.347 144.567   8
  10  -9  -1 27.4028 259.644   5
   9  -9  -1 2401.63 452.338   5
  -9  -9   1 2730.05 490.148   3
   9  -9  -1 2104.69 525.586   1
  -8  -9   1 1679.14 380.161   3
   8  -9  -1 2866.81 527.606   1
   8  -9  -1 2250.59 443.222   5
  -7  -9   1 129.274 249.791   3
   7  -9  -1 256.696 318.390   1
   7  -9  -1 185.127 237.679   5
  -6  -9   1 8644.76 800.109   3
   6  -9  -1 8388.89 834.485   1
   6  -9  -1 7533.31 509.157   6
   6  -9  -1 10244.8 856.306   5
  -5  -9   1 671.259 97.2599   2
   5  -9  -1 1223.53 321.903   5
  -5  -9   1 972.674 299.328   3
   5  -9  -1 845.372 382.117   1
   5  -9  -1 714.438 151.741   6
  -4  -9   1 3110.24 515.340   3
   4  -9  -1 3243.64 469.936   5
   4  -9  -1 3115.44 529.772   1
   3  -9  -1 605.152 226.820   5
  -3  -9   1 1458.80 384.824   3
   2  -9  -1-0.17021 218.716   5
  -2  -9   1 80.9887 225.174   3
  -1  -9   1 404.909 236.788   3
   1   9  -1 784.379 159.842   8
   1  -9  -1 576.012 241.148   5
   1  -9  -1 488.438 253.127   3
  -1  -9   1 682.581 236.331   5
   0   9   1 291.487 68.1062   8
   0  -9  -1 673.060 245.255   5
   0  -9   1 196.397 235.675   3
   0  -9   1 640.547 227.440   5
   0  -9  -1 326.101 215.326   3
   1  -9   1 856.459 233.981   5
  -1  -9  -1 441.494 262.652   3
   2  -9   1 445.007 239.069   5
  -2  -9  -1 753.812 296.853   3
   3  -9   1 6968.11 658.315   5
  -3  -9  -1 5529.68 678.962   3
   4  -9   1 15696.1 1018.75   5
  -4  -9  -1 16133.8 1135.61   3
   5  -9   1 1094.28 317.381   5
  -5  -9  -1 1184.42 349.449   3
   5  -9   1 1161.46 213.609   6
   6  -9   1 879.974 211.032   6
  -6  -9  -1 1744.96 426.844   3
   6  -9   1 738.964 293.125   1
   6  -9   1 1591.43 348.849   5
   6   9   1 1062.75 125.549   6
  -7  -9  -1-538.114 422.227   4
   7  -9   1 72.5675 211.278   5
  -7  -9  -1 469.082 213.306   3
   7  -9   1-261.002 363.839   1
   7  -9   1-49.8800 176.764   6
  -8  -9  -1 5619.63 678.125   3
  -8  -9  -1 5328.32 702.202   4
   8  -9   1 5200.57 698.213   1
   8  -9   1 5793.30 646.976   5
   8  -9   1 5604.58 520.987   6
  -9  -9  -1-137.336 361.444   4
   9  -9   1 19.7773 197.796   6
  -9  -9  -1 283.178 274.739   3
   9  -9   1 823.016 384.260   1
   9  -9   1 868.902 361.762   5
  10  -9   1 296.322 242.984   6
  10  -9   1 46.8608 316.750   1
 -10  -9  -1 315.160 285.328   3
  10  -9   1-85.1865 285.056   5
 -10  -9  -1 177.316 107.743   8
 -10  -9  -1 188.104 303.395   4
 -11  -9  -1 911.862 366.505   4
  11  -9   1 1572.50 483.834   1
  11  -9   1 1112.57 346.245   5
 -11  -9  -1 1057.07 209.596   8
 -11  -9  -1 490.445 272.014   3
  12  -9   1-83.7961 264.491   5
  12  -9   1 127.775 273.889   1
 -12  -9  -1-231.445 326.842   4
 -12  -9  -1 266.122 266.866   3
 -13  -9  -1 241.499 269.787   3
  13  -9   1-204.114 273.849   5
  13  -9   1-413.213 409.463   1
 -13  -9  -1 655.617 357.400   4
  14  -9   1-388.345 462.979   1
 -14  -9  -1 558.312 327.604   3
  14  -9   1 386.295 279.871   5
 -14  -9  -1 174.451 285.069   4
  15  -9   1 269.329 302.856   5
  15  -9   1-46.3273 365.695   1
 -15  -9  -1 383.664 351.094   3
 -15  -9  -1 585.130 399.967   4
  16  -9   1-39.0222 364.193   1
 -16  -9  -1 586.993 414.781   4
  16  -9   1 486.138 376.356   5
 -16  -9  -1 1237.67 503.548   3
 -17  -9  -1 1133.64 442.857   3
  17  -9   1 925.251 402.030   5
  17  -9   1-48.0702 346.571   1
 -18  -9  -1-139.600 412.094   3
  18  -9   1 358.703 370.859   1
  17 -10  -1 2384.15 593.232   5
  17 -10  -1 1723.57 551.842   1
 -17 -10   1 713.059 348.338   3
  16 -10  -1-182.388 373.815   5
 -16 -10   1-104.588 352.202   3
  16 -10  -1 373.782 400.421   1
 -15 -10   1 625.429 420.299   3
  15 -10  -1 477.087 425.226   1
  15 -10  -1 671.435 340.423   5
  14 -10  -1 862.971 421.144   1
 -14 -10   1 797.555 432.355   3
  14 -10  -1 1364.30 443.049   5
  13 -10  -1 242.542 313.248   5
 -13 -10   1 73.8012 256.252   3
  13 -10  -1 246.415 297.127   1
  12 -10  -1 136.751 368.769   1
 -12 -10   1 607.972 365.710   3
  12 -10  -1-51.4088 288.491   5
  11 -10  -1 1497.83 419.111   5
 -11 -10   1 1466.48 425.845   3
  11 -10  -1 1453.46 486.566   1
  10 -10  -1 2866.89 598.851   5
 -10 -10   1 2231.88 513.793   3
  10 -10  -1 2452.93 564.499   1
   9 -10  -1 3242.54 553.126   5
  -9 -10   1 2398.96 464.607   3
   9 -10  -1 3845.71 665.705   1
   9 -10  -1 3060.83 398.120   6
  -8 -10   1 111.600 243.610   3
   8 -10  -1 74.1369 347.834   1
   8 -10  -1 284.646 305.134   5
   8 -10  -1-221.496 188.344   6
   7 -10  -1-206.380 355.959   1
   7 -10  -1 332.759 241.940   5
   7 -10  -1-341.763 141.189   6
  -7 -10   1 361.149 283.473   3
  -6 -10   1-32.9748 224.894   3
   6 -10  -1 347.398 145.814   6
   6 -10  -1 429.502 282.962   5
   5 -10  -1 727.033 271.674   5
  -5 -10   1 1167.15 388.143   3
  -5 -10   1 745.551 112.435   2
  -4 -10   1-39.9256 219.652   3
  -4 -10   1 100.438 126.237   2
   4 -10  -1 7.88958 217.407   5
  -3 -10   1 555.851 383.913   3
   3 -10  -1 630.586 295.222   5
  -2 -10   1-61.0839 182.842   5
   2 -10  -1 123.542 264.576   3
   2 -10  -1 692.521 298.370   5
  -2 -10   1 159.908 209.387   3
   1  10  -1 5955.96 397.682   8
   1 -10  -1 6917.89 683.089   5
   1 -10  -1 7131.16 782.802   3
  -1  10   1 5840.88 348.599   8
  -1 -10   1 6020.00 600.305   5
  -1 -10   1 6819.58 742.958   3
   0 -10   1 7697.69 683.189   5
   0  10  -1 6632.56 441.202   8
   0 -10   1 7697.07 807.723   3
   0 -10  -1 7635.16 727.493   5
   0 -10  -1 7198.09 784.226   3
  -1 -10  -1 7095.85 798.022   3
   1 -10   1 6517.80 740.735   3
   1 -10   1 6615.58 653.402   5
  -2 -10  -1 1632.34 422.842   3
   2 -10   1 1384.50 368.438   5
  -3 -10  -1 30.9944 256.350   3
   3 -10   1 72.3798 191.314   5
   4 -10   1 1599.91 381.621   5
  -4 -10  -1 1985.79 461.252   3
  -5 -10  -1 12437.2 1054.56   3
   5 -10   1 11538.1 926.955   5
   6 -10   1 7353.30 534.245   6
   6 -10   1 8844.30 817.103   5
  -6 -10  -1 8705.61 897.278   3
  -7 -10  -1 1338.40 377.051   3
   7 -10   1 1107.79 345.427   5
   7 -10   1 1429.00 239.564   6
   8 -10   1 1325.96 429.305   1
   8 -10   1 1734.45 295.318   6
   8 -10   1 1943.73 399.062   5
  -8 -10  -1 2297.15 506.539   3
   9 -10   1 3010.52 568.414   1
  -9 -10  -1 2419.35 482.270   3
   9 -10   1 3200.31 564.187   5
   9 -10   1 2778.65 403.179   6
  10 -10   1 1629.97 310.300   6
  10 -10   1 1927.40 460.836   5
 -10 -10  -1 1384.68 404.709   3
  11 -10   1 6139.71 824.671   1
  11 -10   1 6400.94 632.070   6
 -11 -10  -1 7915.36 913.039   3
  11 -10   1 6200.09 793.265   5
  12 -10   1-50.6373 340.099   1
  12 -10   1-190.135 212.746   6
  12 -10   1-166.882 296.473   5
 -12 -10  -1 580.892 364.765   3
  13 -10   1 2498.50 584.541   5
 -13 -10  -1 2245.27 576.484   3
  13 -10   1 774.505 302.787   6
  13 -10   1 1047.63 391.415   1
  14 -10   1 629.257 381.845   5
  14 -10   1 224.136 385.287   1
  14 -10   1 233.076 268.395   6
 -14 -10  -1-124.539 333.894   3
 -15 -10  -1 1593.96 472.647   3
  15 -10   1 1164.28 456.877   6
  15 -10   1 2218.61 569.573   5
  15 -10   1 1211.69 460.133   1
  16 -10   1 989.574 321.894   6
 -16 -10  -1 813.814 383.333   3
  16 -10   1 426.384 313.021   5
  17 -10   1 677.570 468.034   1
  17 -10   1-377.143 387.681   6
 -16 -11   1 461.097 404.609   3
 -15 -11   1 3306.88 661.933   3
  15 -11  -1 4444.38 807.619   1
  15 -11  -1 3637.76 690.796   5
  14 -11  -1 39.4806 323.097   5
 -14 -11   1-363.877 351.928   3
  13 -11  -1 517.613 416.457   1
 -13 -11   1-61.7480 308.072   3
  13 -11  -1-68.6014 297.670   5
 -12 -11   1 922.371 387.936   3
  12 -11  -1 944.353 428.771   5
  12 -11  -1 353.503 351.439   1
  11 -11  -1 58.9431 312.896   1
 -11 -11   1-79.4100 252.716   3
  11 -11  -1-87.0013 270.737   5
  10 -11  -1 686.930 353.654   1
  10 -11  -1 1494.47 461.058   5
 -10 -11   1 1711.90 464.387   3
   9 -11  -1 5497.94 731.595   5
   9 -11  -1 5463.48 794.622   1
  -9 -11   1 6218.78 817.979   3
  -8 -11   1 1407.68 405.989   3
   8 -11  -1 1188.28 425.997   1
  -7 -11   1 12574.8 1122.73   3
   7 -11  -1 12876.4 1175.72   1
   7 -11  -1 14900.1 1154.55   5
  -6 -11   1 5034.73 699.872   3
   6 -11  -1 4863.47 634.040   5
   5 -11  -1 240.653 281.896   5
  -5 -11   1 502.536 314.134   3
   4 -11  -1 6886.82 757.678   5
  -4 -11   1 5460.41 756.737   3
   3 -11  -1 6293.17 819.874   3
  -3 -11   1 7894.20 863.558   3
  -3 -11   1 8153.55 724.087   5
   3 -11  -1 8317.59 811.673   5
   2 -11  -1 11281.9 1076.05   3
   2 -11  -1 10327.3 910.352   5
  -2 -11   1 11566.4 869.838   5
  -2 -11   1 11195.7 1032.94   3
   1 -11  -1 2134.10 444.734   5
  -1 -11   1 1924.73 394.573   5
  -1 -11   1 967.404 432.697   3
   1 -11  -1 2581.99 557.549   3
   0 -11   1 3675.00 508.398   5
   0 -11   1 2728.42 545.486   3
   0 -11  -1 2439.58 446.348   5
   0 -11  -1 2900.40 569.796   3
   1 -11   1 1702.92 471.708   3
   1 -11   1 1673.39 384.256   5
  -1 -11  -1 1334.91 376.139   3
  -1 -11  -1 1281.57 343.104   5
   2 -11   1 3898.43 623.884   3
   2 -11   1 4686.88 591.582   5
  -2 -11  -1 4444.57 678.153   3
   3 -11   1 2247.87 415.453   5
  -3 -11  -1 2556.57 515.984   3
  -4 -11  -1 934.298 363.290   3
   4 -11   1 1343.18 338.305   5
  -5 -11  -1 387.844 291.671   3
   5 -11   1-107.598 234.164   5
   6 -11   1 4541.56 619.970   5
  -6 -11  -1 5192.28 736.079   3
  -7 -11  -1 256.704 243.820   3
   7 -11   1 294.725 283.837   5
   8 -11   1 3098.20 554.590   5
  -8 -11  -1 2589.36 514.324   3
  -9 -11  -1 83.2988 291.735   3
   9 -11   1 449.788 294.348   5
 -10 -11  -1 455.010 339.394   3
  10 -11   1-48.0865 242.160   5
  11 -11   1 1734.68 482.770   5
 -11 -11  -1 1518.60 467.641   3
  11 -11   1 1374.68 478.917   1
  12 -11   1 972.091 392.622   5
 -12 -11  -1 48.6994 285.834   3
  12 -11   1 801.299 401.883   1
  13 -11   1 1652.03 583.964   1
 -13 -11  -1 2357.83 598.547   3
  13 -11   1 1958.53 533.059   5
  14 -11   1 1891.37 495.884   5
 -14 -11  -1 3003.11 660.726   3
  14 -11   1 3647.39 722.477   1
  15 -11   1 1031.90 428.085   5
 -15 -11  -1 1077.36 427.181   3
  15 -11   1 616.479 395.294   1
 -14 -12   1 3895.82 678.663   3
  14 -12  -1 3911.34 726.700   5
  13 -12  -1 2311.73 547.141   5
  13 -12  -1 1942.09 568.042   1
 -13 -12   1 2493.08 650.114   3
 -12 -12   1 7055.21 902.211   3
  12 -12  -1 6820.78 930.323   1
  12 -12  -1 6274.76 879.386   5
 -11 -12   1 4.19292 291.717   3
  11 -12  -1 923.049 475.369   5
  11 -12  -1 973.345 445.770   1
 -10 -12   1 190.835 278.453   3
  10 -12  -1 813.269 390.881   5
  -9 -12   1 544.201 358.464   3
   9 -12  -1 158.010 315.813   5
  -8 -12   1 655.737 419.338   3
   8 -12  -1 956.914 355.953   5
  -7 -12   1 4881.89 730.440   3
   7 -12  -1 5329.36 699.321   5
   6 -12  -1 3354.42 602.880   5
  -6 -12   1 2833.10 561.516   3
  -5 -12   1 11514.9 1089.03   3
   5 -12  -1 9123.53 928.647   5
   4 -12  -1 6401.95 775.814   5
  -4 -12   1 7624.64 728.373   5
  -4 -12   1 7726.98 903.021   3
   4 -12  -1 7657.49 944.152   3
   3 -12  -1 1521.82 475.848   3
  -3 -12   1 2438.60 542.641   3
  -3 -12   1 1989.28 416.196   5
   3 -12  -1 1554.54 374.512   5
   2 -12  -1 283.811 243.736   5
   2 -12  -1 1044.81 424.014   3
  -2 -12   1 543.745 330.689   3
  -2 -12   1 983.565 283.598   5
  -1 -12   1 3842.17 682.837   3
   1 -12  -1 2918.36 626.691   3
  -1 -12   1 3545.55 512.599   5
   1 -12  -1 2818.04 497.480   5
   0 -12  -1 270.808 248.253   5
   0 -12  -1 596.129 367.930   3
   0 -12   1 445.940 239.716   5
   0 -12   1 275.704 286.033   3
   1 -12   1 10385.3 1041.31   3
  -1 -12  -1 10171.5 905.716   5
   1 -12   1 8708.21 832.987   5
  -1 -12  -1 8617.76 1016.17   3
  -2 -12  -1 433.242 274.988   5
   2 -12   1 14.9185 335.648   3
  -2 -12  -1-86.9293 307.951   3
   2 -12   1 195.471 230.209   5
   3 -12   1 6613.20 718.579   5
  -3 -12  -1 6124.44 822.183   3
   3 -12   1 6689.24 841.475   3
   4 -12   1 231.714 224.748   5
  -4 -12  -1 247.671 290.042   3
  -5 -12  -1 4003.67 672.297   3
   5 -12   1 4871.81 661.705   5
   6 -12   1 224.319 259.446   5
  -6 -12  -1-89.6151 308.009   3
   7 -12   1 785.572 351.101   5
  -7 -12  -1 785.388 385.454   3
  -8 -12  -1 897.136 407.959   3
   8 -12   1 715.652 324.707   5
   9 -12   1 149.433 257.261   5
  -9 -12  -1 317.008 319.835   3
 -10 -12  -1 5117.07 789.276   3
  10 -12   1 4901.72 717.552   5
 -11 -12  -1-42.3319 296.465   3
  11 -12   1-144.618 266.934   5
 -12 -12  -1 2941.12 607.381   3
  12 -12   1 2962.67 597.492   5
  13 -12   1 2508.02 527.722   5
 -13 -12  -1 2345.21 556.225   3
  14 -12   1 962.614 409.543   5
  12 -13  -1 969.302 351.514   5
 -12 -13   1 1319.98 522.505   3
 -11 -13   1 2499.19 585.704   3
  11 -13  -1 1632.19 459.600   5
 -10 -13   1 2625.16 619.418   3
  10 -13  -1 2034.75 547.100   5
  -9 -13   1 745.933 365.227   3
   9 -13  -1 91.3165 334.580   5
  -8 -13   1 110.302 266.305   3
   8 -13  -1-416.208 344.375   5
   7 -13  -1 114.427 272.856   5
  -7 -13   1 62.7940 291.848   3
  -6 -13   1-85.7822 274.541   3
   6 -13  -1-41.5836 318.780   5
  -6 -13   1 304.770 260.077   5
   5 -13  -1 274.944 429.629   3
  -5 -13   1-173.577 262.769   3
  -5 -13   1 193.432 253.820   5
   5 -13  -1-204.103 310.101   5
  -4 -13   1 2984.97 481.301   5
   4 -13  -1 3379.85 602.005   5
   4 -13  -1 2626.94 623.559   3
  -4 -13   1 2671.90 578.491   3
  -3 -13   1 1439.17 375.385   5
   3 -13  -1 1296.95 434.220   5
  -3 -13   1 751.818 370.496   3
   3 -13  -1 949.913 416.270   3
   2 -13  -1 10451.5 1157.17   3
   2 -13  -1 9386.18 946.217   5
  -2 -13   1 9934.77 1086.57   3
  -2 -13   1 10904.2 935.493   5
  -1 -13   1 1371.29 481.309   3
   1 -13  -1 1687.97 524.374   3
  -1 -13   1 1095.79 355.287   5
   1 -13  -1 1928.24 481.339   5
   0 -13  -1 21961.2 1454.33   5
   0 -13   1 21189.1 1384.80   5
   0 -13   1 23604.7 1681.48   3
   0 -13  -1 23232.1 1693.69   3
  -1 -13  -1 883.754 400.999   5
   1 -13   1 902.325 332.922   5
  -1 -13  -1 559.669 383.007   3
   1 -13   1 840.995 388.561   3
   2 -13   1 970.332 356.438   5
  -2 -13  -1 1102.17 358.157   5
   2 -13   1 1187.97 450.601   3
  -2 -13  -1 970.655 402.042   3
   3 -13   1 3624.43 593.924   5
  -3 -13  -1 3483.73 578.961   5
  -3 -13  -1 4499.36 738.019   3
   3 -13   1 3583.39 686.910   3
   4 -13   1 451.070 281.090   5
  -4 -13  -1 544.477 357.716   3
   4 -13   1 788.232 423.121   3
   5 -13   1 3048.94 551.350   5
  -5 -13  -1 3481.13 680.456   3
  -6 -13  -1 6164.90 879.476   3
   6 -13   1 3701.44 624.446   5
  -7 -13  -1-355.557 395.363   3
   7 -13   1 547.809 285.792   5
   8 -13   1 3758.02 625.810   5
  -8 -13  -1 4089.37 711.654   3
  -9 -13  -1 183.322 285.964   3
   9 -13   1 141.360 274.675   5
 -10 -13  -1 649.489 378.787   3
  10 -13   1-777.748 366.387   5
 -11 -13  -1 6205.31 897.380   3
  11 -13   1 6111.54 827.762   5
  12 -13   1-247.791 293.924   5
   9 -14  -1 418.847 357.715   5
  -9 -14   1 1591.25 621.659   3
   8 -14  -1 761.301 363.839   5
  -8 -14   1 1292.16 442.011   3
  -7 -14   1 1277.72 469.006   3
   7 -14  -1 748.757 337.929   5
   6 -14  -1 371.273 295.258   5
  -6 -14   1 351.187 356.039   3
   6 -14  -1-72.7075 324.877   3
  -5 -14   1-429.973 381.831   3
   5 -14  -1 61.0345 330.723   3
   5 -14  -1-242.585 283.642   5
  -4 -14   1 662.100 420.804   3
   4 -14  -1 595.329 387.437   3
   4 -14  -1 145.871 318.784   5
  -3 -14   1 348.156 362.727   3
   3 -14  -1 74.5383 246.722   5
   3 -14  -1 377.799 384.349   3
   2 -14  -1 31.1277 301.673   5
   2 -14  -1 288.681 401.029   3
  -2 -14   1-117.560 323.209   3
  -2 -14   1 691.808 303.644   5
   1 -14  -1 34.5547 248.856   5
  -1 -14   1 67.2065 241.085   5
  -1 -14   1-477.573 401.629   3
   1 -14  -1-391.903 359.130   3
   0 -14  -1 571.329 253.485   5
   0 -14  -1 1099.32 431.383   3
   0 -14   1 449.864 298.394   5
   0 -14   1 1015.32 455.551   3
   1 -14   1 15437.9 1436.14   3
  -1 -14  -1 15760.7 1433.02   3
  -1 -14  -1 14128.4 1177.06   5
   1 -14   1 14552.4 1168.80   5
   2 -14   1 2420.44 623.827   3
   2 -14   1 1786.54 453.182   5
  -2 -14  -1 1045.51 456.812   3
  -2 -14  -1 1379.64 387.748   5
  -3 -14  -1 688.200 401.317   3
   3 -14   1 397.112 304.898   5
  -3 -14  -1 1137.73 395.584   5
   3 -14   1 200.663 335.402   3
   4 -14   1 2948.44 545.888   5
  -4 -14  -1 3003.40 658.988   3
   4 -14   1 3909.04 752.234   3
  -4 -14  -1 3445.15 608.536   5
  -5 -14  -1 609.910 313.968   5
   5 -14   1 56.6496 346.862   3
   5 -14   1 864.142 410.792   5
  -5 -14  -1 562.689 389.746   3
   6 -14   1 319.674 270.874   5
  -6 -14  -1 72.5201 292.883   3
  -7 -14  -1 689.863 395.100   3
   7 -14   1 41.9561 288.703   5
   8 -14   1 1765.43 481.318   5
   9 -14   1 1774.25 483.540   5
   4 -15  -1-235.391 336.843   5
   3 -15  -1 2053.89 510.096   5
   2 -15  -1-154.670 354.591   5
  -2 -15   1 484.848 380.715   3
  -1 -15   1 623.384 429.690   3
   1 -15  -1-144.540 290.673   5
   0 -15   1-369.243 426.315   3
   0 -15  -1-216.822 303.913   5
   1 -15   1 944.499 422.036   3
  -1 -15  -1 1040.59 386.274   5
   3 -15   1 6652.40 818.866   5
   4 -15   1 2076.54 465.984   5
  23   0  -2 850.318 406.769   9
  23   0  -2 933.393 373.836   1
  22   0  -2-82.4056 242.935   1
  22   0  -2-37.9652 295.276   9
  21   0  -2 15106.9 1266.74   9
  21   0  -2 15309.4 1173.49   1
  20   0  -2 20947.1 1359.82   1
  20   0  -2 20124.3 1474.29   9
  19   0  -2 14648.9 1180.93   9
  19   0  -2 15384.4 1110.10   1
  18   0  -2-36.1621 219.035   1
  18   0  -2-80.7055 317.933   9
  17   0  -2 21296.8 1339.53   9
  17   0  -2 17369.8 1154.60   1
 -17   0   2 18802.9 760.979   4
 -16   0   2 155.054 102.293   4
  16   0  -2 187.999 205.903   1
  16   0  -2 111.867 248.101   9
  15   0  -2 15958.0 1004.43   1
 -15   0   2 14811.7 649.485   4
  15   0  -2 15800.5 1082.47   9
 -14   0   2 1211.66 174.719   4
  14   0  -2 1053.69 283.270   1
  14   0  -2 1248.72 346.959   9
 -13   0   2 8287.35 418.593   4
  13   0  -2 8811.72 729.539   9
  13   0  -2 8200.35 659.319   1
  12   0  -2 3776.79 489.167   9
  12   0  -2 4378.42 470.057   1
 -12   0   2 4171.86 263.864   4
 -11   0   2 5304.15 491.823   5
  11   0  -2 5114.09 478.291   1
  11   0  -2 5221.84 512.662   9
 -11   0   2 6108.94 319.693   4
 -10   0   2 48730.3 1503.30   4
 -10   0   2 50759.3 1888.15   5
  10   0  -2 51249.3 1939.53   9
  10   0  -2 51682.7 1937.45   3
  10   0  -2 53072.6 1870.93   1
  -9   0   2 16248.8 855.562   5
   9   0  -2 18268.3 893.727   3
   9   0  -2 16521.9 902.451   9
  -9   0   2 16411.1 589.499   4
   9   0  -2 17356.3 858.423   1
  -8   0   2 8642.74 543.335   5
  -8   0   2 8538.75 345.533   4
   8   0  -2 7208.58 551.713   5
   8   0  -2 9462.26 567.882   1
   8   0  -2 7791.12 540.844   3
   8   0  -2 8692.01 582.209   9
   7   0  -2 94.7359 121.141   1
   7   0  -2 151.323 48.0839  10
   7   0  -2 252.270 131.902   9
  -7   0   2 224.932 122.876   5
   7   0  -2 217.431 123.855   3
   7   0  -2 80.3014 121.905   5
  -7   0   2 194.276 59.3938   4
   6   0  -2 104011. 2949.28   1
  -6   0   2 104405. 2927.37   5
   6   0  -2 92025.4 2871.34   5
   6   0  -2 92616.8 2663.89  10
   6   0  -2 105249. 2944.20   3
   5   0  -2 2454.57 149.278  10
  -5   0   2 2481.31 215.348   5
   5   0  -2 2558.61 245.031   5
  -5   0   2 2644.55 154.304  10
   5   0  -2 2436.58 237.251   1
   5   0  -2 2637.81 231.122   3
   4   0  -2 144370. 4100.84   5
   4   0  -2 144546. 4010.98  10
  -4   0   2 151962. 4009.88  10
   4   0  -2 154920. 4171.26   1
   3   0  -2 1084.58 119.947   3
   3   0  -2 1310.30 152.419   1
   3   0  -2 1092.27 105.677  10
  -3   0   2 1078.24 125.232   5
  -3   0   2 1096.29 103.998  10
  -2   0  -2 123504. 3617.09   9
  -2   0  -2 141992. 3693.21   3
  -2   0  -2 127767. 3600.08  10
   2   0   2 139579. 3699.58   2
  -2   0  -2 133740. 3689.32   2
   2   0   2 141021. 3697.16   3
   3   0   2 119257. 3428.13   9
   3   0   2 125017. 3334.98  10
  -3   0  -2 130574. 3343.13   1
  -3   0  -2 119284. 3401.97   9
  -3   0  -2 117503. 3338.36  10
   3   0   2 122321. 3346.28   1
   3   0   2 122146. 3468.77   2
   3   0   2 121681. 3496.59   3
  -4   0  -2 30376.4 1103.68   3
  -4   0  -2 31558.8 1027.27   4
   4   0   2 29734.5 903.652  10
   4   0   2 30107.9 1022.77   9
  -4   0  -2 28437.3 1015.52   9
  -4   0  -2 27746.8 897.676  10
  -4   0  -2 31453.9 952.262   1
   4   0   2 32668.2 1112.49   3
   4   0   2 30337.6 956.297   1
  -5   0  -2 3899.96 203.809  10
  -5   0  -2 4712.11 270.986   1
  -5   0  -2 4372.54 313.301   9
  -5   0  -2 4709.53 306.245   4
   5   0   2 4073.73 314.152   9
   5   0   2 4460.11 280.722   1
  -5   0  -2 4895.65 367.947   3
   5   0   2 5102.06 377.791   3
  -6   0  -2 17062.7 572.149  10
   6   0   2 18416.3 787.852   9
  -6   0  -2 18027.4 853.944   3
   6   0   2 17380.4 845.284   3
   6   0   2 17463.9 722.146   1
  -6   0  -2 19147.2 705.036   1
  -6   0  -2 16583.4 792.465   9
  -6   0  -2 19064.7 753.157   4
  -7   0  -2 15584.5 705.931   4
   7   0   2 14404.1 760.608   9
   7   0   2 16453.0 694.835   1
  -7   0  -2 14970.1 817.613   3
   7   0   2 15866.0 832.552   3
  -7   0  -2 16141.5 672.672   1
  -7   0  -2 15117.2 739.298   9
  -8   0  -2 34040.6 1432.68   5
   8   0   2 37762.3 1444.58   9
   8   0   2 36124.8 1305.85   1
  -8   0  -2 36619.9 1289.48   1
   8   0   2 38190.5 1505.91   3
  -8   0  -2 34707.2 1495.87   3
  -8   0  -2 37756.5 1312.62   4
   9   0   2 21159.6 911.057   1
  -9   0  -2 20628.4 1070.90   3
  -9   0  -2 20634.6 880.220   4
   9   0   2 19951.9 1055.33   3
  -9   0  -2 20013.3 1025.52   5
   9   0   2 21056.0 1004.05   9
  -9   0  -2 21070.2 885.940   1
 -10   0  -2 103691. 3126.76   1
 -10   0  -2 103656. 3109.00   4
  10   0   2 102489. 3161.91   1
  10   0   2 101406. 3314.23   9
 -10   0  -2 95364.2 3384.69   3
 -11   0  -2 95738.6 2971.23   1
  11   0   2 92515.3 2996.94   1
  11   0   2 94746.3 3166.92   9
 -11   0  -2 95871.0 3308.67   3
 -11   0  -2 93359.1 2933.08   4
  12   0   2 390.722 204.104   1
 -12   0  -2 191.258 120.781   4
 -12   0  -2 284.157 157.878   1
  12   0   2 465.063 238.273   9
  13   0   2 14047.5 954.946   9
 -13   0  -2 14721.5 780.957   4
  13   0   2 14854.6 857.829   1
 -14   0  -2 3156.84 350.915   4
  14   0   2 3380.92 482.673   9
  14   0   2 3175.85 387.157   1
  15   0   2 1434.13 350.341   9
  15   0   2 1493.93 316.780   1
 -15   0  -2 1536.11 261.410   4
  16   0   2 7614.91 771.904   9
 -16   0  -2 8352.65 594.602   4
  16   0   2 6682.30 621.245   1
  17   0   2 1466.27 406.102   9
  17   0   2 1366.82 308.638   1
 -17   0  -2 1628.58 296.530   4
  18   0   2 124.640 215.710   1
  18   0   2 2.62175 262.916   9
 -18   0  -2 491.157 192.308   4
  19   0   2 7502.30 849.433   9
  19   0   2 7267.58 797.315   2
  19   0   2 6515.62 680.778   1
  20   0   2 647.859 301.117   9
  20   0   2 690.835 282.393   2
  21   0   2 2390.65 496.846   9
  21   0   2 2240.43 452.952   2
  22   0   2 775.125 298.462   2
  22   0   2 898.649 420.302   9
  23  -1  -2 2021.61 482.149   1
  23   1  -2 2531.29 595.035   9
  23  -1  -2 2420.34 590.738   9
  22   1  -2 5994.82 732.912   1
  22   1  -2 6493.29 869.594   9
  22  -1  -2 6647.15 864.919   9
  22  -1  -2 5696.43 757.625   1
  21   1  -2-234.427 250.155   1
  21  -1  -2-243.180 284.106   1
  21   1  -2 143.140 326.467   9
  21  -1  -2 242.873 285.081   9
  20  -1  -2 1719.52 442.546   1
  20   1  -2 1959.30 477.537   9
  20   1  -2 2633.04 491.027   1
  20  -1  -2 2394.14 507.731   9
  19  -1  -2 534.826 351.934   9
  19  -1  -2 79.8436 279.266   1
  19   1  -2 663.293 258.006   1
  19   1  -2 552.460 334.134   9
  18   1  -2 846.253 326.182   9
  18   1  -2 571.711 266.004   1
  18  -1  -2 468.752 249.115   9
  18  -1  -2 1141.04 367.354   1
  17  -1  -2 878.122 339.592   9
  17   1  -2 306.447 221.417   9
 -17  -1   2 346.609 127.561   4
  17   1  -2 556.827 239.943   1
  17  -1  -2 80.1662 208.661   1
 -16  -1   2 13659.3 691.154   4
  16  -1  -2 14441.5 1054.05   9
 -16   1   2 14389.7 560.344   4
  16   1  -2 14097.5 1096.46   9
  16   1  -2 15009.2 981.960   1
  16  -1  -2 14857.8 1029.61   1
  15   1  -2-27.8463 227.065   9
 -15   1   2 92.1960 68.3735   4
 -15  -1   2 88.0793 105.807   4
  15  -1  -2-106.471 250.709   1
  15   1  -2 121.958 179.526   1
  15  -1  -2 321.689 244.709   9
  14  -1  -2 14954.2 1039.43   9
  14  -1  -2 14612.0 985.079   1
 -14  -1   2 13545.4 697.568   4
  14   1  -2 15670.9 1059.06   9
  14   1  -2 17096.8 986.551   1
 -14   1   2 15969.1 588.200   4
 -13  -1   2 1153.98 307.228   3
 -13  -1   2 522.544 123.707   4
 -13   1   2 796.792 110.323   4
  13  -1  -2 575.906 252.924   1
  13   1  -2 556.057 251.293   9
  13   1  -2 468.596 195.097   1
  13  -1  -2 552.221 250.194   9
  12   1  -2 1671.56 309.712   9
  12  -1  -2 1167.42 279.170   9
 -12   1   2 1481.67 131.461   4
 -12  -1   2 1101.82 261.081   3
  12  -1  -2 1118.87 278.970   1
 -12  -1   2 1525.18 198.415   4
  12   1  -2 1687.48 305.766   1
  11  -1  -2 6708.37 595.560   5
  11   1  -2 7130.88 548.326   1
 -11   1   2 6570.42 291.842   4
 -11  -1   2 6667.80 529.394   5
 -11   1   2 7036.26 553.544   1
 -11  -1   2 7016.41 607.047   3
  11   1  -2 7287.12 607.208   9
  11  -1  -2 6523.89 580.067   9
  11  -1  -2 6548.38 557.998   1
 -11  -1   2 6695.14 397.855   4
  11   1  -2 6276.37 354.966   4
  10   1  -2 265.524 165.529   3
 -10  -1   2 345.425 118.204   4
 -10   1   2 462.226 166.408   5
  10  -1  -2-120.051 195.090   1
  10  -1  -2 583.521 213.036   3
  10   1  -2 127.637 164.815   9
  10  -1  -2 431.829 67.7463  10
  10   1  -2 391.097 102.438   4
  10  -1  -2 415.683 180.171   5
 -10  -1   2 478.179 165.756   5
 -10  -1   2 791.180 254.213   3
 -10   1   2 440.865 178.788   1
 -10   1   2 306.007 58.3305   4
  10   1  -2 376.099 153.825   1
   9  -1  -2 24826.0 1096.05   1
   9  -1  -2 22330.7 738.211  10
  -9  -1   2 23101.1 1022.54   5
  -9   1   2 24889.4 1089.44   1
   9   1  -2 23566.0 818.334   4
   9   1  -2 23091.1 1089.00   9
   9  -1  -2 23343.8 1093.33   3
  -9   1   2 24938.0 1135.14   5
   9   1  -2 24527.9 1058.07   1
  -9   1   2 23287.5 713.087   4
  -9  -1   2 23610.3 1089.18   3
  -9  -1   2 23341.9 730.482  10
   9   1  -2 25708.0 1113.88   3
   9  -1  -2 22819.9 1076.06   5
  -9  -1   2 22689.7 860.133   4
   8   1  -2 2854.67 307.036   1
   8  -1  -2 2210.90 307.126   5
   8   1  -2 2631.40 300.999   3
  -8  -1   2 2427.94 299.964   3
  -8  -1   2 2326.03 265.664   5
  -8   1   2 2219.93 277.212   1
  -8  -1   2 2192.55 155.702  10
  -8   1   2 2221.85 304.656   5
   8  -1  -2 2561.57 331.034   1
  -8  -1   2 2453.27 214.554   4
   8  -1  -2 2354.39 298.487   3
   8   1  -2 2336.97 322.077   9
   8  -1  -2 2275.93 160.282  10
   8   1  -2 2345.88 182.955   4
  -7  -1   2 12745.7 469.274  10
  -7  -1   2 12285.9 528.058   4
  -7   1   2 13499.2 688.760   5
  -7  -1   2 12876.0 690.845   3
   7   1  -2 12745.3 505.543   4
   7   1  -2 13785.6 733.753   9
   7  -1  -2 13076.1 691.687   1
   7  -1  -2 12472.5 679.179   5
  -7  -1   2 12689.7 629.134   5
   7  -1  -2 12785.9 704.899   3
  -7   1   2 13791.4 696.887   1
   7   1  -2 13971.9 692.833   3
   7   1  -2 13645.1 661.732   1
  -6  -1   2 15010.4 656.567   5
  -6  -1   2 15416.1 706.597   3
   6   1  -2 16320.8 573.961   4
  -6   1   2 15145.8 757.265   5
   6  -1  -2 14817.0 711.365   5
   6   1  -2 15114.7 744.906   9
  -6   1   2 16715.6 745.501   1
   6   1  -2 15351.8 706.752   3
  -6  -1   2 14765.7 541.996  10
   6  -1  -2 16565.0 764.217   1
  -6  -1   2 14725.9 581.072   4
   5   1  -2 24065.8 924.956   9
   5   1  -2 24835.2 903.050   3
  -5   1   2 22002.1 936.575   5
  -5   1   2 24839.2 937.232   1
   5  -1  -2 24686.6 940.059   1
  -5  -1   2 24072.5 885.823   3
  -5  -1   2 22867.9 842.992   5
  -5  -1   2 22292.9 754.786  10
   5   1  -2 22751.5 787.582   4
   5  -1  -2 23393.8 905.198   5
   4   1  -2 19340.9 706.523   3
  -4   1   2 19163.0 762.541   1
   4   1  -2 20150.1 665.008   4
  -4  -1   2 17704.7 647.576   5
  -4  -1   2 17871.4 734.393   9
   4  -1  -2 18898.9 749.828   5
  -4  -1   2 18965.6 707.969   3
  -4   1   2 18396.6 749.333   5
   4   1  -2 18425.6 743.408   9
  -4  -1   2 18081.2 634.343  10
   4  -1  -2 18735.8 759.861   1
  -3  -1   2 107978. 3051.07   9
   3   1  -2 110820. 2995.82   3
  -3   1   2 108560. 3079.74   1
   3   1  -2 107988. 3051.21   9
  -3  -1   2 106001. 2933.41   5
   3  -1  -2 112345. 3094.66   5
   3  -1  -2 108623. 3085.15   1
  -3  -1   2 106124. 2993.75   3
  -3   1   2 105091. 3070.91   5
  -3  -1   2 106451. 2983.09  10
   2  -1  -2 454.635 98.0207   1
  -1   1  -2 62643.1 1761.86   6
  -1  -1  -2 57028.7 1744.13   3
  -1  -1  -2 59580.6 1770.71   7
  -2  -1  -2 20958.7 732.500   4
  -2  -1  -2 19822.1 754.393   7
  -2  -1  -2 18333.5 726.834   3
  -2   1  -2 21904.8 719.584   1
   2  -1   2 21138.0 757.995   6
  -2  -1  -2 18097.7 670.859   2
   2   1   2 19839.7 681.321   2
   2   1   2 19805.2 720.761   4
   2   1   2 20653.7 746.825   3
   2   1   2 19315.8 761.914   7
   2  -1   2 19664.4 706.436   1
   2  -1   2 20093.2 677.642  10
  -2   1  -2 19709.2 715.833   5
   3   1   2 79071.2 2287.02   4
  -3  -1  -2 72733.9 2244.31   2
  -3  -1  -2 82266.5 2298.23   4
   3   1   2 76661.2 2335.36   7
   3  -1   2 76180.4 2197.88  10
  -3   1  -2 81763.5 2275.88   1
   3  -1   2 77689.9 2315.12   3
  -3  -1  -2 75814.4 2291.15   9
  -3  -1  -2 84286.9 2356.38   3
  -3   1  -2 73439.2 2288.09   5
   3   1   2 78208.9 2239.45   2
   3   1   2 77226.4 2330.18   3
   3  -1   2 77616.1 2283.27   1
   4   1   2 48410.6 1482.43   4
  -4   1  -2 42465.9 1500.01   5
   4  -1   2 44527.3 1356.98  10
   4   1   2 43665.7 1496.96   9
   4  -1   2 48084.6 1485.63   1
   4   1   2 43734.0 1538.11   3
   4   1   2 47363.9 1312.99   1
   4   1   2 45821.1 1442.26   2
   4  -1   2 45091.8 1419.00   9
  -4   1  -2 48450.0 1473.44   1
  -4  -1  -2 47245.2 1558.39   3
  -4  -1  -2 48287.0 1491.78   4
  -4  -1  -2 44221.9 1497.65   9
   4  -1   2 43937.8 1526.57   3
   5  -1   2 4596.08 307.819   9
   5  -1   2 4334.09 356.954   3
  -5  -1  -2 4862.94 352.111   9
  -5  -1  -2 5279.24 340.620   4
   5  -1   2 4785.87 341.039   1
   5   1   2 5507.56 395.643   3
   5   1   2 5131.98 332.723   2
  -5   1  -2 4787.59 372.211   5
   5   1   2 5136.49 250.227   1
   5   1   2 4997.73 367.882   9
  -5   1  -2 4876.12 326.954   1
   5   1   2 4848.61 320.428   4
  -5  -1  -2 4833.99 382.421   3
   5  -1   2 3643.34 233.776  10
  -6   1  -2 24666.9 922.505   1
   6   1   2 22786.8 897.125   4
  -6  -1  -2 23886.0 919.954   4
  -6  -1  -2 21952.0 955.522   9
   6  -1   2 22619.4 915.547   9
  -6  -1  -2 22953.6 739.482  10
   6   1   2 23800.4 1035.63   3
   6  -1   2 23832.2 1024.31   3
   6   1   2 22619.3 915.936   2
  -6   1  -2 23917.5 1017.47   5
   6  -1   2 20785.1 738.415  10
   6  -1   2 23687.1 934.623   1
   6   1   2 24113.7 802.804   1
  -6  -1  -2 22508.2 1014.45   3
   6   1   2 22306.9 957.704   9
  -7   1  -2 1272.82 198.147   1
   7  -1   2 1119.28 240.086   3
  -7  -1  -2 1042.21 232.249   3
   7  -1   2 1011.70 111.672  10
   7   1   2 1449.11 242.995   9
   7  -1   2 1332.40 199.691   9
  -7  -1  -2 1325.80 194.192   4
   7   1   2 1492.92 172.215   1
  -7  -1  -2 1400.45 222.478   9
   7  -1   2 994.512 207.265   1
   7   1   2 1163.83 191.301   4
   7   1   2 1485.32 250.591   3
  -7  -1  -2 1272.56 115.110  10
  -7   1  -2 1237.00 235.087   5
  -8  -1  -2 3733.87 325.154   4
  -8   1  -2 3800.99 338.610   1
   8  -1   2 4015.83 371.299   1
  -8   1  -2 3854.85 399.023   5
  -8  -1  -2 3852.36 417.636   3
   8  -1   2 4275.17 449.654   3
   8   1   2 4071.28 402.015   9
   8  -1   2 3881.03 364.325   9
   8   1   2 3630.05 379.149   3
  -8  -1  -2 3306.45 184.315  10
   8   1   2 3714.94 287.468   1
   8  -1   2 3490.41 199.239  10
  -8  -1  -2 4258.51 406.531   9
   9  -1   2 67189.0 2337.98   9
   9   1   2 70667.8 2493.84   3
   9  -1   2 69449.1 1947.39  10
   9   1   2 73024.5 2473.23   9
  -9  -1  -2 67398.7 2478.69   3
   9   1   2 72477.5 2204.92   1
  -9  -1  -2 75489.5 2294.35   4
   9  -1   2 73879.7 2525.08   3
  -9   1  -2 72523.9 2307.68   1
   9  -1   2 73956.7 2356.74   1
  -9   1  -2 71999.6 2227.38   4
  -9  -1  -2 65251.9 1927.79  10
  -9   1  -2 69245.2 2459.61   5
  -9  -1  -2 77099.0 2466.46   9
  10   1   2 12672.4 670.789   1
 -10  -1  -2 15049.9 744.009   4
  10   1   2 12991.8 827.493   9
 -10  -1  -2 14150.5 888.557   3
  10  -1   2 14666.0 808.912   1
 -10  -1  -2 13432.0 831.690   9
  10  -1   2 13828.6 803.808   9
 -10   1  -2 13277.4 677.106   4
 -10   1  -2 14025.0 745.001   1
 -11  -1  -2 1353.85 231.621   4
 -11  -1  -2 1891.74 344.151   3
 -11   1  -2 1757.67 237.252   4
  11  -1   2 1341.96 261.570   9
 -11   1  -2 2058.49 285.862   1
  11   1   2 1798.55 332.167   9
  11  -1   2 1695.39 283.585   1
  11   1   2 1549.58 242.649   1
  12   1   2 12706.3 737.957   1
 -12  -1  -2 13660.9 953.571   3
  12  -1   2 13061.2 806.802   1
 -12   1  -2 13006.4 771.892   1
  12  -1   2 12588.2 836.773   9
 -12   1  -2 13134.4 691.783   4
  12   1   2 11963.5 889.550   9
 -12  -1  -2 13514.5 745.361   4
 -13   1  -2 272.092 133.793   1
  13  -1   2 224.215 188.493   9
  13  -1   2 245.438 190.128   1
 -13  -1  -2 84.5460 207.736   3
 -13   1  -2 143.461 120.737   4
 -13  -1  -2 310.911 166.550   4
  13   1   2 154.558 144.920   1
  13   1   2 415.722 222.170   9
  14   1   2 7831.09 598.088   1
 -14   1  -2 7726.32 536.466   4
  14  -1   2 7825.85 695.973   9
  14  -1   2 7763.97 649.270   1
 -14  -1  -2 8056.11 599.542   4
  14   1   2 8541.66 773.133   9
 -14  -1  -2 7904.01 787.031   3
  15   1   2 457.067 229.260   1
  15  -1   2 467.548 236.141   9
  15   1   2 580.347 307.673   9
 -15   1  -2 31.4978 132.094   4
 -15  -1  -2 450.271 295.266   3
  15  -1   2 909.772 329.867   1
 -15  -1  -2 175.285 154.238   4
  16   1   2 6182.41 699.955   9
  16  -1   2 5485.49 589.814   1
  16   1   2 5483.22 548.530   1
 -16  -1  -2 6339.23 559.216   4
  16   1   2 6444.25 633.818   2
 -16   1  -2 6731.15 517.042   4
  16  -1   2 6917.30 695.186   9
 -17   1  -2 491.020 187.275   4
 -17  -1  -2 662.779 246.453   4
  17   1   2 499.210 213.494   1
  17   1   2 996.392 343.044   9
  17  -1   2 580.315 286.574   1
  17  -1   2 588.616 249.100   9
  17   1   2 350.020 289.099   2
  18   1   2 2069.88 431.682   9
  18   1   2 3265.34 510.536   2
  18  -1   2 2456.39 492.611   9
 -18  -1  -2 2550.42 375.367   4
  18   1   2 2503.93 396.056   1
  18  -1   2 2422.59 449.661   1
  19   1   2 347.183 297.063   2
  19   1   2-112.881 303.629   9
  19  -1   2 367.982 296.477   9
  19  -1   2 78.4955 281.815   1
  19   1   2-115.129 183.994   1
  20   1   2 799.322 315.506   2
  20  -1   2 451.414 298.807   9
  20  -1   2 745.246 342.259   1
  20   1   2 690.397 405.905   9
  21  -1   2 24.2502 290.594   2
  21   1   2 553.829 287.634   2
  21   1   2 1087.08 421.530   9
  21  -1   2 1144.13 455.088   9
  22  -1   2 943.232 409.613   2
  22  -1   2 1255.59 501.756   9
  22   1   2 844.538 398.784   9
  23   2  -2-182.553 320.828   9
  23  -2  -2 427.030 362.237   9
  23  -2  -2-247.553 305.902   1
  22   2  -2 535.911 386.255   9
  22  -2  -2 783.057 436.535   9
  22  -2  -2 547.620 401.447   1
  21   2  -2 438.040 250.557   1
  21  -2  -2 202.399 326.345   1
  21  -2  -2 620.368 267.599   9
  21   2  -2 656.472 367.418   9
  20  -2  -2 495.655 267.556   9
  20   2  -2 589.315 334.977   1
  20  -2  -2 647.265 323.428   1
  20   2  -2 411.136 326.831   9
  19   2  -2 3395.21 581.116   9
  19  -2  -2 3961.04 597.991   1
  19   2  -2 2844.73 459.469   1
  19  -2  -2 3445.33 597.325   9
  18   2  -2 339.985 341.552   9
  18   2  -2 178.719 193.954   1
  18  -2  -2 340.245 288.119   1
  18  -2  -2 72.1224 237.493   9
 -17  -2   2 3333.39 374.001   4
  17  -2  -2 3350.32 526.718   1
 -17  -2   2 3050.40 536.910   3
  17   2  -2 4355.11 629.747   9
  17  -2  -2 3612.46 574.734   9
  17   2  -2 3137.93 497.686   1
  16  -2  -2 1591.52 411.445   1
  16   2  -2 1168.71 377.110   9
 -16  -2   2 1412.61 361.906   3
  16  -2  -2 1711.61 403.354   9
  16   2  -2 1268.61 276.262   1
 -16  -2   2 1661.20 278.563   4
 -16   2   2 1625.78 133.327   4
  15  -2  -2 7177.47 754.059   9
  15   2  -2 7357.74 764.981   9
 -15  -2   2 7307.13 527.097   4
 -15   2   2 7637.33 338.467   4
  15   2  -2 7189.02 628.506   1
 -15  -2   2 6814.29 723.254   3
  15  -2  -2 8999.23 797.775   1
  14  -2  -2 1951.81 354.015   1
  14  -2  -2 2070.82 382.209   9
 -14  -2   2 1892.26 260.852   4
 -14   2   2 1849.68 150.059   4
  14   2  -2 1895.67 327.905   1
 -14  -2   2 1531.68 330.642   3
  14   2  -2 1912.93 231.523   4
  14   2  -2 1912.74 376.107   9
  13  -2  -2 346.880 62.5795  10
  13  -2  -2 331.924 210.747   5
  13  -2  -2 136.884 208.182   1
  13  -2  -2 187.415 191.595   9
 -13   2   2 545.646 88.5549   4
  13   2  -2 486.199 249.765   9
 -13  -2   2 592.320 244.834   3
  13   2  -2 586.507 133.304   4
 -13  -2   2 381.963 155.820   4
  13   2  -2-41.4762 168.016   1
  12   2  -2 2262.39 242.785   4
 -12   2   2 2258.60 158.475   4
  12   2  -2 1680.72 357.784   9
 -12  -2   2 2303.35 157.151  10
  12   2  -2 2537.85 343.517   1
 -12  -2   2 2398.89 279.418   4
  12  -2  -2 3003.14 427.063   5
 -12  -2   2 2643.34 353.508   5
  12  -2  -2 2083.38 345.553   1
  12  -2  -2 2190.17 162.472  10
 -12  -2   2 2438.67 374.627   3
  11  -2  -2 171.895 172.661   5
  11   2  -2-75.3586 173.224   9
  11   2  -2 405.489 192.577   1
 -11  -2   2 223.839 67.8341  10
  11   2  -2 229.755 83.0106   4
  11  -2  -2 418.966 206.363   1
 -11  -2   2 338.226 161.851   5
 -11  -2   2 54.7915 171.492   3
 -11  -2   2 187.835 112.437   4
 -11   2   2 224.147 67.5891   4
 -10   2   2 19355.7 657.215   4
 -10  -2   2 19831.4 888.275   4
  10   2  -2 21164.2 982.353   1
  10   2  -2 22183.8 1074.74   3
  10   2  -2 20344.4 814.182   4
 -10  -2   2 19843.5 1041.86   3
  10  -2  -2 17045.6 1006.39   5
  10  -2  -2 21666.5 1084.11   1
 -10   2   2 19429.6 1034.44   5
  10   2  -2 20723.7 1081.98   9
 -10  -2   2 19899.0 969.194   5
 -10  -2   2 19416.5 699.590  10
 -10   2   2 20946.1 1052.84   1
  10  -2  -2 20257.3 1061.68   3
  -9   2   2 2787.37 353.182   5
  -9   2   2 2591.18 332.316   1
   9   2  -2 2599.98 327.880   3
  -9  -2   2 2777.75 209.423  10
  -9  -2   2 3254.15 370.001   3
   9  -2  -2 2387.25 347.948   5
   9   2  -2 2562.18 301.159   1
   9   2  -2 3086.30 257.045   4
   9  -2  -2 2800.88 366.752   1
  -9  -2   2 2696.72 302.228   5
   9  -2  -2 2704.19 349.367   3
  -9  -2   2 2925.70 364.114   9
  -9  -2   2 2437.46 268.153   4
   9   2  -2 2705.17 390.130   9
  -8  -2   2 15526.1 806.066   3
  -8   2   2 16872.3 851.371   1
  -8  -2   2 13469.1 577.857  10
   8   2  -2 15904.9 819.295   3
  -8  -2   2 14434.9 715.182   5
  -8  -2   2 15950.1 843.792   9
  -8   2   2 16239.4 873.362   5
   8   2  -2 15000.0 656.211   4
   8   2  -2 15679.5 848.101   9
  -8  -2   2 15636.6 715.847   4
   8  -2  -2 16418.6 852.476   1
   8  -2  -2 13371.5 811.673   5
  -7   2   2 1116.69 218.468   1
  -7  -2   2 2266.91 290.310   3
  -7  -2   2 2238.31 286.835   9
   7  -2  -2 1236.20 232.587   1
   7   2  -2 1634.03 256.468   9
   7   2  -2 1550.70 203.994   4
  -7   2   2 1007.44 227.916   5
   7   2  -2 1975.86 279.287   3
   7  -2  -2 1144.84 231.725   5
  -7  -2   2 1232.17 234.651   4
   6  -2  -2 8570.03 567.521   1
  -6  -2   2 12412.5 569.613   4
  -6   2   2 9682.40 574.461   1
   6  -2  -2 8863.59 564.783   5
  -6   2   2 9436.06 568.653   5
   6   2  -2 9748.33 556.188   3
  -6   2   2 8335.22 371.391   4
   6   2  -2 8528.56 562.244   9
   6   2  -2 10541.0 518.324   4
  -6  -2   2 10039.1 599.457   9
  -6  -2   2 8353.47 521.980   3
  -5  -2   2 30100.8 1181.10   9
  -5  -2   2 34209.1 1182.61   3
  -5   2   2 31134.0 1004.59   4
   5  -2  -2 33397.0 1255.08   1
  -5   2   2 30219.1 1212.07   5
   5   2  -2 34163.0 1220.65   9
   5   2  -2 34259.7 1180.42   3
  -5   2   2 33562.5 1235.56   1
   5   2  -2 35238.2 1152.73   4
   5  -2  -2 29194.5 1188.27   5
   4  -2  -2 967124. 25390.3   1
  -4   2   2 879703. 25147.9   4
   4   2  -2 996421. 25306.6   4
   4   2  -2 999999. 25295.3   3
  -4   2   2 981407. 25385.6   1
  -4   2   2 930772. 25370.1   5
  -4  -2   2 991854. 25335.4   9
   4   2  -2 934573. 25335.0   9
  -4  -2   2 990646. 25290.7   3
  -3  -2   2 215711. 5595.50   8
   3  -2  -2 193486. 5662.05   5
   3  -2  -2 191685. 5520.71   4
  -3   2   2 197412. 5527.10   4
   3   2  -2 209701. 5589.28   3
   3  -2  -2 205830. 5679.95   1
  -3  -2   2 211208. 5616.73   9
  -3   2   2 195762. 5660.63   5
   3   2  -2 209522. 5612.09   9
  -3  -2   2 209554. 5581.95   3
   3   2  -2 214923. 5577.67   7
   3   2  -2 199675. 5428.62   2
  -3   2   2 204242. 5665.80   1
  -2  -2   2-53.7318 61.2076   7
  -2  -2   2 140.303 95.7918   8
   2   2  -2 73.3844 82.3743   8
   2   2  -2 32.2870 72.0229   3
   2  -2  -2-122.540 120.045   1
   2   2  -2 123.712 78.5638   7
   2   2  -2 155.752 62.9049   2
   2  -2  -2 113.312 94.2347   4
  -2  -2   2 63.0178 54.7141   2
   2   2  -2 159.295 88.1717   9
  -2  -2   2 259.577 92.4486   3
  -2  -2   2 129.372 86.8865   9
  -2   2   2 116.814 74.5082   4
  -2   2   2 119.214 88.5393   1
   1  -2  -2 1040.10 172.275   1
   1  -2  -2 798.854 136.714   4
  -1   2   2 701.285 123.457   4
  -1   2   2 789.433 135.080   1
  -1  -2   2 781.856 103.160   9
  -1  -2   2 799.856 103.092   2
   0  -2  -2 30043.6 988.408   4
   0  -2   2 29388.7 939.421   2
   0   2   2 27722.0 977.738   4
   0   2   2 26840.2 923.603   1
   0  -2   2 30432.5 875.619   5
   0   2  -2 28427.0 883.009   5
   0  -2  -2 27637.4 988.882   3
   0  -2  -2 25252.7 926.972   1
  -1   2  -2 6262.03 361.959   1
   1   2   2 6047.07 344.195   4
  -1   2  -2 6331.09 305.283   5
   1   2   2 5110.54 357.962   3
  -1   2  -2 6181.08 313.621   6
  -1  -2  -2 5642.07 348.990   3
   1  -2   2 5771.65 304.819   6
   1   2   2 4825.43 240.708   6
  -1  -2  -2 5156.77 272.636   1
  -1  -2  -2 6154.12 358.990   4
   1  -2   2 6356.03 300.121   5
   1   2   2 5084.85 277.826   1
   2   2   2 49810.3 1523.06   1
  -2   2  -2 56276.6 1711.51   1
   2  -2   2 54254.5 1710.88   1
  -2  -2  -2 49247.6 1688.33   3
   2   2   2 50460.5 1703.43   7
  -2  -2  -2 51094.0 1556.77   2
  -2  -2  -2 50736.7 1699.63   7
   2   2   2 55706.0 1688.31   4
   2   2   2 50814.7 1697.94   3
  -2  -2  -2 58316.6 1709.41   4
   2  -2   2 59649.4 1686.81   6
   2  -2   2 58235.0 1663.03   5
  -2   2  -2 56582.7 1659.00   5
  -3   2  -2 6076.18 370.013   5
  -3  -2  -2 5180.10 273.734   2
   3   2   2 5212.26 357.012   4
  -3   2  -2 5253.30 365.332   1
  -3  -2  -2 5224.99 372.443   7
   3   2   2 5566.67 284.483   2
   3   2   2 5477.74 399.212   7
  -3  -2  -2 5862.10 393.221   3
  -3  -2  -2 5710.97 364.741   4
   3   2   2 5328.39 371.912   3
   3  -2   2 5876.08 367.587   5
   3  -2   2 5152.40 374.505   1
   4  -2   2 3573.72 329.728   1
  -4   2  -2 3958.66 313.735   5
   4   2   2 3379.63 331.283   7
   4  -2   2 3776.97 316.136   5
  -4  -2  -2 3354.65 298.541   9
  -4  -2  -2 4557.93 331.144   4
  -4  -2  -2 3332.60 330.334   3
   4   2   2 3133.75 306.627   3
   4   2   2 3392.61 230.412   2
   4   2   2 3428.27 281.088   4
  -4  -2  -2 3459.68 230.893   2
  -4   2  -2 3590.98 301.425   1
   5   2   2 2755.38 266.156   4
   5  -2   2 3728.09 339.110   5
   5   2   2 3157.26 243.806   2
  -5  -2  -2 2901.86 321.746   3
  -5  -2  -2 2902.77 289.842   9
  -5  -2  -2 3646.64 304.684   4
   5   2   2 3093.16 337.094   7
   5   2   2 3297.96 331.056   3
   5  -2   2 3131.06 317.513   1
  -5   2  -2 3409.42 304.826   1
  -5   2  -2 2959.17 298.231   5
   6   2   2 7293.83 416.174   2
   6   2   2 8300.26 484.295   4
   6   2   2 7554.11 361.696   1
   6   2   2 7234.87 546.336   3
  -6   2  -2 8161.00 504.823   1
  -6   2  -2 8529.74 547.547   5
  -6  -2  -2 8018.47 488.801   4
   6   2   2 7061.16 536.564   7
  -6  -2  -2 7179.16 533.884   3
   6  -2   2 7792.87 526.213   1
  -6  -2  -2 7952.16 524.568   9
  -7  -2  -2 16690.4 765.253   4
   7  -2   2 13762.4 805.308   3
  -7  -2  -2 13404.7 755.087   9
  -7   2  -2 14677.6 797.851   5
  -7   2  -2 14812.7 750.081   1
   7  -2   2 15659.8 792.318   1
   7   2   2 13331.2 763.841   9
   7   2   2 14875.7 711.134   4
   7   2   2 13851.7 664.563   2
   7   2   2 14309.3 594.770   1
  -7  -2  -2 15056.8 844.688   3
   7   2   2 14203.8 814.275   3
  -8   2  -2-54.6218 159.038   5
   8  -2   2 70.2293 140.505   3
   8   2   2 34.1905 89.1816   1
   8   2   2-108.705 145.406   2
  -8  -2  -2-508.999 206.148   3
   8   2   2-36.1660 92.2176   4
  -8   2  -2 102.150 151.482   1
  -8  -2  -2-66.7501 169.465   4
   8   2   2 39.6844 174.497   9
   8   2   2-100.882 151.728   3
  -8  -2  -2-91.5877 127.992   9
   8  -2   2-176.616 132.401   9
   8  -2   2 314.199 224.721   1
   8  -2   2 43.0371 74.6055  10
  -9  -2  -2 179.417 152.665   9
   9   2   2-39.7796 89.5055   1
   9   2   2 53.1305 99.5439   4
  -9  -2  -2 249.957 188.849   3
  -9   2  -2 131.821 122.223   1
   9  -2   2-148.056 160.418   9
  -9  -2  -2 99.6302 129.174   4
   9  -2   2 117.025 183.237   1
   9   2   2-220.604 172.833   9
   9  -2   2-64.7072 81.2455  10
   9   2   2-37.2910 120.512   2
  10   2   2 8679.77 568.403   2
  10   2   2 8421.04 548.582   4
  10   2   2 8672.34 665.471   9
  10  -2   2 8689.68 631.173   1
 -10  -2  -2 8207.32 366.601  10
 -10   2  -2 9554.27 626.323   1
  10  -2   2 8870.02 611.876   9
 -10  -2  -2 9257.88 714.162   3
  10   2   2 8642.07 502.859   1
 -10  -2  -2 9528.87 612.376   4
  10  -2   2 7826.33 375.991  10
  11  -2   2 5503.75 284.048  10
  11   2   2 5758.09 596.152   9
 -11  -2  -2 5512.69 262.029  10
  11   2   2 5931.67 481.509   2
  11  -2   2 5478.12 531.772   9
  11   2   2 5691.71 415.174   1
 -11  -2  -2 6006.86 611.360   3
 -11  -2  -2 6674.28 505.340   4
  11   2   2 6128.56 471.181   4
  11  -2   2 5652.19 531.258   1
 -11   2  -2 5551.47 490.366   1
  12  -2   2 2147.07 142.488  10
  12  -2   2 2246.72 352.331   1
  12   2   2 2414.32 378.238   9
 -12  -2  -2 2149.81 314.145   4
  12   2   2 2797.91 352.982   2
  12   2   2 2393.60 291.486   1
  12  -2   2 2518.32 395.617   9
 -12  -2  -2 2123.30 128.242  10
 -12  -2  -2 2870.19 436.090   3
 -12   2  -2 2292.47 267.291   4
 -12   2  -2 2438.61 334.517   1
  13   2   2 20.2367 170.806   2
  13  -2   2 187.536 167.974   9
 -13   2  -2-57.9926 111.597   4
 -13  -2  -2 236.433 148.123   4
  13   2   2-207.431 271.495   9
 -13  -2  -2 130.316 224.407   3
  13  -2   2-343.912 271.488   1
  13   2   2 211.560 140.204   1
 -14  -2  -2 8528.90 816.567   3
 -14  -2  -2 9333.79 686.667   4
 -14   2  -2 8964.31 586.793   4
  14   2   2 9071.51 690.495   2
  14  -2   2 8413.04 713.369   1
  14   2   2 9038.23 829.713   9
  14   2   2 8875.30 611.055   1
  14  -2   2 9356.69 760.723   9
 -15   2  -2-117.619 144.780   4
 -15  -2  -2 1.88543 197.876   4
  15   2   2 42.1385 147.525   1
 -15  -2  -2 342.578 267.897   3
  15  -2   2-128.480 193.681   9
  15   2   2-188.166 195.070   2
  15   2   2 292.106 251.356   9
  15  -2   2-16.1831 246.032   1
 -16  -2  -2 4456.26 496.637   4
  16   2   2 5169.10 571.272   2
  16   2   2 4897.42 608.051   9
  16  -2   2 4739.00 584.802   1
  16  -2   2 4730.53 601.212   9
 -16   2  -2 4302.52 418.722   4
  16   2   2 4405.48 469.544   1
 -16  -2  -2 5094.60 676.916   3
  17   2   2 73.2822 258.396   9
 -17  -2  -2 656.838 337.332   3
  17   2   2 554.514 265.668   2
 -17  -2  -2 597.250 243.939   4
  17  -2   2 50.0501 232.500   9
 -17   2  -2 411.318 158.429   4
  17  -2   2 609.616 270.766   1
  17   2   2 396.108 194.941   1
  18   2   2 4369.62 480.683   1
  18   2   2 5444.47 611.897   2
 -18  -2  -2 5393.99 768.321   3
  18  -2   2 5425.77 664.372   9
  18   2   2 5122.32 701.538   9
  18  -2   2 4838.78 649.595   1
 -18  -2  -2 4944.12 535.514   4
  19  -2   2 1439.40 406.996   9
  19  -2   2 1849.98 427.692   1
  19   2   2 2081.36 383.702   2
  19   2   2 952.608 315.066   9
  20  -2   2 55.5698 225.809   9
  20  -2   2 27.7006 285.921   1
  20   2   2 265.566 240.438   2
  20   2   2 688.284 368.177   9
  21  -2   2 119.604 243.456   9
  21   2   2-188.649 301.381   9
  22  -2   2 1388.62 457.598   9
  22   2   2 1587.07 480.862   9
  23  -3  -2 1998.99 580.981   1
  23  -3  -2 1904.16 518.789   9
  22  -3  -2-454.291 354.999   1
  22  -3  -2-61.8673 274.231   9
  22   3  -2 317.381 362.607   9
  21   3  -2 1954.14 500.681   9
  21   3  -2 1853.77 422.598   1
  21  -3  -2 1887.36 442.858   9
  21  -3  -2 1451.71 472.008   1
  20   3  -2 5899.09 664.760   1
  20   3  -2 6127.64 793.625   9
  20  -3  -2 6022.39 753.693   9
  20  -3  -2 5461.57 727.490   1
  19  -3  -2-174.643 367.596   1
 -19  -3   2 735.559 349.992   3
  19   3  -2 373.708 323.232   9
  19   3  -2 253.310 249.686   1
  19  -3  -2 1118.40 395.502   9
  18  -3  -2 9231.43 884.645   1
  18  -3  -2 9426.07 909.095   9
  18   3  -2 9246.43 789.485   1
 -18  -3   2 8650.02 901.091   3
  18   3  -2 9892.26 969.830   9
  17   3  -2 4578.24 535.740   1
  17  -3  -2 4688.34 631.144   1
 -17  -3   2 4161.67 463.726   4
  17  -3  -2 3788.02 615.256   9
 -17  -3   2 4010.79 601.326   3
  17   3  -2 5422.61 695.692   9
  16  -3  -2 4091.96 557.248   1
 -16  -3   2 4846.76 475.585   4
  16   3  -2 4554.88 523.767   1
 -16  -3   2 4112.82 590.662   3
  16   3  -2 4709.80 647.080   9
  16  -3  -2 4747.62 610.249   9
 -16   3   2 4425.03 248.599   4
 -15  -3   2 3680.53 536.388   3
  15  -3  -2 4008.38 559.950   1
 -15   3   2 3954.76 231.664   4
  15  -3  -2 3243.39 202.798  10
  15   3  -2 2845.95 467.543   9
 -15  -3   2 3248.15 168.353  10
  15  -3  -2 3161.09 492.275   5
 -15  -3   2 3706.00 407.022   4
  15  -3  -2 3637.97 518.650   9
  15   3  -2 3429.65 345.514   4
  15   3  -2 3909.77 466.077   1
  14   3  -2 1714.28 414.797   9
 -14   3   2 1824.74 159.147   4
  14  -3  -2 1862.41 408.836   5
 -14  -3   2 1808.35 367.651   3
  14   3  -2 1825.80 322.542   1
 -14  -3   2 2300.21 320.074   4
  14  -3  -2 2404.22 423.458   1
 -14  -3   2 1876.34 164.463  10
  14   3  -2 1679.41 235.015   4
  13   3  -2 749.559 290.186   9
 -13  -3   2 915.062 285.240   3
  13   3  -2 913.566 229.708   1
  13  -3  -2 791.755 294.941   1
 -13  -3   2 1204.20 250.409   4
  13   3  -2 1068.64 191.095   4
  13  -3  -2 891.390 335.164   5
 -13   3   2 1042.12 128.170   4
 -13  -3   2 980.013 132.893  10
  12   3  -2 1917.97 249.582   4
 -12  -3   2 2079.33 392.153   3
  12  -3  -2 1827.40 360.678   1
  12  -3  -2 2154.13 387.757   5
 -12  -3   2 1752.57 184.434  10
  12   3  -2 1450.75 336.594   9
  12   3  -2 2054.78 316.669   1
 -12  -3   2 2342.56 332.754   4
 -12  -3   2 1774.67 310.998   5
  11  -3  -2 6939.48 643.021   1
 -11  -3   2 6611.34 515.955   5
  11   3  -2 6513.13 456.126   4
  11  -3  -2 5900.26 590.088   5
 -11  -3   2 6110.05 595.014   3
 -11  -3   2 5963.19 360.773  10
  11   3  -2 6717.06 533.099   1
 -11  -3   2 6040.68 505.682   4
  11   3  -2 6755.16 649.188   9
  10  -3  -2 17853.8 1065.16   1
 -10  -3   2 17825.0 1008.34   3
  10   3  -2 18708.3 1022.07   3
  10  -3  -2 18691.5 1037.14   5
  10   3  -2 17244.4 1043.26   9
  10   3  -2 19637.4 864.590   4
 -10  -3   2 20275.1 944.951   4
   9  -3  -2 5994.13 577.641   1
   9  -3  -2 7844.91 589.304   5
  -9   3   2 5902.38 526.463   1
  -9  -3   2 6656.35 549.510   9
  -9   3   2 6079.50 545.941   5
   9   3  -2 5938.11 560.759   9
  -9  -3   2 6602.51 505.043   4
   9   3  -2 6470.12 446.031   4
  -9  -3   2 6395.27 551.033   3
   9   3  -2 6429.93 545.103   3
   8  -3  -2 45696.3 1828.36   5
  -8  -3   2 47269.4 1789.92   3
   8   3  -2 45951.0 1767.74   3
  -8  -3   2 50600.0 1735.48   4
   8  -3  -2 47838.7 1847.83   1
   8   3  -2 48347.9 1833.00   9
  -8  -3   2 45649.9 1798.70   9
  -8   3   2 46007.7 1504.53   4
  -8   3   2 46783.9 1817.62   1
   8   3  -2 49533.4 1661.38   4
  -8   3   2 47789.6 1833.49   5
   7   3  -2 5817.57 452.195   3
  -7  -3   2 5704.57 464.306   9
  -7   3   2 6345.28 512.834   1
   7   3  -2 5582.23 483.808   9
   7  -3  -2 5566.60 487.418   5
  -7  -3   2 6088.34 476.896   4
  -7  -3   2 5409.20 465.400   3
  -7   3   2 5436.59 505.354   5
   7   3  -2 5275.03 458.496   7
   7  -3  -2 5911.74 538.392   1
   7   3  -2 5869.76 419.908   4
  -7   3   2 5009.06 337.158   4
   6   3  -2 4117.09 356.797   3
  -6  -3   2 3804.61 364.761   3
   6  -3  -2 4161.31 411.855   1
   6  -3  -2 4426.06 406.090   5
  -6   3   2 3000.62 254.001   4
   6   3  -2 3322.52 371.679   9
  -6  -3   2 4117.30 367.835   9
   6   3  -2 4329.73 359.871   4
  -6   3   2 4620.38 406.685   5
  -6   3   2 4159.52 394.598   1
   6   3  -2 3540.86 342.312   7
  -5  -3   2 36393.4 1346.17   9
   5   3  -2 37464.0 1361.87   9
   5   3  -2 38278.9 1344.83   4
   5  -3  -2 36588.5 1408.92   1
   5  -3  -2 36664.1 1388.35   5
   5   3  -2 37495.5 1337.44   3
  -5   3   2 34588.1 1377.26   1
  -5   3   2 34002.2 1202.50   4
   5   3  -2 33266.3 1308.98   7
  -5  -3   2 37103.1 1336.48   3
  -5   3   2 33854.5 1376.11   5
   4  -3  -2 222422. 6399.20   5
   4   3  -2 234973. 6375.14   4
  -4  -3   2 228188. 6249.43   8
   4  -3  -2 231121. 6426.95   1
  -4   3   2 210413. 6228.92   4
  -4   3   2 232461. 6415.46   1
  -4  -3   2 224929. 6312.33   3
  -4  -3   2 227641. 6333.10   9
   4   3  -2 227878. 6330.36   9
  -4   3   2 227515. 6416.65   5
   4   3  -2 232758. 6329.19   3
   3  -3  -2-35.8567 150.807   1
  -3  -3   2 342.732 100.800   8
  -3  -3   2 286.219 109.307   9
  -3   3   2 239.108 133.428   1
   3   3  -2 104.763 118.668   4
  -3  -3   2-7.59686 113.883   3
   3  -3  -2 137.817 124.950   5
  -3  -3   2 156.433 49.9592   2
  -3  -3   2 190.674 96.8022   7
   3   3  -2 258.578 100.365   3
   3  -3  -2 183.754 117.712   4
  -2  -3   2 101776. 2884.09   2
  -2  -3   2 108757. 3078.22   3
   2   3  -2 112567. 3009.63   8
  -2   3   2 100375. 3052.41   4
   2  -3  -2 103103. 3072.69   4
  -2   3   2 102458. 3112.76   1
  -2  -3   2 103467. 3007.51   7
   2  -3  -2 105757. 3126.29   1
  -2  -3   2 106010. 3033.71   9
  -1   3   2 1227.99 175.477   4
   1  -3  -2 1336.37 194.142   4
  -1  -3   2 1766.07 163.707   5
  -1   3   2 1570.54 203.695   1
   1  -3  -2 1728.54 226.161   1
  -1  -3   2 1484.76 152.246   2
   0   3   2 29981.6 1141.61   1
   0  -3   2 35387.9 1090.43   5
   0   3   2 34048.5 1191.89   4
   0   3  -2 34487.8 1061.61   6
   0  -3  -2 32345.1 1242.87   3
   0  -3  -2 32682.5 1223.22   4
   0  -3  -2 30256.6 1140.15   1
  -1   3  -2 5401.71 319.520   5
  -1  -3  -2 4721.01 384.015   3
   1   3   2 5327.55 366.853   4
   1  -3   2 5383.03 301.471   6
  -1  -3  -2 4390.52 300.167   1
  -1  -3  -2 5099.32 380.597   4
  -1   3  -2 5376.01 300.149   6
   1  -3   2 5261.87 309.543   5
   1   3   2 4788.41 393.150   3
   1   3   2 4549.23 308.559   1
  -1   3  -2 4967.82 378.652   1
  -2   3  -2 17529.7 697.130   5
   2   3   2 14206.5 603.197   1
  -2   3  -2 16196.6 749.281   1
   2  -3   2 15910.1 669.633   5
   2  -3   2 16353.2 658.633   6
  -2  -3  -2 15807.0 743.752   4
   2   3   2 13638.6 544.233   6
   2  -3   2 16582.0 754.371   1
   2   3   2 16408.8 720.958   4
  -2  -3  -2 14424.1 740.784   3
   2   3   2 15962.8 748.787   3
  -2  -3  -2 13480.8 699.356   7
   3   3   2 2120.43 244.318   4
   3   3   2 1382.94 234.107   3
  -3  -3  -2 1421.01 220.346   4
  -3   3  -2 1597.03 206.945   5
  -3  -3  -2 1253.33 207.799   7
  -3   3  -2 1735.75 241.859   1
  -3  -3  -2 1496.93 143.912   2
   3  -3   2 1636.61 222.493   5
   3  -3   2 1359.31 226.508   1
   3   3   2 1667.58 159.447   1
  -3  -3  -2 1592.74 236.378   3
  -4   3  -2 58406.1 1955.65   1
  -4  -3  -2 57508.0 1974.04   3
  -4   3  -2 59821.5 1914.80   5
  -4  -3  -2 61349.2 1959.72   4
  -4  -3  -2 52688.1 1933.05   7
   4  -3   2 59916.5 1972.36   1
   4   3   2 58668.2 1993.91   7
   4   3   2 56618.5 1895.73   4
   4   3   2 58930.9 1980.71   3
   4  -3   2 63299.7 1936.81   5
  -4  -3  -2 51830.4 1664.43   2
  -5  -3  -2 60921.4 1898.42   2
  -5  -3  -2 69404.7 2186.78   4
   5  -3   2 63495.7 2173.85   5
   5   3   2 68013.1 2137.58   4
  -5   3  -2 67904.2 2197.47   1
   5  -3   2 68936.9 2219.72   1
   5   3   2 70351.7 2270.93   7
   5   3   2 63939.1 2235.31   3
   5   3   2 63220.6 1895.91   2
  -5  -3  -2 61166.1 2193.63   3
  -5  -3  -2 66728.9 2203.08   9
  -5   3  -2 60013.4 2131.44   5
   6   3   2 0.25155 121.384   4
  -6  -3  -2-201.372 213.220   3
   6  -3   2 198.348 181.763   5
  -6  -3  -2 79.0027 156.177   4
   6   3   2 78.2610 85.7246   2
  -6  -3  -2 24.6472 119.200   9
   6   3   2 108.041 201.347   7
   6  -3   2 337.088 240.971   1
  -6   3  -2 162.280 139.469   5
  -6   3  -2 113.653 174.233   1
   6   3   2-337.666 199.414   3
   7   3   2 6916.74 393.507   2
  -7  -3  -2 7790.94 553.002   4
  -7   3  -2 7324.13 543.215   1
   7  -3   2 6903.15 551.066   5
  -7   3  -2 7275.93 559.510   5
  -7  -3  -2 7136.44 550.299   9
   7   3   2 7383.10 498.874   4
  -7  -3  -2 6623.17 575.063   3
   7   3   2 7104.37 566.213   3
   7  -3   2 7780.92 596.660   1
   7   3   2 7931.04 606.030   7
  -8   3  -2 111.866 149.452   1
   8  -3   2-194.862 201.550   1
   8   3   2 190.355 124.345   4
  -8  -3  -2-427.988 173.966   9
   8   3   2 123.578 182.290   7
   8   3   2 74.9924 91.2671   2
   8   3   2 170.116 144.720   3
   8  -3   2-11.8732 199.848   5
  -8  -3  -2 217.489 187.267   4
  -8  -3  -2 39.5480 188.596   3
  -8   3  -2 234.569 176.289   5
   9   3   2 731.804 180.317   4
   9   3   2 474.760 123.117   1
  -9  -3  -2 378.447 160.846   4
   9  -3   2 690.695 218.976   1
  -9   3  -2 551.288 205.992   1
   9   3   2 690.366 244.160   7
   9   3   2 503.491 131.833   2
  -9  -3  -2 394.413 214.126   3
  10  -3   2 12870.8 776.954   9
  10   3   2 13162.2 864.712   9
  10   3   2 13267.4 899.312   7
  10   3   2 13226.4 641.099   1
 -10  -3  -2 13741.8 813.947   4
 -10   3  -2 13703.5 830.325   1
 -10  -3  -2 14210.6 940.276   3
  10  -3   2 12689.9 846.863   1
  10   3   2 13430.7 684.290   2
  10   3   2 13333.6 760.581   4
 -11  -3  -2 4420.90 540.838   3
  11   3   2 5520.31 591.759   7
  11   3   2 5264.42 452.086   4
  11  -3   2 4977.41 331.942  10
  11  -3   2 5512.99 564.826   1
 -11  -3  -2 5724.27 529.069   4
  11  -3   2 5398.39 491.084   9
  11   3   2 6072.72 613.391   9
  11   3   2 5944.12 408.805   1
  11   3   2 5806.13 432.268   2
  12   3   2 147.005 134.073   2
  12  -3   2-51.3733 160.751   9
  12  -3   2 167.253 259.555   1
 -12  -3  -2 135.345 170.157   4
 -12  -3  -2 109.061 198.323   3
  12   3   2-15.5256 186.632   9
  12   3   2 64.2729 241.390   7
  12   3   2 269.789 151.703   4
  12  -3   2 316.903 89.7570  10
  12   3   2 198.294 135.872   1
  13  -3   2 12765.5 914.988   1
 -13  -3  -2 12403.3 965.026   3
 -13  -3  -2 12411.7 815.822   4
  13   3   2 11890.4 930.363   9
  13   3   2 11524.0 662.571   1
  13  -3   2 10759.4 493.107  10
  13   3   2 12796.4 740.841   2
  13  -3   2 12116.4 841.914   9
  13   3   2 12200.9 961.767   7
 -13  -3  -2 10734.2 462.344  10
 -14  -3  -2 2030.40 351.236   4
  14   3   2 1570.18 248.277   1
  14   3   2 1637.83 381.177   9
  14   3   2 2530.32 358.049   2
  14  -3   2 1717.99 365.366   9
 -14  -3  -2 1507.90 391.828   3
 -14  -3  -2 1530.92 121.350  10
  14   3   2 1759.12 438.271   7
  14  -3   2 1787.05 146.657  10
  14  -3   2 1747.91 390.292   1
 -14   3  -2 1770.15 269.509   4
 -15  -3  -2-87.9233 262.505   3
  15   3   2 71.1450 229.507   7
  15  -3   2 234.638 229.044   9
  15  -3   2 338.730 282.461   1
  15   3   2 116.717 225.836   9
  15   3   2 192.948 162.228   1
 -15   3  -2 263.650 158.615   4
  15   3   2 242.658 203.817   2
 -15  -3  -2 208.993 184.958   4
  16  -3   2 938.930 353.119   1
  16   3   2 566.931 305.907   7
 -16  -3  -2 577.569 332.416   3
  16  -3   2-0.97236 229.645   9
  16   3   2 110.083 198.817   2
 -16  -3  -2 362.396 246.970   4
  16   3   2 678.424 220.565   1
 -16   3  -2 243.148 111.922   4
  16   3   2 360.113 237.980   9
  17  -3   2 4404.49 599.662   1
 -17  -3  -2 5546.26 759.998   3
 -17   3  -2 4813.23 429.620   4
  17   3   2 4713.68 519.527   2
 -17  -3  -2 5489.09 583.048   4
  17   3   2 4313.14 464.189   1
  17   3   2 5166.16 716.060   7
  17   3   2 4024.68 597.867   9
  17  -3   2 4476.42 610.995   9
 -18  -3  -2 6694.48 852.604   3
  18   3   2 7567.08 845.851   9
  18  -3   2 7674.02 807.379   9
  18   3   2 8913.81 996.233   7
  18   3   2 7294.33 645.844   2
  18  -3   2 6924.10 772.265   1
 -18  -3  -2 7029.94 678.872   4
  19  -3   2 1760.60 437.798   9
  19   3   2 2065.80 505.686   9
  19   3   2 1399.56 511.647   7
  19  -3   2 2134.36 483.149   1
 -19  -3  -2 2415.25 576.696   3
  20  -3   2 3702.94 592.107   9
 -20  -3  -2 3970.21 681.369   3
  20  -3   2 3562.78 600.865   1
  20   3   2 3368.70 682.960   7
  21   3   2-221.563 384.761   7
  21  -3   2 349.261 302.189   9
  21  -3   2-394.028 335.148   1
  22  -3   2 506.269 362.684   9
  23  -4  -2 5601.48 830.577   1
  23  -4  -2 7104.56 886.041   9
  22  -4  -2 298.855 273.917   9
  22  -4  -2 1199.13 457.789   1
  22   4  -2 709.983 376.087   7
  22   4  -2 693.016 441.248   9
  21  -4  -2 2723.01 578.396   9
 -21  -4   2 3429.35 649.554   3
  21   4  -2 3994.78 683.898   9
  21  -4  -2 3299.20 680.249   1
  21   4  -2 3592.74 716.726   7
  20  -4  -2 5779.83 754.034   9
  20   4  -2 5895.95 822.744   9
  20  -4  -2 5589.42 800.821   1
 -20  -4   2 5448.61 764.752   3
  20   4  -2 5702.56 646.969   1
  20   4  -2 7392.11 879.940   7
  19  -4  -2-184.973 336.504   1
 -19  -4   2 448.124 331.567   3
  19  -4  -2-89.6672 293.891   9
  19   4  -2 7.67848 310.898   7
  19   4  -2 216.943 210.504   1
  19   4  -2 256.125 288.403   9
  18  -4  -2-46.9731 291.855   9
  18   4  -2-476.845 312.607   9
  18  -4  -2 2.59353 270.923   1
  18   4  -2 319.054 273.714   1
  18   4  -2 126.550 301.448   7
 -18  -4   2 392.248 318.845   3
 -17  -4   2 1905.57 505.275   3
  17   4  -2 2052.61 397.469   1
  17   4  -2 2992.15 538.750   7
  17  -4  -2 1696.32 412.105   1
  17   4  -2 2115.74 475.404   9
  17  -4  -2 1782.56 400.748   9
  16  -4  -2 46419.2 2244.87   5
  16   4  -2 48879.7 2035.78   1
 -16  -4   2 44146.9 2219.33   3
 -16  -4   2 49548.9 1987.98   4
  16   4  -2 47939.0 2294.94   9
  16   4  -2 52312.9 2354.70   7
  16  -4  -2 46381.7 2263.99   1
 -15  -4   2 6140.39 366.992  10
  15   4  -2 6148.49 590.921   1
  15   4  -2 5623.55 491.200   4
 -15  -4   2 6355.73 610.369   4
  15  -4  -2 6508.29 747.614   5
  15   4  -2 7482.24 810.635   9
  15   4  -2 7322.11 765.032   7
  15  -4  -2 5896.08 704.929   1
 -15  -4   2 6896.97 718.948   3
 -15   4   2 6046.46 342.915   4
 -14   4   2 5090.66 354.033   4
 -14  -4   2 5006.61 345.087  10
  14   4  -2 4996.80 632.904   9
  14  -4  -2 4928.16 646.344   1
 -14  -4   2 5230.00 629.944   3
 -14  -4   2 4989.14 541.486   4
  14   4  -2 5560.07 669.365   7
  14  -4  -2 4814.62 597.085   5
  14   4  -2 4626.24 432.309   4
  14   4  -2 5128.66 548.391   1
 -13  -4   2 17950.1 1002.93   4
  13   4  -2 16954.8 1152.54   9
  13   4  -2 17136.8 901.350   4
  13  -4  -2 17076.0 1141.36   1
 -13  -4   2 17169.5 1120.11   3
  13   4  -2 18599.1 1009.05   1
 -13  -4   2 15795.2 740.425  10
  13   4  -2 14748.5 1075.49   7
 -13   4   2 17898.6 764.525   4
  13  -4  -2 18585.2 1183.58   5
 -12   4   2 14.2478 96.3164   4
 -12  -4   2-229.904 208.569   4
  12   4  -2-232.791 268.812   7
  12   4  -2-50.0902 149.011   4
  12  -4  -2 1.61983 255.035   1
 -12  -4   2 210.910 224.523   3
  12   4  -2 40.6267 203.478   9
  12  -4  -2-82.2467 196.981   5
 -11  -4   2 9.31309 177.386   4
  11   4  -2-144.207 129.644   4
  11  -4  -2 12.4797 221.578   1
 -11  -4   2-52.8829 172.715   3
  11  -4  -2-16.8415 203.167   5
  11   4  -2-108.784 184.252   7
 -11   4   2 83.0727 113.936   4
  11   4  -2 205.721 209.620   9
 -10  -4   2 1024.88 246.621   4
  10   4  -2 1024.32 277.218   9
  10  -4  -2 1250.07 340.172   5
  10   4  -2 1091.05 209.705   4
 -10   4   2 989.622 175.932   4
 -10  -4   2 1100.52 280.112   3
  10  -4  -2 1293.70 343.953   1
  10   4  -2 1084.15 297.542   7
   9   4  -2 5179.47 493.010   3
   9  -4  -2 4849.62 514.409   5
   9   4  -2 5134.75 526.049   9
  -9  -4   2 5931.62 529.802   4
  -9  -4   2 6069.11 544.665   3
   9  -4  -2 5696.27 590.143   1
  -9   4   2 6006.54 398.642   4
   9   4  -2 5657.86 541.092   7
   9   4  -2 5204.06 454.322   4
  -8   4   2 36583.0 1570.50   5
  -8   4   2 31719.8 1241.70   4
   8   4  -2 33245.9 1449.36   7
  -8  -4   2 33999.5 1439.26   4
   8  -4  -2 31181.6 1466.18   5
  -8   4   2 33743.4 1489.52   1
   8  -4  -2 34240.2 1531.14   1
   8   4  -2 36241.2 1501.91   9
   8   4  -2 37131.1 1416.15   4
  -8  -4   2 36887.5 1512.18   9
  -8  -4   2 34105.2 1458.22   3
   8   4  -2 36722.2 1485.29   3
   7   4  -2 110404. 3439.60   3
   7   4  -2 113490. 3408.39   4
   7   4  -2 111427. 3440.91   7
  -7   4   2 105742. 3492.90   1
  -7   4   2 98951.7 3208.14   4
  -7  -4   2 107893. 3437.32   3
   7   4  -2 108217. 3451.66   9
  -7  -4   2 106956. 3459.19   9
   7  -4  -2 113639. 3564.02   1
   7  -4  -2 113730. 3524.89   5
  -7   4   2 109917. 3529.59   5
  -6   4   2 92969.8 3091.70   1
   6  -4  -2 93608.2 3135.39   1
  -6   4   2 96289.6 3111.12   5
  -6   4   2 86532.8 2844.67   4
   6   4  -2 97992.0 3039.84   4
  -6  -4   2 93090.4 3018.80   3
   6  -4  -2 99552.0 3129.95   5
   6   4  -2 99362.9 3046.92   3
   6   4  -2 96976.0 3030.19   7
  -6  -4   2 95559.0 3043.75   9
   5   4  -2 3399.04 346.790   3
  -5  -4   2 3497.36 311.194   8
   5  -4  -2 3771.42 392.052   5
   5   4  -2 3234.24 350.029   7
   5  -4  -2 4042.48 444.569   1
  -5  -4   2 4201.03 393.113   9
  -5   4   2 3677.19 379.950   5
   5   4  -2 3642.50 377.120   4
  -5   4   2 3806.34 411.285   1
  -5   4   2 3213.79 310.302   4
  -5  -4   2 4251.14 402.780   3
  -4   4   2 63811.0 2220.03   1
   4   4  -2 66689.6 2170.07   3
   4   4  -2 68436.0 2223.59   4
  -4  -4   2 65631.8 2159.31   9
   4  -4  -2 63571.6 2243.33   1
  -4  -4   2 64726.2 2107.15   7
  -4  -4   2 65542.9 2024.76   8
   4  -4  -2 64239.7 2233.21   5
  -4  -4   2 64293.2 2142.02   3
  -4   4   2 60984.9 2084.47   4
  -3   4   2 1789.56 269.770   1
  -3  -4   2 1899.60 219.191   7
  -3   4   2 1319.89 211.320   4
   3   4  -2 1935.97 257.015   3
   3  -4  -2 1765.02 272.197   5
   3   4  -2 2180.01 301.795   4
   3  -4  -2 1625.53 277.931   1
  -3  -4   2 1626.12 128.278   2
  -3  -4   2 1510.73 237.275   3
  -3  -4   2 1516.16 189.537   9
   3   4  -2 1833.23 191.582   8
   2  -4  -2 5757.74 466.689   1
  -2  -4   2 5900.42 316.958   2
   2   4  -2 6739.31 378.562   8
   2   4  -2 6312.37 484.564   4
   2  -4  -2 6884.83 477.577   4
  -2   4   2 6486.16 471.962   1
  -2  -4   2 6472.49 451.888   3
  -2   4   2 6311.51 444.290   4
  -1   4   2 48644.3 1717.35   1
  -1   4   2 50108.8 1728.70   4
   1  -4  -2 46674.4 1747.24   4
  -1  -4   2 52940.4 1584.12   5
   1  -4  -2 47574.8 1708.59   1
   0  -4   2 215.703 102.451   5
   0   4   2 267.864 119.223   1
   0   4  -2 187.453 83.4106   6
   0   4   2 167.031 121.296   4
   0  -4  -2 37.7014 137.169   4
   0  -4  -2 253.318 143.632   1
   0  -4  -2 87.2244 143.495   3
   0   4  -2 339.485 156.366   1
   1   4   2 1762.63 240.022   1
   1  -4   2 1955.10 215.884   5
  -1   4  -2 1854.14 250.219   1
  -1  -4  -2 2652.26 311.105   4
  -1   4  -2 2028.78 221.580   5
  -1  -4  -2 2227.77 298.682   3
   1   4   2 1746.55 239.898   4
  -2   4  -2 14584.6 764.898   1
   2   4   2 12412.0 467.904   6
  -2   4  -2 14784.2 687.805   5
   2   4   2 14502.5 734.739   4
  -2  -4  -2 15373.0 783.807   3
   2  -4   2 13501.2 600.281   6
  -2  -4  -2 14115.0 751.288   4
  -2  -4  -2 13712.3 744.738   7
   2   4   2 13490.0 741.860   3
   2   4   2 13133.3 641.882   1
   2  -4   2 13659.8 657.051   5
   3  -4   2 253.598 214.564   1
   3   4   2 285.709 163.526   3
  -3   4  -2-173.350 174.530   1
  -3  -4  -2 442.867 197.921   4
  -3  -4  -2 235.310 168.641   3
  -3  -4  -2 10.5302 141.076   7
  -3   4  -2 262.440 108.199   5
   3   4   2 438.662 140.495   4
   3   4   2 244.159 126.642   1
   3  -4   2 431.942 148.246   5
   3  -4   2 292.779 137.937   6
   4   4   2 77075.6 2489.38   4
   4   4   2 79393.2 2591.79   3
   4  -4   2 71041.0 2427.40   5
   4  -4   2 83374.5 2613.74   1
  -4  -4  -2 76385.7 2548.48   7
  -4  -4  -2 73823.7 2526.96   3
  -4   4  -2 79362.6 2571.12   1
  -4  -4  -2 82112.3 2581.22   4
  -4   4  -2 80595.6 2505.88   5
  -4  -4  -2 70674.9 2156.98   2
   5   4   2 90.3715 200.916   7
  -5  -4  -2-62.3261 82.8844   2
   5   4   2-109.772 137.436   3
  -5  -4  -2 49.3594 123.042   9
  -5  -4  -2 11.2517 176.899   4
   5  -4   2-57.3157 198.288   1
  -5   4  -2 7.60694 127.784   5
  -5   4  -2 133.558 188.444   1
   5   4   2-117.365 147.063   4
   5  -4   2-4.88285 150.757   5
  -5  -4  -2-37.0389 145.544   7
  -5  -4  -2 207.527 177.093   3
  -6   4  -2 43011.5 1669.89   5
  -6   4  -2 42494.1 1696.67   1
  -6  -4  -2 44550.8 1706.95   4
   6   4   2 42727.9 1630.18   4
   6   4   2 40548.3 1698.72   3
  -6  -4  -2 44562.9 1741.53   3
   6  -4   2 44273.6 1742.22   1
  -6  -4  -2 41262.2 1692.78   9
   6  -4   2 45347.3 1696.05   5
   6   4   2 42536.5 1746.63   7
   7   4   2 26034.5 1284.91   7
   7  -4   2 27992.2 1306.82   1
  -7  -4  -2 28755.7 1311.09   3
   7  -4   2 24903.0 1217.45   5
  -7   4  -2 29559.9 1287.25   5
  -7  -4  -2 29512.1 1272.34   4
   7   4   2 27894.3 1322.86   3
  -7  -4  -2 26111.6 1270.95   9
   7   4   2 26326.0 925.938   2
   7   4   2 27546.8 1204.35   4
  -7   4  -2 27702.4 1278.46   1
   8   4   2 7945.29 676.825   7
  -8  -4  -2 7711.96 657.716   3
  -8  -4  -2 9545.45 680.813   4
  -8   4  -2 7807.48 627.138   1
   8   4   2 9089.41 609.399   4
   8  -4   2 8596.98 685.113   1
   8   4   2 8658.70 429.681   2
   8  -4   2 8787.51 683.796   5
  -9  -4  -2 14682.1 968.419   3
   9   4   2 16775.0 691.533   2
   9   4   2 16167.5 875.409   4
   9   4   2 15601.3 1045.72   7
   9  -4   2 16791.6 1016.80   1
  -9  -4  -2 16722.2 964.551   4
   9  -4   2 16357.1 972.127   5
  10  -4   2 2737.42 416.694   1
 -10  -4  -2 2842.26 434.068   3
  10   4   2 3212.42 474.577   7
  10   4   2 3158.26 273.668   2
  10   4   2 3066.66 290.526   1
  10  -4   2 3089.54 459.287   5
 -10  -4  -2 3229.25 402.803   4
 -11  -4  -2 28.1548 228.564   3
  11   4   2 311.445 259.274   7
  11  -4   2 137.894 205.681   1
  11   4   2 145.229 117.670   1
 -11  -4  -2 104.072 198.199   4
  11   4   2 285.042 136.626   2
  12   4   2 616.232 263.216   7
  12  -4   2 430.492 223.683   1
 -12  -4  -2 1091.90 318.453   4
  12   4   2 879.549 170.915   2
 -12  -4  -2 864.922 311.378   3
  12  -4   2 699.639 201.275   9
  12   4   2 664.792 176.531   1
  13  -4   2 5410.21 382.955  10
 -13  -4  -2 5797.20 585.526   4
  13   4   2 5933.01 693.730   7
  13  -4   2 5767.14 562.664   9
  13   4   2 6684.65 477.193   2
 -13  -4  -2 5919.48 674.997   3
  13   4   2 6051.60 463.260   1
  13  -4   2 6160.17 671.776   1
  14  -4   2-6.19427 241.563   1
  14   4   2 255.908 143.721   2
  14  -4   2 89.5273 87.1290  10
 -14  -4  -2 105.211 194.515   4
  14  -4   2 63.5299 202.185   9
  14   4   2 450.459 339.464   7
  14   4   2 108.065 132.416   1
 -14  -4  -2 429.734 310.880   3
  15  -4   2 18993.3 1164.96   9
  15   4   2 18437.4 958.187   1
  15  -4   2 18947.9 1255.39   1
  15   4   2 20790.5 995.418   2
  15   4   2 19152.1 1340.13   7
  15  -4   2 17855.2 736.044  10
 -15  -4  -2 20059.9 1175.31   4
 -15  -4  -2 17952.6 1300.33   3
 -16   4  -2 76.6886 152.767   4
  16   4   2 94.5983 243.605   7
  16  -4   2 174.673 311.674   1
  16   4   2-145.844 148.936   2
  16  -4   2 69.7895 190.033   9
  16   4   2 326.608 182.048   1
 -16  -4  -2 613.972 345.908   3
 -16  -4  -2 155.153 204.798   4
  17  -4   2 1318.48 359.968   9
  17  -4   2 2312.05 467.052   1
 -17  -4  -2 1986.77 398.160   4
 -17  -4  -2 1708.95 486.097   3
  17   4   2 2047.87 489.649   7
  17   4   2 1700.30 308.795   2
 -18  -4  -2 95.5367 232.500   4
  18  -4   2-7.07073 194.596   9
  18   4   2 260.214 296.121   7
  18  -4   2-34.5253 259.159   1
 -18  -4  -2 95.1678 279.658   3
  19   4   2 1439.18 452.355   7
  19  -4   2 1338.88 394.068   1
 -19  -4  -2 2054.83 486.364   3
  19  -4   2 1542.42 436.220   9
  20  -4   2 4036.60 645.468   1
  20  -4   2 4596.06 656.405   9
 -20  -4  -2 4039.29 711.891   3
  20   4   2 4341.94 779.891   7
  21   4   2 762.487 489.259   7
  21  -4   2 340.834 343.468   1
  21  -4   2 310.790 259.534   9
 -21  -4  -2-147.854 365.508   3
  22  -4   2 1490.77 440.901   9
  22  -5  -2 4378.82 732.546   9
 -22  -5   2 3106.76 625.051   3
  22  -5  -2 4627.23 771.750   1
  22   5  -2 3962.23 769.474   7
  21  -5  -2 433.160 317.868   9
  21   5  -2 411.418 398.649   7
  21  -5  -2 473.868 411.641   1
 -21  -5   2 413.741 319.510   3
  20  -5  -2 3244.48 565.865   9
 -20  -5   2 3846.80 675.582   3
  20  -5  -2 3921.27 702.095   1
  20   5  -2 4238.93 712.463   7
  20   5  -2 3033.21 604.775   9
 -19  -5   2 1025.98 428.170   3
  19   5  -2-305.594 349.601   7
  19   5  -2 37.5592 191.061   1
  19   5  -2 239.405 352.465   9
  19  -5  -2 832.634 347.577   9
  19  -5  -2-67.5478 338.330   1
  18   5  -2 2221.01 519.013   9
  18  -5  -2 1739.69 401.644   9
  18   5  -2 2462.93 412.935   1
  18  -5  -2 1812.24 414.286   1
 -18  -5   2 1972.74 467.202   3
  18   5  -2 1987.76 518.767   7
 -17  -5   2 548.533 309.144   3
  17  -5  -2-51.1812 255.902   5
  17   5  -2 516.712 318.275   9
  17   5  -2 93.7532 343.700   7
  17   5  -2 364.998 226.409   1
  17  -5  -2-437.703 378.616   1
  16   5  -2-174.959 236.003   1
 -16  -5   2 97.8561 226.829   3
  16  -5  -2 840.652 452.615   1
  16   5  -2-116.003 300.863   7
  16  -5  -2 170.394 322.031   5
  16   5  -2 287.794 295.126   9
 -15  -5   2-90.5224 264.660   3
  15   5  -2-32.4117 278.154   9
  15   5  -2 52.3770 115.226   2
  15   5  -2-154.399 238.103   7
  15  -5  -2 55.6412 252.030   5
  15  -5  -2-47.8939 278.909   1
 -15  -5   2 146.297 139.718  10
  15   5  -2-278.239 213.435   1
 -14  -5   2 68.3896 285.167   3
 -14  -5   2 1039.48 314.858   4
  14  -5  -2 347.804 271.016   1
  14   5  -2 727.917 139.483   2
 -14   5   2 502.523 165.017   4
  14   5  -2 425.614 313.341   9
  14   5  -2 1008.73 374.047   7
  14  -5  -2 443.068 303.337   5
  13   5  -2 83.2891 75.3620   2
 -13  -5   2 540.389 235.654   4
  13  -5  -2 301.487 262.998   1
  13   5  -2 658.079 298.624   9
 -13   5   2 468.062 155.758   4
 -13  -5   2 34.8775 219.244   3
  13   5  -2 814.488 303.736   7
  13  -5  -2 312.061 253.793   5
  12  -5  -2 20520.3 1308.65   5
 -12   5   2 23710.5 1015.38   4
 -12  -5   2 23215.2 1317.68   3
  12   5  -2 24124.1 1376.64   9
  12  -5  -2 22605.1 1384.48   1
  12   5  -2 22266.1 769.842   2
  12   5  -2 23160.0 1323.80   7
 -12  -5   2 24534.5 1278.93   4
 -11   5   2 6747.82 478.182   4
 -11  -5   2 7483.39 668.678   3
 -11  -5   2 7081.29 628.260   4
  11   5  -2 6112.77 259.331   2
  11  -5  -2 7845.25 754.054   1
  11  -5  -2 6083.64 667.276   5
  11   5  -2 6239.67 626.033   7
  10  -5  -2 31609.5 1606.82   5
  10   5  -2 34512.4 1602.21   7
 -10  -5   2 35454.9 1551.65   4
 -10   5   2 32383.5 1292.35   4
  10   5  -2 33363.2 1431.93   4
  10  -5  -2 32566.7 1631.21   1
 -10  -5   2 31139.6 1523.33   3
  -9  -5   2 2453.69 371.205   3
   9   5  -2 2307.21 372.759   7
  -9   5   2 2932.35 319.140   4
   9   5  -2 2809.80 355.916   4
   9  -5  -2 3025.87 425.351   5
   9  -5  -2 3500.50 482.635   1
   8  -5  -2 216376. 6580.26   1
   8  -5  -2 227961. 6564.40   5
   8   5  -2 228518. 6426.58   4
  -8   5   2 209792. 6211.69   4
   8   5  -2 211073. 6467.97   7
  -8  -5   2 218617. 6456.29   3
   7  -5  -2 32186.3 1494.27   5
  -7   5   2 32885.7 1354.25   4
  -7  -5   2 35392.8 1492.86   9
  -7  -5   2 33227.5 1315.67   8
  -7  -5   2 36196.0 1497.32   3
   7  -5  -2 33837.1 1582.74   1
   7   5  -2 35175.6 1484.88   4
   7   5  -2 36252.4 1524.35   3
   7   5  -2 36236.8 1498.64   7
  -6  -5   2 1679.19 292.556   3
   6  -5  -2 1442.60 327.740   1
  -6   5   2 1812.21 300.667   5
  -6  -5   2 1597.60 289.500   9
  -6  -5   2 1481.32 213.333   8
   6   5  -2 1750.16 274.955   3
   6  -5  -2 1164.90 258.646   5
  -6   5   2 1029.71 223.864   4
   6   5  -2 1512.67 274.656   7
  -6   5   2 1547.73 269.176   1
   6   5  -2 1490.87 255.744   4
   5   5  -2 137093. 4119.04   3
  -5  -5   2 132986. 4062.50   9
  -5  -5   2 130590. 4079.51   3
  -5  -5   2 133262. 3872.67   8
  -5   5   2 128118. 4148.06   1
   5  -5  -2 132694. 4201.25   1
   5  -5  -2 136148. 4188.30   5
   5   5  -2 137944. 4163.30   4
  -5  -5   2 134613. 4040.86   7
  -5   5   2 126479. 4004.22   4
  -4  -5   2 572.615 74.5278   2
  -4   5   2 477.842 208.417   4
  -4   5   2 455.282 156.557   1
   4   5  -2 571.194 217.379   4
  -4  -5   2 556.592 213.042   3
  -4  -5   2 436.409 181.536   7
  -4  -5   2 393.959 142.300   9
   4  -5  -2 978.527 302.802   1
   4   5  -2 648.935 205.820   3
   4  -5  -2 966.938 263.122   5
   3   5  -2 83863.6 2798.06   4
   3   5  -2 85059.5 2490.86   8
   3  -5  -2 80991.0 2775.12   1
  -3   5   2 79599.4 2686.93   4
  -3  -5   2 85707.5 2724.55   3
  -3  -5   2 84236.8 2633.98   7
  -3  -5   2 78863.1 2341.91   2
   3  -5  -2 88805.4 2790.60   5
  -3   5   2 80860.1 2742.28   1
  -2   5   2 819.798 253.152   1
   2  -5  -2 1167.03 338.599   4
   2   5  -2 491.391 201.734   4
  -2   5   2 455.623 165.018   4
  -2  -5   2 807.584 212.071   3
   2  -5  -2 1132.00 301.691   1
   2   5  -2 825.971 148.044   8
   1  -5  -2 1805.70 305.169   1
   1   5  -2 1979.90 326.293   4
   1   5  -2 1784.66 295.614   1
   1  -5  -2 1605.63 298.106   4
  -1  -5   2 1773.46 298.112   3
  -1   5   2 1918.85 300.029   1
  -1   5   2 1469.83 279.677   4
   1   5  -2 1781.93 171.323   6
  -1  -5   2 1952.78 241.816   5
   0   5  -2 7566.79 381.060   6
   0  -5  -2 7850.50 605.420   4
   0  -5  -2 7106.40 516.440   1
   0   5  -2 7607.21 571.902   1
   0   5   2 7227.84 548.089   4
   0  -5  -2 6651.35 557.205   3
   0  -5   2 7616.08 473.219   5
   0   5   2 6710.95 523.004   1
  -1  -5  -2-161.450 248.435   4
   1   5   2 287.414 186.871   1
   1   5   2 52.5829 129.399   4
  -1   5  -2 58.2720 194.444   1
   1  -5   2 185.179 146.747   5
  -1  -5  -2 354.531 184.189   3
  -2  -5  -2 27291.8 1273.17   3
  -2   5  -2 29557.8 1188.82   5
   2  -5   2 29749.7 1053.21   6
  -2   5  -2 31679.5 1321.84   1
   2   5   2 27871.0 1166.58   1
  -2  -5  -2 30800.4 1342.39   4
   2   5   2 28591.9 1261.82   4
   2  -5   2 28999.0 1180.49   5
   3  -5   2 112737. 3503.63   1
  -3  -5  -2 110189. 3469.34   7
   3   5   2 103326. 3406.10   4
  -3  -5  -2 108790. 3468.16   3
  -3   5  -2 112537. 3370.16   5
   3   5   2 103502. 3459.28   3
   3   5   2 101609. 3251.37   1
  -3   5  -2 110437. 3494.72   1
   3  -5   2 109959. 3335.70   5
   3  -5   2 106111. 3184.87   6
  -3  -5  -2 110300. 3490.64   4
  -4  -5  -2 6911.88 553.740   7
   4   5   2 7130.26 588.204   3
  -4  -5  -2 8227.79 627.068   4
  -4  -5  -2 6139.28 324.530   2
  -4   5  -2 7794.95 627.886   1
   4  -5   2 7578.23 602.773   1
   4  -5   2 7802.61 482.807   6
   4   5   2 6945.90 540.126   4
   4   5   2 6163.63 470.175   1
  -4  -5  -2 7691.82 595.524   3
   4  -5   2 6039.13 511.396   5
  -4   5  -2 7447.95 541.082   5
  -5  -5  -2 38233.1 1559.45   4
  -5  -5  -2 32119.1 1067.55   2
  -5   5  -2 35259.6 1467.08   5
   5   5   2 33943.6 1440.08   4
  -5  -5  -2 33507.4 1533.37   3
  -5   5  -2 34909.1 1517.59   1
   5  -5   2 34795.3 1539.82   1
  -5  -5  -2 35984.0 1512.18   7
   5   5   2 38724.9 1568.46   3
   5  -5   2 36824.6 1469.04   5
  -6  -5  -2 382.521 216.829   3
   6  -5   2 453.625 189.598   5
  -6   5  -2 508.186 227.987   1
  -6   5  -2 873.270 242.233   5
   6   5   2 709.404 199.925   4
   6  -5   2 351.869 275.679   1
  -6  -5  -2 745.101 287.045   4
   7  -5   2 903.011 286.005   1
   7   5   2 643.470 283.652   7
   7  -5   2 859.390 262.859   5
  -7  -5  -2 800.874 257.454   4
  -7  -5  -2 256.905 201.482   3
  -8  -5  -2 1501.02 332.996   4
   8  -5   2 1038.60 282.572   5
   8   5   2 1166.97 307.978   7
  -8  -5  -2 587.536 234.817   3
   8  -5   2 1172.15 301.891   1
   9   5   2 666.653 248.571   7
  -9  -5  -2 1053.75 274.518   4
   9  -5   2 1180.82 336.110   5
  -9  -5  -2 862.339 254.768   3
   9  -5   2 853.251 296.323   1
 -10  -5  -2 7065.51 650.079   4
  10   5   2 6137.89 661.465   7
 -10  -5  -2 6041.87 644.766   3
  10  -5   2 7639.33 731.600   1
  10  -5   2 5908.40 639.980   5
  11   5   2 2478.49 470.416   7
 -11  -5  -2 3244.30 463.861   4
  11   5   2 3396.29 271.686   2
  11  -5   2 2546.68 440.011   5
  11  -5   2 3761.62 542.501   1
 -11  -5  -2 2971.75 485.558   3
 -12  -5  -2 20990.1 1220.81   4
  12   5   2 19971.2 849.145   2
  12   5   2 18842.8 931.161   1
  12  -5   2 21704.1 1299.31   5
 -12  -5  -2 18461.5 1261.52   3
  12   5   2 22199.0 1364.09   7
  12  -5   2 23858.9 1359.13   1
  13  -5   2 15212.9 1141.33   1
  13   5   2 15289.6 728.409   2
 -13  -5  -2 15251.5 1159.90   3
  13   5   2 16334.2 1200.35   7
 -13  -5  -2 16694.0 1085.63   4
  13   5   2 15844.6 823.989   1
  14   5   2 5451.89 405.983   2
  14   5   2 5327.79 468.257   1
 -14  -5  -2 4614.25 635.799   3
  14   5   2 5147.64 694.934   7
 -14  -5  -2 4989.43 600.908   4
  14  -5   2 5005.55 402.658  10
  14  -5   2 4576.15 538.335   9
  14  -5   2 5458.93 715.255   1
  15   5   2 6187.38 457.292   2
 -15  -5  -2 6060.28 761.865   3
  15   5   2 5700.51 716.110   7
  15  -5   2 7871.91 802.149   9
  15   5   2 5689.46 485.260   1
  15  -5   2 6606.17 788.155   1
  15  -5   2 4573.79 386.787  10
 -15  -5  -2 6226.64 676.511   4
 -16  -5  -2 167.724 283.519   3
  16  -5   2 127.824 221.085   9
 -16  -5  -2-76.3425 239.026   4
  16   5   2-355.672 299.964   7
  16   5   2 235.041 170.733   1
  16  -5   2 83.3423 349.930   1
 -17  -5  -2 4467.10 613.119   4
  17  -5   2 5175.09 705.969   1
  17   5   2 4159.06 689.391   7
 -17  -5  -2 4892.79 734.498   3
  17  -5   2 5881.93 673.438   9
 -18  -5  -2 3808.50 572.276   4
  18   5   2 2621.93 573.290   7
 -18  -5  -2 3980.49 698.955   3
  18  -5   2 3701.22 578.286   9
  18  -5   2 3332.19 596.300   1
  19  -5   2 1620.93 460.453   1
  19  -5   2 1696.31 415.969   9
 -19  -5  -2 1789.20 419.727   4
 -19  -5  -2 2484.81 605.408   3
  19   5   2 1097.72 390.917   7
  20  -5   2 3922.84 617.706   9
  20  -5   2 3718.98 693.645   1
  20   5   2 3911.25 703.908   7
 -20  -5  -2 3148.18 648.390   3
  21  -5   2 348.006 326.244   9
  21  -5   2-82.3413 369.428   1
 -21  -5  -2-19.4423 329.746   3
 -22  -6   2 667.596 424.048   3
  22  -6  -2 918.129 366.309   9
  21  -6  -2 5703.63 844.093   1
  21   6  -2 5360.87 852.815   7
  21  -6  -2 4710.00 739.060   9
 -21  -6   2 6037.07 813.737   3
  20   6  -2-33.7080 312.192   7
  20  -6  -2 243.966 350.218   1
  20  -6  -2 389.371 362.448   9
 -20  -6   2-577.250 450.084   3
  19  -6  -2 3674.84 618.724   9
 -19  -6   2 3319.74 654.003   3
  19   6  -2 4658.77 719.118   7
  19  -6  -2 2032.52 557.889   1
  18   6  -2-54.6929 184.712   1
  18  -6  -2-614.590 346.722   5
 -18  -6   2 384.744 318.833   3
  18   6  -2 270.516 394.968   7
  18  -6  -2 389.484 340.375   1
  17  -6  -2 378.373 293.092   5
 -17  -6   2 1275.50 413.774   3
  17   6  -2 983.200 303.496   1
  17   6  -2 861.189 370.259   7
  17  -6  -2 1356.28 476.537   1
  16  -6  -2 112.567 382.072   1
  16  -6  -2-177.935 288.635   5
  16   6  -2-120.043 288.671   7
  16   6  -2 379.074 212.893   1
 -16  -6   2 108.225 270.513   3
 -15  -6   2 1781.81 426.425   3
  15   6  -2 1808.05 439.668   7
  15  -6  -2 1744.86 492.892   5
  15  -6  -2 912.501 426.083   1
  14  -6  -2 17017.6 1241.89   5
 -14  -6   2 17208.1 1219.87   3
  14   6  -2 17976.6 1278.40   7
  14  -6  -2 18304.1 1329.68   1
  13  -6  -2 12945.1 1068.61   5
 -13  -6   2 13735.2 1034.83   3
  13  -6  -2 14184.9 1118.64   1
 -13   6   2 12297.4 762.227   4
  13   6  -2 14197.3 1079.96   7
  12   6  -2 1265.75 326.023   7
 -12  -6   2 1421.15 347.673   3
  12  -6  -2 1585.64 404.748   5
 -12   6   2 1772.07 276.192   4
  12  -6  -2 1912.14 480.493   1
  11   6  -2 3392.96 504.312   7
 -11   6   2 2982.75 355.679   4
 -11  -6   2 2546.16 419.571   3
  11  -6  -2 2887.77 505.924   1
  11  -6  -2 2951.38 485.828   5
  10  -6  -2 31287.5 1590.81   1
 -10   6   2 25561.4 1183.95   4
  10  -6  -2 26629.1 1474.53   5
 -10  -6   2 26406.8 1416.73   3
  10   6  -2 25759.4 1406.86   7
   9   6  -2 33389.8 1523.37   7
   9  -6  -2 29444.9 1566.51   1
   9  -6  -2 28188.3 1474.49   5
  -9  -6   2 29602.5 1483.47   3
  -9   6   2 28366.1 1325.18   4
  -9  -6   2 30223.5 1277.67   8
  -8  -6   2 9361.79 597.905   8
   8   6  -2 8950.20 703.840   7
  -8   6   2 7564.65 598.570   4
   8  -6  -2 10501.5 849.880   1
  -8  -6   2 9835.14 763.389   3
   8  -6  -2 9557.40 770.290   5
  -7   6   2 2340.57 338.147   4
   7  -6  -2 2594.92 453.384   1
  -7  -6   2 2283.93 283.141   8
   7  -6  -2 2945.98 445.635   5
  -7  -6   2 1920.73 356.122   3
  -6   6   2 434.270 159.292   4
  -6  -6   2 563.204 201.169   7
   6  -6  -2 13.7641 236.466   1
  -6  -6   2 80.2788 171.054   3
  -6  -6   2 173.851 105.862   8
   6  -6  -2 40.3056 211.588   5
  -5  -6   2 9300.92 695.946   3
   5  -6  -2 9875.38 742.990   5
  -5   6   2 9556.30 661.386   4
   5  -6  -2 9900.33 770.781   1
  -5  -6   2 9806.69 672.307   9
   5   6  -2 10369.2 717.785   3
  -5  -6   2 9153.59 638.923   7
   4   6  -2 22421.9 1135.93   4
   4  -6  -2 21716.0 1124.76   5
  -4  -6   2 20337.5 1029.18   9
  -4   6   2 20380.3 1107.53   1
   4  -6  -2 20375.9 1120.96   1
  -4  -6   2 19565.0 679.091   2
  -4   6   2 20614.5 1057.86   4
  -4  -6   2 19840.6 1053.89   3
  -4  -6   2 21659.4 1020.50   7
   3   6  -2 1045.24 258.805   4
  -3   6   2 1143.05 271.360   4
   3  -6  -2 1379.84 277.555   5
  -3   6   2 1104.57 272.452   1
  -3  -6   2 1187.47 234.451   7
  -3  -6   2 1218.99 269.635   3
   3   6  -2 1605.31 206.549   8
  -3  -6   2 1499.29 173.747   2
   3  -6  -2 1331.88 300.973   1
  -2   6   2 378.760 240.494   1
  -2   6   2-16.9202 176.901   4
   2  -6  -2 215.787 207.384   1
   2   6  -2 275.647 150.180   1
   2  -6  -2 400.178 220.155   5
   2   6  -2 190.842 94.4105   8
   2   6  -2 109.273 188.531   4
  -2  -6   2 188.187 164.937   3
  -1   6   2 441.118 192.936   4
   1  -6  -2 87.3976 199.840   1
   1   6  -2 507.851 202.130   4
   1  -6  -2 567.341 296.381   4
   1   6  -2 217.171 82.1432   6
  -1  -6   2 182.706 188.464   3
   1   6  -2 262.264 203.508   1
  -1   6   2 633.708 227.781   1
  -1  -6   2 276.057 152.026   5
   0  -6   2 54195.8 1847.27   5
   0   6  -2 57442.8 2107.79   4
   0  -6  -2 53010.7 2047.22   3
   0   6  -2 52800.8 2028.48   1
   0  -6  -2 53510.1 2051.15   4
   0   6   2 47991.4 1932.15   1
   0   6   2 50719.5 1982.36   4
   1   6   2-210.727 174.584   4
  -1  -6  -2 177.344 225.504   4
   1  -6   2 158.891 143.677   5
  -1   6  -2-93.9005 210.187   1
   1   6   2 160.662 188.302   1
  -1  -6  -2-517.785 225.928   3
  -2  -6  -2 90425.6 3098.43   3
   2   6   2 88293.9 3043.67   4
   2  -6   2 93875.0 2924.36   5
   2   6   2 87582.7 2935.65   1
  -2  -6  -2 91916.4 3114.86   4
  -2   6  -2 90539.9 3102.03   1
  -3  -6  -2 4780.80 519.516   4
   3   6   2 4902.56 445.482   1
   3  -6   2 5407.14 374.788   6
  -3  -6  -2 5161.71 494.397   7
   3   6   2 5095.45 234.842   6
   3  -6   2 5421.34 479.606   5
  -3  -6  -2 4992.76 532.136   3
   4  -6   2 8957.17 722.609   1
   4   6   2 8039.08 568.960   1
   4  -6   2 8333.46 623.214   5
  -4  -6  -2 8589.47 686.760   3
  -4   6  -2 9205.95 638.833   5
  -4  -6  -2 9299.55 723.587   4
   4  -6   2 8558.52 528.296   6
  -5   6  -2 5661.61 520.538   5
   5  -6   2 5630.98 442.788   6
   5   6   2 4883.81 450.276   1
   5  -6   2 5785.80 584.446   1
  -5  -6  -2 5812.06 584.547   3
  -5  -6  -2 5448.43 561.387   4
  -5  -6  -2 5317.71 280.282   2
  -5  -6  -2 5499.75 290.798   8
   5  -6   2 5022.52 505.506   5
  -6  -6  -2 1101.35 345.043   4
   6  -6   2 186.338 146.559   5
  -6  -6  -2 497.408 84.3245   2
  -6  -6  -2 689.991 284.729   3
   6  -6   2 593.743 249.087   1
   6   6   2 459.471 185.909   1
  -7  -6  -2 5395.69 583.288   3
   7  -6   2 5754.12 600.020   1
  -7  -6  -2 6046.02 616.472   4
   7  -6   2 5492.32 543.157   5
   8  -6   2 10449.1 799.448   5
   8  -6   2 11238.3 878.905   1
  -8  -6  -2 10448.7 839.977   3
  -9  -6  -2-312.038 258.233   3
  -9  -6  -2 144.078 231.588   4
   9   6   2-120.313 236.598   7
   9  -6   2-153.041 273.974   1
   9  -6   2 389.201 237.627   5
  10   6   2 9306.80 848.788   7
 -10  -6  -2 12875.1 943.454   4
  10  -6   2 10575.9 887.742   1
  10  -6   2 10282.8 835.758   5
 -10  -6  -2 8826.62 831.276   3
  11   6   2-42.6126 253.628   7
  11  -6   2-165.650 229.303   5
 -11  -6  -2-169.738 227.782   3
 -11  -6  -2 442.235 260.767   4
  11  -6   2 368.527 268.561   1
  12   6   2 4820.45 684.329   7
 -12  -6  -2 5455.21 684.543   3
  12  -6   2 5048.05 669.950   5
 -12  -6  -2 6215.58 691.285   4
  12  -6   2 5378.34 674.785   1
 -13  -6  -2 164.566 308.256   3
  13  -6   2 752.270 377.159   1
  13   6   2 603.092 309.198   7
  13   6   2 223.594 140.887   1
 -13  -6  -2 486.546 308.324   4
 -14  -6  -2 85.1464 255.723   4
  14   6   2 239.121 134.001   1
  14   6   2 716.281 387.450   7
 -14  -6  -2 356.191 270.443   3
  14  -6   2 243.136 311.816   1
 -15  -6  -2 1208.81 377.144   4
  15   6   2 2381.21 546.896   7
  15  -6   2 1732.76 385.002   9
 -15  -6  -2 1076.02 357.909   3
  15   6   2 1152.17 256.472   1
  15  -6   2 930.393 357.666   1
 -16  -6  -2 442.285 261.977   4
  16  -6   2 195.748 276.097   1
  16   6   2 570.579 369.223   7
 -16  -6  -2 986.803 447.092   3
  16  -6   2 502.921 254.184   9
 -17  -6  -2 2037.85 446.816   4
  17  -6   2 2406.70 560.482   1
  17  -6   2 1447.07 403.043   9
 -17  -6  -2 2499.99 594.342   3
  17   6   2 1491.78 424.417   7
 -18  -6  -2 4979.18 770.749   3
  18  -6   2 5373.01 713.858   1
  18  -6   2 4036.65 596.120   9
  18   6   2 4698.45 755.680   7
 -18  -6  -2 5548.91 734.119   4
 -19  -6  -2 1223.72 482.862   3
  19  -6   2-51.7318 212.915   9
 -19  -6  -2 711.136 326.611   4
  19   6   2-949.360 430.650   7
  19  -6   2 181.532 375.700   1
  20  -6   2-216.011 314.679   1
  20  -6   2 36.4659 243.781   9
  20   6   2 320.645 393.290   7
 -20  -6  -2 587.396 405.991   3
  21  -6   2 22.7770 234.543   9
  21  -6   2-172.870 379.952   1
  21  -7  -2 239.238 398.044   1
 -21  -7   2-633.534 338.758   3
  21  -7  -2-75.9941 279.135   9
  20  -7  -2 2041.24 605.107   1
  20  -7  -2 2110.02 502.749   9
  20   7  -2 1890.24 532.959   7
 -20  -7   2 953.336 386.827   3
 -19  -7   2 338.767 290.830   3
  19  -7  -2 864.905 427.247   1
  19   7  -2 1226.78 443.823   7
  19  -7  -2 1333.18 462.699   5
  18  -7  -2 2924.60 675.967   1
 -18  -7   2 2558.27 569.335   3
  18   7  -2 2070.49 513.850   7
  18  -7  -2 2510.96 535.036   5
  18   7  -2 2972.50 464.572   1
  17  -7  -2 757.994 434.490   1
  17   7  -2 333.465 314.908   7
 -17  -7   2 70.5381 236.415   3
  17  -7  -2 90.7386 283.554   5
  17   7  -2 397.069 227.503   1
 -16  -7   2-110.259 272.818   3
  16   7  -2-109.836 261.108   7
  16  -7  -2 164.265 342.717   1
  16  -7  -2 208.171 287.930   5
  15  -7  -2 1671.39 477.736   1
  15   7  -2 912.859 409.441   7
  15  -7  -2 2216.92 504.844   5
 -15  -7   2 1517.55 449.195   3
  14  -7  -2 572.733 371.004   1
  14  -7  -2 119.025 266.671   5
 -14  -7   2 404.783 251.361   3
  14   7  -2 278.314 291.756   7
 -13  -7   2 2931.37 490.782   3
  13   7  -2 3557.98 578.762   7
  13  -7  -2 3007.60 585.580   1
  13  -7  -2 2727.84 504.965   5
 -12  -7   2 3589.37 547.614   3
  12  -7  -2 3387.33 627.500   1
 -12   7   2 3464.44 425.638   4
  12   7  -2 4723.13 607.235   7
 -12  -7   2 3703.26 413.583   8
  12  -7  -2 3963.65 590.582   5
  11   7  -2 7188.12 744.970   7
 -11  -7   2 7661.47 601.365   8
 -11   7   2 7158.78 620.100   4
 -11  -7   2 7361.59 738.192   3
  11  -7  -2 7889.19 844.454   1
  11  -7  -2 8675.32 814.493   5
 -10   7   2 356.275 223.670   4
  10  -7  -2 70.2705 227.584   5
 -10  -7   2 477.793 188.856   8
 -10  -7   2-40.9209 231.000   3
  10  -7  -2 9.67598 268.604   1
  -9   7   2 1008.41 251.545   4
   9  -7  -2 760.054 298.567   5
  -9  -7   2 746.157 208.417   8
   9  -7  -2 1374.69 373.953   1
  -9  -7   2 807.577 304.583   3
   8  -7  -2 520.496 265.861   5
  -8   7   2-2.37380 157.649   4
  -8  -7   2 394.015 256.936   3
   8  -7  -2-146.211 314.459   1
  -8  -7   2 24.3849 120.047   8
  -7  -7   2 716.267 185.314   8
  -7  -7   2 757.027 272.119   3
  -7   7   2 676.917 192.393   4
   7  -7  -2 618.662 279.433   5
   7  -7  -2 871.631 291.205   1
   6  -7  -2 1694.85 359.861   5
  -6  -7   2 912.957 252.665   3
  -6   7   2 869.870 253.101   4
   6  -7  -2 943.406 312.642   1
  -5  -7   2 1504.00 104.754   2
  -5  -7   2 1946.41 310.403   7
   5  -7  -2 996.578 299.167   1
  -5   7   2 1601.10 301.786   4
   5  -7  -2 2624.86 423.838   5
  -5  -7   2 1999.58 355.186   3
  -4  -7   2 5331.10 492.931   7
  -4   7   2 5316.00 553.430   4
  -4  -7   2 6065.41 574.833   3
   4  -7  -2 5321.81 579.788   1
   4  -7  -2 5335.10 569.147   5
  -4  -7   2 4884.82 283.026   2
   3  -7  -2 3348.60 433.972   5
   3   7  -2 3255.14 291.149   8
   3  -7  -2 3783.73 491.329   1
  -3  -7   2 3320.15 385.248   7
  -3  -7   2 3410.84 443.505   3
  -2  -7   2 465.482 273.041   3
   2   7  -2 30.6750 90.0415   8
   2  -7  -2 171.420 188.850   1
   2  -7  -2 26.2231 170.159   5
   2   7  -2 1.46507 65.5243   6
  -1   7   2 3418.37 432.007   1
  -1  -7   2 3762.46 467.365   3
  -1  -7   2 2814.47 330.594   5
   1  -7  -2 3581.03 449.820   1
   1  -7  -2 3558.82 468.238   3
   0  -7  -2 1298.39 291.246   3
   0  -7  -2 1158.98 324.106   4
   0  -7   2 1407.22 239.302   5
   0   7   2 1711.57 324.552   1
  -1  -7  -2 8332.49 744.262   3
   1  -7   2 9363.52 636.517   5
   1   7   2 9934.72 713.173   1
  -1  -7  -2 10532.5 816.249   4
   2   7   2 254.874 188.149   1
   2  -7   2-86.3359 142.515   5
  -2  -7  -2 178.729 228.788   4
  -2  -7  -2 105.368 215.193   3
   3  -7   2 267.797 152.631   5
  -3  -7  -2 59.6542 247.432   4
   3   7   2 99.7963 158.712   1
   3  -7   2 228.528 123.996   6
  -3  -7  -2-43.2505 190.807   3
  -4  -7  -2-19.4711 218.136   3
   4  -7   2 94.0292 129.187   6
   4  -7   2 126.601 145.401   5
   4   7   2 87.8409 167.480   1
   4   7   2 42.0773 59.4096   6
  -4  -7  -2-54.2370 218.325   4
  -5  -7  -2 1229.15 320.129   4
  -5  -7  -2 996.073 126.399   2
   5  -7   2 1232.04 353.324   5
   5  -7   2 1534.44 264.937   6
   5  -7   2 863.282 280.955   1
   5   7   2 1153.17 236.552   1
  -5  -7  -2 690.166 255.032   3
   6   7   2 73.5064 139.377   1
  -6  -7  -2 112.131 69.7513   8
   6  -7   2-251.871 248.953   1
  -6  -7  -2 260.635 224.805   4
   6  -7   2-121.688 184.669   5
  -6  -7  -2 228.901 217.451   3
   6  -7   2 189.885 177.868   6
  -6  -7  -2 94.2623 56.3797   2
   7  -7   2 179.812 167.203   6
  -7  -7  -2 306.197 182.567   3
  -7  -7  -2 319.660 105.145   8
   7  -7   2 296.050 261.075   1
  -7  -7  -2 630.105 306.804   4
   7  -7   2 557.959 215.996   5
   7   7   2 440.271 180.824   1
  -8  -7  -2 1190.37 346.431   3
  -8  -7  -2 995.323 353.882   4
   8   7   2 937.856 212.680   1
   8  -7   2 764.665 287.282   5
   8  -7   2 526.645 273.672   1
   9  -7   2 528.300 276.235   5
  -9  -7  -2 965.135 348.464   3
   9  -7   2 709.264 314.463   1
  -9  -7  -2 451.123 269.395   4
 -10  -7  -2 724.556 313.038   4
  10  -7   2 1429.32 410.655   1
 -10  -7  -2 1035.02 351.875   3
  10  -7   2 928.698 324.212   5
 -11  -7  -2 1226.83 371.042   3
 -11  -7  -2 1394.62 396.081   4
  11  -7   2 954.327 323.080   1
  11  -7   2 640.938 292.945   5
  12  -7   2 2068.26 468.586   5
 -12  -7  -2 1851.05 464.160   4
  12   7   2 1824.17 432.581   7
  12  -7   2 1447.67 419.913   1
 -12  -7  -2 2012.29 459.025   3
 -13  -7  -2 708.858 352.913   3
  13   7   2 351.042 336.815   7
  13  -7   2-10.1256 220.034   5
  13  -7   2 182.938 317.046   1
 -13  -7  -2 280.358 337.427   4
 -14  -7  -2 9465.09 967.389   3
  14  -7   2 9296.70 960.807   1
 -14  -7  -2 10043.2 934.211   4
  14   7   2 9845.26 675.096   1
  14   7   2 9297.56 973.470   7
  14  -7   2 8441.91 895.235   5
 -15  -7  -2 729.838 370.136   3
  15   7   2 1202.27 440.095   7
  15  -7   2 1299.73 451.263   1
 -15  -7  -2 1452.69 443.492   4
  16   7   2 212.261 267.784   7
 -16  -7  -2 574.905 360.035   4
  16  -7   2-6.39115 223.353   9
  16  -7   2-439.448 377.636   1
 -16  -7  -2 176.599 261.059   3
  17  -7   2 470.757 372.878   1
  17  -7   2 1267.97 385.088   9
  17   7   2 367.479 285.897   7
 -17  -7  -2 451.958 300.861   4
 -17  -7  -2 159.811 264.355   3
  18  -7   2 4013.57 693.820   1
 -18  -7  -2 3908.45 615.613   4
  18  -7   2 4239.56 640.883   9
 -18  -7  -2 2563.76 572.380   3
  18   7   2 4384.11 784.481   7
 -19  -7  -2-103.971 307.956   4
  19  -7   2 202.706 305.986   1
  19   7   2-362.502 318.454   7
  19  -7   2 91.6966 245.501   9
 -19  -7  -2 33.0910 285.863   3
  20  -7   2 532.130 370.124   1
  20  -7   2 216.578 250.380   9
 -20  -8   2 979.831 464.260   3
  20   8  -2 659.983 392.732   7
  20  -8  -2-244.895 466.535   1
  19  -8  -2 2450.86 576.635   5
  19  -8  -2 2656.59 654.718   1
 -19  -8   2 1668.46 487.713   3
  19   8  -2 2657.87 605.477   7
  18  -8  -2-232.714 387.766   1
 -18  -8   2 87.8723 262.101   3
  18   8  -2 491.121 409.953   7
  18  -8  -2-171.431 320.464   5
  17  -8  -2 1060.28 406.486   5
  17  -8  -2 1287.75 465.232   1
 -17  -8   2 1577.14 408.294   8
  17   8  -2 1257.38 415.555   7
 -17  -8   2 2074.12 539.191   3
 -16  -8   2 672.787 259.200   8
 -16  -8   2 1059.10 365.276   3
  16  -8  -2 988.212 474.259   1
  16   8  -2 1314.63 426.844   7
  16  -8  -2 561.093 348.799   5
  15  -8  -2 111.310 293.123   5
 -15  -8   2 217.685 307.217   3
  15   8  -2 297.493 281.687   7
  15  -8  -2 289.723 352.679   1
 -15  -8   2 114.328 233.801   8
 -14  -8   2-34.0063 245.553   3
  14  -8  -2-411.477 291.495   5
  14  -8  -2 661.140 414.416   1
 -14  -8   2-288.707 230.189   8
  14   8  -2 288.502 292.226   7
 -13  -8   2 3069.34 544.994   3
  13  -8  -2 2755.57 548.644   5
  13  -8  -2 4321.05 701.361   1
 -13  -8   2 2908.35 398.161   8
  12  -8  -2 2110.47 445.119   5
 -12  -8   2 2351.09 453.573   3
 -12  -8   2 1880.98 330.526   8
  12  -8  -2 2974.17 592.271   1
  11  -8  -2 10388.3 918.662   5
 -11  -8   2 9504.33 684.542   8
  11  -8  -2 10431.7 999.616   1
 -11  -8   2 9027.32 870.429   3
  10  -8  -2 5584.49 708.834   1
  10  -8  -2 5399.24 655.985   5
 -10  -8   2 5143.22 641.328   3
 -10  -8   2 4392.50 438.327   8
  -9  -8   2 1640.35 271.398   8
   9  -8  -2 1301.07 356.894   5
   9  -8  -2 793.406 334.858   1
  -9  -8   2 1690.87 382.822   3
   8  -8  -2 2422.72 442.644   5
  -8  -8   2 1966.72 397.274   3
   8  -8  -2 2873.82 524.070   1
   7  -8  -2 177.925 265.654   1
  -7  -8   2 723.167 283.724   3
   7  -8  -2 446.953 263.089   5
   6  -8  -2 976.366 371.502   1
   6  -8  -2 489.396 269.501   5
  -6  -8   2 364.645 239.203   3
  -5  -8   2 17.5839 48.0783   2
  -5  -8   2 261.846 211.285   3
   5  -8  -2 287.465 221.113   5
   5  -8  -2 210.174 259.535   1
  -4  -8   2 8135.04 414.459   2
  -4  -8   2 8815.91 743.611   3
   4  -8  -2 8405.38 737.935   5
   4  -8  -2 9250.69 803.941   1
   3  -8  -2 289.430 251.591   1
  -3  -8   2 179.607 220.786   3
   3   8  -2 227.130 77.6161   6
   3  -8  -2 38.0909 58.0763   6
   2  -8  -2 19721.6 1151.53   5
   2  -8  -2 20534.5 1177.07   1
  -2  -8   2 19367.2 1185.36   3
   2   8  -2 19590.6 863.239   8
  -2  -8   2 20333.5 1004.89   5
   1   8  -2 2046.61 262.680   8
  -1  -8   2 2568.88 345.454   5
  -1  -8   2 2211.69 410.135   3
   1  -8  -2 3482.47 497.974   3
   0  -8   2 17663.2 1122.73   3
   0  -8  -2 15956.7 1095.78   3
   0  -8   2 17971.1 969.660   5
  -1  -8  -2 18781.2 1197.62   4
   1  -8   2 18698.7 1023.18   5
  -1  -8  -2 19097.5 1193.04   3
   2  -8   2 100.764 164.530   5
  -2  -8  -2-221.442 226.593   4
  -2  -8  -2 118.354 201.597   3
  -3  -8  -2 5998.57 643.432   3
  -3  -8  -2 6613.92 695.455   4
   3  -8   2 5977.04 561.170   5
  -4  -8  -2 1060.91 319.577   4
   4  -8   2 1011.13 179.022   6
  -4  -8  -2 1322.18 417.343   3
   4  -8   2 658.122 257.540   5
   5  -8   2 471.086 206.190   5
   5   8   2 458.003 210.440   1
  -5  -8  -2 701.746 265.220   3
   5  -8   2 478.703 179.041   6
  -5  -8  -2 518.066 260.927   4
  -5  -8  -2 482.461 105.857   2
   5   8   2 556.042 92.7443   6
  -6  -8  -2 1860.66 412.893   4
  -6  -8  -2 1469.49 370.208   3
   6   8   2 2000.19 333.181   1
  -6  -8  -2 1921.82 145.087   2
   6   8   2 1685.01 201.528   6
   6  -8   2 2291.33 307.929   6
   6  -8   2 2095.90 445.119   1
   6  -8   2 2285.72 408.838   5
  -7  -8  -2 522.218 293.510   4
   7   8   2-46.3454 172.897   1
  -7  -8  -2-218.455 261.463   3
   7  -8   2-482.938 324.840   1
   7  -8   2 201.548 160.691   6
   7  -8   2 71.7594 199.592   5
   8  -8   2 13837.6 1046.42   1
   8   8   2 11589.7 795.191   1
  -8  -8  -2 11429.6 963.836   4
  -8  -8  -2 10872.4 552.557   8
   8  -8   2 11241.9 893.644   5
  -8  -8  -2 11514.7 955.184   3
   8  -8   2 10528.6 771.105   6
   9  -8   2 16817.2 1012.64   6
   9  -8   2 17377.2 1235.33   1
  -9  -8  -2 15760.2 1178.25   4
  -9  -8  -2 15194.6 739.478   8
   9   8   2 16807.9 963.399   1
  -9  -8  -2 16850.9 1200.01   3
   9  -8   2 15317.6 1090.79   5
  10  -8   2 1590.59 433.968   1
 -10  -8  -2 1113.31 357.607   4
  10   8   2 1365.96 266.926   1
  10  -8   2 1799.99 394.224   5
 -10  -8  -2 967.264 190.597   8
 -10  -8  -2 1852.26 423.164   3
 -11  -8  -2 7740.64 822.869   4
  11  -8   2 5160.99 682.665   5
  11  -8   2 6294.81 759.499   1
 -11  -8  -2 6083.55 748.020   3
 -12  -8  -2 392.978 299.802   4
 -12  -8  -2 451.505 281.271   3
  12  -8   2 1064.14 378.313   1
  12  -8   2 589.092 349.225   5
 -13  -8  -2 3370.78 601.936   3
 -13  -8  -2 4237.93 662.226   4
  13  -8   2 3572.30 587.489   5
  13  -8   2 4081.26 671.444   1
  14  -8   2-505.913 384.046   1
 -14  -8  -2 68.2229 284.977   3
  14  -8   2-13.5887 308.463   5
 -14  -8  -2 100.043 285.519   4
 -15  -8  -2 554.985 374.046   3
 -15  -8  -2 261.340 302.818   4
  15   8   2 206.784 271.721   7
  15  -8   2 139.614 288.419   1
  15  -8   2-44.8699 273.244   5
  16  -8   2-260.806 408.331   1
 -16  -8  -2 145.596 275.009   4
 -16  -8  -2-6.38515 285.565   3
  17   8   2-110.626 312.064   7
  17  -8   2 159.507 369.709   1
  17  -8   2 350.582 221.816   9
 -17  -8  -2 723.064 414.147   4
 -17  -8  -2-205.571 279.352   3
 -18  -8  -2 65.6010 364.987   3
  18  -8   2 31.5031 222.499   9
  18   8   2 284.930 345.945   7
 -18  -8  -2 285.680 398.720   4
  18  -8   2 507.590 437.695   1
  19  -8   2 831.348 327.237   1
 -19  -8  -2 1081.00 384.084   4
 -19  -9   2 63.6030 349.986   3
  19  -9  -2 29.5930 412.691   1
  19   9  -2 619.176 420.834   7
 -18  -9   2 4467.10 714.180   3
  18  -9  -2 5075.52 832.895   1
  18  -9  -2 4182.24 765.307   5
  17  -9  -2-464.264 409.759   1
 -17  -9   2-418.898 325.774   3
  17  -9  -2-314.892 401.135   5
  16  -9  -2 5320.71 817.659   5
 -16  -9   2 6490.49 836.755   3
  16  -9  -2 5785.09 840.137   1
 -15  -9   2-207.707 232.626   8
  15  -9  -2 272.660 338.158   1
  15  -9  -2 182.219 323.752   5
 -15  -9   2-226.173 272.932   3
 -14  -9   2 5851.11 579.176   8
  14  -9  -2 6198.21 867.746   1
 -14  -9   2 6421.32 789.963   3
  14  -9  -2 5792.57 798.718   5
  13  -9  -2 489.613 321.035   5
 -13  -9   2 836.242 248.607   8
 -13  -9   2 1148.04 417.420   3
  13  -9  -2 1143.49 403.442   1
  12  -9  -2 6144.16 822.788   1
 -12  -9   2 6102.89 573.135   8
 -12  -9   2 6441.45 761.230   3
  12  -9  -2 6261.81 799.993   5
 -11  -9   2 3115.90 557.132   3
  11  -9  -2 3945.39 664.937   1
 -11  -9   2 4429.66 449.280   8
  11  -9  -2 4659.54 710.002   5
  10  -9  -2 3760.58 584.958   5
 -10  -9   2 2420.69 479.524   3
  10  -9  -2 2626.82 535.266   1
  -9  -9   2 14920.0 1110.45   3
   9  -9  -2 14031.9 1166.86   1
   9  -9  -2 15437.3 1174.74   5
   8  -9  -2 2789.04 553.462   1
  -8  -9   2 1875.68 434.157   3
   8  -9  -2 2696.68 504.716   5
   7  -9  -2 17727.8 1259.07   1
  -7  -9   2 17920.5 1219.10   3
   7  -9  -2 17714.3 1201.89   5
   6  -9  -2 6889.18 772.655   1
  -6  -9   2 6718.47 737.527   3
   6  -9  -2 5596.56 675.266   5
   5  -9  -2-22.3822 93.0589   6
  -5  -9   2 112.469 196.495   3
   5  -9  -2 186.288 249.931   1
  -5  -9   2 109.453 71.6161   2
   5  -9  -2 185.861 259.121   5
  -4  -9   2 7027.39 402.227   2
  -4  -9   2 6557.95 729.864   3
   4  -9  -2 5453.52 312.530   6
   4  -9  -2 7285.21 734.721   1
   4   9  -2 6999.47 331.282   6
   4  -9  -2 7132.59 735.756   5
   3  -9  -2 2085.75 406.372   5
  -3  -9   2 2526.50 453.293   3
   3  -9  -2 1169.37 356.067   1
  -3  -9   2 2135.99 257.363   2
   2  -9  -2 71.1670 291.861   3
   2  -9  -2 369.980 277.397   5
  -2  -9   2 57.5087 160.028   5
  -2  -9   2 47.3960 222.796   3
   2   9  -2 79.5722 104.962   8
   1  -9  -2 34794.9 1701.28   5
  -1  -9   2 34985.7 1772.75   3
   1  -9  -2 35972.8 1861.73   3
  -1  -9   2 37355.7 1584.92   5
   1   9  -2 35405.1 1351.93   8
   0  -9  -2 1089.31 320.269   3
   0  -9   2 1634.43 319.754   5
   0  -9   2 1425.22 378.147   3
   1  -9   2 11453.6 804.202   5
  -1  -9  -2 11427.1 967.761   3
  -2  -9  -2-14.4658 249.861   3
   2  -9   2 2.50737 171.921   5
  -3  -9  -2 1459.48 443.264   4
  -3  -9  -2 869.503 325.211   3
   3  -9   2 891.362 241.233   5
   4  -9   2 219.004 213.096   5
  -4  -9  -2 68.3792 323.606   4
  -4  -9  -2-142.575 264.713   3
   5  -9   2 859.131 302.786   5
  -5  -9  -2 454.933 337.277   4
  -5  -9  -2 723.595 120.951   2
  -5  -9  -2 673.018 275.446   3
   5  -9   2 631.435 175.619   6
   6  -9   2 13299.7 750.875   6
  -6  -9  -2 13094.6 1101.68   4
   6  -9   2 12548.6 929.154   5
  -6  -9  -2 12113.3 1016.15   3
  -6  -9  -2 11324.1 436.929   2
   6   9   2 12049.7 462.693   6
  -7  -9  -2 42417.0 2095.31   4
   7  -9   2 41157.1 1873.39   5
  -7  -9  -2 39617.8 1983.93   3
   7   9   2 34920.9 1262.64   6
   7  -9   2 38511.8 1582.48   6
  -8  -9  -2 11442.5 1026.37   4
   8  -9   2 10543.8 913.158   5
   8  -9   2 10504.6 970.579   1
   8  -9   2 9824.04 752.089   6
  -8  -9  -2 9570.06 943.166   3
   9  -9   2 18243.4 1339.40   1
  -9  -9  -2 17975.8 1351.11   4
  -9  -9  -2 17796.1 761.389   8
   9  -9   2 17195.3 1200.40   5
  -9  -9  -2 18320.6 1301.89   3
   9  -9   2 17637.9 1044.11   6
  10  -9   2 123.857 287.551   1
 -10  -9  -2-62.1386 327.866   4
  10  -9   2 89.3966 256.577   5
  10  -9   2-360.777 239.275   6
 -10  -9  -2-133.773 303.544   3
 -10  -9  -2 77.8775 113.346   8
  11  -9   2 4276.69 686.623   1
 -11  -9  -2 4112.78 651.737   3
  11  -9   2 4577.29 644.646   5
 -11  -9  -2 4174.77 675.605   4
  11  -9   2 3371.37 503.711   6
  12  -9   2 818.998 410.695   1
  12  -9   2 79.2939 278.326   5
 -12  -9  -2 215.324 275.350   4
 -12  -9  -2 677.833 374.173   3
  12  -9   2 711.097 295.374   6
 -13  -9  -2 794.451 351.490   3
 -13  -9  -2 945.514 423.722   4
  13  -9   2 766.018 334.554   5
  13  -9   2 1266.53 452.480   1
  13  -9   2 968.583 371.039   6
  14  -9   2 1340.93 473.951   5
  14  -9   2 1103.92 438.502   1
 -14  -9  -2 1410.80 447.761   3
 -14  -9  -2 965.905 387.943   4
  14  -9   2 1892.19 447.451   6
 -15  -9  -2 553.330 318.082   4
 -15  -9  -2 1155.40 422.605   3
  15  -9   2 542.022 275.551   5
  15  -9   2 1029.85 451.224   1
 -16  -9  -2 14385.3 1317.08   3
 -16  -9  -2 13489.6 1251.56   4
  16  -9   2 13434.1 1322.56   1
 -17  -9  -2 383.609 345.800   4
  17  -9   2 1037.96 434.531   1
 -17  -9  -2 1193.41 612.824   3
 -18  -9  -2 1191.08 466.100   4
  18  -9   2 1320.54 572.838   1
 -18 -10   2 1597.92 515.326   3
 -17 -10   2 3811.91 715.061   3
  17 -10  -2 3332.50 654.907   1
  17 -10  -2 4268.32 768.073   5
  16 -10  -2 1434.80 549.333   1
 -16 -10   2 1153.35 425.700   3
  16 -10  -2 581.532 371.673   5
  15 -10  -2 2432.30 562.707   5
  15 -10  -2 1263.58 458.848   1
 -15 -10   2 1613.68 492.058   3
  14 -10  -2 1048.41 489.379   1
 -14 -10   2 2359.18 530.360   3
  14 -10  -2 2151.64 525.451   5
  13 -10  -2 1857.83 584.076   1
 -13 -10   2 1580.31 480.253   3
  13 -10  -2 1728.21 497.137   5
 -12 -10   2 5461.86 749.585   3
  12 -10  -2 3854.43 631.455   5
  12 -10  -2 4660.19 748.211   1
  11 -10  -2 3527.51 611.051   5
 -11 -10   2 3210.61 591.049   3
  11 -10  -2 2921.41 593.386   1
  10 -10  -2 983.041 353.720   5
  10 -10  -2 1175.92 458.172   1
 -10 -10   2 1397.61 405.361   3
  -9 -10   2 12165.5 1081.66   3
   9 -10  -2 13808.9 1124.38   5
   9 -10  -2 13955.1 1204.15   1
   8 -10  -2 11.9800 256.426   5
   8 -10  -2 677.983 379.778   1
  -8 -10   2-102.810 255.251   3
   7 -10  -2 10415.5 989.326   1
   7 -10  -2 9152.39 575.572   6
  -7 -10   2 10097.6 924.647   3
   7 -10  -2 10812.7 956.795   5
   6 -10  -2 16452.6 1184.31   5
   6 -10  -2 12743.7 656.000   6
   6 -10  -2 15043.4 1194.16   1
  -6 -10   2 15045.0 1124.63   3
   5 -10  -2 2386.94 217.698   6
   5 -10  -2 3820.77 557.883   5
   5 -10  -2 3135.83 569.048   1
  -5 -10   2 3622.55 551.627   3
  -5 -10   2 3412.54 225.543   2
  -4 -10   2 36520.7 1848.88   3
  -4 -10   2 34085.5 1226.70   2
   4 -10  -2 34432.0 1820.45   5
  -3 -10   2 2199.47 364.557   5
  -3 -10   2 1815.27 434.091   3
   3 -10  -2 1512.46 373.328   5
  -3 -10   2 1939.67 260.014   2
   2 -10  -2 7046.80 719.762   5
  -2 -10   2 5822.04 680.711   3
   2  10  -2 6129.52 439.474   8
  -2 -10   2 6035.64 585.702   5
   2 -10  -2 6722.18 799.037   3
  -1 -10   2 368.772 226.874   5
   1 -10  -2 409.590 274.451   3
   1 -10  -2 555.900 265.041   5
   1  10  -2 216.905 126.660   8
  -1 -10   2 605.430 297.412   3
  -1  10   2 248.720 62.1036   8
   0 -10   2 2417.11 389.336   5
   0 -10   2 2268.35 451.522   3
   0 -10  -2 2175.22 415.205   5
   0  10  -2 2355.86 287.638   8
   0 -10  -2 2137.86 468.775   3
   1 -10   2 595.858 276.899   3
  -1 -10  -2 734.467 316.320   3
   1 -10   2 1272.86 303.834   5
  -2 -10  -2 1139.52 380.892   3
   2 -10   2 784.594 272.366   5
   3 -10   2 1647.50 350.741   5
  -3 -10  -2 1132.49 359.298   3
  -4 -10  -2 2045.19 473.415   3
   4 -10   2 2265.32 416.254   5
  -5 -10  -2 966.188 374.111   3
   5 -10   2 988.765 313.751   5
  -6 -10  -2 18513.9 1377.53   4
   6 -10   2 18305.2 1203.41   5
  -6 -10  -2 19006.4 1386.98   3
  -7 -10  -2 823.158 314.814   4
   7 -10   2 642.251 259.531   5
   7 -10   2 696.088 215.953   6
  -7 -10  -2 1057.00 353.928   3
   8 -10   2 2762.40 389.838   6
   8 -10   2 2506.76 472.360   5
  -8 -10  -2 3300.25 600.775   3
  -8 -10  -2 2713.41 574.288   4
   9 -10   2 772.140 348.358   5
  -9 -10  -2 413.880 344.304   4
  -9 -10  -2 214.545 271.332   3
   9 -10   2 328.164 196.064   6
  10 -10   2 159.551 230.704   6
  10 -10   2 326.769 233.310   5
  10 -10   2 872.541 401.536   1
 -10 -10  -2 315.394 349.316   4
 -10 -10  -2 1092.71 423.245   3
  11 -10   2 2673.66 445.787   6
  11 -10   2 3255.39 617.491   1
 -11 -10  -2 3284.78 621.201   3
  11 -10   2 2556.75 504.370   5
 -11 -10  -2 3351.41 601.255   4
  12 -10   2 1812.96 468.764   1
 -12 -10  -2 2450.05 583.718   3
  12 -10   2 1870.43 404.026   6
  12 -10   2 1711.60 455.278   5
 -12 -10  -2 1985.01 558.730   4
 -13 -10  -2 117.668 331.422   3
  13 -10   2 952.049 398.689   1
 -13 -10  -2 1615.09 532.828   4
  13 -10   2 944.551 392.729   5
  13 -10   2 466.587 258.306   6
 -14 -10  -2 5846.50 833.732   4
  14 -10   2 6777.05 934.932   1
  14 -10   2 4604.22 651.999   6
 -14 -10  -2 6538.99 881.882   3
  14 -10   2 7982.35 938.202   5
 -15 -10  -2 3030.19 693.146   3
  15 -10   2 3443.71 695.842   1
 -15 -10  -2 2874.18 655.284   4
  15 -10   2 3574.23 570.974   6
  15 -10   2 3717.46 675.926   5
  16 -10   2-685.667 374.389   6
 -16 -10  -2 549.874 444.904   4
 -16 -10  -2 1093.42 469.188   3
  16 -10   2 50.7554 379.176   1
  16 -10   2-391.960 328.253   5
  17 -10   2 3105.40 648.501   1
  17 -10   2 1789.50 517.570   6
 -16 -11   2 1273.46 435.427   3
 -15 -11   2 2645.12 605.932   3
  15 -11  -2 1270.00 440.942   1
  15 -11  -2 1816.38 533.330   5
  14 -11  -2 3734.01 728.506   1
  14 -11  -2 4142.63 696.080   5
 -14 -11   2 3720.99 700.464   3
  13 -11  -2 3267.04 635.803   5
 -13 -11   2 3107.18 623.437   3
  13 -11  -2 3679.86 714.053   1
 -12 -11   2 207.311 323.843   3
  12 -11  -2 55.3101 373.102   1
  12 -11  -2 548.178 316.054   5
  11 -11  -2 347.770 333.622   5
 -11 -11   2 292.700 335.308   3
  11 -11  -2-312.081 353.158   1
  10 -11  -2 1688.86 517.922   1
  10 -11  -2 1194.70 355.453   5
 -10 -11   2 950.656 382.371   3
   9 -11  -2 805.489 374.126   5
   9 -11  -2 651.954 363.534   1
  -9 -11   2 265.645 265.625   3
   8 -11  -2-237.404 357.922   1
   8 -11  -2-156.237 297.526   5
  -8 -11   2 93.8135 269.906   3
  -7 -11   2 2087.22 482.494   3
   7 -11  -2 1885.71 479.354   5
   7 -11  -2 2489.60 561.173   1
  -6 -11   2 11586.7 1048.86   3
   6 -11  -2 12216.2 1096.74   1
   6 -11  -2 12354.8 1057.22   5
   5 -11  -2 8466.35 891.502   5
  -5 -11   2 9027.21 919.819   3
  -4 -11   2 14418.7 968.572   5
  -4 -11   2 13409.6 1147.12   3
   4 -11  -2 15689.2 1169.87   5
   3 -11  -2 2963.79 562.912   3
  -3 -11   2 3228.12 331.438   2
  -3 -11   2 2822.60 421.317   5
   3 -11  -2 3211.22 545.468   5
  -3 -11   2 3024.24 550.703   3
   2 -11  -2 132.005 233.486   5
  -2 -11   2 363.306 322.775   3
  -2 -11   2 394.727 236.958   5
   2 -11  -2 612.896 358.729   3
  -1 -11   2 990.922 358.563   3
   1 -11  -2 826.316 329.595   3
  -1 -11   2 1083.96 283.254   5
   1 -11  -2 1427.87 392.509   5
   0 -11   2 8524.53 742.984   5
   0 -11   2 7236.92 824.632   3
   0 -11  -2 6855.61 734.825   5
   0 -11  -2 6082.87 808.562   3
   1 -11   2 3609.64 511.925   5
   1 -11   2 3532.12 631.770   3
  -1 -11  -2 3747.27 632.841   3
   2 -11   2 9153.36 787.760   5
   2 -11   2 8486.91 898.958   3
  -2 -11  -2 9323.39 989.673   3
   3 -11   2 1154.54 548.704   5
  -3 -11  -2 63.7124 254.717   3
  -4 -11  -2 1240.01 421.342   3
   4 -11   2 976.866 294.767   5
   5 -11   2 1818.64 383.614   5
  -5 -11  -2 1603.56 436.878   3
   6 -11   2-44.0535 212.770   5
  -6 -11  -2 343.443 302.295   3
   7 -11   2 646.974 323.457   5
  -7 -11  -2 1048.53 414.657   3
   8 -11   2 404.979 253.213   5
  -8 -11  -2 980.911 387.373   3
   9 -11   2 1173.50 392.357   5
  -9 -11  -2 662.699 366.525   3
 -10 -11  -2 1497.02 426.324   3
  10 -11   2 959.132 367.937   5
  11 -11   2 179.569 246.659   5
 -11 -11  -2 680.574 399.043   3
  12 -11   2 714.359 379.486   5
 -12 -11  -2 357.256 326.256   3
  13 -11   2 109.838 260.230   5
 -13 -11  -2 187.185 391.055   3
  14 -11   2 2523.02 598.253   5
 -14 -11  -2 2362.62 603.862   3
  15 -11   2-626.629 368.218   5
  15 -11   2-197.770 359.579   1
 -14 -12   2 1119.00 501.723   3
  14 -12  -2 1413.69 518.386   5
 -13 -12   2 46.7420 278.467   3
  13 -12  -2 1002.99 432.051   5
  13 -12  -2 355.026 376.248   1
  12 -12  -2 872.153 371.168   5
  12 -12  -2 508.140 325.578   1
 -12 -12   2 819.934 422.556   3
 -11 -12   2-105.518 306.697   3
  11 -12  -2-358.857 370.593   1
  11 -12  -2 357.808 361.892   5
  10 -12  -2-98.5911 260.607   5
  10 -12  -2 186.712 372.149   1
 -10 -12   2 654.926 418.407   3
   9 -12  -2-436.763 382.840   1
   9 -12  -2-555.283 368.020   5
  -9 -12   2-116.903 267.112   3
   8 -12  -2 959.007 403.035   1
   8 -12  -2 1387.44 436.382   5
  -8 -12   2 1213.00 394.399   3
  -7 -12   2 1687.89 420.192   3
   7 -12  -2 1507.90 438.485   5
  -6 -12   2 2005.57 564.105   3
   6 -12  -2 1162.56 364.426   5
  -5 -12   2 1486.23 460.498   3
  -5 -12   2 1536.35 361.487   5
   5 -12  -2 837.003 330.457   5
  -4 -12   2 434.887 295.504   3
   4 -12  -2 255.064 233.348   5
   4 -12  -2 401.426 332.757   3
  -4 -12   2-12.7567 246.340   5
   3 -12  -2 9695.56 946.616   5
   3 -12  -2 11400.8 1152.20   3
  -3 -12   2 10445.2 841.047   5
  -3 -12   2 10399.3 1027.91   3
   2 -12  -2 432.362 275.533   5
  -2 -12   2 1336.96 326.302   5
  -2 -12   2 1083.20 352.877   3
   1 -12  -2 11751.2 1040.18   5
   1 -12  -2 14138.5 1260.93   3
  -1 -12   2 13076.5 963.747   5
  -1 -12   2 12376.4 1152.17   3
   0 -12   2 1445.40 382.387   5
   0 -12  -2 809.929 377.878   5
   0 -12   2 1105.20 402.995   3
   1 -12   2 5036.67 610.958   5
   1 -12   2 4389.36 713.321   3
  -1 -12  -2 4411.28 726.904   3
  -1 -12  -2 4739.48 655.623   5
  -2 -12  -2-5.60118 266.289   3
   2 -12   2 223.482 325.104   3
   2 -12   2 467.098 258.866   5
   3 -12   2 12526.8 1007.71   5
  -3 -12  -2 13945.2 1224.28   3
   3 -12   2 13222.6 1194.63   3
  -4 -12  -2 1842.99 498.202   3
   4 -12   2 2685.99 481.141   5
   5 -12   2 198.304 215.858   5
  -5 -12  -2-117.271 313.760   3
  -6 -12  -2 981.688 402.588   3
   6 -12   2 1076.08 398.950   5
   7 -12   2 3607.11 552.783   5
  -7 -12  -2 3200.60 649.777   3
  -8 -12  -2 1109.89 481.469   3
   8 -12   2 24.8858 256.663   5
  -9 -12  -2 1507.24 431.010   3
   9 -12   2 1700.94 463.124   5
 -10 -12  -2 2289.82 593.732   3
  10 -12   2 2367.37 537.675   5
  11 -12   2 22.7169 290.090   5
 -11 -12  -2-110.451 272.607   3
 -12 -12  -2 382.497 358.824   3
  12 -12   2 143.422 302.011   5
  13 -12   2 273.819 291.921   5
 -13 -12  -2-121.759 362.791   3
 -12 -13   2 2571.78 598.387   3
  12 -13  -2 2387.67 570.565   5
  11 -13  -2 1932.75 577.564   5
 -11 -13   2 1883.29 555.605   3
  10 -13  -2 2983.84 602.716   5
 -10 -13   2 2895.09 642.085   3
   9 -13  -2 278.754 354.219   5
  -9 -13   2 252.921 388.794   3
  -8 -13   2 325.889 346.676   3
   8 -13  -2 741.617 334.298   5
  -7 -13   2 2582.47 579.656   3
   7 -13  -2 3078.92 602.131   5
   6 -13  -2-27.0555 244.851   5
  -6 -13   2-205.363 312.729   3
   5 -13  -2 15212.6 1408.11   3
   5 -13  -2 17701.7 1334.98   5
  -5 -13   2 15402.9 1319.38   3
   4 -13  -2 950.749 369.360   5
  -4 -13   2 853.482 398.053   3
   4 -13  -2 1010.16 456.127   3
  -4 -13   2 1745.07 388.257   5
  -3 -13   2 8300.85 1012.03   3
  -3 -13   2 8459.33 783.476   5
   3 -13  -2 8315.72 887.870   5
   3 -13  -2 9391.67 1062.58   3
   2 -13  -2 298.326 284.009   5
  -2 -13   2 351.286 249.756   5
  -2 -13   2 402.263 343.497   3
   2 -13  -2 974.632 452.264   3
   1 -13  -2 1922.50 560.687   3
   1 -13  -2 1735.13 450.950   5
  -1 -13   2 1876.30 538.585   3
  -1 -13   2 2265.75 446.613   5
   0 -13   2 5443.15 667.289   5
   0 -13  -2 6074.72 754.121   5
   0 -13   2 6729.86 896.173   3
   0 -13  -2 6361.70 883.123   3
   1 -13   2 23.8367 224.993   5
   1 -13   2-321.580 394.516   3
  -1 -13  -2 37.8059 313.241   3
  -1 -13  -2-196.935 291.015   5
  -2 -13  -2 2223.00 575.417   3
   2 -13   2 2228.10 441.691   5
  -2 -13  -2 3018.93 545.856   5
   2 -13   2 1866.73 521.736   3
   3 -13   2 1902.57 433.170   5
  -3 -13  -2 2614.71 517.558   5
   3 -13   2 2081.49 542.631   3
  -3 -13  -2 2097.51 531.001   3
  -4 -13  -2 955.477 417.131   3
   4 -13   2 909.660 469.363   3
   4 -13   2 658.227 300.421   5
  -5 -13  -2 4168.50 700.189   3
   5 -13   2 4408.78 656.635   5
  -6 -13  -2 374.231 312.965   3
   6 -13   2 100.268 220.264   5
  -7 -13  -2 765.805 442.373   3
   7 -13   2 589.884 338.914   5
  -8 -13  -2-151.816 364.231   3
   8 -13   2 168.980 264.029   5
  -9 -13  -2 175.767 292.574   3
   9 -13   2 295.490 252.427   5
  10 -13   2 920.933 383.867   5
 -10 -13  -2 3415.25 752.075   3
  11 -13   2 1195.53 446.441   5
   9 -14  -2 904.488 413.349   5
  -9 -14   2 1559.30 480.100   3
  -8 -14   2 2198.63 568.498   3
   8 -14  -2 1464.07 423.102   5
  -7 -14   2-437.969 377.567   3
   7 -14  -2 181.538 346.689   3
   7 -14  -2 422.913 321.993   5
   6 -14  -2 1417.17 506.400   3
  -6 -14   2 1380.11 450.767   3
   6 -14  -2 2091.81 529.308   5
   5 -14  -2 612.309 338.000   5
  -5 -14   2 126.538 275.030   3
   5 -14  -2 239.680 316.277   3
   4 -14  -2 861.239 399.995   5
   4 -14  -2 919.227 532.683   3
  -4 -14   2 1102.21 430.642   3
   3 -14  -2 3173.85 590.330   5
  -3 -14   2 3582.06 665.900   3
   3 -14  -2 1443.42 540.649   3
   2 -14  -2 10955.3 1312.75   3
  -2 -14   2 9954.23 1110.00   3
   2 -14  -2 9346.95 996.748   5
  -1 -14   2 78.6551 285.279   3
   1 -14  -2 719.299 322.896   5
   0 -14   2 5113.43 678.384   5
   0 -14  -2 6033.01 806.120   5
   0 -14  -2 4685.71 806.832   3
   0 -14   2 5072.63 812.531   3
   1 -14   2 299.772 254.847   5
  -1 -14  -2 704.576 426.679   3
   1 -14   2 427.873 351.292   3
  -1 -14  -2 486.533 289.859   5
   2 -14   2 12990.7 1314.09   3
   2 -14   2 13292.1 1085.98   5
  -2 -14  -2 10578.4 1215.01   3
  -2 -14  -2 12662.3 1139.70   5
   3 -14   2 344.475 233.791   5
  -3 -14  -2 753.376 411.270   3
   3 -14   2 325.762 320.131   3
  -3 -14  -2 448.538 300.090   5
   4 -14   2 989.397 376.514   5
   4 -14   2 434.500 448.056   3
  -4 -14  -2 1193.22 417.407   5
  -4 -14  -2 557.125 292.457   3
  -5 -14  -2 534.295 376.130   3
   5 -14   2 1099.40 393.807   5
   6 -14   2 1044.37 354.653   5
  -6 -14  -2 814.062 415.208   3
   7 -14   2 1064.92 363.104   5
  -7 -14  -2 1430.14 471.153   3
   8 -14   2 762.887 351.402   5
   4 -15  -2 48.0724 336.006   5
  -4 -15   2 107.045 358.250   3
  -3 -15   2 4055.53 821.618   3
   3 -15  -2 2478.05 572.743   5
  -2 -15   2 717.910 457.601   3
   2 -15  -2 43.7710 244.299   5
  -1 -15   2 3600.90 785.556   3
   1 -15  -2 4967.35 767.576   5
   0 -15   2-331.752 325.638   3
   0 -15  -2-379.663 338.646   5
   1 -15   2 4746.20 821.477   3
  -1 -15  -2 3746.59 661.251   5
  -2 -15  -2 234.370 345.150   5
  -3 -15  -2 2652.23 547.060   5
  23   0  -3 156.931 313.600   9
  23   0  -3-296.678 310.261   1
  22   0  -3 53.6274 307.010   9
  22   0  -3-186.421 292.400   1
  21   0  -3 675.795 336.493   9
  21   0  -3-286.728 314.784   1
  20   0  -3-404.212 308.493   9
  20   0  -3-172.201 315.416   1
  19   0  -3 278.470 281.204   9
  19   0  -3-36.6969 220.873   1
  18   0  -3 278.154 229.841   1
  18   0  -3 632.423 321.515   9
  17   0  -3 419.715 255.025   1
  17   0  -3 60.9434 260.842   9
  16   0  -3-290.930 252.853   9
  16   0  -3-239.432 221.897   1
  15   0  -3 421.994 308.182   9
  15   0  -3 589.253 266.162   1
  14   0  -3 0.30922 174.754   1
  14   0  -3-53.3859 198.271   9
  13   0  -3-155.898 187.610   9
  13   0  -3-299.219 203.999   1
  12   0  -3-128.340 171.449   1
  12   0  -3-291.960 210.193   9
 -11   0   3 232.437 152.633   5
  11   0  -3-7.47984 154.399   1
  11   0  -3-53.2722 143.157   3
 -10   0   3-3.56892 121.788   5
  10   0  -3 208.998 194.487   1
  10   0  -3-68.2149 184.190   9
  10   0  -3 210.885 177.258   3
  -9   0   3 369.000 152.021   5
   9   0  -3-9.96615 149.588   5
   9   0  -3 165.178 158.692   1
   9   0  -3-150.636 150.746   3
   9   0  -3-41.8795 167.821   9
   9   0  -3-22.2132 57.9752  10
   8   0  -3-138.981 141.796   5
   8   0  -3 119.242 123.058   3
  -8   0   3-13.9575 114.165   5
   8   0  -3 106.714 145.337   1
   8   0  -3 15.4168 56.4485  10
  -7   0   3-78.1374 98.0692   5
   7   0  -3 39.6115 97.7959   3
   7   0  -3 20.3556 135.710   1
   7   0  -3-110.922 109.991   5
   7   0  -3 71.6534 73.3193  10
  -6   0   3 88.9801 100.532   5
   6   0  -3-52.2497 116.606   1
   6   0  -3-12.1467 91.1206   3
  -6   0   3-122.508 73.5873  10
   6   0  -3-75.0145 68.9443  10
   6   0  -3-33.0545 96.9144   5
   5   0  -3 3.88983 89.3770   5
   5   0  -3 51.7129 75.8186   3
   5   0  -3 34.8224 70.6561  10
   5   0  -3 107.507 120.374   1
  -5   0   3 159.254 104.372   5
  -5   0   3-28.0582 76.4010  10
  -4   0   3 109.479 91.7393   5
  -4   0   3 50.1317 72.8964  10
   4   0  -3 80.1679 94.7921   5
   4   0  -3 64.5164 99.2340   1
   4   0  -3-144.537 79.7119  10
   4   0  -3 43.4147 77.5641   3
  -3   0   3 143.510 87.4635  10
   3   0  -3 212.877 67.3942   5
  -3   0   3-39.6100 65.0764   5
   3   0  -3-21.7269 64.3896  10
  -2   0   3 82.8959 82.1682   8
   2   0  -3-31.9036 71.0698   8
  -2   0   3 110.377 73.3353  10
   2   0  -3 87.4993 79.4296  10
   1   0  -3 14.6581 70.4780   8
   0   0  -3 225.806 85.5773  10
   0   0  -3 136.832 52.9312   3
   0   0  -3 9.32620 41.8971   7
   1   0   3 36.0986 56.1794   3
   1   0   3-28.1270 70.4614   7
   1   0   3 65.5833 92.6438   2
   1   0   3 55.5100 91.0623   6
  -1   0  -3-30.0305 60.4992   3
  -1   0  -3 91.7086 75.4602   6
  -1   0  -3 44.5128 91.4860   2
  -1   0  -3 18.7039 65.4682  10
   1   0   3-0.86355 81.5920  10
  -2   0  -3 64.7021 91.6382   3
  -2   0  -3 63.0485 93.6970   2
  -2   0  -3 75.0705 49.2269   1
   2   0   3 86.9958 74.1395   3
  -2   0  -3 67.1949 71.5395  10
   2   0   3 37.9303 69.9382  10
  -2   0  -3 57.8639 59.0147   9
   2   0   3 63.6697 97.9469   2
   2   0   3 50.7905 101.131   6
  -3   0  -3 116.798 122.257   3
   3   0   3-42.1925 119.329   2
  -3   0  -3 65.1821 70.1148   9
   3   0   3 99.3550 81.3605   3
   3   0   3 164.182 81.3042  10
  -3   0  -3 106.244 103.741   2
  -3   0  -3-11.1756 60.7025   1
  -3   0  -3 68.8934 75.0832  10
   4   0   3 125.253 117.982   2
  -4   0  -3 29.9031 90.2053   4
   4   0   3 10.7103 82.3809   9
  -4   0  -3-52.2474 77.3940   9
  -4   0  -3 67.5090 68.9107  10
   4   0   3-8.67263 71.3960  10
  -4   0  -3-14.5011 105.988   3
  -4   0  -3 46.6383 64.0040   1
   4   0   3-0.06473 102.665   3
   4   0   3 76.8327 68.7936   1
   5   0   3-96.1820 118.639   2
   5   0   3 108.113 91.9220   1
  -5   0  -3 56.4734 60.5214  10
  -5   0  -3-112.654 120.455   4
  -5   0  -3-31.7468 64.4695   1
   5   0   3 101.899 94.4259   9
  -5   0  -3-2.05635 86.7638   9
   5   0   3 71.9827 73.7259  10
  -5   0  -3-1.08722 119.625   3
  -6   0  -3-1.17910 143.230   3
   6   0   3-41.5708 108.630   9
  -6   0  -3 7.92923 69.1354   1
  -6   0  -3 7.73860 61.7563  10
   6   0   3-44.4739 113.909   1
   6   0   3-0.99511 113.200   3
  -6   0  -3-6.09696 106.085   4
   6   0   3-40.2621 144.718   2
  -6   0  -3-100.717 90.5821   9
  -7   0  -3 71.8257 169.129   3
   7   0   3-1.46474 161.945   2
  -7   0  -3-36.4276 111.681   9
  -7   0  -3 32.3913 111.558   4
  -7   0  -3-25.7183 66.4722  10
   7   0   3-97.9695 116.855   9
   7   0   3 269.399 130.096   1
  -7   0  -3-74.7563 79.0642   1
   7   0   3 8.93108 128.862   3
   8   0   3-12.1172 138.514   3
  -8   0  -3 311.908 215.784   3
   8   0   3-59.2012 158.939   9
  -8   0  -3-31.9296 97.7783   1
  -8   0  -3 27.3011 134.719   4
   8   0   3 22.0815 130.398   1
  -8   0  -3 194.528 135.893   9
  -9   0  -3 169.232 163.496   3
  -9   0  -3 51.2021 130.897   4
  -9   0  -3-153.500 111.627   1
   9   0   3 110.434 157.931   9
   9   0   3 63.7656 152.990   1
 -10   0  -3-61.4572 89.3922   1
  10   0   3-375.659 179.696   9
 -10   0  -3 179.229 142.175   4
 -10   0  -3-4.38863 183.538   3
  10   0   3 64.3914 128.543   1
  11   0   3 37.5382 128.877   1
  11   0   3-186.356 203.579   9
 -11   0  -3-72.8628 204.342   3
 -11   0  -3 14.8637 107.515   4
 -11   0  -3-57.7628 115.976   1
 -12   0  -3-26.1567 144.044   4
  12   0   3 26.6905 181.833   9
  12   0   3-236.826 153.855   1
 -12   0  -3 2.17955 99.3435   1
 -13   0  -3 34.1270 132.055   4
  13   0   3 108.415 169.693   1
  13   0   3 251.095 176.556   9
 -14   0  -3 22.7612 129.506   4
  14   0   3-6.02447 198.045   1
  14   0   3-15.4688 194.753   9
  15   0   3-78.2201 169.257   1
  15   0   3 102.835 220.458   9
 -15   0  -3-7.30952 132.848   4
  16   0   3 176.257 240.993   2
 -16   0  -3 109.921 141.869   4
  16   0   3 170.611 222.492   9
  16   0   3 52.8002 182.927   1
  17   0   3-116.515 188.047   1
  17   0   3 65.6692 214.105   9
  17   0   3 209.359 275.146   2
 -17   0  -3-13.9143 159.698   4
  18   0   3-77.8759 308.179   2
 -18   0  -3 103.567 185.953   4
  18   0   3 160.231 228.997   9
  18   0   3-24.0456 195.624   1
  19   0   3 151.486 296.978   9
  19   0   3 156.847 246.631   2
  20   0   3 205.294 294.273   2
  20   0   3 35.3471 287.545   9
  21   0   3-445.998 377.945   9
  21   0   3 85.4336 251.697   2
  22   0   3-343.309 306.481   9
  22   0   3-4.25358 276.994   2
  23  -1  -3 724.926 363.063   9
  23  -1  -3 1049.56 408.443   1
  23   1  -3 1807.12 507.265   1
  23   1  -3 1209.72 467.150   9
  22   1  -3 31.9694 240.345   1
  22  -1  -3 582.744 449.075   9
  22   1  -3 268.788 379.306   9
  22  -1  -3 7.52756 274.282   1
  21  -1  -3 10623.4 1021.95   1
  21  -1  -3 13283.3 1160.89   9
  21   1  -3 10532.0 977.316   1
  21   1  -3 10266.1 1085.29   9
  20  -1  -3 11665.6 1072.48   9
  20  -1  -3 11559.1 1034.34   1
  20   1  -3 10404.4 929.594   1
  20   1  -3 13439.0 1181.90   9
  19   1  -3 3147.83 582.300   9
  19   1  -3 2901.47 529.212   1
  19  -1  -3 2296.53 495.961   9
  19  -1  -3 2222.95 484.878   1
  18  -1  -3 463.137 326.826   9
  18   1  -3 196.343 202.302   1
  18  -1  -3 367.852 267.405   1
  18   1  -3 681.572 351.068   9
  17  -1  -3 1580.33 417.650   9
  17   1  -3 2027.87 431.380   9
  17   1  -3 1999.40 395.558   1
  17  -1  -3 1754.44 397.823   1
  16   1  -3 2194.14 462.332   9
  16  -1  -3 1697.07 360.683   1
  16  -1  -3 1107.24 339.185   9
  16   1  -3 1649.91 362.975   1
  15  -1  -3 266.255 207.879   9
  15   1  -3 412.937 232.037   9
  15   1  -3 315.574 227.540   1
  15  -1  -3 69.4667 225.321   1
  14   1  -3 124.829 202.268   9
  14   1  -3 439.028 215.528   1
  14  -1  -3 667.377 264.430   9
  14  -1  -3 1037.15 313.196   1
  13   1  -3 4634.46 554.159   9
  13  -1  -3 5495.68 545.479   1
  13  -1  -3 4715.42 541.873   9
 -13  -1   3 4846.08 524.626   3
  13   1  -3 5222.09 516.398   1
  12   1  -3 1803.76 168.575   4
  12   1  -3 1689.02 319.306   9
  12   1  -3 2031.27 328.564   1
 -12  -1   3 1867.68 306.512   5
  12  -1  -3 1440.52 288.389   5
  12  -1  -3 1994.11 333.000   1
  12  -1  -3 2223.76 392.630   9
 -12  -1   3 2408.81 364.681   3
  12  -1  -3 2149.38 142.039  10
  11  -1  -3 9351.61 704.491   5
 -11  -1   3 9022.81 674.403   3
  11  -1  -3 10374.7 706.264   1
 -11   1   3 9048.97 653.141   1
  11   1  -3 9566.91 682.366   3
  11   1  -3 9155.10 414.406   4
  11  -1  -3 8673.26 373.907  10
  11   1  -3 9595.53 718.703   9
 -11   1   3 9736.44 695.075   5
  11   1  -3 8753.37 645.287   1
 -11  -1   3 9681.77 641.865   5
  10   1  -3 19292.2 678.991   4
 -10  -1   3 18691.8 986.269   3
  10   1  -3 16670.9 970.290   9
 -10   1   3 18840.1 973.060   1
  10  -1  -3 19296.7 991.036   3
 -10  -1   3 19198.1 654.524  10
 -10   1   3 18779.1 965.264   5
 -10  -1   3 18380.9 931.568   5
  10   1  -3 20391.1 987.645   3
  10   1  -3 19111.9 957.753   1
  10  -1  -3 18850.9 999.647   5
  10  -1  -3 17032.3 646.829  10
  10  -1  -3 19050.2 983.402   1
  -9  -1   3 18451.1 897.313   5
   9  -1  -3 19171.2 700.998  10
   9   1  -3 19381.6 1009.00   9
  -9   1   3 20108.5 984.284   1
   9   1  -3 20680.8 706.426   4
   9  -1  -3 21528.2 1008.89   3
   9  -1  -3 19428.3 953.713   5
   9  -1  -3 20604.8 996.483   1
   9   1  -3 20213.9 962.226   1
  -9  -1   3 19474.3 959.967   3
  -9  -1   3 19830.0 697.344  10
   9   1  -3 19305.5 956.370   3
  -9   1   3 19783.6 971.903   5
   8  -1  -3 8987.68 571.989   5
   8   1  -3 9464.91 639.364   9
   8   1  -3 9785.87 404.267   4
  -8   1   3 8711.87 582.988   5
   8   1  -3 8970.04 566.552   3
   8   1  -3 9560.57 579.428   1
  -8  -1   3 8796.08 401.337  10
   8  -1  -3 9314.55 576.469   3
  -8   1   3 9793.69 604.289   1
   8  -1  -3 9236.78 610.821   1
   8  -1  -3 8734.09 404.308  10
  -8  -1   3 9253.91 568.689   3
  -8  -1   3 8837.88 537.285   5
  -7   1   3 1361.84 222.475   1
   7  -1  -3 1421.16 248.418   1
  -7  -1   3 1456.94 149.386  10
   7  -1  -3 1158.09 133.072  10
  -7   1   3 1105.83 220.106   5
  -7  -1   3 1246.26 196.394   3
  -7  -1   3 1134.45 171.775   5
   7  -1  -3 1228.59 217.844   3
   7   1  -3 1371.59 213.610   1
   7   1  -3 1450.21 236.397   9
   7  -1  -3 1037.95 211.850   5
   7   1  -3 1327.24 133.231   4
   7   1  -3 1425.17 206.700   3
   6   1  -3 11413.8 610.916   9
   6  -1  -3 10977.7 465.686  10
   6   1  -3 11040.4 449.421   4
  -6  -1   3 10548.9 464.155  10
  -6  -1   3 10695.3 545.140   3
  -6  -1   3 10018.9 503.800   5
  -6   1   3 11372.7 612.797   1
   6  -1  -3 11199.3 608.059   1
  -6   1   3 10903.5 581.966   5
   6   1  -3 11743.5 557.596   3
   6  -1  -3 9795.48 580.434   5
  -5  -1   3 11620.9 531.055   3
   5   1  -3 10582.5 501.069   5
  -5   1   3 11468.6 605.388   5
   5  -1  -3 12318.9 594.908   5
   5   1  -3 12293.3 594.442   9
  -5  -1   3 12020.7 508.366   5
  -5  -1   3 11190.0 485.172  10
   5   1  -3 12856.0 548.011   3
  -5   1   3 13403.1 627.267   1
   5  -1  -3 12318.3 618.837   1
   5   1  -3 11788.5 482.518   4
  -4   1   3 40953.4 1369.21   1
  -4   1   3 38505.6 1365.39   5
   4   1  -3 41849.2 1273.83  10
   4  -1  -3 41090.0 1150.60   4
  -4  -1   3 40590.9 1270.08  10
   4  -1  -3 42118.5 1388.92   1
   4   1  -3 41387.6 1264.29   3
   4   1  -3 37893.6 1346.20   9
   4  -1  -3 39815.9 1359.69   5
   4   1  -3 38616.9 1207.96   5
  -4  -1   3 40341.0 1221.78   5
  -4   1   3 40847.8 1148.92   4
  -4  -1   3 40154.4 1254.33   3
   3  -1  -3 12052.9 533.272   5
  -3   1   3 12306.1 427.105   4
   3  -1  -3 12055.5 553.597   1
  -3  -1   3 12450.8 445.499   3
   3   1  -3 11546.9 507.982   9
  -3  -1   3 12177.2 504.936  10
  -3   1   3 12878.1 555.578   1
   3   1  -3 12579.6 448.637   3
  -3  -1   3 11933.6 421.944   5
  -3  -1   3 12663.0 553.710   8
   3   1  -3 11653.7 504.104  10
   3   1  -3 11073.8 407.717   5
   3  -1  -3 12386.5 428.909   4
   2   1  -3 10678.9 466.989  10
   2  -1  -3 10402.3 413.262   4
  -2  -1   3 11084.6 467.696  10
  -2   1   3 11464.3 422.486   4
  -2  -1   3 11751.1 508.601   8
   2   1  -3 10786.2 427.185   9
   2   1  -3 10809.0 443.057   2
  -2   1   3 10735.8 470.156   1
   2  -1  -3 11006.4 479.383   1
  -2   1   3 10449.7 449.197   8
   2   1  -3 11388.3 507.049   8
   1  -1  -3-110.288 67.5882   1
  -1   1   3-5.86115 70.5929   8
  -1   1   3 59.5364 73.5892   1
  -1   1   3-103.819 67.4517   4
  -1  -1   3 96.7486 73.6160   2
   1   1  -3-54.7071 39.4572   9
   1  -1  -3 23.8117 63.2364   8
   1   1  -3 50.7789 67.9911   2
   1  -1  -3-93.9559 71.4891   4
   1   1  -3-19.4012 68.4580  10
  -1  -1   3-18.2968 82.1692  10
   1  -1  -3-93.7774 67.8541   3
   0   1   3 110116. 3057.13   4
   0  -1  -3 107765. 3053.57   4
   0   1  -3 111379. 3075.25   2
   0  -1  -3 103000. 3012.05   3
   0   1  -3 115237. 3069.18  10
   0  -1   3 111652. 3069.93   2
   0   1   3 101249. 3016.38   3
   0  -1   3 111534. 3060.07  10
   0  -1  -3 112039. 2970.30   1
   0   1   3 105195. 2963.67   1
  -1  -1  -3 2027.02 199.064   4
   1   1   3 1782.93 173.328   4
   1  -1   3 1610.32 174.690  10
   1  -1   3 1837.92 193.533   2
   1  -1   3 1602.07 187.656   6
   1   1   3 1567.98 165.916   6
  -1   1  -3 1425.56 165.333  10
  -1  -1  -3 1562.27 167.112   2
  -1  -1  -3 1693.02 183.578   7
  -1   1  -3 1656.45 179.904   2
   1   1   3 1672.40 174.410   2
  -1  -1  -3 1655.83 163.777   6
  -1   1  -3 1669.00 175.426   6
  -1  -1  -3 1440.52 155.971   3
   1   1   3 1590.47 168.502   3
  -2   1  -3 150377. 4067.29  10
   2   1   3 136364. 4084.75   6
   2   1   3 151067. 4122.59   4
   2  -1   3 160314. 4172.59   6
  -2  -1  -3 150626. 4151.29   7
   2  -1   3 149568. 4101.37   3
  -2  -1  -3 140176. 4072.39   2
   2   1   3 141858. 4130.60   7
   2  -1   3 154868. 4072.47  10
   2   1   3 149597. 4132.71   3
  -2   1  -3 154517. 4073.07   1
   2  -1   3 143529. 4150.37   2
   2  -1   3 142504. 3930.01   9
  -2  -1  -3 139719. 4132.66   3
   2   1   3 141606. 4073.54   2
  -2  -1  -3 152701. 4126.33   4
  -3  -1  -3 1590.95 183.971   2
   3   1   3 2237.74 219.496   3
   3  -1   3 1800.86 177.251   1
   3  -1   3 2165.99 180.365  10
   3   1   3 2017.08 208.065   7
   3  -1   3 1507.85 208.679   2
  -3   1  -3 1547.07 175.997   1
  -3  -1  -3 2029.78 220.930   3
   3   1   3 1725.98 183.896   2
  -3  -1  -3 1395.73 189.230   4
   3  -1   3 1780.78 204.360   3
   3  -1   3 1657.73 136.871   9
   3  -1   3 1952.09 226.069   6
  -3  -1  -3 1638.16 182.235   9
   3   1   3 1877.46 195.358   4
   4  -1   3 550.689 105.916  10
  -4  -1  -3 852.395 201.138   3
   4  -1   3 658.509 129.890   1
   4   1   3 671.881 127.680   2
   4   1   3 761.466 153.932   3
  -4  -1  -3 459.464 93.1038  10
  -4   1  -3 684.457 144.943   1
  -4  -1  -3 707.923 142.737   9
  -4  -1  -3 418.912 110.289   4
   4  -1   3 611.167 140.172   3
   4   1   3 647.949 127.271   4
   4  -1   3 543.630 101.836   9
  -4  -1  -3 443.953 131.693   2
  -5   1  -3 6019.84 362.939   1
  -5  -1  -3 5757.44 304.501  10
   5   1   3 5814.00 257.429   1
   5  -1   3 5415.88 340.825   9
  -5  -1  -3 5259.46 433.741   3
   5   1   3 5160.22 363.262   2
   5   1   3 5112.73 407.675   3
  -5   1  -3 6406.97 433.519   5
   5   1   3 6016.23 401.322   4
   5  -1   3 5072.69 304.909  10
   5  -1   3 5714.30 366.178   1
  -5  -1  -3 5865.56 402.093   9
  -5  -1  -3 5532.96 382.440   4
   5  -1   3 6019.95 440.932   3
  -6  -1  -3-366.714 129.998   9
   6   1   3-440.147 186.103   3
   6  -1   3 108.892 110.712   9
  -6  -1  -3 256.195 149.797   4
  -6  -1  -3 36.8640 147.444   3
   6  -1   3 104.654 127.622   3
   6  -1   3-112.503 94.3953  10
  -6  -1  -3 49.6448 72.6349  10
   6   1   3-83.2466 83.6097   1
  -6   1  -3 57.8663 101.511   1
   6  -1   3-29.1954 127.826   1
   6   1   3 64.2953 136.430   2
  -6   1  -3-10.3569 106.578   5
   6   1   3 225.165 144.055   9
   7   1   3 21138.4 946.319   9
   7  -1   3 20385.5 872.564   1
  -7  -1  -3 17470.0 932.388   3
   7   1   3 20344.6 727.852   1
  -7  -1  -3 21486.2 897.051   4
  -7   1  -3 20896.8 844.814   1
   7   1   3 18604.9 896.390   2
   7   1   3 19352.5 966.841   3
   7  -1   3 18820.3 856.818   9
   7  -1   3 17402.6 691.587  10
  -7  -1  -3 18309.3 895.386   9
  -7   1  -3 20205.1 950.281   5
   7  -1   3 21917.5 1002.34   3
  -7  -1  -3 18183.0 677.980  10
   8  -1   3 1066.81 235.280   1
  -8   1  -3 983.090 185.932   1
   8   1   3 629.653 192.188   9
   8  -1   3 764.588 224.086   3
  -8  -1  -3 509.360 241.812   3
  -8  -1  -3 642.707 192.221   9
  -8   1  -3 895.427 248.888   5
  -8  -1  -3 579.307 167.490   4
   8  -1   3 650.093 188.527   9
   8   1   3 831.142 206.770   2
   8  -1   3 663.287 100.295  10
  -8  -1  -3 569.193 101.716  10
   8   1   3 800.008 212.596   3
   8   1   3 854.638 148.503   1
   9  -1   3 6333.82 484.296   1
  -9  -1  -3 6251.70 567.528   3
   9  -1   3 6495.35 317.352  10
   9   1   3 6602.72 402.222   1
  -9  -1  -3 6214.21 306.056  10
  -9  -1  -3 6521.83 469.886   4
   9   1   3 6630.38 543.096   9
   9  -1   3 6593.12 491.735   9
   9   1   3 6700.66 517.608   2
  -9   1  -3 6797.52 469.503   1
  -9  -1  -3 6779.09 533.177   9
  -9   1  -3 6335.21 454.388   4
 -10   1  -3 31570.6 1248.38   4
 -10   1  -3 31497.2 1257.07   1
  10   1   3 30809.9 1164.68   1
 -10  -1  -3 28985.6 949.412  10
 -10  -1  -3 32943.7 1299.81   4
 -10  -1  -3 31332.1 1470.65   3
  10  -1   3 31835.1 1345.66   9
  10  -1   3 31421.7 1307.92   1
  10   1   3 32966.9 1427.17   9
  10   1   3 33098.2 1355.01   2
 -10  -1  -3 30844.3 1387.65   9
 -11   1  -3 3731.24 372.932   1
  11   1   3 3027.47 375.813   2
 -11   1  -3 3421.64 344.005   4
  11   1   3 3949.11 461.477   9
  11   1   3 3212.55 320.764   1
 -11  -1  -3 2566.33 397.635   3
  11  -1   3 2830.11 367.615   9
  11  -1   3 2751.59 356.554   1
 -11  -1  -3 3718.60 390.297   4
 -12   1  -3 2857.08 338.793   1
  12   1   3 2981.89 397.046   2
  12   1   3 2801.91 313.545   1
  12   1   3 2715.04 390.781   9
  12  -1   3 2784.31 359.962   1
 -12  -1  -3 3263.04 459.319   3
 -12   1  -3 2930.94 325.042   4
 -12  -1  -3 2619.50 332.436   4
  12  -1   3 2606.10 385.669   9
 -13  -1  -3 1050.01 289.829   3
  13  -1   3 1239.18 280.940   1
 -13   1  -3 1310.66 245.739   4
  13   1   3 1245.90 242.066   1
 -13  -1  -3 1418.89 259.540   4
  13   1   3 1561.18 322.528   2
 -13   1  -3 1064.89 202.383   1
  13  -1   3 1497.55 308.211   9
  13   1   3 1734.30 353.625   9
  14  -1   3 385.817 241.345   9
  14   1   3 332.339 211.082   2
  14   1   3 683.659 227.937   1
  14  -1   3 60.9708 206.709   1
 -14  -1  -3 670.333 252.326   4
 -14   1  -3 404.706 160.267   4
  14   1   3-253.652 239.872   9
 -14  -1  -3 650.135 286.223   3
  15   1   3 6012.02 650.534   9
  15  -1   3 6071.72 603.639   1
 -15  -1  -3 6661.28 571.217   4
  15   1   3 6773.79 659.503   2
 -15  -1  -3 6234.80 733.852   3
  15   1   3 5856.17 510.434   1
 -15   1  -3 6244.04 521.038   4
  15  -1   3 7081.37 685.845   9
  16  -1   3 667.118 292.439   9
  16   1   3 645.524 281.772   9
  16   1   3 966.857 275.203   1
  16   1   3 989.967 324.242   2
  16  -1   3 1152.37 339.379   1
 -16  -1  -3 914.191 221.664   4
 -16   1  -3 924.167 229.704   4
  17  -1   3 2470.38 481.138   9
  17   1   3 2648.06 467.390   2
 -17   1  -3 3513.15 413.517   4
  17   1   3 2703.02 395.884   1
  17   1   3 3282.66 545.577   9
  17  -1   3 2240.31 412.738   1
 -17  -1  -3 3324.49 425.812   4
  18   1   3 1504.33 382.767   2
  18   1   3 1415.16 405.541   9
  18   1   3 877.016 279.119   1
 -18  -1  -3 972.897 257.661   4
  18  -1   3 1111.70 402.230   9
 -18   1  -3 1295.64 271.882   4
  18  -1   3 1360.61 357.913   1
  19  -1   3 1158.24 345.147   2
  19   1   3 2128.53 472.149   9
  19   1   3 1319.42 379.771   2
  19  -1   3 1591.82 428.515   9
  19  -1   3 1735.03 429.351   1
  20   1   3 1025.36 385.386   9
  20   1   3 631.231 301.586   2
  20  -1   3 1109.84 388.523   9
  20  -1   3 1269.88 440.494   2
  21  -1   3 1160.55 389.747   2
  21   1   3 701.989 311.836   2
  21   1   3 857.504 379.875   9
  21  -1   3 872.747 305.144   9
  22  -1   3 1426.55 416.020   2
  22  -1   3 2243.88 500.082   9
  22   1   3 1714.10 463.473   9
  23  -2  -3 424.830 331.827   1
  23  -2  -3 588.173 392.968   9
  23   2  -3 453.730 388.253   9
  22   2  -3 3130.75 625.290   9
  22  -2  -3 2901.59 585.285   9
  22   2  -3 2525.40 500.925   1
  22  -2  -3 2536.17 554.581   1
  21  -2  -3 777.368 375.503   9
  21  -2  -3-381.971 392.963   1
  21   2  -3 706.596 322.296   1
  21   2  -3 162.785 272.716   9
  20  -2  -3 3983.45 649.793   1
  20   2  -3 4880.20 732.357   9
  20  -2  -3 5592.86 750.559   9
  20   2  -3 4591.57 630.515   1
  19   2  -3 2818.23 477.797   1
  19   2  -3 4439.63 685.888   9
  19  -2  -3 3584.79 608.344   9
  19  -2  -3 2570.46 510.175   1
  18  -2  -3 2382.37 456.091   1
  18  -2  -3 2315.52 479.432   9
  18   2  -3 3313.79 487.504   1
  18   2  -3 2164.06 477.645   9
  17   2  -3 299.764 274.062   9
  17  -2  -3 768.478 339.116   1
  17  -2  -3 275.382 264.096   9
  17   2  -3 340.346 204.440   1
  16   2  -3 5429.98 575.446   1
 -16  -2   3 5234.27 622.972   3
  16   2  -3 5760.87 688.516   9
  16  -2  -3 5184.14 646.413   9
  16  -2  -3 4541.57 603.717   1
  15  -2  -3 3646.99 495.869   9
  15   2  -3 3501.53 301.232   4
 -15  -2   3 3580.59 528.159   3
  15   2  -3 4120.85 602.125   9
  15   2  -3 4484.84 512.810   1
  15  -2  -3 3124.38 482.182   1
  14   2  -3 1816.58 362.201   9
 -14  -2   3 1832.91 378.580   3
  14   2  -3 2369.88 380.216   1
  14  -2  -3 1778.42 344.169   1
  14  -2  -3 2459.24 454.751   9
  14   2  -3 1969.36 225.100   4
  14  -2  -3 1900.07 141.141  10
  14  -2  -3 1646.14 356.660   5
 -13  -2   3 7237.82 657.858   3
  13   2  -3 6775.76 597.142   1
  13  -2  -3 7087.80 670.046   1
  13   2  -3 6610.94 413.305   4
 -13  -2   3 7584.13 328.355  10
  13   2  -3 6905.36 696.151   9
  13  -2  -3 5401.08 616.515   5
  13  -2  -3 6560.74 328.292  10
 -12  -2   3 1947.71 171.434  10
  12   2  -3 2276.69 324.070   1
  12  -2  -3 1702.59 165.964  10
  12   2  -3 1990.69 217.590   4
  12  -2  -3 2120.14 376.160   1
  12  -2  -3 1814.27 319.517   5
  12   2  -3 1772.15 351.890   9
 -12  -2   3 2030.28 293.475   5
 -12  -2   3 2036.56 331.364   3
  11  -2  -3 32634.9 1113.93  10
  11   2  -3 33301.1 1539.57   9
  11   2  -3 34377.5 1195.65   4
  11  -2  -3 35682.7 1546.83   1
 -11  -2   3 33459.6 1112.20  10
 -11  -2   3 33703.1 1405.77   5
  11  -2  -3 32638.6 1486.89   5
 -11  -2   3 35630.2 1509.45   3
  11   2  -3 34945.0 1463.03   1
  10  -2  -3 15835.2 913.929   3
 -10  -2   3 16064.4 905.893   3
  10  -2  -3 16002.4 928.084   1
 -10  -2   3 15728.7 821.550   5
 -10  -2   3 14684.6 625.789  10
 -10   2   3 16722.1 957.224   5
 -10   2   3 15673.6 901.717   1
  10   2  -3 16534.5 876.553   1
  10   2  -3 15875.6 890.490   3
  10   2  -3 14873.9 903.812   9
  10  -2  -3 16529.2 943.216   5
  10   2  -3 16457.2 697.438   4
  -9  -2   3 22572.3 1056.15   3
  -9   2   3 22242.7 1100.12   5
   9   2  -3 21964.2 1101.85   9
   9  -2  -3 20143.5 1050.29   5
   9   2  -3 23195.6 866.991   4
  -9   2   3 22834.3 1092.36   1
   9  -2  -3 22497.4 1110.12   1
   9   2  -3 23902.9 1067.12   3
  -9  -2   3 21852.6 984.897   5
  -9  -2   3 20582.4 800.449  10
   8   2  -3 21513.4 823.239   4
  -8  -2   3 19300.8 939.935   3
  -8   2   3 21716.5 1018.99   1
   8   2  -3 21581.5 1010.59   9
  -8  -2   3 19018.0 974.141   9
  -8  -2   3 20441.2 879.984   5
   8  -2  -3 21255.6 1027.17   1
   8   2  -3 20960.6 951.614   3
  -8  -2   3 20346.8 781.171  10
   8  -2  -3 21525.3 1023.96   5
  -8   2   3 19504.0 1017.81   5
  -7   2   3 29388.2 1278.37   5
   7  -2  -3 30190.7 1282.53   1
   7   2  -3 33580.6 1139.16   4
  -7   2   3 31366.4 934.037   4
   7   2  -3 32630.6 1227.41   3
  -7  -2   3 31664.9 1123.60   5
  -7  -2   3 31560.9 1226.24   3
  -7   2   3 33872.1 1320.43   1
  -7  -2   3 31151.0 1265.43   9
   7   2  -3 33095.2 1290.32   9
  -7  -2   3 30380.9 1081.03  10
   7  -2  -3 29377.2 1292.60   5
  -6  -2   3 5028.68 366.521   3
  -6   2   3 4576.02 390.286   1
  -6  -2   3 4523.85 313.706  10
   6  -2  -3 4415.66 396.540   5
   6   2  -3 5884.20 383.706   3
  -6   2   3 4518.38 225.809   4
   6  -2  -3 4595.10 421.432   1
   6   2  -3 4839.40 344.326   4
  -6  -2   3 4772.72 387.894   9
   6   2  -3 4487.52 393.600   9
  -6   2   3 4617.19 385.560   5
  -6  -2   3 4953.80 302.669   5
  -5   2   3 7926.59 495.011   1
   5   2  -3 7341.90 464.020   9
   5  -2  -3 7866.40 503.615   5
   5  -2  -3 7078.04 327.786   4
  -5  -2   3 7881.36 433.863   3
   5   2  -3 8005.76 461.162   4
  -5  -2   3 6680.82 437.519   9
   5  -2  -3 8067.37 524.550   1
   5   2  -3 8101.06 432.493   3
  -5   2   3 7096.87 320.358   4
  -5  -2   3 7467.86 348.053   5
  -5   2   3 6486.71 472.941   5
   4   2  -3 84514.5 2528.39   9
  -4  -2   3 84744.1 2328.14   5
   4  -2  -3 78654.9 2382.67   4
  -4   2   3 82164.5 2375.45   4
  -4   2   3 82987.8 2579.26   1
  -4  -2   3 85443.5 2544.93   8
   4  -2  -3 86192.1 2629.20   5
  -4  -2   3 86241.0 2464.21   3
  -4  -2   3 86586.3 2528.48   9
   4   2  -3 86625.1 2465.64   3
   4  -2  -3 83613.4 2592.11   1
   3   2  -3 389.287 96.0812   7
   3  -2  -3 310.807 95.4989   4
  -3   2   3 36.1320 99.6302   1
  -3  -2   3 494.954 100.997   3
   3   2  -3 261.982 93.3710   8
  -3  -2   3 317.776 118.101   8
   3   2  -3 431.151 98.4028   3
   3   2  -3 272.285 81.8410   2
  -3  -2   3 487.050 104.468   9
   3   2  -3 443.130 113.931   9
  -3   2   3 349.179 77.0030   4
   3  -2  -3 443.353 151.203   5
   3  -2  -3 457.674 130.351   1
  -2   2   3 578.066 119.318   1
   2  -2  -3 849.259 133.851   4
   2   2  -3 1013.66 140.980   9
  -2  -2   3 765.477 116.722   2
  -2  -2   3 922.474 126.979   3
   2   2  -3 983.069 151.134   8
  -2   2   3 538.139 113.761   4
  -2  -2   3 730.821 95.6654   7
  -2  -2   3 903.644 127.006   9
   2   2  -3 1043.17 127.339   2
   2  -2  -3 706.331 159.838   1
  -1   2   3 101646. 2980.69   4
  -1  -2   3 108535. 2879.43   9
  -1   2   3 103313. 2975.44   1
   1  -2  -3 103696. 2986.92   4
   1   2  -3 109465. 2959.53   2
   1  -2  -3 106047. 2989.68   1
  -1   2   3 97711.8 2870.95   8
  -1  -2   3 106588. 2951.00   2
   0   2   3 6825.29 379.193   4
   0   2  -3 7345.38 383.003   2
   0  -2   3 7054.10 378.013   2
   0  -2   3 7655.14 300.061   5
   0  -2  -3 6150.26 276.689   8
   0   2   3 6246.85 400.185   3
   0  -2  -3 6762.04 404.352   3
   0  -2   3 7214.80 263.921   9
   0  -2  -3 6714.60 332.456   1
   0   2   3 6824.87 334.823   1
   0  -2  -3 6946.17 395.339   4
   0   2  -3 7243.40 298.578   5
   1  -2   3 331.548 118.118   6
  -1  -2  -3 413.622 128.211   4
  -1   2  -3 246.798 101.307   6
  -1   2  -3 411.232 91.0234   5
   1   2   3 357.252 115.121   4
   1   2   3 282.210 68.3741   1
   1  -2   3 200.699 116.931   2
   1   2   3 304.712 115.759   3
  -1  -2  -3 125.484 73.0245   6
  -1  -2  -3 416.443 89.8713   1
  -1  -2  -3 141.459 109.436   3
  -1  -2  -3 190.889 107.660   7
  -2  -2  -3 1201.18 181.792   7
  -2  -2  -3 1001.45 140.585   2
   2   2   3 1441.21 174.775   4
   2   2   3 1016.03 151.713   6
  -2   2  -3 1212.14 178.170   1
   2   2   3 1551.51 111.432   1
  -2   2  -3 1490.51 167.738   5
  -2  -2  -3 1796.08 214.659   4
   2   2   3 1382.08 202.057   3
  -2  -2  -3 1445.33 195.873   3
   2  -2   3 1340.84 188.128   6
   2  -2   3 1446.56 205.022   2
  -3  -2  -3 117.474 76.9334   2
   3   2   3 19.4032 100.721   3
  -3  -2  -3 314.101 138.636   4
   3   2   3 55.0978 84.2791   4
   3  -2   3 5.04539 124.362   6
  -3  -2  -3 138.473 120.915   3
  -3  -2  -3 96.3267 135.945   7
   3   2   3 48.9048 88.1819   2
   3   2   3 179.048 141.896   7
  -3   2  -3-63.1544 105.756   1
   3  -2   3 62.2388 109.492   1
  -3   2  -3 30.9979 95.2181   5
  -4  -2  -3 12986.9 681.486   3
   4   2   3 11888.8 536.616   2
  -4  -2  -3 11834.2 548.475   2
  -4   2  -3 12472.5 633.915   1
   4   2   3 12824.3 621.670   4
  -4  -2  -3 11787.4 609.220   9
  -4   2  -3 13618.7 648.705   5
  -4  -2  -3 13564.3 646.437   4
   4   2   3 12523.8 688.330   7
   4   2   3 11574.5 649.022   3
   4  -2   3 12710.4 626.686   1
  -5  -2  -3 19041.0 774.711   2
   5   2   3 18432.5 903.440   7
   5  -2   3 18386.4 738.237  10
   5   2   3 18690.7 765.411   2
   5   2   3 18886.5 833.475   4
   5  -2   3 18147.9 737.001   9
   5   2   3 19048.5 600.327   1
   5  -2   3 20059.0 865.793   1
  -5  -2  -3 20778.9 875.378   4
  -5  -2  -3 18164.1 848.490   9
  -5  -2  -3 18494.9 913.333   3
   5   2   3 17677.6 882.489   3
  -5   2  -3 19526.2 879.921   5
  -5   2  -3 21101.7 862.691   1
   6  -2   3 24107.4 894.718  10
  -6  -2  -3 25572.1 1122.59   3
   6  -2   3 24989.6 1106.95   3
   6   2   3 24682.4 1152.18   7
  -6  -2  -3 26690.3 1065.46   4
   6  -2   3 24902.1 1063.37   1
   6   2   3 24832.5 1025.47   4
  -6   2  -3 26350.3 1044.61   1
  -6  -2  -3 24289.9 1075.50   9
   6   2   3 24630.1 1111.75   3
   6   2   3 24576.4 789.762   1
   6   2   3 24706.4 957.371   2
   6  -2   3 24389.2 952.411   9
  -6   2  -3 23138.0 1057.35   5
   7   2   3 36765.3 1521.05   7
   7   2   3 38266.7 1528.34   3
   7  -2   3 38236.7 1544.49   3
   7  -2   3 32990.7 1318.37   9
   7   2   3 37617.3 1158.24   1
   7  -2   3 32883.9 1202.72  10
   7  -2   3 39841.4 1452.91   1
  -7   2  -3 38095.9 1414.65   1
   7   2   3 35547.5 1380.90   4
  -7  -2  -3 37167.9 1474.93   9
  -7  -2  -3 38098.4 1532.74   3
  -7   2  -3 38383.8 1534.50   5
  -7  -2  -3 38996.2 1437.52   4
   7   2   3 38488.9 1340.22   2
   8   2   3 25483.2 890.086   1
   8   2   3 25873.3 1084.66   4
   8  -2   3 25744.1 1136.37   1
  -8  -2  -3 25077.6 1153.34   9
  -8   2  -3 26529.1 1113.48   1
   8  -2   3 25181.3 1063.65   9
   8  -2   3 27461.2 1241.10   3
   8  -2   3 22692.1 890.223  10
  -8  -2  -3 23925.6 1202.21   3
   8   2   3 24859.0 1226.95   3
  -8   2  -3 24192.3 1163.71   5
   8   2   3 25592.6 1043.32   2
  -8  -2  -3 26216.1 1117.48   4
   9  -2   3 4219.79 411.586   9
   9   2   3 4098.83 378.466   2
  -9  -2  -3 3683.83 447.583   3
   9  -2   3 3226.26 254.578  10
   9   2   3 4375.43 389.958   4
  -9   2  -3 4247.57 395.193   1
   9   2   3 4009.85 440.204   9
  -9  -2  -3 4599.95 413.321   4
  -9  -2  -3 3875.84 419.783   9
  -9  -2  -3 3693.10 250.296  10
   9   2   3 4176.55 293.714   1
   9  -2   3 3750.72 417.714   1
 -10  -2  -3 3896.50 413.963   4
 -10  -2  -3 3913.02 250.234  10
  10  -2   3 3274.32 392.497   1
 -10   2  -3 3763.57 384.068   1
  10   2   3 3730.46 299.088   1
  10   2   3 3424.11 362.668   2
  10  -2   3 3398.38 249.706  10
  10  -2   3 4199.58 419.270   9
 -10  -2  -3 3710.46 469.648   3
  10   2   3 3890.52 383.140   4
  10   2   3 4410.30 484.728   9
  11  -2   3 424.659 150.405   9
  11   2   3 444.178 139.162   1
 -11  -2  -3 450.451 89.9925  10
 -11  -2  -3 273.058 144.301   4
  11  -2   3 430.837 96.2585  10
  11   2   3 474.742 170.815   2
  11  -2   3 254.432 155.582   1
  11   2   3 590.048 219.838   9
 -11  -2  -3 511.863 249.154   3
 -11   2  -3 348.066 158.968   1
 -12   2  -3 4565.28 449.130   1
  12  -2   3 4266.07 496.187   1
 -12  -2  -3 4516.61 238.572  10
 -12  -2  -3 4763.04 567.969   3
  12   2   3 3902.94 362.674   1
  12   2   3 4546.84 534.528   9
  12  -2   3 4447.26 253.348  10
 -12  -2  -3 4092.76 439.588   4
  12  -2   3 4450.13 470.209   9
  12   2   3 4055.38 440.277   2
 -12   2  -3 4720.78 422.356   4
  13   2   3 4680.98 488.139   2
 -13  -2  -3 3395.99 513.997   3
  13   2   3 3974.25 515.575   9
  13   2   3 4142.45 380.761   1
 -13  -2  -3 5009.34 485.817   4
 -13   2  -3 4161.17 411.965   4
  13  -2   3 4316.55 495.261   1
  13  -2   3 4546.24 504.427   9
  14  -2   3 942.975 268.253   9
 -14  -2  -3 1399.82 388.544   3
  14   2   3 925.322 324.526   9
 -14  -2  -3 651.546 228.908   4
 -14   2  -3 780.348 191.275   4
  14  -2   3 836.286 279.397   1
  14   2   3 1334.32 298.149   2
  14   2   3 849.980 203.407   1
  15   2   3 1762.69 303.486   1
 -15  -2  -3 2116.62 435.294   3
  15   2   3 2804.40 440.785   2
  15  -2   3 1777.99 369.133   9
 -15  -2  -3 2128.63 356.207   4
 -15   2  -3 2289.53 305.040   4
  15  -2   3 2047.99 390.096   1
  15   2   3 2878.30 488.587   9
 -16  -2  -3 981.458 316.133   3
  16   2   3 1637.64 275.746   1
  16  -2   3 2068.37 377.589   9
  16  -2   3 2220.04 446.413   1
 -16  -2  -3 1429.51 308.907   4
  16   2   3 1782.27 408.246   9
 -16   2  -3 1837.12 293.058   4
  16   2   3 1928.94 350.927   2
  17  -2   3 120.362 237.284   1
  17  -2   3-5.48718 228.748   9
  17   2   3 147.868 191.345   1
 -17  -2  -3 155.660 212.515   4
  17   2   3 0.17582 181.795   2
  17   2   3 102.964 274.896   9
 -17   2  -3-183.633 145.659   4
 -17  -2  -3-83.7614 254.758   3
  18  -2   3 6607.25 715.394   1
 -18  -2  -3 4921.72 756.001   3
  18   2   3 6401.61 665.651   2
  18  -2   3 6436.30 730.902   9
 -18  -2  -3 6570.72 645.899   4
  18   2   3 5493.32 703.967   9
  19  -2   3-332.176 316.832   9
  19   2   3 287.320 286.724   2
  19  -2   3 251.948 254.043   1
  19   2   3 302.525 250.902   9
  20  -2   3 2276.71 522.049   2
  20   2   3 1642.37 438.657   9
  20   2   3 1379.03 318.569   2
  20  -2   3 2121.36 463.955   9
  21  -2   3 856.440 362.903   9
  21  -2   3 1494.06 462.440   2
  21   2   3 800.923 381.594   9
  22  -2   3 161.106 361.048   2
  22  -2   3-121.079 261.849   9
  23  -3  -3 2569.12 585.203   9
  23  -3  -3 1282.14 470.603   1
  22  -3  -3 627.787 343.649   9
  22   3  -3 1274.41 456.437   9
  21  -3  -3 1604.80 493.745   9
  21   3  -3 1859.40 522.854   9
  21  -3  -3 1361.21 437.549   1
  21   3  -3 2096.75 453.402   1
  20   3  -3 3554.91 644.676   9
  20   3  -3 3245.80 536.404   1
  20  -3  -3 2759.76 524.110   9
  20  -3  -3 2401.15 553.509   1
  19   3  -3 227.525 256.801   9
  19  -3  -3 61.0423 245.317   9
  19  -3  -3 88.4696 254.295   1
 -19  -3   3 151.763 298.952   3
  19   3  -3-257.442 195.664   1
  18   3  -3 14628.8 1045.82   1
  18  -3  -3 14057.7 1165.12   9
  18  -3  -3 13026.7 1091.87   1
 -18  -3   3 14748.1 1148.35   3
  18   3  -3 14941.4 1220.29   9
  17   3  -3 108.105 293.454   9
  17  -3  -3-174.940 297.909   1
  17  -3  -3 276.620 308.311   9
  17   3  -3 119.226 215.968   1
 -17  -3   3-387.102 309.302   3
  16  -3  -3 1564.64 338.609   1
 -16  -3   3 1503.66 362.439   3
  16   3  -3 1816.77 340.451   1
  16  -3  -3 1613.06 411.375   5
  16  -3  -3 1929.69 401.405   9
  16   3  -3 1719.09 398.375   9
  15   3  -3 28899.8 1628.75   9
 -15  -3   3 30943.5 941.908  10
  15  -3  -3 30176.3 1585.88   1
  15   3  -3 26034.7 1130.92   4
  15  -3  -3 28299.2 1558.11   5
 -15  -3   3 29933.9 1587.16   3
  15  -3  -3 25194.7 939.362  10
  15   3  -3 29826.7 1453.73   1
  14   3  -3 18965.9 1048.28   1
 -14  -3   3 17128.1 1115.98   3
  14   3  -3 17300.9 1127.71   9
  14   3  -3 15956.3 785.439   4
  14  -3  -3 17315.6 1131.80   5
  14  -3  -3 17848.2 1142.86   1
 -14  -3   3 15734.7 655.995  10
  14  -3  -3 14825.0 649.132  10
  13   3  -3 21416.4 1255.63   9
 -13   3   3 17579.7 572.707   4
  13  -3  -3 20725.5 1209.01   1
 -13   3   3 17462.1 598.653   4
 -13  -3   3 19578.8 747.770  10
  13  -3  -3 20534.3 1220.34   5
  13   3  -3 20808.5 891.059   4
 -13  -3   3 20540.2 1158.52   3
  13   3  -3 19550.6 1072.79   1
 -12  -3   3 2485.22 336.744   5
 -12  -3   3 2352.65 373.284   3
  12  -3  -3 3293.83 468.454   1
 -12  -3   3 2816.78 250.113  10
 -12   3   3 3122.84 187.077   4
  12  -3  -3 2798.84 461.192   5
  12   3  -3 2903.94 298.503   4
  12   3  -3 2760.71 433.071   9
  12   3  -3 2505.13 367.690   1
  11  -3  -3 22256.2 1202.14   1
 -11  -3   3 20598.2 1119.24   3
 -11   3   3 20486.7 717.631   4
  11   3  -3 21697.8 930.162   4
  11  -3  -3 21335.0 1174.72   5
 -11  -3   3 19680.8 851.618  10
  11   3  -3 24418.2 1227.63   9
 -11  -3   3 21543.7 1010.31   5
 -10   3   3 867.866 110.019   4
 -10  -3   3 668.700 168.727   5
 -10  -3   3 625.702 144.753  10
  10   3  -3 927.548 270.411   9
  10  -3  -3 633.909 243.803   5
 -10  -3   3 424.723 194.089   3
  10   3  -3 883.817 164.793   4
  10   3  -3 1029.53 254.276   3
  10  -3  -3 1433.77 315.594   1
   9  -3  -3 3300.76 393.023   5
  -9   3   3 3008.23 372.497   1
  -9   3   3 2801.16 204.502   4
  -9  -3   3 2375.24 285.402   5
  -9  -3   3 2985.37 370.518   9
  -9  -3   3 2550.50 340.425   3
  -9   3   3 3380.53 406.307   5
   9   3  -3 2972.59 299.122   4
   9   3  -3 2557.91 390.871   9
   9  -3  -3 3235.31 422.960   1
   9   3  -3 2812.51 339.084   3
   8   3  -3 30331.7 1279.22   9
  -8   3   3 27453.1 1263.12   5
  -8  -3   3 26120.1 1174.93   3
  -8   3   3 25351.0 928.271   4
   8   3  -3 28826.5 1124.54   4
   8   3  -3 30384.5 1217.11   3
  -8  -3   3 29415.2 1255.94   9
   8  -3  -3 25864.9 1237.21   5
   8  -3  -3 27350.1 1285.40   1
  -8   3   3 26995.5 1248.97   1
   7   3  -3 14603.8 716.734   4
  -7   3   3 13050.0 568.949   4
   7  -3  -3 14033.1 837.347   1
   7   3  -3 14678.1 788.284   9
  -7  -3   3 13605.5 774.962   9
   7  -3  -3 11969.8 756.318   5
  -7   3   3 13649.5 794.980   1
   7   3  -3 15532.2 759.887   3
  -7  -3   3 14044.8 744.892   3
  -7   3   3 13474.7 795.744   5
  -6   3   3 82411.9 2558.83   4
   6   3  -3 89734.1 2751.07   3
   6   3  -3 90539.2 2827.26   9
  -6   3   3 86525.5 2859.80   1
  -6   3   3 88299.2 2862.80   5
  -6  -3   3 89975.9 2764.91   3
   6  -3  -3 89455.3 2885.91   1
   6  -3  -3 94336.9 2922.45   5
   6   3  -3 92862.6 2779.07   4
  -6  -3   3 89642.0 2815.44   9
   6   3  -3 86614.2 2761.67   7
   5  -3  -3 1555.91 267.889   5
   5   3  -3 1491.22 206.903   7
  -5  -3   3 1792.63 228.922   3
   5   3  -3 1852.36 138.109   2
   5   3  -3 1369.32 217.829   9
   5   3  -3 1821.89 227.410   3
  -5  -3   3 1613.23 230.365   9
  -5   3   3 1367.82 204.787   5
   5  -3  -3 2017.29 297.648   1
  -5  -3   3 1584.84 225.048   8
  -5   3   3 1438.73 171.617   4
   5   3  -3 1622.75 248.734   4
  -5   3   3 1774.75 255.762   1
   4   3  -3 28015.9 1031.08   9
   4   3  -3 27535.3 979.762   7
   4  -3  -3 26494.1 1128.25   5
   4  -3  -3 22648.7 926.331   4
  -4   3   3 26263.0 1075.34   1
  -4   3   3 24193.6 930.275   4
   4  -3  -3 25943.0 1087.28   1
  -4  -3   3 25808.9 986.349   3
  -4  -3   3 25770.9 1002.87   8
   4   3  -3 27099.4 1004.08   3
   4   3  -3 26583.3 825.435   2
  -4  -3   3 25418.0 1001.87   9
   3  -3  -3 15703.0 790.371   5
   3  -3  -3 14917.6 673.504   4
  -3   3   3 14629.5 642.379   4
   3   3  -3 15283.2 557.342   2
  -3  -3   3 16409.3 675.271   9
  -3  -3   3 15592.2 681.757   8
  -3  -3   3 15204.1 625.961   7
   3   3  -3 15942.6 672.160   3
  -3  -3   3 14821.5 549.043   2
  -3  -3   3 15060.7 654.884   3
   3  -3  -3 14331.8 729.856   1
   3   3  -3 14738.2 667.956   8
  -3   3   3 14729.5 721.634   1
  -2  -3   3 24031.9 706.494   5
  -2  -3   3 21943.6 790.334   7
  -2   3   3 22160.9 870.897   4
  -2  -3   3 23120.0 861.025   3
  -2  -3   3 21620.3 774.553   2
   2  -3  -3 21445.9 915.366   1
   2  -3  -3 21531.3 891.163   4
  -2  -3   3 22125.0 827.460   9
   2   3  -3 24348.6 879.688   8
  -2   3   3 20609.1 901.747   1
   1  -3  -3 12.6399 129.261   1
  -1   3   3 97.0298 93.1814   4
  -1   3   3 170.559 96.9694   1
   1  -3  -3-1.01047 126.199   4
  -1  -3   3-60.1268 86.8158   2
  -1   3   3 221.940 66.8160   8
  -1  -3   3 184.684 64.6925   5
  -1  -3   3 87.9820 68.0027   9
   0   3   3 273.316 114.024   4
   0  -3   3 298.227 80.4202   5
   0  -3  -3 142.436 110.947   1
   0   3  -3 99.1936 91.8778   6
   0  -3  -3 121.618 135.361   4
   0   3   3-69.4934 112.169   1
   0  -3   3 153.725 102.277   2
   0   3  -3 207.616 65.2328   5
  -1  -3  -3 424.629 156.473   4
  -1   3  -3 596.855 111.620   5
   1  -3   3 560.078 121.254   5
  -1  -3  -3 374.014 106.391   1
  -1  -3  -3 539.183 90.0161   6
   1   3   3 353.981 97.7529   1
   1   3   3 665.039 171.919   3
  -1   3  -3 286.563 115.534   1
   1   3   3 498.031 143.709   4
  -1  -3  -3 474.482 152.782   3
  -1   3  -3 416.312 104.107   6
  -2   3  -3 4696.99 378.912   1
   2   3   3 4075.82 381.718   3
   2   3   3 3615.82 244.270   6
   2  -3   3 4979.48 333.376   5
  -2  -3  -3 4820.50 401.736   3
   2   3   3 3810.18 267.470   1
  -2  -3  -3 4118.06 359.470   4
  -2   3  -3 5239.58 332.206   5
  -2  -3  -3 4140.61 361.214   7
   2   3   3 4338.62 344.064   4
   2  -3   3 4578.70 328.365   6
  -3   3  -3 942.942 192.653   1
  -3  -3  -3 640.411 175.566   4
   3   3   3 922.175 173.246   4
  -3  -3  -3 956.607 190.238   7
   3  -3   3 1011.75 189.267   6
   3   3   3 1112.74 130.489   1
  -3  -3  -3 931.610 136.471   2
  -3   3  -3 1000.31 169.348   5
   3   3   3 744.980 187.573   3
  -3  -3  -3 1244.31 219.644   3
   3   3   3 886.184 141.204   6
   3  -3   3 916.911 172.115   5
   4   3   3 33836.7 1292.95   4
  -4  -3  -3 35874.5 1388.62   7
  -4   3  -3 36865.1 1306.97   5
  -4   3  -3 35789.1 1346.38   1
   4  -3   3 34086.1 1307.99   6
   4   3   3 31480.9 1062.01   1
  -4  -3  -3 35971.2 1389.95   3
  -4  -3  -3 31851.1 1122.95   2
   4  -3   3 33111.9 1334.55   1
   4  -3   3 37357.6 1314.73   5
   4   3   3 35749.4 1406.47   7
  -4  -3  -3 38253.7 1359.14   4
   4   3   3 31930.5 1336.06   3
  -5   3  -3 8954.74 582.062   1
   5   3   3 8953.58 557.775   4
   5   3   3 8717.90 439.976   2
  -5  -3  -3 8832.39 575.174   4
   5  -3   3 9837.45 598.997   5
  -5  -3  -3 7385.37 421.360   2
  -5  -3  -3 8654.24 572.682   9
   5   3   3 8288.43 607.306   7
   5   3   3 9054.85 624.137   3
  -5   3  -3 8291.97 541.790   5
  -5  -3  -3 8521.20 615.039   3
   5  -3   3 9227.25 599.133   1
   6   3   3 91654.7 3118.88   3
  -6  -3  -3 94306.7 3164.73   3
   6   3   3 97016.7 3030.55   4
  -6  -3  -3 104082. 3112.64   4
  -6  -3  -3 99863.9 3118.05   9
  -6   3  -3 87330.2 3031.53   5
   6   3   3 93963.8 2838.65   2
   6  -3   3 103192. 3139.58   1
   6   3   3 96898.6 3164.45   7
  -6   3  -3 97107.5 3070.67   1
   6  -3   3 103306. 3119.70   5
  -7  -3  -3 3521.76 400.911   9
  -7  -3  -3 3477.26 383.053   4
   7   3   3 3224.43 424.975   7
  -7   3  -3 3651.33 390.830   1
  -7   3  -3 3096.80 373.299   5
   7   3   3 3294.56 276.373   2
   7   3   3 3247.45 411.338   3
   7   3   3 3472.23 351.727   4
   7  -3   3 3673.14 399.247   1
  -7  -3  -3 3219.60 404.728   3
  -8  -3  -3 5546.97 539.816   3
  -8   3  -3 6143.55 507.393   1
   8  -3   3 7211.05 574.096   1
   8   3   3 5642.81 463.627   4
   8   3   3 5598.02 393.381   2
  -8  -3  -3 5649.25 500.983   9
  -8  -3  -3 6056.84 503.869   4
   8   3   3 5236.23 536.558   7
   8   3   3 5683.94 322.002   1
   9   3   3 9191.28 613.800   4
   9  -3   3 8956.95 502.021  10
  -9   3  -3 9826.98 671.704   1
  -9  -3  -3 10296.9 678.624   4
  -9  -3  -3 9116.68 756.095   3
   9   3   3 8903.48 537.706   2
   9   3   3 10167.5 476.430   1
   9  -3   3 9770.02 616.151   9
   9  -3   3 10322.7 731.076   1
   9   3   3 9796.81 760.161   7
 -10   3  -3 149.578 139.385   1
  10  -3   3 284.427 102.709  10
  10   3   3 242.467 142.971   4
  10   3   3 71.8542 192.175   7
 -10  -3  -3 451.517 230.982   3
  10   3   3 394.643 109.142   1
 -10  -3  -3 170.132 166.637   4
  10  -3   3 468.634 247.352   1
  10  -3   3 492.789 200.644   9
  10   3   3 282.390 139.090   2
  11   3   3 8997.92 500.872   1
 -11  -3  -3 8550.11 775.547   3
 -11  -3  -3 10232.0 717.224   4
  11  -3   3 8540.28 464.226  10
  11   3   3 8486.98 567.188   2
  11  -3   3 9057.63 720.334   1
  11   3   3 8929.16 790.858   7
  11  -3   3 10082.4 687.906   9
  12   3   3 707.611 181.252   2
 -12  -3  -3 810.931 259.423   4
  12  -3   3 876.206 224.597   9
  12  -3   3 1139.80 304.842   1
 -12  -3  -3 655.564 124.423  10
 -12  -3  -3 1274.54 337.510   3
  12   3   3 849.494 295.518   7
  12   3   3 1084.92 185.975   1
  12  -3   3 630.138 120.308  10
  13  -3   3 1054.48 153.391  10
  13  -3   3 929.542 227.335   9
  13  -3   3 839.467 327.535   1
 -13  -3  -3 882.362 117.532  10
  13   3   3 1223.16 252.134   2
 -13  -3  -3 1237.62 347.520   3
  13   3   3 1085.07 334.446   7
 -13  -3  -3 1130.58 279.288   4
  13   3   3 826.173 171.575   1
  14   3   3 1873.86 304.150   2
 -14  -3  -3 2516.53 500.627   3
  14  -3   3 1917.57 347.485   9
 -14  -3  -3 2356.11 168.627  10
  14   3   3 2666.50 312.515   1
  14  -3   3 1992.54 374.128   1
  14  -3   3 2182.34 187.642  10
 -14  -3  -3 2842.27 423.461   4
  14   3   3 2263.75 481.760   7
 -14   3  -3 1958.18 301.289   4
 -15  -3  -3 8470.11 884.503   3
 -15  -3  -3 8410.84 724.676   4
  15   3   3 7633.13 656.868   2
  15  -3   3 7775.98 704.831   9
  15   3   3 7660.85 567.944   1
  15  -3   3 7228.35 729.997   1
  15   3   3 8043.47 901.981   7
 -15   3  -3 8072.43 598.995   4
 -16  -3  -3-96.5358 174.345   4
  16  -3   3 476.191 260.983   9
 -16   3  -3-7.09395 131.343   4
 -16  -3  -3 29.6697 310.527   3
  16   3   3 6.77989 149.521   1
  16   3   3-29.4018 276.458   7
  16   3   3-117.989 203.905   2
  16  -3   3-577.157 330.732   1
 -17   3  -3 5427.19 489.563   4
 -17  -3  -3 5970.70 609.143   4
  17  -3   3 4864.00 622.185   9
  17  -3   3 5621.86 678.590   1
  17   3   3 6262.36 589.503   2
  17   3   3 6077.31 793.962   7
 -17  -3  -3 6555.62 855.111   3
 -18  -3  -3 3862.40 663.781   3
 -18  -3  -3 3459.46 485.199   4
  18  -3   3 2672.01 490.088   9
  18   3   3 3761.39 491.270   2
  18   3   3 3591.46 682.995   7
  18  -3   3 3517.83 572.105   1
 -19  -3  -3 1792.08 513.830   3
  19  -3   3 2026.93 445.282   9
  19  -3   3 1627.55 417.451   1
  19   3   3 3008.80 615.032   7
  20   3   3 1842.30 582.900   7
 -20  -3  -3 2195.78 553.351   3
  20  -3   3 1699.65 473.392   1
  20  -3   3 2152.16 453.407   9
  21   3   3 725.151 475.969   7
  21  -3   3 703.910 348.543   9
  22  -3   3 610.327 376.295   9
  22  -3   3 916.438 412.907   2
  23  -4  -3-36.5312 338.188   1
  23  -4  -3-255.479 374.534   9
  22  -4  -3 1112.56 433.685   9
  22  -4  -3 1583.73 492.815   1
  22   4  -3 854.763 424.014   7
  22   4  -3 1335.02 477.963   9
 -21  -4   3 2094.49 536.237   3
  21   4  -3 2310.74 574.025   9
  21  -4  -3 834.474 366.964   1
  21   4  -3 1573.29 398.402   1
  21  -4  -3 1749.44 454.726   9
  21   4  -3 2175.04 544.215   7
  20  -4  -3-166.152 371.476   1
  20   4  -3 744.334 375.904   9
  20  -4  -3-34.3012 256.133   9
 -20  -4   3 221.371 312.531   3
  20   4  -3 482.777 292.979   1
  20   4  -3-66.5946 301.071   7
  19  -4  -3 2398.45 494.560   1
 -19  -4   3 3456.69 592.981   3
  19   4  -3 3003.58 485.931   1
  19   4  -3 2559.65 585.998   9
  19  -4  -3 3488.46 592.659   9
  19   4  -3 3804.85 662.665   7
  18   4  -3 757.187 309.392   1
  18  -4  -3 1019.41 348.962   9
  18   4  -3 365.108 294.028   9
 -18  -4   3 335.268 362.563   3
  18  -4  -3 1498.31 511.027   1
 -17  -4   3 4369.56 594.004   3
  17   4  -3 4716.29 568.542   1
  17  -4  -3 5433.48 721.263   5
  17   4  -3 5384.37 696.763   9
  17  -4  -3 3890.76 607.864   1
 -16  -4   3 9437.55 883.670   3
  16   4  -3 9364.40 892.354   9
 -16  -4   3 9765.66 478.622  10
  16  -4  -3 8870.59 890.013   1
  16  -4  -3 9056.55 910.673   5
  16   4  -3 9213.38 765.982   1
 -15  -4   3 213.023 125.100  10
  15   4  -3 514.130 183.381   4
  15   4  -3 401.546 256.559   1
  15   4  -3 97.4157 248.270   9
 -15   4   3 22.7176 46.8553   4
 -15  -4   3 1.03511 233.202   3
  15  -4  -3 101.150 266.210   1
  15  -4  -3-179.759 244.148   5
  14   4  -3 1217.90 287.047   1
 -14   4   3 1600.31 156.735   4
  14   4  -3 1601.04 248.069   4
 -14  -4   3 1528.76 224.249  10
  14   4  -3 1704.40 448.853   9
  14  -4  -3 1528.13 405.393   1
  14  -4  -3 1510.69 366.150   5
 -14  -4   3 2186.17 433.870   3
 -13  -4   3 6536.34 659.166   3
  13   4  -3 5669.94 661.678   9
 -13   4   3 5738.82 329.091   4
 -13  -4   3 5629.29 404.261  10
  13   4  -3 5664.56 478.485   4
  13  -4  -3 4892.28 619.879   1
  13  -4  -3 5463.33 625.388   5
 -12   4   3 2332.58 222.013   4
 -12  -4   3 2241.10 406.757   3
  12  -4  -3 2622.95 445.977   5
 -12  -4   3 2063.50 255.762  10
 -12  -4   3 3009.96 366.035   5
  12   4  -3 2548.91 430.717   9
  12   4  -3 2746.28 332.193   4
  12   4  -3 2787.72 451.088   7
  12  -4  -3 2811.23 480.591   1
 -11   4   3 51.3768 79.6879   4
  11   4  -3 317.077 191.913   7
  11  -4  -3 265.644 232.923   1
 -11  -4   3 238.281 179.108   3
  11   4  -3 67.8238 95.4553   4
  11  -4  -3 81.0029 202.709   5
  11   4  -3 18.1530 169.688   9
 -11  -4   3 47.6691 112.091   5
  10  -4  -3 612.616 232.885   5
  10   4  -3 884.182 232.322   9
 -10  -4   3 765.414 263.648   3
 -10   4   3 625.417 135.169   4
  10  -4  -3 183.049 224.681   1
  10   4  -3 720.954 258.785   7
  10   4  -3 654.897 171.923   4
  -9   4   3 6937.96 420.931   4
   9  -4  -3 6180.11 600.789   1
   9   4  -3 7889.72 598.155   3
   9   4  -3 7707.53 546.418   4
   9  -4  -3 6806.25 628.857   5
   9   4  -3 7336.81 610.520   9
  -9  -4   3 7362.36 593.120   3
   9   4  -3 7361.06 607.476   7
   8   4  -3 164713. 4838.53   3
   8   4  -3 160646. 4912.84   9
  -8   4   3 152158. 4930.58   5
   8   4  -3 165388. 4851.31   7
   8  -4  -3 165408. 5000.41   1
  -8  -4   3 155027. 4817.73   3
   8   4  -3 164618. 4788.70   4
  -8  -4   3 161368. 4882.73   9
  -8   4   3 152677. 4554.91   4
   8  -4  -3 172540. 4990.39   5
   7   4  -3 18465.7 604.813   2
  -7   4   3 18558.6 1028.09   5
   7  -4  -3 20745.9 1066.61   1
  -7  -4   3 19409.7 975.682   9
  -7  -4   3 21178.9 927.296   8
   7   4  -3 20264.1 954.664   3
   7   4  -3 19720.7 970.882   7
  -7  -4   3 18890.1 941.343   3
   7   4  -3 20425.5 1003.56   9
   7  -4  -3 18138.3 1015.39   5
  -7   4   3 19869.3 1037.23   1
   7   4  -3 21069.3 972.556   4
  -7   4   3 18889.6 807.705   4
  -6  -4   3 12520.5 712.496   3
  -6   4   3 13192.1 789.410   1
  -6   4   3 12986.1 773.677   5
   6   4  -3 13483.0 747.667   4
  -6  -4   3 13419.0 684.250   8
   6  -4  -3 14355.8 828.561   5
   6   4  -3 12274.7 689.795   7
   6  -4  -3 12792.2 805.672   1
   6   4  -3 11484.3 417.195   2
   6   4  -3 12419.0 702.477   3
   6   4  -3 12596.0 734.314   9
  -6  -4   3 12499.1 713.927   9
  -6   4   3 11897.2 613.730   4
   5  -4  -3 2855.30 378.253   5
  -5   4   3 2870.76 301.911   4
   5   4  -3 2789.91 351.819   4
  -5  -4   3 3317.84 337.057   9
  -5  -4   3 3157.28 322.225   3
  -5  -4   3 2906.18 288.104   8
   5  -4  -3 2762.28 365.412   1
  -5   4   3 3098.65 358.037   1
   5   4  -3 3059.78 311.744   7
   5   4  -3 2988.39 316.622   3
  -4  -4   3 9045.02 511.721   7
   4  -4  -3 8732.95 628.784   5
   4   4  -3 8930.70 609.524   4
  -4   4   3 8630.07 508.254   4
  -4   4   3 8453.13 579.343   1
   4   4  -3 8955.56 542.302   3
  -4  -4   3 8283.36 495.536   8
  -4  -4   3 8623.20 524.929   9
   4  -4  -3 8241.77 518.476   4
   4  -4  -3 8067.68 588.080   1
  -4  -4   3 8257.97 521.621   3
   3  -4  -3 6186.17 448.063   4
  -3  -4   3 6222.72 434.001   3
  -3   4   3 5879.36 418.204   4
   3   4  -3 7169.85 426.333   8
  -3  -4   3 5982.67 386.785   7
  -3  -4   3 6770.82 425.925   9
   3  -4  -3 6277.19 503.457   5
  -3   4   3 6239.61 477.092   1
  -3  -4   3 6184.73 312.790   2
   3  -4  -3 5715.21 490.607   1
  -2  -4   3 183.414 127.870   3
  -2   4   3 102.115 117.440   1
   2  -4  -3-41.5226 181.566   1
  -2  -4   3-100.017 71.3881   5
   2  -4  -3 24.5657 150.270   4
  -2   4   3-46.9059 104.013   4
  -2  -4   3 11.6883 75.8903   2
   2   4  -3 4.51018 84.4394   8
  -2  -4   3 232.803 117.112   9
   1  -4  -3 2011.24 278.194   4
  -1  -4   3 2050.67 187.544   5
  -1   4   3 1968.29 247.567   4
  -1  -4   3 2083.84 217.469   2
  -1   4   3 1874.10 251.458   1
   1  -4  -3 1902.77 266.577   1
   0  -4  -3 2942.69 337.846   4
   0  -4   3 2655.20 226.226   5
   0  -4  -3 2583.95 152.221   6
   0   4  -3 2870.18 229.828   6
   0  -4  -3 2398.95 256.262   1
   0   4   3 2607.03 275.335   1
   0  -4  -3 2379.38 316.733   3
   0   4   3 2888.94 298.713   4
   1   4   3 17825.6 816.180   1
  -1   4  -3 21291.4 828.499   5
  -1  -4  -3 17748.9 816.247   1
  -1  -4  -3 21703.3 963.815   4
   1   4   3 20581.9 920.627   4
  -1  -4  -3 21127.2 966.715   3
  -1   4  -3 19325.2 789.514   6
  -1   4  -3 20305.5 950.950   1
   1  -4   3 20866.2 807.952   5
   2   4   3 23504.9 1035.03   4
   2  -4   3 24494.7 960.070   5
   2   4   3 22293.8 909.298   1
  -2  -4  -3 26433.0 1098.29   4
  -2   4  -3 25734.3 980.686   5
   2   4   3 25324.5 1093.39   3
  -2  -4  -3 22996.6 1067.92   7
   2   4   3 21475.3 780.190   6
   2  -4   3 24366.4 931.239   6
  -2  -4  -3 22745.3 1069.92   3
  -2   4  -3 25481.9 1099.04   1
  -3  -4  -3 20844.1 809.415   2
  -3   4  -3 23365.0 1066.39   1
   3  -4   3 24130.7 951.328   6
  -3   4  -3 25421.7 1001.08   5
   3   4   3 22496.1 1062.46   3
   3  -4   3 22815.3 960.262   5
   3   4   3 19619.0 846.406   1
  -3  -4  -3 23013.2 1056.53   7
  -3  -4  -3 22585.9 1062.09   3
   3   4   3 23152.9 1023.39   4
   3   4   3 20186.0 802.709   6
  -3  -4  -3 24842.7 1069.27   4
   4   4   3 1297.40 234.705   4
  -4  -4  -3 1612.63 287.073   4
  -4  -4  -3 1343.69 250.218   7
  -4  -4  -3 1485.57 277.354   3
   4   4   3 1326.95 197.515   1
   4  -4   3 1376.55 254.192   5
   4   4   3 1546.82 278.496   3
  -4  -4  -3 1696.77 178.135   2
  -4   4  -3 1535.92 289.474   1
  -4   4  -3 1839.83 252.699   5
   4  -4   3 1609.39 253.751   6
   4  -4   3 1789.51 311.375   1
  -5  -4  -3 67902.9 2222.92   2
   5   4   3 70925.3 2254.14   1
  -5   4  -3 78640.9 2537.91   5
  -5  -4  -3 80314.4 2601.73   4
   5   4   3 80125.9 2643.76   3
   5   4   3 74690.1 2517.18   4
   5   4   3 79077.7 2669.62   7
  -5   4  -3 78705.9 2608.31   1
   5  -4   3 79830.3 2619.79   1
  -5  -4  -3 74117.0 2594.94   3
   5  -4   3 82925.5 2557.18   5
   5  -4   3 78781.2 2525.18   6
  -5  -4  -3 80558.1 2656.05   7
  -6  -4  -3 1186.40 162.983   2
  -6  -4  -3 1093.97 254.290   4
  -6  -4  -3 706.599 243.391   3
   6   4   3 672.993 233.425   7
  -6   4  -3 973.689 213.786   5
   6   4   3 977.475 218.889   4
  -6  -4  -3 1337.04 261.916   9
   6   4   3 1017.53 248.472   3
  -6   4  -3 1233.98 252.738   1
   6  -4   3 1123.58 259.158   1
   6  -4   3 1339.32 254.260   5
   7   4   3 105.641 187.382   7
  -7  -4  -3-177.622 197.486   4
  -7  -4  -3-40.4133 196.939   3
   7   4   3-138.231 119.190   4
   7  -4   3 48.4816 191.081   1
  -7   4  -3 129.220 135.376   5
   7  -4   3 142.906 157.290   5
  -7   4  -3-229.024 215.270   1
   7   4   3 114.401 86.5453   2
  -8   4  -3-90.4715 160.363   1
   8  -4   3 528.672 248.178   1
  -8  -4  -3 102.602 169.224   4
   8   4   3 243.703 197.000   7
   8   4   3 4.27601 92.1278   2
   8  -4   3-215.349 247.208   5
  -8  -4  -3 290.549 239.171   3
   8   4   3-115.729 121.846   4
  -9  -4  -3 388.249 206.865   4
   9   4   3 153.201 110.293   2
  -9  -4  -3 90.2482 171.715   3
   9  -4   3 75.6444 211.211   1
   9   4   3 152.635 211.187   7
 -10  -4  -3 20.1721 207.748   3
  10   4   3 114.639 253.763   7
 -10  -4  -3 108.942 214.480   4
  10  -4   3-365.506 236.235   1
  10   4   3 58.6453 99.2526   2
  10   4   3 29.3269 77.3326   1
  11  -4   3 84.6784 237.418   1
  11   4   3-195.987 114.535   1
  11  -4   3-28.5978 147.602   9
 -11  -4  -3 315.174 217.981   4
  11  -4   3-26.6366 107.823  10
  11   4   3 43.9438 120.608   2
  11   4   3 19.4744 214.367   7
 -11  -4  -3 2.81256 238.564   3
  12   4   3 8561.02 544.469   2
  12   4   3 8009.38 489.163   1
  12  -4   3 8327.35 756.004   1
 -12  -4  -3 7461.62 668.568   4
 -12  -4  -3 7889.44 789.392   3
  12   4   3 8674.31 826.751   7
  12  -4   3 7858.55 496.632  10
  12  -4   3 9156.04 675.135   9
  13  -4   3 4881.04 511.561   9
 -13  -4  -3 4446.18 620.944   3
  13   4   3 4604.92 428.539   2
  13  -4   3 4897.83 367.633  10
 -13  -4  -3 4776.11 545.030   4
  13   4   3 5152.74 402.220   1
  13   4   3 5291.47 648.890   7
  13  -4   3 5337.95 611.927   1
 -14  -4  -3 7150.75 680.481   4
  14   4   3 6912.47 775.523   7
  14   4   3 6848.65 529.143   2
  14  -4   3 6081.05 406.184  10
 -14  -4  -3 6963.62 784.554   3
  14  -4   3 6324.42 687.078   1
  14  -4   3 6733.17 626.144   9
  14   4   3 6476.90 472.317   1
 -15  -4  -3 1675.20 343.199   4
 -15  -4  -3 1737.53 435.137   3
  15  -4   3 2949.30 513.393   1
  15   4   3 2071.55 315.797   2
  15   4   3 1783.01 490.266   7
  15  -4   3 1531.11 382.815   9
  15   4   3 1364.64 240.190   1
 -16   4  -3 101.262 174.202   4
  16  -4   3 318.212 306.965   1
 -16  -4  -3 275.819 364.734   3
  16   4   3 384.431 331.505   7
  16  -4   3 271.721 218.340   9
  16   4   3 545.041 186.982   2
 -16  -4  -3-6.17031 219.006   4
  17  -4   3 310.585 268.258   1
 -17   4  -3 115.824 152.308   4
  17   4   3 415.945 214.014   2
 -17  -4  -3 209.390 253.582   4
  17  -4   3 448.647 252.308   9
  17   4   3 615.900 359.172   7
 -17  -4  -3 262.806 302.882   3
 -18  -4  -3-32.9595 221.132   4
 -18  -4  -3 280.800 312.569   3
  18   4   3 171.417 351.418   7
  18  -4   3 249.984 273.798   1
  18  -4   3 141.771 204.220   9
 -19  -4  -3 2305.10 441.543   4
  19  -4   3 1955.37 410.726   9
  19   4   3 1905.13 527.258   7
  19  -4   3 1408.30 403.565   1
 -19  -4  -3 1530.05 460.740   3
  20  -4   3 568.080 277.408   1
 -20  -4  -3 242.929 304.925   3
  20  -4   3 232.046 267.494   9
  21  -4   3 98.6607 221.627   9
 -21  -4  -3 245.295 413.152   3
  22  -5  -3 156.852 330.308   1
 -22  -5   3-670.901 380.915   3
  22  -5  -3-362.008 319.723   9
  22   5  -3 194.393 301.113   7
 -21  -5   3 585.112 429.737   3
  21   5  -3 1286.11 476.150   9
  21  -5  -3 946.833 432.147   1
  21   5  -3 1119.44 502.446   7
  21  -5  -3 862.692 395.038   9
  20   5  -3 159.899 236.315   1
  20   5  -3 21.0245 348.015   9
  20  -5  -3-298.955 408.542   1
  20  -5  -3-386.266 330.152   9
 -20  -5   3-154.367 305.234   3
  20   5  -3 255.857 375.006   7
  19  -5  -3 43.7117 252.565   9
  19  -5  -3-170.858 353.891   1
  19   5  -3 445.181 299.587   9
  19   5  -3 969.335 314.522   1
 -19  -5   3 245.340 266.805   3
  19   5  -3 887.846 383.596   7
 -18  -5   3 1198.03 393.469   3
  18  -5  -3 1271.34 454.437   5
  18  -5  -3 884.179 383.362   1
  18   5  -3 872.899 317.473   1
  18   5  -3 1867.31 814.859   7
  18   5  -3 542.357 335.328   9
  17  -5  -3 638.278 343.029   1
  17   5  -3 1077.64 366.462   7
 -17  -5   3 1540.87 445.947   3
  17   5  -3 1007.84 397.848   9
  17  -5  -3 1209.96 342.144   5
  17   5  -3 1307.39 332.651   1
 -16  -5   3 1798.69 417.792   3
 -16  -5   3 2201.90 254.294  10
  16   5  -3 923.487 356.502   9
  16  -5  -3 1619.67 412.865   1
  16   5  -3 1985.29 393.364   1
  16   5  -3 2278.06 481.465   7
  16  -5  -3 989.184 360.969   5
 -15  -5   3 2695.37 305.049  10
 -15  -5   3 2426.33 450.125   3
  15  -5  -3 3470.36 565.036   1
  15   5  -3 2492.98 500.409   9
  15   5  -3 2759.29 257.536   2
  15   5  -3 3276.76 538.942   7
  15  -5  -3 2689.41 514.790   5
  15   5  -3 3327.88 484.761   1
 -14  -5   3 7.19938 200.610   3
 -14   5   3-96.4681 122.713   4
 -14  -5   3-22.5407 132.395  10
  14   5  -3 197.161 272.151   9
  14  -5  -3-312.229 335.316   1
  14   5  -3 19.6771 234.366   7
  14  -5  -3 68.2731 261.913   5
 -13   5   3 6381.04 428.327   4
  13  -5  -3 6674.72 744.297   5
 -13  -5   3 5923.67 644.905   3
  13   5  -3 6752.82 712.996   7
  13   5  -3 7479.99 739.958   9
  13  -5  -3 5370.17 629.611   1
 -12  -5   3 330.125 223.028   3
 -12   5   3 39.5415 111.861   4
  12   5  -3 290.216 234.086   9
  12   5  -3 178.288 225.348   7
  12  -5  -3-9.65214 226.131   5
  11   5  -3 1434.00 310.088   9
 -11  -5   3 1548.74 342.886   3
  11  -5  -3 1535.88 377.528   1
  11  -5  -3 1854.86 379.124   5
  11   5  -3 1555.27 274.962   4
  11   5  -3 2277.32 405.107   7
 -11   5   3 1306.79 207.430   4
 -10  -5   3 4031.41 487.755   3
  10   5  -3 3604.79 398.899   4
  10  -5  -3 3299.04 502.712   1
  10   5  -3 3399.03 456.520   9
 -10   5   3 3175.78 317.422   4
  10   5  -3 3345.10 451.366   7
  10  -5  -3 2946.87 449.014   5
   9   5  -3 81423.4 2738.70   4
  -9   5   3 73882.8 2505.64   4
   9   5  -3 82000.6 2820.36   7
   9  -5  -3 79204.4 2924.52   1
  -9  -5   3 80762.8 2802.13   3
   9  -5  -3 81127.1 2899.97   5
  -8  -5   3 9849.99 704.763   3
   8  -5  -3 9836.15 789.970   1
  -8  -5   3 9472.50 623.950   8
   8   5  -3 9092.10 687.180   7
   8   5  -3 11330.6 736.214   4
   8   5  -3 10096.4 710.418   3
  -8   5   3 12893.6 678.514   4
   8  -5  -3 9115.70 726.513   5
   7  -5  -3 10703.1 792.736   5
   7   5  -3 11799.3 750.111   3
  -7  -5   3 11922.3 677.357   8
   7   5  -3 12268.7 772.282   4
  -7   5   3 10209.8 635.281   4
  -7  -5   3 10148.5 709.603   3
   7  -5  -3 11307.6 828.266   1
   7   5  -3 11493.6 719.596   7
  -7  -5   3 11333.2 737.126   9
   6  -5  -3 4595.19 486.751   5
   6   5  -3 4813.57 464.373   4
  -6   5   3 4781.58 412.110   4
  -6  -5   3 4120.58 423.267   9
   6   5  -3 4879.56 445.140   3
   6  -5  -3 4223.91 521.221   1
  -6  -5   3 4882.71 401.307   8
  -6  -5   3 3932.38 418.491   3
  -6   5   3 4117.03 444.592   1
   5  -5  -3 17498.2 988.658   5
   5  -5  -3 15641.5 957.996   1
   5   5  -3 18258.2 916.221   3
  -5   5   3 14932.7 829.321   4
  -5  -5   3 18135.0 868.615   7
  -5  -5   3 16666.8 877.735   3
  -5  -5   3 17825.2 888.083   9
   5   5  -3 18156.2 962.887   4
  -5  -5   3 18482.2 819.020   8
  -5   5   3 16672.2 947.468   1
  -4  -5   3 39247.0 1456.57   7
   4  -5  -3 38588.6 1622.52   1
   4  -5  -3 37128.8 1579.74   5
  -4  -5   3 38133.0 1488.52   9
  -4   5   3 39953.3 1609.06   1
  -4  -5   3 40510.7 1535.48   3
  -4  -5   3 38705.6 1189.80   2
  -4   5   3 36966.3 1478.94   4
   4   5  -3 44233.0 1661.27   4
  -3  -5   3 2401.30 317.994   3
   3   5  -3 2501.24 381.798   4
  -3   5   3 2158.45 298.366   1
  -3   5   3 2245.57 295.227   4
  -3  -5   3 2389.15 278.318   7
  -3  -5   3 1901.14 259.208   9
  -3  -5   3 2471.43 206.428   2
   3  -5  -3 1947.53 339.514   4
   3  -5  -3 2293.26 363.310   1
   3   5  -3 2027.42 245.984   8
   3  -5  -3 1668.96 288.530   5
   2  -5  -3 1756.76 322.382   4
  -2   5   3 2100.99 280.696   4
  -2   5   3 1919.11 302.087   1
  -2  -5   3 2464.35 226.576   5
  -2  -5   3 2370.75 293.126   3
   2  -5  -3 2100.94 319.718   1
   2   5  -3 1943.79 222.693   8
  -2  -5   3 2353.69 229.053   2
   1  -5  -3 3491.28 385.806   1
   1  -5  -3 3958.92 439.635   4
  -1   5   3 3109.87 355.814   4
  -1   5   3 3116.18 345.387   1
  -1  -5   3 3425.51 298.000   2
   1  -5  -3 3122.14 383.366   3
   1   5  -3 3011.63 261.226   6
  -1  -5   3 3164.48 278.471   5
   0  -5   3 418.063 141.557   5
   0  -5  -3 250.177 163.975   3
   0   5  -3 634.830 183.189   1
   0  -5  -3 1015.11 284.224   4
   0   5   3 602.640 216.208   1
   0  -5  -3 674.124 220.781   1
   0   5  -3 691.088 129.036   6
   0   5   3 683.549 201.940   4
  -1  -5  -3 2977.77 332.339   1
   1  -5   3 3115.41 307.859   5
  -1  -5  -3 3037.37 388.231   4
   1   5   3 2378.73 307.316   4
  -1  -5  -3 2616.89 353.617   3
  -1   5  -3 2997.96 370.874   1
   1   5   3 2440.83 310.794   1
  -2   5  -3 3715.72 423.950   1
  -2  -5  -3 3163.29 408.216   3
  -2   5  -3 3374.28 329.965   5
  -2  -5  -3 3594.87 433.210   4
   2   5   3 2383.43 319.969   1
   2   5   3 2890.52 364.271   3
   2   5   3 3243.62 374.949   4
   2  -5   3 3134.39 312.897   5
   3  -5   3 4229.83 389.521   5
  -3  -5  -3 5069.04 495.931   3
  -3   5  -3 4826.49 481.942   1
   3   5   3 3541.01 248.445   6
   3   5   3 4116.03 368.717   1
   3   5   3 3928.02 404.129   4
   3   5   3 4828.32 495.459   3
   3  -5   3 3947.32 345.286   6
  -3   5  -3 4337.17 400.562   5
  -3  -5  -3 3949.54 427.387   7
  -3  -5  -3 4352.82 472.299   4
  -4  -5  -3 6129.76 561.591   3
  -4   5  -3 6431.62 552.789   1
  -4  -5  -3 6565.10 584.601   4
   4   5   3 6202.81 515.234   4
   4   5   3 7025.10 599.111   3
  -4   5  -3 5414.73 460.120   5
  -4  -5  -3 3977.41 336.303   2
   4  -5   3 6891.37 474.717   6
   4   5   3 5762.37 416.596   1
   4  -5   3 6221.03 532.121   5
   4   5   3 5976.07 369.372   6
  -5  -5  -3 1164.98 283.445   4
  -5   5  -3 1445.24 301.664   1
   5  -5   3 1248.21 243.210   6
  -5  -5  -3 1485.50 159.011   2
  -5   5  -3 1453.47 267.264   5
   5   5   3 1341.85 201.927   1
  -5  -5  -3 1860.00 299.036   7
  -5  -5  -3 1110.38 262.081   3
   5  -5   3 1005.90 282.981   1
   5   5   3 1867.99 293.380   4
   5  -5   3 1305.19 241.917   5
   6  -5   3 9718.75 744.764   1
  -6  -5  -3 11030.7 760.440   4
  -6  -5  -3 9494.20 457.525   2
  -6  -5  -3 8567.00 715.488   3
   6  -5   3 10455.8 693.447   6
   6   5   3 9995.26 547.189   1
  -6   5  -3 10501.8 710.946   5
   6  -5   3 9887.92 700.568   5
   7   5   3 2443.44 390.168   7
  -7  -5  -3 2451.87 364.170   4
   7  -5   3 2836.75 396.159   1
  -7  -5  -3 3270.42 427.174   3
   7  -5   3 2494.43 381.631   5
  -8  -5  -3 1258.73 295.948   4
  -8  -5  -3 714.547 262.176   3
   8   5   3 1084.98 316.356   7
   8  -5   3 1434.83 304.992   1
   8  -5   3 850.936 263.969   5
  -9  -5  -3-163.880 238.100   4
   9   5   3 140.958 199.435   7
  -9  -5  -3-98.8576 212.710   3
   9  -5   3 343.436 264.346   5
   9  -5   3 242.501 238.143   1
 -10  -5  -3 3351.08 459.570   4
  10  -5   3 3850.56 520.524   1
  10   5   3 3337.98 513.219   7
  10  -5   3 2736.41 444.810   5
 -10  -5  -3 2934.19 496.195   3
  11  -5   3 1576.79 375.361   1
 -11  -5  -3 1979.80 383.426   4
  11   5   3 1322.42 204.692   1
  11   5   3 1935.10 226.965   2
  11   5   3 2064.46 437.833   7
 -11  -5  -3 1757.57 395.110   3
  12   5   3 96.4619 115.618   1
  12  -5   3 65.1044 245.989   1
 -12  -5  -3 175.358 232.059   3
  12   5   3 56.5977 239.627   7
 -12  -5  -3-108.170 220.423   4
  12   5   3 213.412 115.322   2
 -13  -5  -3 389.498 247.802   4
 -13  -5  -3 1245.72 383.962   3
  13   5   3 916.579 347.651   7
  13   5   3 1064.54 199.803   2
  13   5   3 825.461 188.769   1
  13  -5   3 1380.67 411.432   1
  13  -5   3 886.890 218.478  10
  13  -5   3 405.833 175.963   9
 -14  -5  -3 1165.33 381.044   3
  14  -5   3 1479.98 233.767  10
 -14  -5  -3 1691.35 417.351   4
  14  -5   3 1447.92 325.020   9
  14   5   3 1254.50 403.816   7
  14   5   3 1274.81 209.759   1
  14   5   3 1617.41 246.564   2
  14  -5   3 1691.22 421.035   1
  15   5   3 6585.13 495.332   1
 -15  -5  -3 8804.46 848.086   4
 -15  -5  -3 6958.09 835.614   3
  15  -5   3 5244.96 612.753   9
  15   5   3 7166.32 524.489   2
  15  -5   3 6835.89 472.942  10
  15   5   3 7101.15 849.852   7
  15  -5   3 7372.84 804.960   1
 -16  -5  -3 430.982 241.887   4
  16   5   3 1657.51 473.647   7
  16  -5   3 685.545 268.363   9
  16  -5   3 424.121 283.701   1
 -16  -5  -3 1261.22 557.872   3
  17  -5   3 752.826 371.134   1
 -17  -5  -3-313.316 356.441   3
  17  -5   3 414.923 277.284   9
  17   5   3 395.955 388.970   7
 -17  -5  -3 316.008 263.956   4
  18  -5   3 1495.65 431.773   1
 -18  -5  -3 1969.83 502.706   3
 -18  -5  -3 1668.73 391.215   4
  18  -5   3 2227.97 461.451   9
  18   5   3 2113.01 545.625   7
  19  -5   3 308.047 328.200   1
 -19  -5  -3 34.3567 389.959   3
 -19  -5  -3-511.146 351.252   4
  19   5   3 106.244 299.265   7
  19  -5   3-279.618 274.689   9
  20   5   3 1319.75 493.118   7
  20  -5   3 1826.03 460.976   1
 -20  -5  -3 1244.99 468.844   3
  20  -5   3 1020.50 327.968   9
  21  -5   3 509.821 340.804   9
  21  -5   3 508.024 374.982   1
 -22  -6   3 819.001 443.755   3
  22  -6  -3 165.544 327.525   9
  22  -6  -3 260.125 348.469   1
 -21  -6   3 29.7451 278.580   3
  21  -6  -3-664.388 466.848   1
  21   6  -3 303.347 394.214   7
  21  -6  -3 275.608 326.117   9
 -20  -6   3 634.575 292.518   3
  20   6  -3 1650.96 521.873   7
  20  -6  -3 1250.47 403.713   9
  20  -6  -3 1532.09 546.005   1
  19   6  -3 836.448 377.275   7
 -19  -6   3 765.314 385.551   3
  19   6  -3 1579.13 393.493   1
  19  -6  -3 459.041 376.071   1
  19  -6  -3 1076.76 442.729   5
  18   6  -3 797.488 270.832   1
 -18  -6   3 1259.58 414.766   3
  18  -6  -3 991.928 506.585   1
  18   6  -3-89.8020 307.022   7
  18  -6  -3 822.814 430.689   5
  17   6  -3 179.844 209.146   1
 -17  -6   3 225.645 241.706   3
  17  -6  -3 357.458 357.627   1
  17  -6  -3 58.7709 261.712   5
  17   6  -3 89.4999 255.275   7
  16   6  -3 5317.38 588.603   1
 -16  -6   3 4014.66 595.822   3
 -16  -6   3 4088.21 388.597  10
  16   6  -3 4616.15 657.839   7
  16  -6  -3 3828.72 634.733   1
  16  -6  -3 4102.56 715.025   5
  15  -6  -3 3901.18 602.662   5
 -15  -6   3 2513.92 496.507   3
  15  -6  -3 3062.06 580.134   1
  15   6  -3 3897.79 600.261   7
 -15  -6   3 3354.24 370.973  10
  14  -6  -3 8915.27 894.746   1
 -14  -6   3 8587.26 821.296   3
  14   6  -3 10467.0 896.080   7
  14  -6  -3 8426.38 892.609   5
 -13   6   3 2744.23 323.487   4
 -13  -6   3 3299.17 516.907   3
  13  -6  -3 3473.20 612.097   1
  13   6  -3 3627.22 514.965   7
  13  -6  -3 3543.90 572.135   5
  12  -6  -3 35263.9 1838.54   1
 -12  -6   3 31789.8 1680.55   3
  12   6  -3 35568.4 1767.90   7
 -12   6   3 34332.5 1392.05   4
  12  -6  -3 34712.6 1814.27   5
 -11  -6   3 1436.57 364.875   3
  11   6  -3 1985.88 403.192   7
 -11  -6   3 1974.74 301.845   8
 -11   6   3 1988.27 291.286   4
  11  -6  -3 1475.29 381.309   5
  11  -6  -3 1716.91 428.414   1
 -10   6   3 3380.30 360.831   4
  10   6  -3 4035.62 495.695   7
  10  -6  -3 2736.29 489.674   1
 -10  -6   3 3127.43 461.056   3
 -10  -6   3 3251.31 385.067   8
  10  -6  -3 3109.01 477.384   5
   9  -6  -3 1625.88 379.943   5
   9  -6  -3 839.951 298.947   1
   9   6  -3 1161.16 254.652   7
  -9   6   3 1265.60 266.740   4
  -9  -6   3 1471.85 320.304   3
  -9  -6   3 1203.03 232.976   8
   8  -6  -3 10689.6 870.430   1
  -8   6   3 10789.5 679.513   4
  -8  -6   3 11189.0 689.313   8
  -8  -6   3 10061.1 781.660   3
   8   6  -3 12007.4 800.245   7
   8  -6  -3 9333.94 777.174   5
   7  -6  -3 15681.2 1007.85   5
  -7  -6   3 14179.3 762.563   8
  -7   6   3 13718.2 801.147   4
   7  -6  -3 14067.2 978.846   1
  -7  -6   3 13497.1 868.888   3
   6   6  -3 1069.85 219.695   3
  -6  -6   3 713.711 191.643   3
  -6   6   3 811.835 209.547   4
   6  -6  -3 383.907 235.170   1
   6  -6  -3 1253.95 305.652   5
  -6  -6   3 877.530 232.127   7
  -6  -6   3 566.120 162.577   8
  -6  -6   3 983.679 235.433   9
   5  -6  -3 73461.0 2657.27   1
   5  -6  -3 81174.4 2700.29   5
  -5  -6   3 72664.8 2522.05   3
  -5  -6   3 73050.3 2456.37   7
  -5  -6   3 69813.4 2490.65   9
  -5   6   3 62442.7 2415.17   4
  -4  -6   3 1076.88 129.652   2
   4  -6  -3 1538.82 322.265   5
  -4   6   3 1199.35 269.918   1
   4   6  -3 1342.20 288.444   4
   4  -6  -3 915.182 260.116   1
  -4  -6   3 986.458 215.512   7
  -4  -6   3 1294.02 262.336   3
  -4   6   3 1296.60 238.891   4
  -4  -6   3 1036.63 198.705   9
   3  -6  -3 32209.3 1475.19   5
   3  -6  -3 33833.0 1525.71   1
  -3   6   3 29943.9 1411.84   4
  -3   6   3 32061.4 1490.74   1
   3   6  -3 36718.7 1579.10   4
  -3  -6   3 35535.2 1388.73   9
  -3  -6   3 35026.5 1475.41   3
   3  -6  -3 32905.9 1488.65   4
   3   6  -3 36746.5 1304.00   8
  -3  -6   3 33519.1 1360.73   7
  -3  -6   3 34622.7 1161.46   2
  -2  -6   3 5641.49 401.507   5
   2   6  -3 6559.57 589.057   4
   2  -6  -3 5817.49 540.586   4
   2  -6  -3 6801.18 581.376   1
  -2  -6   3 6456.87 538.123   3
   2   6  -3 6131.78 416.281   8
  -2  -6   3 5744.64 391.413   2
  -2   6   3 5694.88 504.679   4
  -2   6   3 5817.71 524.148   1
  -1   6   3 1007.44 255.085   4
  -1  -6   3 865.009 202.858   3
  -1   6   3 754.559 222.490   1
   1   6  -3 1057.57 153.720   6
   1  -6  -3 696.288 258.484   3
  -1  -6   3 920.713 185.641   5
   1  -6  -3 1121.37 285.802   1
   1   6  -3 1041.86 254.882   1
   1  -6  -3 679.707 264.605   4
   0  -6   3 609.779 163.344   5
   0   6  -3 52.2976 182.478   1
   0   6   3 425.665 184.506   1
   0  -6  -3 590.084 290.068   4
   0  -6  -3 655.580 233.591   1
   0   6   3 161.044 160.588   4
   0  -6  -3 331.283 207.695   3
   0   6  -3 625.116 145.135   6
   1   6   3 477.270 204.320   1
   1  -6   3 483.017 151.595   5
  -1  -6  -3 619.249 286.616   4
  -1   6  -3 431.725 233.553   1
   1   6   3 512.154 193.009   4
  -1  -6  -3 371.116 200.782   3
   2  -6   3 734.136 191.177   5
   2   6   3 991.668 216.249   1
  -2  -6  -3 731.953 276.403   4
  -2  -6  -3 757.795 220.457   3
  -3  -6  -3 1769.16 320.315   4
  -3   6  -3 1747.42 276.952   5
   3   6   3 1329.36 241.349   1
   3  -6   3 2152.06 283.402   5
  -3  -6  -3 1081.79 259.137   3
   3  -6   3 2032.48 248.121   6
   4  -6   3 476.305 173.713   5
   4  -6   3 797.619 191.982   6
  -4  -6  -3 683.034 284.795   4
  -4  -6  -3 952.640 277.035   3
  -4   6  -3 710.794 203.698   5
   4   6   3 627.057 120.401   6
   4   6   3 810.189 223.751   1
  -4  -6  -3 639.338 114.793   2
   5   6   3 28578.5 1105.45   6
  -5  -6  -3 31912.4 1514.88   4
  -5  -6  -3 29150.9 1035.81   2
  -5  -6  -3 32628.6 1505.16   3
   5  -6   3 33747.1 1317.65   6
  -5   6  -3 32513.0 1419.81   5
   5   6   3 29941.6 1247.04   1
   5  -6   3 32250.1 1387.13   5
  -6  -6  -3-186.266 252.449   4
   6  -6   3 344.437 208.209   5
   6  -6   3 312.390 160.153   6
   6   6   3 80.8978 111.508   1
  -6  -6  -3 402.200 101.984   2
  -6  -6  -3 400.433 231.170   3
   6  -6   3 300.192 226.332   1
  -7  -6  -3-58.6517 181.564   3
   7   6   3-11.3372 112.951   1
   7  -6   3 200.454 238.913   1
   7  -6   3 43.0035 171.535   6
   7  -6   3 173.628 185.114   5
  -7  -6  -3-52.2410 215.550   4
   8  -6   3-277.552 228.601   1
  -8  -6  -3-70.0457 239.685   4
   8   6   3-3.52557 123.839   1
   8  -6   3-59.6169 231.901   5
  -8  -6  -3-323.256 283.298   3
   9  -6   3 805.305 284.708   1
  -9  -6  -3 437.192 248.654   3
   9   6   3 573.959 247.841   7
  -9  -6  -3 458.721 269.932   4
   9  -6   3 195.095 183.074   5
 -10  -6  -3 6281.79 651.650   4
  10   6   3 5818.68 687.755   7
 -10  -6  -3 4888.33 622.769   3
  10  -6   3 5573.79 663.225   1
  10  -6   3 3564.79 518.007   5
 -11  -6  -3 64.6768 288.013   4
  11  -6   3 291.220 305.021   1
  11  -6   3-29.2237 252.190   5
  11   6   3 74.2288 240.505   7
 -11  -6  -3 220.550 233.604   3
 -12  -6  -3 8757.31 811.968   4
  12   6   3 7926.20 836.184   7
  12  -6   3 9597.46 879.184   1
 -12  -6  -3 8605.54 857.997   3
  13   6   3 672.623 172.756   1
 -13  -6  -3 1485.79 398.738   4
 -13  -6  -3 983.947 339.684   3
  13  -6   3 1139.41 426.850   1
  13   6   3 730.095 386.424   7
 -14  -6  -3 2688.83 481.670   4
  14  -6   3 2170.39 508.965   1
 -14  -6  -3 1872.89 401.543   3
  14  -6   3 1732.88 276.243  10
  14   6   3 881.047 381.532   7
  14  -6   3 1849.74 355.321   9
  14   6   3 1839.75 271.421   1
  15   6   3-73.1354 277.134   7
  15  -6   3 354.874 312.730   1
  15  -6   3-0.55708 208.814   9
  15  -6   3 151.691 155.617  10
 -15  -6  -3 218.381 291.654   4
 -16  -6  -3 2171.61 496.871   3
 -16  -6  -3 2351.56 500.500   4
  16  -6   3 2488.30 470.210   9
  16   6   3 2727.54 550.546   7
  16  -6   3 3066.54 561.672   1
 -17  -6  -3 212.450 308.233   3
  17   6   3 345.104 283.907   7
 -17  -6  -3 480.359 291.228   4
  17  -6   3-200.058 274.837   9
  17  -6   3 128.958 321.216   1
 -18  -6  -3 196.154 315.540   3
 -18  -6  -3 649.191 386.998   4
  18   6   3-161.835 365.326   7
  18  -6   3 529.768 299.765   9
  18  -6   3 434.382 382.392   1
  19  -6   3 456.840 303.815   9
  19  -6   3 85.6892 304.718   1
  19   6   3 1056.97 489.526   7
 -19  -6  -3 1446.18 432.254   4
  20  -6   3 100.382 374.645   1
  20  -6   3 232.872 257.746   9
  21  -7  -3 4380.09 736.441   9
 -21  -7   3 1778.09 499.573   3
  21  -7  -3 4759.91 831.171   1
  21   7  -3 2507.19 584.644   7
  20  -7  -3 338.024 361.158   5
 -20  -7   3-129.631 285.457   3
  20  -7  -3 850.424 453.122   1
  20   7  -3 48.9476 375.882   7
  19   7  -3 5243.48 677.332   1
 -19  -7   3 4955.58 755.429   3
  19  -7  -3 4751.36 753.716   5
  19   7  -3 4946.53 781.319   7
  19  -7  -3 5436.26 836.955   1
  18   7  -3 1345.98 377.316   1
 -18  -7   3 2258.99 540.960   3
  18  -7  -3 1191.96 459.500   5
  18   7  -3 736.505 353.842   7
  18  -7  -3 1276.66 464.650   1
  17   7  -3 4524.59 592.281   1
 -17  -7   3 4055.50 639.883   3
  17   7  -3 4684.34 708.273   7
  17  -7  -3 3470.61 646.178   1
  17  -7  -3 4147.87 700.503   5
 -16  -7   3 765.974 249.732  10
  16  -7  -3 159.537 352.833   1
  16   7  -3 162.427 274.977   7
  16  -7  -3 117.256 252.813   5
  15  -7  -3 3691.37 649.527   5
  15  -7  -3 3333.71 663.227   1
  15   7  -3 3183.85 546.924   7
 -15  -7   3 3607.72 581.330   3
  14  -7  -3 1134.02 442.056   1
 -14  -7   3 1204.14 327.651   8
 -14  -7   3 1641.03 397.046   3
  14   7  -3 1895.54 422.668   7
  14  -7  -3 1085.33 369.252   5
  13  -7  -3 22482.7 1508.77   1
  13   7  -3 22168.5 1383.73   7
  13  -7  -3 19874.4 1342.04   5
 -13  -7   3 20167.4 1162.19   8
 -13  -7   3 19758.1 1321.73   3
  12   7  -3 16289.3 1119.51   7
 -12  -7   3 16238.9 974.171   8
  12  -7  -3 15423.6 1142.14   5
 -12  -7   3 16167.3 1114.95   3
  12  -7  -3 14473.7 1175.37   1
 -12   7   3 14519.4 875.824   4
  11  -7  -3 40329.8 2067.98   1
 -11   7   3 38356.9 1654.09   4
  11   7  -3 42791.4 1943.03   7
  11  -7  -3 39330.2 1955.97   5
 -11  -7   3 42298.2 1719.91   8
 -11  -7   3 41610.0 1939.86   3
 -10   7   3 40938.0 1732.05   4
  10  -7  -3 47598.8 2165.72   1
 -10  -7   3 44475.4 1749.39   8
 -10  -7   3 42536.3 1942.84   3
  10  -7  -3 41241.6 2001.54   5
   9  -7  -3 15508.6 1115.37   1
  -9   7   3 14292.4 876.660   4
  -9  -7   3 13641.3 951.859   3
   9  -7  -3 13833.0 1062.49   5
  -9  -7   3 14154.1 816.776   8
   8  -7  -3 10198.2 868.857   5
  -8   7   3 10434.7 730.211   4
   8  -7  -3 11651.2 925.799   1
  -8  -7   3 11190.4 689.480   8
  -8  -7   3 11654.7 850.615   3
   7  -7  -3 1216.66 357.893   1
  -7   7   3 1263.62 257.265   4
  -7  -7   3 1511.19 336.404   3
   7  -7  -3 1369.94 346.334   5
   6  -7  -3 1616.16 364.081   5
  -6  -7   3 2272.04 327.418   7
  -6   7   3 1966.72 341.734   4
  -6  -7   3 1995.07 366.206   3
   6  -7  -3 2467.45 453.404   1
  -5  -7   3 73.9455 133.510   7
  -5   7   3 91.0811 214.108   4
   5  -7  -3-159.191 215.913   5
  -5  -7   3-71.0318 59.8513   2
   5  -7  -3-77.9351 240.279   1
  -5  -7   3 353.985 237.001   3
   4  -7  -3 2099.73 375.489   5
  -4   7   3 2085.60 352.498   4
  -4  -7   3 2067.81 189.548   2
  -4  -7   3 1514.58 294.879   3
  -4  -7   3 1891.98 302.660   9
   4  -7  -3 2048.91 393.444   1
  -4  -7   3 2158.46 316.317   7
   3  -7  -3 1308.17 315.332   1
  -3  -7   3 517.148 172.219   7
   3  -7  -3 632.037 228.391   5
  -3  -7   3 342.005 116.940   2
  -3  -7   3 408.924 206.368   3
   3   7  -3 456.127 156.757   8
   2  -7  -3 38474.8 1714.78   1
  -2  -7   3 40652.6 1470.19   5
   2   7  -3 40445.0 1453.07   8
  -2  -7   3 39567.6 1407.69   2
  -2  -7   3 39429.3 1695.76   3
   2  -7  -3 36960.3 1713.60   4
   2   7  -3 37454.7 1302.66   6
  -1  -7   3 10336.6 611.244   5
   1  -7  -3 9959.33 777.024   4
   1  -7  -3 8991.68 706.102   1
   1  -7  -3 10026.5 787.666   3
  -1  -7   3 10502.9 746.810   3
   1   7  -3 9547.47 492.250   6
  -1   7   3 9537.12 725.103   1
   0  -7   3 71008.5 2339.69   5
   0  -7  -3 69170.9 2627.52   4
   0   7   3 70557.4 2512.34   1
   0  -7  -3 62869.7 2572.44   3
  -1  -7  -3 6857.85 651.983   4
  -1  -7  -3 5906.97 616.745   3
   1   7   3 6345.55 570.639   1
   1  -7   3 6470.36 508.029   5
  -2  -7  -3 46546.7 1950.76   4
   2   7   3 42942.6 1735.23   1
  -2  -7  -3 40088.6 1899.39   3
   2  -7   3 43106.2 1686.88   5
   3   7   3 10933.1 717.622   1
  -3  -7  -3 11286.9 854.725   4
  -3  -7  -3 9341.85 787.051   3
   3  -7   3 10032.5 697.565   5
  -4  -7  -3 3137.22 447.204   3
  -4   7  -3 3200.71 399.824   5
  -4  -7  -3 3018.39 446.174   4
   4   7   3 3558.23 403.469   1
   4  -7   3 3466.52 342.917   6
   4  -7   3 3490.22 410.341   5
   5   7   3 7521.87 576.700   1
   5   7   3 7307.94 404.102   6
  -5  -7  -3 8425.59 744.063   4
   5  -7   3 8393.45 580.994   6
  -5  -7  -3 7287.33 397.674   2
  -5  -7  -3 8193.46 745.805   3
   5  -7   3 7064.40 621.355   5
  -6  -7  -3 2633.09 427.180   3
  -6  -7  -3 2222.35 194.743   2
  -6  -7  -3 2360.58 421.859   4
  -6  -7  -3 2164.88 181.061   8
   6  -7   3 2368.76 376.199   5
   6  -7   3 2787.32 358.595   6
   6   7   3 2131.56 305.117   1
   6   7   3 2584.17 264.830   6
   7  -7   3 2790.24 423.680   5
   7   7   3 2066.74 288.778   1
  -7  -7  -3 2262.92 186.831   2
   7  -7   3 2576.14 431.873   1
  -7  -7  -3 2016.11 396.230   3
   7  -7   3 2609.52 365.445   6
  -7  -7  -3 2505.37 445.980   4
   8  -7   3 13602.1 1021.77   1
  -8  -7  -3 11812.6 966.091   4
  -8  -7  -3 12764.5 993.849   3
   8   7   3 12176.1 735.435   1
   8  -7   3 12791.4 853.545   6
   8  -7   3 11745.2 888.537   5
   9   7   3 5241.57 456.146   1
  -9  -7  -3 4598.23 578.930   4
   9  -7   3 4931.61 595.644   5
   9  -7   3 4317.77 593.378   1
   9  -7   3 4496.92 516.891   6
  -9  -7  -3 4938.79 626.033   3
  10  -7   3 5245.76 648.106   5
 -10  -7  -3 6427.53 734.968   4
  10   7   3 6373.89 513.481   1
  10  -7   3 6869.57 747.764   1
 -10  -7  -3 5789.26 678.632   3
  11  -7   3 10641.8 944.536   1
 -11  -7  -3 10782.7 955.901   4
  11  -7   3 7615.12 825.868   5
 -11  -7  -3 7693.43 858.200   3
 -12  -7  -3 640.971 335.172   3
  12  -7   3 647.036 322.198   1
  12   7   3 558.531 297.023   7
  12  -7   3 560.107 277.555   5
 -12  -7  -3 1162.61 372.288   4
 -13  -7  -3 16339.3 1229.96   4
  13   7   3 19227.6 1382.59   7
  13  -7   3 16234.3 1219.02   5
 -13  -7  -3 15003.2 1232.12   3
  13  -7   3 15986.8 1256.44   1
 -14  -7  -3 216.425 307.568   4
  14   7   3-1.69485 286.644   7
  14  -7   3-289.421 366.010   1
  15  -7   3 4609.78 704.428   1
 -15  -7  -3 3631.90 586.584   4
  15   7   3 3633.91 651.112   7
  15  -7   3 4376.11 574.503   9
 -15  -7  -3 3884.28 647.078   3
 -16  -7  -3 834.540 370.584   3
  16  -7   3 922.570 323.715   9
  16  -7   3 1107.86 417.487   1
  16   7   3 1057.18 449.381   7
 -16  -7  -3 1505.85 436.353   4
  17  -7   3 1418.05 438.689   1
 -17  -7  -3 2038.08 504.601   4
  17  -7   3 1578.13 378.377   9
 -17  -7  -3 1185.97 436.996   3
  17   7   3 1914.02 528.524   7
  18  -7   3 428.925 274.327   9
  18  -7   3 331.856 343.866   1
 -18  -7  -3 1154.24 468.083   3
  18   7   3 421.017 340.597   7
 -18  -7  -3 520.476 313.417   4
 -19  -7  -3 294.680 353.930   3
  19   7   3-198.971 353.041   7
 -19  -7  -3 402.116 320.866   4
  19  -7   3 853.821 478.241   1
  20  -7   3 536.170 372.865   1
 -20  -8   3 2831.69 541.916   8
  20   8  -3 3149.49 663.695   7
 -20  -8   3 2615.61 635.571   3
  20  -8  -3 4428.31 816.961   1
 -19  -8   3 357.122 317.121   3
  19  -8  -3 63.9774 338.915   1
  19  -8  -3 126.191 317.217   5
 -19  -8   3 319.371 273.707   8
  19   8  -3-118.294 294.607   7
  18   8  -3 8386.47 958.160   7
  18  -8  -3 5826.04 884.022   1
  18   8  -3 5103.36 651.251   1
  18  -8  -3 5488.46 842.029   5
 -18  -8   3 5443.83 672.078   8
 -18  -8   3 5890.08 815.430   3
 -17  -8   3-265.235 304.516   3
  17  -8  -3 357.719 329.638   1
 -17  -8   3 295.323 225.840   8
  17   8  -3-91.9206 282.386   7
  17  -8  -3-458.467 322.969   5
 -16  -8   3 2615.84 544.219   3
  16   8  -3 2387.84 590.263   7
  16  -8  -3 1890.43 485.085   5
 -16  -8   3 2164.78 415.801   8
  16  -8  -3 2078.26 546.920   1
  15  -8  -3-665.223 339.640   1
 -15  -8   3 12.7932 250.036   3
  15   8  -3-282.632 249.735   7
 -15  -8   3 211.909 206.384   8
  15  -8  -3 47.3941 289.968   5
  14   8  -3 2856.79 537.029   7
  14  -8  -3 2167.22 526.084   1
 -14  -8   3 2368.93 473.021   3
 -14  -8   3 2781.92 416.937   8
  14  -8  -3 2520.47 547.429   5
  13  -8  -3 6573.81 843.664   1
  13  -8  -3 6999.83 802.724   5
 -13  -8   3 8652.36 704.632   8
 -13  -8   3 7481.33 830.410   3
  12  -8  -3 15757.1 1237.20   1
 -12  -8   3 13653.5 892.399   8
 -12  -8   3 14835.6 1113.72   3
  12  -8  -3 14733.2 1174.40   5
  11  -8  -3 116.086 267.039   5
  11  -8  -3 538.900 411.561   1
 -11  -8   3 571.850 225.825   8
 -11  -8   3-25.7605 221.728   3
  10  -8  -3 18384.7 1328.27   1
  10  -8  -3 17682.5 1211.56   5
 -10  -8   3 16719.2 1167.39   3
 -10  -8   3 18872.2 995.139   8
   9  -8  -3 1461.60 383.991   5
   9  -8  -3 2037.23 454.241   1
  -9  -8   3 1856.18 303.417   8
  -9  -8   3 2547.80 445.187   3
  -8  -8   3 8889.25 775.658   3
   8  -8  -3 8511.13 852.766   1
   8  -8  -3 9851.37 881.580   5
  -7  -8   3 4232.64 530.101   3
   7  -8  -3 3776.67 543.279   5
   7  -8  -3 4425.19 605.273   1
   6  -8  -3 1.89456 258.262   5
   6  -8  -3 498.908 298.914   1
  -6  -8   3 40.6891 181.183   3
   5  -8  -3 1394.82 342.015   5
  -5  -8   3 1623.03 153.404   2
   5  -8  -3 1077.30 328.089   1
  -5  -8   3 1110.92 314.392   3
  -4  -8   3 1718.43 357.447   3
   4  -8  -3 1465.22 318.615   5
   4  -8  -3 1300.88 328.577   1
  -4  -8   3 1594.07 187.467   2
   3  -8  -3 10758.5 845.834   5
   3   8  -3 11111.3 618.373   8
   3   8  -3 11304.6 518.088   6
  -3  -8   3 10643.4 564.629   2
  -3  -8   3 11156.5 748.815   7
  -3  -8   3 11545.4 852.405   3
  -3  -8   3 12401.7 684.917   5
   3  -8  -3 10419.3 859.108   1
   2  -8  -3 2658.43 439.143   1
   2  -8  -3 3270.07 483.567   5
   2  -8  -3 2730.04 486.125   3
  -2  -8   3 3543.29 363.329   5
  -2  -8   3 3323.51 457.013   3
   2   8  -3 3046.00 319.616   8
  -2  -8   3 3225.86 328.346   2
   2   8  -3 2699.52 237.402   6
  -1  -8   3 29449.6 1269.49   5
   1  -8  -3 28754.6 1517.02   4
   1  -8  -3 29138.8 1560.25   3
   1   8  -3 27907.2 1175.12   8
  -1  -8   3 29817.2 1479.39   3
   1  -8  -3 29148.8 1432.40   1
   0  -8   3 15161.1 836.021   5
   0  -8  -3 15248.0 1041.95   4
   1  -8   3 40502.0 1633.23   5
  -1  -8  -3 40036.5 1910.73   3
  -1  -8  -3 40623.9 1907.34   4
  -2  -8  -3 5112.40 610.582   4
  -2  -8  -3 4506.12 598.446   3
   2  -8   3 4372.65 466.278   5
  -3  -8  -3 37257.0 1780.29   4
   3  -8   3 32649.6 1486.20   5
  -3  -8  -3 31893.6 1683.27   3
   3   8   3 32872.5 1529.88   1
   4  -8   3 372.547 184.737   5
  -4  -8  -3-15.7601 201.538   3
  -4  -8  -3 690.449 315.244   4
   4   8   3 174.951 198.517   1
   5  -8   3-115.262 161.585   5
  -5  -8  -3-260.035 270.133   4
  -5  -8  -3 100.628 228.645   3
  -5  -8  -3 129.049 97.0094   2
   5  -8   3-59.0994 138.752   6
   5   8   3-94.9288 173.737   1
  -6  -8  -3 213.470 252.623   3
   6  -8   3 110.543 179.508   5
  -6  -8  -3-59.5963 268.456   4
   6   8   3 596.217 221.136   1
   6  -8   3 591.478 193.339   6
   6   8   3 255.817 93.1386   6
  -6  -8  -3 336.988 86.1383   2
  -7  -8  -3 550.294 95.0727   2
   7  -8   3 425.708 226.249   5
  -7  -8  -3-43.8333 253.762   4
   7  -8   3 548.253 215.521   6
   7   8   3 510.595 199.107   1
   7   8   3 320.376 128.747   6
  -7  -8  -3 474.669 298.109   3
  -7  -8  -3 413.418 86.5608   8
  -8  -8  -3 16451.3 699.942   8
   8  -8   3 17630.6 1221.27   1
  -8  -8  -3 14871.5 1156.11   3
   8  -8   3 17559.6 1143.68   5
   8   8   3 16953.8 966.929   1
   8  -8   3 16953.9 1002.54   6
  -8  -8  -3 16465.4 1219.24   4
  -9  -8  -3 13160.0 1070.52   4
  -9  -8  -3 13487.2 1086.08   3
   9   8   3 13231.8 835.680   1
   9  -8   3 13890.2 1106.61   1
   9  -8   3 12163.1 983.258   5
   9  -8   3 13513.3 921.165   6
  10  -8   3 1811.78 398.327   6
  10  -8   3 1167.83 397.008   1
 -10  -8  -3 2558.70 523.124   4
  10  -8   3 1366.13 319.136   5
 -10  -8  -3 1710.65 427.256   3
  11  -8   3 4072.12 639.328   1
 -11  -8  -3 4763.35 684.721   4
  11  -8   3 3063.56 516.654   5
  11  -8   3 4054.78 548.004   6
 -11  -8  -3 3958.04 642.094   3
 -12  -8  -3 6702.66 793.027   3
  12  -8   3 6960.40 756.820   5
 -12  -8  -3 6136.63 759.362   4
  12  -8   3 5220.10 656.042   6
  12  -8   3 7553.37 844.317   1
 -13  -8  -3-124.403 243.010   3
  13  -8   3-253.776 289.353   1
  13  -8   3 80.6732 250.057   6
 -13  -8  -3-39.4191 336.189   4
  13  -8   3-202.801 288.261   5
  14  -8   3 412.918 335.119   1
 -14  -8  -3 306.954 335.365   3
 -14  -8  -3 863.364 376.517   4
 -15  -8  -3 1728.89 526.631   3
 -15  -8  -3 1501.76 500.747   4
  15  -8   3 1209.32 440.594   1
 -16  -8  -3 3647.01 681.614   3
 -16  -8  -3 2852.60 570.978   4
  16  -8   3 2209.70 519.312   1
  16  -8   3 3409.52 528.222   9
  16   8   3 3020.19 712.126   7
 -17  -8  -3 1681.25 476.147   3
  17  -8   3 1969.98 490.402   1
  17   8   3 1151.33 455.350   7
  17  -8   3 1459.19 413.332   9
 -17  -8  -3 2555.74 565.894   4
 -18  -8  -3 3950.65 700.257   4
  18   8   3 3687.78 735.466   7
 -18  -8  -3 5120.12 849.534   3
  18  -8   3 5592.29 827.869   1
  19  -8   3 2597.22 617.968   1
 -19  -8  -3 2350.60 609.014   4
  19   9  -3 17.8388 314.809   7
 -19  -9   3 71.8743 309.851   3
 -18  -9   3-109.846 318.389   3
  18  -9  -3-418.429 409.444   1
  18  -9  -3 467.731 325.280   5
 -17  -9   3 4051.81 688.299   3
  17  -9  -3 5501.12 855.534   5
  17  -9  -3 5964.60 893.413   1
 -16  -9   3 7210.89 859.043   3
  16  -9  -3 7822.01 982.225   1
 -16  -9   3 6838.72 702.553   8
  16  -9  -3 7277.21 894.496   5
  15  -9  -3 3516.35 659.496   5
  15  -9  -3 4242.37 747.172   1
 -15  -9   3 4893.09 710.756   3
 -15  -9   3 4332.22 540.613   8
  14  -9  -3 501.021 391.958   1
 -14  -9   3-17.4311 312.893   3
 -14  -9   3-49.0884 188.374   8
  14  -9  -3 50.1259 259.323   5
 -13  -9   3 655.881 199.014   8
 -13  -9   3 762.299 333.981   3
  13  -9  -3 751.042 431.798   5
  13  -9  -3 708.850 351.843   1
  12  -9  -3 611.446 351.002   1
 -12  -9   3-93.9816 250.323   3
 -12  -9   3-44.0299 214.519   8
  12  -9  -3 144.991 315.494   5
  11  -9  -3 3975.72 629.861   5
  11  -9  -3 3280.13 609.241   1
 -11  -9   3 4916.58 656.104   3
 -11  -9   3 4149.50 467.182   8
  10  -9  -3 1358.03 381.283   5
  10  -9  -3 1611.66 405.736   1
 -10  -9   3 1860.46 423.482   3
   9  -9  -3 1176.32 427.851   1
   9  -9  -3 1201.39 375.154   5
  -9  -9   3 1210.75 367.430   3
   8  -9  -3 860.210 337.222   5
   8  -9  -3 594.171 353.321   1
  -8  -9   3 847.658 306.635   3
  -7  -9   3 13684.9 1034.16   3
   7  -9  -3 14786.9 1145.13   1
   7  -9  -3 14737.5 1080.81   5
   6  -9  -3 2915.94 544.104   1
   6  -9  -3 1940.43 447.558   5
  -6  -9   3 2850.77 477.217   3
   5  -9  -3 6640.89 736.314   1
  -5  -9   3 5394.02 305.521   2
   5  -9  -3 5966.80 668.064   5
  -5  -9   3 5360.36 625.057   3
   4  -9  -3 21724.4 1309.48   1
  -4  -9   3 19835.4 803.680   2
  -4  -9   3 24164.4 1069.16   5
   4   9  -3 20050.7 772.818   6
   4  -9  -3 21960.6 1307.24   5
  -4  -9   3 22768.0 1304.56   3
  -3  -9   3 2983.24 502.802   3
  -3  -9   3 2652.06 340.353   5
   3   9  -3 1961.56 204.375   6
  -3  -9   3 2172.73 261.766   2
   3  -9  -3 2233.33 441.107   1
   3   9  -3 2332.33 291.523   8
   3  -9  -3 2017.14 414.063   5
  -2  -9   3 14312.1 768.937   2
  -2  -9   3 14956.8 857.348   5
   2  -9  -3 14104.0 1087.88   3
  -2  -9   3 13510.3 1031.25   3
   2  -9  -3 14590.2 1026.67   1
   2   9  -3 14837.4 766.656   8
   2  -9  -3 14259.6 1025.69   5
  -1  -9   3 608.483 302.275   3
   1   9  -3 162.622 135.892   8
   1  -9  -3 104.366 235.350   3
  -1  -9   3 318.883 165.238   5
   0  -9   3 252.154 186.631   5
   0  -9   3 349.687 273.067   3
   0  -9  -3 248.527 215.002   3
  -1  -9  -3 9195.17 881.617   4
  -1  -9  -3 9451.50 898.365   3
   1  -9   3 9208.54 698.017   5
  -2  -9  -3 540.800 312.328   4
  -2  -9  -3 401.337 238.292   3
   2  -9   3 289.740 182.919   5
   3  -9   3 585.660 222.008   5
  -3  -9  -3 910.204 380.866   4
  -3  -9  -3 699.726 348.518   3
  -4  -9  -3 246.024 306.757   4
  -4  -9  -3 85.9305 218.812   3
   4  -9   3 30.1084 175.269   5
   5  -9   3-105.729 203.200   5
  -5  -9  -3 151.096 278.908   3
  -5  -9  -3 217.942 340.695   4
  -5  -9  -3-69.7792 95.3252   2
   6  -9   3 10911.4 700.458   6
  -6  -9  -3 9309.10 442.151   2
   6  -9   3 9566.55 800.799   5
  -6  -9  -3 12119.7 1027.67   4
  -6  -9  -3 9147.69 879.641   3
  -7  -9  -3-90.8431 343.673   4
   7  -9   3 119.003 203.137   5
   7  -9   3 156.146 185.025   6
   7   9   3 167.124 108.846   6
  -7  -9  -3-111.915 242.945   3
   8   9   3-35.7936 118.797   6
  -8  -9  -3-7.59639 316.972   4
   8  -9   3 119.707 209.941   5
   8  -9   3 296.102 217.818   6
  -8  -9  -3-73.8685 243.264   3
   9   9   3 1000.91 206.544   6
  -9  -9  -3 1534.83 452.397   4
   9  -9   3 722.963 250.262   6
  -9  -9  -3 1332.70 400.095   3
   9  -9   3 999.687 339.505   5
 -10  -9  -3 6622.01 845.529   4
  10  -9   3 6645.30 808.395   1
 -10  -9  -3 6436.96 799.073   3
  10  -9   3 6273.15 635.593   6
  10   9   3 6093.66 521.018   6
  10  -9   3 4345.53 631.390   5
 -11  -9  -3-409.184 399.263   4
  11  -9   3 33.6408 216.361   6
 -11  -9  -3-528.499 391.856   3
  11  -9   3 136.223 332.013   1
  11  -9   3 166.600 222.350   5
 -12  -9  -3-114.456 305.129   3
  12  -9   3 489.278 332.851   1
  12  -9   3 838.753 329.083   6
  12  -9   3 255.779 267.426   5
 -12  -9  -3 598.408 400.294   4
  13  -9   3-26.4501 300.478   1
  13  -9   3 353.560 274.496   5
  13  -9   3 789.289 323.103   6
 -13  -9  -3 1208.66 438.751   4
 -13  -9  -3 229.783 270.922   3
 -14  -9  -3-119.199 313.756   3
 -14  -9  -3-181.059 328.518   4
  14  -9   3 18.7873 246.042   6
  14  -9   3-198.242 280.423   5
  14  -9   3 57.4513 304.876   1
 -15  -9  -3 1088.02 457.870   3
  15  -9   3 1155.68 394.290   6
 -15  -9  -3 1816.43 509.947   4
  15  -9   3 1117.34 394.697   1
 -16  -9  -3-500.614 351.528   3
 -16  -9  -3 119.145 336.544   4
  16  -9   3-330.056 303.528   6
  17  -9   3 687.302 403.673   1
 -17  -9  -3 1656.89 539.582   3
  17  -9   3 628.886 356.964   6
 -17  -9  -3 821.134 378.752   4
  18  -9   3 1986.34 544.517   1
  18  -9   3 1693.74 515.999   6
 -18  -9  -3 1513.58 518.784   4
 -18 -10   3 2380.32 602.715   3
 -17 -10   3-253.496 369.202   3
  17 -10  -3 553.127 440.672   5
  17 -10  -3 425.161 373.478   1
  16 -10  -3 639.741 357.690   1
  16 -10  -3 62.6025 358.522   5
 -16 -10   3 1331.53 514.896   3
 -15 -10   3 3726.92 707.377   3
  15 -10  -3 4132.94 772.033   1
  15 -10  -3 3291.28 626.989   5
 -14 -10   3 87.8790 271.053   3
  14 -10  -3 358.710 352.647   5
  14 -10  -3-3.43777 389.838   1
  13 -10  -3 21.1082 339.183   1
  13 -10  -3 7.63108 288.750   5
 -13 -10   3 101.191 247.165   3
  12 -10  -3 568.281 403.674   1
  12 -10  -3 317.663 288.820   5
 -12 -10   3 596.012 341.269   3
  11 -10  -3 3542.73 584.133   5
  11 -10  -3 2491.78 566.978   1
 -11 -10   3 3594.62 601.806   3
  10 -10  -3 1275.52 402.932   5
  10 -10  -3 1654.96 541.943   1
 -10 -10   3 2239.49 460.948   3
  -9 -10   3 3417.47 565.169   3
   9 -10  -3 4225.86 691.057   1
   9 -10  -3 3528.83 591.686   5
   8 -10  -3 5659.65 754.829   5
  -8 -10   3 7168.95 785.034   3
   8 -10  -3 7571.86 894.870   1
   7 -10  -3-413.471 379.550   5
  -7 -10   3 319.454 293.597   3
   7 -10  -3 130.717 317.813   1
   6 -10  -3 236.787 104.768   6
   6 -10  -3 406.156 341.078   1
  -6 -10   3 736.443 352.931   3
   6 -10  -3 188.336 277.676   5
   5 -10  -3 1383.21 448.767   1
  -5 -10   3 1314.98 158.986   2
  -5 -10   3 1210.01 398.761   3
   5 -10  -3 1083.73 136.487   6
   5 -10  -3 1688.19 405.596   5
   4 -10  -3-75.6949 243.927   5
  -4 -10   3 127.786 268.395   3
  -4 -10   3 30.8673 96.3935   2
  -4 -10   3-164.042 208.158   5
   4 -10  -3-9.99782 300.898   1
  -3 -10   3 215.843 171.951   5
  -3 -10   3 9.73819 112.774   2
   3 -10  -3 455.062 310.665   3
  -3 -10   3-223.868 279.178   3
   3 -10  -3 424.135 271.067   5
   2 -10  -3 60.0573 332.613   3
   2 -10  -3-272.885 313.129   5
  -2 -10   3-28.6455 140.819   2
  -2 -10   3 317.755 263.906   3
  -2 -10   3 213.364 205.588   5
   2  10  -3 130.390 111.995   8
   1  10  -3 8165.02 565.523   8
   1 -10  -3 7089.20 735.816   5
  -1 -10   3 7487.25 634.270   5
  -1 -10   3 7919.52 794.275   3
   1 -10  -3 6598.20 788.410   3
   0  10  -3 1154.53 238.443   8
   0 -10   3 1209.36 284.948   5
   0 -10  -3 1075.93 388.883   3
   0 -10   3 1584.45 388.263   3
   1 -10   3 1237.92 274.774   5
   1 -10   3 907.308 311.914   3
  -1 -10  -3 1159.49 408.635   3
  -2 -10  -3 3305.26 562.666   3
   2 -10   3 2785.88 421.544   5
   3 -10   3 937.564 258.496   5
  -3 -10  -3 122.868 253.920   3
  -3 -10  -3 652.821 384.773   4
  -4 -10  -3 923.031 379.006   3
  -4 -10  -3 604.816 352.523   4
   4 -10   3 1133.77 317.877   5
   5 -10   3 0.36544 211.050   5
  -5 -10  -3-219.819 354.968   4
  -5 -10  -3-129.052 267.906   3
  -6 -10  -3 37263.5 2050.43   4
  -6 -10  -3 33078.4 1931.25   3
   6 -10   3 35999.2 1779.95   5
  -7 -10  -3 2123.53 537.197   4
   7 -10   3 1075.94 265.309   6
   7 -10   3 1080.23 324.518   5
  -7 -10  -3 1547.73 450.752   3
   8 -10   3 7204.41 634.117   6
   8 -10   3 6929.08 767.627   5
  -8 -10  -3 8268.74 941.972   4
  -8 -10  -3 6103.37 800.155   3
   9 -10   3 10657.9 964.056   5
  -9 -10  -3 11003.8 1089.74   4
  -9 -10  -3 11800.8 1129.10   3
   9 -10   3 11618.1 854.825   6
  10 -10   3 62.0688 197.324   6
 -10 -10  -3-365.423 340.400   4
  10 -10   3-80.9106 252.459   5
 -10 -10  -3 90.7974 277.097   3
  11 -10   3 136.908 236.247   6
 -11 -10  -3-322.813 333.879   4
 -11 -10  -3 102.892 274.348   3
  11 -10   3-128.047 270.241   5
  12 -10   3-49.0981 210.928   6
 -12 -10  -3 422.102 277.737   3
  12 -10   3-41.9493 304.358   5
 -12 -10  -3 165.802 392.896   4
  13 -10   3 1489.38 453.621   5
 -13 -10  -3 1436.95 441.221   3
 -13 -10  -3 1580.10 528.235   4
  13 -10   3 357.888 288.003   6
 -14 -10  -3 880.306 379.797   3
 -14 -10  -3 764.397 394.551   4
  14 -10   3 738.079 313.914   6
  14 -10   3 1056.98 440.309   1
  14 -10   3 613.846 402.658   5
 -15 -10  -3 1139.58 495.596   4
  15 -10   3 646.986 375.507   1
 -15 -10  -3 464.376 327.986   3
  15 -10   3-106.353 304.049   6
 -16 -10  -3 1603.42 500.135   4
  16 -10   3 1889.91 555.999   1
  16 -10   3 1608.23 470.143   6
 -16 -11   3 341.631 297.230   3
  15 -11  -3 1991.44 531.534   5
 -15 -11   3 2315.40 520.466   3
  15 -11  -3 2602.68 692.997   1
  14 -11  -3-28.6211 363.450   5
 -14 -11   3 724.259 352.052   3
  14 -11  -3-679.147 418.879   1
 -13 -11   3-261.745 302.987   3
  13 -11  -3-1.07389 376.022   1
  13 -11  -3-114.128 284.422   5
  12 -11  -3 2666.52 594.601   5
 -12 -11   3 2493.36 531.769   3
  12 -11  -3 1058.79 452.606   1
  11 -11  -3 1702.76 487.226   5
  11 -11  -3 2709.94 626.621   1
 -11 -11   3 1671.24 489.463   3
  10 -11  -3 149.353 264.680   5
  10 -11  -3 382.863 361.149   1
 -10 -11   3 13.2855 230.067   3
   9 -11  -3 1532.14 466.843   5
   9 -11  -3 821.807 439.017   1
  -9 -11   3 1153.16 405.590   3
   8 -11  -3 1221.47 381.598   5
  -8 -11   3 1335.35 381.449   3
   8 -11  -3 1765.08 494.106   1
   7 -11  -3 6985.20 818.788   5
  -7 -11   3 8135.56 863.677   3
   7 -11  -3 7180.10 856.928   1
  -6 -11   3 11088.1 1009.93   3
   6 -11  -3 11229.4 1056.69   1
   6 -11  -3 12211.5 1070.85   5
   5 -11  -3 5471.23 722.516   5
  -5 -11   3 4649.46 506.823   5
  -5 -11   3 4067.80 623.260   3
   5 -11  -3 4380.92 652.834   1
   4 -11  -3 40946.3 2255.64   3
  -4 -11   3 40039.1 2085.85   3
  -4 -11   3 42606.7 1797.72   5
   4 -11  -3 43084.0 2147.38   5
   3 -11  -3 3642.00 631.005   3
   3 -11  -3 5226.56 696.909   5
  -3 -11   3 4331.21 398.916   2
  -3 -11   3 4065.82 605.963   3
  -3 -11   3 4412.06 506.358   5
  -2 -11   3 83.9653 159.242   5
  -2 -11   3 338.125 196.045   2
  -2 -11   3 103.566 339.669   3
   2 -11  -3 373.891 286.378   3
[truncated: 1,311,866 more chars]
