# Supplementary material for: Structural and Functional Diversity in Rigid Thiosemicarbazones with Extended Aromatic Frameworks: Microwave-Assisted Synthesis and Structural Investigations
Source: ACS Omega. 2023 Apr 25;8(18):16047–79. doi: 10.1021/acsomega.2c08157 (PMC10173449; doi:10.1021/acsomega.2c08157)
Supplement: Supplementary file 1 — ao2c08157_si_001.zip [file ao2c08157_si_001.zip › Updated Cifs_files/16 - ox5472.cif]

 
data_ox5472
 
_audit_creation_method            'SHELXL-2018/1'
_shelx_SHELXL_version_number      '2018/1'
_chemical_name_systematic         ?
_chemical_name_common             ?
_chemical_melting_point           ?
_chemical_formula_moiety          'C34 H28 N6 O2 S2 Zn, 2(C4 H8 O)'
_chemical_formula_sum
 'C42 H44 N6 O4 S2 Zn' 
_chemical_formula_weight          826.32

loop_
 _atom_type_symbol
 _atom_type_description
 _atom_type_scat_dispersion_real
 _atom_type_scat_dispersion_imag
 _atom_type_scat_source
 'C'  'C'   0.0033   0.0016
 'International Tables Vol C Tables 4.2.6.8 and 6.1.1.4'
 'H'  'H'   0.0000   0.0000
 'International Tables Vol C Tables 4.2.6.8 and 6.1.1.4'
 'N'  'N'   0.0061   0.0033
 'International Tables Vol C Tables 4.2.6.8 and 6.1.1.4'
 'O'  'O'   0.0106   0.0060
 'International Tables Vol C Tables 4.2.6.8 and 6.1.1.4'
 'S'  'S'   0.1246   0.1234
 'International Tables Vol C Tables 4.2.6.8 and 6.1.1.4'
 'Zn'  'Zn'   0.2839   1.4301
 'International Tables Vol C Tables 4.2.6.8 and 6.1.1.4'
 
_space_group_crystal_system       monoclinic
_space_group_IT_number            15
_space_group_name_H-M_alt         'C 2/c'
_space_group_name_Hall            '-C 2yc'
 
_shelx_space_group_comment
;
The symmetry employed for this shelxl refinement is uniquely defined
by the following loop, which should always be used as a source of
symmetry information in preference to the above space-group names.
They are only intended as comments.
;
 
loop_
 _space_group_symop_operation_xyz
 'x, y, z'
 '-x, y, -z+1/2'
 'x+1/2, y+1/2, z'
 '-x+1/2, y+1/2, -z+1/2'
 '-x, -y, -z'
 'x, -y, z-1/2'
 '-x+1/2, -y+1/2, -z'
 'x+1/2, -y+1/2, z-1/2'
 
_cell_length_a                    17.051(5)
_cell_length_b                    22.430(5)
_cell_length_c                    9.982(5)
_cell_angle_alpha                 90
_cell_angle_beta                  94.421(5)
_cell_angle_gamma                 90
_cell_volume                      3806(2)
_cell_formula_units_Z             4
_cell_measurement_temperature     293(2)
_cell_measurement_reflns_used     12265
_cell_measurement_theta_min       5.090 
_cell_measurement_theta_max       26.992
 
_exptl_crystal_description        block
_exptl_crystal_colour             orange
_exptl_crystal_density_meas       ?
_exptl_crystal_density_method     ?
_exptl_crystal_density_diffrn     1.442          
_exptl_crystal_F_000              1728
_exptl_transmission_factor_min    ?
_exptl_transmission_factor_max    ?
_exptl_crystal_size_max           0.200
_exptl_crystal_size_mid           0.200
_exptl_crystal_size_min           0.200
_exptl_absorpt_coefficient_mu     0.807
_shelx_estimated_absorpt_T_min    0.855
_shelx_estimated_absorpt_T_max    0.855
_exptl_absorpt_correction_type    none
_exptl_absorpt_correction_T_min   1.0000 
_exptl_absorpt_correction_T_max   1.0000 

_diffrn_ambient_temperature       293(2)
_diffrn_radiation_wavelength      0.71073
_diffrn_radiation_type            MoK\a
_diffrn_source                    'fine-focus sealed tube'
_diffrn_radiation_monochromator   'graphite' 
_diffrn_measurement_device_type   'Nonius Kappa CCD'
_diffrn_measurement_method        '\w scans'
_diffrn_reflns_number             12125
_diffrn_reflns_av_unetI/netI      0.1101
_diffrn_reflns_av_R_equivalents   0.0953
_diffrn_reflns_limit_h_min        -20
_diffrn_reflns_limit_h_max        21
_diffrn_reflns_limit_k_min        -28
_diffrn_reflns_limit_k_max        28
_diffrn_reflns_limit_l_min        -12
_diffrn_reflns_limit_l_max        10
_diffrn_reflns_theta_min          5.090
_diffrn_reflns_theta_max          26.994
_diffrn_reflns_theta_full         25.242
_diffrn_measured_fraction_theta_max   0.987
_diffrn_measured_fraction_theta_full  0.990
_diffrn_reflns_Laue_measured_fraction_max    0.987
_diffrn_reflns_Laue_measured_fraction_full   0.990
_diffrn_reflns_point_group_measured_fraction_max   0.987
_diffrn_reflns_point_group_measured_fraction_full  0.990
_reflns_number_total              4109
_reflns_number_gt                 2266
_reflns_threshold_expression      'I > 2\s(I)'
_reflns_Friedel_coverage          0.000
_reflns_Friedel_fraction_max      .
_reflns_Friedel_fraction_full     .
 
_reflns_special_details
;
 Reflections were merged by SHELXL according to the crystal
 class for the calculation of statistics and refinement.
 
 _reflns_Friedel_fraction is defined as the number of unique
 Friedel pairs measured divided by the number that would be
 possible theoretically, ignoring centric projections and
 systematic absences.
;
 
_computing_data_collection        'Nonius (1997-2001). COLLECT.' 
_computing_data_reduction         'DENZO/SCALEPACK (Otwinowski & Minor, 1997)' 
_computing_cell_refinement        'DENZO/SCALEPACK (Otwinowski & Minor, 1997)' 
_computing_structure_solution     
; 
 SHELXT
 Sheldrick, G. M. (2008). Acta Cryst. A64, 112-122.
;
_computing_structure_refinement   
;
 SHELXL-2018/1 (Sheldrick, 2018)
 Sheldrick GM (2008) Acta Crystallogr A64:112--122 and 
 C. B. H\"ubschle, G. M. Sheldrick and B. Dittrich
 ShelXle: a Qt graphical user interface for SHELXL
 J. Appl. Cryst., 44, (2011) 1281-1284.
;
_computing_molecular_graphics  

'ORTEP3 for Windows - Farrugia, L. J. J. Appl. Crystallogr. 1997, 30, 565'

_computing_publication_material    
;
 'WinGX publication routines, Farrugia, 
 L. J., J. Appl. Crystallogr., 1999, 32, 837-838
; 
_refine_special_details           ?
_refine_ls_structure_factor_coef  Fsqd
_refine_ls_matrix_type            full
_refine_ls_weighting_scheme       calc
_refine_ls_weighting_details
'w=1/[\s^2^(Fo^2^)+(0.0456P)^2^+5.1846P] where P=(Fo^2^+2Fc^2^)/3'
_atom_sites_solution_primary      ?
_atom_sites_solution_secondary    ?
_atom_sites_solution_hydrogens    mixed
_refine_ls_hydrogen_treatment     mixed
_refine_ls_extinction_method      none
_refine_ls_extinction_coef        .
_refine_ls_number_reflns          4109
_refine_ls_number_parameters      254
_refine_ls_number_restraints      0
_refine_ls_R_factor_all           0.1443
_refine_ls_R_factor_gt            0.0620
_refine_ls_wR_factor_ref          0.1354
_refine_ls_wR_factor_gt           0.1096
_refine_ls_goodness_of_fit_ref    1.005
_refine_ls_restrained_S_all       1.005
_refine_ls_shift/su_max           0.000
_refine_ls_shift/su_mean          0.000
 
loop_
 _atom_site_label
 _atom_site_type_symbol
 _atom_site_fract_x
 _atom_site_fract_y
 _atom_site_fract_z
 _atom_site_U_iso_or_equiv
 _atom_site_adp_type
 _atom_site_occupancy
 _atom_site_site_symmetry_order  
 _atom_site_calc_flag
 _atom_site_refinement_flags_posn
 _atom_site_refinement_flags_adp
 _atom_site_refinement_flags_occupancy
 _atom_site_disorder_assembly
 _atom_site_disorder_group
Zn Zn 0.500000 0.31000(3) 0.250000 0.0392(2) Uani 1 2 d S T P . .
S S 0.49526(6) 0.37971(5) 0.43535(11) 0.0449(3) Uani 1 1 d . . . . .
O1 O 0.54922(15) 0.24040(12) 0.1401(3) 0.0461(7) Uani 1 1 d . . . . .
O2 O 0.79338(17) 0.44769(16) 0.5892(3) 0.0665(9) Uani 1 1 d . . . . .
N1 N 0.6271(2) 0.41987(15) 0.5596(3) 0.0424(9) Uani 1 1 d . . . . .
H1 H 0.681(3) 0.418(2) 0.576(5) 0.072(15) Uiso 1 1 d . . . . .
N2 N 0.65068(17) 0.34853(14) 0.4118(3) 0.0349(8) Uani 1 1 d . . . . .
N3 N 0.62168(16) 0.31024(13) 0.3208(3) 0.0323(7) Uani 1 1 d . . . . .
C1 C 0.5944(2) 0.38239(17) 0.4679(4) 0.0352(9) Uani 1 1 d . . . . .
C2 C 0.5835(3) 0.4619(2) 0.6361(5) 0.0738(16) Uani 1 1 d . . . . .
H2A H 0.535911 0.442715 0.661992 0.089 Uiso 1 1 calc R U . . .
H2B H 0.567940 0.495582 0.579225 0.089 Uiso 1 1 calc R U . . .
C3 C 0.6291(3) 0.4838(2) 0.7581(4) 0.0588(13) Uani 1 1 d . . . . .
H3A H 0.678098 0.500162 0.733965 0.088 Uiso 1 1 calc R U . . .
H3B H 0.639296 0.451329 0.819725 0.088 Uiso 1 1 calc R U . . .
H3C H 0.599621 0.514088 0.799935 0.088 Uiso 1 1 calc R U . . .
C4 C 0.6678(2) 0.27184(16) 0.2620(4) 0.0327(9) Uani 1 1 d . . . . .
C5 C 0.7530(2) 0.26149(16) 0.2888(4) 0.0330(9) Uani 1 1 d . . . . .
C6 C 0.7980(2) 0.29110(17) 0.3929(4) 0.0361(9) Uani 1 1 d . . . . .
H6 H 0.773810 0.318887 0.445184 0.043 Uiso 1 1 calc R U . . .
C7 C 0.8767(2) 0.27980(18) 0.4186(4) 0.0430(10) Uani 1 1 d . . . . .
H7 H 0.905009 0.299244 0.488998 0.052 Uiso 1 1 calc R U . . .
C8 C 0.9141(2) 0.23961(19) 0.3402(4) 0.0450(11) Uani 1 1 d . . . . .
H8 H 0.967682 0.232461 0.356903 0.054 Uiso 1 1 calc R U . . .
C9 C 0.8718(2) 0.21009(18) 0.2371(4) 0.0427(10) Uani 1 1 d . . . . .
H9 H 0.897354 0.183002 0.184980 0.051 Uiso 1 1 calc R U . . .
C10 C 0.7908(2) 0.22010(16) 0.2091(4) 0.0343(9) Uani 1 1 d . . . . .
C11 C 0.7461(2) 0.18648(17) 0.1015(4) 0.0343(9) Uani 1 1 d . . . . .
C12 C 0.7820(3) 0.14646(18) 0.0174(4) 0.0462(11) Uani 1 1 d . . . . .
H12 H 0.836287 0.141303 0.027803 0.055 Uiso 1 1 calc R U . . .
C13 C 0.7386(3) 0.1146(2) -0.0806(5) 0.0536(12) Uani 1 1 d . . . . .
H13 H 0.763786 0.088238 -0.135008 0.064 Uiso 1 1 calc R U . . .
C14 C 0.6578(3) 0.12143(19) -0.0985(4) 0.0510(11) Uani 1 1 d . . . . .
H14 H 0.628691 0.099487 -0.163871 0.061 Uiso 1 1 calc R U . . .
C15 C 0.6213(2) 0.16073(17) -0.0193(4) 0.0433(10) Uani 1 1 d . . . . .
H15 H 0.567118 0.165803 -0.032042 0.052 Uiso 1 1 calc R U . . .
C16 C 0.6643(2) 0.19350(16) 0.0808(4) 0.0347(9) Uani 1 1 d . . . . .
C17 C 0.6226(2) 0.23563(16) 0.1604(4) 0.0336(9) Uani 1 1 d . . . . .
C21 C 0.8536(3) 0.4152(2) 0.6625(5) 0.0616(13) Uani 1 1 d . . . . .
H21A H 0.846486 0.372641 0.648529 0.074 Uiso 1 1 calc R U . . .
H21B H 0.853854 0.423567 0.757836 0.074 Uiso 1 1 calc R U . . .
C22 C 0.9280(3) 0.4359(3) 0.6085(5) 0.0776(16) Uani 1 1 d . . . . .
H22A H 0.968436 0.405425 0.618709 0.093 Uiso 1 1 calc R U . . .
H22B H 0.947223 0.471985 0.653191 0.093 Uiso 1 1 calc R U . . .
C23 C 0.9038(3) 0.4473(3) 0.4621(5) 0.0830(18) Uani 1 1 d . . . . .
H23A H 0.931430 0.481472 0.429327 0.100 Uiso 1 1 calc R U . . .
H23B H 0.914365 0.412813 0.407736 0.100 Uiso 1 1 calc R U . . .
C24 C 0.8169(3) 0.4592(2) 0.4595(5) 0.0626(13) Uani 1 1 d . . . . .
H24A H 0.805809 0.500355 0.434715 0.075 Uiso 1 1 calc R U . . .
H24B H 0.788523 0.433518 0.394289 0.075 Uiso 1 1 calc R U . . .
 
loop_
 _atom_site_aniso_label
 _atom_site_aniso_U_11
 _atom_site_aniso_U_22
 _atom_site_aniso_U_33
 _atom_site_aniso_U_23
 _atom_site_aniso_U_13
 _atom_site_aniso_U_12
Zn 0.0262(3) 0.0436(4) 0.0462(4) 0.000 -0.0065(3) 0.000
S 0.0290(5) 0.0538(7) 0.0510(7) -0.0064(5) -0.0025(5) 0.0031(5)
O1 0.0289(15) 0.0535(18) 0.0542(18) -0.0056(14) -0.0075(13) 0.0017(13)
O2 0.0465(19) 0.094(3) 0.058(2) 0.0086(18) -0.0059(16) -0.0056(18)
N1 0.0342(19) 0.045(2) 0.047(2) -0.0080(16) -0.0059(16) 0.0069(16)
N2 0.0299(17) 0.0362(19) 0.0383(19) -0.0009(15) -0.0004(14) 0.0000(14)
N3 0.0285(16) 0.0297(17) 0.0380(18) -0.0015(15) -0.0010(13) -0.0010(14)
C1 0.031(2) 0.040(2) 0.035(2) 0.0039(18) 0.0001(17) 0.0010(17)
C2 0.062(3) 0.084(4) 0.072(4) -0.034(3) -0.017(3) 0.025(3)
C3 0.065(3) 0.062(3) 0.049(3) -0.014(2) 0.005(2) -0.001(2)
C4 0.028(2) 0.036(2) 0.034(2) 0.0095(17) -0.0058(16) -0.0041(17)
C5 0.030(2) 0.033(2) 0.035(2) 0.0091(17) 0.0000(16) 0.0023(16)
C6 0.027(2) 0.041(2) 0.040(2) 0.0024(17) 0.0010(17) 0.0015(16)
C7 0.033(2) 0.051(3) 0.044(3) 0.006(2) -0.0044(18) 0.0030(19)
C8 0.030(2) 0.055(3) 0.050(3) 0.013(2) -0.0016(19) 0.007(2)
C9 0.034(2) 0.047(3) 0.047(3) 0.008(2) 0.0051(19) 0.0122(18)
C10 0.033(2) 0.037(2) 0.034(2) 0.0091(17) 0.0075(17) 0.0025(17)
C11 0.038(2) 0.032(2) 0.034(2) 0.0081(17) 0.0055(16) 0.0055(17)
C12 0.047(3) 0.047(3) 0.045(3) 0.004(2) 0.008(2) 0.012(2)
C13 0.064(3) 0.052(3) 0.046(3) -0.007(2) 0.013(2) 0.013(2)
C14 0.065(3) 0.044(3) 0.044(3) -0.005(2) 0.005(2) 0.001(2)
C15 0.048(2) 0.037(2) 0.045(3) 0.007(2) -0.002(2) 0.000(2)
C16 0.043(2) 0.025(2) 0.035(2) 0.0073(17) 0.0013(17) -0.0002(18)
C17 0.035(2) 0.033(2) 0.033(2) 0.0054(17) 0.0007(16) -0.0021(17)
C21 0.070(3) 0.064(3) 0.049(3) 0.006(2) -0.006(2) 0.001(3)
C22 0.044(3) 0.117(5) 0.070(4) -0.012(3) -0.012(3) -0.004(3)
C23 0.065(3) 0.128(5) 0.056(3) 0.012(3) 0.003(3) -0.039(3)
C24 0.071(3) 0.063(3) 0.052(3) 0.008(2) -0.007(2) -0.004(3)
 
_geom_special_details
;
 All esds (except the esd in the dihedral angle between two l.s. planes)
 are estimated using the full covariance matrix.  The cell esds are taken
 into account individually in the estimation of esds in distances, angles
 and torsion angles; correlations between esds in cell parameters are only
 used when they are defined by crystal symmetry.  An approximate (isotropic)
 treatment of cell esds is used for estimating esds involving l.s. planes.
;
 
loop_
 _geom_bond_atom_site_label_1
 _geom_bond_atom_site_label_2
 _geom_bond_distance
 _geom_bond_site_symmetry_2
 _geom_bond_publ_flag
Zn O1 2.118(3) . ?
Zn O1 2.119(3) 2_655 ?
Zn N3 2.140(3) . ?
Zn N3 2.140(3) 2_655 ?
Zn S 2.4284(14) . ?
Zn S 2.4284(14) 2_655 ?
S C1 1.698(4) . ?
O1 C17 1.257(4) . ?
O2 C24 1.409(6) . ?
O2 C21 1.416(5) . ?
N1 C1 1.332(5) . ?
N1 C2 1.453(6) . ?
N1 H1 0.93(5) . ?
N2 N3 1.319(4) . ?
N2 C1 1.376(5) . ?
N3 C4 1.332(5) . ?
C2 C3 1.478(6) . ?
C2 H2A 0.9700 . ?
C2 H2B 0.9700 . ?
C3 H3A 0.9600 . ?
C3 H3B 0.9600 . ?
C3 H3C 0.9600 . ?
C4 C17 1.470(5) . ?
C4 C5 1.475(5) . ?
C5 C6 1.410(5) . ?
C5 C10 1.410(5) . ?
C6 C7 1.370(5) . ?
C6 H6 0.9300 . ?
C7 C8 1.381(6) . ?
C7 H7 0.9300 . ?
C8 C9 1.380(6) . ?
C8 H8 0.9300 . ?
C9 C10 1.405(5) . ?
C9 H9 0.9300 . ?
C10 C11 1.476(5) . ?
C11 C12 1.402(5) . ?
C11 C16 1.403(5) . ?
C12 C13 1.381(6) . ?
C12 H12 0.9300 . ?
C13 C14 1.383(6) . ?
C13 H13 0.9300 . ?
C14 C15 1.366(6) . ?
C14 H14 0.9300 . ?
C15 C16 1.401(5) . ?
C15 H15 0.9300 . ?
C16 C17 1.454(5) . ?
C21 C22 1.490(7) . ?
C21 H21A 0.9700 . ?
C21 H21B 0.9700 . ?
C22 C23 1.509(7) . ?
C22 H22A 0.9700 . ?
C22 H22B 0.9700 . ?
C23 C24 1.504(7) . ?
C23 H23A 0.9700 . ?
C23 H23B 0.9700 . ?
C24 H24A 0.9700 . ?
C24 H24B 0.9700 . ?
 
loop_
 _geom_angle_atom_site_label_1
 _geom_angle_atom_site_label_2
 _geom_angle_atom_site_label_3
 _geom_angle
 _geom_angle_site_symmetry_1
 _geom_angle_site_symmetry_3
 _geom_angle_publ_flag
O1 Zn O1 85.05(16) . 2_655 ?
O1 Zn N3 76.12(11) . . ?
O1 Zn N3 104.10(11) 2_655 . ?
O1 Zn N3 104.10(11) . 2_655 ?
O1 Zn N3 76.11(11) 2_655 2_655 ?
N3 Zn N3 179.72(16) . 2_655 ?
O1 Zn S 155.08(7) . . ?
O1 Zn S 92.41(9) 2_655 . ?
N3 Zn S 80.52(9) . . ?
N3 Zn S 99.30(8) 2_655 . ?
O1 Zn S 92.41(9) . 2_655 ?
O1 Zn S 155.08(7) 2_655 2_655 ?
N3 Zn S 99.30(8) . 2_655 ?
N3 Zn S 80.52(9) 2_655 2_655 ?
S Zn S 99.84(7) . 2_655 ?
C1 S Zn 94.45(14) . . ?
C17 O1 Zn 114.1(2) . . ?
C24 O2 C21 108.9(4) . . ?
C1 N1 C2 124.5(4) . . ?
C1 N1 H1 117(3) . . ?
C2 N1 H1 118(3) . . ?
N3 N2 C1 113.8(3) . . ?
N2 N3 C4 121.5(3) . . ?
N2 N3 Zn 122.1(2) . . ?
C4 N3 Zn 116.3(2) . . ?
N1 C1 N2 111.1(3) . . ?
N1 C1 S 120.7(3) . . ?
N2 C1 S 128.1(3) . . ?
N1 C2 C3 113.0(4) . . ?
N1 C2 H2A 109.0 . . ?
C3 C2 H2A 109.0 . . ?
N1 C2 H2B 109.0 . . ?
C3 C2 H2B 109.0 . . ?
H2A C2 H2B 107.8 . . ?
C2 C3 H3A 109.5 . . ?
C2 C3 H3B 109.5 . . ?
H3A C3 H3B 109.5 . . ?
C2 C3 H3C 109.5 . . ?
H3A C3 H3C 109.5 . . ?
H3B C3 H3C 109.5 . . ?
N3 C4 C17 111.5(3) . . ?
N3 C4 C5 128.9(3) . . ?
C17 C4 C5 119.6(4) . . ?
C6 C5 C10 118.6(3) . . ?
C6 C5 C4 122.2(4) . . ?
C10 C5 C4 119.2(3) . . ?
C7 C6 C5 121.4(4) . . ?
C7 C6 H6 119.3 . . ?
C5 C6 H6 119.3 . . ?
C6 C7 C8 120.2(4) . . ?
C6 C7 H7 119.9 . . ?
C8 C7 H7 119.9 . . ?
C9 C8 C7 119.9(4) . . ?
C9 C8 H8 120.1 . . ?
C7 C8 H8 120.1 . . ?
C8 C9 C10 121.4(4) . . ?
C8 C9 H9 119.3 . . ?
C10 C9 H9 119.3 . . ?
C9 C10 C5 118.6(4) . . ?
C9 C10 C11 120.5(4) . . ?
C5 C10 C11 120.9(3) . . ?
C12 C11 C16 117.3(4) . . ?
C12 C11 C10 122.5(3) . . ?
C16 C11 C10 120.1(4) . . ?
C13 C12 C11 121.3(4) . . ?
C13 C12 H12 119.3 . . ?
C11 C12 H12 119.3 . . ?
C12 C13 C14 120.6(4) . . ?
C12 C13 H13 119.7 . . ?
C14 C13 H13 119.7 . . ?
C15 C14 C13 119.4(4) . . ?
C15 C14 H14 120.3 . . ?
C13 C14 H14 120.3 . . ?
C14 C15 C16 121.0(4) . . ?
C14 C15 H15 119.5 . . ?
C16 C15 H15 119.5 . . ?
C15 C16 C11 120.4(4) . . ?
C15 C16 C17 118.7(3) . . ?
C11 C16 C17 120.9(3) . . ?
O1 C17 C16 119.3(3) . . ?
O1 C17 C4 121.8(4) . . ?
C16 C17 C4 118.9(3) . . ?
O2 C21 C22 104.8(4) . . ?
O2 C21 H21A 110.8 . . ?
C22 C21 H21A 110.8 . . ?
O2 C21 H21B 110.8 . . ?
C22 C21 H21B 110.8 . . ?
H21A C21 H21B 108.9 . . ?
C21 C22 C23 103.1(4) . . ?
C21 C22 H22A 111.1 . . ?
C23 C22 H22A 111.1 . . ?
C21 C22 H22B 111.1 . . ?
C23 C22 H22B 111.1 . . ?
H22A C22 H22B 109.1 . . ?
C24 C23 C22 104.1(4) . . ?
C24 C23 H23A 110.9 . . ?
C22 C23 H23A 110.9 . . ?
C24 C23 H23B 110.9 . . ?
C22 C23 H23B 110.9 . . ?
H23A C23 H23B 109.0 . . ?
O2 C24 C23 107.5(4) . . ?
O2 C24 H24A 110.2 . . ?
C23 C24 H24A 110.2 . . ?
O2 C24 H24B 110.2 . . ?
C23 C24 H24B 110.2 . . ?
H24A C24 H24B 108.5 . . ?
 
loop_
 _geom_torsion_atom_site_label_1
 _geom_torsion_atom_site_label_2
 _geom_torsion_atom_site_label_3
 _geom_torsion_atom_site_label_4
 _geom_torsion
 _geom_torsion_site_symmetry_1
 _geom_torsion_site_symmetry_2
 _geom_torsion_site_symmetry_3
 _geom_torsion_site_symmetry_4
 _geom_torsion_publ_flag
C1 N2 N3 C4 -176.3(3) . . . . ?
C1 N2 N3 Zn 7.7(4) . . . . ?
C2 N1 C1 N2 179.6(4) . . . . ?
C2 N1 C1 S -1.6(6) . . . . ?
N3 N2 C1 N1 179.6(3) . . . . ?
N3 N2 C1 S 0.8(5) . . . . ?
Zn S C1 N1 174.5(3) . . . . ?
Zn S C1 N2 -6.8(4) . . . . ?
C1 N1 C2 C3 161.6(4) . . . . ?
N2 N3 C4 C17 -177.6(3) . . . . ?
Zn N3 C4 C17 -1.5(4) . . . . ?
N2 N3 C4 C5 4.1(6) . . . . ?
Zn N3 C4 C5 -179.8(3) . . . . ?
N3 C4 C5 C6 3.9(6) . . . . ?
C17 C4 C5 C6 -174.3(3) . . . . ?
N3 C4 C5 C10 -177.0(4) . . . . ?
C17 C4 C5 C10 4.8(5) . . . . ?
C10 C5 C6 C7 -0.9(6) . . . . ?
C4 C5 C6 C7 178.3(4) . . . . ?
C5 C6 C7 C8 1.4(6) . . . . ?
C6 C7 C8 C9 -1.0(6) . . . . ?
C7 C8 C9 C10 0.2(6) . . . . ?
C8 C9 C10 C5 0.2(6) . . . . ?
C8 C9 C10 C11 -177.8(4) . . . . ?
C6 C5 C10 C9 0.1(5) . . . . ?
C4 C5 C10 C9 -179.1(3) . . . . ?
C6 C5 C10 C11 178.1(3) . . . . ?
C4 C5 C10 C11 -1.1(5) . . . . ?
C9 C10 C11 C12 -4.2(6) . . . . ?
C5 C10 C11 C12 177.8(4) . . . . ?
C9 C10 C11 C16 175.3(3) . . . . ?
C5 C10 C11 C16 -2.7(5) . . . . ?
C16 C11 C12 C13 -1.0(6) . . . . ?
C10 C11 C12 C13 178.5(4) . . . . ?
C11 C12 C13 C14 0.1(7) . . . . ?
C12 C13 C14 C15 0.8(7) . . . . ?
C13 C14 C15 C16 -0.9(6) . . . . ?
C14 C15 C16 C11 0.0(6) . . . . ?
C14 C15 C16 C17 178.8(4) . . . . ?
C12 C11 C16 C15 0.9(5) . . . . ?
C10 C11 C16 C15 -178.6(3) . . . . ?
C12 C11 C16 C17 -177.8(3) . . . . ?
C10 C11 C16 C17 2.7(5) . . . . ?
Zn O1 C17 C16 -173.9(2) . . . . ?
Zn O1 C17 C4 5.7(4) . . . . ?
C15 C16 C17 O1 1.9(5) . . . . ?
C11 C16 C17 O1 -179.3(3) . . . . ?
C15 C16 C17 C4 -177.6(3) . . . . ?
C11 C16 C17 C4 1.1(5) . . . . ?
N3 C4 C17 O1 -2.9(5) . . . . ?
C5 C4 C17 O1 175.6(3) . . . . ?
N3 C4 C17 C16 176.6(3) . . . . ?
C5 C4 C17 C16 -4.9(5) . . . . ?
C24 O2 C21 C22 31.2(5) . . . . ?
O2 C21 C22 C23 -34.2(6) . . . . ?
C21 C22 C23 C24 24.7(6) . . . . ?
C21 O2 C24 C23 -15.0(5) . . . . ?
C22 C23 C24 O2 -7.0(6) . . . . ?
 
loop_
 _geom_hbond_atom_site_label_D 
 _geom_hbond_atom_site_label_H 
 _geom_hbond_atom_site_label_A 
 _geom_hbond_distance_DH 
 _geom_hbond_distance_HA 
 _geom_hbond_distance_DA 
 _geom_hbond_angle_DHA 
 _geom_hbond_site_symmetry_A 
 _geom_hbond_publ_flag
N1 H1 O2  0.93(5) 2.01(5) 2.896(5) 158(4) . yes
 
_refine_diff_density_max    0.399
_refine_diff_density_min   -0.286
_refine_diff_density_rms    0.069

_shelx_res_file
;
TITL shelxt_a.res in C2/c
    ox5472.res
    created by SHELXL-2018/1 at 13:23:23 on 17-Apr-2018
CELL  0.71073  17.0510  22.4300   9.9820   90.000   94.421   90.000
ZERR     4.00   0.0050   0.0050   0.0050    0.000    0.005    0.000
LATT   7
SYMM  - X,   Y, 1/2 - Z
SFAC  C    H    N    O    S    ZN
UNIT 168 176 24 16 8 4
ACTA
FMAP   2
PLAN   10
BOND   $H
HTAB N1 O2
CONF
SIZE 0.2 0.2 0.2
LIST   4
L.S.  10
WGHT    0.045600    5.184600
FVAR       0.10357
ZN    6    0.500000    0.310001    0.250000    10.50000    0.02623    0.04362 =
         0.04618    0.00000   -0.00650    0.00000
S     5    0.495263    0.379708    0.435347    11.00000    0.02901    0.05377 =
         0.05099   -0.00640   -0.00250    0.00308
O1    4    0.549221    0.240396    0.140066    11.00000    0.02893    0.05352 =
         0.05424   -0.00563   -0.00754    0.00166
O2    4    0.793382    0.447692    0.589212    11.00000    0.04647    0.09368 =
         0.05768    0.00856   -0.00587   -0.00556
N1    3    0.627107    0.419866    0.559565    11.00000    0.03418    0.04506 =
         0.04655   -0.00803   -0.00590    0.00694
H1    2    0.681415    0.418425    0.575845    11.00000    0.07188
N2    3    0.650676    0.348527    0.411834    11.00000    0.02986    0.03617 =
         0.03832   -0.00086   -0.00038    0.00001
N3    3    0.621680    0.310235    0.320766    11.00000    0.02853    0.02970 =
         0.03800   -0.00152   -0.00101   -0.00104
C1    1    0.594449    0.382387    0.467941    11.00000    0.03087    0.03968 =
         0.03477    0.00394    0.00015    0.00104
C2    1    0.583455    0.461866    0.636084    11.00000    0.06228    0.08383 =
         0.07186   -0.03404   -0.01706    0.02543
AFIX  23
H2A   2    0.535911    0.442715    0.661992    11.00000   -1.20000
H2B   2    0.567940    0.495582    0.579225    11.00000   -1.20000
AFIX   0
C3    1    0.629121    0.483783    0.758126    11.00000    0.06519    0.06200 =
         0.04931   -0.01409    0.00458   -0.00137
AFIX 137
H3A   2    0.678098    0.500162    0.733965    11.00000   -1.50000
H3B   2    0.639296    0.451329    0.819725    11.00000   -1.50000
H3C   2    0.599621    0.514088    0.799935    11.00000   -1.50000
AFIX   0
C4    1    0.667767    0.271838    0.261976    11.00000    0.02791    0.03550 =
         0.03351    0.00953   -0.00583   -0.00409
C5    1    0.752966    0.261493    0.288783    11.00000    0.03018    0.03299 =
         0.03534    0.00914   -0.00003    0.00231
C6    1    0.798018    0.291097    0.392865    11.00000    0.02651    0.04126 =
         0.04033    0.00242    0.00102    0.00151
AFIX  43
H6    2    0.773810    0.318887    0.445184    11.00000   -1.20000
AFIX   0
C7    1    0.876698    0.279802    0.418585    11.00000    0.03284    0.05124 =
         0.04384    0.00590   -0.00441    0.00295
AFIX  43
H7    2    0.905009    0.299244    0.488998    11.00000   -1.20000
AFIX   0
C8    1    0.914094    0.239610    0.340208    11.00000    0.02970    0.05465 =
         0.04997    0.01261   -0.00156    0.00654
AFIX  43
H8    2    0.967682    0.232461    0.356903    11.00000   -1.20000
AFIX   0
C9    1    0.871763    0.210088    0.237077    11.00000    0.03388    0.04746 =
         0.04710    0.00822    0.00508    0.01219
AFIX  43
H9    2    0.897354    0.183002    0.184980    11.00000   -1.20000
AFIX   0
C10   1    0.790799    0.220102    0.209149    11.00000    0.03265    0.03657 =
         0.03449    0.00910    0.00753    0.00251
C11   1    0.746071    0.186479    0.101528    11.00000    0.03772    0.03174 =
         0.03377    0.00809    0.00547    0.00545
C12   1    0.782041    0.146462    0.017390    11.00000    0.04711    0.04704 =
         0.04506    0.00447    0.00839    0.01161
AFIX  43
H12   2    0.836287    0.141303    0.027803    11.00000   -1.20000
AFIX   0
C13   1    0.738563    0.114568   -0.080584    11.00000    0.06376    0.05206 =
         0.04625   -0.00675    0.01275    0.01309
AFIX  43
H13   2    0.763786    0.088238   -0.135008    11.00000   -1.20000
AFIX   0
C14   1    0.657839    0.121427   -0.098507    11.00000    0.06481    0.04398 =
         0.04441   -0.00476    0.00472    0.00110
AFIX  43
H14   2    0.628691    0.099487   -0.163871    11.00000   -1.20000
AFIX   0
C15   1    0.621312    0.160726   -0.019312    11.00000    0.04794    0.03657 =
         0.04460    0.00704   -0.00221    0.00003
AFIX  43
H15   2    0.567118    0.165803   -0.032042    11.00000   -1.20000
AFIX   0
C16   1    0.664272    0.193503    0.080817    11.00000    0.04298    0.02538 =
         0.03538    0.00732    0.00134   -0.00019
C17   1    0.622620    0.235625    0.160416    11.00000    0.03461    0.03294 =
         0.03302    0.00544    0.00073   -0.00214
C21   1    0.853597    0.415157    0.662483    11.00000    0.07040    0.06405 =
         0.04868    0.00596   -0.00631    0.00136
AFIX  23
H21A  2    0.846486    0.372641    0.648529    11.00000   -1.20000
H21B  2    0.853854    0.423567    0.757836    11.00000   -1.20000
AFIX   0
C22   1    0.927994    0.435854    0.608481    11.00000    0.04370    0.11703 =
         0.06961   -0.01171   -0.01189   -0.00432
AFIX  23
H22A  2    0.968436    0.405425    0.618709    11.00000   -1.20000
H22B  2    0.947223    0.471985    0.653191    11.00000   -1.20000
AFIX   0
C23   1    0.903781    0.447298    0.462139    11.00000    0.06494    0.12766 =
         0.05606    0.01231    0.00340   -0.03867
AFIX  23
H23A  2    0.931430    0.481472    0.429327    11.00000   -1.20000
H23B  2    0.914365    0.412813    0.407736    11.00000   -1.20000
AFIX   0
C24   1    0.816868    0.459217    0.459485    11.00000    0.07121    0.06301 =
         0.05180    0.00758   -0.00725   -0.00393
AFIX  23
H24A  2    0.805809    0.500355    0.434715    11.00000   -1.20000
H24B  2    0.788523    0.433518    0.394289    11.00000   -1.20000
AFIX   0
HKLF    4


REM  shelxt_a.res in C2/c
REM R1 =  0.0620 for    2266 Fo > 4sig(Fo)  and  0.1443 for all    4109 data
REM    254 parameters refined using      0 restraints

END

WGHT      0.0456      5.1845

REM Highest difference peak  0.399,  deepest hole -0.286,  1-sigma level  0.069
Q1    1   1.0000  0.4291  0.7500  10.50000  0.05    0.40
Q2    1   1.0174  0.1885  0.4118  11.00000  0.05    0.33
Q3    1   0.9932  0.4987  0.4169  11.00000  0.05    0.32
Q4    1   0.5004  0.3022  0.4673  11.00000  0.05    0.30
Q5    1   0.5115  0.3903  0.2875  11.00000  0.05    0.30
Q6    1   0.5345  0.4706  0.6005  11.00000  0.05    0.30
Q7    1   0.5045  0.2426  0.0650  11.00000  0.05    0.29
Q8    1   0.7924  0.4000  0.5807  11.00000  0.05    0.29
Q9    1   0.7501  0.3381  0.4618  11.00000  0.05    0.28
Q10   1   0.6549  0.2690  0.1831  11.00000  0.05    0.27
;
_shelx_res_checksum   37279

_shelx_hkl_file
;
   0   0   3    3.10    2.50
   0   0  -3    0.50    0.40
   0   0  -4    3.60    1.60
   0   0  -5   -0.60    1.60
   0   0  -6  333.20   12.20
   0   0  -7   -3.30    2.20
   0   0  -8   -1.90    2.70
   0   0  -9   -0.90    2.40
   0   0 -10    7.70    3.00
   0   0 -11    0.30    3.10
   0   0 -12   13.70    4.80
   0   2 -12    1.30    4.00
   0   2 -11    9.10    3.70
   0   2 -10    1.20    2.70
   0   2  -9   -0.80    2.80
   0   2  -8   11.10    2.50
   0   2  -7   -1.90    1.90
   0   2  -6    6.00    0.70
   0  -2   6    2.40    1.80
   0   2  -5  236.10    6.10
   0  -2   5  238.00    9.50
   0   2  -4   15.60    1.00
   0  -2   4   12.10    1.80
   0   2  -3   54.70    1.90
   0  -2   3   53.60    1.80
   0  -2  -4   15.10    1.90
   0  -2  -5  238.80    9.40
   0  -2  -6    4.10    1.70
   0  -2  -7    0.50    1.80
   0  -2  -8   16.80    2.70
   0  -2  -9    0.60    2.30
   0  -2 -10   -3.40    2.50
   0  -2 -11   -0.10    2.90
   0  -2 -12   18.90    5.10
   0   4 -12    4.20    4.20
   0   4 -11    4.60    4.00
   0   4 -10   -0.50    2.60
   0   4  -9    6.40    2.60
   0   4  -8   25.30    1.40
   0  -4   8   39.20    4.10
   0   4  -7   39.60    1.80
   0  -4   7   39.20    3.50
   0   4  -6   13.60    1.20
   0  -4   6   12.40    2.60
   0   4  -5   18.50    1.20
   0  -4   5   18.10    2.40
   0   4  -4   -0.20    0.80
   0  -4   4    0.60    0.80
   0   4  -3   21.90    1.30
   0  -4   3   23.90    1.30
   0   4  -2 1177.90   27.40
   0  -4   2 1200.50   28.00
   0   4   2 1196.40   38.70
   0  -4  -2 1200.20   27.30
   0   4   3   25.80    1.50
   0  -4  -3   18.20    1.70
   0  -4  -6   15.10    2.30
   0  -4  -7   43.90    3.40
   0  -4  -8   31.30    3.70
   0  -4  -9    4.80    2.60
   0  -4 -10    1.80    2.70
   0  -4 -11    4.40    2.20
   0  -4 -12   -2.40    4.90
   0   6 -12    0.90    4.70
   0   6 -11    6.20    4.40
   0   6 -10   -0.80    3.50
   0   6  -9   20.50    1.60
   0  -6   9   20.20    3.40
   0   6  -8   13.40    1.50
   0  -6   8   15.20    3.10
   0   6  -7    0.10    1.10
   0  -6   7    1.00    1.90
   0   6  -6   15.20    1.30
   0  -6   6   14.20    2.40
   0   6  -5    1.00    1.00
   0  -6   5    1.50    1.00
   0   6  -4  157.10    4.50
   0  -6   4  153.30    4.40
   0   6  -3  482.10   12.30
   0  -6   3  482.40   11.90
   0   6  -2    3.00    0.90
   0  -6   2    4.00    1.00
   0   6  -1  128.20    3.80
   0  -6   1  120.50    3.60
   0   6   0  113.80    4.80
   0  -6   0  101.70    4.20
   0   6   1  127.30    3.70
   0  -6  -1  134.30    5.40
   0   6   2    6.10    0.90
   0  -6  -2    4.80    0.70
   0   6   3  473.80   16.40
   0  -6  -3  490.10   11.50
   0   6   4  157.40    5.70
   0  -6  -4  160.20    6.20
   0   6   5    1.50    0.70
   0  -6  -5    2.70    1.50
   0  -6  -6   22.50    2.40
   0  -6  -7    1.10    1.40
   0  -6  -8   16.50    2.10
   0  -6  -9   23.10    2.50
   0  -6 -10   -0.30    2.00
   0  -6 -11   -5.10    2.70
   0  -6 -12    9.10    6.00
   0   8 -12    1.00    4.10
   0   8 -11    7.80    4.00
   0   8 -10    1.30    1.50
   0   8  -9    0.30    1.20
   0  -8   9   -2.70    2.70
   0   8  -8   13.40    1.50
   0  -8   8   14.30    3.20
   0   8  -7   26.60    1.90
   0  -8   7   22.30    3.40
   0   8  -6   16.70    1.40
   0  -8   6   14.50    1.30
   0   8  -5    4.90    1.10
   0  -8   5    3.40    1.10
   0   8  -4   19.90    1.60
   0  -8   4   20.10    1.60
   0   8  -3    3.00    1.00
   0  -8   3    0.30    1.00
   0   8  -2   48.00    2.10
   0  -8   2   48.30    2.00
   0   8  -1   -1.80    0.90
   0  -8   1    1.70    1.10
   0   8   0    8.40    1.60
   0  -8   0    7.40    1.70
   0   8   1   -1.70    0.80
   0  -8  -1    0.80    1.30
   0   8   2   49.30    1.90
   0  -8  -2   47.10    1.70
   0   8   3    0.10    0.80
   0  -8  -3   -0.60    0.80
   0   8   4   19.80    1.70
   0  -8  -4   20.80    1.80
   0   8   5    5.90    1.10
   0  -8  -5    2.00    1.50
   0   8   6   19.80    1.50
   0  -8  -6   17.00    2.20
   0  -8  -7   20.50    2.60
   0  -8  -8   14.00    1.90
   0  -8  -9    2.10    1.80
   0  -8 -10    3.10    2.20
   0  -8 -11    1.80    2.90
   0  -8 -12  -14.40    4.60
   0  10 -11   -1.80    3.70
   0  10 -10    1.60    1.80
   0  10  -9   24.00    2.20
   0 -10   9   22.30    3.80
   0  10  -8   -1.30    1.20
   0 -10   8    2.80    2.40
   0  10  -7    1.90    1.40
   0 -10   7   -1.90    1.90
   0  10  -6   78.80    3.20
   0 -10   6   78.10    3.30
   0  10  -5   51.00    2.40
   0 -10   5   53.00    2.50
   0  10  -4   25.80    1.60
   0 -10   4   28.20    2.00
   0  10  -3  390.20   10.10
   0 -10   3  386.10    9.90
   0  10  -2  112.10    3.90
   0 -10   2  108.00    3.60
   0  10  -1   -0.10    1.70
   0 -10   1    2.80    1.10
   0  10   0   17.40    1.90
   0 -10   0   13.90    1.40
   0  10   1    1.70    0.90
   0 -10  -1    2.10    1.80
   0  10   2  107.70    3.40
   0 -10  -2  111.30    4.90
   0  10   3  412.10   10.60
   0 -10  -3  393.60    9.80
   0  10   4   28.00    2.10
   0 -10  -4   25.10    1.40
   0  10   5   50.40    3.10
   0 -10  -5   48.20    3.00
   0  10   6   76.90    3.70
   0 -10  -6   72.90    4.30
   0  10   7    1.30    1.10
   0 -10  -7   -0.50    1.60
   0 -10  -8    1.40    2.00
   0 -10  -9   20.00    2.40
   0 -10 -10    2.50    2.00
   0 -10 -11   -1.40    2.80
   0  12 -11    3.70    4.30
   0  12 -10   -6.70    2.00
   0  12  -9    8.10    2.20
   0 -12   9    8.40    3.50
   0  12  -8    3.80    1.80
   0 -12   8    5.00    3.30
   0  12  -7    1.10    1.60
   0 -12   7    3.20    2.40
   0  12  -6   59.20    3.00
   0 -12   6   56.80    3.00
   0  12  -5    2.20    1.20
   0 -12   5    1.20    1.20
   0  12  -4   -0.30    1.10
   0 -12   4   -0.70    1.10
   0  12  -3   13.40    1.40
   0 -12   3    9.40    1.30
   0  12  -2   25.30    1.80
   0 -12   2   23.70    1.70
   0  12  -1   93.10    4.80
   0 -12   1   92.00    3.20
   0  12   0   89.70    5.00
   0 -12   0  101.80    3.60
   0  12   1   92.40    3.30
   0 -12  -1   97.40    4.90
   0  12   2   21.50    1.40
   0 -12  -2   21.60    2.00
   0  12   3   13.40    1.20
   0 -12  -3   11.70    1.60
   0  12   4   -0.60    1.30
   0 -12  -4    0.80    0.80
   0  12   5    1.00    1.40
   0 -12  -5   -1.40    1.20
   0  12   6   57.50    3.50
   0 -12  -6   59.90    4.10
   0  12   7    1.70    1.30
   0 -12  -7    2.60    1.70
   0  12   8    3.20    1.20
   0 -12  -8    1.90    2.00
   0 -12  -9    3.30    2.40
   0 -12 -10   -1.60    2.60
   0 -12 -11    2.90    2.80
   0  14 -11    8.20    4.30
   0  14 -10    7.40    4.60
   0  14  -9    6.80    2.30
   0  14  -8   -1.70    1.70
   0 -14   8   -3.20    3.10
   0  14  -7    2.10    1.70
   0 -14   7    2.60    2.40
   0  14  -6    0.90    1.40
   0 -14   6    0.90    1.40
   0  14  -5    9.20    1.80
   0 -14   5   11.30    1.70
   0  14  -4   -0.20    1.20
   0 -14   4   -0.60    1.30
   0  14  -3    1.00    1.20
   0 -14   3   -0.30    1.30
   0  14  -2    2.60    1.60
   0 -14   2    1.40    1.60
   0  14  -1   91.10    5.50
   0 -14   1   94.30    3.60
   0  14   0   23.20    2.60
   0 -14   0   27.90    1.90
   0  14   1   94.70    3.70
   0 -14  -1   86.50    5.10
   0  14   2    1.70    1.00
   0 -14  -2    1.00    1.80
   0  14   3    0.40    1.00
   0 -14  -3   -0.70    1.30
   0  14   4    0.40    1.00
   0 -14  -4    1.00    1.00
   0  14   5    7.60    2.00
   0 -14  -5    9.50    1.80
   0  14   6    1.20    1.50
   0 -14  -6   -0.10    1.60
   0  14   7    2.40    1.70
   0 -14  -7    3.00    1.90
   0  14   8    2.00    1.40
   0 -14  -8    3.30    2.20
   0 -14  -9    5.00    2.90
   0 -14 -10   -7.80    3.60
   0 -14 -11    6.30    4.40
   0  16 -10    6.20    3.90
   0  16  -9   -1.50    2.30
   0  16  -8   -2.60    2.00
   0  16  -7    2.20    1.90
   0 -16   7    1.20    2.70
   0  16  -6   20.10    2.50
   0 -16   6   18.50    3.10
   0  16  -5   63.50    3.70
   0 -16   5   68.40    3.70
   0  16  -4   -0.10    1.50
   0 -16   4    1.90    1.50
   0  16  -3    1.00    1.70
   0 -16   3    3.40    1.40
   0  16  -2    5.80    2.20
   0 -16   2    3.30    1.30
   0  16  -1    0.00    1.60
   0 -16   1    3.20    1.30
   0  16   0   86.30    6.20
   0 -16   0   91.60    3.70
   0  16   1    0.80    1.10
   0 -16  -1    1.60    1.50
   0  16   2    2.70    1.20
   0 -16  -2    2.00    2.10
   0  16   3    1.70    1.20
   0 -16  -3   -0.90    2.00
   0  16   4   -1.60    1.00
   0  16   5   48.60    4.40
   0 -16  -5   54.80    3.80
   0  16   6   18.20    2.30
   0 -16  -6   20.70    2.40
   0  16   7   -0.90    1.70
   0 -16  -7   -3.40    1.60
   0  16   8    1.80    1.90
   0 -16  -8   -1.70    2.00
   0  16   9    1.90    1.80
   0 -16  -9    1.40    2.70
   0  18  -9    1.90    2.70
   0  18  -8    0.80    2.70
   0  18  -7    1.80    2.30
   0  18  -6   -3.00    1.90
   0 -18   6    7.60    3.00
   0  18  -5   24.60    2.60
   0 -18   5   24.50    2.50
   0  18  -4    1.90    1.50
   0 -18   4    0.20    1.80
   0  18  -3   10.80    2.90
   0 -18   3   10.40    1.80
   0  18  -2   17.30    2.80
   0 -18   2   28.40    2.40
   0  18  -1    4.50    2.50
   0 -18   1    6.50    1.50
   0  18   0    2.40    1.50
   0 -18   0    6.90    1.70
   0  18   1    1.80    1.20
   0 -18  -1    3.50    1.50
   0  18   2   22.70    2.00
   0 -18  -2   20.90    2.80
   0  18   3    9.60    1.50
   0 -18  -3   11.30    2.40
   0  18   4    1.40    1.20
   0  18   5   22.20    3.30
   0  18   6    0.10    2.20
   0  18   7   -1.90    2.00
   0 -18  -7    0.90    1.90
   0  18   8    8.50    2.50
   0 -18  -8    2.30    2.70
   0  20  -9    7.10    4.10
   0  20  -8    7.50    3.00
   0  20  -7    0.30    3.10
   0  20  -6    3.30    2.50
   0  20  -5    8.10    2.10
   0 -20   5    5.50    2.90
   0  20  -4   -2.30    3.00
   0 -20   4    3.60    1.80
   0  20  -3  141.00    9.90
   0 -20   3  140.10    7.10
   0  20  -2    3.20    2.60
   0 -20   2    0.90    1.60
   0  20  -1    1.80    2.80
   0 -20   1    2.50    1.60
   0  20   0   -2.50    1.50
   0 -20   0   -1.70    1.60
   0  20   1    2.40    1.20
   0 -20  -1   -1.00    2.40
   0  20   2    2.30    1.30
   0 -20  -2   -2.60    2.10
   0  20   3  141.50    6.10
   0  20   4    1.10    1.20
   0  20   5   10.80    3.30
   0  20   6   -0.70    2.70
   0  20   7   -1.90    2.40
   0  20   8    0.20    2.60
   0  22  -8   -0.80    3.80
   0  22  -7    4.70    4.60
   0  22  -6    2.10    3.80
   0  22  -4   -6.10    3.00
   0 -22   4   -0.70    2.90
   0  22  -3   54.60    5.90
   0 -22   3   39.10    3.70
   0  22  -2   11.30    3.40
   0 -22   2   15.00    2.60
   0  22  -1    5.40    3.50
   0 -22   1    4.60    1.90
   0  22   0   -0.90    1.60
   0 -22   0    6.00    2.20
   0  22   1    7.00    1.90
   0 -22  -1    1.90    2.10
   0  22   2   15.80    2.20
   0 -22  -2   13.00    3.80
   0  22   3   55.30    3.40
   0  22   4   -0.80    1.40
   0  22   5    0.10    3.90
   0  22   6   -0.60    3.10
   0  22   7    1.30    3.20
   0  24  -1    0.90    2.30
   0  24   0    7.20    2.40
   0  24   1    6.60    2.20
   0  24   2   25.90    2.80
   0  24   3   -4.70    2.20
   0  24   4    2.20    2.20
   0  24   5    4.60    4.10
   0  24   6    6.00    4.00
   0  26  -1    4.00    2.90
   0  26   0   53.40    5.30
   0  26   1    3.30    3.10
   0  26   2   -0.60    3.00
   0  26   3    1.70    2.50
   0  26   4   -1.90    2.60
   0  28  -2   -0.40    4.30
   0  28  -1    2.80    4.20
   0  28   0   10.60    4.10
   0  28   1    8.20    3.40
  -1  27   2    3.40    3.00
  -1  27   1    7.80    3.10
  -1  27   0    9.90    3.60
  -1  27  -1    7.40    3.30
  -1  25   3    5.40    2.40
   1 -25  -2   10.60    3.90
  -1  25   2   14.20    3.30
   1 -25  -1    5.20    4.60
  -1  25   1    5.80    2.90
   1 -25   0    9.60    3.80
  -1  25   0    0.20    2.30
   1 -25   1   31.90    5.10
  -1  25  -1   17.60    3.30
   1 -25   2   -0.40    3.40
   1 -25   3    3.70    5.10
  -1  23   7    1.70    3.80
  -1  23   6   -1.80    3.00
  -1  23   5    4.20    3.80
  -1  23   4    0.50    3.40
   1 -23  -3   10.90    3.50
  -1  23   3    6.50    1.70
   1 -23  -2    4.50    2.20
  -1  23   2   13.10    2.20
   1 -23  -1    2.80    2.30
  -1  23   1    4.90    2.00
   1 -23   0    1.60    2.00
  -1  23   0    5.00    1.80
   1 -23   1   14.40    2.70
  -1  23  -1    8.10    3.40
   1 -23   2    1.60    2.10
  -1  23  -2   -0.30    3.20
   1 -23   3   -0.90    3.90
   1 -23   4   -2.30    3.90
   1 -23   5    1.00    3.70
  -1  23  -7   -0.90    4.70
  -1  21   8    7.00    2.90
  -1  21   7    0.40    2.50
  -1  21   6   -1.20    3.10
  -1  21   5    1.20    2.90
   1 -21  -4    0.90    2.60
  -1  21   4    2.10    3.00
  -1  21   3   -0.80    1.40
   1 -21  -2   50.00    3.50
  -1  21   2   52.10    3.20
   1 -21  -1    1.30    1.70
  -1  21   1    1.40    1.50
   1 -21   0    3.40    1.80
  -1  21   0   -1.60    1.60
   1 -21   1   -1.60    1.70
  -1  21  -1   -4.10    2.50
   1 -21   2    1.30    1.90
  -1  21  -2    6.40    3.30
   1 -21   3    6.30    2.10
  -1  21  -3   10.40    3.80
   1 -21   4    8.80    2.40
  -1  21  -4   11.90    3.50
   1 -21   5    1.50    2.80
  -1  21  -5    6.80    4.10
   1 -21   6    1.60    2.80
  -1  21  -6    1.90    2.50
  -1  21  -7   -2.60    3.50
  -1  21  -8    8.90    4.40
  -1  19   8   -3.80    2.30
  -1  19   7    5.20    2.30
  -1  19   6    4.80    2.30
  -1  19   5   -1.60    2.10
   1 -19  -4   14.70    2.70
  -1  19   4   20.30    3.40
   1 -19  -3   40.80    4.30
  -1  19   3   30.90    2.20
   1 -19  -2    4.10    2.10
  -1  19   2    3.00    1.30
   1 -19  -1   11.50    2.00
  -1  19   1   10.50    1.50
   1 -19   0   16.60    2.00
  -1  19   0   18.10    1.90
   1 -19   1    2.50    1.50
  -1  19  -1    3.70    2.40
   1 -19   2    1.30    1.50
  -1  19  -2    3.20    2.50
   1 -19   3    4.30    1.60
  -1  19  -3    6.40    2.60
   1 -19   4    5.00    1.80
  -1  19  -4    2.50    3.60
   1 -19   5   -0.50    1.70
  -1  19  -5    1.60    2.00
   1 -19   6    3.60    2.10
  -1  19  -6    7.20    2.30
  -1  19  -7    1.30    2.40
  -1  19  -8    1.10    2.70
  -1  19  -9    3.90    2.90
  -1  17   9    1.70    2.10
   1 -17  -8    6.70    2.70
  -1  17   8   11.50    2.30
   1 -17  -7    1.20    1.90
  -1  17   7    0.90    2.00
   1 -17  -6    3.30    1.60
  -1  17   6    1.30    1.80
   1 -17  -5   52.20    4.50
  -1  17   5   48.70    4.50
   1 -17  -4   21.60    2.80
  -1  17   4   24.00    3.00
   1 -17  -3   12.30    2.60
  -1  17   3    7.60    1.20
   1 -17  -2    3.40    3.20
  -1  17   2    4.90    1.10
   1 -17  -1   21.60    2.00
  -1  17   1   17.50    1.70
   1 -17   0    1.10    1.50
  -1  17   0    2.10    1.70
   1 -17   1   82.50    3.90
  -1  17  -1   84.30    6.30
   1 -17   2    0.80    1.30
  -1  17  -2   -0.70    1.80
   1 -17   3    0.70    1.40
  -1  17  -3    1.30    2.10
   1 -17   4    1.80    1.60
  -1  17  -4    0.20    1.60
   1 -17   5   -2.60    1.50
  -1  17  -5    1.50    1.70
   1 -17   6    0.60    1.60
  -1  17  -6    1.70    1.70
   1 -17   7    3.10    1.80
  -1  17  -7    4.20    2.10
  -1  17  -8   -0.60    2.10
  -1  17  -9   12.90    3.10
  -1  17 -10    4.10    4.10
   1 -15  -9   -0.20    2.40
   1 -15  -8   -2.50    1.70
  -1  15   8    0.70    1.60
   1 -15  -7   -1.30    1.60
  -1  15   7   -1.10    1.70
   1 -15  -6   -0.40    1.20
  -1  15   6    0.90    1.90
   1 -15  -5  242.60    7.80
  -1  15   5  241.70   13.30
   1 -15  -4    4.70    2.00
  -1  15   4    9.20    2.10
   1 -15  -3    1.60    1.80
  -1  15   3    3.40    0.90
   1 -15  -2    4.60    1.70
  -1  15   2    2.90    0.90
   1 -15  -1   40.20    3.20
  -1  15   1   42.20    2.10
   1 -15   0   39.40    2.30
  -1  15   0   41.10    3.30
   1 -15   1  124.60    4.60
  -1  15  -1  114.80    7.10
   1 -15   2    3.40    1.30
  -1  15  -2    2.20    2.10
   1 -15   3    2.20    1.30
  -1  15  -3    0.50    1.20
   1 -15   4   25.40    2.30
  -1  15  -4   27.40    2.30
   1 -15   5    0.90    1.30
  -1  15  -5    2.60    1.50
   1 -15   6    3.00    1.70
  -1  15  -6    3.30    1.70
   1 -15   7    7.60    1.80
  -1  15  -7    9.40    1.90
   1 -15   8    5.80    3.00
  -1  15  -8    2.40    1.90
  -1  15  -9    1.60    2.10
  -1  15 -10   10.10    4.00
   1 -13 -11   -2.10    3.90
   1 -13 -10    5.10    3.20
   1 -13  -9   -2.00    2.00
   1 -13  -8    3.20    1.80
  -1  13   8    1.90    1.40
   1 -13  -7   -1.10    1.60
  -1  13   7    0.00    1.40
   1 -13  -6    4.30    1.50
  -1  13   6    6.30    1.80
   1 -13  -5    3.00    1.00
  -1  13   5    5.10    1.60
   1 -13  -4    2.60    0.90
  -1  13   4    2.90    1.70
   1 -13  -3   11.60    1.80
  -1  13   3   13.50    1.20
   1 -13  -2   13.70    2.00
  -1  13   2   14.80    1.20
   1 -13  -1    0.20    1.50
  -1  13   1    1.90    1.00
   1 -13   0  169.30    5.20
  -1  13   0  166.00    8.30
   1 -13   1   30.90    2.10
  -1  13  -1   29.90    2.60
   1 -13   2   28.50    1.80
  -1  13  -2   24.60    2.70
   1 -13   3    3.70    1.20
  -1  13  -3    3.00    1.20
   1 -13   4   19.40    1.80
  -1  13  -4   21.50    1.80
   1 -13   5   26.30    2.10
  -1  13  -5   32.50    2.30
   1 -13   6    0.30    1.40
  -1  13  -6    0.60    1.30
   1 -13   7    1.10    1.50
  -1  13  -7    2.50    1.50
   1 -13   8   12.70    3.30
  -1  13  -8   13.30    2.00
  -1  13  -9    0.20    1.80
  -1  13 -10    7.10    3.70
  -1  13 -11   -0.10    3.80
   1 -11 -11    5.00    2.70
   1 -11 -10   -3.20    2.40
   1 -11  -9   -2.40    2.20
   1 -11  -8    8.30    2.10
   1 -11  -7   60.30    4.30
  -1  11   7   74.60    3.70
   1 -11  -6    2.00    1.30
  -1  11   6    3.20    1.50
   1 -11  -5  140.60    4.50
  -1  11   5  149.10    6.40
   1 -11  -4    1.90    0.80
  -1  11   4    3.70    1.30
   1 -11  -3   16.20    1.10
  -1  11   3   17.20    1.20
   1 -11  -2   26.20    2.40
  -1  11   2   27.10    1.50
   1 -11  -1   -1.10    1.40
  -1  11   1    2.60    0.90
   1 -11   0   40.70    2.10
  -1  11   0   41.30    3.00
   1 -11   1   16.40    1.40
  -1  11  -1   10.40    1.80
   1 -11   2   49.10    2.40
  -1  11  -2   51.30    2.30
   1 -11   3    4.50    1.40
  -1  11  -3    2.30    1.30
   1 -11   4   20.90    1.70
  -1  11  -4   18.80    1.50
   1 -11   5   19.00    1.60
  -1  11  -5   19.50    1.60
   1 -11   6   48.50    2.60
  -1  11  -6   50.40    2.60
   1 -11   7    1.90    1.40
  -1  11  -7    2.10    1.50
   1 -11   8    0.80    2.30
  -1  11  -8   -0.20    1.60
   1 -11   9    1.00    3.00
  -1  11  -9    1.70    1.70
  -1  11 -10    7.30    2.00
  -1  11 -11    1.20    3.70
   1  -9 -12   11.70    6.00
   1  -9 -11   -0.30    2.70
   1  -9 -10    6.00    2.30
   1  -9  -9    0.90    1.70
   1  -9  -8   -0.10    2.00
   1  -9  -7    2.60    1.70
   1  -9  -6   12.20    1.90
  -1   9   6   16.10    1.50
   1  -9  -5   17.70    1.20
  -1   9   5   18.40    1.70
   1  -9  -4  100.50    3.10
  -1   9   4  104.60    4.70
   1  -9  -3  117.90    3.40
  -1   9   3  126.90    5.40
   1  -9  -2   17.70    1.90
  -1   9   2   20.80    1.30
   1  -9  -1   99.30    4.80
  -1   9   1   95.00    3.00
   1  -9   0   55.90    2.30
  -1   9   0   59.00    3.40
   1  -9   1   44.20    1.90
  -1   9  -1   38.50    2.70
   1  -9   2   90.30    3.10
  -1   9  -2   89.30    3.10
   1  -9   3  142.30    4.30
  -1   9  -3  137.60    4.20
   1  -9   4    6.10    1.10
  -1   9  -4    3.80    1.10
   1  -9   5    2.30    1.10
  -1   9  -5   -0.60    1.00
   1  -9   6    1.10    1.20
  -1   9  -6    1.30    1.10
   1  -9   7   44.50    2.50
  -1   9  -7   43.40    2.30
   1  -9   8   12.30    3.00
  -1   9  -8   12.10    1.60
   1  -9   9   18.90    3.70
  -1   9  -9   17.70    2.00
  -1   9 -10    0.30    1.50
  -1   9 -11    2.80    4.50
  -1   9 -12   -7.40    4.40
   1  -7 -12    6.20    4.40
   1  -7 -11   -3.00    2.30
   1  -7 -10   -1.10    2.10
   1  -7  -9    2.70    1.70
   1  -7  -8   32.60    2.60
   1  -7  -7   30.50    3.00
   1  -7  -6   -3.20    1.40
  -1   7   6    2.30    0.90
   1  -7  -5    5.20    0.80
  -1   7   5    6.10    1.00
   1  -7  -4  175.60    4.70
  -1   7   4  170.70    6.40
   1  -7  -3  209.80    5.40
  -1   7   3  216.90    8.00
   1  -7  -2  279.80    7.00
  -1   7   2  286.00    7.30
   1  -7  -1   45.40    2.70
  -1   7   1   45.80    1.70
   1  -7   0   59.60    2.30
  -1   7   0   58.50    2.90
   1  -7   1   10.20    1.20
  -1   7  -1    9.70    1.10
   1  -7   2   69.70    2.40
  -1   7  -2   69.90    2.60
   1  -7   3  109.80    3.60
  -1   7  -3  101.50    3.20
   1  -7   4   25.00    1.50
  -1   7  -4   22.90    1.60
   1  -7   5   24.20    1.50
  -1   7  -5   27.30    1.50
   1  -7   6    2.20    1.10
  -1   7  -6    2.80    1.10
   1  -7   7   42.70    2.20
  -1   7  -7   42.90    2.30
   1  -7   8    0.20    2.30
  -1   7  -8    1.20    1.10
   1  -7   9    0.90    3.40
  -1   7  -9    0.50    1.10
   1  -7  10   -5.60    3.20
  -1   7 -10    2.60    2.80
  -1   7 -11    8.60    4.00
  -1   7 -12   -1.30    3.90
   1  -5 -12    7.60    5.70
   1  -5 -11    3.10    2.30
   1  -5 -10   -3.00    2.50
   1  -5  -9    5.60    2.40
   1  -5  -8  161.00    8.60
   1  -5  -7    5.20    2.00
   1  -5  -4   37.20    1.90
  -1   5   4   39.50    2.00
   1  -5  -3    3.90    0.80
  -1   5   3    3.50    1.00
   1  -5  -2 3054.40   67.30
  -1   5   2 3080.20   96.90
   1  -5  -1  213.80    7.90
  -1   5   1  211.40    8.10
   1  -5   1  801.00   19.30
  -1   5  -1  786.80   18.80
   1  -5   2   27.70    1.30
  -1   5  -2   26.50    1.40
   1  -5   3   81.40    2.80
  -1   5  -3   80.70    2.80
   1  -5   4  110.10    3.40
  -1   5  -4  107.60    3.40
   1  -5   5   58.60    2.10
  -1   5  -5   59.00    2.30
   1  -5   6    2.20    1.00
  -1   5  -6    0.70    0.90
   1  -5   7   -1.90    1.80
  -1   5  -7   -0.80    0.90
   1  -5   8    5.00    2.50
  -1   5  -8    7.60    1.10
   1  -5   9    3.30    2.70
  -1   5  -9    4.10    2.50
  -1   5 -10    8.60    3.10
  -1   5 -11   -0.30    3.40
  -1   5 -12    5.90    4.30
   1  -3 -12    1.20    4.20
   1  -3 -11   -0.10    2.90
   1  -3 -10   10.10    3.00
   1  -3  -9   34.00    3.80
   1  -3  -8   10.60    2.50
   1  -3  -7    2.90    1.90
   1  -3  -6   42.40    3.30
   1  -3  -5    0.50    1.60
   1  -3  -4   72.50    2.50
   1  -3  -3   63.30    2.40
   1  -3   2  115.00    3.30
  -1   3  -2  117.90    3.40
   1  -3   3   71.10    2.40
  -1   3  -3   67.70    2.40
   1  -3   4  108.00    3.20
  -1   3  -4  111.60    3.40
   1  -3   5    7.90    0.90
  -1   3  -5    8.90    1.00
   1  -3   6   62.20    2.20
  -1   3  -6   59.20    2.10
   1  -3   7    1.80    1.80
  -1   3  -7    4.20    2.00
  -1   3  -8   12.70    2.50
  -1   3  -9   -0.10    2.50
  -1   3 -10   13.60    3.70
  -1   3 -11    2.70    3.20
  -1   3 -12    2.10    4.20
   1  -1 -12  -11.80    4.80
   1  -1 -11   15.80    3.70
   1  -1 -10   15.80    3.50
   1  -1  -9    0.70    2.40
   1  -1  -8    5.60    2.30
   1  -1  -7   32.00    2.90
   1  -1  -6   98.80    5.00
   1  -1  -5   22.10    2.40
   1  -1  -4   55.90    3.50
   1  -1  -3   46.20    1.40
   1  -1   3    2.40    0.60
  -1   1  -3    3.40    0.70
   1  -1   4   32.50    1.30
  -1   1  -4   32.80    2.50
   1  -1   5   37.30    1.40
  -1   1  -5   40.70    3.00
  -1   1  -6    1.30    1.80
  -1   1  -7    4.50    2.00
  -1   1  -8    1.40    2.20
  -1   1  -9   15.50    3.10
  -1   1 -10    4.90    2.70
  -1   1 -11    5.40    3.40
  -1   1 -12    9.60    5.40
   1   1 -12   -2.80    3.70
   1   1 -11   17.50    4.30
   1   1 -10   21.70    3.60
   1   1  -9    1.40    2.60
   1   1  -8    2.40    2.10
   1   1  -7   23.50    3.00
   1   1  -6  104.10    2.90
   1   1  -5   18.50    0.90
  -1  -1   5   16.90    2.10
   1   1  -4   58.70    1.90
  -1  -1   4   55.50    3.10
   1   1  -3   43.00    1.50
  -1  -1   3   47.90    2.70
   1   1   3    2.10    0.50
  -1  -1  -3    0.00    1.70
   1   1   4   36.60    1.30
  -1  -1  -4   28.90    2.60
  -1  -1  -5   45.80    3.10
  -1  -1  -6   -0.40    1.60
  -1  -1  -7    3.80    2.00
  -1  -1  -8   -0.90    2.10
  -1  -1  -9   10.00    2.80
  -1  -1 -10    3.10    2.70
  -1  -1 -11   -1.70    3.00
  -1  -1 -12   -3.40    4.20
   1   3 -12   -3.80    4.00
   1   3 -11    5.50    4.00
   1   3 -10    0.50    2.60
   1   3  -9   24.90    3.40
   1   3  -8    8.80    0.80
   1   3  -7    4.90    0.90
  -1  -3   7    4.20    2.10
   1   3  -6   38.00    1.60
  -1  -3   6   34.20    3.10
   1   3  -5    0.50    0.70
  -1  -3   5   -0.80    1.60
   1   3  -4   70.50    2.30
  -1  -3   4   81.70    4.00
   1   3  -3   67.10    2.20
  -1  -3   3   67.80    3.30
  -1  -3  -2  120.80    4.90
  -1  -3  -3   69.00    3.40
  -1  -3  -5   10.70    2.00
  -1  -3  -6   66.70    4.00
  -1  -3  -7   -0.80    1.80
  -1  -3  -8   15.90    2.60
  -1  -3  -9   -2.30    3.10
  -1  -3 -10   13.80    2.60
  -1  -3 -11   -0.20    2.30
  -1  -3 -12    3.00    4.60
   1   5 -12   -0.80    4.90
   1   5 -11   11.30    4.10
   1   5 -10    3.40    2.80
   1   5  -9    1.00    0.90
  -1  -5   9    5.30    2.90
   1   5  -8  165.40    5.20
  -1  -5   8  153.30    8.40
   1   5  -7    5.90    1.10
  -1  -5   7    4.90    2.00
   1   5  -6   11.50    1.20
  -1  -5   6   13.50    2.40
   1   5  -5  134.20    4.00
  -1  -5   5  141.60    6.00
   1   5  -4   33.50    1.70
  -1  -5   4   33.30    2.60
   1   5  -3    2.50    0.80
  -1  -5   3    2.50    1.40
   1   5  -2 3078.70   69.10
  -1  -5   2 3082.40   68.90
   1   5  -1  193.00    7.60
  -1  -5   1  208.70    8.10
   1   5   1  812.80   19.60
  -1  -5  -1  794.60   27.30
   1   5   2   26.10    1.20
  -1  -5  -2   21.80    1.70
   1   5   3   83.00    3.60
  -1  -5  -3   86.60    4.00
   1   5   4  109.30    4.40
  -1  -5  -4  117.50    5.10
   1   5   5   69.60    2.70
  -1  -5  -5   62.40    3.40
  -1  -5  -6    2.30    1.60
  -1  -5  -7    1.50    1.50
  -1  -5  -8    8.30    1.70
  -1  -5  -9    0.90    1.80
  -1  -5 -10    3.30    2.30
  -1  -5 -11   -2.10    2.50
  -1  -5 -12    2.20    4.60
   1   7 -12   -0.90    3.90
   1   7 -11    1.50    4.20
   1   7 -10    2.60    1.40
  -1  -7  10    2.50    3.10
   1   7  -9    4.30    1.30
  -1  -7   9    1.90    3.20
   1   7  -8   39.00    2.30
  -1  -7   8   46.70    4.40
   1   7  -7   33.20    1.90
  -1  -7   7   31.30    3.60
   1   7  -6    1.20    1.10
  -1  -7   6    1.30    1.80
   1   7  -5    5.10    1.20
  -1  -7   5    3.70    1.70
   1   7  -4  167.80    5.10
  -1  -7   4  184.20    7.40
   1   7  -3  212.90    5.90
  -1  -7   3  201.70    5.70
   1   7  -2  274.00    7.40
  -1  -7   2  282.70    7.60
   1   7  -1   46.20    1.90
  -1  -7   1   46.40    1.90
   1   7   0   57.70    3.20
  -1  -7   0   57.10    3.10
   1   7   1   10.60    1.00
  -1  -7  -1   12.50    1.70
   1   7   2   64.90    2.20
  -1  -7  -2   71.80    3.50
   1   7   3  104.00    3.30
  -1  -7  -3  101.70    4.30
   1   7   4   25.50    1.80
  -1  -7  -4   21.40    2.00
   1   7   5   22.70    1.50
  -1  -7  -5   20.80    1.90
   1   7   6    2.60    0.80
  -1  -7  -6    3.80    1.60
  -1  -7  -7   47.80    3.70
  -1  -7  -8   -1.60    1.50
  -1  -7  -9    3.10    1.80
  -1  -7 -10   -1.50    2.20
  -1  -7 -11    2.00    2.60
  -1  -7 -12   -4.90    4.50
   1   9 -12   -6.40    5.20
   1   9 -11   -0.60    3.90
   1   9 -10    7.90    1.80
   1   9  -9    6.50    1.60
  -1  -9   9    1.90    2.70
   1   9  -8    0.00    1.50
  -1  -9   8    1.90    2.40
   1   9  -7    0.90    1.30
  -1  -9   7    4.40    2.20
   1   9  -6   15.10    1.60
  -1  -9   6   18.00    2.40
   1   9  -5   18.80    1.50
  -1  -9   5   17.20    2.30
   1   9  -4  106.30    3.60
  -1  -9   4   96.40    3.20
   1   9  -3  117.40    3.80
  -1  -9   3  120.20    3.80
   1   9  -2   22.30    1.60
  -1  -9   2   21.20    1.50
   1   9  -1   96.70    4.40
  -1  -9   1   98.70    3.30
   1   9   0   58.50    3.20
  -1  -9   0   60.10    3.30
   1   9   1   40.90    1.80
  -1  -9  -1   43.80    2.90
   1   9   2   91.80    3.10
  -1  -9  -2   91.60    2.90
   1   9   3  142.10    4.30
  -1  -9  -3  137.40    5.70
   1   9   4    3.90    1.30
  -1  -9  -4    9.60    1.60
   1   9   5   -0.60    1.10
  -1  -9  -5    1.60    1.40
   1   9   6    1.20    1.00
  -1  -9  -6    2.00    1.60
   1   9   7   46.10    2.30
  -1  -9  -7   42.90    3.80
  -1  -9  -8    8.50    2.30
  -1  -9  -9   14.80    2.40
  -1  -9 -10    1.10    2.40
  -1  -9 -11    1.10    2.60
  -1  -9 -12    4.40    5.90
   1  11 -11   -2.90    4.80
   1  11 -10    0.50    1.90
   1  11  -9    1.80    1.70
  -1 -11   9   -6.00    2.90
   1  11  -8   11.00    1.80
  -1 -11   8    9.70    2.70
   1  11  -7   78.10    3.70
  -1 -11   7   75.70    5.70
   1  11  -6    5.70    1.50
  -1 -11   6    3.30    2.40
   1  11  -5  141.30    4.90
  -1 -11   5  141.70    6.40
   1  11  -4    2.10    1.20
  -1 -11   4    4.20    1.10
   1  11  -3   16.20    1.50
  -1 -11   3   14.70    1.40
   1  11  -2   26.00    1.70
  -1 -11   2   30.00    1.90
   1  11  -1    3.80    1.70
  -1 -11   1    0.70    1.20
   1  11   0   38.60    2.70
  -1 -11   0   44.00    2.30
   1  11   1   15.60    1.40
  -1 -11  -1   11.00    2.10
   1  11   2   48.60    2.10
  -1 -11  -2   50.50    3.20
   1  11   3    5.80    1.10
  -1 -11  -3    6.20    1.50
   1  11   4   23.30    1.50
  -1 -11  -4   20.40    2.00
   1  11   5   12.90    1.80
  -1 -11  -5   17.20    2.00
   1  11   6   51.20    3.20
  -1 -11  -6   49.00    3.70
   1  11   7    4.60    1.40
  -1 -11  -7    1.80    1.70
   1  11   8    0.90    1.00
  -1 -11  -8    0.90    2.10
  -1 -11  -9    3.60    2.60
  -1 -11 -10   10.20    3.80
  -1 -11 -11    2.00    2.60
   1  13 -11    6.60    4.10
   1  13 -10    6.90    4.10
   1  13  -9   -0.10    1.70
   1  13  -8    5.40    1.70
  -1 -13   8    5.10    3.40
   1  13  -7    3.00    1.60
  -1 -13   7    1.90    2.30
   1  13  -6    7.50    1.70
  -1 -13   6    1.50    2.00
   1  13  -5    6.30    1.40
  -1 -13   5    5.00    2.10
   1  13  -4    4.00    1.30
  -1 -13   4    4.90    1.30
   1  13  -3   12.30    1.50
  -1 -13   3   12.70    1.60
   1  13  -2    8.00    2.30
  -1 -13   2   12.50    1.40
   1  13  -1   -2.00    1.90
  -1 -13   1    0.80    1.20
   1  13   0  164.10    7.70
  -1 -13   0  161.00    4.90
   1  13   1   36.20    2.00
  -1 -13  -1   30.20    2.80
   1  13   2   33.00    1.80
  -1 -13  -2   28.00    2.40
   1  13   3    2.50    1.00
   1  13   4   19.70    1.60
  -1 -13  -4   23.90    2.10
   1  13   5   32.50    2.80
  -1 -13  -5   34.30    2.70
   1  13   6    3.40    1.60
  -1 -13  -6    1.00    1.70
   1  13   7   -2.00    1.20
  -1 -13  -7    1.20    1.90
   1  13   8   14.30    1.80
  -1 -13  -8   11.80    2.80
  -1 -13  -9    0.50    2.70
  -1 -13 -10    5.00    3.50
  -1 -13 -11   -0.20    2.80
   1  15 -10   -0.50    3.50
   1  15  -9   -3.10    2.10
   1  15  -8   -2.00    1.90
  -1 -15   8    1.80    3.10
   1  15  -7   -1.30    1.50
  -1 -15   7   -0.90    2.20
   1  15  -6    3.80    1.70
  -1 -15   6    3.80    2.30
   1  15  -5  250.40    8.90
  -1 -15   5  258.40   13.10
   1  15  -4    5.00    1.60
  -1 -15   4    3.70    1.40
   1  15  -3    0.90    1.10
  -1 -15   3    1.20    1.20
   1  15  -2    3.50    1.90
  -1 -15   2    5.80    1.40
   1  15  -1   41.10    3.60
  -1 -15   1   47.50    2.50
   1  15   0   39.80    3.60
  -1 -15   0   40.90    2.30
   1  15   1  134.70    4.90
  -1 -15  -1  121.70    6.30
   1  15   2    1.20    1.20
  -1 -15  -2    0.90    1.50
   1  15   3    4.00    1.30
   1  15   4   18.50    1.50
   1  15   5    0.60    1.70
  -1 -15  -5   -0.90    1.50
   1  15   6    1.70    1.60
  -1 -15  -6    5.30    1.80
   1  15   7    7.60    2.00
  -1 -15  -7    5.40    2.10
   1  15   8    1.10    1.60
  -1 -15  -8    1.30    2.30
   1  15   9    3.00    1.70
  -1 -15 -10    5.60    3.30
   1  17 -10    1.90    3.50
   1  17  -9    1.30    2.30
   1  17  -8   10.40    2.60
   1  17  -7    2.00    1.90
  -1 -17   7   -3.40    2.70
   1  17  -6    3.10    1.70
  -1 -17   6    1.80    2.50
   1  17  -5   51.70    3.30
  -1 -17   5   46.30    4.70
   1  17  -4   27.10    2.30
  -1 -17   4   25.80    3.30
   1  17  -3    8.50    2.40
  -1 -17   3    3.90    1.60
   1  17  -2    4.70    2.20
  -1 -17   2    5.00    1.60
   1  17  -1   21.00    3.00
  -1 -17   1   17.90    1.90
   1  17   0    2.70    1.30
  -1 -17   0    0.10    1.50
   1  17   1   82.20    3.70
  -1 -17  -1   80.60    3.80
   1  17   2    0.70    1.20
   1  17   3    1.10    1.40
   1  17   4    3.50    1.30
   1  17   5    1.90    1.80
   1  17   6    0.30    1.80
  -1 -17  -6   -1.10    1.60
   1  17   7    6.80    2.40
  -1 -17  -7    1.40    1.90
   1  17   8   -0.10    2.00
  -1 -17  -8    1.00    2.50
   1  17   9    7.00    2.10
  -1 -17  -9    4.40    2.90
   1  19  -9    0.40    3.10
   1  19  -8    2.60    2.80
   1  19  -7    5.60    2.70
   1  19  -6    5.80    2.50
  -1 -19   6    7.60    3.10
   1  19  -5   -1.60    1.70
  -1 -19   5    2.30    2.40
   1  19  -4   20.90    3.80
  -1 -19   4   22.70    3.70
   1  19  -3   35.00    4.50
  -1 -19   3   24.90    3.70
   1  19  -2    2.40    2.40
  -1 -19   2    1.50    1.40
   1  19  -1    7.70    2.40
  -1 -19   1    6.10    1.60
   1  19   0   17.50    1.90
  -1 -19   0   16.10    2.10
   1  19   1    3.20    1.30
  -1 -19  -1    2.50    2.40
   1  19   2   -0.10    1.20
   1  19   3    4.90    1.60
   1  19   4    5.40    1.40
   1  19   5   -0.60    2.30
   1  19   6    2.50    2.40
   1  19   7    2.20    2.50
  -1 -19  -7    9.30    2.70
   1  19   8   -6.00    2.30
  -1 -19  -8    1.80    2.50
   1  21  -8    7.20    4.80
   1  21  -7    1.80    3.60
   1  21  -6   -1.20    2.50
   1  21  -5   -2.70    3.70
   1  21  -4    1.60    3.10
  -1 -21   4    0.30    2.50
   1  21  -3    4.00    3.50
  -1 -21   3   -0.80    2.20
   1  21  -2   44.80    5.20
  -1 -21   2   51.20    5.20
   1  21  -1   -6.00    2.50
  -1 -21   1   -3.20    2.60
   1  21   0    1.70    1.60
  -1 -21   0    2.60    2.30
   1  21   1    0.70    1.60
  -1 -21  -1   -2.50    2.30
   1  21   2    4.70    2.00
  -1 -21  -2    4.90    2.50
   1  21   3    9.90    1.80
   1  21   4    7.00    1.60
   1  21   5    5.30    3.00
   1  21   6   -0.10    3.10
   1  21   7    1.60    2.80
   1  21   8    3.40    2.90
   1  23  -7   -1.00    3.60
   1  23  -2   17.10    4.70
  -1 -23   2   18.60    3.60
   1  23  -1    8.10    2.10
  -1 -23   1    4.20    3.00
   1  23   0    0.70    1.80
  -1 -23   0    0.70    2.60
   1  23   1   11.90    2.40
  -1 -23  -1    5.80    3.00
   1  23   2    7.20    2.30
  -1 -23  -2    3.10    3.10
   1  23   3    7.80    2.30
   1  23   4    2.10    2.00
   1  23   5    2.90    4.70
   1  23   6   -1.50    3.50
   1  23   7   -1.40    3.60
   1  25  -1    5.20    2.90
   1  25   0    5.40    2.70
   1  25   1   27.50    4.20
   1  25   2    8.40    3.50
   1  25   3    9.30    3.00
   1  27  -2    4.70    4.10
   1  27  -1    1.70    3.40
   1  27   0    2.80    3.40
   1  27   1    9.10    3.90
   1  27   2   -3.70    3.40
   1  27   3   -5.40    2.90
   2 -28  -1   13.40    5.20
   2 -28   0   -2.60    6.00
   2 -28   1   -6.60    5.90
  -2  28  -1    2.40    3.60
   2 -28   2    0.80    5.20
  -2  28  -2   -2.10    4.30
   2 -26  -3    3.90    4.00
   2 -26  -2    1.20    4.90
  -2  26   2    5.60    2.60
   2 -26  -1    7.80    4.20
  -2  26   1    2.60    2.70
   2 -26   0    4.70    3.80
  -2  26   0    3.80    2.80
   2 -26   1   10.40    4.40
  -2  26  -1    4.80    2.60
   2 -26   2   -2.60    4.00
   2 -26   3    2.80    4.30
   2 -26   4    3.70    4.30
   2 -26   5   -2.10    4.60
  -2  24   6    1.80    3.80
  -2  24   5    3.60    3.70
   2 -24  -4   -0.60    4.10
  -2  24   4    0.80    3.00
   2 -24  -3   -0.60    3.90
  -2  24   3   -0.10    1.60
   2 -24  -2   13.60    3.60
  -2  24   2   12.90    2.40
   2 -24  -1   11.90    4.10
  -2  24   1   11.50    2.70
   2 -24   0    3.60    3.40
  -2  24   0   -1.20    1.60
   2 -24   1   17.10    4.60
   2 -24   2    3.50    3.50
   2 -24   3    3.20    4.50
   2 -24   4    1.20    3.70
   2 -24   5    6.50    4.00
   2 -24   6    3.00    4.30
  -2  22   8    2.50    2.90
  -2  22   7    8.30    3.10
  -2  22   6    4.00    3.20
   2 -22  -5    6.40    3.20
  -2  22   5    7.10    3.40
   2 -22  -4   10.80    3.70
   2 -22  -3   28.60    4.20
  -2  22   3   19.00    1.90
   2 -22  -2    3.50    2.40
  -2  22   2    0.10    1.40
   2 -22  -1    3.20    2.60
  -2  22   1    4.30    1.60
   2 -22   0    3.10    1.90
  -2  22   0    2.20    1.80
   2 -22   1    2.30    2.00
  -2  22  -1   -1.00    3.40
   2 -22   2    3.10    2.30
  -2  22  -2    1.40    2.90
   2 -22   3    3.70    2.10
  -2  22  -3    2.30    3.40
   2 -22   4    4.50    2.50
  -2  22  -4    2.80    3.60
   2 -22   5   -1.90    2.90
   2 -22   6    6.10    3.80
  -2  22  -6    5.30    3.80
  -2  22  -7   10.50    4.30
  -2  20   8    5.00    2.60
  -2  20   7   11.70    3.20
  -2  20   6    0.80    2.40
   2 -20  -5    1.50    2.20
  -2  20   5    2.80    2.50
   2 -20  -4    1.10    2.40
  -2  20   4   -0.20    2.00
  -2  20   3   30.20    2.10
   2 -20  -2   15.30    2.20
  -2  20   2   20.90    1.90
   2 -20  -1    6.40    1.70
  -2  20   1    7.80    1.30
   2 -20   0    4.30    1.80
  -2  20   0    5.00    1.60
   2 -20   1    3.00    1.70
  -2  20  -1    1.90    2.40
   2 -20   2   16.90    2.20
  -2  20  -2   18.80    3.90
   2 -20   3    2.90    1.70
  -2  20  -3    4.80    3.40
   2 -20   4    6.00    1.90
  -2  20  -4    2.90    3.00
   2 -20   5    5.40    2.10
  -2  20  -5    8.00    2.60
   2 -20   6   -0.50    2.60
  -2  20  -6   -2.10    2.20
   2 -20   7    9.20    3.50
  -2  20  -7    5.80    2.90
  -2  20  -8    6.80    3.20
  -2  18   9   -1.30    1.90
  -2  18   8    1.40    2.60
  -2  18   7    0.70    2.20
   2 -18  -6    4.70    2.40
  -2  18   6    1.10    2.50
   2 -18  -5   21.80    3.30
  -2  18   5   23.20    3.50
   2 -18  -4   29.60    3.60
  -2  18   4   18.20    3.00
   2 -18  -3   -1.40    1.80
  -2  18   3    0.30    0.90
   2 -18  -2   23.40    3.20
  -2  18   2   24.40    1.80
   2 -18  -1   15.00    1.90
  -2  18   1   17.20    1.60
   2 -18   0    4.00    1.50
  -2  18   0    3.20    2.00
   2 -18   1   -0.80    1.30
  -2  18  -1    0.60    1.90
   2 -18   2   59.60    3.40
  -2  18  -2   60.70    5.20
   2 -18   3   12.80    1.90
  -2  18  -3   15.50    3.30
   2 -18   4    0.50    1.40
  -2  18  -4   -0.60    1.50
   2 -18   5    8.60    1.90
  -2  18  -5    8.50    2.00
   2 -18   6    3.70    2.00
  -2  18  -6    4.90    2.30
   2 -18   7    2.00    2.40
  -2  18  -7    2.10    2.60
  -2  18  -8   12.10    2.90
  -2  18  -9   -4.90    2.60
  -2  16   8   -2.10    1.90
   2 -16  -7    4.20    1.70
  -2  16   7    4.00    1.90
   2 -16  -6    2.20    1.10
  -2  16   6    0.50    1.80
   2 -16  -5    7.00    2.20
  -2  16   5    8.30    2.20
   2 -16  -4   22.10    2.70
  -2  16   4   15.00    2.60
   2 -16  -3    0.50    2.00
  -2  16   3   -0.20    1.00
   2 -16  -2   12.10    2.50
  -2  16   2   11.00    1.30
   2 -16  -1    5.30    1.40
  -2  16   1    7.40    1.10
   2 -16   0   97.70    4.10
  -2  16   0   88.80    6.00
   2 -16   1   14.90    1.70
  -2  16  -1   21.10    3.10
   2 -16   2    7.90    1.60
  -2  16  -2    7.40    2.00
   2 -16   3   44.80    2.80
  -2  16  -3   38.50    2.60
   2 -16   4   32.50    2.50
  -2  16  -4   34.60    2.50
   2 -16   5    5.00    1.50
  -2  16  -5    3.20    1.70
   2 -16   6   13.00    2.10
  -2  16  -6   13.40    2.30
   2 -16   7   13.30    2.30
  -2  16  -7   10.10    2.20
   2 -16   8    6.20    2.90
  -2  16  -8   -3.80    2.50
  -2  16  -9    0.20    2.40
  -2  16 -10    6.90    4.10
   2 -14 -11    7.20    4.50
   2 -14 -10   -2.40    2.80
   2 -14  -9    0.90    2.20
   2 -14  -8    2.50    2.30
  -2  14   8    5.30    1.80
   2 -14  -7    3.70    1.80
  -2  14   7   12.10    1.90
   2 -14  -6    4.80    1.10
  -2  14   6    4.90    1.80
   2 -14  -5   37.80    1.90
  -2  14   5   45.90    3.70
   2 -14  -4   -1.70    1.50
  -2  14   4    0.90    1.70
   2 -14  -3    0.90    1.70
  -2  14   3    2.50    0.90
   2 -14  -2   -3.30    1.70
  -2  14   2    1.80    0.80
   2 -14  -1   49.30    3.70
  -2  14   1   50.20    2.30
   2 -14   0   51.40    2.70
  -2  14   0   55.70    3.90
   2 -14   1  188.10    6.00
  -2  14  -1  185.80    9.80
   2 -14   2   16.40    1.80
  -2  14  -2   13.90    2.40
   2 -14   3   -0.70    1.10
  -2  14  -3    1.60    1.40
   2 -14   4   14.40    1.70
  -2  14  -4   15.20    1.90
   2 -14   5   36.20    2.50
  -2  14  -5   34.10    2.40
   2 -14   6    0.50    1.40
  -2  14  -6    1.70    1.50
   2 -14   7    3.40    1.80
  -2  14  -7    3.00    1.80
   2 -14   8    0.20    1.70
  -2  14  -8   -0.90    2.00
  -2  14  -9   -0.50    2.10
  -2  14 -10    1.80    3.70
   2 -12 -11    1.90    3.70
   2 -12 -10    1.00    2.20
   2 -12  -9    2.10    2.10
   2 -12  -8    0.90    1.80
   2 -12  -7   39.00    3.30
  -2  12   7   36.60    2.70
   2 -12  -6    6.10    1.10
  -2  12   6    3.10    1.50
   2 -12  -5    7.70    1.00
  -2  12   5    7.90    1.90
   2 -12  -4   32.00    1.50
  -2  12   4   36.30    2.80
   2 -12  -3    5.90    1.50
  -2  12   3    4.40    1.50
   2 -12  -2    0.70    1.30
  -2  12   2    0.00    0.80
   2 -12  -1  199.00    8.20
  -2  12   1  207.60    5.80
   2 -12   0    1.10    1.00
  -2  12   0    2.70    1.60
   2 -12   1   78.00    2.90
  -2  12  -1   71.80    3.90
   2 -12   2    5.50    1.20
  -2  12  -2    4.40    1.30
   2 -12   3   36.10    2.00
  -2  12  -3   31.60    2.00
   2 -12   4    4.70    1.30
  -2  12  -4    3.60    1.30
   2 -12   5   28.40    2.10
  -2  12  -5   27.80    2.00
   2 -12   6    0.50    1.20
  -2  12  -6    1.90    1.50
   2 -12   7    7.90    1.50
  -2  12  -7    8.30    1.60
   2 -12   8    2.20    1.60
  -2  12  -8    5.70    1.70
  -2  12  -9    4.80    1.90
  -2  12 -10    3.30    4.30
  -2  12 -11    9.40    5.30
   2 -10 -11    1.10    4.10
   2 -10 -10    0.20    3.20
   2 -10  -9    5.50    1.90
   2 -10  -8    5.10    2.00
   2 -10  -7   70.50    4.50
   2 -10  -6   25.90    2.30
  -2  10   6   28.90    2.10
   2 -10  -5    1.00    0.80
  -2  10   5    1.00    1.30
   2 -10  -4  452.30   11.40
  -2  10   4  456.80   16.00
   2 -10  -3    0.00    0.70
  -2  10   3    4.90    1.60
   2 -10  -2   23.30    2.30
  -2  10   2   21.40    1.10
   2 -10  -1   88.70    4.40
  -2  10   1   92.30    2.90
   2 -10   0   29.20    1.70
  -2  10   0   29.30    2.40
   2 -10   1   46.00    2.00
  -2  10  -1   44.40    2.90
   2 -10   2    5.40    1.10
  -2  10  -2    5.20    1.20
   2 -10   3  105.30    3.60
  -2  10  -3  109.70    3.60
   2 -10   4    3.30    1.20
  -2  10  -4    2.20    1.00
   2 -10   5    3.50    1.10
  -2  10  -5    2.10    1.10
   2 -10   6   15.90    1.70
  -2  10  -6   13.00    1.60
   2 -10   7   -0.30    1.30
  -2  10  -7    1.70    1.40
   2 -10   8   28.60    2.40
  -2  10  -8   29.30    2.40
   2 -10   9    4.20    3.00
  -2  10  -9    1.50    1.40
  -2  10 -10    0.10    1.70
  -2  10 -11   -0.80    4.20
   2  -8 -12    0.90    3.70
   2  -8 -11    6.90    2.80
   2  -8 -10    2.30    2.10
   2  -8  -9    4.00    1.80
   2  -8  -8   13.60    1.90
   2  -8  -7    2.20    1.70
   2  -8  -6    1.50    0.80
  -2   8   6   -0.10    1.00
   2  -8  -5   19.30    1.20
  -2   8   5   21.80    1.70
   2  -8  -4  600.00   14.50
  -2   8   4  634.80   21.10
   2  -8  -3    0.90    0.70
  -2   8   3   -0.30    1.40
   2  -8  -2  335.80   12.50
  -2   8   2  344.20   13.20
   2  -8  -1    5.10    1.50
  -2   8   1    3.00    0.60
   2  -8   0    8.50    1.20
  -2   8   0    5.70    1.50
   2  -8   1    0.30    0.90
  -2   8  -1    0.90    0.90
   2  -8   2  193.60    5.40
  -2   8  -2  183.50    5.30
   2  -8   3    9.40    1.10
  -2   8  -3    9.60    1.30
   2  -8   4    7.90    1.20
  -2   8  -4    4.40    1.20
   2  -8   5    1.10    1.10
  -2   8  -5   -0.40    1.00
   2  -8   6   21.10    1.60
  -2   8  -6   23.10    1.70
   2  -8   7    0.30    1.40
  -2   8  -7   -0.30    1.10
   2  -8   8   61.60    3.10
  -2   8  -8   56.70    2.80
   2  -8   9    1.60    2.70
  -2   8  -9   -0.30    1.20
  -2   8 -10    4.80    3.60
  -2   8 -11   -4.90    3.50
  -2   8 -12    1.30    4.30
   2  -6 -12    1.60    4.50
   2  -6 -11   -1.10    2.40
   2  -6 -10    0.50    2.70
   2  -6  -9    3.10    3.20
   2  -6  -8    2.50    2.20
   2  -6  -7    8.30    2.20
   2  -6  -6   39.50    1.80
   2  -6  -5   27.80    1.60
   2  -6  -4   80.00    3.30
  -2   6   4   81.70    3.40
   2  -6  -3  312.40    7.60
  -2   6   3  300.10   10.60
   2  -6  -2  518.70   12.30
  -2   6   2  521.80   18.10
   2  -6  -1   49.00    2.60
  -2   6   1   51.50    1.60
   2  -6   0    0.10    0.80
  -2   6   0    0.60    1.10
   2  -6   1  215.30    6.00
  -2   6  -1  222.80    6.10
   2  -6   2    9.90    1.00
  -2   6  -2   13.30    1.20
   2  -6   3    8.20    1.00
  -2   6  -3    9.40    1.30
   2  -6   4  121.30    3.50
  -2   6  -4  114.90    3.80
   2  -6   5   -1.10    0.90
  -2   6  -5    0.90    1.00
   2  -6   6    7.30    1.30
  -2   6  -6    9.40    1.30
   2  -6   7  123.10    4.10
  -2   6  -7  109.70    3.70
   2  -6   8   10.50    3.40
  -2   6  -8   15.30    1.50
   2  -6   9    5.20    3.00
  -2   6  -9    6.00    2.60
  -2   6 -10    0.10    2.70
  -2   6 -11    0.40    3.50
  -2   6 -12    0.70    5.20
   2  -4 -12    0.80    4.10
   2  -4 -11    1.00    2.90
   2  -4 -10   -0.10    2.50
   2  -4  -9    0.70    3.00
   2  -4  -8   58.70    4.40
   2  -4  -6    6.40    1.80
   2  -4  -5   51.00    2.10
   2  -4  -4    4.80    0.70
   2  -4  -3  141.60    5.10
  -2   4   3  156.10    5.90
   2  -4  -2  469.20   15.90
  -2   4   2  474.20   16.30
   2  -4   2  428.70   11.00
  -2   4  -2  429.80   10.80
   2  -4   3   20.60    1.20
  -2   4  -3   24.30    1.40
   2  -4   4  140.00    4.30
  -2   4  -4  140.70    4.40
   2  -4   5   32.00    1.60
  -2   4  -5   31.00    1.60
   2  -4   6   65.50    2.30
  -2   4  -6   65.20    2.40
   2  -4   7   29.00    1.60
  -2   4  -7   27.90    2.90
   2  -4   8   -0.10    2.20
  -2   4  -8   -1.20    1.90
  -2   4  -9   23.50    3.50
  -2   4 -10    1.70    2.70
  -2   4 -11    2.30    4.00
  -2   4 -12    7.30    4.40
   2  -2 -12   -1.00    4.50
   2  -2 -11    3.50    3.00
   2  -2 -10   33.20    4.60
   2  -2  -9    0.70    2.30
   2  -2  -8   10.00    2.60
   2  -2  -7    1.50    1.90
   2  -2  -6   72.40    3.90
   2  -2  -5  122.30    3.30
   2  -2  -4    0.50    0.60
   2  -2  -3    2.80    0.70
   2  -2   2  146.50    4.10
  -2   2  -2  146.60    6.10
   2  -2   3    2.70    0.80
  -2   2  -3    3.40    0.80
   2  -2   4   18.10    1.10
  -2   2  -4   21.50    1.20
   2  -2   5  195.30    5.20
  -2   2  -5  192.20    8.10
   2  -2   6   39.40    1.60
  -2   2  -6   41.10    3.40
  -2   2  -7   -1.10    2.30
  -2   2  -8    4.00    2.20
  -2   2  -9    3.40    2.40
  -2   2 -10    6.80    3.00
  -2   2 -11    7.60    3.80
  -2   2 -12    6.60    5.40
   2   0 -12   -2.40    3.60
   2   0 -11    2.90    3.30
   2   0 -10   84.60    7.50
   2   0  -9   -1.20    2.90
   2   0  -8   19.90    3.40
   2   0  -7   -0.60    2.30
   2   0  -6   15.90    0.70
   2   0  -5   -1.00    0.40
   2   0  -4  153.00    6.30
   2   0  -3   -1.30    1.50
  -2   0   3   -0.60    1.50
   2   0   3    0.40    0.90
  -2   0  -3   -2.70    1.60
   2   0   4    5.10    0.90
  -2   0  -4    5.80    1.60
   2   0   5    1.00    0.60
  -2   0  -5   -1.30    1.60
   2   0   6    4.80    0.60
  -2   0  -6    4.10    1.90
  -2   0  -7   -1.00    1.80
  -2   0  -8    0.90    2.60
  -2   0  -9    1.00    2.40
  -2   0 -10   26.80    3.90
  -2   0 -11   -0.30    3.00
  -2   0 -12    5.30    4.10
   2   2 -12    6.20    4.10
   2   2 -11    6.60    4.10
   2   2 -10   47.00    5.00
   2   2  -9    3.80    2.30
   2   2  -8    5.90    2.30
   2   2  -7    0.10    0.70
   2   2  -6   70.00    2.30
  -2  -2   6   61.80    3.90
   2   2  -5  129.90    3.60
  -2  -2   5  131.10    5.70
   2   2  -4    1.20    0.70
  -2  -2   4    3.60    1.50
   2   2  -3    3.30    1.30
  -2  -2   3    2.40    1.50
   2   2   2  146.20    6.10
  -2  -2  -2  158.50    6.30
  -2  -2  -3    3.50    1.50
  -2  -2  -4   15.90    2.00
   2   2   5  193.20    6.30
  -2  -2  -5  189.00    7.40
  -2  -2  -6   34.30    2.80
  -2  -2  -7    0.10    1.70
  -2  -2  -8    6.90    2.40
  -2  -2  -9    5.10    2.70
  -2  -2 -10   -0.60    1.80
  -2  -2 -11    7.10    2.50
  -2  -2 -12    1.40    4.50
   2   4 -12    8.40    4.20
   2   4 -11   -2.80    2.90
   2   4 -10   -0.50    2.60
   2   4  -9    4.30    0.90
   2   4  -8   57.10    2.40
  -2  -4   8   67.90    5.20
   2   4  -7   11.20    1.10
  -2  -4   7   11.20    2.30
   2   4  -6    4.50    0.90
  -2  -4   6    1.80    1.70
   2   4  -5   53.20    2.00
  -2  -4   5   60.00    3.60
   2   4  -4    5.80    0.90
  -2  -4   4    7.40    1.60
   2   4  -3  148.20    4.30
  -2  -4   3  148.70    6.10
   2   4  -2  503.80   12.20
  -2  -4   2  483.10   16.70
   2   4   2  447.90   16.00
  -2  -4  -2  438.60   14.90
  -2  -4  -3   23.90    1.90
   2   4   4  139.20    5.20
  -2  -4  -4  136.80    5.90
   2   4   5   34.80    1.70
  -2  -4  -5   29.30    2.40
  -2  -4  -6   67.40    2.90
  -2  -4  -7   26.70    2.10
  -2  -4  -8    0.90    1.50
  -2  -4  -9   22.20    2.60
  -2  -4 -10    1.50    2.20
  -2  -4 -11    1.80    2.50
  -2  -4 -12    0.70    4.30
   2   6 -12    7.20    4.30
   2   6 -11   -3.70    3.30
   2   6 -10   -0.30    1.10
  -2  -6  10   -3.20    3.00
   2   6  -9    4.30    1.20
  -2  -6   9    4.30    3.00
   2   6  -8    1.40    1.20
  -2  -6   8    4.40    3.00
   2   6  -7   11.50    1.50
  -2  -6   7    6.20    2.20
   2   6  -6   37.20    1.80
  -2  -6   6   40.50    3.30
   2   6  -5   32.70    1.70
  -2  -6   5   27.50    2.30
   2   6  -4   81.50    3.00
  -2  -6   4   82.40    4.00
   2   6  -3  301.90    7.90
  -2  -6   3  305.40   11.10
   2   6  -2  531.10   12.90
  -2  -6   2  503.20   17.60
   2   6  -1   50.00    1.90
  -2  -6   1   47.30    2.50
   2   6   0    1.50    1.20
   2   6   1  219.50    6.00
  -2  -6  -1  218.90    8.70
   2   6   2   11.40    1.00
  -2  -6  -2   16.20    1.70
   2   6   3    8.00    1.00
  -2  -6  -3    9.30    1.60
   2   6   4  114.40    5.10
  -2  -6  -4  101.80    4.70
   2   6   5    0.80    0.80
  -2  -6  -5   -1.00    1.30
   2   6   6    8.30    0.90
  -2  -6  -6    9.10    2.30
  -2  -6  -7  116.00    4.40
  -2  -6  -8   13.00    1.90
  -2  -6  -9    6.10    2.10
  -2  -6 -10    1.80    2.00
  -2  -6 -11    0.80    2.40
  -2  -6 -12    2.80    4.70
   2   8 -12   -5.70    4.00
   2   8 -11    1.80    3.60
   2   8 -10    1.50    1.50
  -2  -8  10   -1.80    3.20
   2   8  -9    2.80    1.50
  -2  -8   9    2.60    2.80
   2   8  -8   17.50    1.80
  -2  -8   8   17.90    3.20
   2   8  -7    1.90    1.20
  -2  -8   7   -0.90    1.90
   2   8  -6    0.10    1.00
  -2  -8   6    2.30    1.90
   2   8  -5   16.40    1.50
  -2  -8   5   21.20    2.30
   2   8  -4  611.20   15.40
  -2  -8   4  612.50   20.90
   2   8  -3    0.90    1.00
  -2  -8   3    1.20    1.80
   2   8  -2  332.40    8.70
  -2  -8   2  325.90   12.40
   2   8  -1    2.60    1.40
  -2  -8   1    1.40    1.30
   2   8   0    7.30    1.40
   2   8   1    1.20    0.80
   2   8   2  197.50    5.70
  -2  -8  -2  196.80    7.80
   2   8   3    9.80    1.10
  -2  -8  -3   12.30    1.60
   2   8   4    4.50    1.30
  -2  -8  -4    6.50    1.60
   2   8   5    1.80    1.00
  -2  -8  -5   -1.10    1.40
   2   8   6   21.10    1.60
  -2  -8  -6   19.60    2.20
   2   8   7    0.20    0.80
  -2  -8  -7   -0.80    1.80
  -2  -8  -8   61.00    3.80
  -2  -8  -9    2.50    1.80
  -2  -8 -10    9.50    2.50
  -2  -8 -11    3.10    2.80
  -2  -8 -12    4.30    4.90
   2  10 -11    1.00    3.70
   2  10 -10    3.90    1.90
   2  10  -9    2.80    1.60
  -2 -10   9    1.90    2.70
   2  10  -8    5.80    1.60
  -2 -10   8   10.70    3.30
   2  10  -7   75.50    3.50
  -2 -10   7   94.50    5.50
   2  10  -6   29.50    2.00
  -2 -10   6   28.90    3.00
   2  10  -5   -0.70    1.10
  -2 -10   5    2.00    1.70
   2  10  -4  454.40   12.00
  -2 -10   4  448.00   16.50
   2  10  -3   -0.50    1.00
  -2 -10   3    1.40    1.40
   2  10  -2   20.70    1.60
  -2 -10   2   22.50    2.10
   2  10  -1   89.90    4.50
  -2 -10   1   98.10    4.70
   2  10   0   29.30    2.50
  -2 -10   0   30.20    2.40
   2  10   1   44.20    2.00
   2  10   2    5.40    1.10
  -2 -10  -2    3.30    1.40
   2  10   3  101.70    3.60
  -2 -10  -3  102.90    4.50
   2  10   4    2.20    1.00
  -2 -10  -4    5.00    1.30
   2  10   5    1.90    1.30
  -2 -10  -5    7.40    1.80
   2  10   6   17.20    1.70
  -2 -10  -6   15.10    2.20
   2  10   7    1.10    1.00
  -2 -10  -7    4.80    2.00
   2  10   8   30.20    1.80
  -2 -10  -8   21.60    3.00
  -2 -10  -9    5.90    1.90
  -2 -10 -10    0.70    2.40
  -2 -10 -11   -0.50    2.50
   2  12 -11    6.30    4.30
   2  12 -10    4.60    2.40
   2  12  -9    3.30    1.80
  -2 -12   9    5.50    3.30
   2  12  -8    0.50    1.90
  -2 -12   8   -1.30    2.40
   2  12  -7   43.60    2.90
  -2 -12   7   35.70    4.10
   2  12  -6    6.00    1.50
  -2 -12   6    6.90    2.20
   2  12  -5    7.10    1.30
  -2 -12   5    8.90    2.40
   2  12  -4   34.30    2.10
  -2 -12   4   38.30    3.20
   2  12  -3    7.40    1.20
  -2 -12   3    6.40    1.70
   2  12  -2   -1.40    1.90
  -2 -12   2    1.90    1.50
   2  12  -1  210.20    9.30
  -2 -12   1  211.90    9.00
   2  12   0    0.80    1.40
  -2 -12   0    1.10    1.50
   2  12   1   81.60    3.30
   2  12   2    2.90    0.90
   2  12   3   36.70    2.00
  -2 -12  -3   34.70    2.40
   2  12   4    7.00    1.20
  -2 -12  -4    6.80    1.30
   2  12   5   26.00    2.50
  -2 -12  -5   26.70    2.50
   2  12   6   -1.20    1.20
  -2 -12  -6    3.20    1.60
   2  12   7    9.70    1.60
  -2 -12  -7   14.30    2.70
   2  12   8    4.60    1.30
  -2 -12  -8   11.70    2.80
  -2 -12  -9    5.30    3.10
  -2 -12 -10   -0.60    2.50
  -2 -12 -11    7.60    3.10
   2  14 -11    5.60    4.40
   2  14 -10    4.80    3.40
   2  14  -9   -0.10    2.00
   2  14  -8    4.80    2.00
  -2 -14   8   -1.40    2.80
   2  14  -7    8.50    1.80
  -2 -14   7    7.90    2.60
   2  14  -6    0.90    1.50
  -2 -14   6    2.70    2.20
   2  14  -5   45.70    2.80
  -2 -14   5   41.10    3.80
   2  14  -4    1.90    1.40
  -2 -14   4   -1.40    1.70
   2  14  -3    2.00    1.20
  -2 -14   3    0.90    1.70
   2  14  -2   -0.30    2.10
  -2 -14   2    7.20    2.10
   2  14  -1   50.90    3.90
  -2 -14   1   52.70    3.50
   2  14   0   54.70    3.90
  -2 -14   0   63.30    3.80
   2  14   1  183.00    5.90
   2  14   2   14.10    1.60
   2  14   3   -1.80    1.10
   2  14   4   17.80    1.60
  -2 -14  -4   15.10    2.00
   2  14   5   40.30    3.40
  -2 -14  -5   36.60    3.10
   2  14   6    0.70    1.70
  -2 -14  -6    0.90    1.80
   2  14   7    0.90    1.60
  -2 -14  -7    5.50    2.30
   2  14   8    0.70    1.60
  -2 -14  -8    4.30    2.50
   2  14   9   -0.90    1.30
  -2 -14  -9    0.20    2.90
  -2 -14 -10    3.50    3.30
   2  16 -10   10.30    3.90
   2  16  -9   -0.40    3.00
   2  16  -8   -0.70    2.00
   2  16  -7    3.60    1.90
  -2 -16   7    4.80    2.80
   2  16  -6    3.00    1.60
  -2 -16   6    2.40    2.30
   2  16  -5    5.60    1.60
  -2 -16   5    9.30    2.80
   2  16  -4   21.00    2.20
  -2 -16   4   17.90    3.10
   2  16  -3    1.10    1.90
  -2 -16   3   -0.80    1.70
   2  16  -2    9.30    2.60
  -2 -16   2   10.90    2.40
   2  16  -1    1.80    1.90
  -2 -16   1    7.60    2.00
   2  16   0   90.70    3.90
  -2 -16   0  105.60    5.60
   2  16   1   14.30    1.60
   2  16   2    7.30    1.40
   2  16   3   40.80    2.60
   2  16   4   27.20    2.00
   2  16   5    2.40    1.90
  -2 -16  -5    8.80    2.00
   2  16   6    7.60    2.20
  -2 -16  -6   18.50    2.80
   2  16   7    4.60    2.00
  -2 -16  -7   12.40    2.70
   2  16   8   -1.00    1.90
  -2 -16  -8   -0.20    2.60
   2  16   9    4.30    2.00
  -2 -16  -9    1.80    3.10
   2  18  -9   -0.70    2.50
   2  18  -8    2.20    3.20
   2  18  -7   -2.30    2.00
   2  18  -6    3.40    2.00
  -2 -18   6   -2.00    2.40
   2  18  -5   22.20    2.60
  -2 -18   5   18.00    3.20
   2  18  -4   28.60    3.60
  -2 -18   4   29.70    4.20
   2  18  -3   -0.50    2.50
  -2 -18   3    2.90    2.10
   2  18  -2   18.40    3.00
  -2 -18   2   22.10    3.50
   2  18  -1   13.30    3.10
  -2 -18   1   15.70    2.60
   2  18   0    4.70    1.50
  -2 -18   0    7.00    2.20
   2  18   1    2.80    1.40
  -2 -18  -1    4.70    2.30
   2  18   2   56.00    3.30
   2  18   3   18.10    2.00
   2  18   4    2.50    1.50
   2  18   5    6.60    1.50
   2  18   6    9.70    2.70
  -2 -18  -6    6.50    2.20
   2  18   7    1.70    2.40
  -2 -18  -7    0.80    2.30
   2  18   8    9.60    2.60
  -2 -18  -8    8.80    3.20
   2  20  -9   -1.40    3.70
   2  20  -8    1.90    2.70
   2  20  -7    9.90    3.30
   2  20  -6    6.70    2.60
   2  20  -5    3.20    2.90
  -2 -20   5    1.30    2.60
   2  20  -4    5.20    3.30
  -2 -20   4    7.80    2.70
   2  20  -3   15.90    3.50
  -2 -20   3   27.50    3.80
   2  20  -2   18.30    3.50
  -2 -20   2   22.90    3.50
   2  20  -1   13.10    3.00
  -2 -20   1   11.00    3.20
   2  20   0    3.50    1.70
  -2 -20   0    4.90    2.50
   2  20   1   -1.60    1.50
  -2 -20  -1    0.80    2.40
   2  20   2   12.50    2.00
   2  20   3    7.00    1.80
   2  20   4    6.20    1.60
   2  20   5    7.60    1.80
   2  20   6    0.90    3.20
   2  20   7    7.60    3.60
   2  20   8    2.50    2.60
   2  22  -8   -2.20    3.90
   2  22  -7    7.80    5.10
   2  22  -4    5.80    4.00
   2  22  -3   24.60    4.40
  -2 -22   3   18.40    3.70
   2  22  -2   -1.20    3.60
  -2 -22   2    0.60    2.60
   2  22  -1    4.80    2.00
  -2 -22   1    5.10    2.80
   2  22   0    5.90    1.80
  -2 -22   0    5.80    2.90
   2  22   1   -1.20    1.80
  -2 -22  -1    7.00    3.10
   2  22   2    5.40    1.90
  -2 -22  -2   10.40    3.10
   2  22   3    1.10    1.80
   2  22   4   -0.90    1.80
   2  22   5   -1.40    1.90
   2  22   6    4.20    3.70
   2  22   7    2.90    3.40
   2  24  -1    5.80    2.40
   2  24   0   -0.80    2.40
   2  24   1   13.30    2.50
   2  24   2    5.30    2.50
   2  24   3    0.30    2.50
   2  24   4   -0.50    2.10
   2  24   5    2.10    4.10
   2  24   6    7.80    4.40
   2  26  -2    2.30    3.50
   2  26  -1    0.00    3.20
   2  26   0    7.10    3.70
   2  26   1    7.00    3.60
   2  26   2    4.20    3.30
   2  26   3    6.60    3.20
   2  26   4    4.10    3.30
   2  28  -2    1.30    5.00
   2  28  -1   14.20    4.80
   2  28   0    5.20    3.90
   2  28   1    4.70    3.80
   2  28   2    0.60    4.00
   3 -27  -4    8.20    4.80
   3 -27  -3    5.50    5.80
   3 -27  -2    6.10    4.50
   3 -27  -1   -2.10    3.90
   3 -27   0   -3.70    4.10
  -3  27   0   -2.40    2.60
   3 -27   1   -2.00    4.30
  -3  27  -1   -0.70    2.70
   3 -27   2    2.90    4.10
   3 -27   3    2.50    5.30
   3 -25  -5    4.10    3.80
   3 -25  -4    6.50    4.60
   3 -25  -3   10.00    4.30
   3 -25  -2   11.10    4.50
  -3  25   2    3.80    1.90
   3 -25  -1   10.40    4.60
  -3  25   1    1.40    2.40
   3 -25   0   11.90    3.90
  -3  25   0   14.80    2.40
   3 -25   1    1.40    3.50
  -3  25  -1   -0.70    2.00
   3 -25   2   -9.10    3.40
   3 -25   3   11.90    4.40
   3 -25   4    0.60    4.00
   3 -25   5    4.70    5.50
  -3  23   7    3.80    3.60
  -3  23   6    7.60    3.50
   3 -23  -5   -7.20    4.00
  -3  23   5    0.30    3.60
   3 -23  -4    3.80    3.20
  -3  23   4    0.60    3.60
   3 -23  -3   18.90    2.80
  -3  23   3   18.50    4.70
   3 -23  -2    5.50    2.20
  -3  23   2   14.80    1.80
   3 -23  -1   -2.70    1.90
  -3  23   1    0.70    1.50
   3 -23   0   -0.50    2.00
  -3  23   0   -2.10    1.50
   3 -23   1    3.10    2.40
  -3  23  -1    3.50    3.80
   3 -23   2    1.60    2.20
   3 -23   3   33.60    5.40
   3 -23   4    2.40    3.30
   3 -23   5    4.30    3.80
   3 -23   6   -2.00    4.10
   3 -23   7   -1.10    5.30
  -3  23  -7   -0.30    4.70
  -3  21   8    1.80    3.00
  -3  21   7    1.30    2.60
   3 -21  -6    1.60    3.20
  -3  21   6    0.70    2.70
   3 -21  -5    1.90    2.70
  -3  21   5   -4.00    2.50
   3 -21  -4   18.10    3.90
  -3  21   4   13.60    3.30
   3 -21  -3   -3.50    3.00
  -3  21   3    3.20    2.20
   3 -21  -2   29.10    2.70
  -3  21   2   31.60    2.10
   3 -21  -1    2.80    1.70
  -3  21   1    1.20    1.30
   3 -21   0    0.00    1.80
  -3  21   0    0.00    1.50
   3 -21   1    0.10    1.80
  -3  21  -1    9.80    3.50
   3 -21   2   20.40    2.50
  -3  21  -2   25.30    3.90
   3 -21   3    7.20    2.10
  -3  21  -3    8.70    3.70
   3 -21   4    7.30    2.10
  -3  21  -4    6.30    3.10
   3 -21   5   -1.70    2.60
  -3  21  -5   -4.20    3.50
   3 -21   6    9.70    3.60
  -3  21  -6    8.30    3.40
   3 -21   7   -0.10    4.20
  -3  21  -7    0.20    3.70
   3 -21   8    6.40    4.50
  -3  21  -8    1.70    4.10
  -3  19   8    5.60    2.80
  -3  19   7    1.10    2.10
   3 -19  -6    3.20    2.70
  -3  19   6   -2.50    2.50
   3 -19  -5    2.90    2.80
  -3  19   5    1.20    2.20
   3 -19  -4   21.60    3.60
  -3  19   4   10.70    3.00
   3 -19  -3   39.10    4.50
  -3  19   3   38.40    4.60
   3 -19  -2    3.40    2.20
  -3  19   2    3.50    1.10
   3 -19  -1    1.90    1.60
  -3  19   1   -0.20    1.10
   3 -19   0    3.50    1.80
  -3  19   0    8.40    2.40
   3 -19   1   -2.20    1.60
  -3  19  -1    0.10    2.40
   3 -19   2   12.00    1.90
  -3  19  -2   19.00    3.30
   3 -19   3   33.30    2.80
  -3  19  -3   28.50    3.90
   3 -19   4    0.80    1.90
  -3  19  -4   -2.40    2.80
   3 -19   5   -1.20    1.80
  -3  19  -5   -0.10    1.70
   3 -19   6    7.30    2.20
  -3  19  -6    4.50    2.30
   3 -19   7    4.70    3.20
  -3  19  -7    3.00    2.60
   3 -19   8   11.80    3.70
  -3  19  -8    3.20    2.60
  -3  19  -9   19.90    3.40
   3 -17  -8   17.40    2.60
  -3  17   8   17.70    2.80
   3 -17  -7    6.70    1.40
  -3  17   7    9.50    2.40
  -3  17   6   11.10    2.80
   3 -17  -5   11.50    2.60
  -3  17   5   11.40    2.50
   3 -17  -4    0.10    2.20
  -3  17   4    5.70    2.40
   3 -17  -3    9.60    2.30
  -3  17   3    9.10    2.50
   3 -17  -2    4.60    3.00
  -3  17   2    0.10    0.90
   3 -17  -1   29.30    2.30
  -3  17   1   31.80    1.90
   3 -17   0   31.60    2.40
  -3  17   0   24.40    3.30
   3 -17   1    5.50    1.70
  -3  17  -1    4.40    2.10
   3 -17   2   30.20    2.30
  -3  17  -2   24.10    3.70
   3 -17   3   18.50    2.10
  -3  17  -3   13.70    3.00
   3 -17   4    4.10    1.60
  -3  17  -4   -0.90    1.40
   3 -17   5   15.70    2.10
  -3  17  -5   17.70    2.20
   3 -17   6   15.50    2.30
  -3  17  -6   13.80    2.40
   3 -17   7   21.10    2.50
  -3  17  -7   27.40    3.00
   3 -17   8   -1.50    3.10
  -3  17  -8    1.40    2.40
  -3  17  -9    6.60    2.90
   3 -15  -9    2.80    2.40
   3 -15  -8   -2.10    1.70
  -3  15   8    0.50    1.80
   3 -15  -7    3.10    1.20
  -3  15   7    1.40    1.80
   3 -15  -6   51.50    2.60
  -3  15   6   48.30    3.70
   3 -15  -5   11.70    2.10
  -3  15   5    8.60    2.30
   3 -15  -4    5.80    2.00
  -3  15   4    4.10    1.90
   3 -15  -3    0.20    1.50
  -3  15   3    2.90    2.10
   3 -15  -2    6.50    1.80
  -3  15   2    5.10    0.80
   3 -15  -1   16.40    1.60
  -3  15   1   18.00    1.30
   3 -15   0   24.00    1.90
  -3  15   0   25.30    2.90
   3 -15   1   15.20    1.60
  -3  15  -1   13.40    2.30
   3 -15   2   13.10    1.70
  -3  15  -2   15.00    2.80
   3 -15   3    0.20    1.20
  -3  15  -3    0.80    1.40
   3 -15   4    2.50    1.30
  -3  15  -4    2.40    1.40
   3 -15   5   12.00    1.80
  -3  15  -5   11.20    1.90
   3 -15   6    5.20    1.90
  -3  15  -6    5.60    1.80
   3 -15   7   13.60    2.00
  -3  15  -7   10.70    2.10
   3 -15   8    1.40    1.70
  -3  15  -8   -0.10    2.40
   3 -15   9    3.00    2.80
  -3  15  -9   -0.60    2.20
  -3  15 -10   -0.40    3.50
   3 -13 -11   -4.10    4.00
   3 -13 -10    4.60    2.40
   3 -13  -9   -1.40    2.00
   3 -13  -8   -2.00    1.70
   3 -13  -7    4.40    1.10
  -3  13   7    3.50    1.60
   3 -13  -6  320.10    9.80
  -3  13   6  332.80   13.50
   3 -13  -5   11.50    1.10
  -3  13   5    9.30    1.80
   3 -13  -4   18.40    2.30
  -3  13   4   19.90    2.40
   3 -13  -3   11.40    1.80
  -3  13   3   13.60    2.20
   3 -13  -2    0.10    1.50
  -3  13   2   -2.50    0.60
   3 -13  -1    7.60    1.70
  -3  13   1    7.60    0.90
   3 -13   0  369.60    9.90
  -3  13   0  379.10   16.20
   3 -13   1    1.50    1.10
  -3  13  -1   -1.10    1.80
   3 -13   2    1.70    1.30
  -3  13  -2    0.90    1.50
   3 -13   3    1.30    1.20
  -3  13  -3    0.90    1.20
   3 -13   4   19.60    1.90
  -3  13  -4   16.60    1.80
   3 -13   5    5.60    1.40
  -3  13  -5    7.30    1.50
   3 -13   6   45.70    2.90
  -3  13  -6   47.70    2.90
   3 -13   7    3.10    1.50
  -3  13  -7    1.40    1.60
   3 -13   8    4.30    1.80
  -3  13  -8    2.70    1.70
   3 -13   9    2.50    2.30
  -3  13  -9    2.80    1.90
  -3  13 -10    3.20    3.60
  -3  13 -11    0.20    4.10
   3 -11 -11   -2.80    2.40
   3 -11 -10    0.20    2.30
   3 -11  -9    2.20    1.80
   3 -11  -8   18.00    2.50
   3 -11  -7   16.50    1.40
   3 -11  -6   17.60    1.40
  -3  11   6   18.60    2.00
   3 -11  -5   67.30    2.60
  -3  11   5   76.60    4.00
   3 -11  -4  186.00    5.10
  -3  11   4  200.70    7.90
   3 -11  -3   -0.30    1.50
  -3  11   3    1.10    1.50
   3 -11  -2   76.00    4.10
  -3  11   2   78.70    2.40
   3 -11  -1  202.80    8.40
  -3  11   1  214.90    5.60
   3 -11   0   10.20    1.30
  -3  11   0    9.60    2.00
   3 -11   1   53.60    2.40
  -3  11  -1   51.30    3.40
   3 -11   2  192.30    6.00
  -3  11  -2  186.80    5.40
   3 -11   3    0.30    1.20
  -3  11  -3    3.50    1.20
   3 -11   4    1.40    1.20
  -3  11  -4    1.80    1.20
   3 -11   5   28.90    2.00
  -3  11  -5   26.80    1.90
   3 -11   6    0.50    1.30
  -3  11  -6   -1.90    1.50
   3 -11   7   24.80    2.30
  -3  11  -7   20.30    2.00
   3 -11   8   24.40    2.40
  -3  11  -8   27.60    2.40
   3 -11   9    3.30    1.70
  -3  11  -9    0.00    1.80
  -3  11 -10   -2.50    3.30
  -3  11 -11    0.30    3.90
   3  -9 -12   -5.50    4.60
   3  -9 -11    3.30    2.90
   3  -9 -10   -0.70    2.00
   3  -9  -9   -0.60    1.70
   3  -9  -8   33.30    3.50
   3  -9  -7   60.30    2.60
   3  -9  -6   -0.80    0.80
  -3   9   6   -0.70    1.20
   3  -9  -5   26.00    1.30
  -3   9   5   31.80    2.20
   3  -9  -4  187.70    5.00
  -3   9   4  181.80    6.90
   3  -9  -3  193.30    5.00
  -3   9   3  201.00    7.80
   3  -9  -2   58.00    3.20
  -3   9   2   62.30    3.40
   3  -9  -1   63.60    3.50
  -3   9   1   65.90    2.10
   3  -9   0    2.10    1.00
  -3   9   0    1.00    1.40
   3  -9   1    1.60    1.00
  -3   9  -1    5.60    1.90
   3  -9   2  188.20    5.40
  -3   9  -2  183.20    5.30
   3  -9   3   21.90    1.60
  -3   9  -3   27.60    1.70
   3  -9   4   26.90    1.80
  -3   9  -4   27.50    1.80
   3  -9   5   20.80    1.70
  -3   9  -5   18.80    1.60
   3  -9   6    4.70    1.30
  -3   9  -6    3.90    1.30
   3  -9   7   25.60    2.00
  -3   9  -7   24.30    2.00
   3  -9   8    3.40    1.40
  -3   9  -8    8.50    1.50
   3  -9   9    7.00    1.80
  -3   9  -9    7.90    1.70
  -3   9 -10   -4.00    2.90
  -3   9 -11    5.30    4.90
   3  -7 -12   -4.50    2.90
   3  -7 -11   -0.10    2.20
   3  -7 -10   -0.10    2.20
   3  -7  -9   59.60    5.40
   3  -7  -8   -3.00    2.20
   3  -7  -7    0.50    0.70
   3  -7  -6    6.20    1.00
   3  -7  -5   10.30    1.20
   3  -7  -4   14.40    1.00
  -3   7   4   19.60    1.60
   3  -7  -3  860.30   19.90
  -3   7   3  874.50   29.10
   3  -7  -2    3.50    1.40
  -3   7   2    2.00    1.60
   3  -7  -1    7.40    1.60
  -3   7   1    9.30    1.80
   3  -7   0   21.70    1.30
  -3   7   0   21.60    2.00
   3  -7   1   17.70    1.20
  -3   7  -1   16.20    1.30
   3  -7   2   14.50    1.30
  -3   7  -2   10.00    1.10
   3  -7   3  153.30    4.50
  -3   7  -3  144.80    4.50
   3  -7   4    0.20    0.90
  -3   7  -4    2.30    1.00
   3  -7   5   12.00    1.30
  -3   7  -5   11.40    1.30
   3  -7   6    1.10    1.10
  -3   7  -6    1.50    1.10
   3  -7   7   14.40    1.60
  -3   7  -7   13.60    1.50
   3  -7   8   21.30    1.80
  -3   7  -8   20.10    1.60
   3  -7   9   39.20    4.60
  -3   7  -9   44.80    4.60
  -3   7 -10    1.90    2.90
  -3   7 -11   -2.20    3.40
  -3   7 -12    3.90    4.40
   3  -5 -12   13.70    4.80
   3  -5 -11   -6.50    2.90
   3  -5 -10    1.30    2.70
   3  -5  -9   10.60    3.20
   3  -5  -8    7.10    2.40
   3  -5  -7    3.00    2.20
   3  -5  -6   12.90    0.90
   3  -5  -5    8.80    1.00
   3  -5  -4   65.00    3.00
   3  -5  -3   19.60    1.40
  -3   5   3   25.20    1.80
   3  -5  -2   25.40    1.80
  -3   5   2   24.40    1.80
   3  -5  -1   10.50    1.70
  -3   5   1    9.30    2.00
   3  -5   0   13.60    1.20
  -3   5   0    8.80    1.50
   3  -5   1    4.30    0.80
  -3   5  -1    5.10    0.90
   3  -5   2    3.10    0.80
  -3   5  -2    3.10    0.90
   3  -5   3    1.70    1.00
  -3   5  -3    1.10    1.00
   3  -5   4    0.90    0.90
  -3   5  -4    0.90    1.00
   3  -5   5   11.80    1.20
  -3   5  -5   13.90    1.30
   3  -5   6   14.90    1.30
  -3   5  -6   13.70    1.30
   3  -5   7    1.10    1.00
  -3   5  -7    5.40    2.60
   3  -5   8   35.40    2.00
  -3   5  -8   33.30    4.10
  -3   5  -9    0.00    2.20
  -3   5 -10    6.80    3.10
  -3   5 -11    5.30    3.60
  -3   5 -12   -3.90    3.70
   3  -3 -12    4.30    4.50
   3  -3 -11   11.50    4.20
   3  -3 -10    2.60    2.80
   3  -3  -9    0.50    2.20
   3  -3  -8    2.40    2.20
   3  -3  -7   36.40    3.40
   3  -3  -6   61.40    2.00
   3  -3  -5   34.30    1.50
   3  -3  -4   48.30    2.20
   3  -3  -3   91.30    3.60
   3  -3  -2   30.10    1.80
   3  -3   2    5.90    0.90
  -3   3  -2    4.10    0.90
   3  -3   3  146.20    4.40
  -3   3  -3  151.50    4.40
   3  -3   4    4.70    1.10
  -3   3  -4    1.80    0.90
   3  -3   5   28.50    1.50
  -3   3  -5   33.70    2.80
   3  -3   6  117.30    3.60
  -3   3  -6  114.70    5.70
   3  -3   7    8.60    1.10
  -3   3  -7    8.80    2.20
   3  -3   8   11.90    1.20
  -3   3  -8   12.60    2.70
  -3   3  -9    1.30    2.40
  -3   3 -10   17.50    3.60
  -3   3 -11   -4.30    3.20
  -3   3 -12    2.30    4.40
   3  -1 -12   -1.00    3.80
   3  -1 -11    2.20    3.00
   3  -1 -10   -4.00    2.70
   3  -1  -9    9.90    2.70
   3  -1  -8    2.20    2.10
   3  -1  -7   31.20    3.00
   3  -1  -6   53.40    1.80
   3  -1  -5  125.70    6.00
   3  -1  -4   18.70    1.90
   3  -1  -3    2.90    1.20
   3  -1  -2  137.60    5.40
   3  -1   2   35.80    2.20
  -3   1  -2   36.20    2.40
   3  -1   3    4.40    0.80
  -3   1  -3    1.30    1.30
   3  -1   4    0.20    0.90
  -3   1  -4    0.90    1.50
   3  -1   5  189.20    6.70
  -3   1  -5  185.50    7.80
   3  -1   6    1.40    0.80
  -3   1  -6    4.10    2.20
   3  -1   7   10.00    1.00
  -3   1  -7   10.00    2.30
  -3   1  -8    8.50    2.60
  -3   1  -9   15.90    3.30
  -3   1 -10    7.20    3.50
  -3   1 -11    4.60    4.10
  -3   1 -12   -7.70    4.10
   3   1 -12    3.00    5.10
   3   1 -11    5.00    3.30
   3   1 -10   -6.20    2.60
   3   1  -9    7.30    2.70
   3   1  -8    2.50    2.90
   3   1  -7   30.60    1.40
   3   1  -6   53.10    1.90
   3   1  -5  139.00    6.10
  -3  -1   5  131.30    6.20
   3   1  -4   19.70    2.10
  -3  -1   4   21.00    2.00
   3   1  -3    3.70    1.20
  -3  -1   3    2.90    1.10
   3   1  -2  137.10    5.10
  -3  -1   2  143.80    5.50
   3   1   2   23.20    2.20
  -3  -1  -2   25.20    2.40
  -3  -1  -3    2.30    1.00
   3   1   4    0.00    1.00
  -3  -1  -4    2.30    1.20
   3   1   5  189.30    6.80
  -3  -1  -5  182.80    8.60
   3   1   6    1.90    0.70
  -3  -1  -6    4.50    1.80
  -3  -1  -7    8.50    2.20
  -3  -1  -8    4.60    2.90
  -3  -1  -9   19.40    2.40
  -3  -1 -10    5.90    2.30
  -3  -1 -11   -1.80    3.00
  -3  -1 -12   -5.20    5.00
   3   3 -12    6.00    4.10
   3   3 -11    6.10    3.40
   3   3 -10   -1.20    2.60
   3   3  -9    2.90    0.70
   3   3  -8    1.60    0.90
   3   3  -7   27.40    1.60
  -3  -3   7   30.80    3.60
   3   3  -6   66.70    2.50
  -3  -3   6   61.60    4.00
   3   3  -5   32.50    1.50
  -3  -3   5   30.10    2.60
   3   3  -4   48.30    2.80
  -3  -3   4   44.80    2.80
   3   3  -3   90.10    4.10
  -3  -3   3   91.10    4.10
   3   3  -2   31.50    1.90
  -3  -3   2   35.70    2.10
   3   3   2    7.40    1.50
  -3  -3  -2    3.90    1.40
  -3  -3  -3  147.40    6.10
  -3  -3  -4    1.30    1.90
  -3  -3  -5   27.30    1.80
   3   3   6  114.20    4.10
  -3  -3  -6  116.70    4.00
  -3  -3  -7    6.30    1.60
  -3  -3  -8    7.60    1.90
  -3  -3  -9    5.40    1.90
  -3  -3 -10   18.50    2.70
  -3  -3 -11   -4.70    3.20
  -3  -3 -12    4.40    4.70
   3   5 -12   -0.40    4.90
   3   5 -11    2.80    3.20
   3   5 -10    1.60    0.90
   3   5  -9    4.40    1.20
  -3  -5   9    2.70    2.40
   3   5  -8   10.60    1.40
  -3  -5   8    4.70    2.50
   3   5  -7    2.80    1.00
  -3  -5   7    0.80    2.00
   3   5  -6   16.50    1.30
  -3  -5   6   10.90    2.10
   3   5  -5    7.40    1.00
  -3  -5   5    8.60    1.80
   3   5  -4   58.70    2.30
  -3  -5   4   65.90    3.40
   3   5  -3   26.50    2.10
  -3  -5   3   23.60    2.10
   3   5  -2   24.80    1.70
  -3  -5   2   27.50    2.00
   3   5  -1    6.40    1.50
  -3  -5   1    6.20    1.10
   3   5   0   12.40    1.70
   3   5   1    3.30    1.50
  -3  -5  -1    5.00    1.30
   3   5   2    2.90    1.30
  -3  -5  -2    3.80    1.30
   3   5   3    0.10    1.70
  -3  -5  -3    0.10    1.50
  -3  -5  -4   -1.00    1.30
   3   5   5   11.30    1.20
  -3  -5  -5   14.80    2.20
   3   5   6   13.10    1.10
  -3  -5  -6   10.40    2.20
   3   5   7   -1.40    0.30
  -3  -5  -7    1.70    1.40
  -3  -5  -8   28.70    2.50
  -3  -5  -9    1.40    1.90
  -3  -5 -10    1.20    2.00
  -3  -5 -11    2.90    3.90
  -3  -5 -12    5.70    5.00
   3   7 -12    6.80    4.20
   3   7 -11   -1.00    3.70
   3   7 -10    2.60    1.40
  -3  -7  10   -1.50    3.20
   3   7  -9   62.00    3.20
  -3  -7   9   54.90    5.60
   3   7  -8    0.10    1.20
  -3  -7   8   -0.40    2.30
   3   7  -7    2.60    1.20
  -3  -7   7    1.70    1.80
   3   7  -6    4.60    1.10
  -3  -7   6    5.80    2.20
   3   7  -5   10.10    1.20
  -3  -7   5    9.70    1.90
   3   7  -4   14.80    1.40
  -3  -7   4   14.50    2.00
   3   7  -3  871.20   20.90
  -3  -7   3  829.10   27.10
   3   7  -2    2.00    1.00
  -3  -7   2    2.30    1.30
   3   7  -1    5.70    1.40
  -3  -7   1    8.70    1.60
   3   7   0   21.00    2.10
   3   7   1   13.80    1.70
  -3  -7  -1   16.40    1.70
   3   7   2   11.20    1.00
  -3  -7  -2   13.80    1.60
   3   7   3  141.30    4.50
  -3  -7  -3  147.50    6.30
   3   7   4   -1.10    0.90
  -3  -7  -4    1.80    1.50
   3   7   5   12.10    1.30
  -3  -7  -5   12.90    2.10
   3   7   6    3.30    1.00
  -3  -7  -6    4.10    1.70
   3   7   7   15.10    1.30
  -3  -7  -7    8.60    2.10
  -3  -7  -8   21.00    2.20
  -3  -7  -9   40.60    3.30
  -3  -7 -10   -0.90    2.20
  -3  -7 -11    1.40    3.60
  -3  -7 -12   14.80    5.50
   3   9 -12   -4.10    4.20
   3   9 -11    0.50    3.90
   3   9 -10    0.00    1.70
   3   9  -9    2.70    1.60
  -3  -9   9    5.40    2.90
   3   9  -8   43.20    2.60
  -3  -9   8   29.40    3.70
   3   9  -7   69.30    3.20
  -3  -9   7   75.90    5.40
   3   9  -6    0.40    1.20
  -3  -9   6    0.70    1.80
   3   9  -5   26.00    1.70
  -3  -9   5   23.60    2.70
   3   9  -4  188.40    5.40
  -3  -9   4  188.20    7.80
   3   9  -3  196.60    5.50
  -3  -9   3  208.10    8.60
   3   9  -2   60.70    2.40
  -3  -9   2   64.70    3.60
   3   9  -1   68.20    3.80
  -3  -9   1   59.70    3.20
   3   9   0    3.30    1.00
   3   9   1    1.90    1.00
   3   9   2  193.80    5.80
  -3  -9  -2  195.90    7.80
   3   9   3   24.30    1.50
  -3  -9  -3   27.00    2.20
   3   9   4   25.10    1.70
  -3  -9  -4   23.70    2.00
   3   9   5   18.80    1.90
  -3  -9  -5   23.90    2.50
   3   9   6    6.10    1.30
  -3  -9  -6    2.50    1.80
   3   9   7   26.10    1.90
  -3  -9  -7   27.90    3.20
   3   9   8    9.50    1.10
  -3  -9  -8    9.30    2.40
  -3  -9  -9    7.40    2.00
  -3  -9 -10    1.60    2.20
  -3  -9 -11   -0.80    3.70
   3  11 -11    7.20    5.20
   3  11 -10    2.90    2.10
   3  11  -9   -3.10    1.50
  -3 -11   9    0.20    2.60
   3  11  -8   23.10    2.50
  -3 -11   8   16.60    3.70
   3  11  -7   16.60    2.00
  -3 -11   7   17.30    2.70
   3  11  -6   19.70    1.80
  -3 -11   6   18.50    2.70
   3  11  -5   75.20    3.10
  -3 -11   5   76.50    4.50
   3  11  -4  184.40    5.80
  -3 -11   4  206.00    8.50
   3  11  -3    0.50    1.00
  -3 -11   3    1.20    1.50
   3  11  -2   82.50    3.00
  -3 -11   2   81.80    4.30
   3  11  -1  214.30    8.70
  -3 -11   1  227.90    9.60
   3  11   0    9.30    1.40
  -3 -11   0   10.60    2.10
   3  11   1   49.50    2.30
   3  11   2  186.50    5.70
   3  11   3    2.80    1.10
  -3 -11  -3    2.60    1.40
   3  11   4    3.40    1.10
  -3 -11  -4    1.20    1.50
   3  11   5   23.90    2.40
  -3 -11  -5   32.90    2.70
   3  11   6    3.00    1.40
  -3 -11  -6    5.10    2.10
   3  11   7   17.60    1.90
  -3 -11  -7   18.50    3.00
   3  11   8   30.10    2.10
  -3 -11  -8   19.90    2.90
  -3 -11  -9    1.90    1.90
  -3 -11 -10    2.60    2.60
  -3 -11 -11    9.80    4.70
   3  13 -11    9.70    4.10
   3  13 -10   -0.90    4.00
   3  13  -9   -0.40    2.00
   3  13  -8    0.60    1.60
  -3 -13   8    2.60    2.60
   3  13  -7    1.40    1.60
  -3 -13   7    4.40    3.00
   3  13  -6  326.90   11.10
  -3 -13   6  347.10   15.50
   3  13  -5   10.60    1.60
  -3 -13   5   13.10    2.60
   3  13  -4   20.80    1.80
  -3 -13   4   19.10    2.60
   3  13  -3   12.40    1.60
  -3 -13   3   10.40    2.20
   3  13  -2    1.40    1.60
  -3 -13   2    0.00    1.90
   3  13  -1    1.20    1.70
  -3 -13   1    9.90    2.00
   3  13   0  386.80   10.70
  -3 -13   0  401.20   15.10
   3  13   1    1.00    1.30
   3  13   2    2.20    1.00
   3  13   3    0.60    1.10
  -3 -13  -3    1.00    1.20
   3  13   4   19.80    1.70
  -3 -13  -4   20.20    2.20
   3  13   5    7.30    1.90
  -3 -13  -5    8.10    2.10
   3  13   6   40.30    3.50
  -3 -13  -6   38.80    3.40
   3  13   7    0.70    1.50
  -3 -13  -7    1.00    2.10
   3  13   8    9.10    1.90
  -3 -13  -8    6.80    2.70
   3  13   9    2.50    1.40
  -3 -13  -9    0.50    2.40
  -3 -13 -10    3.00    2.70
  -3 -13 -11    7.80    4.80
   3  15 -10    6.30    4.00
   3  15  -9    1.10    2.00
   3  15  -8    2.30    2.00
  -3 -15   8   -1.50    2.80
   3  15  -7   -0.70    1.60
  -3 -15   7    1.40    2.40
   3  15  -6   54.10    3.50
  -3 -15   6   59.00    4.90
   3  15  -5   10.40    1.70
  -3 -15   5   13.50    2.80
   3  15  -4    8.00    1.60
  -3 -15   4    8.50    2.10
   3  15  -3   -3.50    1.70
  -3 -15   3   -0.60    1.60
   3  15  -2    4.80    2.20
  -3 -15   2    3.90    1.80
   3  15  -1    7.90    2.10
  -3 -15   1   15.90    2.60
   3  15   0   23.10    1.90
  -3 -15   0   25.60    2.70
   3  15   1   15.40    1.60
   3  15   2   13.60    1.60
   3  15   3    1.40    1.20
   3  15   4    1.60    1.30
  -3 -15  -4    0.70    1.60
   3  15   5   13.00    1.70
  -3 -15  -5   10.60    2.10
   3  15   6    7.80    2.10
  -3 -15  -6    4.40    2.20
   3  15   7   12.80    2.40
  -3 -15  -7   12.10    2.80
   3  15   8    0.70    1.80
  -3 -15  -8    2.70    2.70
   3  15   9   -0.40    1.80
  -3 -15  -9    3.90    3.40
   3  17 -10    4.30    3.90
   3  17  -9    2.40    2.40
   3  17  -8   18.30    3.10
   3  17  -7    8.40    2.40
  -3 -17   7    9.90    3.30
   3  17  -6    7.80    1.90
  -3 -17   6    2.60    2.50
   3  17  -5   14.10    2.00
  -3 -17   5    9.80    3.10
   3  17  -4    4.00    1.60
  -3 -17   4    3.10    2.10
   3  17  -3    9.60    2.50
  -3 -17   3   12.70    2.60
   3  17  -2    1.70    2.00
  -3 -17   2    1.30    1.80
   3  17  -1   27.80    3.30
  -3 -17   1   26.20    3.30
   3  17   0   31.50    2.40
  -3 -17   0   29.60    3.10
   3  17   1    4.40    1.40
  -3 -17  -1    6.30    2.20
   3  17   2   30.50    2.30
   3  17   3   14.60    1.80
   3  17   4    0.50    1.20
   3  17   5   15.20    1.90
   3  17   6   11.50    2.80
  -3 -17  -6    9.00    2.50
   3  17   7   17.80    3.40
  -3 -17  -7   18.00    3.30
   3  17   8    1.40    2.50
  -3 -17  -8   -0.70    2.30
  -3 -17  -9   10.10    3.50
   3  19  -9   10.30    3.40
   3  19  -8    0.10    2.70
   3  19  -7    3.80    2.40
   3  19  -6    2.00    2.00
  -3 -19   6    0.70    2.70
   3  19  -5    3.60    2.20
  -3 -19   5   -0.30    2.30
   3  19  -4    7.70    3.70
  -3 -19   4   17.20    3.30
   3  19  -3   48.30    4.90
  -3 -19   3   44.20    4.60
   3  19  -2    2.10    2.30
  -3 -19   2    2.70    2.50
   3  19  -1   -2.50    2.10
  -3 -19   1    4.20    2.20
   3  19   0    7.50    1.80
  -3 -19   0    7.50    2.50
   3  19   1    0.80    1.60
  -3 -19  -1    0.00    2.10
   3  19   2   13.90    2.00
   3  19   3   32.70    2.70
   3  19   4   -3.00    1.50
   3  19   5   -1.80    1.60
   3  19   6    1.60    2.70
   3  19   7    1.30    3.10
  -3 -19  -7    3.90    2.90
   3  19   8    4.70    2.80
   3  21  -8    2.20    4.70
   3  21  -7    4.70    3.80
   3  21  -6    0.10    2.60
   3  21  -5    2.00    3.40
   3  21  -4   15.00    3.60
  -3 -21   4   14.00    3.30
   3  21  -3    1.80    2.90
  -3 -21   3   -2.00    2.90
   3  21  -2   23.10    3.80
  -3 -21   2   23.90    3.90
   3  21  -1   -1.60    1.60
  -3 -21   1   -1.90    2.20
   3  21   0   -0.40    1.50
  -3 -21   0    0.00    2.40
   3  21   1    2.70    1.90
  -3 -21  -1    0.80    2.50
   3  21   2   18.20    2.50
   3  21   3    4.10    1.90
   3  21   4    7.50    1.90
   3  21   5    1.10    1.80
   3  21   6    6.40    3.60
   3  21   7   -2.20    3.30
   3  21   8    3.50    2.60
   3  23  -2   -3.60    3.90
  -3 -23   2    9.60    3.10
   3  23  -1    1.00    1.80
  -3 -23   1    4.50    3.50
   3  23   0    2.40    2.00
  -3 -23   0    1.20    2.50
   3  23   1    6.00    2.50
  -3 -23  -1    3.20    3.20
   3  23   2    0.20    2.00
  -3 -23  -2   -3.00    2.70
   3  23   3   21.30    3.20
   3  23   4    1.90    2.70
   3  23   5    1.20    2.20
   3  23   6    0.30    3.70
   3  23   7   -3.30    3.60
   3  25  -2    4.20    3.40
   3  25  -1    5.20    2.60
   3  25   0    4.70    3.10
   3  25   1    4.10    3.50
   3  25   2   -6.50    3.40
   3  25   3   12.50    4.20
   3  25   4    2.20    3.00
   3  25   5    3.60    3.80
   3  27  -2   -0.20    3.90
   3  27  -1   -5.00    3.90
   3  27   0    0.30    3.80
   3  27   1   -6.80    3.60
   3  27   2    3.10    4.30
   3  27   3   -4.00    3.40
   4 -28  -1   -0.60    5.00
   4 -28   0    7.00    6.00
   4 -28   1   -0.20    5.80
   4 -26  -4    8.30    4.20
   4 -26  -3    2.60    4.30
   4 -26  -2   -1.70    3.80
   4 -26  -1    9.90    4.40
  -4  26   1    1.50    2.10
   4 -26   0   -0.10    3.80
  -4  26   0    2.60    2.50
   4 -26   1   -2.50    3.90
  -4  26  -1    1.10    2.40
   4 -26   2    3.50    4.10
   4 -26   3   -3.80    4.20
   4 -26   4    3.80    4.60
   4 -24  -6   -4.40    4.20
  -4  24   6   -5.50    3.30
   4 -24  -5   11.30    4.70
   4 -24  -4   11.60    3.90
   4 -24  -3    2.40    4.30
   4 -24  -2    0.00    3.60
  -4  24   2    3.70    1.10
   4 -24  -1    3.60    3.30
  -4  24   1    3.00    1.60
   4 -24   0    2.10    3.50
  -4  24   0   -0.70    1.60
   4 -24   1   12.30    4.10
   4 -24   2    1.00    3.40
   4 -24   3   -1.80    3.60
   4 -24   4    8.80    4.20
   4 -24   5    5.40    4.30
   4 -24   6    6.30    4.30
   4 -22  -7   -1.00    2.90
  -4  22   7   -5.20    3.30
   4 -22  -6   -3.20    2.70
  -4  22   6   -0.60    3.10
   4 -22  -5    0.40    2.80
  -4  22   5    3.10    3.10
   4 -22  -4    2.00    3.30
  -4  22   4    8.20    3.00
   4 -22  -3   25.90    4.60
  -4  22   3   18.70    3.80
   4 -22  -2    2.10    1.80
  -4  22   2    0.50    0.90
   4 -22  -1    1.70    1.90
  -4  22   1    3.30    1.40
   4 -22   0    0.70    2.00
  -4  22   0    1.70    1.40
   4 -22   1    5.30    2.20
  -4  22  -1    6.70    3.50
   4 -22   2    1.60    2.30
  -4  22  -2    2.00    2.90
   4 -22   3   14.30    2.60
  -4  22  -3   16.90    4.60
   4 -22   4    8.10    3.50
   4 -22   5    6.80    6.80
   4 -22   6    6.60    4.70
  -4  22  -6   -2.50    3.40
   4 -22   7    9.50    4.20
  -4  22  -7   13.60    5.40
  -4  20   8   13.20    3.50
   4 -20  -7    6.10    3.20
  -4  20   7    4.60    3.30
   4 -20  -6    3.10    2.90
  -4  20   6    1.30    2.50
   4 -20  -5   -0.40    2.20
  -4  20   5    2.30    2.60
   4 -20  -4   -0.40    2.40
  -4  20   4    0.60    2.00
   4 -20  -3   16.90    3.20
  -4  20   3   12.40    3.00
   4 -20  -2   -0.40    1.80
  -4  20   2    4.10    0.90
   4 -20  -1   11.70    2.00
  -4  20   1   12.90    1.50
   4 -20   0    0.30    1.50
  -4  20   0   -3.60    2.10
   4 -20   1    4.30    1.80
  -4  20  -1    0.90    2.20
   4 -20   2    3.70    2.00
  -4  20  -2    3.90    3.00
   4 -20   3    5.20    2.00
  -4  20  -3    3.90    2.60
   4 -20   4    0.20    1.80
  -4  20  -4    8.20    3.60
   4 -20   5    3.30    2.10
  -4  20  -5    1.00    2.20
   4 -20   6   -1.40    2.60
  -4  20  -6   -0.20    2.20
   4 -20   7    0.90    3.20
  -4  20  -7    5.20    3.00
   4 -20   8    1.80    3.30
  -4  20  -8    6.50    4.00
  -4  18   8   36.30    4.30
   4 -18  -7    1.60    2.40
  -4  18   7    1.10    2.60
   4 -18  -6    6.40    2.70
  -4  18   6    6.10    2.30
   4 -18  -5   24.40    3.30
  -4  18   5   15.30    3.00
   4 -18  -4   12.90    2.60
  -4  18   4   16.70    3.00
   4 -18  -3    2.30    1.90
  -4  18   3    2.00    2.20
   4 -18  -2    8.60    2.80
  -4  18   2   11.00    1.00
   4 -18  -1    4.70    1.80
  -4  18   1    4.80    1.10
   4 -18   0   -0.40    1.50
  -4  18   0    2.30    2.00
   4 -18   1   25.20    2.60
  -4  18  -1   26.70    3.70
   4 -18   2    6.40    1.80
  -4  18  -2    2.40    2.20
   4 -18   3    3.00    1.60
  -4  18  -3    3.20    2.40
   4 -18   4   26.70    2.50
  -4  18  -4   18.60    2.50
   4 -18   5   11.10    2.20
  -4  18  -5    8.90    2.10
   4 -18   6   -0.60    2.10
  -4  18  -6   -0.50    1.80
   4 -18   7    4.00    3.10
  -4  18  -7    6.00    2.50
   4 -18   8    5.20    2.90
  -4  18  -8    2.20    2.50
   4 -18   9    1.60    3.10
  -4  18  -9    0.00    3.70
   4 -16  -8    4.60    1.30
   4 -16  -7    3.30    1.10
  -4  16   7    3.60    2.20
   4 -16  -6   73.40    5.50
  -4  16   6   76.20    5.30
   4 -16  -5    5.80    2.10
  -4  16   5    9.90    2.40
   4 -16  -4   12.70    2.50
  -4  16   4   13.30    2.30
   4 -16  -3    1.80    1.80
  -4  16   3    0.20    1.60
   4 -16  -2    2.30    2.20
  -4  16   2    1.10    0.60
   4 -16  -1    0.50    1.30
  -4  16   1    0.40    0.80
   4 -16   0  118.00    4.80
  -4  16   0  119.80    7.50
   4 -16   1    9.80    1.60
  -4  16  -1    8.20    2.50
   4 -16   2    2.20    1.60
  -4  16  -2   -2.10    1.80
   4 -16   3    8.60    1.70
  -4  16  -3   12.50    2.50
   4 -16   4    5.60    1.70
  -4  16  -4    3.90    1.70
   4 -16   5    5.80    1.70
  -4  16  -5    8.70    1.90
   4 -16   6   27.70    2.60
  -4  16  -6   33.00    2.80
   4 -16   7    4.50    2.00
  -4  16  -7   -0.80    1.90
   4 -16   8   -2.20    2.90
  -4  16  -8    0.00    2.20
   4 -16   9    5.30    3.20
  -4  16  -9   -1.10    2.30
  -4  16 -10    2.40    4.20
   4 -14 -10    4.00    4.00
   4 -14  -9    3.70    2.30
   4 -14  -8   -0.10    1.10
   4 -14  -7   15.80    1.50
  -4  14   7   13.50    2.40
   4 -14  -6  147.90    5.40
  -4  14   6  153.20    8.30
   4 -14  -5   55.40    4.10
  -4  14   5   60.20    4.20
   4 -14  -4   -0.60    1.70
  -4  14   4    3.10    1.80
   4 -14  -3   -0.20    1.50
  -4  14   3    5.20    2.00
   4 -14  -2    2.30    1.60
  -4  14   2    0.90    1.60
   4 -14  -1    0.50    1.40
  -4  14   1    0.80    0.70
   4 -14   0   67.50    2.90
  -4  14   0   67.00    4.50
   4 -14   1   15.70    1.50
  -4  14  -1   16.50    3.20
   4 -14   2   12.40    1.50
  -4  14  -2   13.40    2.50
   4 -14   3    3.60    1.30
  -4  14  -3    1.10    1.40
   4 -14   4    5.30    1.60
  -4  14  -4    5.80    1.60
   4 -14   5   63.30    3.30
  -4  14  -5   63.60    3.40
   4 -14   6   10.20    1.90
  -4  14  -6   12.00    1.90
   4 -14   7    4.40    1.60
  -4  14  -7    9.70    2.00
   4 -14   8   -0.50    1.80
  -4  14  -8    3.00    2.00
   4 -14   9   -1.80    2.40
  -4  14  -9   -0.90    2.20
  -4  14 -10    4.40    3.90
   4 -12 -11    9.60    4.30
   4 -12 -10    3.40    2.10
   4 -12  -9    5.30    2.10
   4 -12  -8   17.10    1.60
   4 -12  -7   30.20    1.90
   4 -12  -6    0.60    0.90
  -4  12   6    2.40    1.50
   4 -12  -5  105.10    3.50
  -4  12   5  113.40    5.60
   4 -12  -4    0.10    1.40
  -4  12   4    0.60    1.50
   4 -12  -3   -0.90    1.30
  -4  12   3    0.50    1.70
   4 -12  -2   11.00    2.20
  -4  12   2    3.90    1.90
   4 -12  -1   14.90    2.20
  -4  12   1   13.90    0.90
   4 -12   0   57.70    2.60
  -4  12   0   59.20    3.70
   4 -12   1   84.10    3.30
  -4  12  -1   78.90    4.70
   4 -12   2   27.50    1.80
  -4  12  -2   28.50    1.90
   4 -12   3   13.50    1.60
  -4  12  -3   14.70    1.60
   4 -12   4   -0.90    1.10
  -4  12  -4    0.00    1.30
   4 -12   5  110.50    4.20
  -4  12  -5  107.30    4.20
   4 -12   6    6.20    1.60
  -4  12  -6    4.40    1.50
   4 -12   7   28.80    2.30
  -4  12  -7   30.30    2.50
   4 -12   8    2.80    1.60
  -4  12  -8    1.00    1.60
   4 -12   9    4.10    2.40
  -4  12  -9    0.00    2.10
  -4  12 -10   10.30    4.20
  -4  12 -11   -0.80    4.10
   4 -10 -11   -0.10    3.60
   4 -10 -10    5.20    3.20
   4 -10  -9    4.00    1.70
   4 -10  -8    1.80    1.00
   4 -10  -7    8.30    1.20
   4 -10  -6    5.50    1.00
   4 -10  -5    0.80    0.70
  -4  10   5    1.90    1.50
   4 -10  -4   -0.60    0.60
  -4  10   4   -0.60    1.50
   4 -10  -3    8.20    1.50
  -4  10   3   10.10    1.90
   4 -10  -2   68.80    4.00
  -4  10   2   86.30    4.30
   4 -10  -1   30.80    2.60
  -4  10   1   32.90    2.90
   4 -10   0   27.50    1.70
  -4  10   0   30.50    2.60
   4 -10   1   20.70    1.50
  -4  10  -1   20.90    2.20
   4 -10   2   73.30    3.00
  -4  10  -2   78.70    3.00
   4 -10   3   40.50    2.20
  -4  10  -3   40.70    2.10
   4 -10   4    9.50    1.40
  -4  10  -4   12.30    1.60
   4 -10   5    6.40    1.20
  -4  10  -5    3.60    1.20
   4 -10   6   44.70    2.50
  -4  10  -6   45.30    2.60
   4 -10   7    2.20    1.40
  -4  10  -7    1.80    1.40
   4 -10   8    4.80    1.80
  -4  10  -8    4.80    1.60
   4 -10   9   10.40    1.90
  -4  10  -9    7.40    1.80
  -4  10 -10    3.30    3.40
  -4  10 -11   -2.40    4.00
   4  -8 -11   -2.10    2.50
   4  -8 -10   -1.40    2.00
   4  -8  -9    2.20    2.60
   4  -8  -8   97.40    3.60
   4  -8  -7    2.90    1.00
   4  -8  -6   -0.30    0.90
   4  -8  -5    9.50    1.30
   4  -8  -4    7.30    0.90
  -4   8   4    8.00    1.70
   4  -8  -3    1.60    0.50
  -4   8   3    1.50    1.60
   4  -8  -2  479.90   18.20
  -4   8   2  463.90   16.50
   4  -8  -1   20.10    2.10
  -4   8   1   25.40    2.50
   4  -8   0    4.10    1.20
  -4   8   0    4.90    1.50
   4  -8   1   56.60    2.30
  -4   8  -1   51.80    2.20
   4  -8   2    8.80    1.20
  -4   8  -2    9.40    1.20
   4  -8   3  113.20    3.70
  -4   8  -3  112.20    3.60
   4  -8   4   28.80    1.70
  -4   8  -4   26.00    1.70
   4  -8   5   10.70    1.40
  -4   8  -5   10.40    1.40
   4  -8   6   44.70    2.40
  -4   8  -6   44.60    2.40
   4  -8   7   -0.10    1.20
  -4   8  -7   -1.10    1.20
   4  -8   8   56.10    3.00
  -4   8  -8   61.00    4.50
   4  -8   9    2.20    1.50
  -4   8  -9   -1.20    2.50
  -4   8 -10    3.60    3.00
  -4   8 -11   -8.50    4.30
   4  -6 -12    9.40    4.90
   4  -6 -11    0.00    2.80
   4  -6  -9   27.80    3.60
   4  -6  -8   -0.30    2.20
   4  -6  -7   38.40    1.80
   4  -6  -6    0.90    0.90
   4  -6  -5    6.20    1.10
   4  -6  -4   29.10    2.00
   4  -6  -3  565.20   19.40
  -4   6   3  575.10   19.80
   4  -6  -2   90.30    4.10
  -4   6   2   83.30    4.10
   4  -6  -1  153.20    6.50
  -4   6   1  160.30    6.90
   4  -6   0   15.70    1.20
  -4   6   0   15.30    1.00
   4  -6   1   -0.30    0.80
  -4   6  -1   -0.30    0.90
   4  -6   2   18.50    1.20
  -4   6  -2   17.50    1.20
   4  -6   3   61.00    2.30
  -4   6  -3   60.90    2.50
   4  -6   4    2.60    1.00
  -4   6  -4    2.70    1.00
   4  -6   5   31.80    1.70
  -4   6  -5   29.00    1.60
   4  -6   6    2.80    1.10
  -4   6  -6    4.00    1.30
   4  -6   7   18.50    1.60
  -4   6  -7   12.50    2.50
   4  -6   8   11.90    1.50
  -4   6  -8   13.30    2.80
   4  -6   9   32.80    2.30
  -4   6  -9   32.50    4.30
  -4   6 -10   21.10    3.90
  -4   6 -11    9.10    4.00
  -4   6 -12    5.10    4.50
   4  -4 -12    7.90    4.80
   4  -4 -11    4.80    3.10
   4  -4 -10   11.00    3.40
   4  -4  -9   23.90    3.50
   4  -4  -8   14.60    3.00
   4  -4  -7   11.80    0.90
   4  -4  -6   13.80    1.10
   4  -4  -5   90.20    3.70
   4  -4  -4   57.50    2.70
   4  -4  -3  211.60    7.80
   4  -4  -2    1.00    1.20
   4  -4  -1   -0.40    0.40
  -4   4   1    0.50    1.60
   4  -4   0   90.70    2.90
  -4   4   0   97.10    3.00
   4  -4   1    9.50    0.90
  -4   4  -1   10.00    0.90
   4  -4   2   20.50    1.30
  -4   4  -2   20.50    1.20
   4  -4   3  196.80    5.50
  -4   4  -3  193.30    5.70
   4  -4   4   31.20    1.60
  -4   4  -4   34.60    1.80
   4  -4   5   21.70    1.40
  -4   4  -5   23.40    2.30
   4  -4   6   17.50    1.40
  -4   4  -6   18.30    2.30
   4  -4   7   53.80    2.50
  -4   4  -7   49.80    4.00
   4  -4   8   -0.80    1.10
  -4   4  -8   -1.20    1.90
   4  -4   9   12.00    1.50
  -4   4  -9   10.30    3.40
  -4   4 -10    0.10    3.50
  -4   4 -11    4.80    3.80
  -4   4 -12    6.00    4.40
   4  -2 -12   -7.40    4.00
   4  -2 -11   27.50    4.40
   4  -2 -10    2.50    2.70
   4  -2  -9    0.90    2.20
   4  -2  -8   31.70    3.10
   4  -2  -7    0.30    0.70
   4  -2  -6   12.10    1.00
   4  -2  -5  209.80    5.60
   4  -2  -3   12.60    1.60
   4  -2  -1  163.50    6.10
   4  -2   0   65.50    1.90
  -4   2   0   63.80    2.90
   4  -2   1   92.50    3.20
  -4   2  -1   90.70    2.70
   4  -2   2   97.10    3.20
  -4   2  -2   97.30    3.00
   4  -2   3   18.10    1.30
  -4   2  -3   17.10    2.00
   4  -2   4  204.90    5.60
  -4   2  -4  208.10    8.80
   4  -2   5    8.40    1.10
  -4   2  -5    4.90    2.10
   4  -2   6   38.10    2.20
  -4   2  -6   35.50    3.10
   4  -2   7   29.80    2.00
  -4   2  -7   31.80    3.00
   4  -2   8    3.30    1.00
  -4   2  -8    1.40    2.30
  -4   2  -9    0.30    2.30
  -4   2 -10   18.90    4.20
  -4   2 -11   17.00    4.60
  -4   2 -12    8.40    4.20
   4   0 -12   -0.80    4.20
   4   0 -11    4.00    3.30
   4   0 -10    6.40    2.90
   4   0  -9    1.20    2.30
   4   0  -8    2.10    0.40
   4   0  -7   -1.40    0.60
   4   0  -6  125.00    6.10
   4   0  -5    1.00    1.80
   4   0  -4    2.00    1.60
   4   0  -3    3.90    1.30
   4   0  -2   96.70    3.90
  -4   0   2  104.00    4.40
   4   0   1   11.70    2.10
  -4   0  -1    4.40    0.80
  -4   0  -2  219.70    6.40
  -4   0  -3   -1.70    0.90
   4   0   4   81.60    3.90
  -4   0  -4   91.80    3.40
   4   0   5    0.80    1.00
  -4   0  -5   -2.30    1.10
   4   0   6   92.10    3.80
  -4   0  -6   82.90    4.40
   4   0   7    0.00    0.80
  -4   0  -7    5.40    1.90
   4   0   8    5.00    0.70
  -4   0  -8    2.90    1.60
  -4   0  -9   -0.90    1.80
  -4   0 -10   -1.50    2.00
  -4   0 -11    1.00    4.00
  -4   0 -12    0.40    3.80
   4   2 -12   11.40    4.30
   4   2 -11   25.70    4.60
   4   2 -10    2.60    2.70
   4   2  -9    1.50    0.60
   4   2  -8   33.10    1.70
   4   2  -7    0.70    0.80
   4   2  -6    6.00    2.00
  -4  -2   6    9.50    1.90
   4   2  -5  208.90    8.20
  -4  -2   5  204.70    8.70
   4   2  -4    8.00    1.60
  -4  -2   4    0.50    1.30
   4   2  -3    9.80    1.30
  -4  -2   3   11.90    1.50
   4   2  -2   42.40    1.90
  -4  -2   2   36.60    2.10
   4   2  -1  165.80    5.90
  -4  -2   1  172.80    6.00
   4   2   0   70.40    3.50
  -4  -2   0   74.20    3.40
   4   2   1  102.40    4.60
  -4  -2  -1   93.60    4.20
   4   2   2   93.60    4.40
  -4  -2  -2   94.00    4.70
  -4  -2  -3   17.80    2.00
  -4  -2  -4  205.40    6.00
  -4  -2  -5    8.90    1.30
   4   2   6   43.80    2.20
  -4  -2  -6   38.80    2.40
   4   2   7   35.70    1.80
  -4  -2  -7   32.00    2.30
  -4  -2  -8    3.40    1.60
  -4  -2  -9    1.30    2.00
  -4  -2 -10    7.50    2.80
  -4  -2 -11   17.30    4.10
  -4  -2 -12   14.50    5.10
   4   4 -12    4.90    4.20
   4   4 -11   10.00    4.00
   4   4 -10   18.90    1.30
   4   4  -9   26.60    1.70
   4   4  -8   13.50    1.40
  -4  -4   8   14.60    2.90
   4   4  -7   12.90    1.30
  -4  -4   7   13.50    2.50
   4   4  -6   11.50    1.20
  -4  -4   6   11.30    2.10
   4   4  -5   88.10    4.50
  -4  -4   5   85.20    4.50
   4   4  -4   49.80    3.10
  -4  -4   4   59.40    3.20
   4   4  -3  212.20    9.30
  -4  -4   3  228.70    8.50
   4   4  -2    2.60    1.20
  -4  -4   2    0.00    1.20
   4   4  -1   -2.00    1.00
  -4  -4   1   -0.20    0.80
   4   4   0   90.20    4.30
   4   4   1    7.30    1.60
  -4  -4  -1   11.80    1.70
   4   4   2   16.90    2.10
  -4  -4  -2   22.30    2.10
   4   4   3  197.40    7.90
  -4  -4  -3  196.10    8.40
  -4  -4  -4   30.80    2.70
  -4  -4  -5   20.90    2.20
  -4  -4  -6   17.00    1.90
   4   4   7   56.60    1.80
  -4  -4  -7   52.90    2.80
  -4  -4  -8    1.00    1.50
  -4  -4  -9    7.30    2.00
  -4  -4 -10    1.80    2.40
  -4  -4 -11    5.80    3.60
  -4  -4 -12    3.20    4.40
   4   6 -12   11.00    4.70
   4   6 -11   -4.00    4.00
   4   6 -10    5.80    1.40
  -4  -6  10    3.80    3.30
   4   6  -9   33.90    2.30
  -4  -6   9   40.70    4.50
   4   6  -8    1.80    1.20
  -4  -6   8    5.40    2.90
   4   6  -7   40.90    2.30
  -4  -6   7   49.30    4.00
   4   6  -6    2.20    1.00
  -4  -6   6    4.80    1.90
   4   6  -5    8.60    1.20
  -4  -6   5    5.40    2.00
   4   6  -4   32.00    1.70
  -4  -6   4   32.50    2.50
   4   6  -3  551.60   19.20
  -4  -6   3  594.60   20.30
   4   6  -2   87.70    4.20
  -4  -6   2   87.80    4.20
  -4  -6   1  142.00    5.80
   4   6   0   14.80    1.80
   4   6   1    2.30    1.30
  -4  -6  -1    0.10    1.30
   4   6   2   10.40    1.70
  -4  -6  -2   18.40    1.90
   4   6   3   52.50    3.30
  -4  -6  -3   61.90    3.30
   4   6   4    4.70    1.70
  -4  -6  -4    2.10    1.70
  -4  -6  -5   26.20    2.80
   4   6   6    2.50    1.10
  -4  -6  -6    5.70    2.10
   4   6   7   16.10    1.50
  -4  -6  -7   14.60    1.80
  -4  -6  -8   10.30    1.90
  -4  -6  -9   29.00    2.90
  -4  -6 -10    7.70    2.70
  -4  -6 -11    2.50    3.20
  -4  -6 -12   -4.50    4.60
   4   8 -12    0.80    4.10
   4   8 -11    5.20    3.80
   4   8 -10   -0.30    1.60
  -4  -8  10    1.70    3.60
   4   8  -9    1.50    1.50
  -4  -8   9   -0.50    2.70
   4   8  -8   98.20    4.40
  -4  -8   8  112.70    7.10
   4   8  -7   -0.40    1.20
  -4  -8   7    0.00    2.00
   4   8  -6    4.80    1.20
  -4  -8   6    0.90    1.70
   4   8  -5   11.00    1.30
  -4  -8   5   14.10    2.10
   4   8  -4    7.40    1.10
  -4  -8   4    5.00    1.60
   4   8  -3   -1.30    1.00
  -4  -8   3    0.40    1.20
   4   8  -2  467.60   17.50
  -4  -8   2  463.80   16.70
  -4  -8   1   20.80    2.20
   4   8   0    3.00    1.80
   4   8   1   56.30    3.00
   4   8   2    8.10    1.90
  -4  -8  -2   10.00    1.70
   4   8   3  119.10    5.60
  -4  -8  -3  118.50    5.40
   4   8   4   25.10    1.60
  -4  -8  -4   25.70    2.30
   4   8   5    7.10    1.20
  -4  -8  -5    9.20    1.80
   4   8   6   38.50    2.60
  -4  -8  -6   36.10    3.20
   4   8   7    2.00    1.00
  -4  -8  -7    1.10    1.80
   4   8   8   56.90    2.70
  -4  -8  -8   49.80    3.30
  -4  -8  -9   -0.10    2.10
  -4  -8 -10   -1.30    2.70
  -4  -8 -11    1.20    3.70
   4  10 -11    4.70    4.10
   4  10 -10    2.30    1.90
   4  10  -9    6.10    2.00
  -4 -10   9    1.20    3.00
   4  10  -8    5.90    1.50
  -4 -10   8    3.70    2.40
   4  10  -7   11.40    1.70
  -4 -10   7    9.80    2.50
   4  10  -6    5.90    1.40
  -4 -10   6    8.80    2.30
   4  10  -5    0.70    1.00
  -4 -10   5   -0.20    1.80
   4  10  -4   -0.20    1.00
  -4 -10   4    0.50    1.50
   4  10  -3    5.90    1.10
  -4 -10   3   11.70    2.00
   4  10  -2   75.20    3.00
  -4 -10   2   83.90    4.40
   4  10  -1   30.00    2.50
  -4 -10   1   30.60    2.60
   4  10   0   25.90    1.60
  -4 -10   0   30.10    2.40
   4  10   1   19.40    1.50
   4  10   2   76.90    3.00
  -4 -10  -2   77.60    4.00
   4  10   3   40.80    2.20
  -4 -10  -3   47.30    2.90
   4  10   4    8.90    1.30
  -4 -10  -4    8.50    2.10
   4  10   5    2.70    1.40
  -4 -10  -5    6.00    1.70
   4  10   6   45.00    3.10
  -4 -10  -6   43.70    3.50
   4  10   7    1.30    1.10
  -4 -10  -7    4.40    1.90
   4  10   8    4.80    1.20
  -4 -10  -8    5.40    2.20
  -4 -10  -9    5.50    2.10
  -4 -10 -10    3.70    2.50
  -4 -10 -11   -1.70    4.00
   4  12 -11   14.80    5.20
   4  12 -10    0.30    2.10
   4  12  -9    5.30    2.10
  -4 -12   9    4.40    3.20
   4  12  -8   16.50    2.20
  -4 -12   8   14.50    3.30
   4  12  -7   31.90    2.50
  -4 -12   7   37.80    4.00
   4  12  -6    0.10    1.30
  -4 -12   6    0.10    1.80
   4  12  -5  114.50    4.50
  -4 -12   5  115.60    6.40
   4  12  -4   -0.30    1.20
  -4 -12   4    2.40    2.00
   4  12  -3   -0.80    1.20
  -4 -12   3   -1.40    1.50
   4  12  -2    7.40    1.90
  -4 -12   2    3.90    1.60
   4  12  -1   10.90    2.20
  -4 -12   1   15.10    2.20
   4  12   0   60.80    2.70
  -4 -12   0   58.80    3.40
   4  12   1   87.00    3.60
   4  12   2   29.50    2.00
   4  12   3   10.80    1.40
  -4 -12  -3    7.70    1.60
   4  12   4    1.10    1.10
  -4 -12  -4    0.00    1.30
   4  12   5  104.90    4.30
  -4 -12  -5  107.00    6.00
   4  12   6    5.80    1.60
  -4 -12  -6    4.10    2.20
   4  12   7   26.10    2.50
  -4 -12  -7   24.80    3.50
   4  12   8    3.00    1.70
  -4 -12  -8   -2.00    1.90
   4  12   9    3.80    1.30
  -4 -12  -9    6.80    3.70
  -4 -12 -10    4.80    2.80
  -4 -12 -11    4.40    5.00
   4  14 -11    0.70    3.70
   4  14 -10    0.20    3.30
   4  14  -9    3.00    2.10
   4  14  -8    2.40    1.80
  -4 -14   8   -3.80    2.70
   4  14  -7   13.00    2.00
  -4 -14   7   19.40    3.40
   4  14  -6  141.10    6.10
  -4 -14   6  157.50    8.80
   4  14  -5   63.20    3.10
  -4 -14   5   63.10    4.70
   4  14  -4   -0.60    1.20
  -4 -14   4    2.80    1.80
   4  14  -3    0.60    1.20
  -4 -14   3    1.90    1.80
   4  14  -2    0.20    2.20
  -4 -14   2   -0.10    1.50
   4  14  -1   -0.80    1.60
  -4 -14   1    1.10    1.80
   4  14   0   61.60    2.80
  -4 -14   0   68.80    4.20
   4  14   1   14.90    1.50
   4  14   2   12.60    1.50
   4  14   3    3.80    1.40
   4  14   4    4.40    1.40
  -4 -14  -4    4.20    1.60
   4  14   5   64.50    3.40
  -4 -14  -5   60.80    4.40
   4  14   6   11.50    2.10
  -4 -14  -6   10.40    2.40
   4  14   7    8.10    2.00
  -4 -14  -7    9.30    2.80
   4  14   8    2.30    2.00
  -4 -14  -8   -2.40    2.30
   4  14   9    0.30    1.70
  -4 -14  -9    3.10    3.60
  -4 -14 -10   -3.00    2.40
   4  16 -10    4.00    3.70
   4  16  -9    7.90    2.80
   4  16  -8    7.90    2.30
   4  16  -7    7.00    2.00
  -4 -16   7   12.90    3.30
   4  16  -6   71.50    4.30
  -4 -16   6   72.60    5.60
   4  16  -5    8.10    1.70
  -4 -16   5   10.60    2.50
   4  16  -4   12.60    1.90
  -4 -16   4   16.10    2.80
   4  16  -3    3.30    2.30
  -4 -16   3   -1.50    1.70
   4  16  -2    4.40    2.20
  -4 -16   2    2.70    1.80
   4  16  -1    3.80    2.30
  -4 -16   1   -3.90    1.70
   4  16   0  121.50    4.80
  -4 -16   0  118.90    6.20
   4  16   1   13.80    1.70
   4  16   2   -0.10    1.20
   4  16   3   10.40    1.70
   4  16   4    8.00    1.70
   4  16   5    3.50    1.50
   4  16   6   26.70    3.60
  -4 -16  -6   35.60    3.60
   4  16   7    2.40    2.30
  -4 -16  -7    3.60    2.50
   4  16   8   -1.40    2.30
  -4 -16  -8    3.50    3.00
   4  16   9    0.90    2.00
  -4 -16  -9    1.10    3.30
   4  18  -9    2.70    2.80
   4  18  -8   34.50    3.80
   4  18  -7    2.90    2.10
   4  18  -6    3.80    2.30
  -4 -18   6    4.60    2.80
   4  18  -5   19.20    2.40
  -4 -18   5   17.00    3.10
   4  18  -4   16.70    3.20
  -4 -18   4    8.80    2.80
   4  18  -3   -1.60    2.20
  -4 -18   3   -1.20    2.20
   4  18  -2   13.20    3.00
  -4 -18   2   10.50    2.70
   4  18  -1    5.60    2.40
  -4 -18   1    0.90    1.90
   4  18   0    4.10    1.70
  -4 -18   0    5.10    2.40
   4  18   1   27.10    2.40
  -4 -18  -1   32.00    3.60
   4  18   2    3.80    1.40
   4  18   3    2.00    1.60
   4  18   4   26.60    2.70
   4  18   5   10.90    2.00
   4  18   6    0.90    2.20
  -4 -18  -6   -4.10    2.20
   4  18   7   -2.30    2.60
   4  18   8    1.60    2.90
  -4 -18  -8   11.00    3.60
  -4 -18  -9  -11.30    3.80
   4  20  -8    9.80    4.40
   4  20  -7    0.00    2.60
   4  20  -6    5.20    2.20
   4  20  -5    1.70    3.30
  -4 -20   5   -0.20    2.50
   4  20  -4    3.60    2.70
  -4 -20   4    2.90    2.50
   4  20  -3   14.80    3.50
  -4 -20   3   15.50    3.40
   4  20  -2    8.80    2.80
  -4 -20   2    5.90    2.60
   4  20  -1   11.80    2.40
  -4 -20   1   13.10    3.20
   4  20   0    3.90    1.80
  -4 -20   0    1.70    2.30
   4  20   1    1.30    1.80
  -4 -20  -1    4.70    2.50
   4  20   2    2.80    1.90
   4  20   3    5.20    1.90
   4  20   4    3.20    2.00
   4  20   5    0.10    1.90
   4  20   6   -2.40    3.10
   4  20   7   -4.10    3.50
   4  20   8    4.10    2.90
   4  22  -7    6.70    3.90
   4  22  -3   24.80    4.50
  -4 -22   3   29.10    4.40
   4  22  -2    5.60    3.10
  -4 -22   2    5.50    3.00
   4  22  -1    0.90    1.80
  -4 -22   1    5.20    2.90
   4  22   0    2.30    2.20
  -4 -22   0    0.40    2.40
   4  22   1    7.00    2.20
  -4 -22  -1   12.70    3.30
   4  22   2    2.00    2.00
  -4 -22  -2   -0.70    2.60
   4  22   3   19.10    2.70
   4  22   4    4.80    2.10
   4  22   5   -3.00    2.50
   4  22   6   -0.80    3.50
   4  22   7    0.90    3.80
   4  24  -2    9.10    3.50
   4  24  -1    7.20    3.30
   4  24   0    0.90    2.90
   4  24   1   10.60    3.40
   4  24   2   -2.30    3.40
   4  24   3    1.40    3.80
   4  24   4    9.00    3.40
   4  24   5    6.70    3.50
   4  26  -2    2.90    4.20
   4  26  -1    1.90    4.00
   4  26   0    7.60    3.90
   4  26   1    7.40    4.20
   4  26   2   -1.50    3.90
   4  26   3    5.70    4.00
   4  26   4   -1.30    3.50
   4  28  -1   -8.10    5.10
   4  28   0   -3.40    4.80
   4  28   1   -0.20    4.50
   5 -27  -3    1.90    4.60
   5 -27  -2    1.20    4.30
   5 -27  -1    1.60    4.50
   5 -27   0    7.40    5.10
   5 -27   1    4.40    4.80
   5 -27   2    7.50    5.00
   5 -25  -5    1.60    3.90
   5 -25  -4    1.20    3.80
   5 -25  -3   -2.70    3.70
   5 -25  -2   -3.20    3.80
   5 -25  -1   -2.00    3.30
  -5  25   1    1.10    1.40
   5 -25   0   -4.00    3.30
  -5  25   0   -2.40    2.00
   5 -25   1   10.10    4.20
   5 -25   2    4.50    4.00
   5 -25   3    8.20    4.20
   5 -25   4   -1.30    4.10
   5 -25   5    5.60    4.60
   5 -23  -7   -0.40    4.00
  -5  23   7    7.40    4.30
   5 -23  -6   -1.70    3.00
  -5  23   6    6.10    3.80
   5 -23  -5   -1.60    3.10
  -5  23   5    3.10    3.40
   5 -23  -4    7.00    4.40
  -5  23   4    6.70    4.00
   5 -23  -3    0.30    2.20
  -5  23   3    4.60    3.90
   5 -23  -2    0.30    2.00
   5 -23  -1    1.00    2.00
  -5  23   1    0.90    1.20
   5 -23   0    3.40    2.50
  -5  23   0    0.00    1.50
   5 -23   1   -2.20    2.10
   5 -23   2    3.60    2.50
   5 -23   3    8.90    3.80
   5 -23   4    3.50    4.50
   5 -23   5    4.70    4.20
   5 -23   6    0.00    3.90
  -5  21   8   16.70    3.80
   5 -21  -7   -6.20    2.70
  -5  21   7   -0.50    3.00
   5 -21  -6    0.80    2.70
  -5  21   6    2.60    2.70
   5 -21  -5   -4.30    2.70
  -5  21   5   -2.40    2.80
   5 -21  -4    9.40    3.70
  -5  21   4    5.20    3.20
   5 -21  -3    8.10    3.40
  -5  21   3   -1.20    2.70
   5 -21  -2    9.70    2.00
  -5  21   2    9.30    2.80
   5 -21  -1    0.50    1.80
  -5  21   1    0.90    1.10
   5 -21   0   -2.40    1.70
  -5  21   0    4.40    2.60
   5 -21   1    1.60    2.00
  -5  21  -1    0.50    2.50
   5 -21   2   14.60    2.40
  -5  21  -2    9.90    3.20
   5 -21   3    0.70    1.80
  -5  21  -3    4.70    2.90
   5 -21   4    6.80    2.40
  -5  21  -4   10.30    3.30
   5 -21   5   -0.50    2.70
   5 -21   6   -4.60    4.10
  -5  21  -6   -1.00    3.90
   5 -21   7    7.40    4.00
  -5  21  -7    8.60    3.90
   5 -19  -8    7.90    3.20
  -5  19   8    5.10    2.80
   5 -19  -7   13.20    3.40
  -5  19   7    8.50    3.20
   5 -19  -6    6.30    2.50
  -5  19   6    5.80    2.80
   5 -19  -5    2.00    2.80
  -5  19   5    1.20    2.40
   5 -19  -4   -2.20    1.90
  -5  19   4    2.00    2.00
   5 -19  -3   10.70    2.80
  -5  19   3   12.50    3.20
   5 -19  -2   26.40    2.70
  -5  19   2   22.00    3.50
   5 -19  -1   -0.50    1.50
  -5  19   1    1.60    1.00
   5 -19   0    5.60    1.60
  -5  19   0    2.30    2.10
   5 -19   1    5.80    1.70
  -5  19  -1    7.30    3.00
   5 -19   2   -1.30    1.60
  -5  19  -2   -1.00    2.30
   5 -19   3   10.50    2.30
  -5  19  -3   13.10    3.60
   5 -19   4    3.60    2.00
  -5  19  -4    3.60    2.90
   5 -19   5   -0.30    1.90
  -5  19  -5    0.20    2.10
   5 -19   6   12.50    2.60
  -5  19  -6    8.40    2.60
   5 -19   7    1.70    3.00
  -5  19  -7    0.90    2.80
   5 -19   8    3.60    3.30
  -5  19  -8   -0.70    2.80
   5 -17  -8    2.80    2.90
   5 -17  -7   12.80    3.00
  -5  17   7   16.90    3.50
   5 -17  -6    8.40    2.70
  -5  17   6   11.20    2.60
   5 -17  -5    9.00    2.20
  -5  17   5    8.20    2.50
   5 -17  -4    1.30    1.80
  -5  17   4   -0.10    2.10
   5 -17  -3    6.90    2.30
  -5  17   3   10.60    2.60
   5 -17  -2   -0.50    1.80
  -5  17   2    1.20    2.10
   5 -17  -1   13.80    1.90
  -5  17   1   13.40    1.10
   5 -17   0   13.90    1.90
  -5  17   0   11.20    2.50
   5 -17   1   15.30    1.80
  -5  17  -1   18.60    3.00
   5 -17   2    1.70    1.40
  -5  17  -2    1.80    2.50
   5 -17   3   13.20    1.90
  -5  17  -3   10.90    2.70
   5 -17   4    1.40    1.50
  -5  17  -4    4.20    1.80
   5 -17   5   21.90    2.60
  -5  17  -5   23.10    2.50
   5 -17   6   10.20    2.30
  -5  17  -6   11.70    2.50
   5 -17   7   -9.10    3.10
  -5  17  -7   -2.30    2.20
   5 -17   8    9.90    3.40
  -5  17  -8    3.00    2.80
   5 -17   9   -0.70    3.50
  -5  17  -9    0.50    2.60
   5 -15  -8    0.90    1.20
   5 -15  -7   12.10    1.40
  -5  15   7    6.50    2.30
   5 -15  -6    1.30    2.00
  -5  15   6    1.40    1.90
   5 -15  -5    4.30    2.00
  -5  15   5    6.80    2.30
   5 -15  -4    3.50    1.60
  -5  15   4    2.20    2.00
   5 -15  -3   -2.90    1.90
  -5  15   3   -0.70    1.90
   5 -15  -2   -0.80    1.80
  -5  15   2   -0.40    2.00
   5 -15  -1   49.60    2.60
  -5  15   1   53.20    2.00
   5 -15   0    1.70    1.40
  -5  15   0    2.80    1.90
   5 -15   1    8.70    1.40
  -5  15  -1    5.60    2.40
   5 -15   2    2.40    1.30
  -5  15  -2    3.80    1.90
   5 -15   3    1.20    1.30
  -5  15  -3   -0.50    1.40
   5 -15   4    9.70    1.80
  -5  15  -4   11.30    1.80
   5 -15   5   13.60    1.90
  -5  15  -5    9.20    1.90
   5 -15   6    6.40    1.70
  -5  15  -6    2.70    2.00
   5 -15   7    0.20    1.90
  -5  15  -7    0.30    1.80
   5 -15   8    1.20    2.70
  -5  15  -8    2.90    2.00
   5 -15   9    2.00    2.80
  -5  15  -9   -1.60    2.20
   5 -15  10    4.10    3.10
  -5  15 -10   -3.20    3.40
   5 -13 -10    6.90    3.90
   5 -13  -9    0.40    1.80
   5 -13  -8    3.30    1.20
   5 -13  -7    5.00    1.00
   5 -13  -6    7.30    1.00
  -5  13   6    6.60    1.90
   5 -13  -5    0.40    1.70
  -5  13   5    3.80    1.80
   5 -13  -4   10.10    1.80
  -5  13   4    4.30    1.90
   5 -13  -3   -0.10    1.60
  -5  13   3    0.10    1.80
   5 -13  -2    5.30    1.80
  -5  13   2    5.50    1.80
   5 -13  -1    0.80    1.20
  -5  13   1   -1.20    0.50
   5 -13   0    0.60    1.20
  -5  13   0    2.20    1.90
   5 -13   1    5.50    1.30
  -5  13  -1    4.60    2.00
   5 -13   2   42.00    2.30
  -5  13  -2   47.40    3.90
   5 -13   3   14.60    1.60
  -5  13  -3   10.00    1.70
   5 -13   4   20.60    2.00
  -5  13  -4   25.30    2.00
   5 -13   5   13.60    1.90
  -5  13  -5   10.50    1.60
   5 -13   6   90.80    4.10
  -5  13  -6   85.90    4.10
   5 -13   7   -1.70    1.30
  -5  13  -7   -2.10    1.70
   5 -13   8    2.30    2.00
  -5  13  -8    1.30    1.80
   5 -13   9    1.30    2.50
  -5  13  -9    1.10    2.00
   5 -13  10    7.60    2.90
  -5  13 -10   13.60    5.40
   5 -11 -10    0.00    2.70
   5 -11  -9    3.20    1.90
   5 -11  -8   21.10    1.70
   5 -11  -7    7.70    1.20
   5 -11  -6    3.00    0.90
   5 -11  -5    4.10    0.80
  -5  11   5    6.80    1.80
   5 -11  -4   -0.40    1.60
  -5  11   4    0.40    1.60
   5 -11  -3    5.50    1.90
  -5  11   3    9.00    2.00
   5 -11  -2   78.90    4.40
  -5  11   2   88.10    4.50
   5 -11  -1   27.10    2.70
  -5  11   1   30.40    2.70
   5 -11   0   -1.60    1.00
  -5  11   0   -0.30    1.90
   5 -11   1    6.70    1.20
  -5  11  -1    3.40    1.90
   5 -11   2    3.90    1.30
  -5  11  -2    3.10    1.10
   5 -11   3    6.70    1.20
  -5  11  -3    4.90    1.30
   5 -11   4   28.60    1.90
  -5  11  -4   22.90    1.80
   5 -11   5   51.60    2.60
  -5  11  -5   47.80    2.60
   5 -11   6    7.40    1.70
  -5  11  -6    7.90    1.50
   5 -11   7   13.40    1.80
  -5  11  -7   11.10    1.80
   5 -11   8   19.60    2.30
  -5  11  -8   20.50    2.20
   5 -11   9   -1.20    1.60
  -5  11  -9   -1.90    2.70
   5 -11  10    4.00    2.40
  -5  11 -10    6.90    3.90
  -5  11 -11    2.30    4.20
   5  -9 -11   -0.90    2.60
   5  -9 -10   -1.10    2.00
   5  -9  -9    8.30    1.80
   5  -9  -8   16.30    1.30
   5  -9  -7    5.10    1.40
   5  -9  -6   -0.20    0.90
   5  -9  -5   17.60    1.20
   5  -9  -4    4.50    0.70
  -5   9   4    5.30    1.60
   5  -9  -3    6.10    1.60
  -5   9   3    7.40    1.80
   5  -9  -2    4.40    1.50
  -5   9   2    1.60    1.40
   5  -9  -1    6.90    2.00
  -5   9   1    4.40    1.60
   5  -9   0    9.10    1.20
  -5   9   0   11.00    2.20
   5  -9   1   14.80    1.30
  -5   9  -1   14.70    2.00
   5  -9   2    8.10    1.20
  -5   9  -2    7.60    1.20
   5  -9   3  126.00    4.00
  -5   9  -3  127.10    4.30
   5  -9   4   38.30    2.00
  -5   9  -4   38.80    1.90
   5  -9   5   97.60    3.70
  -5   9  -5   98.90    3.60
   5  -9   6   18.70    1.80
  -5   9  -6   19.20    1.90
   5  -9   7   10.50    1.70
  -5   9  -7    5.90    1.60
   5  -9   8   25.90    2.30
  -5   9  -8   30.10    4.00
   5  -9   9    6.50    1.90
  -5   9  -9    4.20    2.80
   5  -9  10   -2.70    1.80
  -5   9 -10    7.70    3.60
  -5   9 -11   -6.30    3.80
   5  -7 -12    3.10    3.30
   5  -7 -11   -4.10    3.70
   5  -7 -10    5.30    3.10
   5  -7  -9   11.30    2.80
   5  -7  -8    7.20    1.00
   5  -7  -7   23.80    1.60
   5  -7  -6    0.60    1.00
   5  -7  -5    0.00    1.10
   5  -7  -4   10.40    1.60
   5  -7  -3   51.30    2.90
  -5   7   3   48.50    2.80
   5  -7  -2  146.80    6.20
  -5   7   2  157.20    6.90
   5  -7  -1   96.40    4.80
  -5   7   1   96.00    4.80
   5  -7   0    8.30    1.10
  -5   7   0    9.00    0.90
   5  -7   1   12.10    1.30
  -5   7  -1   15.10    1.30
   5  -7   2   98.80    3.20
  -5   7  -2   98.10    3.20
   5  -7   3   81.30    2.90
  -5   7  -3   74.40    2.70
   5  -7   4   23.00    1.50
  -5   7  -4   26.60    1.60
   5  -7   5   33.80    1.80
  -5   7  -5   33.00    1.80
   5  -7   6    2.10    1.30
  -5   7  -6    0.80    1.30
   5  -7   7   32.20    2.20
  -5   7  -7   24.10    2.90
   5  -7   8    7.80    1.50
  -5   7  -8    8.90    2.80
   5  -7   9   21.00    2.20
  -5   7  -9   14.80    3.20
   5  -7  10    6.10    1.90
  -5   7 -10    6.10    3.20
  -5   7 -11    1.70    4.60
   5  -5 -12   11.70    6.20
   5  -5 -11    3.00    3.90
   5  -5 -10    4.80    3.30
   5  -5  -9    0.00    2.40
   5  -5  -8   26.10    1.40
   5  -5  -7    3.40    1.00
   5  -5  -6    1.40    1.00
   5  -5  -5    8.50    1.40
   5  -5  -4   91.10    4.10
   5  -5  -3    1.80    1.30
   5  -5  -2    6.20    0.70
   5  -5  -1    8.20    0.70
   5  -5   0   -1.10    0.70
  -5   5   0    0.90    0.80
   5  -5   1    4.60    0.90
  -5   5  -1    7.20    0.80
   5  -5   2  145.00    4.40
  -5   5  -2  154.60    4.50
   5  -5   3   43.10    2.10
  -5   5  -3   41.70    2.00
   5  -5   4  138.80    4.40
  -5   5  -4  135.40    5.80
   5  -5   5    1.30    1.00
  -5   5  -5    1.30    1.50
   5  -5   6   18.70    1.50
  -5   5  -6   19.80    2.50
   5  -5   7    5.50    1.20
  -5   5  -7    1.00    1.90
   5  -5   8   18.40    1.70
  -5   5  -8   11.00    2.70
   5  -5   9    2.70    1.40
  -5   5  -9   -1.10    2.40
  -5   5 -10    3.20    3.80
  -5   5 -11    0.30    3.30
   5  -3 -12    8.10    5.80
   5  -3 -11    0.90    2.90
   5  -3 -10   27.10    3.90
   5  -3  -9    6.20    3.00
   5  -3  -8    2.00    0.70
   5  -3  -7   28.10    1.60
   5  -3  -6   27.80    1.50
   5  -3  -5   22.80    1.40
   5  -3  -4  125.40    3.50
   5  -3  -3   64.80    3.20
   5  -3  -2    0.50    1.10
   5  -3  -1   -1.30    0.70
   5  -3   0  362.30    7.40
  -5   3   0  368.30   12.70
   5  -3   1    5.80    0.90
  -5   3  -1    6.10    0.80
   5  -3   2    6.90    1.10
  -5   3  -2    6.60    1.00
   5  -3   3  174.80    5.00
  -5   3  -3  177.60    5.20
   5  -3   4   87.70    3.00
  -5   3  -4   89.30    4.80
   5  -3   5    5.80    1.10
  -5   3  -5    3.40    1.70
   5  -3   6   71.70    2.80
  -5   3  -6   70.20    4.10
   5  -3   7    3.10    1.20
  -5   3  -7    4.90    1.90
   5  -3   8   15.50    1.70
  -5   3  -8   10.90    2.50
   5  -3   9   51.00    2.80
  -5   3  -9   31.90    4.00
  -5   3 -10   -2.80    2.30
  -5   3 -11   -0.90    3.50
  -5   3 -12    5.60    5.20
   5  -1 -12    1.30    4.00
   5  -1 -11   33.00    5.10
   5  -1 -10    7.00    2.80
   5  -1  -9    7.20    2.60
   5  -1  -8    2.80    0.50
   5  -1  -7   26.60    1.50
   5  -1  -6   -4.00    1.50
   5  -1  -5  312.20   11.80
   5  -1  -4   53.70    2.80
   5  -1  -3    0.00    1.00
   5  -1  -2   21.70    1.40
   5  -1  -1   21.10    0.80
   5  -1   0    2.50    1.00
  -5   1   0    0.40    1.20
   5  -1   1  312.90   12.30
  -5   1  -1  317.90    8.20
  -5   1  -2   13.60    1.10
   5  -1   3   19.20    1.80
  -5   1  -3   23.80    1.60
   5  -1   4   20.40    1.80
  -5   1  -4   15.70    1.60
   5  -1   5   84.40    3.90
  -5   1  -5   85.40    3.30
   5  -1   6   -0.10    1.30
  -5   1  -6   -1.20    1.50
   5  -1   7   32.30    2.00
  -5   1  -7   31.70    2.30
   5  -1   8    4.10    1.10
  -5   1  -8    6.00    1.80
   5  -1   9    3.00    0.90
  -5   1  -9    3.50    2.00
  -5   1 -10   -1.30    2.10
  -5   1 -11   16.20    4.40
  -5   1 -12    0.50    4.40
   5   1 -12   -4.20    3.80
   5   1 -11   24.10    4.50
   5   1 -10    0.10    3.30
   5   1  -9    7.30    0.70
   5   1  -8    3.50    0.90
   5   1  -7   23.50    2.70
   5   1  -6    0.00    1.50
   5   1  -5  314.30   11.70
  -5  -1   5  297.70   12.40
   5   1  -4   49.80    2.70
  -5  -1   4   51.10    3.20
   5   1  -3    2.30    1.00
  -5  -1   3    3.00    1.20
   5   1  -2   24.10    1.50
  -5  -1   2   23.50    1.50
   5   1  -1   17.90    0.80
   5   1   0    1.30    1.10
  -5  -1   0    3.40    1.50
   5   1   1  321.00   12.00
  -5  -1  -1  308.50   11.90
   5   1   2   12.20    1.90
  -5  -1  -2   13.30    1.10
  -5  -1  -3   22.40    1.50
  -5  -1  -4   19.20    1.50
   5   1   5   87.40    4.10
  -5  -1  -5   75.60    3.00
   5   1   6   -0.60    1.10
  -5  -1  -6    2.50    1.40
   5   1   7   39.80    2.20
  -5  -1  -7   37.60    2.60
   5   1   8    6.00    1.00
  -5  -1  -8    7.00    1.90
  -5  -1  -9    4.40    2.10
  -5  -1 -10    2.10    2.10
  -5  -1 -11   12.10    4.00
  -5  -1 -12    1.80    4.30
   5   3 -12   10.60    4.30
   5   3 -11    0.10    2.90
   5   3 -10   30.20    1.60
   5   3  -9    1.80    1.00
   5   3  -8    1.70    1.00
   5   3  -7   30.10    1.80
  -5  -3   7   29.10    3.30
   5   3  -6   26.80    2.80
  -5  -3   6   25.00    2.50
   5   3  -5   18.10    2.20
  -5  -3   5   20.40    2.30
   5   3  -4  133.90    5.50
  -5  -3   4  132.10    5.60
   5   3  -3   59.40    3.00
  -5  -3   3   62.70    2.90
   5   3  -2    2.60    1.00
  -5  -3   2    0.80    1.10
   5   3  -1    0.10    0.90
   5   3   0  373.90   14.40
  -5  -3   0  368.30   13.40
   5   3   1    5.20    1.80
  -5  -3  -1    5.90    1.70
   5   3   2    4.60    1.90
  -5  -3  -2    6.50    1.50
   5   3   3  174.40    7.60
  -5  -3  -3  181.70    7.60
  -5  -3  -4   82.40    4.50
  -5  -3  -5    5.60    1.30
  -5  -3  -6   75.50    3.10
   5   3   7    1.90    1.00
  -5  -3  -7    2.20    1.50
   5   3   8   15.00    1.10
  -5  -3  -8    9.20    2.00
  -5  -3  -9   38.40    3.30
  -5  -3 -10   -0.80    2.00
  -5  -3 -11    2.70    4.30
  -5  -3 -12    6.40    4.70
   5   5 -12    0.90    3.90
   5   5 -11   -0.60    3.20
   5   5 -10    5.10    1.40
   5   5  -9    2.70    1.40
  -5  -5   9    4.60    3.20
   5   5  -8   22.70    1.80
  -5  -5   8   22.40    3.30
   5   5  -7    2.70    1.10
  -5  -5   7    3.70    2.50
   5   5  -6    0.50    0.90
  -5  -5   6    1.20    2.00
   5   5  -5    7.40    1.80
  -5  -5   5    9.30    1.80
   5   5  -4   99.30    5.20
  -5  -5   4  103.10    4.90
   5   5  -3    4.50    1.50
  -5  -5   3    3.70    1.20
   5   5  -2    3.70    1.10
  -5  -5   2    5.10    1.30
  -5  -5   1    8.00    1.10
   5   5   0    0.30    1.50
   5   5   1    7.60    1.60
  -5  -5  -1    5.50    1.60
   5   5   2  149.90    6.20
  -5  -5  -2  150.60    6.50
   5   5   3   44.80    3.20
  -5  -5  -3   48.90    3.20
   5   5   4  142.50    6.50
  -5  -5  -4  143.20    6.10
  -5  -5  -5    2.10    2.10
  -5  -5  -6   22.50    1.90
  -5  -5  -7    1.90    1.40
   5   5   8   17.50    0.90
  -5  -5  -8   15.10    2.00
  -5  -5  -9    0.90    2.00
  -5  -5 -10    4.90    2.20
  -5  -5 -11    2.80    3.40
   5   7 -12    8.30    4.50
   5   7 -11    1.50    3.70
   5   7 -10   -1.60    1.60
  -5  -7  10    3.60    4.00
   5   7  -9    9.60    1.60
  -5  -7   9    2.50    3.40
   5   7  -8    6.10    1.50
  -5  -7   8   11.50    3.00
   5   7  -7   21.00    1.70
  -5  -7   7   20.90    3.20
   5   7  -6    0.40    1.10
  -5  -7   6    0.60    1.80
   5   7  -5    1.70    1.00
  -5  -7   5    2.50    1.90
   5   7  -4   11.30    2.00
  -5  -7   4   14.60    2.00
   5   7  -3   43.90    2.90
  -5  -7   3   50.40    3.20
   5   7  -2  145.50    6.20
  -5  -7   2  150.00    6.00
  -5  -7   1   94.30    4.20
   5   7   0    8.50    1.80
   5   7   1   16.30    2.30
  -5  -7  -1   16.90    2.20
   5   7   2  101.60    5.30
  -5  -7  -2  101.30    4.80
   5   7   3   80.80    4.40
  -5  -7  -3   75.90    4.10
   5   7   4   23.80    2.50
  -5  -7  -4   30.40    2.80
  -5  -7  -5   32.50    3.00
   5   7   6    0.30    1.10
  -5  -7  -6    3.80    2.00
   5   7   7   31.40    2.30
  -5  -7  -7   30.20    2.40
   5   7   8   10.60    1.20
  -5  -7  -8    7.40    1.80
  -5  -7  -9   20.70    2.80
  -5  -7 -10    0.40    2.30
  -5  -7 -11    5.60    4.40
   5   9 -11    6.40    4.60
   5   9 -10    1.00    2.00
   5   9  -9   11.00    1.80
  -5  -9   9   13.10    3.40
   5   9  -8   17.00    2.00
  -5  -9   8   15.80    3.30
   5   9  -7   11.60    1.60
  -5  -9   7   15.80    3.10
   5   9  -6   -0.70    1.10
  -5  -9   6   -0.70    2.20
   5   9  -5   15.60    1.60
  -5  -9   5   16.20    2.30
   5   9  -4    5.50    1.20
  -5  -9   4    5.90    1.90
   5   9  -3    7.30    1.10
  -5  -9   3    7.20    1.40
   5   9  -2    3.20    1.40
  -5  -9   2    7.60    1.70
  -5  -9   1   11.80    1.80
   5   9   0   11.30    2.00
   5   9   1   14.10    1.90
   5   9   2    6.40    1.60
  -5  -9  -2    7.40    2.00
   5   9   3  137.40    7.10
  -5  -9  -3  133.40    6.10
   5   9   4   40.70    3.20
  -5  -9  -4   46.20    3.40
   5   9   5   98.10    5.30
  -5  -9  -5   94.10    5.80
   5   9   6   21.60    2.20
  -5  -9  -6   20.90    2.80
   5   9   7    6.40    1.50
  -5  -9  -7    5.70    1.90
   5   9   8   28.30    2.20
  -5  -9  -8   25.30    2.50
  -5  -9  -9    5.10    2.10
  -5  -9 -10   -2.00    2.30
  -5  -9 -11    2.00    4.40
   5  11 -11    0.90    4.00
   5  11 -10    0.10    2.20
   5  11  -9    0.00    1.60
  -5 -11   9    5.00    3.70
   5  11  -8   19.30    2.30
  -5 -11   8   21.00    3.50
   5  11  -7    7.00    1.60
  -5 -11   7    8.70    2.50
   5  11  -6    3.60    1.30
  -5 -11   6   -1.30    1.80
   5  11  -5    2.40    1.20
  -5 -11   5    6.00    1.90
   5  11  -4    3.90    1.30
  -5 -11   4   -0.50    1.40
   5  11  -3    9.90    1.40
  -5 -11   3    4.20    1.50
   5  11  -2   79.20    4.70
  -5 -11   2   95.60    4.70
   5  11  -1   26.60    2.40
  -5 -11   1   28.40    2.30
   5  11   0   -0.50    1.00
  -5 -11   0   -1.50    1.60
   5  11   1    7.00    1.20
   5  11   2    2.90    1.10
   5  11   3    3.20    1.30
  -5 -11  -3    7.20    1.70
   5  11   4   23.70    1.90
  -5 -11  -4   28.00    2.60
   5  11   5   52.10    2.70
  -5 -11  -5   49.90    3.70
   5  11   6   11.90    2.10
  -5 -11  -6    5.20    1.90
   5  11   7    7.30    1.70
  -5 -11  -7   12.70    2.60
   5  11   8   21.20    2.30
  -5 -11  -8   16.10    3.60
   5  11   9    1.90    1.30
  -5 -11  -9   -0.10    2.10
  -5 -11 -10    5.90    2.90
  -5 -11 -11    7.40    4.70
   5  13 -11    4.50    4.90
   5  13 -10   13.70    3.90
   5  13  -9    3.10    2.10
   5  13  -8    2.90    1.80
  -5 -13   8    4.30    2.70
   5  13  -7    4.50    1.70
  -5 -13   7    4.90    2.50
   5  13  -6    6.70    1.90
  -5 -13   6    6.30    2.60
   5  13  -5    1.40    1.40
  -5 -13   5    3.90    2.00
   5  13  -4   10.40    1.50
  -5 -13   4   10.00    2.20
   5  13  -3   -1.40    1.30
  -5 -13   3   -2.60    1.50
   5  13  -2    3.10    1.80
  -5 -13   2    4.00    1.70
   5  13  -1    3.00    1.80
  -5 -13   1    3.80    1.70
   5  13   0   -1.00    1.20
  -5 -13   0   -2.80    1.90
   5  13   1    5.50    1.40
   5  13   2   37.20    2.30
   5  13   3   11.10    1.60
  -5 -13  -3   11.80    2.20
   5  13   4   22.10    1.90
  -5 -13  -4   18.00    2.40
   5  13   5   14.70    1.80
  -5 -13  -5   12.90    2.50
   5  13   6   89.80    6.10
  -5 -13  -6   81.00    5.80
   5  13   7    0.90    2.00
  -5 -13  -7    1.30    2.00
   5  13   8    2.50    1.90
  -5 -13  -8    1.60    3.20
   5  13   9   -1.70    1.70
  -5 -13  -9   -5.50    2.70
  -5 -13 -10   16.20    4.40
   5  15 -10    6.80    3.90
   5  15  -9   -1.90    2.00
   5  15  -8    0.90    1.90
  -5 -15   8    3.00    3.80
   5  15  -7    8.30    2.00
  -5 -15   7   11.40    2.90
   5  15  -6    0.20    1.70
  -5 -15   6    1.00    2.30
   5  15  -5    6.80    1.70
  -5 -15   5    6.50    2.30
   5  15  -4    3.20    1.40
  -5 -15   4    0.50    1.70
   5  15  -3    0.60    1.90
  -5 -15   3   -0.70    2.00
   5  15  -2    1.90    2.30
  -5 -15   2    1.30    1.60
   5  15  -1   51.10    4.50
  -5 -15   1   52.10    3.80
   5  15   0    1.70    1.40
  -5 -15   0   -0.60    1.80
   5  15   1    9.30    1.60
   5  15   2    2.50    1.30
   5  15   3   -1.20    1.30
   5  15   4    6.70    1.70
  -5 -15  -4    7.40    1.90
   5  15   5   10.00    1.80
  -5 -15  -5   11.80    2.50
   5  15   6    5.10    2.30
  -5 -15  -6    6.30    2.50
   5  15   7   -1.70    2.00
  -5 -15  -7    0.30    2.00
   5  15   8    4.90    2.40
  -5 -15  -8    2.30    3.30
   5  15   9    2.70    2.10
  -5 -15  -9   -8.80    3.60
   5  17 -10    3.50    3.60
   5  17  -9    4.00    2.90
   5  17  -8   -1.20    3.00
   5  17  -7   10.30    2.30
  -5 -17   7   16.30    3.40
   5  17  -6   10.60    2.00
  -5 -17   6    9.00    2.80
   5  17  -5   13.80    2.10
  -5 -17   5   12.40    3.20
   5  17  -4    0.20    2.00
  -5 -17   4    2.40    2.00
   5  17  -3    8.80    2.50
  -5 -17   3    7.70    2.20
   5  17  -2    1.00    2.70
  -5 -17   2    1.80    2.00
   5  17  -1   13.80    1.80
  -5 -17   1   10.00    2.40
   5  17   0   13.30    2.00
  -5 -17   0   14.50    2.60
   5  17   1   16.00    2.00
  -5 -17  -1   22.00    3.00
   5  17   2    0.80    1.40
   5  17   3   12.20    2.00
   5  17   4   -1.30    1.50
   5  17   5   24.90    2.50
  -5 -17  -5   25.10    2.90
   5  17   6   15.90    3.00
  -5 -17  -6   10.80    3.10
   5  17   7    3.90    3.20
  -5 -17  -7   -1.30    2.50
   5  17   8    6.30    2.80
  -5 -17  -8    2.50    3.60
  -5 -17  -9   -3.50    3.00
   5  19  -9    0.90    3.90
   5  19  -8   10.90    3.00
   5  19  -7   14.60    3.20
   5  19  -6    6.10    2.50
  -5 -19   6    3.80    3.80
   5  19  -5    1.40    2.60
  -5 -19   5    0.70    2.70
   5  19  -4    5.90    2.70
  -5 -19   4   -1.00    2.00
   5  19  -3    2.80    3.20
  -5 -19   3    8.90    3.10
   5  19  -2   28.40    3.90
  -5 -19   2   26.60    3.80
   5  19  -1    4.70    2.00
  -5 -19   1    1.00    2.40
   5  19   0    4.40    1.70
  -5 -19   0    3.90    2.50
   5  19   1    6.60    1.80
  -5 -19  -1    7.20    2.80
   5  19   2    3.40    1.80
   5  19   3   11.00    2.10
   5  19   4   12.00    2.30
   5  19   5   -1.50    1.90
   5  19   6   14.80    4.00
   5  19   7   -3.40    3.20
  -5 -19  -7    2.40    3.30
   5  19   8   -0.20    2.40
  -5 -19  -8   -0.30    3.50
   5  21  -8   12.90    4.40
   5  21  -7   -3.60    4.20
   5  21  -5    8.80    3.80
   5  21  -4   14.00    3.80
  -5 -21   4   14.30    3.60
   5  21  -3    2.70    2.80
  -5 -21   3   -1.50    2.60
   5  21  -2    9.80    3.30
  -5 -21   2    7.40    3.10
   5  21  -1   -0.80    2.00
  -5 -21   1   -1.20    2.10
   5  21   0   -2.30    1.90
  -5 -21   0    0.10    2.50
   5  21   1   -2.00    1.90
  -5 -21  -1   -0.30    2.50
   5  21   2   14.50    2.50
  -5 -21  -2   10.60    3.00
   5  21   3   -0.80    1.90
   5  21   4    6.20    2.20
   5  21   5    4.60    2.50
   5  21   6    5.70    4.00
   5  21   7    3.00    3.30
   5  23  -2    0.50    2.60
   5  23  -1   -0.50    2.60
  -5 -23   1   -0.50    3.10
   5  23   0    1.50    2.20
  -5 -23   0   -2.10    2.80
   5  23   1    4.60    2.20
   5  23   2    1.90    2.20
   5  23   3    5.10    2.80
   5  23   4    3.70    2.80
   5  23   5   -1.40    2.70
   5  23   6    5.20    4.50
   5  25  -2    0.40    3.70
   5  25  -1    6.40    3.80
   5  25   0    3.80    3.30
   5  25   1    5.90    3.80
   5  25   2   -2.40    4.10
   5  25   3    4.90    4.10
   5  25   4   -1.10    3.70
   5  25   5    4.10    4.10
   5  27  -3    4.50    5.80
   5  27  -2  -10.90    5.40
   5  27  -1   15.60    5.90
   5  27   0    3.00    4.60
   5  27   1    5.40    4.50
   5  27   2    1.10    4.70
   6 -26  -4    9.40    5.60
   6 -26  -3    5.90    4.80
   6 -26  -2  -11.60    4.00
   6 -26  -1    4.70    4.30
   6 -26   0   18.70    5.50
   6 -26   1    2.50    4.40
   6 -26   2   10.00    5.60
   6 -26   3    2.60    5.00
   6 -24  -6   -6.60    4.40
   6 -24  -5   -0.20    4.60
   6 -24  -4   10.40    4.80
   6 -24  -3    4.90    3.60
   6 -24  -2   12.10    4.80
   6 -24  -1   -0.20    3.20
   6 -24   0    7.90    3.80
  -6  24   0    1.50    1.60
   6 -24   1   -1.00    3.50
   6 -24   2    1.20    3.60
   6 -24   3   -2.70    3.70
   6 -24   4    5.20    5.50
   6 -24   5    2.00    4.60
   6 -22  -7   -0.90    3.80
  -6  22   7    1.50    3.40
   6 -22  -6   -1.90    3.80
  -6  22   6   -0.10    3.70
   6 -22  -5   -4.10    4.00
  -6  22   5   -6.50    3.60
   6 -22  -4   -2.40    2.80
  -6  22   4   -3.60    3.40
   6 -22  -3    1.10    2.20
  -6  22   3    1.20    3.00
   6 -22  -2    5.70    2.00
  -6  22   2    9.50    3.90
   6 -22  -1    3.90    2.40
  -6  22   1    4.40    3.30
   6 -22   0    3.00    2.30
  -6  22   0    0.80    1.20
   6 -22   1    3.50    2.50
  -6  22  -1   -2.40    3.50
   6 -22   2   -1.00    2.40
   6 -22   3   11.40    2.80
   6 -22   4   14.90    4.70
   6 -22   5    2.80    3.80
   6 -22   6   13.30    4.90
   6 -22   7    2.50    4.00
  -6  22  -7    1.80    4.20
   6 -20  -8    4.40    3.20
   6 -20  -7   -6.40    3.20
  -6  20   7    1.30    3.20
   6 -20  -6    9.40    3.60
  -6  20   6   -1.40    3.20
   6 -20  -5    5.10    3.10
  -6  20   5    3.90    3.40
   6 -20  -4    0.80    3.00
  -6  20   4    4.00    3.00
   6 -20  -3    9.70    3.30
  -6  20   3   10.00    3.20
   6 -20  -2   -1.40    1.70
  -6  20   2   -2.90    2.70
   6 -20  -1    8.20    2.10
  -6  20   1   11.20    3.20
   6 -20   0    0.50    1.90
  -6  20   0    0.90    2.90
   6 -20   1    8.40    2.00
  -6  20  -1    6.70    3.10
   6 -20   2    2.70    2.30
  -6  20  -2    6.50    3.40
   6 -20   3    9.20    2.20
  -6  20  -3   14.40    4.10
   6 -20   4   -0.50    2.00
  -6  20  -4   10.30    3.80
   6 -20   5    5.00    2.10
  -6  20  -5    2.20    2.20
   6 -20   6    6.60    4.20
  -6  20  -6    1.10    3.20
   6 -20   7    2.60    4.30
  -6  20  -7    5.30    3.80
   6 -20   8   -2.40    4.10
  -6  20  -8   -0.60    3.90
   6 -18  -8   -3.20    2.80
   6 -18  -7    0.90    2.70
  -6  18   7    3.40    2.90
   6 -18  -6   -3.20    2.40
  -6  18   6    0.30    2.90
   6 -18  -5    1.80    2.10
  -6  18   5   -0.90    2.60
   6 -18  -4    0.50    2.30
  -6  18   4    1.30    2.80
   6 -18  -3    3.50    2.90
  -6  18   3   -0.90    2.00
   6 -18  -2   -0.60    1.70
  -6  18   2   -2.10    2.00
   6 -18  -1   13.50    2.00
  -6  18   1   15.40    2.90
   6 -18   0    5.30    1.70
  -6  18   0    5.40    2.20
   6 -18   1   -0.50    1.40
  -6  18  -1   -2.40    2.00
   6 -18   2   16.60    2.20
  -6  18  -2   14.20    3.00
   6 -18   3   -0.90    1.70
  -6  18  -3   -1.10    2.40
   6 -18   4   26.60    2.60
  -6  18  -4   18.30    3.80
   6 -18   5    6.70    2.00
  -6  18  -5    6.60    2.10
   6 -18   6   -0.10    2.10
  -6  18  -6   -0.70    2.40
   6 -18   7    8.50    4.00
  -6  18  -7    5.00    2.60
   6 -18   8    6.20    4.30
  -6  18  -8    1.90    3.10
   6 -16  -8   -2.70    2.40
   6 -16  -7   -1.10    2.20
   6 -16  -6    1.80    2.00
  -6  16   6    6.60    2.40
   6 -16  -5    1.40    2.20
  -6  16   5    3.50    2.30
   6 -16  -4    3.20    1.80
  -6  16   4    3.50    2.00
   6 -16  -3    3.50    1.90
  -6  16   3    6.00    2.40
   6 -16  -2   -0.10    2.00
  -6  16   2    1.60    1.80
   6 -16  -1    7.00    1.60
  -6  16   1   11.20    2.80
   6 -16   0   14.20    1.80
  -6  16   0    9.90    2.40
   6 -16   1   -0.10    1.20
  -6  16  -1    1.90    2.40
   6 -16   2   10.50    1.60
  -6  16  -2   11.90    2.40
   6 -16   3    1.10    1.50
  -6  16  -3    3.20    2.60
   6 -16   4   20.60    2.10
  -6  16  -4   14.70    1.90
   6 -16   5    1.20    1.70
  -6  16  -5    3.70    1.80
   6 -16   6   27.00    2.80
  -6  16  -6   24.90    2.60
   6 -16   7    2.40    2.20
  -6  16  -7   -0.10    2.00
   6 -16   8   -0.80    3.20
  -6  16  -8    0.70    2.30
   6 -16   9   -5.30    3.20
  -6  16  -9    3.10    2.40
   6 -14 -10   -3.60    4.50
   6 -14  -9   -2.50    1.90
   6 -14  -8   -0.60    1.30
   6 -14  -7    0.90    0.90
   6 -14  -6   -0.90    1.80
  -6  14   6    4.20    2.20
   6 -14  -5   27.20    2.80
  -6  14   5   39.10    3.70
   6 -14  -4   15.80    2.30
  -6  14   4   16.00    2.80
   6 -14  -3    0.00    1.60
  -6  14   3    0.70    1.60
   6 -14  -2    0.90    1.70
  -6  14   2    1.40    1.60
   6 -14  -1   20.10    1.90
  -6  14   1   18.00    2.60
   6 -14   0   -1.60    1.20
  -6  14   0    0.80    2.20
   6 -14   1   36.90    2.30
  -6  14  -1   30.10    2.90
   6 -14   2    4.10    1.40
  -6  14  -2    5.40    2.40
   6 -14   3   12.40    1.70
  -6  14  -3   12.20    1.70
   6 -14   4   11.00    1.60
  -6  14  -4    7.10    1.70
   6 -14   5    6.10    1.50
  -6  14  -5    2.70    1.60
   6 -14   6   15.70    2.10
  -6  14  -6   16.30    2.30
   6 -14   7    1.10    1.60
  -6  14  -7   -0.90    1.90
   6 -14   8    0.70    2.00
  -6  14  -8    2.50    2.10
   6 -14   9   -0.80    2.50
  -6  14  -9    1.80    2.20
   6 -14  10    1.50    3.00
  -6  14 -10    4.90    4.70
   6 -12 -11    2.90    6.00
   6 -12 -10    4.90    4.50
   6 -12  -9    6.70    1.30
   6 -12  -8    0.30    1.10
   6 -12  -7    9.70    1.20
   6 -12  -6    5.20    0.90
   6 -12  -5   18.60    2.40
  -6  12   5   15.00    2.30
   6 -12  -4    2.60    1.80
  -6  12   4    2.40    2.00
   6 -12  -3    9.30    2.10
  -6  12   3    8.70    2.00
   6 -12  -2    2.70    1.80
  -6  12   2    3.30    2.00
   6 -12  -1   39.00    2.10
  -6  12   1   37.50    3.20
   6 -12   0   50.90    2.30
  -6  12   0   52.20    2.00
   6 -12   1    1.40    1.30
  -6  12  -1    2.90    1.70
   6 -12   2    1.70    1.20
  -6  12  -2    1.20    1.30
   6 -12   3   41.50    2.40
  -6  12  -3   50.40    2.60
   6 -12   4   -0.60    1.40
  -6  12  -4    4.20    1.30
   6 -12   5   17.40    1.80
  -6  12  -5   14.80    1.70
   6 -12   6   19.20    2.10
  -6  12  -6   18.70    2.00
   6 -12   7    3.30    1.80
  -6  12  -7    5.30    1.70
   6 -12   8    2.50    1.90
  -6  12  -8    2.60    1.80
   6 -12   9   -0.80    2.30
  -6  12  -9   -1.40    3.00
   6 -12  10   -1.70    2.30
  -6  12 -10   -0.60    3.60
   6 -10 -11    1.10    4.10
   6 -10 -10    5.90    2.10
   6 -10  -9    2.00    1.10
   6 -10  -8    3.70    1.10
   6 -10  -7    4.90    1.10
   6 -10  -6    2.90    1.00
   6 -10  -5    2.80    0.80
   6 -10  -4    4.90    1.70
  -6  10   4    4.10    1.80
   6 -10  -3   83.10    4.40
  -6  10   3   86.70    4.50
   6 -10  -2   19.80    2.40
  -6  10   2   28.30    2.80
   6 -10  -1    7.00    1.10
  -6  10   1    8.40    2.20
   6 -10   0  108.10    3.70
  -6  10   0  114.50    3.50
   6 -10   1    1.20    1.10
  -6  10  -1    1.20    1.90
   6 -10   2   84.70    3.30
  -6  10  -2   85.80    3.00
   6 -10   3   38.60    2.10
  -6  10  -3   35.40    1.90
   6 -10   4   22.60    1.80
  -6  10  -4   23.40    1.90
   6 -10   5    1.80    1.50
  -6  10  -5    1.70    1.30
   6 -10   6    4.80    1.60
  -6  10  -6    8.00    1.80
   6 -10   7   14.90    2.10
  -6  10  -7   13.40    1.80
   6 -10   8    5.80    1.70
  -6  10  -8    7.00    2.70
   6 -10   9    3.00    2.00
  -6  10  -9    3.40    2.80
   6 -10  10    3.40    2.30
  -6  10 -10   -0.20    3.60
  -6  10 -11    2.50    4.10
   6  -8 -11   -3.40    3.80
   6  -8 -10    6.00    3.10
   6  -8  -9    1.40    1.00
   6  -8  -8   17.60    1.60
   6  -8  -7    0.30    1.20
   6  -8  -6    0.10    1.10
   6  -8  -5   -0.10    1.20
   6  -8  -4    1.10    1.30
   6  -8  -3    0.90    0.40
   6  -8  -2  170.60    7.20
  -6   8   2  178.00    7.40
   6  -8  -1   14.20    2.00
  -6   8   1   18.90    2.50
   6  -8   0   13.30    1.30
  -6   8   0   13.60    1.10
   6  -8   1   19.80    1.30
  -6   8  -1   20.20    1.00
   6  -8   2   89.40    3.30
  -6   8  -2   85.50    3.10
   6  -8   3   55.30    2.40
  -6   8  -3   60.00    2.40
   6  -8   4  205.20    6.30
  -6   8  -4  187.50    5.50
   6  -8   5    5.80    1.20
  -6   8  -5    2.50    1.30
   6  -8   6    2.10    1.50
  -6   8  -6    5.20    2.00
   6  -8   7    5.20    1.50
  -6   8  -7    2.40    1.90
   6  -8   8    9.90    1.60
  -6   8  -8    6.10    2.50
   6  -8   9   -0.70    1.60
  -6   8  -9   -0.50    2.70
   6  -8  10    1.50    2.00
  -6   8 -10    3.70    3.20
  -6   8 -11   -5.30    3.60
   6  -6 -12    0.50    5.30
   6  -6 -11   -4.20    3.80
   6  -6 -10    9.60    2.90
   6  -6  -9   25.70    1.40
   6  -6  -8    1.20    0.90
   6  -6  -7   12.10    1.40
   6  -6  -6   -0.10    1.10
   6  -6  -5    0.50    1.10
   6  -6  -4   29.40    2.20
   6  -6  -3   23.70    2.10
   6  -6  -2    1.10    0.60
   6  -6  -1   51.00    1.80
   6  -6   0   81.90    2.80
  -6   6   0   82.30    2.70
   6  -6   1   47.50    2.00
  -6   6  -1   44.60    1.50
   6  -6   2  104.70    3.50
  -6   6  -2  109.40    2.90
   6  -6   3  250.90    6.80
  -6   6  -3  260.70    7.10
   6  -6   4    1.40    1.00
  -6   6  -4   -0.10    1.20
   6  -6   5   -0.50    1.10
  -6   6  -5    1.70    1.80
   6  -6   6   38.40    2.20
  -6   6  -6   43.00    3.70
   6  -6   7   18.40    1.90
  -6   6  -7   21.40    3.20
   6  -6   8    9.40    1.60
  -6   6  -8   10.70    2.80
   6  -6   9   33.70    3.00
  -6   6  -9   21.20    3.50
   6  -6  10    1.10    1.70
  -6   6 -10   -5.20    2.90
  -6   6 -11    1.50    4.60
   6  -4 -12    4.50    4.30
   6  -4 -11    8.50    3.60
   6  -4 -10    2.90    2.60
   6  -4  -9    7.70    0.80
   6  -4  -8   11.80    1.30
   6  -4  -7   44.50    2.20
   6  -4  -6   -0.90    0.90
   6  -4  -5    1.20    1.00
   6  -4  -4   54.70    3.00
   6  -4  -3   25.60    2.00
   6  -4  -2   13.80    1.00
   6  -4  -1  145.80    4.10
   6  -4   0  142.50    3.20
  -6   4   0  149.50    6.00
   6  -4   1   98.20    3.10
  -6   4  -1  100.70    3.10
   6  -4   2   -0.40    0.90
  -6   4  -2    1.50    0.80
   6  -4   3  151.60    4.50
  -6   4  -3  145.30    4.40
   6  -4   4   66.70    2.60
  -6   4  -4   69.20    2.70
   6  -4   5  154.60    4.50
  -6   4  -5  162.70    7.30
   6  -4   6    8.00    1.30
  -6   4  -6    8.90    2.30
   6  -4   7   10.80    1.80
  -6   4  -7    2.80    2.50
   6  -4   8   14.60    1.90
  -6   4  -8   12.50    2.70
   6  -4   9   13.30    1.90
  -6   4  -9    5.10    2.50
   6  -4  10    3.40    1.60
  -6   4 -10   -1.70    3.60
  -6   4 -11    0.30    3.30
   6  -2 -12    3.00    4.80
   6  -2 -11    7.30    3.10
   6  -2 -10    1.90    2.60
   6  -2  -9    0.70    0.50
   6  -2  -8   10.20    1.20
   6  -2  -7   22.30    1.50
   6  -2  -6  102.50    3.40
   6  -2  -5   39.90    2.70
   6  -2  -3   -1.30    0.90
   6  -2  -2    6.60    1.00
   6  -2  -1   17.20    1.50
   6  -2   0   31.20    1.00
  -6   2   0   35.00    2.20
   6  -2   1  663.00   15.80
  -6   2  -1  661.50   15.70
   6  -2   2  120.00    3.70
  -6   2  -2  120.00    3.60
   6  -2   3   30.20    1.60
  -6   2  -3   32.40    1.70
   6  -2   4    5.40    1.50
  -6   2  -4    6.10    1.30
   6  -2   5   42.30    2.50
  -6   2  -5   39.60    2.10
   6  -2   6   21.80    1.80
  -6   2  -6   25.40    2.00
   6  -2   7   49.50    3.10
  -6   2  -7   48.70    3.00
   6  -2   8   22.80    2.10
  -6   2  -8   16.30    2.40
   6  -2   9    0.30    1.10
  -6   2  -9   -1.50    1.80
  -6   2 -10   12.10    4.10
  -6   2 -11   -2.00    3.60
   6   0 -12    8.20    4.40
   6   0 -11   -2.10    3.20
   6   0 -10    0.20    2.70
   6   0  -9    1.50    0.70
   6   0  -8    5.20    2.60
   6   0  -7    1.50    1.70
   6   0  -6  263.00   10.60
   6   0  -5   -1.40    1.50
   6   0  -4   10.30    1.40
   6   0  -3   -1.70    0.90
   6   0  -2    4.70    0.80
   6   0  -1   -0.40    0.30
   6   0   0  105.90    4.80
  -6   0   0   99.70    4.40
   6   0   1   -0.10    1.50
  -6   0  -1    1.10    0.70
   6   0   2  111.70    5.30
  -6   0  -2  117.40    3.70
  -6   0  -3    1.30    1.00
  -6   0  -4  216.50    6.50
   6   0   5   -0.30    1.10
  -6   0  -5   -2.90    1.40
   6   0   6  162.40    6.40
  -6   0  -6  176.10    5.60
   6   0   7    0.10    1.30
  -6   0  -7   -1.10    1.60
   6   0   8    0.50    1.10
  -6   0  -8    2.60    1.80
   6   0   9    0.60    0.90
  -6   0  -9    0.00    2.10
  -6   0 -10   23.60    4.70
  -6   0 -11    1.80    4.10
   6   2 -12    4.20    4.00
   6   2 -11    4.30    3.80
   6   2 -10    1.90    0.70
   6   2  -9    2.40    1.00
   6   2  -8    9.70    1.30
   6   2  -7   22.50    2.60
   6   2  -6  104.80    5.20
  -6  -2   6   97.50    5.50
   6   2  -5   39.50    2.90
  -6  -2   5   39.30    2.80
   6   2  -4   68.40    3.40
  -6  -2   4   72.50    3.60
   6   2  -3    2.20    1.00
  -6  -2   3    1.80    1.20
   6   2  -2    4.80    0.90
  -6  -2   2    8.00    1.10
   6   2  -1   13.30    1.70
  -6  -2   1   17.40    1.10
   6   2   0   30.90    2.40
  -6  -2   0   33.00    2.20
   6   2   1  652.30   22.50
  -6  -2  -1  662.70   22.70
   6   2   2  114.70    5.30
  -6  -2  -2  122.00    5.70
   6   2   3   30.40    3.00
  -6  -2  -3   31.20    1.80
  -6  -2  -4    4.30    1.20
  -6  -2  -5   38.90    2.00
   6   2   6   29.80    2.10
  -6  -2  -6   27.50    2.10
   6   2   7   57.00    3.30
  -6  -2  -7   49.00    3.00
   6   2   8   24.20    1.90
  -6  -2  -8   22.00    2.30
   6   2   9    0.70    0.80
  -6  -2  -9    0.90    1.90
  -6  -2 -10    7.00    2.50
  -6  -2 -11    6.30    3.50
   6   4 -12    4.30    5.20
   6   4 -11    3.40    3.40
   6   4 -10    2.00    1.40
   6   4  -9    9.30    1.40
   6   4  -8   14.30    1.50
  -6  -4   8   10.20    2.60
   6   4  -7   45.70    2.40
  -6  -4   7   54.20    3.90
   6   4  -6    0.70    1.90
  -6  -4   6    0.90    1.70
   6   4  -5   -0.10    1.50
  -6  -4   5    3.50    1.50
   6   4  -4   51.90    2.90
  -6  -4   4   62.90    3.50
   6   4  -3   29.20    1.90
  -6  -4   3   25.70    2.10
   6   4  -2   12.70    1.30
  -6  -4   2   12.60    1.40
   6   4  -1  150.50    6.70
  -6  -4   1  137.30    5.30
   6   4   0  147.00    6.60
   6   4   1   99.10    4.60
  -6  -4  -1   95.90    4.80
   6   4   2    0.80    1.90
  -6  -4  -2   -2.70    1.40
   6   4   3  162.20    7.40
  -6  -4  -3  155.30    6.80
  -6  -4  -4   65.40    3.80
  -6  -4  -5  158.70    5.10
  -6  -4  -6    6.80    1.40
   6   4   7    7.90    1.50
  -6  -4  -7    5.70    1.60
   6   4   8   12.70    1.50
  -6  -4  -8    6.50    1.90
  -6  -4  -9   15.30    2.40
  -6  -4 -10    3.10    2.40
  -6  -4 -11    1.60    3.30
   6   6 -12   -2.50    3.90
   6   6 -11   -3.80    3.50
   6   6 -10    6.50    1.50
   6   6  -9   19.50    2.00
  -6  -6   9   24.50    4.20
   6   6  -8    1.20    1.20
   6   6  -7    8.60    1.40
  -6  -6   7   13.30    2.50
   6   6  -6   -0.20    0.90
  -6  -6   6    2.00    1.80
   6   6  -5    0.00    1.30
  -6  -6   5    0.50    1.70
   6   6  -4   27.30    2.40
  -6  -6   4   30.90    2.30
   6   6  -3   20.50    2.00
  -6  -6   3   22.30    1.80
   6   6  -2    1.00    1.00
  -6  -6   2    0.90    1.10
  -6  -6   1   42.50    2.40
   6   6   0   82.30    4.40
   6   6   1   42.20    2.80
  -6  -6  -1   44.50    2.80
   6   6   2  103.80    5.50
  -6  -6  -2   99.70    4.80
   6   6   3  259.20   10.20
  -6  -6  -3  260.20   10.30
   6   6   4    2.90    2.10
  -6  -6  -4    3.20    1.70
  -6  -6  -5   -1.90    1.80
  -6  -6  -6   35.40    3.20
  -6  -6  -7   19.70    2.10
   6   6   8   13.50    1.20
  -6  -6  -8    6.50    1.90
   6   6   9   31.00    1.60
  -6  -6  -9   27.70    3.10
  -6  -6 -10   -2.00    2.10
  -6  -6 -11    6.30    3.90
   6   8 -11   -2.80    3.50
   6   8 -10    3.40    1.80
  -6  -8  10    6.40    3.60
   6   8  -9    3.30    1.60
  -6  -8   9    3.80    2.80
   6   8  -8   16.60    1.90
  -6  -8   8   24.10    3.50
   6   8  -7    0.20    1.20
  -6  -8   7    3.80    2.10
   6   8  -6   -0.90    1.10
  -6  -8   6   -0.70    1.70
   6   8  -5    0.70    0.90
  -6  -8   5   -1.30    1.40
   6   8  -4    3.80    1.40
  -6  -8   4    3.20    1.50
   6   8  -3    1.90    1.30
  -6  -8   3    1.20    1.20
   6   8  -2  162.80    7.00
  -6  -8   2  166.80    6.60
  -6  -8   1   13.40    1.80
   6   8   0   14.50    2.10
   6   8   1   21.40    2.50
   6   8   2   89.20    4.60
  -6  -8  -2   80.30    4.20
   6   8   3   62.60    4.10
  -6  -8  -3   61.70    3.50
   6   8   4  183.80    9.20
  -6  -8  -4  192.20    8.70
  -6  -8  -5    5.80    2.10
  -6  -8  -6    0.40    1.60
   6   8   7    2.50    1.40
  -6  -8  -7    3.20    2.20
   6   8   8   11.40    1.70
  -6  -8  -8   11.00    2.10
   6   8   9    1.70    0.80
  -6  -8  -9    1.50    2.10
  -6  -8 -10    6.80    3.40
  -6  -8 -11    5.60    4.30
   6  10 -11    0.40    3.70
   6  10 -10   -1.50    2.10
   6  10  -9    2.80    1.80
  -6 -10   9    0.00    2.80
   6  10  -8    1.70    1.50
  -6 -10   8    7.40    2.90
   6  10  -7    2.00    1.40
  -6 -10   7    6.30    2.40
   6  10  -6    6.20    1.40
  -6 -10   6    5.70    2.10
   6  10  -5    3.30    1.40
  -6 -10   5    3.70    1.70
   6  10  -4    2.80    1.20
  -6 -10   4    0.30    1.50
   6  10  -3   79.00    3.20
  -6 -10   3   78.70    4.40
  -6 -10   2   25.30    2.40
  -6 -10   1    9.60    1.90
   6  10   0  102.60    4.90
  -6 -10   0  109.40    4.90
   6  10   1    2.30    1.60
   6  10   2   80.70    4.30
  -6 -10  -2   80.90    4.20
   6  10   3   39.40    3.00
  -6 -10  -3   41.70    3.10
   6  10   4   23.60    2.60
  -6 -10  -4   21.50    2.40
   6  10   5    4.40    1.40
  -6 -10  -5    0.30    2.10
   6  10   6   10.90    2.00
  -6 -10  -6   10.80    2.60
   6  10   7   14.00    2.20
  -6 -10  -7   10.10    2.80
   6  10   8    2.50    1.50
  -6 -10  -8    5.90    2.60
   6  10   9    1.60    1.40
  -6 -10  -9    2.30    2.30
  -6 -10 -10    0.20    3.50
  -6 -10 -11    3.00    4.60
   6  12 -11   -1.30    3.50
   6  12 -10   -6.50    2.90
   6  12  -9    4.60    2.00
  -6 -12   9    3.80    3.40
   6  12  -8    2.40    2.00
  -6 -12   8    0.80    2.60
   6  12  -7    8.90    1.70
  -6 -12   7   11.50    2.80
   6  12  -6    4.90    1.40
  -6 -12   6    8.30    2.60
   6  12  -5   18.00    1.90
  -6 -12   5   17.20    2.50
   6  12  -4    1.30    1.10
  -6 -12   4    1.60    1.60
   6  12  -3    9.70    1.40
  -6 -12   3    7.70    2.10
   6  12  -2   -0.60    2.20
  -6 -12   2    1.40    1.40
   6  12  -1   30.80    3.10
  -6 -12   1   40.80    3.00
   6  12   0   50.30    2.50
  -6 -12   0   56.50    3.50
   6  12   1    2.10    1.20
   6  12   2    0.80    1.20
   6  12   3   42.40    2.50
  -6 -12  -3   45.60    3.40
   6  12   4   -1.60    1.20
  -6 -12  -4   -0.80    2.00
   6  12   5   15.10    1.70
  -6 -12  -5   13.40    2.70
   6  12   6   23.80    2.80
  -6 -12  -6   18.90    3.40
   6  12   7    4.60    2.10
  -6 -12  -7    7.80    2.60
   6  12   8    3.10    2.10
  -6 -12  -8    1.90    2.60
   6  12   9    0.60    1.80
  -6 -12  -9    0.00    2.40
  -6 -12 -10   -1.40    3.70
   6  14 -10    7.80    4.40
   6  14  -9    2.80    2.20
   6  14  -8   -0.50    2.10
  -6 -14   8    6.40    3.00
   6  14  -7    3.50    1.60
  -6 -14   7    0.60    3.00
   6  14  -6    1.10    1.80
  -6 -14   6   -5.00    2.50
   6  14  -5   33.10    2.50
  -6 -14   5   28.10    3.40
   6  14  -4    8.60    1.70
  -6 -14   4   13.00    2.70
   6  14  -3    3.30    2.00
  -6 -14   3   -0.20    1.90
   6  14  -2    1.50    2.10
  -6 -14   2    0.60    1.60
   6  14  -1   15.80    1.90
  -6 -14   1   18.50    2.30
   6  14   0   -0.30    1.30
  -6 -14   0   -3.30    1.60
   6  14   1   31.60    2.30
   6  14   2    5.40    1.50
   6  14   3   13.70    1.70
   6  14   4    6.20    1.60
  -6 -14  -4    5.30    1.90
   6  14   5    4.50    1.70
  -6 -14  -5    3.70    2.00
   6  14   6   16.40    2.60
  -6 -14  -6   12.10    2.70
   6  14   7    1.90    2.50
  -6 -14  -7    6.50    2.40
   6  14   8    1.20    2.50
  -6 -14  -8    0.60    3.40
   6  14   9   -2.00    2.20
  -6 -14  -9   -1.70    3.40
  -6 -14 -10   -2.30    4.50
   6  16 -10    4.30    3.80
   6  16  -9   -0.50    2.60
   6  16  -8    4.70    2.20
   6  16  -7    3.10    1.90
  -6 -16   7    1.10    2.60
   6  16  -6    8.10    1.90
  -6 -16   6   10.90    3.00
   6  16  -5    6.80    1.70
  -6 -16   5    8.80    2.50
   6  16  -4    8.60    2.80
  -6 -16   4    9.00    2.30
   6  16  -3   -0.30    2.40
  -6 -16   3    2.00    2.20
   6  16  -2   -0.70    1.90
  -6 -16   2   -1.70    2.20
   6  16  -1    4.20    1.60
  -6 -16   1    4.70    2.40
   6  16   0   11.50    2.00
  -6 -16   0   18.60    2.70
   6  16   1    0.20    1.30
   6  16   2    7.40    1.90
   6  16   3    0.00    1.50
   6  16   4   17.40    2.20
   6  16   5    1.60    1.70
  -6 -16  -5    0.50    2.00
   6  16   6   24.40    3.30
  -6 -16  -6   20.50    3.30
   6  16   7   -1.00    3.00
  -6 -16  -7   -1.50    3.00
   6  16   8    6.10    2.80
  -6 -16  -8    5.30    3.10
  -6 -16  -9    4.50    3.30
   6  18  -9    0.60    2.80
   6  18  -8   -1.30    2.40
   6  18  -7    1.70    2.20
   6  18  -6    2.90    2.00
  -6 -18   6    3.20    2.60
   6  18  -5    1.10    3.10
  -6 -18   5   -2.80    2.20
   6  18  -4   -0.60    2.90
  -6 -18   4    3.80    2.30
   6  18  -3   10.10    3.60
  -6 -18   3   -2.40    1.80
   6  18  -2    1.30    2.20
  -6 -18   2    0.60    2.10
   6  18  -1   16.00    2.40
  -6 -18   1   13.60    2.60
   6  18   0    6.20    1.80
  -6 -18   0    4.60    2.60
   6  18   1    0.50    1.80
  -6 -18  -1    4.00    2.30
   6  18   2   18.20    2.10
   6  18   3    1.50    1.70
   6  18   4   24.60    2.70
   6  18   5    2.30    1.90
   6  18   6    2.80    1.90
   6  18   7    1.70    3.20
  -6 -18  -7    2.40    3.70
   6  18   8   -2.40    2.90
  -6 -18  -8    7.80    4.30
   6  20  -8    4.50    3.90
   6  20  -7   -3.60    4.00
   6  20  -6   -1.50    3.20
   6  20  -5   -4.00    3.90
  -6 -20   5    3.60    2.90
   6  20  -4   -3.40    2.70
  -6 -20   4    3.20    2.70
   6  20  -3    4.00    2.80
  -6 -20   3    3.30    2.40
   6  20  -2    4.90    3.00
  -6 -20   2   -3.10    2.70
   6  20  -1   11.30    2.30
  -6 -20   1    7.60    2.70
   6  20   0    1.60    1.80
  -6 -20   0   -0.30    3.00
   6  20   1    4.00    2.10
  -6 -20  -1    3.90    3.00
   6  20   2    5.70    2.20
   6  20   3    9.70    2.40
   6  20   4    0.90    2.00
   6  20   5    0.90    2.30
   6  20   6    1.00    2.40
   6  20   7    4.00    3.70
  -6 -20  -8    1.90    4.30
  -6 -22   3    9.10    3.60
   6  22  -2    5.20    2.70
  -6 -22   2    8.70    3.30
   6  22  -1    7.00    2.40
  -6 -22   1   -1.90    2.80
   6  22   0    0.40    2.00
  -6 -22   0   -4.60    3.20
   6  22   1    5.00    2.20
  -6 -22  -1   -0.10    2.60
   6  22   2   -4.50    2.20
  -6 -22  -2    2.20    2.70
   6  22   3   14.10    2.80
   6  22   4   -1.20    2.60
   6  22   5    6.50    3.00
   6  22   6    1.80    2.50
   6  24  -2    8.20    3.50
   6  24  -1    7.30    3.70
   6  24   0   -0.20    2.80
   6  24   1    9.40    4.10
   6  24   2   15.80    3.90
   6  24   3    1.50    4.40
   6  24   4    6.10    4.80
   6  24   5    6.60    4.20
   6  26  -3   13.10    6.10
   6  26  -2   -1.80    4.90
   6  26  -1    1.00    3.50
   6  26   0   14.00    4.90
   6  26   1    7.20    4.50
   6  26   2    3.70    4.50
   6  26   3   -3.30    4.40
   7 -27  -1   -4.60    5.90
   7 -27   0    8.30    5.20
   7 -25  -4   -1.10    4.90
   7 -25  -3    0.10    3.90
   7 -25  -2   -7.10    3.90
   7 -25  -1   13.20    4.50
   7 -25   0   -2.30    4.10
   7 -25   1    6.80    4.00
   7 -25   2   -2.00    4.20
   7 -25   3    4.00    5.40
   7 -25   4    1.10    4.70
   7 -23  -6  -10.60    4.30
   7 -23  -5   -3.00    3.50
   7 -23  -4   -3.40    3.40
   7 -23  -3    6.60    2.90
   7 -23  -2    8.60    2.60
   7 -23  -1    7.00    2.40
   7 -23   0    5.70    2.60
  -7  23   0    4.10    1.00
   7 -23   1    2.80    2.50
   7 -23   2    4.90    2.80
   7 -23   3   11.40    4.20
   7 -23   4   11.40    4.50
   7 -23   5    7.00    5.60
   7 -23   6    4.30    5.50
   7 -21  -7    1.80    3.80
  -7  21   7    2.90    3.60
   7 -21  -6    0.90    3.60
  -7  21   6   -0.50    2.90
   7 -21  -5   -0.60    3.20
  -7  21   5    2.10    3.80
   7 -21  -4   -1.40    2.60
  -7  21   4   -0.60    3.10
   7 -21  -3   -1.10    2.10
  -7  21   3    4.50    3.50
   7 -21  -2   10.00    2.30
  -7  21   2   12.20    3.40
   7 -21  -1    3.30    1.90
  -7  21   1    3.50    2.80
   7 -21   0    0.70    2.00
  -7  21   0    1.60    1.10
   7 -21   1    1.30    1.90
  -7  21  -1    2.80    2.80
   7 -21   2   13.00    2.50
  -7  21  -2   11.60    3.60
   7 -21   3    8.00    2.70
   7 -21   4   17.30    3.10
   7 -21   5    9.80    4.20
   7 -21   6   -1.00    4.70
  -7  21  -6   -1.50    4.00
   7 -21   7    7.00    5.30
  -7  21  -7    2.40    4.10
   7 -19  -8    2.90    3.20
   7 -19  -7    4.60    3.30
   7 -19  -6    0.70    2.50
  -7  19   6    0.50    3.20
   7 -19  -5   -1.10    2.60
  -7  19   5    0.30    3.20
   7 -19  -4    8.70    2.80
  -7  19   4    9.10    3.20
   7 -19  -3    3.70    2.70
  -7  19   3   -1.80    2.50
   7 -19  -2   -0.40    1.80
  -7  19   2   -1.10    2.50
   7 -19  -1    5.20    1.70
  -7  19   1   10.00    3.10
   7 -19   0    2.30    1.80
  -7  19   0    4.90    1.10
   7 -19   1    3.60    1.70
  -7  19  -1    3.20    3.00
   7 -19   2    8.90    2.00
  -7  19  -2   14.10    3.50
   7 -19   3    9.00    2.00
  -7  19  -3   10.40    3.60
   7 -19   4   22.60    2.60
  -7  19  -4   22.60    4.40
   7 -19   5    0.50    2.00
  -7  19  -5    3.30    2.10
   7 -19   6    5.30    4.10
  -7  19  -6    0.30    2.40
   7 -19   7    1.50    4.00
  -7  19  -7   -2.20    3.80
  -7  19  -8   10.40    4.40
   7 -17  -8    4.50    2.90
   7 -17  -7    2.50    2.40
   7 -17  -6   -2.20    2.30
  -7  17   6    0.90    2.80
   7 -17  -5    1.70    2.30
  -7  17   5   -0.60    2.50
   7 -17  -4    6.10    2.20
  -7  17   4    4.50    2.70
   7 -17  -3    4.80    2.10
  -7  17   3    2.50    2.80
   7 -17  -2   13.00    1.80
  -7  17   2   17.10    3.40
   7 -17  -1    3.20    1.70
  -7  17   1   -2.30    2.50
   7 -17   0    7.10    1.70
  -7  17   0    8.40    1.10
   7 -17   1   33.90    2.60
  -7  17  -1   20.20    3.10
   7 -17   2    0.60    1.60
  -7  17  -2   -0.90    2.50
   7 -17   3    6.10    1.80
  -7  17  -3    6.20    3.00
   7 -17   4   -1.20    1.70
  -7  17  -4    5.10    1.90
   7 -17   5   15.40    2.40
  -7  17  -5   18.20    2.40
   7 -17   6    3.70    2.30
  -7  17  -6    0.10    1.90
   7 -17   7   -2.30    3.80
  -7  17  -7    0.10    2.30
   7 -17   8   -5.10    3.70
  -7  17  -8   -1.90    2.80
   7 -17   9   -2.40    3.60
  -7  17  -9    0.70    3.80
   7 -15 -10    1.20    3.90
   7 -15  -8   -1.70    2.00
   7 -15  -7    3.60    2.10
   7 -15  -6    1.90    2.00
   7 -15  -5    6.70    2.50
  -7  15   5   13.60    2.70
   7 -15  -4    2.70    1.90
  -7  15   4    2.90    2.40
   7 -15  -3    3.30    1.80
  -7  15   3    9.10    2.70
   7 -15  -2    1.80    2.00
  -7  15   2    0.80    1.90
   7 -15  -1    6.10    1.70
  -7  15   1    7.00    2.20
   7 -15   0   45.90    2.60
  -7  15   0   40.30    2.00
   7 -15   1   37.20    2.80
  -7  15  -1   37.40    3.70
   7 -15   2   10.10    1.60
  -7  15  -2    8.60    2.40
   7 -15   3    8.40    1.70
  -7  15  -3   11.30    1.80
   7 -15   4    1.20    1.40
  -7  15  -4    6.20    1.80
   7 -15   5   60.00    3.80
  -7  15  -5   59.00    3.70
   7 -15   6    3.60    1.70
  -7  15  -6    0.50    1.90
   7 -15   7    3.00    2.30
  -7  15  -7    3.20    2.00
   7 -15   8    5.00    3.50
  -7  15  -8   -0.40    2.20
   7 -15   9   -1.90    2.70
  -7  15  -9    0.40    3.40
   7 -13 -10   -0.20    3.50
   7 -13  -9    2.80    2.00
   7 -13  -8    1.80    1.00
   7 -13  -7    1.40    0.90
   7 -13  -6    3.00    1.80
   7 -13  -5    0.30    1.60
   7 -13  -4   33.40    3.50
  -7  13   4   32.40    3.20
   7 -13  -3   -0.60    2.00
  -7  13   3    0.40    1.60
   7 -13  -2    5.30    2.40
  -7  13   2    9.10    2.10
   7 -13  -1    0.70    1.20
  -7  13   1    0.60    1.80
   7 -13   0   97.70    3.70
  -7  13   0   97.80    3.40
   7 -13   1   -0.80    1.10
  -7  13  -1   -0.20    2.10
   7 -13   2   43.00    2.50
  -7  13  -2   35.80    3.40
   7 -13   3   11.50    1.70
  -7  13  -3   13.70    1.70
   7 -13   4   23.60    2.10
  -7  13  -4   23.10    2.00
   7 -13   5    2.10    1.70
  -7  13  -5    0.00    1.40
   7 -13   6   10.70    1.90
  -7  13  -6    8.20    2.00
   7 -13   7   -2.90    1.60
  -7  13  -7   -0.70    1.80
   7 -13   8    1.50    2.00
  -7  13  -8    1.20    2.60
   7 -13   9   -2.10    2.50
  -7  13  -9    1.40    4.20
   7 -13  10   11.70    3.40
  -7  13 -10    3.40    3.90
   7 -11 -11    4.50    3.70
   7 -11 -10    5.30    3.60
   7 -11  -9    0.70    1.20
   7 -11  -8    6.20    1.30
   7 -11  -7    1.70    1.00
   7 -11  -6    2.20    0.80
   7 -11  -5    7.80    0.60
   7 -11  -4    9.30    1.70
   7 -11  -3    1.80    1.60
  -7  11   3    1.50    1.70
   7 -11  -2   38.90    3.20
  -7  11   2   33.50    2.80
   7 -11  -1    5.10    1.10
  -7  11   1    2.10    2.00
   7 -11   0   22.40    1.60
  -7  11   0   26.60    1.40
   7 -11   1   41.60    2.20
  -7  11  -1   45.50    2.00
   7 -11   2   55.50    2.40
  -7  11  -2   54.70    2.50
   7 -11   3   38.10    2.30
  -7  11  -3   31.60    2.00
   7 -11   4   71.00    3.20
  -7  11  -4   68.60    3.10
   7 -11   5   18.50    1.90
  -7  11  -5   16.80    1.70
   7 -11   6    2.20    1.40
  -7  11  -6    0.60    1.70
   7 -11   7   -0.30    1.60
  -7  11  -7   -0.10    2.20
   7 -11   8    2.40    1.70
  -7  11  -8    3.40    2.70
   7 -11   9    0.70    2.30
  -7  11  -9    5.10    3.20
   7 -11  10    1.10    2.70
  -7  11 -10    9.30    4.10
   7  -9 -11    1.70    5.00
   7  -9 -10    2.10    2.80
   7  -9  -9   10.10    1.50
   7  -9  -8    0.30    1.10
   7  -9  -7    9.90    1.70
   7  -9  -6   -0.60    1.40
   7  -9  -5   -0.80    1.40
   7  -9  -4   12.30    0.80
   7  -9  -3  146.60    6.70
   7  -9  -2    5.40    2.10
  -7   9   2    6.20    1.70
   7  -9  -1   38.70    1.90
  -7   9   1   45.40    1.70
   7  -9   0    5.00    1.10
  -7   9   0    5.70    1.00
   7  -9   1   44.40    2.10
  -7   9  -1   46.90    2.10
   7  -9   2    3.60    1.20
  -7   9  -2    3.10    0.90
   7  -9   3   36.00    2.00
  -7   9  -3   38.60    2.00
   7  -9   4    3.10    1.30
  -7   9  -4   -0.80    1.20
   7  -9   5    8.50    1.50
  -7   9  -5    6.90    1.50
   7  -9   6    1.10    1.40
  -7   9  -6    2.50    1.90
   7  -9   7   26.50    2.40
  -7   9  -7   29.00    3.30
   7  -9   8    5.30    1.80
  -7   9  -8    4.20    3.00
   7  -9   9   -0.60    1.80
  -7   9  -9   -0.80    2.60
   7  -9  10    9.00    2.50
  -7   9 -10    7.30    3.70
  -7   9 -11   -0.80    3.80
   7  -7 -11    1.10    4.00
   7  -7 -10   -2.40    2.50
   7  -7  -9   15.70    1.50
   7  -7  -8   22.50    1.80
   7  -7  -7   10.80    1.40
   7  -7  -6    1.60    1.50
   7  -7  -5    1.10    1.30
   7  -7  -4   10.20    1.70
   7  -7  -3   24.10    1.10
   7  -7  -2   -0.80    0.50
   7  -7  -1   89.40    2.80
   7  -7   0   25.00    1.40
  -7   7   0   24.00    1.60
   7  -7   1    2.20    0.90
  -7   7  -1    4.20    0.80
   7  -7   2    0.30    1.00
  -7   7  -2   -0.20    0.90
   7  -7   3   50.90    2.20
  -7   7  -3   56.40    2.30
   7  -7   4   24.30    1.80
  -7   7  -4   26.50    1.70
   7  -7   5    6.70    1.30
  -7   7  -5    4.90    2.10
   7  -7   6    1.50    1.40
  -7   7  -6   -0.60    1.60
   7  -7   7    8.30    1.70
  -7   7  -7    4.80    2.30
   7  -7   8   23.90    2.20
  -7   7  -8   23.50    3.50
   7  -7   9    2.60    2.10
  -7   7  -9    1.70    2.20
   7  -7  10   -2.30    1.90
  -7   7 -10    3.40    3.10
  -7   7 -11   -0.50    4.60
   7  -5 -12    5.50    5.80
   7  -5 -11    6.80    4.10
   7  -5 -10    5.00    3.00
   7  -5  -9    1.30    1.00
   7  -5  -8   41.50    2.50
   7  -5  -7   10.20    1.40
   7  -5  -6    1.60    1.10
   7  -5  -5   53.90    2.20
   7  -5  -4   18.70    1.80
   7  -5  -3   33.80    2.60
   7  -5  -2  216.30    5.60
   7  -5  -1   68.90    2.30
   7  -5   0   38.90    1.30
  -7   5   0   38.30    2.10
   7  -5   1    0.10    0.80
  -7   5  -1    2.60    0.80
   7  -5   2  271.80    7.20
  -7   5  -2  276.60    7.30
   7  -5   3   83.90    2.90
  -7   5  -3   80.90    2.80
   7  -5   4  114.10    3.90
  -7   5  -4  111.70    3.70
   7  -5   5   44.90    2.30
  -7   5  -5   54.30    2.50
   7  -5   6    1.70    1.30
  -7   5  -6    1.50    1.50
   7  -5   7   12.40    1.50
  -7   5  -7   11.10    1.80
   7  -5   8   81.80    4.80
  -7   5  -8   70.50    4.40
   7  -5   9    8.30    1.90
  -7   5  -9    5.60    2.20
   7  -5  10   -1.20    1.70
  -7   5 -10    7.50    3.40
  -7   5 -11   11.00    4.20
   7  -3 -12    2.60    5.20
   7  -3 -11   -5.50    3.30
   7  -3 -10   -3.60    3.10
   7  -3  -9    0.50    1.00
   7  -3  -8    2.30    1.10
   7  -3  -7    4.60    1.10
   7  -3  -6   45.40    2.10
   7  -3  -5    0.90    0.90
   7  -3  -4    3.50    1.20
   7  -3  -3   -1.60    0.90
   7  -3  -2   41.20    2.00
   7  -3  -1   23.00    1.70
   7  -3   0   81.30    2.30
  -7   3   0   83.40    3.70
   7  -3   1   69.00    2.00
  -7   3  -1   70.20    2.20
   7  -3   2  113.10    3.50
  -7   3  -2  121.30    3.70
   7  -3   3  112.90    3.70
  -7   3  -3  117.30    3.80
   7  -3   4   14.00    1.30
  -7   3  -4   18.50    1.50
   7  -3   5    0.70    1.70
  -7   3  -5    0.30    1.10
   7  -3   6   61.90    3.60
  -7   3  -6   63.80    3.20
   7  -3   7   11.70    2.00
  -7   3  -7    9.40    1.80
   7  -3   8   -1.20    1.50
  -7   3  -8    1.50    1.70
   7  -3   9   -0.20    1.40
  -7   3  -9    2.30    2.20
   7  -3  10    4.20    1.70
  -7   3 -10    3.60    3.10
  -7   3 -11    5.10    3.80
   7  -1 -12   -2.40    4.70
   7  -1 -11    0.00    4.20
   7  -1 -10    1.80    0.60
   7  -1  -9    4.20    1.20
   7  -1  -8    2.10    1.10
   7  -1  -7   -1.00    2.00
   7  -1  -6   92.30    4.70
   7  -1  -5   15.90    1.70
   7  -1  -4    1.10    1.20
   7  -1  -3    1.60    0.90
   7  -1  -2   12.90    1.10
   7  -1  -1  184.10    7.20
   7  -1   0  267.00   10.40
  -7   1   0  262.20   10.20
   7  -1   1  434.30   15.20
  -7   1  -1  454.40   10.90
   7  -1   2    3.30    1.60
  -7   1  -2    4.20    0.90
  -7   1  -3   48.30    2.10
   7  -1   4    5.90    1.60
  -7   1  -4    5.30    1.20
   7  -1   5   59.20    3.20
  -7   1  -5   68.90    2.90
   7  -1   6  108.70    5.10
  -7   1  -6  114.30    4.20
   7  -1   7    8.10    1.90
  -7   1  -7   11.80    1.80
   7  -1   8    2.70    1.50
  -7   1  -8    2.40    1.80
   7  -1   9    2.00    1.40
  -7   1  -9    2.10    1.90
   7  -1  10    4.10    1.30
  -7   1 -10   -2.20    3.00
  -7   1 -11   14.60    5.00
   7   1 -12   -0.40    3.70
   7   1 -11    1.20    3.20
   7   1 -10    2.60    0.90
   7   1  -9    5.50    1.30
   7   1  -8   12.60    3.30
   7   1  -7    0.10    1.80
   7   1  -6  101.00    4.90
   7   1  -5   21.50    2.10
   7   1  -4    1.70    1.30
  -7  -1   4    1.00    1.20
   7   1  -3    0.80    0.80
  -7  -1   3    4.60    1.50
   7   1  -2   10.80    0.90
  -7  -1   2   13.10    1.10
   7   1  -1  169.20    7.20
   7   1   0  263.70   10.20
  -7  -1   0  273.90   10.20
   7   1   1  462.60   18.10
  -7  -1  -1  447.50   11.10
   7   1   2    1.10    2.30
  -7  -1  -2    3.70    1.00
   7   1   3   47.70    3.20
  -7  -1  -3   44.80    2.10
  -7  -1  -4    6.10    1.10
  -7  -1  -5   61.30    2.60
   7   1   6  112.90    4.90
  -7  -1  -6  117.20    4.20
   7   1   7    9.20    1.80
  -7  -1  -7    9.80    1.90
   7   1   8    3.10    1.40
  -7  -1  -8    0.30    1.60
   7   1   9    1.70    1.30
  -7  -1  -9    2.30    2.10
  -7  -1 -10    0.70    2.90
  -7  -1 -11    5.80    3.90
   7   3 -12    5.90    3.80
   7   3 -11    3.00    3.60
   7   3 -10    6.60    1.50
   7   3  -9    0.50    1.40
   7   3  -8    0.90    1.00
   7   3  -7    4.80    2.30
  -7  -3   7    1.10    2.50
   7   3  -6   41.20    3.30
  -7  -3   6   47.20    3.50
   7   3  -5   -0.20    1.20
  -7  -3   5    1.20    1.70
   7   3  -4   -1.10    1.10
  -7  -3   4    0.80    1.40
   7   3  -3    0.50    1.00
  -7  -3   3    0.00    1.10
   7   3  -2   39.80    2.00
  -7  -3   2   34.40    1.90
   7   3  -1   33.70    2.70
  -7  -3   1   24.00    1.40
   7   3   0   86.90    4.30
  -7  -3   0   78.80    3.80
   7   3   1   71.80    3.70
  -7  -3  -1   68.80    3.80
   7   3   2  123.10    5.30
  -7  -3  -2  133.00    5.90
   7   3   3  116.00    5.60
  -7  -3  -3  109.50    5.40
  -7  -3  -4   16.80    1.50
  -7  -3  -5    2.50    1.30
  -7  -3  -6   58.80    2.90
   7   3   7   14.40    1.90
  -7  -3  -7    8.90    1.90
   7   3   8    1.50    1.40
  -7  -3  -8   -0.90    1.80
   7   3   9    2.40    1.20
  -7  -3  -9   -1.10    2.20
  -7  -3 -10   10.30    3.50
  -7  -3 -11   -2.00    3.20
   7   5 -12   -2.50    3.80
   7   5 -11   -0.90    3.50
   7   5 -10    7.50    1.80
   7   5  -9    1.30    1.40
   7   5  -8   39.30    2.60
  -7  -5   8   42.50    4.40
   7   5  -7    7.10    1.90
  -7  -5   7    5.90    2.30
   7   5  -6   -0.40    1.50
  -7  -5   6   -0.70    1.70
   7   5  -5   54.60    3.30
  -7  -5   5   55.80    3.50
   7   5  -4   22.20    1.90
  -7  -5   4   26.60    2.30
   7   5  -3   34.80    2.40
  -7  -5   3   35.40    2.30
   7   5  -2  230.90    8.70
  -7  -5   2  225.10    8.20
   7   5  -1   62.60    3.60
  -7  -5   1   69.10    3.10
   7   5   0   40.70    2.80
   7   5   1    0.90    1.60
  -7  -5  -1    2.50    1.50
   7   5   2  290.10   12.60
  -7  -5  -2  290.30   11.20
   7   5   3   78.80    4.40
  -7  -5  -3   80.50    4.40
   7   5   4  105.30    5.50
  -7  -5  -4  118.90    6.20
  -7  -5  -5   49.30    3.70
  -7  -5  -6    0.60    1.40
  -7  -5  -7   14.00    2.00
   7   5   8   78.90    4.30
  -7  -5  -8   68.20    3.80
   7   5   9    8.10    1.00
  -7  -5  -9    4.40    2.50
  -7  -5 -10    7.70    4.10
  -7  -5 -11    2.50    3.50
   7   7 -11   -1.00    3.60
   7   7 -10    0.10    1.90
  -7  -7  10    8.40    4.30
   7   7  -9   20.10    2.30
  -7  -7   9   15.80    4.10
   7   7  -8   20.30    2.00
  -7  -7   8   18.20    3.60
   7   7  -7   12.00    1.50
  -7  -7   7   14.60    2.70
   7   7  -6   -2.10    1.80
  -7  -7   6    2.60    2.00
   7   7  -5    1.50    1.80
  -7  -7   5   -0.30    1.40
   7   7  -4   12.80    1.90
  -7  -7   4    9.80    1.50
   7   7  -3   25.30    2.10
  -7  -7   3   23.20    2.20
   7   7  -2    0.50    1.30
  -7  -7   2   -2.60    1.20
   7   7  -1   91.70    4.80
  -7  -7   1   86.30    3.80
   7   7   0   24.10    2.80
  -7  -7   0   22.90    1.90
   7   7   1    2.90    1.70
  -7  -7  -1    3.90    1.50
   7   7   2    2.90    1.90
  -7  -7  -2   -0.80    1.40
   7   7   3   52.20    3.90
  -7  -7  -3   53.00    3.50
   7   7   4   29.20    3.00
  -7  -7  -4   23.50    2.60
  -7  -7  -5    7.50    2.30
  -7  -7  -6    4.40    2.30
  -7  -7  -7    4.40    1.60
   7   7   8   30.40    2.50
  -7  -7  -8   27.20    2.80
   7   7   9    4.00    1.00
  -7  -7  -9    6.20    2.20
  -7  -7 -10    0.60    3.80
  -7  -7 -11    3.00    4.20
   7   9 -11   -6.30    4.50
   7   9 -10   -1.10    2.10
   7   9  -9    9.10    2.10
  -7  -9   9   14.40    3.60
   7   9  -8   -0.10    1.40
  -7  -9   8    3.00    2.50
   7   9  -7    5.80    1.40
  -7  -9   7    7.90    2.90
   7   9  -6    0.90    1.10
  -7  -9   6    0.30    1.70
   7   9  -5    4.40    1.80
  -7  -9   5    0.70    1.50
   7   9  -4   10.50    1.90
  -7  -9   4   12.30    1.90
   7   9  -3  146.00    7.10
  -7  -9   3  173.40    7.10
  -7  -9   2    5.70    1.40
   7   9  -1   33.70    3.10
  -7  -9   1   33.00    2.20
   7   9   0    6.40    1.90
  -7  -9   0    6.40    1.60
   7   9   1   43.90    3.00
   7   9   2    2.00    1.70
  -7  -9  -2    4.80    2.00
   7   9   3   43.70    3.50
  -7  -9  -3   35.30    3.10
   7   9   4    2.20    2.30
  -7  -9  -4    1.30    1.80
   7   9   5    3.90    2.40
  -7  -9  -5    5.50    2.10
  -7  -9  -6    6.10    2.20
   7   9   7   23.50    2.80
  -7  -9  -7   29.50    3.90
   7   9   8    4.20    1.70
  -7  -9  -8    0.00    1.90
   7   9   9    2.20    1.80
  -7  -9  -9   -1.10    2.00
  -7  -9 -10    8.60    3.70
  -7  -9 -11    9.40    5.70
   7  11 -11   -2.60    3.50
   7  11 -10    2.40    4.10
   7  11  -9   -0.80    2.00
  -7 -11   9    4.00    3.30
   7  11  -8    6.00    1.70
  -7 -11   8    7.40    3.30
   7  11  -7    3.30    1.50
  -7 -11   7    0.80    2.10
   7  11  -6    2.60    1.40
  -7 -11   6    2.90    2.00
   7  11  -5    9.80    1.60
  -7 -11   5   11.30    2.20
   7  11  -4    6.10    1.40
  -7 -11   4    7.30    2.30
   7  11  -3    2.10    1.40
  -7 -11   3    1.50    1.60
  -7 -11   2   35.90    2.90
   7  11  -1    4.40    1.90
  -7 -11   1    7.10    1.90
   7  11   0   30.40    3.10
  -7 -11   0   28.40    2.40
   7  11   1   39.80    3.30
   7  11   2   55.80    4.00
   7  11   3   35.00    3.30
  -7 -11  -3   31.90    2.90
   7  11   4   56.90    4.30
  -7 -11  -4   68.70    4.40
   7  11   5   16.20    1.80
  -7 -11  -5   15.40    2.50
   7  11   6    1.00    1.80
  -7 -11  -6    6.50    2.30
   7  11   7    2.00    2.10
  -7 -11  -7   -2.80    2.60
   7  11   8    7.70    2.30
  -7 -11  -8    4.50    2.60
   7  11   9    1.30    1.80
  -7 -11  -9    4.80    2.30
  -7 -11 -10    7.20    4.70
   7  13 -10    1.60    3.30
   7  13  -9    3.70    2.20
   7  13  -8   -0.30    1.90
  -7 -13   8    3.60    2.70
   7  13  -7    0.60    1.50
  -7 -13   7   -0.10    3.10
   7  13  -6    2.10    1.50
  -7 -13   6    1.20    2.70
   7  13  -5    1.20    1.40
  -7 -13   5    0.00    1.80
   7  13  -4   25.40    2.10
  -7 -13   4   23.70    2.60
   7  13  -3    4.30    2.30
  -7 -13   3    0.70    1.50
   7  13  -2    5.20    2.00
  -7 -13   2    3.90    1.60
   7  13  -1    0.40    1.50
  -7 -13   1    2.20    1.80
   7  13   0  104.20    4.10
  -7 -13   0   99.00    5.00
   7  13   1   -0.40    1.40
   7  13   2   40.00    2.50
   7  13   3    7.20    1.70
  -7 -13  -3   14.00    2.50
   7  13   4   20.20    2.20
  -7 -13  -4   21.50    2.80
   7  13   5   -2.00    1.60
  -7 -13  -5    2.40    1.80
   7  13   6   14.70    2.80
  -7 -13  -6    9.00    3.00
   7  13   7   -1.40    1.90
  -7 -13  -7   -3.20    2.90
   7  13   8    2.50    2.60
  -7 -13  -8    0.60    3.20
   7  13   9    0.90    2.20
  -7 -13 -10   14.80    5.50
   7  15 -10    6.40    3.70
   7  15  -9    5.30    2.50
   7  15  -8    2.00    2.10
  -7 -15   8   -0.50    3.00
   7  15  -7   -0.60    1.80
  -7 -15   7   -1.50    2.50
   7  15  -6    1.10    1.70
  -7 -15   6    0.60    2.30
   7  15  -5   12.50    2.00
  -7 -15   5   19.10    3.10
   7  15  -4    4.40    2.20
  -7 -15   4    4.30    1.90
   7  15  -3   10.00    2.80
  -7 -15   3    3.50    2.20
   7  15  -2    0.30    1.90
  -7 -15   2    0.90    2.10
   7  15  -1    6.10    1.60
  -7 -15   1   10.10    2.10
   7  15   0   43.40    2.80
  -7 -15   0   47.80    3.90
   7  15   1   29.40    2.30
   7  15   2   14.20    1.80
   7  15   3   11.50    1.90
   7  15   4    0.80    1.60
  -7 -15  -4    3.40    2.30
   7  15   5   60.70    3.80
  -7 -15  -5   51.40    4.60
   7  15   6    6.70    1.90
  -7 -15  -6    3.40    2.50
   7  15   7    3.50    2.80
  -7 -15  -7    2.50    2.60
   7  15   8   -0.50    2.70
  -7 -15  -8   -1.80    3.60
   7  17  -9    4.90    2.80
   7  17  -8    3.70    2.40
   7  17  -7   -1.10    2.20
  -7 -17   7    1.60    3.40
   7  17  -6    0.20    1.90
  -7 -17   6   -4.30    2.90
   7  17  -5    3.10    1.90
  -7 -17   5    4.30    2.30
   7  17  -4   -3.30    3.20
  -7 -17   4    0.20    1.90
   7  17  -3   -1.00    2.70
  -7 -17   3    2.20    2.30
   7  17  -2   18.80    3.00
  -7 -17   2   20.10    3.50
   7  17  -1    2.30    1.90
  -7 -17   1    4.60    2.20
   7  17   0    7.80    1.80
  -7 -17   0    6.00    2.70
   7  17   1   25.00    2.50
  -7 -17  -1   30.20    3.40
   7  17   2    1.80    1.60
   7  17   3    0.80    1.80
   7  17   4   -2.30    1.70
   7  17   5   13.10    2.40
  -7 -17  -5    9.50    2.70
   7  17   6    4.70    2.40
  -7 -17  -6    3.80    3.10
   7  17   7    6.10    3.60
  -7 -17  -7    0.70    2.80
   7  17   8    5.20    3.00
  -7 -17  -8    7.90    4.40
   7  19  -8   -1.40    3.40
   7  19  -7    3.10    2.50
   7  19  -6   -1.00    2.30
  -7 -19   6    0.30    3.00
   7  19  -5    5.50    3.20
  -7 -19   5    3.30    2.80
   7  19  -4    6.00    3.10
  -7 -19   4    6.90    2.80
   7  19  -3    6.60    3.40
  -7 -19   3    1.20    2.10
   7  19  -2   -1.50    2.00
   7  19  -1    9.90    2.10
  -7 -19   1    7.90    2.50
   7  19   0    2.70    1.70
  -7 -19   0    9.30    2.80
   7  19   1    1.00    1.90
  -7 -19  -1    2.50    2.40
   7  19   2   13.30    2.40
   7  19   3    5.80    2.20
   7  19   4   19.20    2.80
   7  19   5   -2.40    2.00
   7  19   6    2.00    2.40
   7  19   7    4.60    3.20
  -7 -19  -7    2.80    3.90
  -7 -21   4   -3.00    3.60
   7  21  -3    1.20    3.20
  -7 -21   3    8.00    3.60
   7  21  -2   13.70    2.50
  -7 -21   2   12.60    3.40
   7  21  -1   -0.60    2.00
  -7 -21   1   -5.50    2.50
   7  21   0    4.40    2.60
  -7 -21   0    0.50    2.80
   7  21   1    2.10    2.30
  -7 -21  -1    5.10    3.00
   7  21   2   13.60    3.00
  -7 -21  -2   10.00    3.40
   7  21   3    6.20    3.10
   7  21   4   22.30    3.20
   7  21   5    0.70    2.90
   7  21   6   -2.50    2.50
   7  21   7    0.10    4.40
   7  23  -2   15.00    4.40
   7  23  -1    0.50    2.70
   7  23   0    0.60    3.20
   7  23   1    4.60    3.80
   7  23   2    1.60    4.00
   7  23   3   21.00    5.00
   7  23   4   14.60    5.00
   7  23   5    5.00    4.10
   7  23   6    7.10    4.90
   7  25  -3   -2.60    4.20
   7  25  -2   -1.60    3.70
   7  25  -1    7.20    3.90
   7  25   0    8.80    3.80
   7  25   1   10.90    4.90
   7  25   2    4.50    4.00
   7  25   3    3.00    4.60
   7  25   4   -2.60    4.10
   7  27  -1    5.90    5.60
   7  27   0   -8.10    5.40
   8 -26  -2    4.90    6.00
   8 -26  -1   -2.00    4.80
   8 -26   0   10.70    6.50
   8 -26   1   -2.50    5.10
   8 -26   2    3.40    4.90
   8 -24  -5   -4.80    3.80
   8 -24  -4   -3.30    3.70
   8 -24  -3   -3.80    3.80
   8 -24  -2    8.60    4.20
   8 -24  -1    3.30    3.50
   8 -24   0    3.10    3.90
   8 -24   1    7.30    4.20
  -8  24  -1    5.70    1.90
   8 -24   2    8.70    4.50
   8 -24   3   -7.60    4.30
   8 -24   4  142.90   21.20
   8 -22  -7   -1.60    4.00
   8 -22  -6    2.80    3.60
  -8  22   6   -1.00    4.00
   8 -22  -5    2.00    3.80
  -8  22   5   -2.50    4.10
   8 -22  -4    3.60    2.40
  -8  22   4   -0.10    3.40
   8 -22  -3   -0.40    2.30
   8 -22  -2    2.00    2.10
   8 -22  -1   22.00    3.10
   8 -22   0    0.30    2.00
  -8  22   0    1.20    0.70
   8 -22   1    2.50    2.20
  -8  22  -1    3.20    1.50
   8 -22   2    1.20    2.10
   8 -22   3    8.10    2.80
   8 -22   4    3.00    4.00
   8 -22   5   -1.10    4.00
   8 -22   6   -1.40    4.00
   8 -20  -8   -1.10    3.40
   8 -20  -7    5.60    3.80
   8 -20  -6   -1.30    2.90
  -8  20   6    5.50    3.10
   8 -20  -5    4.60    3.20
  -8  20   5    1.50    3.60
   8 -20  -4   10.40    3.50
  -8  20   4    8.30    4.00
   8 -20  -3   13.20    2.50
  -8  20   3   20.60    4.50
   8 -20  -2    8.80    2.20
  -8  20   2    9.40    3.40
   8 -20  -1    9.10    2.10
  -8  20   1   15.30    3.90
   8 -20   0    3.90    2.00
  -8  20   0    6.20    1.10
   8 -20   1    7.30    2.30
  -8  20  -1    8.80    1.70
   8 -20   2   13.10    2.70
  -8  20  -2   14.80    3.80
   8 -20   3   69.80    5.10
  -8  20  -3   50.30    6.30
   8 -20   4    0.90    2.50
   8 -20   5    1.70    2.60
   8 -20   6   10.60    4.30
  -8  20  -6   -3.60    3.70
   8 -20   7   12.60    5.30
  -8  20  -7   -1.60    4.70
   8 -18  -8    6.90    3.30
   8 -18  -7    0.50    2.70
   8 -18  -6   -1.90    2.10
   8 -18  -5    9.30    3.10
  -8  18   5    1.60    2.60
   8 -18  -4    9.20    2.70
  -8  18   4    6.40    2.60
   8 -18  -3    1.40    2.60
  -8  18   3   -1.30    2.60
   8 -18  -2   40.70    3.10
  -8  18   2   32.60    4.10
   8 -18  -1    0.90    1.60
  -8  18   1    2.90    2.80
   8 -18   0    6.10    1.70
  -8  18   0   10.30    1.20
   8 -18   1   27.60    2.70
  -8  18  -1   30.90    2.20
   8 -18   2   24.50    2.80
  -8  18  -2   15.30    3.70
   8 -18   3    1.40    1.90
  -8  18  -3    4.70    3.30
   8 -18   4    7.40    2.10
  -8  18  -4    8.60    3.60
   8 -18   5    4.60    2.00
  -8  18  -5    6.40    2.30
   8 -18   6    0.80    2.40
  -8  18  -6   -0.20    2.00
   8 -18   7    2.10    4.10
  -8  18  -7   -2.60    3.00
   8 -18   8   -0.30    3.60
  -8  18  -8    9.00    4.20
   8 -16  -8    0.40    2.40
   8 -16  -7   -0.30    2.20
   8 -16  -6   11.20    2.80
   8 -16  -5    1.90    2.30
  -8  16   5    7.30    2.80
   8 -16  -4   20.70    3.40
  -8  16   4   23.90    3.40
   8 -16  -3   -0.10    2.40
  -8  16   3   -4.40    2.40
   8 -16  -2   -0.30    1.70
  -8  16   2   -1.50    2.30
   8 -16  -1    0.70    1.50
  -8  16   1    5.00    2.20
   8 -16   0   47.40    3.20
  -8  16   0   50.70    2.40
   8 -16   1   20.30    2.10
  -8  16  -1   19.40    1.70
   8 -16   2   39.10    2.70
  -8  16  -2   37.20    4.20
   8 -16   3   13.40    2.10
  -8  16  -3   10.60    3.00
   8 -16   4    4.00    1.90
  -8  16  -4    2.60    1.90
   8 -16   5   -0.80    1.60
  -8  16  -5   -2.00    1.80
   8 -16   6    5.60    2.20
  -8  16  -6    9.10    2.30
   8 -16   7    1.20    2.40
  -8  16  -7   -1.30    1.90
   8 -16   8   -4.00    3.00
  -8  16  -8    2.10    2.20
   8 -16   9    8.90    3.80
  -8  16  -9    1.90    4.80
   8 -14 -10    1.30    4.70
   8 -14  -9   -1.90    2.50
   8 -14  -8    2.20    1.90
   8 -14  -7    0.70    2.00
   8 -14  -6    8.00    2.20
   8 -14  -5    8.50    2.60
   8 -14  -4    3.70    1.90
  -8  14   4    9.10    2.70
   8 -14  -3    3.10    2.40
  -8  14   3    4.80    2.10
   8 -14  -2    1.80    1.30
  -8  14   2    4.10    2.50
   8 -14  -1   46.20    2.60
  -8  14   1   52.70    4.10
   8 -14   0   13.90    1.60
  -8  14   0   13.30    1.30
   8 -14   1   35.90    2.30
  -8  14  -1   39.10    2.20
   8 -14   2   14.80    1.70
  -8  14  -2   13.70    1.60
   8 -14   3   -1.80    1.20
  -8  14  -3    2.10    1.70
   8 -14   4    0.70    1.70
  -8  14  -4    0.50    1.60
   8 -14   5   41.70    3.00
  -8  14  -5   45.60    3.10
   8 -14   6    1.20    1.70
  -8  14  -6    4.60    1.80
   8 -14   7    0.20    1.80
  -8  14  -7    8.10    2.20
   8 -14   8    2.60    3.10
  -8  14  -8   -5.50    2.70
   8 -14   9    3.10    3.30
  -8  14  -9    1.80    3.60
   8 -12 -10    3.40    4.40
   8 -12  -9    2.00    1.60
   8 -12  -8    1.00    1.00
   8 -12  -7   -0.30    0.90
   8 -12  -6    1.20    0.50
   8 -12  -5   13.00    2.30
   8 -12  -4    1.70    2.10
   8 -12  -3   20.70    2.80
  -8  12   3   24.70    2.90
   8 -12  -2    0.40    2.10
  -8  12   2    3.60    1.90
   8 -12  -1    1.10    1.10
  -8  12   1   -2.00    1.70
   8 -12   0    1.80    1.20
  -8  12   0    4.60    0.90
   8 -12   1   83.80    3.50
  -8  12  -1   89.60    3.30
   8 -12   2    0.10    1.00
  -8  12  -2    2.10    1.20
   8 -12   3   30.80    2.10
  -8  12  -3   31.50    2.20
   8 -12   4    0.30    1.30
  -8  12  -4    0.70    1.40
   8 -12   5   17.40    2.10
  -8  12  -5   14.40    1.90
   8 -12   6   20.50    2.10
  -8  12  -6   20.10    2.20
   8 -12   7    4.10    1.80
  -8  12  -7    7.00    2.60
   8 -12   8    1.70    2.20
  -8  12  -8    0.70    2.50
   8 -12   9   10.10    3.30
  -8  12  -9    8.00    3.40
   8 -12  10    5.80    3.00
  -8  12 -10    1.80    4.10
   8 -10 -11    1.50    3.90
   8 -10 -10   24.30    4.20
   8 -10  -9    2.30    1.70
   8 -10  -8    3.40    1.40
   8 -10  -7    9.50    2.00
   8 -10  -6   10.90    2.00
   8 -10  -5    1.40    1.70
   8 -10  -4    7.20    2.10
   8 -10  -3   67.60    4.30
   8 -10  -2   13.60    2.40
   8 -10  -1   16.80    1.60
  -8  10   1   14.20    2.30
   8 -10   0  158.60    4.90
  -8  10   0  159.30    4.60
   8 -10   1    0.50    1.10
  -8  10  -1    0.70    0.90
   8 -10   2   34.20    2.00
  -8  10  -2   33.00    1.50
   8 -10   3  190.40    6.00
  -8  10  -3  196.80    4.70
   8 -10   4    1.50    1.20
  -8  10  -4    3.70    1.10
   8 -10   5    5.90    1.50
  -8  10  -5   -0.50    1.90
   8 -10   6   33.10    2.70
  -8  10  -6   28.20    3.40
   8 -10   7    6.60    1.60
  -8  10  -7    7.80    2.50
   8 -10   8    0.90    1.70
  -8  10  -8    6.10    3.10
   8 -10   9   33.60    4.10
  -8  10  -9   36.60    5.40
   8 -10  10    7.10    3.20
  -8  10 -10    4.70    3.80
   8  -8 -11    4.60    4.10
   8  -8 -10    2.70    3.00
   8  -8  -9   -3.60    1.30
   8  -8  -8    9.30    1.50
   8  -8  -7    0.50    1.10
   8  -8  -6    3.60    1.60
   8  -8  -5    4.60    1.60
   8  -8  -4   20.00    1.20
   8  -8  -3    9.00    0.80
   8  -8  -2   98.30    5.00
   8  -8  -1    2.90    0.90
   8  -8   0    5.10    1.10
  -8   8   0    1.70    1.10
   8  -8   1    7.10    1.10
  -8   8  -1    6.90    1.50
   8  -8   2  149.90    4.40
  -8   8  -2  156.30    4.50
   8  -8   3    3.30    1.10
  -8   8  -3    4.90    1.10
   8  -8   4   39.50    2.00
  -8   8  -4   39.80    2.20
   8  -8   5    0.50    1.40
  -8   8  -5    0.10    1.50
   8  -8   6    3.00    1.60
  -8   8  -6    2.50    1.50
   8  -8   7   -0.60    1.50
  -8   8  -7    1.40    1.60
   8  -8   8   58.30    3.70
  -8   8  -8   53.40    3.70
   8  -8   9    8.20    2.70
  -8   8  -9    3.50    2.80
   8  -8  10    5.20    2.70
  -8   8 -10   -2.40    3.20
   8  -6 -11    5.20    3.40
   8  -6 -10    3.80    2.60
   8  -6  -9    0.30    1.30
   8  -6  -8   43.80    2.80
   8  -6  -7   24.10    2.10
   8  -6  -6    1.00    1.40
   8  -6  -5   10.70    2.00
   8  -6  -4   -2.10    1.50
   8  -6  -3   52.30    1.90
   8  -6  -2   53.40    2.00
   8  -6  -1   85.40    2.20
   8  -6   0   50.10    1.90
  -8   6   0   50.60    2.70
   8  -6   1    8.00    1.10
  -8   6  -1    4.60    0.80
   8  -6   2   25.50    1.50
  -8   6  -2   24.00    1.40
   8  -6   3   99.00    3.40
  -8   6  -3  110.60    3.60
   8  -6   4   34.90    2.00
  -8   6  -4   36.00    2.10
   8  -6   5    5.80    1.50
  -8   6  -5    1.30    1.40
   8  -6   6   13.70    1.80
  -8   6  -6   10.30    1.90
   8  -6   7    1.90    1.40
  -8   6  -7    0.10    1.50
   8  -6   8   11.70    2.50
  -8   6  -8   12.00    2.50
   8  -6   9    2.90    1.80
  -8   6  -9    2.80    2.10
   8  -6  10    1.70    2.10
  -8   6 -10   -4.00    2.80
  -8   6 -11    2.60    3.90
   8  -4 -12    8.00    5.60
   8  -4 -11    3.70    3.30
   8  -4 -10    1.60    1.20
   8  -4  -9    3.00    1.30
   8  -4  -8    2.70    1.20
   8  -4  -7   -0.30    1.20
   8  -4  -6    0.90    1.40
   8  -4  -5   51.30    2.20
   8  -4  -4    2.60    0.90
   8  -4  -3  103.40    3.10
   8  -4  -2   80.00    2.70
   8  -4  -1  114.90    2.60
   8  -4   0  116.40    2.70
  -8   4   0  115.50    4.90
   8  -4   1   25.70    1.10
  -8   4  -1   25.60    1.20
   8  -4   2  121.10    3.70
  -8   4  -2  123.10    3.80
   8  -4   3   39.00    1.90
  -8   4  -3   36.10    1.90
   8  -4   4   25.80    1.80
  -8   4  -4   24.40    1.80
   8  -4   5   44.60    2.30
  -8   4  -5   48.30    2.40
   8  -4   6   22.90    2.80
  -8   4  -6   22.00    2.10
   8  -4   7    1.10    1.60
  -8   4  -7    3.40    1.70
   8  -4   8   25.80    2.80
  -8   4  -8   22.20    2.60
   8  -4   9    4.00    1.80
  -8   4  -9    0.70    2.20
   8  -4  10    4.70    1.90
  -8   4 -10    3.30    3.30
  -8   4 -11   -1.70    3.80
   8  -2 -12    4.40    4.50
   8  -2 -11   -0.60    3.80
   8  -2 -10    1.40    0.90
   8  -2  -9    0.10    1.30
   8  -2  -8    4.50    1.30
   8  -2  -7    8.70    1.40
   8  -2  -6    2.40    1.50
   8  -2  -5   12.80    1.70
   8  -2  -4    4.40    1.20
   8  -2  -3   10.20    1.20
   8  -2  -2   21.20    1.00
   8  -2  -1  224.30    8.40
   8  -2   0  162.90    6.70
  -8   2   0  156.90    6.60
   8  -2   1   31.70    2.40
  -8   2  -1   27.90    1.20
   8  -2   2   24.50    2.20
  -8   2  -2   24.90    1.40
   8  -2   3    8.50    1.90
  -8   2  -3    6.00    1.00
   8  -2   4   31.60    2.70
  -8   2  -4   37.40    1.90
   8  -2   5  118.80    5.20
  -8   2  -5  106.30    3.90
   8  -2   6   13.60    2.10
  -8   2  -6   14.70    1.80
   8  -2   7    0.00    1.40
  -8   2  -7   -0.20    1.60
   8  -2   8   -1.60    1.90
  -8   2  -8    2.10    1.90
   8  -2   9    6.60    1.80
  -8   2  -9    3.70    2.30
   8  -2  10    3.10    1.60
  -8   2 -10   -3.70    3.00
  -8   2 -11    0.50    3.80
   8   0 -12   14.30    5.00
   8   0 -11   10.80    3.60
   8   0 -10    7.10    1.10
   8   0  -9    0.00    1.30
   8   0  -8   10.30    2.40
   8   0  -7   -1.60    2.10
   8   0  -6   17.80    2.00
   8   0  -5    0.80    1.40
   8   0  -4  194.80    7.30
   8   0  -3   -1.90    0.80
   8   0  -2   55.20    1.80
   8   0  -1    0.90    1.50
   8   0   0  596.50   20.90
  -8   0   0  587.10   20.20
   8   0   1   -2.40    1.60
  -8   0  -1    0.90    0.70
   8   0   2   27.90    2.50
  -8   0  -2   32.80    1.60
   8   0   3   -4.50    1.60
  -8   0  -3   -0.20    0.80
  -8   0  -4   63.30    2.60
   8   0   5    1.40    1.50
  -8   0  -5    1.30    1.20
   8   0   6  145.10    6.60
  -8   0  -6  146.40    5.30
   8   0   7    1.70    1.60
  -8   0  -7    1.50    1.70
   8   0   8    2.50    1.50
  -8   0  -8    6.30    1.90
   8   0   9   -1.30    1.40
  -8   0  -9   -0.90    1.90
   8   0  10   14.30    1.80
  -8   0 -10    9.00    3.60
  -8   0 -11    0.80    3.60
   8   2 -12   -0.90    5.40
   8   2 -11   -1.60    3.20
   8   2 -10    0.10    1.40
   8   2  -9    1.50    1.30
   8   2  -8    7.00    2.90
   8   2  -7    6.80    2.10
   8   2  -6    5.30    1.70
   8   2  -5   16.80    2.10
  -8  -2   5   12.90    1.80
   8   2  -4    3.20    1.20
  -8  -2   4    1.70    1.30
   8   2  -3   10.10    1.20
  -8  -2   3    8.00    1.30
   8   2  -2   23.00    1.30
  -8  -2   2   18.40    1.40
   8   2  -1  224.50    9.10
   8   2   0  160.50    6.90
  -8  -2   0  170.00    4.50
   8   2   1   27.90    2.40
  -8  -2  -1   29.20    2.50
   8   2   2   24.40    2.60
  -8  -2  -2   25.40    1.40
   8   2   3    5.00    1.80
  -8  -2  -3    6.90    1.30
  -8  -2  -4   38.90    2.10
  -8  -2  -5  117.00    4.50
   8   2   6   15.40    2.20
  -8  -2  -6   11.70    1.60
   8   2   7   -1.80    1.70
  -8  -2  -7   -1.10    1.40
   8   2   8    2.50    1.40
  -8  -2  -8    2.30    2.00
   8   2   9    9.80    1.80
  -8  -2  -9    3.30    2.20
   8   2  10   -1.40    1.30
  -8  -2 -10   -1.60    2.90
  -8  -2 -11    5.90    3.70
   8   4 -12   -1.50    4.20
   8   4 -11    3.20    3.50
   8   4 -10    0.60    1.50
   8   4  -9    6.80    1.50
   8   4  -8   -3.50    2.30
   8   4  -7   -1.20    2.00
  -8  -4   7    0.40    2.00
   8   4  -6   -0.10    1.60
  -8  -4   6    1.20    1.60
   8   4  -5   53.00    3.20
  -8  -4   5   52.20    3.50
   8   4  -4    4.60    1.40
  -8  -4   4    7.00    1.60
   8   4  -3  104.60    4.40
  -8  -4   3  108.90    4.50
   8   4  -2   82.60    3.40
  -8  -4   2   79.90    3.30
   8   4  -1  110.10    5.50
  -8  -4   1  112.60    4.40
   8   4   0  112.50    5.50
  -8  -4   0  118.90    4.60
   8   4   1   21.70    2.30
  -8  -4  -1   26.50    2.50
   8   4   2  117.50    5.80
  -8  -4  -2  129.20    6.00
   8   4   3   36.50    2.80
  -8  -4  -3   35.20    3.00
   8   4   4   27.20    2.90
  -8  -4  -4   27.40    3.00
  -8  -4  -5   48.10    2.60
  -8  -4  -6   22.00    1.90
  -8  -4  -7    2.10    1.70
   8   4   8   22.70    2.50
  -8  -4  -8   23.00    2.60
   8   4   9    5.00    1.60
  -8  -4  -9    3.80    2.10
   8   4  10    4.30    0.80
  -8  -4 -10    1.80    3.10
  -8  -4 -11   -2.70    4.30
   8   6 -11    5.30    3.60
   8   6 -10   -2.80    1.90
   8   6  -9    0.90    1.70
  -8  -6   9   -0.40    2.50
   8   6  -8   43.10    3.00
  -8  -6   8   44.90    4.10
   8   6  -7   24.50    3.10
  -8  -6   7   22.20    3.20
   8   6  -6   -3.00    1.40
  -8  -6   6    1.50    2.10
   8   6  -5   10.10    1.80
  -8  -6   5   12.10    2.10
   8   6  -4   -1.00    1.10
  -8  -6   4    3.90    1.60
   8   6  -3   50.90    2.90
  -8  -6   3   52.00    2.90
  -8  -6   2   57.60    2.80
   8   6  -1   80.20    4.50
  -8  -6   1   83.40    3.70
   8   6   0   49.60    3.20
  -8  -6   0   53.80    2.70
   8   6   1    6.30    2.00
  -8  -6  -1    4.80    1.70
   8   6   2   25.90    2.70
  -8  -6  -2   21.40    2.30
   8   6   3  113.00    5.60
  -8  -6  -3  101.60    5.30
   8   6   4   29.60    3.20
  -8  -6  -4   37.90    3.40
  -8  -6  -5   10.80    2.60
  -8  -6  -6   12.00    2.00
  -8  -6  -7   -1.30    1.50
   8   6   8    8.90    1.90
  -8  -6  -8    9.40    2.30
   8   6   9    0.90    1.10
  -8  -6  -9   -1.90    2.00
  -8  -6 -10    2.90    3.90
  -8  -6 -11   -3.40    3.90
   8   8 -11    2.30    4.50
   8   8 -10    2.50    2.20
  -8  -8  10   -0.10    3.30
   8   8  -9    0.40    1.60
  -8  -8   9   -1.10    2.50
   8   8  -8    5.90    1.70
  -8  -8   8    7.20    2.60
   8   8  -7    0.50    1.40
  -8  -8   7   -0.80    1.90
   8   8  -6    2.50    1.60
  -8  -8   6   -1.10    2.00
   8   8  -5    3.00    1.70
  -8  -8   5   -0.50    1.40
   8   8  -4   19.90    2.10
  -8  -8   4   23.50    2.20
   8   8  -3    7.20    1.50
  -8  -8   3   12.00    1.80
  -8  -8   2   97.20    4.50
   8   8  -1    3.80    1.80
  -8  -8   1    0.20    1.20
   8   8   0    6.30    1.80
  -8  -8   0    2.30    1.20
   8   8   1   10.40    2.20
   8   8   2  152.30    6.70
  -8  -8  -2  154.70    7.10
   8   8   3   -0.50    2.30
  -8  -8  -3    7.60    2.00
   8   8   4   38.40    3.50
  -8  -8  -4   46.10    3.60
   8   8   5    2.60    2.40
  -8  -8  -5    4.60    2.40
  -8  -8  -6    3.60    2.00
  -8  -8  -7    3.10    1.60
   8   8   8   66.10    4.60
  -8  -8  -8   56.80    4.00
   8   8   9    9.20    1.30
  -8  -8  -9    5.20    2.30
  -8  -8 -10    3.60    4.30
   8  10 -11   -7.30    3.70
   8  10 -10   14.70    4.60
   8  10  -9    1.70    2.00
  -8 -10   9    7.40    3.40
   8  10  -8    3.80    1.60
  -8 -10   8    0.80    2.50
   8  10  -7    7.10    1.80
  -8 -10   7    9.50    2.60
   8  10  -6    8.00    1.60
  -8 -10   6   11.70    2.50
   8  10  -5    0.70    1.50
  -8 -10   5    5.20    2.20
   8  10  -4    8.30    2.00
  -8 -10   4    4.20    1.80
   8  10  -3   60.90    3.50
  -8 -10   3   67.00    4.10
  -8 -10   2   18.80    2.30
   8  10  -1   19.60    2.90
  -8 -10   1   16.10    1.80
   8  10   0  166.30    7.80
  -8 -10   0  163.90    6.70
   8  10   1    2.90    1.70
   8  10   2   37.00    3.40
  -8 -10  -2   33.70    2.80
   8  10   3  180.50    8.90
  -8 -10  -3  181.80    9.20
   8  10   4    2.40    1.90
  -8 -10  -4    3.60    2.00
   8  10   5   -0.20    2.50
  -8 -10  -5   -1.10    2.50
  -8 -10  -6   30.80    3.50
   8  10   7    7.70    2.10
  -8 -10  -7    3.00    2.80
   8  10   8    5.10    2.40
  -8 -10  -8    5.00    2.20
   8  10   9   40.40    3.60
  -8 -10  -9   27.20    4.60
  -8 -10 -10   -4.60    3.90
   8  12 -10    1.60    3.00
   8  12  -9    2.40    2.20
  -8 -12   9   -8.20    3.30
   8  12  -8    1.20    1.80
  -8 -12   8    2.00    3.30
   8  12  -7    0.00    1.50
  -8 -12   7    2.70    2.40
   8  12  -6   -0.70    1.60
  -8 -12   6    2.70    2.00
   8  12  -5    9.20    1.70
  -8 -12   5    9.10    2.30
   8  12  -4    1.10    1.40
  -8 -12   4    1.60    1.90
  -8 -12   3   26.80    2.60
  -8 -12   2    2.80    2.00
   8  12  -1    0.00    1.90
  -8 -12   1    1.20    1.60
   8  12   0    1.90    2.50
  -8 -12   0    5.40    1.80
   8  12   1   87.00    5.60
   8  12   2    4.10    2.00
   8  12   3   30.70    3.70
  -8 -12  -3   36.50    3.60
   8  12   4   -0.20    2.00
  -8 -12  -4    1.30    1.90
   8  12   5   12.30    2.00
  -8 -12  -5   13.50    2.60
   8  12   6   16.50    3.00
  -8 -12  -6   17.30    3.10
   8  12   7    0.80    2.20
  -8 -12  -7    1.00    2.90
   8  12   8    4.90    2.70
  -8 -12  -8    1.40    3.60
   8  12   9    8.90    2.70
  -8 -12  -9    7.60    3.40
  -8 -12 -10    0.80    4.30
   8  14 -10    5.30    3.50
   8  14  -9    1.20    2.50
   8  14  -8    0.60    2.10
  -8 -14   8    0.20    3.20
   8  14  -7   -0.30    1.70
  -8 -14   7   -2.70    2.40
   8  14  -6    2.60    1.50
  -8 -14   6    3.90    2.30
   8  14  -5   10.40    1.80
  -8 -14   5   18.20    2.80
   8  14  -4    8.80    2.60
  -8 -14   4    9.50    2.30
   8  14  -3    1.90    1.90
  -8 -14   3    6.50    1.80
   8  14  -2   -0.30    2.10
  -8 -14   2   -0.50    1.90
   8  14  -1   42.80    2.80
  -8 -14   1   47.80    4.00
   8  14   0   12.40    2.10
  -8 -14   0   17.80    2.70
   8  14   1   34.60    2.60
   8  14   2   13.50    1.90
   8  14   3    0.20    1.40
   8  14   4    1.90    1.50
  -8 -14  -4    1.80    2.00
   8  14   5   45.90    3.50
  -8 -14  -5   45.50    4.40
   8  14   6    6.30    1.90
  -8 -14  -6    5.60    2.60
   8  14   7    2.00    2.70
  -8 -14  -7    3.90    3.40
   8  14   8    2.50    2.80
  -8 -14  -8    2.80    3.20
   8  16  -9    0.30    2.30
   8  16  -8   -0.90    2.30
   8  16  -7    0.30    1.90
  -8 -16   7    0.40    3.00
   8  16  -6    8.30    2.40
  -8 -16   6   14.10    3.10
   8  16  -5   -0.60    1.70
  -8 -16   5    4.10    2.20
   8  16  -4   21.10    3.80
  -8 -16   4   22.60    3.10
   8  16  -3    0.40    2.10
  -8 -16   3    2.40    2.20
   8  16  -2   -2.50    1.60
  -8 -16   2    4.60    2.10
   8  16  -1    0.60    1.50
  -8 -16   1    3.20    2.00
   8  16   0   41.80    3.00
  -8 -16   0   53.70    4.70
   8  16   1   17.00    2.20
  -8 -16  -1   20.80    2.90
   8  16   2   38.10    2.90
   8  16   3   14.50    2.50
   8  16   4   -0.90    1.90
   8  16   5    0.60    1.90
  -8 -16  -5   -0.80    2.20
   8  16   6    7.60    2.00
  -8 -16  -6    5.70    3.40
   8  16   7   -5.20    3.00
  -8 -16  -7    0.60    3.40
   8  16   8    0.20    2.80
   8  18  -9    5.70    3.90
   8  18  -8   -1.40    4.30
   8  18  -7    0.90    2.90
   8  18  -6   -0.30    2.30
  -8 -18   6   16.80    4.30
   8  18  -5    5.50    3.20
  -8 -18   5    5.80    2.70
   8  18  -4   10.50    3.00
  -8 -18   4   10.00    2.80
   8  18  -3    1.10    2.70
  -8 -18   3   -0.10    2.00
   8  18  -2   35.00    3.10
  -8 -18   2   42.10    4.40
   8  18  -1    1.00    1.90
  -8 -18   1   -2.30    2.00
   8  18   0    3.90    1.90
  -8 -18   0    6.50    2.80
   8  18   1   23.30    2.40
  -8 -18  -1   28.80    4.00
   8  18   2   23.40    2.70
   8  18   3    3.70    2.20
   8  18   4    2.10    2.10
   8  18   5    4.80    2.40
   8  18   6    1.20    2.60
  -8 -18  -6    0.40    3.30
   8  18   7   -0.80    3.20
  -8 -18  -7    2.10    4.00
   8  18   8   -1.00    3.10
   8  20  -8   12.00    5.10
   8  20  -7    1.30    3.40
  -8 -20   5    4.80    3.30
   8  20  -4   11.30    4.30
  -8 -20   4   -1.20    2.80
   8  20  -3   15.10    4.00
  -8 -20   3   20.00    3.40
   8  20  -2   12.00    2.40
  -8 -20   2    7.30    3.20
   8  20  -1   13.30    2.50
  -8 -20   1   14.10    3.10
   8  20   0    1.50    2.00
  -8 -20   0    5.90    2.80
   8  20   1   10.90    2.40
  -8 -20  -1    6.30    2.60
   8  20   2   14.60    2.50
  -8 -20  -2    6.90    2.70
   8  20   3   61.40    4.50
   8  20   4    5.90    4.00
   8  20   5   -0.10    2.50
   8  20   6    7.10    3.10
   8  20   7    6.70    4.00
   8  22  -3   -0.70    3.10
   8  22  -2   -4.80    2.80
  -8 -22   2    2.30    3.20
   8  22  -1   25.10    5.00
  -8 -22   1   19.10    4.40
   8  22   0   -2.40    3.50
  -8 -22   0    0.30    3.60
   8  22   1   -0.70    3.10
  -8 -22  -1    2.40    3.00
   8  22   2    0.20    3.90
   8  22   3   28.60    5.30
   8  22   4    1.20    4.50
   8  22   5   -2.70    4.10
   8  22   6    0.40    4.70
   8  24  -3   -1.60    4.80
   8  24  -2    5.60    4.00
   8  24  -1   -5.20    4.20
   8  24   0    8.80    4.60
   8  24   1   -4.40    4.20
   8  24   2   24.20    5.60
   8  24   3   -5.20    4.90
   8  24   4   -4.00    3.90
   8  26  -2    9.30    6.30
   8  26   0   12.70    5.70
   8  26   1   -2.40    4.20
   8  26   2   -1.90    5.80
   9 -25  -3    2.50    6.00
   9 -25  -2   -0.10    5.50
   9 -25  -1   11.30    4.80
   9 -25   0   -6.80    4.40
   9 -25   1   12.10    5.10
   9 -25   2    5.60    5.20
   9 -23  -5    3.50    3.80
   9 -23  -4   -4.20    3.60
   9 -23  -3    6.10    3.00
   9 -23  -2   10.30    2.80
   9 -23  -1    2.00    2.60
   9 -23   0    1.60    2.70
   9 -23   1   -2.90    2.60
  -9  23  -1   -3.00    1.70
   9 -23   2    4.30    2.70
  -9  23  -2    1.20    2.00
   9 -23   3    8.60    4.50
  -9  23  -3    5.40    2.70
   9 -23   4   -2.40    5.10
   9 -23   5   -0.70    5.40
   9 -21  -7   -0.20    4.10
   9 -21  -6   -1.90    3.80
   9 -21  -5    5.30    3.20
  -9  21   5    1.80    4.20
   9 -21  -4    4.20    2.20
  -9  21   4    6.00    4.40
   9 -21  -3    4.10    2.40
  -9  21   3   -5.50    3.90
   9 -21  -2   39.40    3.40
  -9  21   2   29.50    4.90
   9 -21  -1    0.90    1.90
   9 -21   0    2.30    2.20
   9 -21   1    0.50    2.50
  -9  21  -1   -0.20    1.60
   9 -21   2   -0.50    2.30
  -9  21  -2   -1.90    1.80
   9 -21   3    3.80    2.50
  -9  21  -3    3.20    2.40
   9 -21   4    0.40    2.40
   9 -21   5    4.70    4.00
   9 -21   6   -2.10    4.90
   9 -19  -8    1.80    3.30
   9 -19  -7    3.60    3.20
   9 -19  -6    7.10    3.20
   9 -19  -5    3.20    3.10
  -9  19   5   -2.50    3.40
   9 -19  -4    3.30    3.00
  -9  19   4    1.90    2.80
   9 -19  -3   22.70    2.70
  -9  19   3   30.20    4.60
   9 -19  -2    2.70    2.10
  -9  19   2    1.20    2.80
   9 -19  -1    2.30    2.00
  -9  19   1    7.20    3.40
   9 -19   0   20.60    2.70
  -9  19   0   33.40    1.80
   9 -19   1    3.30    2.20
  -9  19  -1   -0.50    1.40
   9 -19   2    4.20    2.30
  -9  19  -2    1.30    1.50
   9 -19   3   42.50    3.50
  -9  19  -3   41.40    3.20
   9 -19   4    1.80    2.20
   9 -19   5    3.00    2.30
   9 -19   6    5.40    3.90
  -9  19  -6   -0.40    3.20
   9 -19   7    2.80    4.00
  -9  19  -7    1.80    3.70
   9 -17  -8    2.50    3.10
   9 -17  -7    0.80    2.80
   9 -17  -6    3.90    2.90
   9 -17  -5   23.00    3.30
   9 -17  -4    1.50    2.20
  -9  17   4    3.70    2.80
   9 -17  -3   12.70    3.30
  -9  17   3   12.00    2.80
   9 -17  -2    0.80    1.70
  -9  17   2   -1.80    2.20
   9 -17  -1   22.90    2.20
  -9  17   1   20.70    3.60
   9 -17   0    1.80    1.70
  -9  17   0    2.70    1.00
   9 -17   1   23.40    2.50
  -9  17  -1   22.60    1.90
   9 -17   2   14.00    2.20
  -9  17  -2    7.00    1.70
   9 -17   3   14.90    2.50
  -9  17  -3   18.50    2.20
   9 -17   4    9.80    2.20
  -9  17  -4    7.40    3.30
   9 -17   5    8.30    2.20
  -9  17  -5    3.30    2.10
   9 -17   6    5.60    2.50
  -9  17  -6    7.80    2.40
   9 -17   7   12.10    4.40
  -9  17  -7    2.50    2.80
   9 -17   8    0.30    4.30
  -9  17  -8    2.70    5.00
   9 -15  -8    2.70    2.90
   9 -15  -7   -2.80    2.20
   9 -15  -6    8.40    2.90
   9 -15  -5   78.90    6.60
   9 -15  -4    5.50    2.60
   9 -15  -3    0.40    2.30
  -9  15   3   -4.90    2.70
   9 -15  -2   -0.50    1.40
  -9  15   2    0.30    2.60
   9 -15  -1    6.00    1.50
  -9  15   1    3.40    2.30
   9 -15   0   45.70    2.70
  -9  15   0   49.60    2.40
   9 -15   1  233.70    8.20
  -9  15  -1  235.90    7.70
   9 -15   2   13.00    1.90
  -9  15  -2   14.10    1.80
   9 -15   3   -0.30    1.60
  -9  15  -3    0.80    1.60
   9 -15   4   11.40    1.80
  -9  15  -4   11.30    1.80
   9 -15   5   13.20    2.40
  -9  15  -5   15.50    2.30
   9 -15   6    6.10    2.10
  -9  15  -6    2.90    2.10
   9 -15   7    6.90    2.30
  -9  15  -7    5.60    2.90
   9 -15   8    1.20    3.00
  -9  15  -8    4.30    3.80
   9 -15   9    1.70    3.90
  -9  15  -9    4.60    4.00
   9 -13  -9   -2.80    1.90
   9 -13  -8   -1.40    2.20
   9 -13  -7    4.90    2.30
   9 -13  -6   17.90    3.00
   9 -13  -5    4.50    2.30
   9 -13  -4   37.50    3.50
   9 -13  -3    5.00    2.50
   9 -13  -2   -1.20    1.20
  -9  13   2    1.60    2.00
   9 -13  -1    5.30    1.50
  -9  13   1    9.00    2.70
   9 -13   0  135.20    5.10
  -9  13   0  137.90    4.60
   9 -13   1   -0.80    1.20
  -9  13  -1   -0.30    1.10
   9 -13   2   18.60    1.80
  -9  13  -2   21.20    1.90
   9 -13   3   12.20    1.70
  -9  13  -3    8.50    1.30
   9 -13   4    9.40    1.90
  -9  13  -4    4.30    1.40
   9 -13   5   -2.50    1.50
  -9  13  -5    0.40    1.30
   9 -13   6   37.60    3.10
  -9  13  -6   34.60    2.90
   9 -13   7    3.40    2.00
  -9  13  -7    2.00    2.00
   9 -13   8    1.40    2.70
  -9  13  -8   -3.50    3.50
   9 -13   9    2.70    3.40
  -9  13  -9   -7.80    3.60
   9 -11 -10    0.30    3.40
   9 -11  -9   -2.40    1.60
   9 -11  -8    3.70    1.30
   9 -11  -7    8.20    1.20
   9 -11  -6   15.90    1.10
   9 -11  -5   39.20    3.70
   9 -11  -4   -1.70    2.00
   9 -11  -3    2.30    1.90
   9 -11  -2   18.00    2.80
   9 -11  -1    0.60    1.20
   9 -11   0   42.70    2.20
  -9  11   0   41.30    2.00
   9 -11   1   79.20    3.30
  -9  11  -1   75.00    2.90
   9 -11   2   82.50    3.40
  -9  11  -2   86.50    3.30
   9 -11   3   11.10    1.70
  -9  11  -3   16.70    1.40
   9 -11   4   20.60    2.00
  -9  11  -4   19.60    2.00
   9 -11   5    6.90    1.60
  -9  11  -5   11.00    2.00
   9 -11   6    4.90    1.60
  -9  11  -6    3.60    2.00
   9 -11   7    2.70    1.80
  -9  11  -7    5.80    2.00
   9 -11   8    1.70    2.00
  -9  11  -8    3.30    2.20
   9 -11   9    7.00    3.10
  -9  11  -9    9.60    3.60
   9 -11  10   -1.20    3.10
  -9  11 -10    8.10    5.00
   9  -9 -11    0.80    4.20
   9  -9 -10    5.20    3.90
   9  -9  -9    1.20    1.70
   9  -9  -8   17.60    1.90
   9  -9  -7    2.20    1.30
   9  -9  -6    2.60    1.70
   9  -9  -5    7.20    1.00
   9  -9  -4    3.70    0.70
   9  -9  -3  117.00    3.30
   9  -9  -2   93.30    5.10
   9  -9  -1   75.80    2.80
   9  -9   0   23.60    1.50
  -9   9   0   24.00    1.70
   9  -9   1   13.10    1.40
  -9   9  -1   11.90    1.80
   9  -9   2    1.80    1.10
  -9   9  -2    1.00    1.00
   9  -9   3   72.10    2.90
  -9   9  -3   78.60    3.00
   9  -9   4   14.60    1.80
  -9   9  -4   22.40    2.00
   9  -9   5    1.60    1.40
  -9   9  -5    3.80    1.70
   9  -9   6    0.30    1.40
  -9   9  -6    0.70    1.50
   9  -9   7   26.60    2.60
  -9   9  -7   28.20    2.70
   9  -9   8    1.20    1.70
  -9   9  -8   -1.20    2.40
   9  -9   9   53.10    5.20
  -9   9  -9   48.00    5.40
   9  -9  10    1.50    2.60
  -9   9 -10   -0.30    3.40
   9  -7 -11   -5.00    3.90
   9  -7 -10    7.00    3.00
   9  -7  -9    1.20    1.50
   9  -7  -8   -1.10    1.30
   9  -7  -7    5.80    1.50
   9  -7  -6    1.70    1.10
   9  -7  -5   -1.30    1.50
   9  -7  -4    1.60    0.80
   9  -7  -3  112.10    3.50
   9  -7  -2   61.30    2.20
   9  -7  -1   38.90    1.40
   9  -7   0    1.20    0.90
  -9   7   0    1.00    1.00
   9  -7   1   63.00    2.30
  -9   7  -1   64.80    3.40
   9  -7   2   14.00    1.30
  -9   7  -2   14.40    1.30
   9  -7   3   97.60    3.50
  -9   7  -3   97.70    3.30
   9  -7   4    2.60    1.40
  -9   7  -4    2.80    1.30
   9  -7   5    0.70    1.50
  -9   7  -5   -1.70    1.40
   9  -7   6    3.00    1.60
  -9   7  -6   -0.20    1.40
   9  -7   7   25.60    2.50
  -9   7  -7   27.00    2.70
   9  -7   8   -2.00    2.40
  -9   7  -8    5.00    2.00
   9  -7   9   30.10    3.40
  -9   7  -9   29.20    4.50
   9  -7  10    1.80    2.20
  -9   7 -10    1.10    3.60
   9  -5 -11   -1.70    3.40
   9  -5 -10    1.70    1.60
   9  -5  -9    0.90    1.40
   9  -5  -8   11.60    1.60
   9  -5  -7    0.20    1.20
   9  -5  -6    7.00    1.40
   9  -5  -5    1.10    1.00
   9  -5  -4   16.60    1.30
   9  -5  -3   23.50    1.40
   9  -5  -2  460.70   11.30
   9  -5  -1  136.60    3.20
   9  -5   0    2.40    0.60
  -9   5   0    4.20    1.30
   9  -5   1   20.50    1.20
  -9   5  -1   22.20    1.20
   9  -5   2   41.40    1.80
  -9   5  -2   39.30    1.70
   9  -5   3    4.50    1.00
  -9   5  -3    3.10    0.90
   9  -5   4   53.60    2.40
  -9   5  -4   55.00    2.40
   9  -5   5   31.80    2.10
  -9   5  -5   32.40    2.20
   9  -5   6    0.20    2.00
  -9   5  -6    1.30    1.30
   9  -5   7   20.80    2.80
  -9   5  -7   17.00    2.10
   9  -5   8   22.50    3.00
  -9   5  -8   20.50    2.40
   9  -5   9    1.60    1.90
  -9   5  -9    6.70    3.10
   9  -5  10    6.50    2.50
  -9   5 -10   -1.90    3.90
   9  -3 -11    3.40    3.30
   9  -3 -10    1.20    1.50
   9  -3  -9    7.20    1.60
   9  -3  -8   -0.90    1.40
   9  -3  -7    8.40    1.40
   9  -3  -6   14.20    1.50
   9  -3  -5    7.80    1.50
   9  -3  -4   43.10    2.30
   9  -3  -3    9.90    0.90
   9  -3  -2   20.50    1.00
   9  -3  -1   -1.40    1.20
   9  -3   0  163.80    6.70
  -9   3   0  168.60    6.70
   9  -3   1   50.00    2.30
  -9   3  -1   53.20    1.80
   9  -3   2   24.60    2.80
  -9   3  -2   22.00    1.30
   9  -3   3   95.00    4.70
  -9   3  -3   96.10    3.30
   9  -3   4   13.00    2.90
  -9   3  -4   18.10    1.50
   9  -3   5    3.50    2.00
  -9   3  -5    3.10    1.40
   9  -3   6   13.60    2.20
  -9   3  -6   13.10    1.90
   9  -3   7   13.90    2.50
  -9   3  -7   12.00    1.90
   9  -3   8   -2.30    1.60
  -9   3  -8   -3.40    2.00
   9  -3   9    2.00    2.00
  -9   3  -9    0.60    3.00
   9  -3  10   15.20    2.60
  -9   3 -10   15.70    4.40
  -9   3 -11    0.90    3.90
   9  -1 -11    9.50    4.30
   9  -1 -10    0.20    1.50
   9  -1  -9    1.10    1.40
   9  -1  -8    2.40    1.30
   9  -1  -7    9.00    2.00
   9  -1  -6    1.20    1.60
   9  -1  -5   49.10    3.00
   9  -1  -4   36.40    2.10
   9  -1  -3   28.20    1.70
   9  -1  -2    0.80    0.50
   9  -1  -1   28.50    2.40
   9  -1   0  128.30    5.70
  -9   1   0  125.90    5.50
   9  -1   1   57.50    3.80
  -9   1  -1   58.70    1.90
   9  -1   2   -0.40    1.90
  -9   1  -2    0.00    0.80
  -9   1  -3   30.30    1.70
   9  -1   4    0.00    1.80
  -9   1  -4    1.20    1.10
   9  -1   5   -1.20    1.50
  -9   1  -5    0.10    1.20
   9  -1   6   51.10    3.70
  -9   1  -6   50.80    2.90
   9  -1   7    3.80    2.10
  -9   1  -7    1.60    1.70
   9  -1   8   11.10    2.00
  -9   1  -8   13.90    2.50
   9  -1   9    3.50    2.00
  -9   1  -9    2.50    2.70
   9  -1  10    6.80    2.30
  -9   1 -10    7.40    4.00
  -9   1 -11   -2.30    4.70
   9   1 -11   12.30    3.90
   9   1 -10    1.40    1.20
   9   1  -9    4.90    2.50
   9   1  -8    4.40    2.90
   9   1  -7    2.80    2.20
   9   1  -6    3.50    1.80
   9   1  -5   54.80    3.30
   9   1  -4   36.10    2.20
   9   1  -3   21.50    1.40
   9   1  -2   -0.30    0.50
   9   1  -1   26.30    2.40
   9   1   0  130.20    5.80
  -9  -1   0  128.00    5.40
   9   1   1   55.20    3.50
  -9  -1  -1   61.70    2.00
   9   1   2   -2.70    1.90
  -9  -1  -2    0.30    0.80
   9   1   3   35.00    3.10
  -9  -1  -3   29.90    1.70
  -9  -1  -4   -0.80    1.00
  -9  -1  -5    1.70    1.30
   9   1   6   48.00    3.30
  -9  -1  -6   44.50    2.60
   9   1   7    7.00    2.20
  -9  -1  -7    2.60    1.80
   9   1   8    9.60    1.90
  -9  -1  -8   10.20    2.30
   9   1   9    1.30    1.60
  -9  -1  -9    4.00    3.40
   9   1  10    8.80    2.00
  -9  -1 -10   11.30    3.40
  -9  -1 -11    1.00    3.90
   9   3 -11   -3.40    3.40
   9   3 -10    0.20    1.70
   9   3  -9    2.80    2.50
   9   3  -8    1.80    2.50
   9   3  -7    6.30    1.90
   9   3  -6   16.40    2.00
  -9  -3   6   14.60    2.10
   9   3  -5    3.30    1.50
  -9  -3   5    5.00    1.70
   9   3  -4   44.00    2.70
  -9  -3   4   44.50    2.70
   9   3  -3   10.10    1.20
  -9  -3   3   12.90    1.30
   9   3  -2   21.50    2.50
  -9  -3   2   23.70    1.70
   9   3  -1    1.40    1.50
  -9  -3   1    2.00    0.60
   9   3   0  175.60    7.20
  -9  -3   0  166.30    5.80
   9   3   1   55.40    3.60
  -9  -3  -1   50.90    3.20
   9   3   2   21.00    2.70
  -9  -3  -2   26.40    2.50
   9   3   3   91.60    5.20
  -9  -3  -3  100.80    3.40
   9   3   4   11.70    2.30
  -9  -3  -4   14.50    1.60
  -9  -3  -5    4.60    1.30
  -9  -3  -6   17.30    2.00
   9   3   7   16.10    2.50
  -9  -3  -7   11.50    2.00
   9   3   8   -0.70    1.70
  -9  -3  -8   -2.30    1.90
   9   3   9    3.10    1.60
  -9  -3  -9   -5.70    3.00
   9   3  10   12.50    2.10
  -9  -3 -10    9.80    3.30
  -9  -3 -11    7.70    4.50
   9   5 -11    0.20    3.80
   9   5 -10    2.10    2.00
   9   5  -9   -1.60    1.60
   9   5  -8   17.70    3.10
  -9  -5   8    6.60    2.60
   9   5  -7   -0.80    1.60
  -9  -5   7   -0.40    2.00
   9   5  -6    9.50    1.80
  -9  -5   6   13.50    2.30
   9   5  -5    2.10    1.50
  -9  -5   5    1.20    1.60
   9   5  -4   18.20    1.90
  -9  -5   4   13.00    1.60
   9   5  -3   32.00    2.10
  -9  -5   3   25.60    1.80
   9   5  -2  465.60   17.70
  -9  -5   2  469.20   15.60
   9   5  -1  126.90    6.30
  -9  -5   1  139.10    5.20
   9   5   0    5.20    1.70
  -9  -5   0    3.70    1.10
   9   5   1   25.40    2.40
  -9  -5  -1   23.10    2.40
   9   5   2   36.10    3.00
  -9  -5  -2   42.00    3.10
   9   5   3    8.10    2.00
  -9  -5  -3    0.90    2.20
   9   5   4   51.10    3.90
  -9  -5  -4   56.20    4.20
  -9  -5  -5   28.90    2.20
  -9  -5  -6   -1.10    1.70
  -9  -5  -7   17.90    2.30
   9   5   8   20.10    2.60
  -9  -5  -8   15.80    2.70
   9   5   9    1.20    1.50
  -9  -5  -9    5.40    3.60
  -9  -5 -10    4.70    3.30
   9   7 -11   -0.90    4.70
   9   7 -10   -1.50    3.30
   9   7  -9    2.40    1.90
  -9  -7   9    1.90    3.20
   9   7  -8   -0.20    1.60
   9   7  -7   11.40    2.50
  -9  -7   7    8.90    2.50
   9   7  -6    2.70    1.60
  -9  -7   6    5.70    2.10
   9   7  -5   -0.90    1.40
  -9  -7   5    0.10    1.70
   9   7  -4    0.70    1.40
  -9  -7   4    4.80    1.40
   9   7  -3  107.10    4.70
  -9  -7   3  113.20    5.00
   9   7  -2   61.90    4.20
  -9  -7   2   62.30    3.10
   9   7  -1   40.40    3.00
  -9  -7   1   43.90    2.50
   9   7   0    0.70    1.70
  -9  -7   0   -1.90    1.00
   9   7   1   58.70    3.80
  -9  -7  -1   55.60    3.80
   9   7   2   15.20    2.70
  -9  -7  -2   17.00    2.50
   9   7   3   99.80    5.40
  -9  -7  -3   95.70    5.20
   9   7   4    0.60    2.40
  -9  -7  -4    1.80    1.80
   9   7   5    5.20    2.30
  -9  -7  -5    6.40    2.30
  -9  -7  -6    0.20    1.40
  -9  -7  -7   24.60    2.60
  -9  -7  -8    5.40    2.30
   9   7   9   25.10    2.10
  -9  -7  -9   27.10    4.10
  -9  -7 -10   -0.50    3.90
   9   9 -11    4.30    4.00
   9   9 -10   -1.70    3.20
   9   9  -9   -3.10    2.20
  -9  -9   9    1.20    3.10
   9   9  -8   18.10    2.30
  -9  -9   8   14.20    3.40
   9   9  -7    2.40    1.50
  -9  -9   7    3.60    2.60
   9   9  -6    2.00    2.00
  -9  -9   6    7.00    2.00
   9   9  -5    3.70    1.90
  -9  -9   5    7.50    1.80
   9   9  -4    1.80    1.60
  -9  -9   4    3.10    1.60
  -9  -9   3  118.70    5.30
   9   9  -2   92.40    5.10
  -9  -9   2   92.60    4.60
   9   9  -1   75.40    4.20
  -9  -9   1   79.80    3.80
   9   9   0   22.70    2.80
  -9  -9   0   27.00    2.00
   9   9   1    9.90    2.30
   9   9   2    1.60    1.80
  -9  -9  -2    4.30    1.80
   9   9   3   58.90    4.00
  -9  -9  -3   71.20    4.50
   9   9   4   21.00    3.00
  -9  -9  -4   20.80    2.90
   9   9   5   -0.80    2.10
  -9  -9  -5   -1.50    1.80
  -9  -9  -6    1.70    2.70
  -9  -9  -7   26.70    2.80
   9   9   8   -1.20    2.40
  -9  -9  -8    1.50    2.10
   9   9   9   40.00    4.10
  -9  -9  -9   46.80    5.70
  -9  -9 -10    2.00    3.70
   9  11 -10    6.70    4.00
   9  11  -9   -1.00    2.00
  -9 -11   9   -6.50    3.20
   9  11  -8    2.40    2.00
  -9 -11   8    4.00    2.60
   9  11  -7   12.60    2.10
  -9 -11   7   11.80    2.90
   9  11  -6   13.40    1.80
  -9 -11   6   15.60    2.70
   9  11  -5   36.20    3.30
  -9 -11   5   35.10    3.30
   9  11  -4    2.60    1.90
  -9 -11   4   -3.80    1.80
  -9 -11   3    1.00    1.60
   9  11  -2   24.20    2.80
  -9 -11   2   24.00    2.50
   9  11  -1   -1.20    2.00
  -9 -11   1    0.60    1.30
   9  11   0   37.30    3.00
  -9 -11   0   47.20    3.00
   9  11   1   82.20    5.60
   9  11   2   80.50    5.30
   9  11   3   12.80    3.10
  -9 -11  -3   13.80    2.40
   9  11   4   12.10    2.50
  -9 -11  -4   19.10    2.90
   9  11   5    6.80    2.50
  -9 -11  -5    7.60    2.80
  -9 -11  -6    4.50    2.40
   9  11   7   10.30    3.00
  -9 -11  -7    5.10    3.20
   9  11   8    7.40    2.80
  -9 -11  -8    3.20    2.00
   9  11   9    7.60    2.70
  -9 -11  -9    8.20    4.30
  -9 -11 -10   -2.80    5.20
   9  13 -10    5.80    3.70
   9  13  -9   -2.40    2.40
   9  13  -8   -0.20    2.30
  -9 -13   8    6.60    3.80
   9  13  -7    3.40    2.00
  -9 -13   7   -1.30    2.40
   9  13  -6   22.40    2.40
  -9 -13   6   30.10    3.50
   9  13  -5   -0.60    1.50
  -9 -13   5    0.90    2.40
   9  13  -4   23.30    3.30
  -9 -13   4   28.80    3.10
  -9 -13   3    9.60    1.90
   9  13  -2    2.10    2.20
  -9 -13   2    1.00    1.50
   9  13  -1    9.70    2.50
  -9 -13   1    8.60    2.10
   9  13   0  144.10    8.30
  -9 -13   0  138.50    6.50
   9  13   1   -2.00    2.00
   9  13   2   19.80    3.10
   9  13   3    6.20    2.40
  -9 -13  -3   10.90    2.40
   9  13   4    7.30    3.00
  -9 -13  -4    2.70    2.50
   9  13   5    3.60    2.00
  -9 -13  -5    0.20    2.70
   9  13   6   38.10    3.20
  -9 -13  -6   32.80    4.30
   9  13   7   -0.50    2.80
  -9 -13  -7    1.70    2.70
   9  13   8    0.60    2.50
  -9 -13  -9   -1.30    3.80
   9  15  -9    5.90    2.60
   9  15  -8   -0.40    2.50
   9  15  -7    4.20    2.20
  -9 -15   7    1.80    3.00
   9  15  -6    5.90    1.80
  -9 -15   6    9.00    2.80
   9  15  -5   84.20    4.80
  -9 -15   5   76.20    5.70
   9  15  -4    8.00    2.60
  -9 -15   4    4.30    2.00
   9  15  -3    1.40    2.10
  -9 -15   3    0.10    1.60
   9  15  -2   -2.10    1.60
  -9 -15   2   -0.10    1.80
   9  15  -1    4.70    1.70
  -9 -15   1    5.60    2.00
   9  15   0   47.40    3.10
  -9 -15   0   47.20    4.00
   9  15   1  219.30    9.10
  -9 -15  -1  254.50   11.20
   9  15   2   12.70    2.00
   9  15   3   -0.90    2.00
   9  15   4    9.60    2.10
  -9 -15  -4    6.30    2.50
   9  15   5   13.50    2.40
  -9 -15  -5   11.90    3.20
   9  15   6    4.40    2.50
  -9 -15  -6    2.20    2.70
   9  15   7    0.70    3.20
  -9 -15  -7    6.50    3.60
   9  15   8    2.00    2.90
   9  17  -9   -3.60    4.40
   9  17  -8    7.50    2.80
   9  17  -7   -2.50    2.40
  -9 -17   7   -3.40    2.90
   9  17  -6   -2.30    1.90
  -9 -17   6    1.10    2.60
   9  17  -5   22.50    4.60
  -9 -17   5   20.50    3.60
   9  17  -4    3.00    2.60
  -9 -17   4   -1.80    2.00
   9  17  -3    9.30    3.50
  -9 -17   3    9.30    2.50
   9  17  -2    2.10    1.90
  -9 -17   2    1.70    2.10
   9  17  -1   28.80    2.80
  -9 -17   1   27.00    3.50
   9  17   0    1.90    1.60
  -9 -17   0    1.50    2.00
   9  17   1   27.90    2.70
  -9 -17  -1   18.30    2.70
   9  17   2   14.90    2.40
   9  17   3   18.60    2.50
   9  17   4    7.80    2.20
   9  17   5    4.70    2.50
   9  17   6    6.00    2.50
  -9 -17  -6   -0.10    3.70
   9  17   7    3.00    3.40
   9  17   8    3.70    3.40
   9  19  -8   12.20    4.40
   9  19  -7    4.90    3.90
   9  19  -5   -4.40    3.70
  -9 -19   5    2.00    3.40
   9  19  -4    3.70    3.40
  -9 -19   4    1.70    2.70
   9  19  -3   29.80    4.60
  -9 -19   3   33.00    4.20
   9  19  -2    0.10    2.30
  -9 -19   2    0.00    2.30
   9  19  -1    6.50    2.30
  -9 -19   1   10.50    3.30
   9  19   0   30.90    3.20
  -9 -19   0   32.70    3.90
   9  19   1    1.50    2.60
  -9 -19  -1    0.20    2.90
   9  19   2    5.20    2.20
  -9 -19  -2    4.40    2.60
   9  19   3   40.00    3.60
   9  19   4    4.90    2.50
   9  19   5   -3.20    2.60
   9  19   6    1.40    2.70
   9  19   7    7.50    4.40
   9  21  -3    2.00    3.00
  -9 -21   3   -0.40    2.80
   9  21  -2   29.30    4.50
  -9 -21   2   41.60    5.20
   9  21  -1    3.30    3.40
  -9 -21   1    4.10    3.60
   9  21   0   -1.20    3.10
  -9 -21   0    0.90    3.20
   9  21   1   -4.00    2.60
  -9 -21  -1   -0.30    2.80
   9  21   2    2.60    2.70
  -9 -21  -2    2.20    3.70
   9  21   3    2.30    3.10
   9  21   4    3.70    2.90
   9  21   5    4.40    3.30
   9  21   6    1.00    3.40
   9  23  -3    3.20    3.70
   9  23  -2    7.10    3.70
   9  23  -1   -0.50    3.40
   9  23   0    0.40    4.50
   9  23   1    4.80    4.30
   9  23   2    8.80    4.20
   9  23   3   19.30    4.90
   9  23   4    2.30    5.30
   9  23   5   10.20    5.20
   9  25  -3   19.40    6.50
   9  25  -2    7.10    5.00
   9  25  -1   10.10    4.80
   9  25   0    2.30    4.80
   9  25   1    0.20    4.10
   9  25   2    6.00    4.90
  10 -24  -4   -0.80    4.30
  10 -24  -3   -9.10    5.30
  10 -24  -2    9.40    4.60
  10 -24  -1    2.50    4.30
  10 -24   0   -5.00    4.40
  10 -24   1    5.90    5.60
  10 -24   2   -0.20    4.90
  10 -24   3    1.20    4.90
  10 -22  -6   -7.20    3.80
  10 -22  -5   -3.20    4.90
  10 -22  -4    8.50    2.90
  10 -22  -3   17.70    3.60
  10 -22  -2    1.30    2.20
  10 -22  -1   -3.90    2.20
  10 -22   0    3.60    3.60
  10 -22   1   -0.60    2.30
 -10  22  -1    1.90    1.70
  10 -22   2    7.00    3.00
 -10  22  -2    5.70    2.10
  10 -22   3    5.90    3.10
 -10  22  -3   -3.00    2.50
  10 -22   4    4.90    4.50
 -10  22  -4   -4.20    2.80
  10 -22   5    4.00    4.70
 -10  22  -5   -6.30    3.40
  10 -20  -7    2.40    3.40
  10 -20  -6   -1.70    2.90
  10 -20  -5    5.40    3.70
  10 -20  -4   -3.80    2.40
 -10  20   4    2.20    4.10
  10 -20  -3    6.40    2.00
 -10  20   3    5.90    3.60
  10 -20  -2   12.70    2.40
 -10  20   2   10.90    4.30
  10 -20  -1    3.30    2.20
 -10  20   1   -4.80    3.70
  10 -20   0    1.70    2.20
  10 -20   1    4.50    2.20
 -10  20  -1    4.20    1.80
  10 -20   2   -0.90    2.60
 -10  20  -2   -2.80    1.90
  10 -20   3    6.30    2.60
 -10  20  -3    0.80    2.30
  10 -20   4    3.00    2.70
 -10  20  -4   -3.10    2.80
  10 -20   5    3.80    4.70
 -10  20  -5    0.30    3.10
  10 -20   6   -3.60    4.10
 -10  20  -6   -2.10    3.80
  10 -18  -8   -0.50    3.40
  10 -18  -7   -2.30    3.50
  10 -18  -6    5.20    3.20
  10 -18  -5    5.50    2.90
  10 -18  -4    7.60    3.00
  10 -18  -3   -0.40    1.70
 -10  18   3   -2.10    2.60
  10 -18  -2   21.60    2.40
 -10  18   2   26.50    3.80
  10 -18  -1    2.50    2.00
 -10  18   1    4.80    2.80
  10 -18   0    0.10    2.00
 -10  18   0    2.40    1.00
  10 -18   1    4.10    1.80
 -10  18  -1    3.30    1.50
  10 -18   2    9.10    2.20
 -10  18  -2    6.20    1.70
  10 -18   3    7.20    2.10
 -10  18  -3   11.00    2.20
  10 -18   4    8.80    2.30
 -10  18  -4    5.60    2.40
  10 -18   5    5.10    2.50
 -10  18  -5    9.30    2.30
  10 -18   6   -2.50    2.50
 -10  18  -6    2.00    2.40
  10 -18   7    3.20    3.70
 -10  18  -7    4.10    3.80
  10 -16  -8    5.20    3.70
  10 -16  -7    6.70    2.90
  10 -16  -6    4.90    2.90
  10 -16  -5    2.70    2.90
  10 -16  -4   18.30    3.20
  10 -16  -3    7.10    1.90
  10 -16  -2    3.50    1.50
 -10  16   2    2.90    2.50
  10 -16  -1    2.70    1.70
 -10  16   1    5.70    3.10
  10 -16   0   12.50    1.90
 -10  16   0   17.80    1.50
  10 -16   1    7.30    1.70
 -10  16  -1   10.10    1.60
  10 -16   2    0.90    1.90
 -10  16  -2    3.30    1.50
  10 -16   3    4.70    1.70
 -10  16  -3    0.20    1.50
  10 -16   4    4.00    2.10
 -10  16  -4    7.70    1.50
  10 -16   5   -0.20    2.20
 -10  16  -5    2.30    1.70
  10 -16   6   12.00    3.00
 -10  16  -6   12.10    2.70
  10 -16   7    2.20    4.00
 -10  16  -7    1.70    2.80
  10 -16   8    2.00    4.40
 -10  16  -8   -1.90    3.60
  10 -14  -9   -0.50    3.50
  10 -14  -8    0.80    2.40
  10 -14  -7   -1.00    2.40
  10 -14  -6    5.30    2.20
  10 -14  -5   55.50    5.00
  10 -14  -4   -0.50    2.30
  10 -14  -3   13.10    2.60
  10 -14  -2    9.90    1.80
  10 -14  -1   17.30    1.90
 -10  14   1   19.00    3.10
  10 -14   0    5.30    1.50
 -10  14   0    3.90    1.00
  10 -14   1   79.60    3.80
 -10  14  -1   79.70    3.70
  10 -14   2   -1.10    1.40
 -10  14  -2    2.60    1.40
  10 -14   3    1.80    1.70
 -10  14  -3   -2.40    1.70
  10 -14   4   10.70    2.10
 -10  14  -4   11.90    1.50
  10 -14   5   32.90    3.00
 -10  14  -5   26.50    2.60
  10 -14   6    5.50    2.00
 -10  14  -6    4.10    2.20
  10 -14   7    2.60    2.30
 -10  14  -7    1.90    2.30
  10 -14   8    2.00    3.00
 -10  14  -8    0.40    2.90
  10 -12 -10   -0.90    4.40
  10 -12  -9    1.20    2.10
  10 -12  -8    0.00    1.80
  10 -12  -7    8.80    0.80
  10 -12  -6    2.60    1.90
  10 -12  -5   55.30    4.80
  10 -12  -4   -1.00    2.30
  10 -12  -3   14.40    2.60
  10 -12  -2    0.20    1.30
  10 -12  -1   84.60    3.60
  10 -12   0   91.80    3.70
 -10  12   0   91.70    4.50
  10 -12   1   67.60    3.10
 -10  12  -1   81.40    4.30
  10 -12   2    6.30    1.50
 -10  12  -2    7.40    2.00
  10 -12   3    2.60    1.60
 -10  12  -3    4.30    1.40
  10 -12   4    2.70    1.50
 -10  12  -4    0.60    1.40
  10 -12   5   16.10    2.20
 -10  12  -5   21.40    2.30
  10 -12   6    4.00    1.80
 -10  12  -6    0.80    1.70
  10 -12   7    6.20    2.00
 -10  12  -7    2.40    2.00
  10 -12   8    2.20    2.60
 -10  12  -8    0.20    2.80
  10 -12   9    3.20    3.60
 -10  12  -9    4.10    3.70
  10 -10 -10    0.70    4.20
  10 -10  -9    0.10    1.90
  10 -10  -8    6.20    1.70
  10 -10  -7   26.10    2.40
  10 -10  -6    9.80    1.10
  10 -10  -5    0.50    0.70
  10 -10  -4   33.90    3.50
  10 -10  -3   53.10    4.10
  10 -10  -2   32.50    1.90
  10 -10  -1   98.30    3.70
  10 -10   0   34.30    2.00
 -10  10   0   35.70    2.40
  10 -10   1   -2.10    1.00
 -10  10  -1    0.80    1.50
  10 -10   2   25.60    1.90
 -10  10  -2   32.00    2.70
  10 -10   3   49.80    2.60
 -10  10  -3   53.80    2.70
  10 -10   4   -1.70    1.50
 -10  10  -4    2.80    1.50
  10 -10   5   -0.90    1.60
 -10  10  -5    0.60    1.60
  10 -10   6   14.20    2.00
 -10  10  -6   17.90    2.10
  10 -10   7   -1.50    1.80
 -10  10  -7    5.20    2.00
  10 -10   8   -3.10    2.00
 -10  10  -8   -1.10    2.20
  10 -10   9    5.40    2.90
 -10  10  -9   -8.20    4.10
  10  -8 -11   -2.70    5.20
  10  -8 -10    4.90    3.60
  10  -8  -9   -2.20    2.30
  10  -8  -8   15.10    2.00
  10  -8  -7   -2.30    1.30
  10  -8  -6   13.80    2.40
  10  -8  -5    1.70    0.90
  10  -8  -4   17.30    1.30
  10  -8  -3   26.40    1.50
  10  -8  -2  158.90    3.80
  10  -8  -1    2.60    0.90
  10  -8   0   21.70    1.50
 -10   8   0   27.00    2.10
  10  -8   1    7.30    1.10
 -10   8  -1    6.40    1.50
  10  -8   2   40.90    2.00
 -10   8  -2   44.60    2.00
  10  -8   3   31.20    2.00
 -10   8  -3   28.00    1.90
  10  -8   4   10.90    1.70
 -10   8  -4    6.10    1.50
  10  -8   5   -0.60    1.20
 -10   8  -5   -3.40    1.40
  10  -8   6    4.60    1.70
 -10   8  -6    1.70    1.70
  10  -8   7   11.50    2.00
 -10   8  -7    8.20    1.90
  10  -8   8   25.50    3.60
 -10   8  -8   27.70    3.00
  10  -8   9   -1.20    2.40
 -10   8  -9    6.30    3.70
  10  -8  10    1.60    3.00
 -10   8 -10    4.80    4.80
  10  -6 -11   -0.90    4.00
  10  -6 -10    5.30    2.90
  10  -6  -9    1.70    1.50
  10  -6  -8    4.70    1.50
  10  -6  -7   12.70    1.60
  10  -6  -6   -1.40    1.10
  10  -6  -5    0.00    1.00
  10  -6  -4    9.10    0.90
  10  -6  -3   -0.60    0.80
  10  -6  -2  122.60    3.80
  10  -6  -1   29.80    1.10
  10  -6   0   15.90    0.90
 -10   6   0   20.50    1.80
  10  -6   1    8.60    1.10
 -10   6  -1    8.80    1.70
  10  -6   2   16.40    1.40
 -10   6  -2   14.20    1.30
  10  -6   3   27.30    1.80
 -10   6  -3   30.90    1.70
  10  -6   4   29.90    1.90
 -10   6  -4   30.50    2.00
  10  -6   5    0.20    1.10
 -10   6  -5    2.70    1.30
  10  -6   6    5.20    2.30
 -10   6  -6    2.40    1.50
  10  -6   7   53.50    4.40
 -10   6  -7   43.90    3.20
  10  -6   8   10.20    2.60
 -10   6  -8   11.30    2.20
  10  -6   9   19.70    3.10
 -10   6  -9   19.40    3.60
  10  -6  10   -1.60    2.70
 -10   6 -10    3.10    4.60
  10  -4 -11    7.80    4.20
  10  -4 -10    1.40    1.90
  10  -4  -9   -1.70    1.50
  10  -4  -8    3.60    1.50
  10  -4  -7    5.60    1.30
  10  -4  -6    0.80    1.00
  10  -4  -5   19.20    1.50
  10  -4  -4   19.30    1.10
  10  -4  -3   24.00    1.10
  10  -4  -2   11.70    0.70
  10  -4  -1   11.70    1.30
  10  -4   0    8.00    0.60
 -10   4   0    8.30    1.70
  10  -4   1  101.80    2.60
 -10   4  -1  101.50    2.90
  10  -4   2    2.30    0.90
 -10   4  -2    1.00    0.80
  10  -4   3   -1.70    1.80
 -10   4  -3    0.50    0.90
  10  -4   4    5.10    2.10
 -10   4  -4    5.20    1.20
  10  -4   5    4.00    2.20
 -10   4  -5    4.50    1.50
  10  -4   6    5.30    2.20
 -10   4  -6    4.40    1.60
  10  -4   7  100.50    5.90
 -10   4  -7   98.40    4.50
  10  -4   8    0.50    1.90
 -10   4  -8    2.10    1.80
  10  -4   9    6.80    2.70
 -10   4  -9    5.80    3.50
  10  -4  10    4.80    2.50
 -10   4 -10    7.10    3.50
  10  -2 -11    4.50    4.20
  10  -2 -10    0.20    1.70
  10  -2  -9    1.70    1.60
  10  -2  -8    2.90    1.40
  10  -2  -7   -0.90    1.90
  10  -2  -6    1.00    1.30
  10  -2  -5   59.30    3.40
  10  -2  -4   35.70    2.10
  10  -2  -3    2.20    0.70
  10  -2  -2   35.40    1.10
  10  -2  -1   47.70    2.90
  10  -2   0    1.90    1.50
 -10   2   0    3.20    1.60
  10  -2   1   51.80    3.30
 -10   2  -1   57.20    1.80
  10  -2   2   56.90    3.50
 -10   2  -2   62.40    2.20
  10  -2   3   -0.50    2.10
 -10   2  -3   -0.10    0.90
  10  -2   4   17.70    2.60
 -10   2  -4   18.20    1.50
  10  -2   5   41.20    3.20
 -10   2  -5   32.80    2.30
  10  -2   6    5.90    2.20
 -10   2  -6   -0.60    1.30
  10  -2   7   -0.80    1.80
 -10   2  -7    1.20    1.70
  10  -2   8    7.00    2.30
 -10   2  -8    2.90    1.80
  10  -2   9    7.60    2.70
 -10   2  -9    4.90    2.90
  10  -2  10    8.10    2.40
 -10   2 -10    3.70    3.20
  10   0 -11    7.40    4.70
  10   0 -10   15.90    2.10
  10   0  -9    1.10    1.40
  10   0  -8    1.60    2.50
  10   0  -7    1.40    2.00
  10   0  -6   23.00    2.50
  10   0  -5    0.60    1.30
  10   0  -4  188.70    7.00
  10   0  -3   -0.20    0.60
  10   0  -2   -0.10    1.20
  10   0  -1    4.80    1.70
  10   0   0  119.90    5.50
 -10   0   0  113.30    5.10
  10   0   1    1.60    1.90
 -10   0  -1    0.00    0.50
  10   0   2    2.90    1.70
 -10   0  -2   -0.10    0.80
  10   0   3   -2.00    2.20
 -10   0  -3    1.00    1.00
 -10   0  -4   27.80    1.80
  10   0   5   -4.60    1.90
 -10   0  -5    0.00    1.40
  10   0   6   17.30    2.50
 -10   0  -6    8.60    1.90
  10   0   7    0.70    2.20
 -10   0  -7    0.80    1.80
  10   0   8    0.70    1.80
 -10   0  -8    3.60    1.80
  10   0   9    0.30    1.90
 -10   0  -9   -0.70    3.20
  10   0  10    9.30    2.50
 -10   0 -10   11.50    4.20
  10   2 -11    3.70    4.50
  10   2 -10   -3.30    3.20
  10   2  -9   -0.30    2.30
  10   2  -8    1.00    2.10
  10   2  -7    2.60    1.90
  10   2  -6    3.60    1.50
  10   2  -5   53.30    3.10
  10   2  -4   37.90    2.30
  10   2  -3    0.00    0.80
 -10  -2   3    0.70    0.90
  10   2  -2   40.00    3.00
 -10  -2   2   40.90    1.90
  10   2  -1   43.60    3.00
  10   2   0   -0.20    1.80
 -10  -2   0   -2.70    1.40
  10   2   1   53.80    3.70
 -10  -2  -1   59.00    2.10
  10   2   2   54.20    3.80
 -10  -2  -2   58.00    2.20
  10   2   3    0.00    1.70
 -10  -2  -3   -0.10    1.00
 -10  -2  -4   17.50    1.50
 -10  -2  -5   31.90    2.20
  10   2   6    3.60    2.10
 -10  -2  -6   -1.90    1.50
  10   2   7    5.20    3.50
 -10  -2  -7   -2.80    1.70
  10   2   8    2.80    1.90
 -10  -2  -8    3.00    1.90
  10   2   9   10.10    2.40
 -10  -2  -9    3.80    3.40
  10   2  10    4.60    2.30
 -10  -2 -10    7.70    4.20
  10   4 -11    1.40    4.00
  10   4 -10    5.20    3.40
  10   4  -9   -0.90    2.60
  10   4  -8    9.80    2.90
  10   4  -7    7.70    2.40
 -10  -4   7   16.80    2.60
  10   4  -6   -0.80    1.60
 -10  -4   6   -0.40    1.80
  10   4  -5   21.50    2.10
 -10  -4   5   20.30    2.10
  10   4  -4   19.40    1.70
 -10  -4   4   20.90    2.00
  10   4  -3   25.20    1.80
 -10  -4   3   29.10    2.00
  10   4  -2    7.50    1.90
 -10  -4   2   12.70    1.20
  10   4  -1   10.40    2.10
 -10  -4   1   11.10    1.00
  10   4   0    9.30    2.00
 -10  -4   0    7.90    1.00
  10   4   1  100.10    5.10
 -10  -4  -1  101.20    5.40
  10   4   2    0.00    1.60
 -10  -4  -2   -0.80    2.00
  10   4   3    2.50    1.90
 -10  -4  -3    0.80    2.10
  10   4   4    1.50    1.90
 -10  -4  -4    0.70    1.30
 -10  -4  -5    3.70    1.30
 -10  -4  -6    1.50    1.60
 -10  -4  -7  106.50    5.10
  10   4   8    2.10    2.10
 -10  -4  -8    1.60    2.20
  10   4   9    6.50    2.10
 -10  -4  -9    8.70    3.00
 -10  -4 -10    4.20    3.20
  10   6 -11    1.20    4.00
  10   6 -10    3.30    3.30
  10   6  -9   -0.30    1.90
  10   6  -8    0.70    2.20
 -10  -6   8    8.90    3.10
  10   6  -7   13.40    2.40
 -10  -6   7   13.30    2.70
  10   6  -6   -2.30    1.60
 -10  -6   6   -0.70    2.10
  10   6  -5    3.60    1.60
 -10  -6   5    2.50    1.60
  10   6  -4   11.50    1.60
 -10  -6   4   10.60    1.70
  10   6  -3    1.50    1.20
 -10  -6   3    0.60    1.10
  10   6  -2  135.60    6.30
 -10  -6   2  133.70    5.40
  10   6  -1   25.00    2.70
 -10  -6   1   32.10    2.00
  10   6   0   17.30    2.30
 -10  -6   0   18.00    1.50
  10   6   1    8.20    2.30
 -10  -6  -1   11.10    2.00
  10   6   2   15.10    2.50
 -10  -6  -2   12.80    2.10
  10   6   3   29.60    3.30
 -10  -6  -3   30.90    3.20
  10   6   4   23.80    3.40
 -10  -6  -4   27.90    3.40
  10   6   5    0.40    2.10
 -10  -6  -5   -0.30    1.40
 -10  -6  -6    6.00    1.60
 -10  -6  -7   46.10    3.30
  10   6   8    4.40    2.10
 -10  -6  -8    9.30    2.70
  10   6   9   14.40    2.50
 -10  -6  -9   11.70    3.80
 -10  -6 -10   -0.30    3.20
  10   8 -11   -2.70    4.80
  10   8 -10    2.60    3.30
  10   8  -9    0.50    2.00
 -10  -8   9   -1.80    2.70
  10   8  -8   16.50    2.40
 -10  -8   8   17.00    3.10
  10   8  -7   -0.50    2.20
 -10  -8   7   -0.30    2.50
  10   8  -6   14.50    2.30
 -10  -8   6   14.80    2.40
  10   8  -5   -2.00    1.60
 -10  -8   5    2.60    1.80
  10   8  -4   16.00    2.00
 -10  -8   4   16.60    2.20
 -10  -8   3   27.30    2.30
  10   8  -2  166.80    8.00
 -10  -8   2  159.10    6.40
  10   8  -1    3.10    2.20
 -10  -8   1    2.00    1.20
  10   8   0   25.10    2.90
 -10  -8   0   23.50    2.00
  10   8   1    6.90    2.10
  10   8   2   44.70    3.60
 -10  -8  -2   41.90    3.60
  10   8   3   39.80    3.40
 -10  -8  -3   30.30    3.20
  10   8   4    8.50    2.40
 -10  -8  -4    5.20    2.40
  10   8   5   -1.10    2.60
 -10  -8  -5    0.10    2.60
 -10  -8  -6    3.50    2.40
 -10  -8  -7    6.70    2.20
 -10  -8  -8   24.50    3.10
  10   8   9    1.60    1.60
 -10  -8  -9    1.80    3.70
 -10  -8 -10   -0.50    3.30
  10  10 -10   -0.70    3.30
  10  10  -9   -0.80    2.10
 -10 -10   9   -0.40    3.20
  10  10  -8   10.40    2.20
 -10 -10   8    7.90    2.70
  10  10  -7   20.30    2.20
 -10 -10   7   25.10    3.40
  10  10  -6    6.30    1.90
 -10 -10   6   16.10    2.90
  10  10  -5    1.70    1.90
 -10 -10   5   -0.70    1.60
  10  10  -4   28.40    2.80
 -10 -10   4   24.70    2.70
 -10 -10   3   50.40    3.50
  10  10  -2   38.40    3.40
 -10 -10   2   29.80    2.40
  10  10  -1  101.70    5.40
 -10 -10   1   97.00    4.50
  10  10   0   33.60    3.30
 -10 -10   0   38.80    2.80
  10  10   1   -3.50    1.80
  10  10   2   22.90    2.90
 -10 -10  -2   20.20    2.90
  10  10   3   48.20    4.10
 -10 -10  -3   55.30    4.60
  10  10   4   -1.70    2.00
 -10 -10  -4   -0.60    2.10
  10  10   5   -2.40    2.80
 -10 -10  -5   -0.20    2.10
 -10 -10  -6   13.70    2.90
 -10 -10  -7   -0.50    2.70
  10  10   8   -2.80    2.80
 -10 -10  -8   -1.60    3.40
  10  10   9    0.30    2.80
 -10 -10  -9    2.70    4.10
  10  12 -10   -0.90    4.20
  10  12  -9    1.50    2.50
 -10 -12   9   -5.10    3.60
  10  12  -8    3.40    2.10
 -10 -12   8    4.10    3.10
  10  12  -7   11.20    2.20
 -10 -12   7   19.90    3.10
  10  12  -6    3.20    1.50
 -10 -12   6   10.10    2.70
  10  12  -5   51.50    4.20
 -10 -12   5   56.00    4.60
 -10 -12   4    1.70    1.80
 -10 -12   3   12.60    2.30
  10  12  -2    0.70    2.10
 -10 -12   2    5.00    1.80
  10  12  -1   85.40    5.70
 -10 -12   1   85.50    4.70
  10  12   0   86.80    6.10
 -10 -12   0   95.30    4.90
  10  12   1   69.20    5.10
  10  12   2    7.50    2.50
  10  12   3    2.90    2.50
 -10 -12  -3    1.00    1.90
  10  12   4   -2.60    2.40
 -10 -12  -4    1.60    2.10
  10  12   5   16.20    3.40
 -10 -12  -5   18.10    3.40
  10  12   6    0.00    2.60
 -10 -12  -6    3.60    2.70
  10  12   7    4.70    3.00
 -10 -12  -7    5.50    3.60
  10  12   8    1.60    2.70
 -10 -12  -8    1.60    3.10
 -10 -12  -9   -3.10    3.80
  10  14  -9    4.00    2.80
  10  14  -8   -0.70    2.20
 -10 -14   8   11.60    3.80
  10  14  -7   -1.60    1.80
 -10 -14   7   -0.90    3.30
  10  14  -6    0.50    1.70
 -10 -14   6    1.80    2.50
  10  14  -5   64.00    3.90
 -10 -14   5   57.60    4.50
  10  14  -4   -0.40    2.30
 -10 -14   4   -0.50    1.70
 -10 -14   3    1.30    1.90
  10  14  -2    9.50    2.80
 -10 -14   2    9.90    2.10
  10  14  -1   18.90    3.00
 -10 -14   1   19.30    2.50
  10  14   0    7.20    2.40
 -10 -14   0    6.60    2.30
  10  14   1   70.80    5.50
 -10 -14  -1   81.40    5.00
  10  14   2    2.70    2.50
  10  14   3   -0.60    2.30
  10  14   4   10.40    3.00
 -10 -14  -4   10.90    2.90
  10  14   5   24.30    2.90
 -10 -14  -5   29.00    4.30
  10  14   6    5.70    2.10
 -10 -14  -6   -1.40    3.30
  10  14   7    1.70    3.30
 -10 -14  -7    2.00    3.20
  10  14   8    1.10    3.60
  10  16  -9    1.00    3.50
  10  16  -8    6.50    2.80
  10  16  -7    3.00    2.90
 -10 -16   7   -0.20    3.30
  10  16  -6    2.40    2.10
 -10 -16   6    2.70    2.90
  10  16  -5    3.90    3.00
 -10 -16   5    3.70    2.30
  10  16  -4   20.50    3.90
 -10 -16   4   14.00    3.00
  10  16  -3    3.30    2.70
 -10 -16   3    8.00    2.20
  10  16  -2    3.50    2.10
 -10 -16   2    2.10    2.10
  10  16  -1    5.70    2.00
 -10 -16   1    7.90    2.50
  10  16   0   20.70    2.60
 -10 -16   0   21.50    3.20
  10  16   1    8.20    2.00
 -10 -16  -1    7.70    2.60
  10  16   2    8.00    2.00
  10  16   3    5.10    2.30
  10  16   4    7.90    2.70
  10  16   5    0.30    2.50
 -10 -16  -5    0.60    2.70
  10  16   6    6.30    2.70
 -10 -16  -6   10.40    3.70
  10  16   7   -0.10    3.60
  10  16   8    4.70    4.00
  10  18  -8    2.10    4.40
  10  18  -7   -1.50    3.50
 -10 -18   6    4.80    3.20
  10  18  -5    8.80    4.10
 -10 -18   5   -2.50    2.80
  10  18  -4    8.60    3.70
 -10 -18   4    9.80    3.40
  10  18  -3   -1.40    2.10
 -10 -18   3    1.40    2.40
  10  18  -2   23.60    2.90
 -10 -18   2   24.90    3.60
  10  18  -1    2.50    2.30
 -10 -18   1    7.50    2.50
  10  18   0    4.70    2.20
 -10 -18   0    4.10    2.40
  10  18   1    3.60    2.40
 -10 -18  -1    4.20    2.90
  10  18   2    6.30    2.20
  10  18   3    7.60    2.60
  10  18   4    3.10    2.60
  10  18   5    5.70    3.00
  10  18   6    0.80    3.20
  10  18   7    0.10    4.30
 -10 -20   4   -0.60    2.80
  10  20  -3    2.30    4.20
 -10 -20   3    9.50    3.70
  10  20  -2   14.60    3.60
 -10 -20   2   10.20    3.80
  10  20  -1    8.20    4.00
 -10 -20   1    5.00    2.90
  10  20   0    2.10    3.30
 -10 -20   0   -1.60    2.60
  10  20   1    5.60    2.50
 -10 -20  -1    4.90    2.60
  10  20   2    1.80    2.70
 -10 -20  -2    3.50    2.90
  10  20   3    2.50    3.30
  10  20   4    1.90    2.70
  10  20   5   -0.80    2.60
  10  20   6    2.10    3.40
  10  22  -4   -8.40    4.00
  10  22  -3   24.30    5.10
  10  22  -2    3.30    3.50
  10  22  -1    2.60    3.40
 -10 -22   1   -1.00    3.10
  10  22   0   -2.50    4.30
 -10 -22   0    2.40    3.90
  10  22   1   -3.40    3.60
  10  22   2    4.00    3.90
  10  22   3   -3.10    4.00
  10  22   4    3.90    5.50
  10  22   5   -7.80    4.80
  10  24  -4  -11.20    5.00
  10  24  -3   -3.00    5.00
  10  24  -2   21.50    5.80
  10  24  -1    3.90    5.00
  10  24   0    7.90    4.50
  10  24   1   -2.20    4.60
  10  24   2    6.50    5.30
  10  24   3   -0.10    4.90
  11 -23  -4    0.30    4.30
  11 -23  -3    5.10    3.00
  11 -23  -2    0.10    3.00
  11 -23  -1    1.80    2.80
  11 -23   0   11.20    3.60
  11 -23   1    7.80    3.20
  11 -23   2    1.30    5.40
  11 -23   3    9.60    5.30
  11 -21  -6    3.60    4.60
  11 -21  -5    2.90    4.40
  11 -21  -4    3.50    2.80
  11 -21  -3    1.80    3.00
  11 -21  -2   18.30    3.10
  11 -21  -1   -0.60    2.60
  11 -21   0    1.30    2.40
  11 -21   1   -0.60    2.50
 -11  21  -1    1.10    1.60
  11 -21   2   39.40    3.90
 -11  21  -2   43.20    3.90
  11 -21   3   -1.30    2.90
 -11  21  -3    5.50    2.60
  11 -21   4   -0.70    2.90
 -11  21  -4   -3.10    2.80
  11 -21   5    9.40    5.60
 -11  21  -5   -4.40    4.10
  11 -19  -7   -0.50    3.90
  11 -19  -6    0.60    3.70
  11 -19  -5   -2.30    2.80
  11 -19  -4    3.10    2.10
  11 -19  -3   16.40    2.50
  11 -19  -2    8.20    2.20
 -11  19   2    4.70    3.90
  11 -19  -1   -0.30    2.10
 -11  19   1    4.40    4.10
  11 -19   0   16.80    2.60
  11 -19   1    0.20    2.40
 -11  19  -1    0.60    1.60
  11 -19   2   18.00    3.10
 -11  19  -2   12.30    2.70
  11 -19   3   14.40    2.70
 -11  19  -3    9.00    2.50
  11 -19   4   -3.30    2.30
 -11  19  -4   -2.90    2.80
  11 -19   5   -0.10    2.40
 -11  19  -5   -4.30    3.50
  11 -19   6   -3.00    3.90
 -11  19  -6    3.80    3.10
  11 -17  -8    2.90    3.50
  11 -17  -7   -0.20    3.40
  11 -17  -6   -2.20    3.70
  11 -17  -5   22.80    3.90
  11 -17  -4    3.40    3.10
  11 -17  -3    1.20    1.70
  11 -17  -2   -1.70    1.50
  11 -17  -1   11.70    2.10
 -11  17   1   10.80    3.30
  11 -17   0   51.80    3.50
 -11  17   0   61.10    2.80
  11 -17   1   -0.40    1.90
 -11  17  -1    2.90    1.40
  11 -17   2    3.70    2.00
 -11  17  -2   -0.20    1.50
  11 -17   3   -0.60    2.10
 -11  17  -3    4.00    2.10
  11 -17   4    4.40    2.30
 -11  17  -4    2.20    2.50
  11 -17   5    2.70    2.60
 -11  17  -5   13.40    2.50
  11 -17   6    7.20    3.10
 -11  17  -6    5.90    2.60
  11 -17   7    5.10    4.90
 -11  17  -7    3.50    3.50
  11 -15  -8    1.70    3.30
  11 -15  -7    5.20    3.80
  11 -15  -6    1.50    3.20
  11 -15  -5   12.80    3.00
  11 -15  -4    8.80    2.60
  11 -15  -3   -0.40    1.50
  11 -15  -2   -1.40    1.40
  11 -15  -1   15.70    1.90
  11 -15   0    3.30    1.70
 -11  15   0    1.70    1.20
  11 -15   1   -2.30    1.50
 -11  15  -1    1.80    1.50
  11 -15   2   -0.10    1.40
 -11  15  -2    3.30    2.10
  11 -15   3    0.80    1.70
 -11  15  -3    1.80    2.20
  11 -15   4    6.60    2.00
 -11  15  -4    3.00    1.70
  11 -15   5   12.20    2.50
 -11  15  -5    6.20    2.20
  11 -15   6    4.20    2.50
 -11  15  -6    2.80    2.30
  11 -15   7    2.30    2.40
 -11  15  -7   -0.70    2.80
  11 -15   8   -0.70    4.20
 -11  15  -8    6.10    3.90
  11 -13  -9   -2.40    4.10
  11 -13  -8    1.10    2.20
  11 -13  -7    2.40    3.00
  11 -13  -6   44.30    4.80
  11 -13  -5   -3.30    2.40
  11 -13  -4   20.90    3.20
  11 -13  -3   -1.30    2.60
  11 -13  -2    2.20    1.60
  11 -13  -1    4.50    1.50
  11 -13   0   38.70    2.40
 -11  13   0   44.00    2.70
  11 -13   1    0.70    1.40
 -11  13  -1    0.80    1.60
  11 -13   2   -2.70    1.40
 -11  13  -2    1.50    1.70
  11 -13   3    2.20    1.60
 -11  13  -3    4.90    2.30
  11 -13   4    8.20    2.00
 -11  13  -4    8.30    1.80
  11 -13   5    2.10    1.60
 -11  13  -5   -0.20    1.80
  11 -13   6   29.30    3.00
 -11  13  -6   24.90    2.60
  11 -13   7   -1.30    2.10
 -11  13  -7   -0.50    2.10
  11 -13   8    2.10    3.80
 -11  13  -8    0.60    3.00
  11 -11  -9    0.20    2.30
  11 -11  -8    4.60    2.90
  11 -11  -7    0.60    1.00
  11 -11  -6    5.20    0.80
  11 -11  -5    9.60    2.90
  11 -11  -4   38.50    3.90
  11 -11  -3    1.00    2.00
  11 -11  -2    0.60    1.30
  11 -11  -1  126.90    4.60
  11 -11   0   -0.90    1.30
 -11  11   0    2.80    1.30
  11 -11   1    6.00    1.30
 -11  11  -1    7.20    1.80
  11 -11   2   14.60    1.70
 -11  11  -2   18.20    2.30
  11 -11   3    3.70    1.40
 -11  11  -3    2.20    1.30
  11 -11   4    7.40    1.70
 -11  11  -4   12.50    1.80
  11 -11   5   25.00    2.50
 -11  11  -5   28.10    2.40
  11 -11   6    2.60    2.00
 -11  11  -6   -2.40    1.90
  11 -11   7    4.90    2.30
 -11  11  -7    2.80    2.40
  11 -11   8    9.60    2.90
 -11  11  -8   10.60    3.20
  11 -11   9   -2.50    3.50
 -11  11  -9    0.40    4.70
  11  -9  -9    7.80    2.30
  11  -9  -8    1.00    2.20
  11  -9  -7   24.40    3.10
  11  -9  -6    1.10    0.90
  11  -9  -5    0.30    0.90
  11  -9  -4   17.30    1.20
  11  -9  -3   21.60    1.40
  11  -9  -2    6.00    1.20
  11  -9  -1  128.40    4.20
  11  -9   0   53.60    2.50
 -11   9   0   60.80    3.30
  11  -9   1    2.10    1.10
 -11   9  -1    1.80    1.50
  11  -9   2   85.30    3.40
 -11   9  -2   87.10    5.10
  11  -9   3    8.10    1.50
 -11   9  -3    9.00    1.50
  11  -9   4   -0.80    1.40
 -11   9  -4    0.40    1.40
  11  -9   5    0.40    1.30
 -11   9  -5    4.30    1.40
  11  -9   6    4.10    1.70
 -11   9  -6    3.90    2.00
  11  -9   7    3.50    1.90
 -11   9  -7    4.10    1.90
  11  -9   8   15.20    3.70
 -11   9  -8   17.80    3.80
  11  -9   9    9.60    3.40
 -11   9  -9   10.80    4.40
  11  -7 -11   -6.40    5.30
  11  -7 -10   -8.60    3.50
  11  -7  -9    7.60    2.00
  11  -7  -8    7.20    1.60
  11  -7  -7   25.80    2.20
  11  -7  -6    2.40    1.40
  11  -7  -5    1.60    1.00
  11  -7  -4    0.00    0.90
  11  -7  -3  157.70    5.10
  11  -7  -2   71.60    2.00
  11  -7  -1   36.00    1.40
  11  -7   0    0.60    0.80
 -11   7   0   -0.20    1.30
  11  -7   1    2.70    1.00
 -11   7  -1   -0.40    1.40
  11  -7   2   10.10    1.30
 -11   7  -2   12.40    1.30
  11  -7   3   44.90    2.20
 -11   7  -3   47.50    2.20
  11  -7   4   -0.60    1.30
 -11   7  -4    2.70    1.30
  11  -7   5    6.40    1.70
 -11   7  -5    7.70    1.70
  11  -7   6   -1.30    1.50
 -11   7  -6    2.60    1.80
  11  -7   7    2.10    2.60
 -11   7  -7    7.50    2.20
  11  -7   8   10.90    3.00
 -11   7  -8    7.10    3.40
  11  -7   9   17.60    3.90
 -11   7  -9   22.10    4.00
  11  -7  10    5.10    3.40
 -11   7 -10    2.60    3.80
  11  -5 -11   -2.10    4.20
  11  -5 -10   -9.10    3.40
  11  -5  -9    8.30    1.80
  11  -5  -8    9.10    1.70
  11  -5  -7    5.00    1.40
  11  -5  -6    7.80    1.30
  11  -5  -5    9.80    1.40
  11  -5  -4   16.20    1.10
  11  -5  -3    1.30    0.70
  11  -5  -2   60.70    1.40
  11  -5  -1    2.50    0.40
  11  -5   0    0.60    0.50
 -11   5   0    1.20    1.50
  11  -5   1   63.80    2.30
 -11   5  -1   63.20    3.60
  11  -5   2   40.80    3.30
 -11   5  -2   33.00    1.60
  11  -5   3   76.70    2.80
 -11   5  -3   79.30    2.90
  11  -5   4    6.50    2.50
 -11   5  -4    3.60    1.20
  11  -5   5   -1.60    2.30
 -11   5  -5    1.90    1.20
  11  -5   6   -6.10    2.10
 -11   5  -6   -0.70    1.50
  11  -5   7    3.00    2.60
 -11   5  -7    0.90    1.70
  11  -5   8   26.30    3.50
 -11   5  -8   18.80    2.90
  11  -5   9    0.90    2.70
 -11   5  -9   12.60    4.10
  11  -5  10    2.60    3.00
 -11   5 -10    6.70    4.00
  11  -3 -11   -0.50    5.30
  11  -3 -10    5.20    2.20
  11  -3  -9   -0.60    1.60
  11  -3  -8    3.30    1.50
  11  -3  -7    2.10    1.40
  11  -3  -6   24.00    1.80
  11  -3  -5    3.30    1.30
  11  -3  -4   70.00    2.60
  11  -3  -3   60.90    2.10
  11  -3  -2    4.00    1.50
  11  -3  -1    0.30    1.50
  11  -3   0  109.00    5.20
 -11   3   0  109.20    5.00
  11  -3   1    4.60    1.40
 -11   3  -1    0.10    1.60
  11  -3   2    2.60    1.40
 -11   3  -2    3.80    0.90
  11  -3   3   81.10    4.80
 -11   3  -3   78.10    2.90
  11  -3   4   10.00    2.60
 -11   3  -4   13.40    1.50
  11  -3   5   32.70    3.50
 -11   3  -5   32.10    2.20
  11  -3   6   34.40    3.70
 -11   3  -6   35.30    2.70
  11  -3   7   28.60    3.50
 -11   3  -7   20.70    2.60
  11  -3   8    4.70    2.30
 -11   3  -8    1.80    2.40
  11  -3   9    2.50    2.70
 -11   3  -9   -2.60    2.70
  11  -3  10   11.50    3.50
 -11   3 -10   11.00    4.00
  11  -1 -11    1.20    3.90
  11  -1 -10   -1.30    1.90
  11  -1  -9    1.00    1.70
  11  -1  -8    2.00    2.50
  11  -1  -7    5.40    2.20
  11  -1  -6    1.30    1.50
  11  -1  -5   44.20    2.80
  11  -1  -4    6.50    1.10
  11  -1  -3   14.00    0.90
  11  -1  -2   -0.80    1.40
  11  -1  -1   61.40    3.50
  11  -1   0   19.60    2.30
 -11   1   0   19.70    2.20
  11  -1   1   13.30    2.00
 -11   1  -1   14.40    0.80
  11  -1   2    1.10    2.10
 -11   1  -2    0.60    0.80
 -11   1  -3   23.80    1.50
  11  -1   4   16.00    2.80
 -11   1  -4   13.90    1.50
  11  -1   5  381.80   16.50
 -11   1  -5  386.70   11.40
  11  -1   6   12.40    2.50
 -11   1  -6    6.70    1.60
  11  -1   7    7.40    2.40
 -11   1  -7   10.50    2.10
  11  -1   8    5.50    2.30
 -11   1  -8    1.10    2.10
  11  -1   9    3.30    2.50
 -11   1  -9    3.40    3.00
 -11   1 -10   -5.20    3.30
  11   1 -11   -3.10    5.10
  11   1 -10    2.80    1.90
  11   1  -9    1.50    2.80
  11   1  -8    3.10    2.70
  11   1  -7    6.40    2.30
  11   1  -6   -0.70    1.40
  11   1  -5   47.30    3.00
  11   1  -4    5.30    1.10
  11   1  -3   14.20    1.00
  11   1  -2    0.80    1.70
  11   1  -1   57.80    3.80
  11   1   0   23.10    2.60
 -11  -1   0   21.50    2.30
  11   1   1   18.80    2.30
 -11  -1  -1   16.50    0.90
  11   1   2    1.30    2.10
 -11  -1  -2    1.40    0.80
  11   1   3   24.20    2.70
 -11  -1  -3   22.50    1.60
 -11  -1  -4   12.90    1.60
 -11  -1  -5  378.00   10.70
  11   1   6   10.80    2.60
 -11  -1  -6    7.20    1.70
  11   1   7   13.60    2.90
 -11  -1  -7   14.20    2.10
  11   1   8   -1.40    2.10
 -11  -1  -8    0.80    2.20
  11   1   9    3.60    2.20
 -11  -1  -9    0.90    3.50
 -11  -1 -10   -4.30    4.10
  11   3 -11    9.10    4.90
  11   3 -10    0.80    3.60
  11   3  -9    4.70    3.30
  11   3  -8   -0.90    2.00
  11   3  -7    4.90    2.20
  11   3  -6   22.30    2.50
  11   3  -5    0.30    1.40
  11   3  -4   70.50    3.50
 -11  -3   4   72.40    3.70
  11   3  -3   63.40    2.30
 -11  -3   3   61.60    3.00
  11   3  -2    2.20    2.00
 -11  -3   2    3.10    0.80
  11   3  -1    3.00    1.60
 -11  -3   1    0.80    0.50
  11   3   0  116.20    5.40
 -11  -3   0  115.50    4.00
  11   3   1    1.80    2.00
 -11  -3  -1    0.40    2.00
  11   3   2    3.10    2.50
 -11  -3  -2    2.90    1.10
  11   3   3   73.60    5.10
 -11  -3  -3   78.00    2.90
  11   3   4    6.20    2.30
 -11  -3  -4   16.20    1.60
 -11  -3  -5   30.60    2.40
 -11  -3  -6   29.90    2.50
  11   3   7   27.10    3.30
 -11  -3  -7   28.10    2.80
  11   3   8    0.30    2.10
 -11  -3  -8   -0.20    1.90
  11   3   9   -0.70    2.20
 -11  -3  -9    6.70    3.10
 -11  -3 -10    5.50    3.70
  11   5 -11   15.30    5.20
  11   5 -10    0.20    4.10
  11   5  -9    9.80    3.10
  11   5  -8   16.50    3.20
  11   5  -7    8.30    2.30
 -11  -5   7    9.50    2.50
  11   5  -6    3.00    1.80
 -11  -5   6    8.60    2.20
  11   5  -5   11.80    1.80
  11   5  -4   13.40    1.80
 -11  -5   4   15.80    1.80
  11   5  -3    1.50    2.20
 -11  -5   3    1.50    1.00
  11   5  -2   62.00    4.10
 -11  -5   2   61.80    2.90
  11   5  -1    3.70    1.80
 -11  -5   1    2.40    0.90
  11   5   0   -1.20    1.70
 -11  -5   0    1.00    0.90
  11   5   1   54.50    3.70
 -11  -5  -1   66.20    4.20
  11   5   2   35.20    3.50
 -11  -5  -2   34.30    3.10
  11   5   3   79.10    4.90
 -11  -5  -3   83.20    5.30
  11   5   4    6.30    2.50
 -11  -5  -4    4.60    1.50
 -11  -5  -5    5.50    1.50
 -11  -5  -6    0.60    1.50
 -11  -5  -7    0.10    1.80
  11   5   8   24.60    3.30
 -11  -5  -8   27.40    4.60
  11   5   9    2.40    2.30
 -11  -5  -9   10.90    3.90
 -11  -5 -10    7.60    3.60
  11   7 -11   -0.10    4.00
  11   7 -10   -5.40    4.10
  11   7  -9    6.20    2.50
 -11  -7   9    0.70    3.10
  11   7  -8    8.50    2.80
 -11  -7   8    8.50    2.70
  11   7  -7   22.00    2.80
 -11  -7   7   20.60    3.00
  11   7  -6   -3.30    1.70
 -11  -7   6    1.20    1.70
  11   7  -5    1.40    1.50
 -11  -7   5    3.40    1.80
  11   7  -4    0.00    1.30
 -11  -7   4    4.30    1.60
  11   7  -3  170.50    8.70
 -11  -7   3  183.70    7.60
  11   7  -2   81.50    4.60
 -11  -7   2   70.60    3.60
  11   7  -1   35.60    3.40
 -11  -7   1   35.40    2.20
  11   7   0    5.60    2.10
 -11  -7   0   -1.10    1.00
  11   7   1    6.70    2.10
  11   7   2   10.40    2.30
 -11  -7  -2    8.50    2.30
  11   7   3   48.30    4.30
 -11  -7  -3   48.70    4.00
  11   7   4    1.30    2.20
 -11  -7  -4   -0.60    2.10
  11   7   5    3.20    3.00
 -11  -7  -5    0.20    2.20
 -11  -7  -6    0.30    1.40
 -11  -7  -7    5.80    1.90
 -11  -7  -8    7.50    3.60
  11   7   9    9.70    2.70
 -11  -7  -9    5.50    3.10
 -11  -7 -10    7.20    4.00
  11   9 -10   -1.40    4.50
  11   9  -9   -2.70    2.50
 -11  -9   9    6.20    3.40
  11   9  -8    2.20    2.10
 -11  -9   8    2.70    2.60
  11   9  -7   19.40    3.10
 -11  -9   7   22.90    3.30
  11   9  -6    1.60    1.60
 -11  -9   6    1.00    2.10
  11   9  -5    1.20    1.80
 -11  -9   5   -1.30    1.90
  11   9  -4   20.10    2.20
 -11  -9   4   17.60    2.20
  11   9  -3   22.00    3.10
 -11  -9   3   23.40    2.50
  11   9  -2    8.00    2.50
 -11  -9   2    6.10    1.50
  11   9  -1  125.60    6.70
 -11  -9   1  137.00    6.20
  11   9   0   54.80    4.30
 -11  -9   0   59.30    3.20
  11   9   1    3.80    2.30
  11   9   2   85.50    6.00
 -11  -9  -2   85.80    5.60
  11   9   3    2.80    2.40
 -11  -9  -3    1.60    2.10
  11   9   4   -1.30    2.20
 -11  -9  -4    1.10    2.20
  11   9   5   12.00    2.90
 -11  -9  -5    3.50    2.60
 -11  -9  -6   -1.40    2.30
 -11  -9  -7    1.90    1.80
 -11  -9  -8   20.50    4.00
 -11  -9  -9    6.40    3.90
  11  11 -10   -5.70    3.30
  11  11  -9    2.20    2.50
 -11 -11   9    7.50    4.00
  11  11  -8    5.20    2.40
 -11 -11   8    9.80    4.00
  11  11  -7   -0.20    1.50
 -11 -11   7    4.50    2.90
  11  11  -6    7.30    2.60
 -11 -11   6    8.00    2.50
  11  11  -5    9.10    2.30
 -11 -11   5   13.50    2.70
 -11 -11   4   49.60    3.90
  11  11  -3   -1.30    2.20
 -11 -11   3    0.90    1.60
  11  11  -2    6.80    2.90
 -11 -11   2    2.70    1.60
  11  11  -1  132.20    7.60
 -11 -11   1  133.80    6.20
  11  11   0   -4.30    2.60
 -11 -11   0    0.20    1.70
  11  11   1    6.10    2.60
  11  11   2   16.90    3.40
  11  11   3    6.30    3.00
 -11 -11  -3    2.60    2.20
  11  11   4    9.70    2.90
 -11 -11  -4   15.00    2.90
  11  11   5   28.60    4.40
 -11 -11  -5   20.00    4.20
  11  11   6   -7.60    2.80
 -11 -11  -6   -1.00    3.30
 -11 -11  -7   -1.80    2.90
  11  11   8    6.00    3.30
 -11 -11  -8   10.90    3.60
 -11 -11  -9    9.00    4.40
  11  13  -9   10.70    3.30
  11  13  -8   -0.80    2.50
 -11 -13   8   -4.80    3.30
  11  13  -7   -1.50    1.80
 -11 -13   7   -0.40    3.00
  11  13  -6   37.70    3.10
 -11 -13   6   57.50    5.20
  11  13  -5    2.40    2.00
 -11 -13   5    1.80    1.80
 -11 -13   4   19.50    2.70
  11  13  -3    0.60    3.10
 -11 -13   3   -0.20    1.50
  11  13  -2    0.20    2.50
 -11 -13   2    2.30    1.90
  11  13  -1   10.70    2.90
 -11 -13   1    6.80    1.90
  11  13   0   40.70    3.90
 -11 -13   0   45.60    3.80
  11  13   1   -1.30    2.10
 -11 -13  -1    2.40    2.00
  11  13   2    6.10    3.10
  11  13   3    8.10    2.80
  11  13   4   11.00    3.10
 -11 -13  -4   10.90    3.50
  11  13   5    0.30    2.80
 -11 -13  -5   -2.70    2.50
  11  13   6   22.70    4.00
 -11 -13  -6   16.10    4.50
  11  13   7    3.10    3.50
  11  13   8   -2.40    3.30
 -11 -13  -8    4.40    4.00
  11  15  -9    3.20    3.60
  11  15  -8    4.00    2.50
  11  15  -7    0.80    2.60
 -11 -15   7    2.90    3.80
  11  15  -6    0.00    2.30
 -11 -15   6    7.40    3.30
  11  15  -5   11.40    3.50
 -11 -15   5   12.00    2.80
  11  15  -4   14.20    3.80
 -11 -15   4   14.20    2.90
  11  15  -3   -1.40    1.80
 -11 -15   3   -2.60    1.80
  11  15  -2   -1.90    3.10
 -11 -15   2   -0.40    1.90
  11  15  -1   18.00    3.40
 -11 -15   1   15.60    2.80
  11  15   0    1.50    2.30
 -11 -15   0    4.20    2.20
  11  15   1    2.00    2.80
 -11 -15  -1    6.90    2.40
  11  15   2    0.70    2.60
  11  15   3    6.00    3.40
  11  15   4    2.80    2.80
  11  15   5   15.20    2.80
 -11 -15  -5    6.70    3.10
  11  15   6    2.60    2.50
  11  15   7   -4.80    3.90
  11  15   8   -5.60    3.50
  11  17  -8    3.90    4.30
  11  17  -7    4.50    3.70
 -11 -17   6   -0.20    2.90
  11  17  -5   24.80    4.60
 -11 -17   5   19.70    3.60
  11  17  -4    1.80    3.50
 -11 -17   4   -2.10    2.70
  11  17  -3    9.10    2.50
 -11 -17   3    7.20    2.80
  11  17  -2    5.30    2.20
 -11 -17   2   -0.30    2.40
  11  17  -1   10.60    2.40
 -11 -17   1   12.30    2.60
  11  17   0   56.30    4.10
 -11 -17   0   59.40    5.00
  11  17   1    1.00    2.20
 -11 -17  -1    2.60    2.20
  11  17   2    2.00    2.10
  11  17   3   -0.70    2.30
  11  17   4    4.50    2.50
  11  17   5    9.70    3.10
  11  17   6   10.50    3.40
  11  17   7    7.00    4.80
 -11 -19   5    2.00    3.60
  11  19  -4    4.00    3.30
 -11 -19   4   -0.20    3.10
  11  19  -3   20.90    4.10
 -11 -19   3   15.90    3.30
  11  19  -2    6.90    4.00
 -11 -19   2    5.90    3.30
  11  19  -1    1.20    3.20
 -11 -19   1    0.20    2.50
  11  19   0   19.60    3.50
 -11 -19   0   20.20    3.90
  11  19   1    2.40    2.60
 -11 -19  -1    4.40    2.70
  11  19   2   17.10    3.00
 -11 -19  -2    8.20    3.30
  11  19   3    8.90    2.70
  11  19   4   -2.00    3.10
  11  19   5   -1.30    3.40
  11  19   6    2.30    3.30
  11  21  -4   10.70    4.30
  11  21  -3    4.40    4.50
 -11 -21   3   -1.30    3.50
  11  21  -2   19.80    4.50
 -11 -21   2   15.40    4.10
  11  21  -1    2.10    4.10
 -11 -21   1    0.80    3.90
  11  21   0    8.10    3.90
 -11 -21   0    0.20    3.00
  11  21   1    3.20    3.60
 -11 -21  -1    6.50    3.50
  11  21   2   53.30    6.80
 -11 -21  -2   24.80    5.40
  11  21   3   -5.00    4.80
  11  21   4   10.50    6.00
  11  21   5   -1.40    6.00
  11  23  -4    6.10    5.60
  11  23  -3    1.80    4.50
  11  23  -2    7.70    5.50
  11  23  -1   -2.00    3.90
  11  23   0    3.90    4.80
  11  23   1   -3.10    3.80
  11  23   2   17.00    6.20
  11  23   3    5.60    5.30
  12 -22  -4    0.10    2.70
  12 -22  -3    2.10    3.10
  12 -22  -2    6.80    2.70
  12 -22  -1    1.10    2.50
  12 -22   0    2.10    2.60
  12 -22   1    3.40    2.90
  12 -22   2    4.00    2.90
  12 -22   3   10.80    3.70
  12 -20  -6    4.30    4.80
  12 -20  -5    2.00    2.80
  12 -20  -4   -2.20    3.00
  12 -20  -3   12.40    2.90
  12 -20  -2    3.30    2.40
  12 -20  -1   -0.30    2.10
  12 -20   0   -0.40    2.50
  12 -20   1   -0.10    2.40
 -12  20  -1   -3.50    1.60
  12 -20   2    1.90    2.60
 -12  20  -2    2.60    2.10
  12 -20   3    3.20    3.30
 -12  20  -3    3.70    2.90
  12 -20   4    0.60    2.90
 -12  20  -4    2.20    3.30
  12 -20   5    7.10    4.70
 -12  20  -5   -7.00    3.50
  12 -18  -7    3.90    4.50
  12 -18  -6    8.60    4.60
  12 -18  -5    5.50    4.40
  12 -18  -4    4.50    2.30
  12 -18  -3    0.80    1.90
  12 -18  -2   14.10    2.30
  12 -18  -1   11.30    2.40
  12 -18   0    2.00    2.10
  12 -18   1    7.90    2.30
 -12  18  -1    6.70    1.80
  12 -18   2    3.80    2.00
 -12  18  -2    6.80    2.50
  12 -18   3    6.20    2.40
 -12  18  -3   -3.90    2.50
  12 -18   4    4.10    2.50
 -12  18  -4    3.70    3.10
  12 -18   5    2.40    2.50
 -12  18  -5   -4.00    3.00
  12 -18   6    7.20    4.70
 -12  18  -6   10.10    3.40
  12 -16  -8   -1.10    3.50
  12 -16  -7    1.80    4.40
  12 -16  -6   29.70    4.90
  12 -16  -5   -8.90    3.70
  12 -16  -4   12.70    3.30
  12 -16  -3    6.00    1.70
  12 -16  -2    0.70    1.60
  12 -16  -1    1.30    1.60
  12 -16   0   91.00    4.40
 -12  16   0   82.50    4.20
  12 -16   1    5.50    1.90
 -12  16  -1    5.30    1.80
  12 -16   2    1.80    1.80
 -12  16  -2   -2.30    1.90
  12 -16   3    4.30    1.80
 -12  16  -3   -0.90    2.60
  12 -16   4    8.00    2.00
 -12  16  -4   11.10    3.20
  12 -16   5   -2.50    2.40
 -12  16  -5   -0.50    2.10
  12 -16   6   28.50    3.30
 -12  16  -6   20.80    3.40
  12 -16   7   -4.00    3.80
 -12  16  -7   -2.10    3.30
  12 -14  -9    1.10    4.30
  12 -14  -8    2.40    2.60
  12 -14  -7    1.90    3.80
  12 -14  -6   12.30    4.00
  12 -14  -5   19.50    3.20
  12 -14  -4    3.00    2.80
  12 -14  -3   -1.20    1.50
  12 -14  -2    1.90    1.40
  12 -14  -1    2.40    1.40
  12 -14   0   52.40    3.00
 -12  14   0   61.30    3.50
  12 -14   1    2.90    1.60
 -12  14  -1    5.80    1.80
  12 -14   2    2.70    1.70
 -12  14  -2   -3.20    1.70
  12 -14   3   -0.30    1.60
 -12  14  -3   -1.20    2.30
  12 -14   4    3.20    1.90
 -12  14  -4   -0.90    1.50
  12 -14   5   20.90    2.50
 -12  14  -5   20.80    2.60
  12 -14   6   15.80    2.80
 -12  14  -6   20.10    3.00
  12 -14   7    4.40    2.90
 -12  14  -7    6.40    3.70
  12 -14   8   -7.10    4.30
 -12  14  -8    3.40    3.90
  12 -12  -9    0.90    2.50
  12 -12  -8    0.70    2.20
  12 -12  -7    4.40    2.10
  12 -12  -6    6.20    2.90
  12 -12  -5   17.40    3.50
  12 -12  -4    7.20    3.00
  12 -12  -3    3.50    1.70
  12 -12  -2   36.00    2.30
  12 -12  -1    1.30    1.30
  12 -12   0   17.90    1.80
 -12  12   0   22.80    2.20
  12 -12   1    2.10    1.30
 -12  12  -1   -1.40    1.70
  12 -12   2    5.70    1.70
 -12  12  -2    5.30    2.00
  12 -12   3    4.80    1.50
 -12  12  -3    2.80    2.30
  12 -12   4    2.20    1.50
 -12  12  -4    2.80    1.70
  12 -12   5   17.00    2.30
 -12  12  -5   13.00    2.30
  12 -12   6    5.60    2.10
 -12  12  -6    4.10    1.90
  12 -12   7    6.10    2.40
 -12  12  -7    3.80    2.30
  12 -12   8   -1.10    2.70
 -12  12  -8   -4.60    3.20
  12 -10 -10    2.30    4.80
  12 -10  -9   -4.00    2.30
  12 -10  -8    3.60    3.50
  12 -10  -7    3.90    1.40
  12 -10  -6    8.60    1.00
  12 -10  -5    5.10    0.90
  12 -10  -4    0.30    0.80
  12 -10  -3    9.90    3.00
  12 -10  -2    1.80    1.10
  12 -10  -1    3.90    1.20
  12 -10   0   16.00    1.60
 -12  10   0   13.20    1.80
  12 -10   1   28.80    1.90
 -12  10  -1   29.00    2.60
  12 -10   2    1.50    1.20
 -12  10  -2    4.00    1.90
  12 -10   3    3.40    1.50
 -12  10  -3    4.30    1.40
  12 -10   4   13.10    1.90
 -12  10  -4   12.20    1.90
  12 -10   5    3.40    1.80
 -12  10  -5    1.10    1.50
  12 -10   6    1.20    2.10
 -12  10  -6    3.10    1.80
  12 -10   7    2.10    2.20
 -12  10  -7    1.90    2.10
  12 -10   8   -0.20    3.60
 -12  10  -8    4.10    3.40
  12 -10   9    1.00    3.70
 -12  10  -9    1.20    4.60
  12  -8 -10   -0.20    4.30
  12  -8  -9   -1.80    2.10
  12  -8  -8   36.00    2.90
  12  -8  -7   -0.90    1.80
  12  -8  -6   -0.10    1.00
  12  -8  -5    3.70    0.90
  12  -8  -4   -0.20    1.00
  12  -8  -3   11.70    1.30
  12  -8  -2   60.20    2.00
  12  -8  -1   17.50    1.40
  12  -8   0    2.10    0.90
 -12   8   0    1.20    1.50
  12  -8   1    7.10    1.20
 -12   8  -1   10.70    1.90
  12  -8   2   31.70    2.00
 -12   8  -2   31.70    3.20
  12  -8   3    5.80    1.30
 -12   8  -3    5.00    1.20
  12  -8   4   16.60    1.80
 -12   8  -4   17.60    1.80
  12  -8   5    1.40    1.40
 -12   8  -5    3.30    1.60
  12  -8   6    2.20    1.60
 -12   8  -6    2.30    1.60
  12  -8   7    3.50    2.60
 -12   8  -7    2.40    2.00
  12  -8   8   24.30    4.70
 -12   8  -8   17.90    3.60
  12  -8   9    4.20    3.50
 -12   8  -9   -0.20    4.10
  12  -6 -10    6.10    4.20
  12  -6  -9   10.60    2.30
  12  -6  -8   -0.80    1.50
  12  -6  -7   14.90    1.80
  12  -6  -6    7.80    1.50
  12  -6  -5   -0.40    0.90
  12  -6  -4    0.60    0.80
  12  -6  -3  270.50    6.20
  12  -6  -2    2.40    0.50
  12  -6  -1    7.00    0.60
  12  -6   0    8.90    0.70
 -12   6   0   11.80    2.00
  12  -6   1   10.60    1.10
 -12   6  -1   11.40    1.80
  12  -6   2    2.40    1.10
 -12   6  -2    2.70    1.10
  12  -6   3  141.80    4.70
 -12   6  -3  140.00    4.60
  12  -6   4    2.70    2.50
 -12   6  -4    1.90    1.40
  12  -6   5   16.00    3.00
 -12   6  -5   12.10    1.90
  12  -6   6   11.80    2.90
 -12   6  -6   11.70    2.00
  12  -6   7    1.00    3.00
 -12   6  -7    0.60    1.90
  12  -6   8    1.30    2.60
 -12   6  -8    2.60    3.00
  12  -6   9   18.10    3.60
 -12   6  -9   13.70    4.20
  12  -4 -11    8.50    4.20
  12  -4 -10    5.00    3.20
  12  -4  -9    8.70    2.10
  12  -4  -8    7.10    1.80
  12  -4  -7    6.70    1.50
  12  -4  -6   19.10    1.70
  12  -4  -5   17.60    1.30
  12  -4  -4    1.60    0.80
  12  -4  -3  109.00    2.90
  12  -4  -2   41.30    2.20
  12  -4  -1   15.30    1.60
  12  -4   0   57.90    2.70
 -12   4   0   61.70    3.50
  12  -4   1   22.50    2.00
 -12   4  -1   24.00    2.70
  12  -4   2   -2.40    2.60
 -12   4  -2   -0.20    0.90
  12  -4   3  211.40    8.80
 -12   4  -3  221.10    6.40
  12  -4   4   18.90    3.20
 -12   4  -4   24.10    1.80
  12  -4   5    1.40    2.50
 -12   4  -5   -1.20    1.30
  12  -4   6    9.40    2.60
 -12   4  -6    7.80    1.90
  12  -4   7   13.50    2.90
 -12   4  -7   17.00    2.50
  12  -4   8    4.00    2.50
 -12   4  -8    3.50    2.90
  12  -4   9   34.50    4.50
 -12   4  -9   23.60    4.80
  12  -2 -11   10.70    5.10
  12  -2 -10   -1.20    3.50
  12  -2  -9    3.20    1.70
  12  -2  -8   -1.30    1.60
  12  -2  -7    7.30    2.20
  12  -2  -6   34.70    2.90
  12  -2  -5  191.90    7.90
  12  -2  -4   28.30    1.50
  12  -2  -3   -0.90    0.50
  12  -2  -2   41.80    3.00
  12  -2  -1   18.60    2.10
  12  -2   0    1.00    1.60
 -12   2   0    6.80    2.10
  12  -2   1   91.90    4.80
 -12   2  -1  101.30    5.30
  12  -2   2    8.50    2.40
 -12   2  -2    8.80    1.00
  12  -2   3    0.00    2.50
 -12   2  -3   -0.80    1.00
  12  -2   4   31.60    3.50
 -12   2  -4   36.20    2.20
  12  -2   5   37.10    3.80
 -12   2  -5   35.90    2.40
  12  -2   6   29.70    3.50
 -12   2  -6   35.90    2.80
  12  -2   7    7.00    2.70
 -12   2  -7   13.60    2.10
  12  -2   8   11.00    3.10
 -12   2  -8    3.00    3.10
  12  -2   9    6.30    3.00
 -12   2  -9    1.90    3.00
 -12   2 -10   -4.70    3.70
  12   0 -11   -4.10    4.70
  12   0 -10   10.60    2.50
  12   0  -9    0.80    2.30
  12   0  -8    1.00    2.40
  12   0  -7    0.20    1.80
  12   0  -6   48.70    3.50
  12   0  -5   -0.80    1.10
  12   0  -4   57.10    2.30
  12   0  -3   -1.80    0.50
  12   0  -2   10.30    2.10
  12   0  -1    1.90    1.60
  12   0   0   43.50    3.20
 -12   0   0   41.50    3.10
  12   0   1   -1.50    1.60
 -12   0  -1    0.20    1.90
  12   0   2   42.70    3.50
 -12   0  -2   41.50    1.90
  12   0   3   -0.50    1.90
 -12   0  -3    0.80    1.00
 -12   0  -4    0.30    1.30
  12   0   5    1.60    2.50
 -12   0  -5    1.60    1.30
  12   0   6   68.60    5.00
 -12   0  -6   58.60    3.60
  12   0   7   -1.10    2.20
 -12   0  -7   -0.40    2.00
  12   0   8   -4.10    2.50
 -12   0  -8    2.00    2.90
  12   0   9   -1.60    2.50
 -12   0  -9   -0.80    3.30
 -12   0 -10   -7.00    3.70
  12   2 -11    7.20    4.80
  12   2 -10    2.40    3.00
  12   2  -9    2.90    2.80
  12   2  -8    2.30    2.50
  12   2  -7    4.50    2.10
  12   2  -6   31.70    2.80
  12   2  -5  181.60    8.30
  12   2  -4   25.30    1.50
  12   2  -3   -2.60    2.10
  12   2  -2   30.30    2.80
  12   2  -1   15.90    2.40
  12   2   0    1.60    1.60
  12   2   1   95.10    5.60
 -12  -2  -1  101.20    3.10
  12   2   2    8.60    2.20
 -12  -2  -2   12.10    1.20
  12   2   3   -0.90    2.40
 -12  -2  -3    2.50    1.20
  12   2   4   27.50    3.40
 -12  -2  -4   44.40    2.50
 -12  -2  -5   38.30    2.50
  12   2   6   26.50    3.40
 -12  -2  -6   32.00    2.60
  12   2   7   15.50    2.90
 -12  -2  -7   15.40    2.50
  12   2   8    4.80    2.90
 -12  -2  -8    3.80    3.00
  12   2   9    1.60    2.40
 -12  -2  -9   -2.80    3.40
 -12  -2 -10    2.40    4.70
  12   4 -11    1.80    3.70
  12   4 -10    4.00    3.30
  12   4  -9   10.80    3.70
  12   4  -8   16.20    3.20
  12   4  -7    5.60    2.40
  12   4  -6   18.50    2.30
  12   4  -5   14.10    2.00
 -12  -4   5   16.50    2.20
  12   4  -4    1.30    1.20
 -12  -4   4    1.80    1.30
  12   4  -3  116.10    6.10
 -12  -4   3  116.10    5.00
  12   4  -2   44.30    3.60
 -12  -4   2   49.60    2.30
  12   4  -1   13.10    2.20
 -12  -4   1   16.60    1.10
  12   4   0   61.10    4.30
 -12  -4   0   67.90    2.70
  12   4   1   23.90    2.80
 -12  -4  -1   22.00    3.00
  12   4   2    2.50    2.00
 -12  -4  -2    0.40    0.90
  12   4   3  221.20   11.30
 -12  -4  -3  219.10    7.20
  12   4   4   27.20    3.80
 -12  -4  -4   17.40    1.80
 -12  -4  -5    1.70    1.30
 -12  -4  -6    4.50    1.80
  12   4   7    8.80    2.70
 -12  -4  -7   12.40    2.30
  12   4   8    3.00    2.70
 -12  -4  -8    2.20    2.50
  12   4   9   31.40    3.80
 -12  -4  -9   29.00    5.00
  12   6 -10   -0.60    4.00
  12   6  -9   12.40    3.80
  12   6  -8    2.20    2.20
  12   6  -7   15.20    2.50
  12   6  -6    8.40    2.10
 -12  -6   6   11.70    2.60
  12   6  -5    0.80    1.70
 -12  -6   5    0.50    1.60
  12   6  -4    1.20    1.20
 -12  -6   4   -1.60    1.40
  12   6  -3  292.40   13.00
 -12  -6   3  283.30   10.70
  12   6  -2    4.60    2.10
 -12  -6   2    1.60    1.10
  12   6  -1    8.50    2.10
 -12  -6   1    8.00    1.20
  12   6   0    9.10    2.30
 -12  -6   0    8.80    1.20
  12   6   1   16.70    2.60
  12   6   2    4.50    2.90
 -12  -6  -2    1.90    1.90
  12   6   3  145.30    8.50
 -12  -6  -3  143.70    8.60
  12   6   4    7.40    3.00
 -12  -6  -4    5.30    1.50
  12   6   5   10.70    3.70
 -12  -6  -5   12.90    2.00
 -12  -6  -6   14.10    2.10
 -12  -6  -7   -0.10    2.20
  12   6   8    0.00    2.40
 -12  -6  -8    8.90    3.10
  12   6   9   12.30    3.20
 -12  -6  -9   14.90    3.80
  12   8 -10    6.00    4.20
  12   8  -9    2.50    2.60
 -12  -8   9   -1.00    3.20
  12   8  -8   41.00    4.60
 -12  -8   8   37.10    4.40
  12   8  -7    3.20    1.80
 -12  -8   7   -4.00    2.50
  12   8  -6    0.00    1.80
 -12  -8   6    2.30    2.30
  12   8  -5    4.50    1.80
 -12  -8   5    6.30    1.90
 -12  -8   4    1.60    1.90
  12   8  -3   14.10    2.70
 -12  -8   3   13.10    1.80
  12   8  -2   54.20    4.40
 -12  -8   2   60.60    3.60
  12   8  -1   20.40    3.00
 -12  -8   1   21.70    1.90
  12   8   0    3.70    2.30
 -12  -8   0    1.70    1.20
  12   8   1    4.50    2.30
  12   8   2   28.50    3.70
 -12  -8  -2   27.80    3.20
  12   8   3    0.80    2.40
 -12  -8  -3    2.80    2.10
  12   8   4   19.10    3.50
 -12  -8  -4   17.10    3.20
  12   8   5    1.40    2.50
 -12  -8  -5    4.70    2.70
 -12  -8  -6    0.70    1.80
 -12  -8  -7    1.30    3.20
 -12  -8  -8   19.40    3.90
  12   8   9    2.80    3.10
 -12  -8  -9   -3.60    4.40
  12  10 -10   -1.20    4.20
  12  10  -9   -3.90    2.90
 -12 -10   9    1.40    4.70
  12  10  -8   -0.10    2.10
 -12 -10   8    2.10    2.90
  12  10  -7    2.80    2.40
 -12 -10   7   -0.20    2.60
  12  10  -6    9.70    2.50
 -12 -10   6   11.40    2.40
  12  10  -5    7.80    2.10
 -12 -10   5    6.30    2.30
 -12 -10   4    1.70    1.70
  12  10  -3    6.60    3.10
 -12 -10   3    8.60    1.90
  12  10  -2    0.90    2.20
 -12 -10   2    2.50    1.40
  12  10  -1   -1.90    2.70
 -12 -10   1    3.10    1.50
  12  10   0   11.40    2.60
 -12 -10   0   15.10    2.10
  12  10   1   17.10    3.40
 -12 -10  -1   29.10    2.60
  12  10   2    0.30    2.30
  12  10   3    8.90    2.90
 -12 -10  -3    7.00    2.50
  12  10   4   10.40    2.90
 -12 -10  -4   14.10    3.30
  12  10   5    3.50    2.70
 -12 -10  -5    1.10    2.70
 -12 -10  -6    7.50    3.30
 -12 -10  -7    2.10    2.80
 -12 -10  -8    1.00    3.10
 -12 -10  -9    3.50    5.00
  12  12  -9    0.10    3.00
  12  12  -8    1.40    2.40
 -12 -12   8    0.20    3.20
  12  12  -7    4.30    2.00
 -12 -12   7    5.40    2.70
  12  12  -6    8.20    3.20
 -12 -12   6    0.80    2.50
 -12 -12   5   12.00    2.50
 -12 -12   4    4.60    2.10
  12  12  -3    8.70    3.00
 -12 -12   3   11.50    2.30
  12  12  -2   36.10    4.30
 -12 -12   2   38.30    3.30
  12  12  -1    2.40    2.70
 -12 -12   1    0.30    1.60
  12  12   0   16.80    3.10
 -12 -12   0   19.30    2.40
  12  12   1   -1.10    2.70
 -12 -12  -1   -0.20    1.70
  12  12   2    6.20    2.70
  12  12   3    2.50    3.20
  12  12   4    7.00    3.10
 -12 -12  -4   -1.50    3.10
  12  12   5   12.80    3.70
 -12 -12  -5   14.90    3.70
  12  12   6   11.50    4.40
 -12 -12  -6   -4.80    3.00
  12  12   8    3.40    4.30
 -12 -12  -8    5.60    4.00
  12  14  -9   12.80    5.00
  12  14  -8    3.10    2.70
 -12 -14   8   -1.00    4.10
  12  14  -7    0.40    2.50
 -12 -14   7   -1.40    3.10
  12  14  -6    4.80    2.40
 -12 -14   6    7.20    3.40
  12  14  -5   18.50    4.10
 -12 -14   5   20.00    3.20
 -12 -14   4    4.80    2.40
  12  14  -3    2.10    3.30
 -12 -14   3   -2.50    1.80
  12  14  -2    7.30    3.40
 -12 -14   2    1.30    2.00
  12  14  -1    6.20    2.90
 -12 -14   1    0.80    1.90
  12  14   0   42.90    4.90
 -12 -14   0   54.20    4.10
  12  14   1    5.70    2.80
 -12 -14  -1    5.00    2.30
  12  14   2   -0.40    2.50
  12  14   3    0.00    3.20
  12  14   4   -2.40    3.60
 -12 -14  -4    2.70    2.90
  12  14   5   26.10    5.00
 -12 -14  -5   14.30    3.80
  12  14   6   14.80    3.10
  12  14   7   11.00    4.70
 -12 -14  -8    3.80    4.40
  12  16  -8    0.80    4.10
  12  16  -7    2.90    3.40
 -12 -16   7   10.60    4.20
 -12 -16   6   13.10    4.20
  12  16  -5    3.10    3.90
 -12 -16   5    5.60    3.40
  12  16  -4   13.50    2.80
 -12 -16   4    2.80    2.40
  12  16  -3    5.60    2.30
 -12 -16   3    1.60    2.40
  12  16  -2   -2.50    2.80
 -12 -16   2   -1.90    2.30
  12  16  -1    2.60    3.50
 -12 -16   1    2.70    2.40
  12  16   0   86.20    6.90
 -12 -16   0   90.10    6.00
  12  16   1    1.20    3.10
 -12 -16  -1    1.40    2.60
  12  16   2    8.30    3.30
 -12 -16  -2    2.80    2.20
  12  16   3    5.50    3.30
  12  16   4    0.40    2.50
  12  16   5    2.50    3.10
  12  16   6   17.60    4.00
  12  16   7   -3.90    4.50
 -12 -18   6    4.10    4.20
 -12 -18   5    2.40    3.70
  12  18  -4   -5.40    3.20
 -12 -18   4    2.70    3.10
  12  18  -3    2.60    3.20
 -12 -18   3   -1.70    2.70
  12  18  -2   15.30    3.80
 -12 -18   2   10.20    2.90
  12  18  -1    5.40    3.70
 -12 -18   1   15.70    3.30
  12  18   0   11.60    4.40
 -12 -18   0    6.10    2.80
  12  18   1   11.20    3.10
 -12 -18  -1    3.30    3.20
  12  18   2    4.40    2.50
 -12 -18  -2    3.00    3.30
  12  18   3    3.50    3.80
  12  18   4    2.80    3.40
  12  18   5   -1.90    3.50
  12  18   6    8.90    4.80
  12  20  -4    5.90    4.30
 -12 -20   4    2.40    4.10
  12  20  -3    8.20    4.10
 -12 -20   3    3.10    3.20
  12  20  -2   10.50    4.20
 -12 -20   2    5.80    3.20
  12  20  -1    5.80    4.20
 -12 -20   1    6.10    3.60
  12  20   0   -3.20    3.50
 -12 -20   0    5.90    3.70
  12  20   1    3.60    4.70
 -12 -20  -1   -5.80    3.50
  12  20   2   -3.60    3.50
 -12 -20  -2   -2.50    2.70
  12  20   3   11.60    4.70
  12  20   5   17.50    6.60
  12  22  -4   -4.20    4.80
  12  22  -3   -2.60    4.20
  12  22  -2    8.80    5.60
  12  22  -1   -5.60    3.80
  12  22   0    3.70    4.40
  12  22   1   -5.10    4.90
  12  22   2    5.20    5.20
  12  22   3   20.80    7.40
  13 -21  -4    3.80    4.40
  13 -21  -3   13.20    4.80
  13 -21  -2   32.30    6.30
  13 -21  -1    1.40    2.70
  13 -21   0    3.00    3.10
  13 -21   1   -7.60    2.70
  13 -21   2    2.30    5.00
  13 -21   3   -0.50    4.90
  13 -19  -6    8.20    4.90
  13 -19  -5    6.80    5.30
  13 -19  -4   -2.50    2.80
  13 -19  -3    1.00    2.60
  13 -19  -2    4.60    2.10
  13 -19  -1   -5.80    2.20
  13 -19   0    1.80    2.40
  13 -19   1    2.00    2.60
 -13  19  -1    1.10    1.60
  13 -19   2    7.20    2.70
 -13  19  -2    2.00    2.40
  13 -19   3    0.90    2.80
 -13  19  -3   -4.00    2.30
  13 -19   4    4.30    3.20
 -13  19  -4   -1.80    3.40
  13 -19   5    0.80    4.00
 -13  19  -5   -5.80    4.20
  13 -17  -7    3.20    4.60
  13 -17  -6   -1.60    4.90
  13 -17  -5   10.40    4.50
  13 -17  -4    1.30    1.90
  13 -17  -3    4.00    2.00
  13 -17  -2   -0.10    1.90
  13 -17  -1   -1.60    1.90
  13 -17   0    5.60    2.50
  13 -17   1    9.60    2.30
 -13  17  -1   11.20    2.20
  13 -17   2    1.10    2.00
 -13  17  -2    5.90    2.50
  13 -17   3   -0.40    2.20
 -13  17  -3    0.40    2.40
  13 -17   4   -3.30    2.60
 -13  17  -4    1.30    3.40
  13 -17   5    5.80    2.60
 -13  17  -5   12.90    4.10
  13 -17   6    9.40    5.50
 -13  17  -6    0.60    3.00
  13 -15  -8    0.90    2.40
  13 -15  -7   10.80    4.60
  13 -15  -6   -0.60    4.20
  13 -15  -5    9.00    4.00
  13 -15  -4    6.70    2.00
  13 -15  -3    0.40    1.60
  13 -15  -2    3.50    1.60
  13 -15  -1   -1.20    1.50
  13 -15   0   -0.20    1.70
 -13  15   0    2.20    1.40
  13 -15   1   -0.90    1.90
 -13  15  -1   -1.00    1.90
  13 -15   2    1.20    1.80
 -13  15  -2   -2.70    2.30
  13 -15   3    2.10    1.80
 -13  15  -3    6.20    2.70
  13 -15   4    5.00    1.90
 -13  15  -4   12.40    3.40
  13 -15   5   10.90    2.90
 -13  15  -5   15.20    2.90
  13 -15   6   10.70    2.80
 -13  15  -6   13.80    3.10
  13 -15   7    0.30    5.10
 -13  15  -7   12.40    4.60
  13 -13  -8    2.20    2.80
  13 -13  -7    1.10    2.00
  13 -13  -6    9.60    4.00
  13 -13  -5    1.80    3.00
  13 -13  -4    9.70    3.40
  13 -13  -3    5.50    1.60
  13 -13  -2    7.30    1.50
  13 -13  -1    0.00    1.30
  13 -13   0   10.60    1.90
 -13  13   0    9.60    1.90
  13 -13   1    7.60    1.70
 -13  13  -1    6.20    1.80
  13 -13   2    1.00    1.50
 -13  13  -2   -2.10    1.90
  13 -13   3    3.50    1.70
 -13  13  -3    5.40    2.70
  13 -13   4   15.90    2.40
 -13  13  -4   20.10    2.30
  13 -13   5    1.00    2.00
 -13  13  -5    4.60    2.20
  13 -13   6   17.90    2.90
 -13  13  -6   22.20    3.10
  13 -13   7    4.20    3.00
 -13  13  -7   -6.70    3.00
  13 -11  -9    1.10    2.50
  13 -11  -8   13.50    2.50
  13 -11  -7    0.40    1.90
  13 -11  -6    0.10    0.70
  13 -11  -5   16.00    3.30
  13 -11  -4    9.90    3.20
  13 -11  -3    0.40    1.40
  13 -11  -2   56.70    2.90
  13 -11  -1    3.80    1.30
  13 -11   0   15.90    1.60
 -13  11   0   17.00    2.20
  13 -11   1   38.30    2.40
 -13  11  -1   42.10    3.30
  13 -11   2    4.10    1.50
 -13  11  -2    2.30    2.00
  13 -11   3    2.40    1.60
 -13  11  -3    3.70    2.40
  13 -11   4   24.40    2.30
 -13  11  -4   26.60    2.40
  13 -11   5    4.90    2.10
 -13  11  -5    4.30    1.80
  13 -11   6    7.10    2.50
 -13  11  -6   10.80    2.20
  13 -11   7   -2.40    2.50
 -13  11  -7    0.00    2.80
  13 -11   8   10.50    4.80
 -13  11  -8   16.70    4.20
  13  -9  -9    0.90    2.20
  13  -9  -8    6.00    1.50
  13  -9  -7   12.40    1.40
  13  -9  -6   -0.10    1.00
  13  -9  -5    1.70    1.00
  13  -9  -4   -1.30    1.00
  13  -9  -3    2.80    0.90
  13  -9  -2   41.40    2.10
  13  -9  -1    2.00    1.10
  13  -9   0    2.00    1.00
 -13   9   0    2.60    1.70
  13  -9   1  106.00    4.00
 -13   9  -1   95.30    5.60
  13  -9   2    6.10    1.40
 -13   9  -2    4.00    2.10
  13  -9   3   35.00    2.30
 -13   9  -3   26.70    2.30
  13  -9   4   19.20    2.10
 -13   9  -4   22.50    2.00
  13  -9   5   -0.40    1.50
 -13   9  -5    3.00    1.80
  13  -9   6   -1.50    2.30
 -13   9  -6   -1.00    1.80
  13  -9   7    9.40    3.10
 -13   9  -7    8.60    3.30
  13  -9   8    2.40    3.90
 -13   9  -8    6.80    3.50
  13  -7 -10    3.00    4.40
  13  -7  -9    3.40    2.20
  13  -7  -8    5.80    1.90
  13  -7  -7   11.10    1.50
  13  -7  -6    2.30    1.00
  13  -7  -5    2.50    1.00
  13  -7  -4    6.50    0.90
  13  -7  -3    0.30    0.60
  13  -7  -2   31.70    1.30
  13  -7  -1   10.70    0.70
  13  -7   0   -2.00    0.70
 -13   7   0    3.40    2.00
  13  -7   1   29.80    1.70
 -13   7  -1   31.70    3.10
  13  -7   2   11.90    1.40
 -13   7  -2   15.20    2.60
  13  -7   3   65.10    3.00
 -13   7  -3   65.60    2.90
  13  -7   4   17.30    3.30
 -13   7  -4   17.10    1.80
  13  -7   5    4.60    2.90
 -13   7  -5    4.10    1.60
  13  -7   6   -2.40    2.60
 -13   7  -6   -0.50    1.70
  13  -7   7    7.80    3.30
 -13   7  -7   10.00    2.40
  13  -7   8    5.00    3.50
 -13   7  -8    4.60    2.60
  13  -7   9   14.30    4.30
 -13   7  -9   14.10    5.30
  13  -5 -10   -3.90    3.50
  13  -5  -9   -0.30    2.00
  13  -5  -8   20.00    2.30
  13  -5  -7    1.50    1.40
  13  -5  -6    1.00    1.00
  13  -5  -5    0.90    0.80
  13  -5  -4   -0.60    0.80
  13  -5  -3   27.20    0.90
  13  -5  -2    7.90    1.40
  13  -5  -1    6.80    1.40
  13  -5   0   14.60    1.70
 -13   5   0   21.50    2.70
  13  -5   1   23.70    2.20
 -13   5  -1   26.00    3.10
  13  -5   2   40.90    4.20
 -13   5  -2   44.70    2.00
  13  -5   3    8.40    2.50
 -13   5  -3    5.70    1.20
  13  -5   4   21.80    3.00
 -13   5  -4   21.20    1.90
  13  -5   5    6.10    2.90
 -13   5  -5    1.60    1.50
  13  -5   6    4.30    2.70
 -13   5  -6   11.40    2.00
  13  -5   7   -5.90    2.60
 -13   5  -7   -0.70    1.80
  13  -5   8    9.70    3.30
 -13   5  -8    9.70    3.40
  13  -5   9    2.00    3.20
 -13   5  -9    7.20    4.90
  13  -3 -10    7.20    3.90
  13  -3  -9    1.10    1.90
  13  -3  -8    3.70    1.60
  13  -3  -7   38.50    2.60
  13  -3  -6    8.90    1.50
  13  -3  -5    1.90    1.00
  13  -3  -4   25.60    1.50
  13  -3  -3   84.70    5.00
  13  -3  -2    2.40    1.70
  13  -3  -1    4.40    1.70
  13  -3   0   78.70    4.70
 -13   3   0   67.90    4.20
  13  -3   1    9.10    1.50
 -13   3  -1   16.40    2.60
  13  -3   2   12.30    1.90
 -13   3  -2   17.40    1.20
  13  -3   3    4.60    2.30
 -13   3  -3    0.10    1.00
  13  -3   4   12.40    2.50
 -13   3  -4   13.50    1.50
  13  -3   5    5.60    2.90
 -13   3  -5    3.00    1.40
  13  -3   6   36.50    3.80
 -13   3  -6   37.90    2.90
  13  -3   7    2.20    2.60
 -13   3  -7    2.50    2.20
  13  -3   8    0.90    2.60
 -13   3  -8    1.30    3.00
  13  -3   9    4.10    3.50
 -13   3  -9   -1.20    3.90
  13  -1 -10    2.20    3.80
  13  -1  -9    4.50    2.00
  13  -1  -8   -2.50    2.10
  13  -1  -7   12.30    2.60
  13  -1  -6    6.70    1.70
  13  -1  -5  285.60    8.80
  13  -1  -4   -0.30    0.80
  13  -1  -3    1.70    1.50
  13  -1  -2   -1.10    1.80
  13  -1  -1   18.60    2.60
  13  -1   0   22.20    2.80
 -13   1   0   19.10    2.50
  13  -1   1   47.00    4.10
 -13   1  -1   57.00    4.10
  13  -1   2    9.80    2.30
 -13   1  -2    6.80    0.90
  13  -1   3    3.20    2.10
 -13   1  -3    1.40    1.00
  13  -1   4   12.60    3.00
 -13   1  -4   17.40    1.80
  13  -1   5   13.30    3.10
 -13   1  -5   18.50    1.90
  13  -1   6    3.50    2.30
 -13   1  -6    3.40    1.70
  13  -1   7   35.80    4.00
 -13   1  -7   43.00    3.30
  13  -1   8   -3.30    2.80
 -13   1  -8    1.30    2.90
  13  -1   9   -7.30    3.10
 -13   1  -9   -4.40    2.90
  13   1 -10   -0.10    2.30
  13   1  -9    2.40    2.70
  13   1  -8   -0.50    2.60
  13   1  -7    7.90    2.10
  13   1  -6    6.70    1.80
  13   1  -5  275.40   11.80
  13   1  -4    0.00    0.80
  13   1  -3   -0.40    2.00
  13   1  -2    2.80    2.20
  13   1  -1   24.60    2.70
  13   1   0   20.50    2.70
  13   1   1   49.70    3.60
 -13  -1  -1   48.00    3.80
  13   1   2    7.20    2.60
 -13  -1  -2    6.50    1.00
  13   1   3    2.70    2.30
 -13  -1  -3    0.20    1.00
 -13  -1  -4   12.00    1.70
 -13  -1  -5   14.70    1.90
  13   1   6    5.90    2.40
 -13  -1  -6    1.00    1.50
  13   1   7   46.80    4.70
 -13  -1  -7   47.30    3.30
  13   1   8    1.30    2.40
 -13  -1  -8   -1.30    2.80
  13   1   9    5.00    3.20
 -13  -1  -9   -4.10    2.90
  13   3 -10    2.70    3.20
  13   3  -9   -2.30    3.20
  13   3  -8    8.10    2.90
  13   3  -7   45.60    4.10
  13   3  -6    7.60    1.80
  13   3  -5    3.80    1.40
  13   3  -4   25.60    1.60
  13   3  -3   72.50    4.70
  13   3  -2    0.50    2.10
  13   3  -1    2.50    2.20
  13   3   0   70.10    4.80
  13   3   1    8.70    2.50
 -13  -3  -1    9.90    0.70
  13   3   2   22.20    3.00
 -13  -3  -2   17.90    1.40
  13   3   3   -1.20    2.20
 -13  -3  -3    3.40    1.20
  13   3   4   12.20    2.90
 -13  -3  -4   15.20    1.70
 -13  -3  -5    3.50    1.70
 -13  -3  -6   32.60    2.70
  13   3   7    4.90    2.90
 -13  -3  -7    0.90    2.60
  13   3   8    4.90    2.80
 -13  -3  -8    3.70    3.20
  13   3   9    3.80    3.20
 -13  -3  -9    0.60    3.00
  13   5 -10    0.70    4.10
  13   5  -9   -5.80    3.40
  13   5  -8   21.00    3.50
  13   5  -7   -4.20    2.10
  13   5  -6    1.10    1.70
  13   5  -5    0.10    1.40
 -13  -5   5    1.30    1.50
  13   5  -4   -0.20    1.10
 -13  -5   4    1.90    1.30
  13   5  -3   27.50    3.30
 -13  -5   3   31.50    2.10
  13   5  -2   12.70    2.90
 -13  -5   2   10.90    1.20
  13   5  -1    2.40    2.00
 -13  -5   1    4.50    0.80
  13   5   0   19.20    2.70
 -13  -5   0   16.40    1.30
  13   5   1   23.70    3.00
 -13  -5  -1   24.50    1.70
  13   5   2   45.60    4.50
 -13  -5  -2   41.80    2.10
  13   5   3    4.50    2.50
 -13  -5  -3    4.40    1.40
  13   5   4   21.80    3.40
 -13  -5  -4   19.80    1.90
 -13  -5  -5    3.70    1.50
 -13  -5  -6    0.30    1.80
 -13  -5  -7    3.10    2.80
  13   5   8   11.50    3.50
 -13  -5  -8   14.30    3.90
  13   5   9    5.90    3.40
 -13  -5  -9    0.20    3.00
  13   7 -10    1.10    3.90
  13   7  -9   -1.60    3.40
  13   7  -8    7.80    2.70
 -13  -7   8   10.90    2.80
  13   7  -7   12.30    2.80
  13   7  -6    1.90    1.90
 -13  -7   6   -2.20    1.90
  13   7  -5    1.60    1.50
 -13  -7   5    1.80    1.80
  13   7  -4   18.10    3.00
 -13  -7   4   10.40    1.80
  13   7  -3    5.20    2.40
 -13  -7   3   -1.10    1.20
  13   7  -2   31.50    3.60
 -13  -7   2   36.80    2.40
  13   7  -1   12.80    2.60
 -13  -7   1    8.60    1.30
  13   7   0    6.10    2.60
 -13  -7   0    2.30    1.10
  13   7   1   22.00    3.40
 -13  -7  -1   35.60    2.30
  13   7   2   12.20    2.90
 -13  -7  -2   12.20    2.50
  13   7   3   70.20    6.10
 -13  -7  -3   63.10    5.30
  13   7   4   12.70    3.70
 -13  -7  -4   12.50    1.80
  13   7   5    3.50    3.50
 -13  -7  -5    1.80    1.60
 -13  -7  -6   -5.00    2.00
 -13  -7  -7   11.70    2.90
 -13  -7  -8    2.60    3.50
  13   7   9    8.50    3.80
 -13  -7  -9   13.50    4.50
  13   9  -9    4.00    2.90
 -13  -9   9    2.20    4.30
  13   9  -8    6.40    3.40
 -13  -9   8   10.50    3.80
  13   9  -7   18.60    3.10
 -13  -9   7   14.30    2.80
  13   9  -6    2.70    2.20
 -13  -9   6    0.40    1.70
  13   9  -5    0.50    1.60
 -13  -9   5   -1.30    1.70
  13   9  -4    2.80    3.10
 -13  -9   4    1.60    1.60
  13   9  -3    2.80    2.90
 -13  -9   3    0.70    1.50
  13   9  -2   46.20    4.40
 -13  -9   2   45.00    3.00
  13   9  -1    4.00    2.60
 -13  -9   1    4.50    1.50
  13   9   0    2.00    2.30
 -13  -9   0    4.00    1.60
  13   9   1  104.90    7.00
 -13  -9  -1  106.50    5.50
  13   9   2    5.60    2.90
  13   9   3   26.10    4.00
 -13  -9  -3   30.40    3.90
  13   9   4   23.30    4.10
 -13  -9  -4   21.00    3.50
  13   9   5    5.50    3.80
 -13  -9  -5   -0.60    2.60
 -13  -9  -6    1.30    2.20
 -13  -9  -7   11.40    3.20
 -13  -9  -8    5.20    3.50
  13  11  -9    1.70    2.90
 -13 -11   9    3.30    3.80
  13  11  -8    4.00    2.10
 -13 -11   8    2.40    4.40
  13  11  -7   -0.50    2.30
 -13 -11   7   -0.20    2.40
  13  11  -6    1.60    2.10
 -13 -11   6    2.90    2.40
 -13 -11   5   20.20    3.00
  13  11  -4   14.60    3.30
 -13 -11   4   10.80    2.10
  13  11  -3   -0.60    3.10
 -13 -11   3    0.30    1.60
  13  11  -2   71.70    5.80
 -13 -11   2   49.70    3.80
  13  11  -1    9.30    2.80
 -13 -11   1    2.50    1.80
  13  11   0    8.60    2.90
 -13 -11   0   17.90    2.30
  13  11   1   41.40    4.90
 -13 -11  -1   41.20    3.40
  13  11   2    6.60    2.70
  13  11   3    7.00    2.90
 -13 -11  -3    2.80    2.50
  13  11   4   27.30    4.50
 -13 -11  -4   23.10    4.00
  13  11   5    3.30    3.80
 -13 -11  -5    3.70    3.90
  13  11   6    7.70    3.50
 -13 -11  -7    5.90    3.40
 -13 -11  -8   13.90    4.40
  13  13  -8    3.60    3.20
 -13 -13   8   -3.50    3.70
  13  13  -7    0.60    2.00
 -13 -13   7    0.20    3.00
 -13 -13   6    3.30    2.50
 -13 -13   5    4.30    2.40
  13  13  -4   10.30    3.50
 -13 -13   4   17.70    3.10
  13  13  -3   13.50    3.20
 -13 -13   3    7.40    2.10
  13  13  -2    4.00    2.90
 -13 -13   2    8.60    2.10
  13  13  -1    0.80    2.50
 -13 -13   1   -0.90    1.80
  13  13   0    7.10    2.90
 -13 -13   0    9.10    2.20
  13  13   1    8.70    3.00
 -13 -13  -1    6.40    2.20
  13  13   2   -3.30    2.60
  13  13   3    0.90    2.90
  13  13   4   19.60    4.90
 -13 -13  -4   27.60    4.80
  13  13   5    8.60    4.30
  13  13   6   19.50    4.80
  13  15  -8    0.00    3.60
  13  15  -7    4.00    2.70
 -13 -15   7   -5.40    3.70
 -13 -15   6   -0.10    3.10
 -13 -15   5   18.40    3.70
  13  15  -4    5.20    3.40
 -13 -15   4    1.00    2.40
  13  15  -3   -1.90    2.80
 -13 -15   3    3.60    2.20
  13  15  -2    3.20    3.10
 -13 -15   2    3.30    2.20
  13  15  -1    0.40    3.00
 -13 -15   1    3.40    2.50
  13  15   0    0.10    3.50
 -13 -15   0    3.40    2.30
  13  15   1    0.40    3.10
 -13 -15  -1   -1.60    2.30
  13  15   2   -2.60    3.10
 -13 -15  -2    4.70    2.80
  13  15   3    8.70    3.50
  13  15   4    5.30    3.60
  13  15   5    6.40    4.80
  13  15   6    3.90    2.90
  13  15   7    6.30    4.70
 -13 -17   6    8.60    3.30
 -13 -17   5   -2.30    2.80
  13  17  -4   -0.50    3.50
 -13 -17   4    4.00    3.00
  13  17  -3    4.00    3.30
 -13 -17   3   -2.30    2.40
  13  17  -2   -6.30    3.20
 -13 -17   2    0.10    2.40
  13  17  -1    7.30    4.20
 -13 -17   1    3.20    2.80
  13  17   0    9.10    3.90
 -13 -17   0    7.20    3.00
  13  17   1   12.90    3.90
 -13 -17  -1    3.60    3.00
  13  17   2    4.50    3.30
 -13 -17  -2    0.80    2.50
  13  17   3    6.20    4.70
  13  17   4   11.40    5.50
  13  17   5   12.80    5.50
  13  17   6   10.70    6.20
  13  19  -5   11.00    4.70
 -13 -19   5    1.10    4.00
  13  19  -4    1.50    3.60
 -13 -19   4   -1.30    3.00
  13  19  -3    0.90    3.50
 -13 -19   3   -2.40    2.70
  13  19  -2    5.40    4.60
 -13 -19   2   14.70    3.70
  13  19  -1    4.50    4.00
 -13 -19   1   -3.00    2.50
  13  19   0    2.10    3.80
 -13 -19   0    2.80    3.40
  13  19   1    4.20    5.10
 -13 -19  -1   -0.20    2.60
  13  19   2   14.50    4.70
 -13 -19  -2    6.30    3.60
  13  19   3   17.50    5.40
 -13 -19  -3    5.40    3.20
  13  19   4    2.40    4.80
  13  19   5    6.50    6.30
  13  21  -4   -4.80    4.50
  13  21  -3    2.50    5.40
  13  21  -2   23.60    5.70
 -13 -21   2   12.50    4.70
  13  21  -1    3.80    4.20
 -13 -21   1    1.60    4.30
  13  21   0    4.70    4.20
 -13 -21   0    1.40    4.40
  13  21   1   -0.80    4.30
  13  21   2   -4.40    6.10
  13  21   3    2.20    5.50
  14 -20  -4   -3.20    5.50
  14 -20  -3    2.30    4.80
  14 -20  -2    0.20    4.20
  14 -20  -1    0.50    3.90
  14 -20   0   -0.90    4.00
  14 -20   1   -0.50    5.20
  14 -20   2   -4.00    5.00
  14 -20   3   14.50    5.50
  14 -18  -6    2.50    5.20
  14 -18  -5    5.20    5.40
  14 -18  -4    4.30    3.90
  14 -18  -3  -10.10    3.40
  14 -18  -2    0.10    2.20
  14 -18  -1   -1.10    2.50
  14 -18   0   -0.50    2.30
  14 -18   1    7.70    2.30
 -14  18  -1   10.20    2.40
  14 -18   2    9.00    2.80
 -14  18  -2    6.90    2.70
  14 -18   3    8.80    4.90
 -14  18  -3   -0.30    2.80
  14 -18   4   11.20    5.60
 -14  18  -4    6.90    3.90
  14 -16  -7   -0.10    3.90
  14 -16  -6   12.90    5.60
  14 -16  -5   -1.20    4.20
  14 -16  -4   14.70    2.40
  14 -16  -3    5.00    2.00
  14 -16  -2    0.10    1.90
  14 -16  -1    3.60    2.20
  14 -16   0    8.00    2.30
  14 -16   1   -1.30    2.10
 -14  16  -1    2.80    1.90
  14 -16   2    7.30    2.00
 -14  16  -2   11.50    2.90
  14 -16   3   -1.80    2.30
 -14  16  -3   -4.90    2.80
  14 -16   4    4.90    2.50
 -14  16  -4   -3.00    2.80
  14 -16   5    6.80    5.10
 -14  16  -5    2.30    4.50
  14 -16   6   12.10    5.20
 -14  16  -6    8.90    3.80
  14 -14  -8    0.50    2.70
  14 -14  -7   -9.00    2.40
  14 -14  -6    7.90    4.40
  14 -14  -5   23.00    5.10
  14 -14  -4    5.70    1.90
  14 -14  -3   -0.20    1.50
  14 -14  -2   -2.10    1.80
  14 -14  -1   26.50    2.50
  14 -14   0   -0.70    1.70
 -14  14   0    3.50    1.60
  14 -14   1    5.40    1.60
 -14  14  -1   11.00    2.30
  14 -14   2    9.70    2.10
 -14  14  -2   17.70    3.20
  14 -14   3    5.40    1.90
 -14  14  -3    3.80    2.70
  14 -14   4    0.50    2.30
 -14  14  -4   -0.50    3.10
  14 -14   5   18.80    3.00
 -14  14  -5   14.90    2.70
  14 -14   6   -3.60    3.70
 -14  14  -6   -1.00    2.40
  14 -12  -8    3.50    4.00
  14 -12  -7    2.50    4.30
  14 -12  -6   -1.00    1.80
  14 -12  -5   14.10    3.80
  14 -12  -4   -1.10    1.50
  14 -12  -3   -0.50    1.40
  14 -12  -2   -0.30    1.30
  14 -12  -1   43.10    2.60
  14 -12   0    8.40    1.60
 -14  12   0   14.50    2.30
  14 -12   1   16.60    1.90
 -14  12  -1   18.40    2.80
  14 -12   2    2.60    1.50
 -14  12  -2    3.80    2.40
  14 -12   3    9.60    1.90
 -14  12  -3    9.60    2.80
  14 -12   4    1.10    1.70
 -14  12  -4    0.00    1.90
  14 -12   5   16.90    2.50
 -14  12  -5   16.40    2.40
  14 -12   6    2.60    2.10
 -14  12  -6    2.30    2.20
  14 -12   7   12.30    5.20
 -14  12  -7   10.40    3.40
  14 -10  -9    0.40    2.40
  14 -10  -8   -3.40    2.20
  14 -10  -7    3.60    1.90
  14 -10  -6    3.00    1.00
  14 -10  -5   -0.70    0.90
  14 -10  -4    4.50    1.20
  14 -10  -3   25.00    2.00
  14 -10  -2   12.20    1.40
  14 -10  -1   -0.40    1.10
  14 -10   0    8.40    1.20
 -14  10   0    9.50    2.30
  14 -10   1   16.10    1.70
 -14  10  -1   24.70    2.90
  14 -10   2   25.50    2.00
 -14  10  -2   26.60    3.30
  14 -10   3   33.10    2.50
 -14  10  -3   41.90    4.00
  14 -10   4   30.10    2.50
 -14  10  -4   26.10    2.30
  14 -10   5    5.50    2.00
 -14  10  -5    6.70    2.00
  14 -10   6    1.20    3.30
 -14  10  -6    3.20    2.10
  14 -10   7   10.00    3.90
 -14  10  -7    6.20    3.10
  14 -10   8    7.70    4.80
 -14  10  -8   -0.60    4.30
  14  -8  -9   -0.60    2.70
  14  -8  -8    8.80    1.60
  14  -8  -7   -1.30    1.20
  14  -8  -6    1.60    1.00
  14  -8  -5    2.30    1.10
  14  -8  -4    7.40    1.10
  14  -8  -3    7.60    0.70
  14  -8  -2   19.00    0.80
  14  -8  -1    1.20    0.60
  14  -8   0    4.30    0.80
 -14   8   0    8.40    2.00
  14  -8   1    0.30    0.90
 -14   8  -1    2.30    2.10
  14  -8   2  100.20    4.00
 -14   8  -2  103.40    6.50
  14  -8   3    3.40    3.00
 -14   8  -3    1.00    1.20
  14  -8   4   17.80    3.30
 -14   8  -4   22.20    2.10
  14  -8   5    1.30    2.40
 -14   8  -5   -0.50    1.70
  14  -8   6    0.50    3.20
 -14   8  -6    1.70    1.90
  14  -8   7    6.00    3.50
 -14   8  -7    5.30    2.90
  14  -8   8    2.10    4.40
 -14   8  -8   16.50    3.60
  14  -6  -9   12.50    2.50
  14  -6  -8    6.90    1.90
  14  -6  -7   16.00    1.60
  14  -6  -6    2.80    1.10
  14  -6  -5    3.50    0.90
  14  -6  -4   15.50    1.10
  14  -6  -3   21.70    1.90
  14  -6  -2    0.30    1.30
  14  -6  -1    3.80    1.50
  14  -6   0    5.80    1.70
 -14   6   0    4.10    1.80
  14  -6   1   10.20    2.80
 -14   6  -1    4.30    2.30
  14  -6   2   42.20    4.40
 -14   6  -2   32.90    3.20
  14  -6   3   27.30    3.70
 -14   6  -3   28.50    1.90
  14  -6   4   15.60    3.50
 -14   6  -4   13.00    1.80
  14  -6   5    2.80    3.10
 -14   6  -5    1.30    1.70
  14  -6   6    6.80    3.20
 -14   6  -6    5.50    1.80
  14  -6   7    1.90    3.40
 -14   6  -7    1.80    2.50
  14  -6   8    4.70    3.70
 -14   6  -8   -1.80    3.40
  14  -4 -10   -3.00    3.90
  14  -4  -9    3.80    2.30
  14  -4  -8   -0.30    1.60
  14  -4  -7   30.10    2.40
  14  -4  -6    5.50    1.10
  14  -4  -5   -0.70    0.90
  14  -4  -4    0.40    0.80
  14  -4  -3    1.10    1.40
  14  -4  -2    6.90    1.60
  14  -4  -1   54.80    3.00
  14  -4   0   27.20    2.20
 -14   4   0   27.70    3.10
  14  -4   1   27.60    2.40
 -14   4  -1   26.60    2.90
  14  -4   2    5.00    3.30
 -14   4  -2    0.80    2.30
  14  -4   3    4.60    2.50
 -14   4  -3    0.10    1.00
  14  -4   4    1.00    2.30
 -14   4  -4   -0.60    1.30
  14  -4   5   22.80    3.70
 -14   4  -5   29.70    2.60
  14  -4   6    3.10    2.90
 -14   4  -6    1.00    1.70
  14  -4   7    2.90    3.00
 -14   4  -7    2.50    2.60
  14  -4   8    3.00    3.70
 -14   4  -8    3.90    3.40
  14  -2 -10   -0.60    3.90
  14  -2  -9    0.20    2.00
  14  -2  -8    3.20    1.80
  14  -2  -7    8.80    1.60
  14  -2  -6   -0.20    1.30
  14  -2  -5    1.10    1.10
  14  -2  -4    8.80    0.80
  14  -2  -3    1.80    1.80
  14  -2  -2   15.10    2.40
  14  -2  -1    7.90    2.10
  14  -2   0    0.70    1.60
  14  -2   1   16.10    2.90
 -14   2  -1   13.30    2.60
  14  -2   2   -3.00    2.00
 -14   2  -2    4.80    1.00
  14  -2   3    3.90    2.50
 -14   2  -3    0.70    1.00
  14  -2   4   30.60    3.70
 -14   2  -4   26.50    2.00
  14  -2   5   41.40    4.40
 -14   2  -5   41.10    2.80
  14  -2   6    9.70    3.40
 -14   2  -6   18.50    2.30
  14  -2   7    4.70    3.00
 -14   2  -7    4.00    2.90
  14  -2   8    1.90    3.50
 -14   2  -8    8.60    3.30
  14  -2   9    3.50    3.80
 -14   2  -9    7.50    3.20
  14   0 -10   -6.90    3.80
  14   0  -9   -1.80    1.90
  14   0  -8   -1.50    2.40
  14   0  -7    0.10    1.90
  14   0  -6    3.70    1.90
  14   0  -5    1.90    1.00
  14   0  -4    0.60    0.70
  14   0  -3    2.30    2.20
  14   0  -2    5.10    1.80
  14   0  -1   -5.30    2.20
  14   0   0  112.00    6.40
  14   0   1    3.50    2.00
 -14   0  -1   -5.60    2.20
  14   0   2    4.10    2.20
 -14   0  -2    1.50    0.80
  14   0   3    0.10    2.30
 -14   0  -3    1.40    1.00
 -14   0  -4   14.20    1.60
  14   0   5    3.40    2.40
 -14   0  -5    0.50    1.40
  14   0   6   65.30    5.90
 -14   0  -6   63.80    3.80
  14   0   7    2.60    2.90
 -14   0  -7   -1.60    2.40
  14   0   8    2.50    3.20
 -14   0  -8    1.90    3.10
  14   0   9   -2.20    3.10
 -14   0  -9    3.80    3.90
  14   2 -10   -1.00    3.90
  14   2  -9    0.10    3.00
  14   2  -8    5.20    2.70
  14   2  -7    9.30    2.40
  14   2  -6    2.40    1.80
  14   2  -5    1.00    1.20
  14   2  -4    5.60    2.10
  14   2  -3   -4.90    1.90
  14   2  -2   20.20    3.10
  14   2  -1    7.80    2.50
  14   2   0    2.90    2.40
  14   2   1   10.80    2.60
 -14  -2  -1   13.30    2.60
  14   2   2    0.80    2.60
 -14  -2  -2   -0.20    0.80
  14   2   3   -1.20    2.70
 -14  -2  -3    2.20    1.10
  14   2   4   22.30    3.80
 -14  -2  -4   27.30    2.10
 -14  -2  -5   41.70    2.80
  14   2   6   19.70    3.70
 -14  -2  -6   10.30    2.10
  14   2   7    5.60    3.10
 -14  -2  -7    9.10    2.80
  14   2   8    3.60    3.00
 -14  -2  -8   -1.40    3.00
  14   2   9    2.90    3.60
 -14  -2  -9   11.40    4.20
  14   4  -9    2.30    3.30
  14   4  -8    2.50    2.80
  14   4  -7   37.20    3.50
  14   4  -6    4.80    2.00
  14   4  -5    1.60    1.20
  14   4  -4   -0.20    2.50
  14   4  -3    0.20    1.90
  14   4  -2    8.20    2.50
  14   4  -1   61.90    5.00
  14   4   0   36.30    3.60
  14   4   1   22.30    3.50
 -14  -4  -1   27.30    1.10
  14   4   2    2.60    2.40
 -14  -4  -2    2.40    1.10
  14   4   3    1.00    2.40
 -14  -4  -3   -0.50    1.20
  14   4   4   -1.50    2.60
 -14  -4  -4   -1.10    1.40
 -14  -4  -5   26.80    2.40
 -14  -4  -6   -1.90    1.80
  14   4   7    0.60    3.00
 -14  -4  -7    2.80    2.50
  14   4   8    6.90    3.20
 -14  -4  -8    5.50    2.90
  14   6  -9   13.60    3.60
  14   6  -8    6.90    2.90
  14   6  -7   22.90    3.20
  14   6  -6    0.50    1.90
  14   6  -5    3.90    1.70
 -14  -6   5    5.80    2.00
  14   6  -4   21.70    3.20
 -14  -6   4   16.30    1.90
  14   6  -3   26.90    3.80
 -14  -6   3   24.70    1.90
  14   6  -2    1.50    2.20
 -14  -6   2    1.90    0.90
  14   6  -1   10.40    3.10
 -14  -6   1    3.40    0.90
  14   6   0    7.40    2.50
 -14  -6   0    7.40    1.10
  14   6   1    4.50    2.50
 -14  -6  -1    3.30    1.30
  14   6   2   39.80    4.20
 -14  -6  -2   37.60    4.00
  14   6   3   27.70    4.00
 -14  -6  -3   30.20    2.20
  14   6   4   12.90    3.30
 -14  -6  -4   15.60    1.80
  14   6   5    6.50    3.80
 -14  -6  -5    1.60    1.70
 -14  -6  -6    7.60    2.60
 -14  -6  -7    2.40    2.40
  14   6   8    8.80    3.90
 -14  -6  -8    1.60    2.80
  14   8  -9    5.50    3.30
  14   8  -8   13.90    3.60
 -14  -8   8   13.80    4.00
  14   8  -7    2.10    2.20
 -14  -8   7   -2.30    2.40
  14   8  -6    3.50    1.80
 -14  -8   6    3.70    2.50
  14   8  -4   14.00    3.50
 -14  -8   4    5.50    1.60
  14   8  -3   10.10    3.50
 -14  -8   3   11.60    1.70
  14   8  -2   23.30    3.50
 -14  -8   2   23.10    2.10
  14   8  -1    1.70    2.40
 -14  -8   1    1.00    1.20
  14   8   0   15.90    3.40
 -14  -8   0    7.20    1.50
  14   8   1    2.60    2.30
 -14  -8  -1    2.60    1.40
  14   8   2   97.20    7.00
  14   8   3   -6.70    2.50
 -14  -8  -3    0.70    2.40
  14   8   4   16.10    3.70
 -14  -8  -4   17.10    2.10
  14   8   5    0.40    3.70
 -14  -8  -5    2.60    1.80
 -14  -8  -6    2.80    2.70
 -14  -8  -7   -1.10    2.60
 -14  -8  -8   15.70    3.70
  14  10  -9   -0.50    2.80
  14  10  -8   -0.70    3.00
  14  10  -7    3.20    2.40
 -14 -10   7    3.50    2.90
  14  10  -6    8.70    2.30
 -14 -10   6    2.30    2.30
 -14 -10   5    2.60    2.00
  14  10  -4    2.90    3.30
 -14 -10   4    4.30    2.00
  14  10  -3   27.40    3.70
 -14 -10   3   29.70    2.60
  14  10  -2   13.10    3.30
 -14 -10   2   14.70    2.10
  14  10  -1   -0.90    2.50
 -14 -10   1    4.00    1.50
  14  10   0   19.20    4.10
 -14 -10   0    6.90    1.80
  14  10   1   24.40    4.20
 -14 -10  -1   14.10    2.10
  14  10   2   24.30    4.30
  14  10   3   29.50    4.80
 -14 -10  -3   27.40    4.70
  14  10   4   26.00    4.20
 -14 -10  -4   22.50    4.80
  14  10   5   14.10    3.90
 -14 -10  -6    5.60    2.70
 -14 -10  -7   -0.40    2.80
 -14 -10  -8    1.80    3.60
  14  12  -8   -0.30    3.20
 -14 -12   8    5.30    4.00
  14  12  -7    4.60    2.80
 -14 -12   7   -2.50    2.80
 -14 -12   6    0.10    2.50
  14  12  -5   14.60    3.50
 -14 -12   5    9.80    2.70
  14  12  -4   -0.10    2.90
 -14 -12   4   -1.60    1.90
  14  12  -3   -3.60    2.80
 -14 -12   3   -0.40    1.70
  14  12  -2   -6.20    2.60
 -14 -12   2    0.70    1.50
  14  12  -1   49.00    5.40
 -14 -12   1   44.30    3.60
  14  12   0   10.80    3.10
 -14 -12   0   11.60    2.40
  14  12   1   21.50    4.30
 -14 -12  -1   20.80    2.60
  14  12   2   10.30    3.90
  14  12   3   11.60    3.70
  14  12   4   -5.40    3.00
 -14 -12  -4   -4.90    3.10
  14  12   5   19.50    4.80
  14  12   6   12.80    5.30
 -14 -12  -7   24.60    4.60
  14  14  -8   -1.70    3.50
 -14 -14   8    1.30    3.80
 -14 -14   7   -2.50    3.50
 -14 -14   6   -5.60    2.80
  14  14  -5    3.80    3.60
 -14 -14   5    3.00    2.60
  14  14  -4    3.70    3.40
 -14 -14   4    3.50    2.20
  14  14  -3   -1.00    3.10
 -14 -14   3    5.50    2.20
  14  14  -2    0.60    2.90
 -14 -14   2   -2.90    1.90
  14  14  -1   28.60    4.30
 -14 -14   1   33.40    3.40
  14  14   0   -3.30    4.00
 -14 -14   0   -0.60    2.00
  14  14   1    8.00    3.30
 -14 -14  -1    6.70    2.40
  14  14   2   10.00    4.30
 -14 -14  -2    9.00    2.90
  14  14   3    2.20    3.40
  14  14   4   -1.40    3.10
  14  14   5   13.50    5.50
  14  14   6   -1.90    5.60
 -14 -16   7    1.10    3.70
 -14 -16   6   -0.50    3.00
  14  16  -5    0.70    3.60
 -14 -16   5    0.50    2.50
  14  16  -4   11.20    4.00
 -14 -16   4   14.80    3.60
  14  16  -3   -4.60    3.20
 -14 -16   3    3.50    2.50
  14  16  -2    4.40    4.20
 -14 -16   2   -2.10    2.20
  14  16  -1    5.40    3.70
 -14 -16   1   -2.60    2.60
  14  16   0   -3.50    4.40
 -14 -16   0    5.20    2.80
  14  16   1    3.40    3.60
 -14 -16  -1    6.10    2.90
  14  16   2   15.90    4.20
 -14 -16  -2   11.40    3.30
  14  16   3    1.60    4.50
  14  16   4    0.70    3.70
  14  16   5    6.20    5.30
  14  16   6    5.10    5.40
  14  18  -5    0.60    4.20
 -14 -18   5   -7.70    3.40
  14  18  -4    8.30    4.10
 -14 -18   4    3.00    3.60
  14  18  -3    5.10    4.10
 -14 -18   3    3.00    3.30
  14  18  -2   -3.10    3.60
 -14 -18   2   -4.80    2.90
  14  18  -1    5.10    4.00
 -14 -18   1   -0.20    3.00
  14  18   0    4.50    5.00
 -14 -18   0   -3.50    2.90
  14  18   1    8.90    4.20
 -14 -18  -1    4.30    3.30
  14  18   2    5.50    4.00
 -14 -18  -2    1.50    2.80
  14  18   3    2.20    5.10
 -14 -18  -3   -0.90    3.50
  14  18   4   14.80    5.70
  14  20  -4    3.70    4.70
  14  20  -3    1.50    4.50
 -14 -20   3    4.50    4.00
  14  20  -2    2.40    4.40
 -14 -20   2    2.90    3.20
  14  20  -1  -11.60    5.20
 -14 -20   1   -1.10    3.30
  14  20   0    6.00    4.40
 -14 -20   0    4.40    3.70
  14  20   1    6.60    4.70
 -14 -20  -1    4.80    3.50
  14  20   2   11.00    6.20
 -14 -20  -2   -6.40    4.50
  14  20   3   15.50    7.20
  15 -19  -4   -1.80    4.80
  15 -19  -3   30.60    5.80
  15 -19  -2    4.50    5.20
  15 -19  -1   10.00    5.50
  15 -19   0    7.20    4.40
  15 -19   1    7.60    5.30
  15 -19   2   19.10    5.90
  15 -17  -5   12.70    5.60
  15 -17  -4    0.00    4.90
  15 -17  -3   12.40    4.70
  15 -17  -2   23.40    4.90
  15 -17  -1   13.10    4.50
  15 -17   0    5.80    4.60
  15 -17   1    4.60    3.90
 -15  17  -1   17.70    2.80
  15 -17   2    8.00    4.00
 -15  17  -2    1.20    2.40
  15 -17   3    7.20    4.90
 -15  17  -3    0.40    2.60
  15 -17   4    8.20    5.60
 -15  17  -4    5.10    4.00
  15 -15  -7    3.30    4.20
  15 -15  -6   -2.30    5.00
  15 -15  -5   29.50    5.50
  15 -15  -4   10.00    4.50
  15 -15  -3   -0.30    1.90
  15 -15  -2    7.60    2.10
  15 -15  -1   34.40    3.00
  15 -15   0   13.20    2.30
  15 -15   1   26.90    2.60
 -15  15  -1   26.70    3.10
  15 -15   2   -0.10    1.90
 -15  15  -2   -2.70    2.40
  15 -15   3    0.90    3.30
 -15  15  -3   -0.50    2.70
  15 -15   4   -0.80    4.20
 -15  15  -4    3.30    3.10
  15 -15   5   23.20    6.10
 -15  15  -5   21.80    5.60
  15 -13  -7    0.20    4.70
  15 -13  -6   15.00    4.80
  15 -13  -5   -1.80    3.70
  15 -13  -4    9.10    1.90
  15 -13  -3    6.30    1.90
  15 -13  -2   -0.10    1.50
  15 -13  -1    9.40    1.80
  15 -13   0   46.40    2.90
  15 -13   1    0.80    1.70
 -15  13  -1    0.10    2.00
  15 -13   2   13.60    2.10
 -15  13  -2   10.00    2.80
  15 -13   3    1.10    1.80
 -15  13  -3    0.00    2.80
  15 -13   4   -0.10    2.30
 -15  13  -4    4.00    3.20
  15 -13   5    0.00    3.30
 -15  13  -5    0.20    2.10
  15 -13   6   21.80    5.20
 -15  13  -6   21.80    4.10
  15 -11  -8    6.60    4.20
  15 -11  -7   -2.60    2.00
  15 -11  -6    4.00    2.20
  15 -11  -5   10.40    1.90
  15 -11  -4    0.70    1.00
  15 -11  -3    2.30    1.40
  15 -11  -2   22.40    1.90
  15 -11  -1    3.50    1.20
  15 -11   0   17.30    1.70
  15 -11   1   13.10    1.70
 -15  11  -1   14.40    2.80
  15 -11   2    4.20    1.50
 -15  11  -2    4.00    2.60
  15 -11   3    1.10    1.60
 -15  11  -3   -4.00    2.20
  15 -11   4    7.30    1.90
 -15  11  -4   10.50    2.00
  15 -11   5    2.30    2.20
 -15  11  -5    1.10    1.90
  15 -11   6    5.90    4.70
 -15  11  -6    8.30    3.20
  15 -11   7    0.70    5.00
 -15  11  -7    5.10    3.80
  15  -9  -8    1.00    2.20
  15  -9  -7    0.90    1.90
  15  -9  -6    2.00    1.10
  15  -9  -5    1.00    1.10
  15  -9  -4   -0.30    0.80
  15  -9  -3   14.30    0.90
  15  -9  -2   12.70    1.00
  15  -9  -1    2.40    2.50
  15  -9   0    0.40    0.80
 -15   9   0   -2.60    1.70
  15  -9   1    4.70    1.10
 -15   9  -1   12.00    2.50
  15  -9   2   -6.90    3.20
 -15   9  -2    0.10    2.40
  15  -9   3   71.70    7.10
 -15   9  -3   91.20    7.20
  15  -9   4   -2.30    2.90
 -15   9  -4    3.10    1.50
  15  -9   5    2.10    3.00
 -15   9  -5    4.00    1.90
  15  -9   6    1.80    3.90
 -15   9  -6    2.60    2.10
  15  -9   7    2.80    3.80
 -15   9  -7    3.10    2.80
  15  -7  -9   19.20    4.80
  15  -7  -8   -0.20    2.30
  15  -7  -7    9.00    1.60
  15  -7  -6   -0.50    1.10
  15  -7  -5   -0.80    1.00
  15  -7  -4    6.20    0.70
  15  -7  -3   14.50    1.80
  15  -7  -2   -0.60    1.30
  15  -7  -1   10.10    2.00
  15  -7   0   -2.00    2.80
 -15   7   0    3.90    2.10
  15  -7   1    1.20    3.10
 -15   7  -1   -0.40    2.20
  15  -7   2   27.80    4.50
 -15   7  -2   22.20    3.40
  15  -7   3   65.20    5.80
 -15   7  -3   59.90    2.80
  15  -7   4   17.60    3.50
 -15   7  -4   19.10    2.10
  15  -7   5    8.40    3.10
 -15   7  -5   14.00    2.30
  15  -7   6   -0.50    3.40
 -15   7  -6    2.30    1.80
  15  -7   7   -3.60    3.90
 -15   7  -7    2.10    2.60
  15  -5  -9    2.00    2.30
  15  -5  -8    4.90    1.60
  15  -5  -7    9.90    1.50
  15  -5  -6   -0.80    1.10
  15  -5  -5    8.50    1.20
  15  -5  -4   14.20    1.90
  15  -5  -3    1.50    1.50
  15  -5  -2   25.70    2.30
  15  -5  -1    2.00    1.80
  15  -5   0    1.20    1.70
  15  -5   1   13.60    1.90
 -15   5  -1   14.00    2.80
  15  -5   2   71.80    5.70
 -15   5  -2   64.80    4.80
  15  -5   3   14.90    3.00
 -15   5  -3   19.10    1.60
  15  -5   4   38.30    4.80
 -15   5  -4   38.80    2.60
  15  -5   5   13.50    3.70
 -15   5  -5    6.30    1.60
  15  -5   6   -2.40    3.20
 -15   5  -6   -1.70    1.60
  15  -5   7    8.20    3.90
 -15   5  -7    4.40    2.80
  15  -5   8    2.70    4.00
 -15   5  -8    4.30    3.90
  15  -3  -9   -0.70    2.60
  15  -3  -8   -1.40    2.90
  15  -3  -7    8.90    1.50
  15  -3  -6   20.90    1.60
  15  -3  -5    7.80    1.10
  15  -3  -4    1.40    1.90
  15  -3  -3   21.30    2.90
  15  -3  -2    6.30    2.20
  15  -3  -1    0.30    2.00
  15  -3   0   47.60    2.80
  15  -3   1    7.60    1.90
 -15   3  -1    8.20    2.80
  15  -3   2   10.90    2.10
 -15   3  -2   14.10    2.70
  15  -3   3   25.40    3.90
 -15   3  -3   25.90    1.70
  15  -3   4    7.00    2.90
 -15   3  -4    8.50    1.50
  15  -3   5    1.60    3.20
 -15   3  -5    0.10    1.30
  15  -3   6   21.10    4.00
 -15   3  -6   13.30    2.10
  15  -3   7    3.90    3.40
 -15   3  -7   -1.70    2.50
  15  -3   8   10.00    3.90
 -15   3  -8    0.80    3.50
  15  -1  -9    3.70    2.30
  15  -1  -8    1.70    1.80
  15  -1  -7   10.90    2.40
  15  -1  -6   13.60    1.70
  15  -1  -5    0.90    0.90
  15  -1  -4    3.20    1.80
  15  -1  -3    9.60    2.40
  15  -1  -2    0.60    2.20
  15  -1  -1   15.30    2.90
  15  -1   0   18.50    2.70
  15  -1   1    5.40    2.30
 -15   1  -1   16.50    3.00
  15  -1   2    7.30    2.70
 -15   1  -2   10.80    2.60
  15  -1   3    1.30    2.40
 -15   1  -3    0.80    1.00
  15  -1   4    3.40    3.20
 -15   1  -4    5.70    1.30
  15  -1   5    8.90    3.00
 -15   1  -5   13.40    1.90
  15  -1   6    5.50    3.10
 -15   1  -6    4.60    2.30
  15  -1   7   19.80    3.90
 -15   1  -7   13.10    3.00
  15  -1   8   -6.70    3.90
 -15   1  -8    3.20    3.20
  15   1  -9   -3.60    3.50
  15   1  -8    7.70    3.00
  15   1  -7   10.00    2.30
  15   1  -6   10.40    1.80
  15   1  -5   -0.50    1.00
  15   1  -4    0.30    2.40
  15   1  -3    7.80    2.70
  15   1  -2    2.10    2.00
  15   1  -1   14.40    3.20
  15   1   0   12.10    3.10
  15   1   1    7.00    2.60
 -15  -1  -1    0.10    2.70
  15   1   2    6.10    2.50
 -15  -1  -2    9.20    0.80
  15   1   3   -2.10    2.60
 -15  -1  -3   -1.20    1.00
 -15  -1  -4    7.90    1.60
  15   1   5   15.80    3.30
 -15  -1  -5   10.00    1.90
  15   1   6    2.60    2.60
 -15  -1  -6    0.60    2.50
  15   1   7    9.90    3.80
 -15  -1  -7   12.30    3.20
  15   1   8   14.70    4.30
 -15  -1  -8    2.50    2.50
  15   3  -9    3.80    3.40
  15   3  -8    0.80    2.90
  15   3  -7    9.10    2.50
  15   3  -6   22.40    2.00
  15   3  -5    5.90    1.30
  15   3  -4    1.10    2.60
  15   3  -3   23.90    3.30
  15   3  -2    6.10    2.40
  15   3  -1   -3.20    2.10
  15   3   0   48.70    4.60
  15   3   1   -0.70    2.80
  15   3   2   12.40    3.30
 -15  -3  -2   10.60    1.20
  15   3   3   27.80    3.70
 -15  -3  -3   26.70    1.90
  15   3   4   11.90    3.70
 -15  -3  -4   10.90    1.70
 -15  -3  -5   -1.90    1.50
 -15  -3  -6   19.60    3.20
  15   3   7   -0.40    3.20
 -15  -3  -7   -0.90    2.50
  15   3   8    4.00    3.60
 -15  -3  -8    0.20    3.10
  15   5  -9    4.00    3.60
  15   5  -8   12.70    3.10
  15   5  -7   15.20    3.00
  15   5  -6   -2.30    1.60
  15   5  -5    7.50    2.80
  15   5  -4   20.90    3.40
  15   5  -3   -1.40    2.10
  15   5  -2   26.90    3.50
  15   5  -1   -0.10    2.80
  15   5   0    3.90    3.00
 -15  -5   0    3.90    0.60
  15   5   1   12.40    3.10
 -15  -5  -1   16.80    1.00
  15   5   2   72.70    6.00
 -15  -5  -2   68.90    3.10
  15   5   3   15.20    4.00
 -15  -5  -3   17.90    1.70
  15   5   4   34.70    4.70
 -15  -5  -4   31.90    2.50
 -15  -5  -5    5.80    1.90
 -15  -5  -6   -0.20    2.40
 -15  -5  -7   -2.10    2.90
  15   5   8    8.80    3.80
 -15  -5  -8    5.80    3.10
  15   7  -9   15.70    4.30
  15   7  -8    0.40    3.70
  15   7  -7   15.30    2.60
  15   7  -6   -1.50    1.80
 -15  -7   6    0.00    1.80
  15   7  -5   -5.90    3.20
 -15  -7   5   -0.90    1.80
  15   7  -4    8.50    3.00
 -15  -7   4   10.40    1.80
  15   7  -3   13.80    3.00
 -15  -7   3   14.00    1.70
  15   7  -2    1.20    2.40
 -15  -7   2    2.40    1.00
  15   7  -1   10.60    3.00
 -15  -7   1   11.40    1.30
  15   7   0   -0.80    3.00
 -15  -7   0   -0.50    1.00
  15   7   1    1.60    3.40
 -15  -7  -1    4.30    1.40
  15   7   2   24.70    3.70
  15   7   3   52.40    5.30
 -15  -7  -3   51.70    3.20
  15   7   4   13.80    4.40
 -15  -7  -4   18.60    2.20
  15   7   5    8.80    3.90
 -15  -7  -5   13.30    2.80
 -15  -7  -6    3.20    2.30
 -15  -7  -7   -2.00    2.30
  15   9  -8   -0.20    3.00
  15   9  -7    4.70    2.30
 -15  -9   7    1.90    2.70
 -15  -9   6    1.20    2.20
  15   9  -5    3.20    3.10
 -15  -9   5    3.60    1.90
  15   9  -4    5.30    3.50
 -15  -9   4   -0.10    1.50
  15   9  -3   13.80    3.40
 -15  -9   3   17.40    2.10
  15   9  -2    9.40    2.80
 -15  -9   2   12.50    1.80
  15   9  -1    4.20    3.30
 -15  -9   1    2.20    1.30
  15   9   0    2.70    2.80
 -15  -9   0   -0.90    1.50
  15   9   1   13.60    3.20
 -15  -9  -1    5.00    1.60
  15   9   2    6.40    3.80
  15   9   3   89.20    7.20
 -15  -9  -3   77.10    7.50
  15   9   4    7.20    4.10
 -15  -9  -4    6.10    2.00
  15   9   5   -0.90    3.20
 -15  -9  -5    2.40    2.40
 -15  -9  -6    0.90    2.90
 -15  -9  -7   -0.20    2.80
 -15 -11   8   -0.10    3.10
  15  11  -7   -1.40    2.50
 -15 -11   7   -2.80    3.30
 -15 -11   6    1.40    2.30
  15  11  -5    8.80    3.50
 -15 -11   5    4.80    2.30
  15  11  -4   11.40    3.60
 -15 -11   4    1.90    2.10
  15  11  -3    5.40    3.10
 -15 -11   3    2.00    1.70
  15  11  -2   29.50    4.50
 -15 -11   2   23.00    2.60
  15  11  -1    1.70    3.50
 -15 -11   1    3.30    1.60
  15  11   0   14.70    3.50
 -15 -11   0   21.50    2.60
  15  11   1   15.70    4.10
 -15 -11  -1   15.00    2.30
  15  11   2    2.40    2.90
 -15 -11  -2    1.80    1.80
  15  11   3    0.60    3.90
  15  11   4    5.70    3.60
  15  11   5    8.40    4.90
 -15 -11  -6    3.30    3.30
 -15 -11  -7   -6.00    4.30
 -15 -13   7   -0.20    3.30
 -15 -13   6    5.70    2.70
  15  13  -5    3.20    3.60
 -15 -13   5    0.40    2.40
  15  13  -4    7.60    4.30
 -15 -13   4    6.60    2.40
  15  13  -3    6.30    3.40
 -15 -13   3    7.40    2.20
  15  13  -2   -3.40    3.20
 -15 -13   2   -1.60    2.00
  15  13  -1    7.30    3.40
 -15 -13   1    8.00    2.20
  15  13   0   49.10    5.70
 -15 -13   0   55.20    4.30
  15  13   1    5.40    3.20
 -15 -13  -1   -1.30    2.00
  15  13   2   11.00    3.90
 -15 -13  -2   11.40    2.60
  15  13   3    1.70    4.30
  15  13   4    1.20    3.60
  15  13   5   -6.50    3.90
  15  13   6   19.50    6.70
 -15 -15   7    5.00    3.80
  15  15  -6    7.60    4.40
 -15 -15   6    2.50    3.40
  15  15  -5   13.70    4.40
 -15 -15   5   23.10    4.00
  15  15  -4    4.60    4.00
 -15 -15   4   12.40    3.10
  15  15  -3    2.10    3.40
 -15 -15   3    2.50    2.40
  15  15  -2    5.50    4.10
 -15 -15   2    9.40    2.60
  15  15  -1   29.40    5.10
 -15 -15   1   33.90    3.90
  15  15   0   26.50    5.00
 -15 -15   0   12.20    3.00
  15  15   1   22.60    4.70
 -15 -15  -1   18.60    3.50
  15  15   2   -0.80    4.30
 -15 -15  -2    4.30    2.80
  15  15   3    2.70    3.90
  15  15   4    5.60    4.30
  15  15   5   19.80    6.50
  15  17  -5    7.20    4.60
 -15 -17   5    6.80    3.80
  15  17  -4    4.10    4.00
 -15 -17   4   -5.70    3.30
  15  17  -3    5.80    5.00
 -15 -17   3    2.60    3.00
  15  17  -2   20.80    5.20
 -15 -17   2   20.90    4.10
  15  17  -1   10.90    4.70
 -15 -17   1    5.60    3.40
  15  17   0    1.40    4.30
 -15 -17   0    0.50    3.00
  15  17   1    4.70    3.90
 -15 -17  -1    9.60    3.70
  15  17   2    3.10    4.10
 -15 -17  -2   -6.10    3.00
  15  17   3    0.00    5.20
 -15 -17  -3    0.50    3.50
  15  17   4   -0.10    6.20
  15  19  -4    4.20    4.90
 -15 -19   4    0.80    3.00
  15  19  -3   26.10    5.80
 -15 -19   3   17.80    4.70
  15  19  -2    6.90    5.50
 -15 -19   2    8.80    4.00
  15  19  -1    4.20    4.30
 -15 -19   1    2.70    3.90
  15  19   0    9.10    5.50
 -15 -19   0    6.60    4.10
  15  19   1    0.80    4.50
 -15 -19  -1    2.30    3.90
  15  19   2    8.20    5.20
 -15 -19  -2    8.20    4.30
  16 -18  -3    4.80    4.40
  16 -18  -2    5.00    5.20
  16 -18  -1    1.60    5.20
  16 -18   0   -1.80    3.90
  16 -18   1    9.50    5.50
  16 -18   2    8.50    5.60
  16 -16  -5    3.20    5.50
  16 -16  -4    6.50    4.40
  16 -16  -3  -10.30    3.80
  16 -16  -2    6.60    3.90
  16 -16  -1    0.00    3.50
  16 -16   0   17.00    4.60
  16 -16   1    4.70    4.00
 -16  16  -1   -5.20    2.50
  16 -16   2    7.40    4.10
 -16  16  -2    5.50    3.00
  16 -16   3   -2.60    5.00
 -16  16  -3   -1.30    3.10
  16 -16   4   -3.50    5.40
 -16  16  -4   -2.10    3.20
  16 -14  -6    5.10    4.20
  16 -14  -5   11.90    5.40
  16 -14  -4   -5.20    3.20
  16 -14  -3   -0.10    4.00
  16 -14  -2    2.90    3.70
  16 -14  -1    6.90    3.50
  16 -14   0    4.80    4.70
  16 -14   1   16.20    5.10
 -16  14  -1   17.30    3.30
  16 -14   2    9.30    4.70
 -16  14  -2   -1.90    2.40
  16 -14   3    4.00    3.70
 -16  14  -3   -2.10    3.00
  16 -14   4   -7.30    3.60
 -16  14  -4    3.30    3.50
  16 -14   5   -3.60    5.40
 -16  14  -5    8.40    4.70
  16 -12  -7    4.50    4.60
  16 -12  -6    4.00    4.30
  16 -12  -5   -0.40    3.00
  16 -12  -4    3.50    1.70
  16 -12  -3   -0.10    3.20
  16 -12  -2    1.70    1.30
  16 -12  -1   11.80    1.50
  16 -12   0    2.40    1.30
  16 -12   1   13.70    1.80
 -16  12  -1   21.60    3.40
  16 -12   2   -4.20    3.10
 -16  12  -2    5.40    2.90
  16 -12   3    7.80    4.30
 -16  12  -3    0.00    3.10
  16 -12   4   -5.80    4.20
 -16  12  -4    5.90    3.70
  16 -12   5    6.20    5.20
 -16  12  -5   -1.30    2.30
  16 -12   6    4.90    4.40
 -16  12  -6    2.90    3.60
  16 -10  -8   -5.30    4.30
  16 -10  -7    3.90    4.40
  16 -10  -6    7.40    3.90
  16 -10  -5    1.10    1.60
  16 -10  -4    6.30    0.90
  16 -10  -3   30.70    1.30
  16 -10  -2    5.90    3.60
  16 -10  -1   -5.80    3.50
  16 -10   0   17.90    4.50
  16 -10   1   -2.50    3.40
 -16  10  -1   -0.50    2.30
  16 -10   2   18.10    3.80
 -16  10  -2   12.10    3.20
  16 -10   3   25.90    4.90
 -16  10  -3   26.80    4.00
  16 -10   4   -1.00    3.40
 -16  10  -4    3.70    3.50
  16 -10   5    3.40    5.70
 -16  10  -5   -4.10    2.10
  16 -10   6    0.00    4.90
 -16  10  -6   11.10    3.00
  16  -8  -8   20.10    5.10
  16  -8  -7    0.30    3.80
  16  -8  -6    1.00    1.20
  16  -8  -5    0.00    1.00
  16  -8  -4   -0.10    0.60
  16  -8  -3    3.90    1.80
  16  -8  -2   21.20    2.20
  16  -8  -1   -4.10    3.40
  16  -8   0    9.90    3.20
  16  -8   1    1.00    3.60
 -16   8  -1    4.90    2.60
  16  -8   2    8.00    3.20
 -16   8  -2    3.00    3.00
  16  -8   3   -2.20    2.80
 -16   8  -3    3.70    3.30
  16  -8   4   38.80    5.40
 -16   8  -4   30.10    2.40
  16  -8   5   -2.60    2.90
 -16   8  -5    1.10    1.90
  16  -8   6    8.50    4.40
 -16   8  -6    0.20    2.20
  16  -8   7    1.20    3.80
 -16   8  -7    1.10    3.20
  16  -6  -8    1.60    4.10
  16  -6  -7    0.70    1.30
  16  -6  -6   -1.10    1.20
  16  -6  -5    0.50    0.90
  16  -6  -4   -1.80    1.60
  16  -6  -3    2.50    1.60
  16  -6  -2    6.30    1.90
  16  -6  -1    2.80    1.70
  16  -6   0    0.90    1.60
  16  -6   1    5.20    2.80
 -16   6  -1    0.20    2.40
  16  -6   2   18.80    4.40
 -16   6  -2   19.70    3.00
  16  -6   3   22.90    4.60
 -16   6  -3   23.30    3.50
  16  -6   4   24.70    4.30
 -16   6  -4   16.80    2.00
  16  -6   5   -0.50    3.50
 -16   6  -5    0.30    1.70
  16  -6   6    1.60    3.60
 -16   6  -6    0.70    2.20
  16  -6   7   -0.20    4.20
 -16   6  -7   -3.20    2.50
  16  -4  -9   -3.80    4.40
  16  -4  -8   -0.90    2.20
  16  -4  -7    2.10    1.30
  16  -4  -6    0.70    1.20
  16  -4  -5    5.40    0.90
  16  -4  -4   -0.10    1.60
  16  -4  -3    5.00    1.70
  16  -4  -2   12.40    2.00
  16  -4  -1   20.20    2.20
  16  -4   0   -1.00    1.70
  16  -4   1   17.00    2.50
 -16   4  -1   20.80    2.80
  16  -4   2    2.10    2.70
 -16   4  -2    5.40    2.80
  16  -4   3    9.30    3.70
 -16   4  -3   14.80    1.40
  16  -4   4    1.80    3.10
 -16   4  -4    3.30    1.30
  16  -4   5   17.50    4.20
 -16   4  -5   14.00    2.10
  16  -4   6   -2.30    3.60
 -16   4  -6    3.10    2.20
  16  -4   7    1.10    4.10
 -16   4  -7    1.70    3.10
  16  -2  -9    0.90    3.80
  16  -2  -8    4.30    2.20
  16  -2  -7    2.20    1.40
  16  -2  -6    1.40    1.30
  16  -2  -5   12.20    1.00
  16  -2  -4   -0.40    2.10
  16  -2  -3   -1.40    2.10
  16  -2  -2   12.90    2.90
  16  -2  -1   -1.80    2.20
  16  -2   0   15.80    3.00
  16  -2   1   46.80    4.70
 -16   2  -1   54.40    5.10
  16  -2   2   10.00    2.00
 -16   2  -2   10.90    3.00
  16  -2   3   -0.30    2.90
 -16   2  -3    2.60    1.00
  16  -2   4   -0.30    2.70
 -16   2  -4    2.00    1.40
  16  -2   5    4.40    3.10
 -16   2  -5    3.10    1.50
  16  -2   6    0.60    2.90
 -16   2  -6    0.60    2.40
  16  -2   7    3.10    4.00
 -16   2  -7    1.80    2.90
  16   0  -9    1.90    3.90
  16   0  -8   -0.90    2.20
  16   0  -7    3.00    1.70
  16   0  -6   15.40    3.00
  16   0  -5    0.20    2.70
  16   0  -4   15.10    3.00
  16   0  -3    2.30    2.40
  16   0  -2   20.50    3.30
  16   0  -1   -0.90    2.40
  16   0   0   97.80    6.80
  16   0   1    1.20    2.20
 -16   0  -1    1.40    2.30
  16   0   2    6.70    3.10
 -16   0  -2   12.40    3.30
  16   0   3    0.60    2.50
 -16   0  -3    1.40    0.90
  16   0   4    3.80    3.00
 -16   0  -4    6.30    1.40
  16   0   5   -0.30    2.70
 -16   0  -5   -0.40    1.60
  16   0   6   38.50    5.10
 -16   0  -6   32.90    3.70
  16   0   7   -1.70    3.70
 -16   0  -7   -2.10    2.60
  16   2  -7    3.50    1.90
  16   2  -6    0.80    3.00
  16   2  -5   17.10    3.30
  16   2  -4    1.70    2.80
  16   2  -3    0.10    2.00
  16   2  -2   12.70    3.00
  16   2  -1   -2.00    2.60
  16   2   0   20.60    3.50
  16   2   1   51.00    5.10
  16   2   2   12.00    3.10
 -16  -2  -2   12.50    3.00
  16   2   3    3.10    3.30
 -16  -2  -3    1.60    1.00
 -16  -2  -4    1.30    1.30
 -16  -2  -5    3.10    2.10
  16   2   6   -1.30    2.90
 -16  -2  -6    3.70    2.40
  16   2   7    3.60    3.90
 -16  -2  -7   -1.40    2.60
  16   4  -8    3.20    2.60
  16   4  -7    0.80    2.20
  16   4  -6   -1.20    2.60
  16   4  -5    4.00    2.70
  16   4  -4    0.90    2.70
  16   4  -3    9.70    2.70
  16   4  -2   12.90    3.10
  16   4  -1   14.90    2.90
  16   4   0    1.70    2.90
  16   4   1   14.00    3.60
  16   4   2   -0.90    2.30
 -16  -4  -2   -0.80    0.60
  16   4   3   11.80    3.80
 -16  -4  -3   13.40    1.60
  16   4   4    7.50    4.10
 -16  -4  -4    3.40    1.50
 -16  -4  -5   18.20    2.70
 -16  -4  -6    4.10    2.30
  16   4   7    0.00    3.90
 -16  -4  -7    4.10    2.90
  16   6  -7    1.70    2.20
  16   6  -6   -2.40    1.60
  16   6  -5    0.00    2.70
  16   6  -3    0.60    2.40
  16   6  -2   10.40    3.00
  16   6  -1   10.70    3.00
  16   6   0   -3.00    3.00
 -16  -6   0    0.10    0.40
  16   6   1    3.10    2.80
 -16  -6  -1    6.00    0.80
  16   6   2   12.40    3.90
 -16  -6  -2   19.50    1.30
  16   6   3   22.20    4.10
 -16  -6  -3   25.00    2.20
  16   6   4   21.90    4.60
 -16  -6  -4   19.00    2.60
  16   6   5    1.30    4.20
 -16  -6  -5   -3.90    1.90
 -16  -6  -6   -3.60    2.40
 -16  -6  -7   -3.10    2.80
  16   8  -7    2.20    2.20
  16   8  -6    7.20    3.40
 -16  -8   6    2.20    2.20
  16   8  -5    5.40    3.10
 -16  -8   5   -0.40    1.80
  16   8  -4   -2.20    3.70
 -16  -8   4   -0.40    1.50
  16   8  -3   -1.60    2.70
 -16  -8   3    0.80    1.30
  16   8  -2   24.80    3.80
 -16  -8   2   27.70    2.00
  16   8  -1   -5.70    2.50
 -16  -8   1   -0.40    1.00
  16   8   0   12.90    3.70
 -16  -8   0    7.30    1.30
  16   8   1    3.90    2.90
 -16  -8  -1    6.60    1.60
  16   8   2   10.10    3.90
 -16  -8  -2    5.40    1.70
  16   8   3   -0.40    3.10
 -16  -8  -3    0.80    1.60
  16   8   4   32.80    5.10
 -16  -8  -4   29.90    3.40
  16   8   5    0.40    3.80
 -16  -8  -5   -0.60    2.30
 -16  -8  -6    1.50    2.60
 -16  -8  -7    0.90    3.10
 -16 -10   8   -1.70    3.30
 -16 -10   7    3.50    2.90
  16  10  -6   20.10    5.10
 -16 -10   6   11.50    2.70
  16  10  -5    4.10    3.30
 -16 -10   5   -2.80    1.80
  16  10  -4   12.70    3.60
 -16 -10   4    8.10    1.90
  16  10  -3   39.10    5.30
 -16 -10   3   38.00    3.00
  16  10  -2    0.40    2.70
 -16 -10   2   -1.00    1.30
  16  10  -1    4.80    3.10
 -16 -10   1    6.30    1.40
  16  10   0   25.40    4.10
 -16 -10   0   22.40    2.30
  16  10   1    2.40    3.70
 -16 -10  -1    1.00    1.80
  16  10   2    8.70    3.50
 -16 -10  -2   13.10    2.30
  16  10   3   36.70    5.40
  16  10   4   -0.30    4.50
 -16 -10  -4   -1.60    2.00
  16  10   5  -10.00    4.80
 -16 -10  -5    0.40    2.60
 -16 -10  -6    7.40    3.40
 -16 -12   7   -0.20    3.20
  16  12  -6    8.40    3.90
 -16 -12   6    2.90    2.50
  16  12  -5    3.80    3.80
 -16 -12   5    0.60    2.10
  16  12  -4    1.90    3.40
 -16 -12   4    1.80    2.10
  16  12  -3    4.40    3.50
 -16 -12   3    1.50    2.00
  16  12  -2    8.20    4.30
 -16 -12   2    8.00    1.90
  16  12  -1    2.70    3.60
 -16 -12   1    9.80    2.10
  16  12   0   -0.40    3.40
 -16 -12   0    1.20    1.90
  16  12   1   18.20    4.60
 -16 -12  -1   17.10    2.70
  16  12   2    3.50    3.80
 -16 -12  -2    1.10    2.10
  16  12   3    1.40    3.70
  16  12   4   10.80    4.80
  16  12   5   10.70    5.50
  16  12   6    3.00    5.40
 -16 -12  -6   -2.60    3.00
  16  14  -6    3.90    4.00
 -16 -14   6   -4.10    3.00
  16  14  -5    8.40    5.10
 -16 -14   5   12.10    3.40
  16  14  -4    5.30    3.90
 -16 -14   4    1.30    2.30
  16  14  -3   -1.70    3.40
 -16 -14   3   -0.30    2.00
  16  14  -2    3.20    4.60
 -16 -14   2    3.10    2.20
  16  14  -1    9.70    4.30
 -16 -14   1    1.50    2.00
  16  14   0   12.30    4.40
 -16 -14   0    8.40    2.70
  16  14   1   26.80    4.70
 -16 -14  -1   25.20    3.70
  16  14   2    5.10    4.00
 -16 -14  -2   -1.00    2.30
  16  14   3   -5.60    4.10
 -16 -14  -3    1.30    2.90
  16  14   4   -1.70    4.30
  16  14   5    8.10    6.70
  16  16  -5    4.60    4.50
 -16 -16   5   -1.50    3.00
  16  16  -4   -2.90    4.00
 -16 -16   4    1.40    3.00
  16  16  -3    5.80    5.20
 -16 -16   3    6.90    3.20
  16  16  -2    5.50    5.30
 -16 -16   2    3.40    2.90
  16  16  -1   -3.30    4.20
 -16 -16   1    4.20    2.80
  16  16   0   17.60    4.90
 -16 -16   0   19.00    3.70
  16  16   1   -1.30    5.10
 -16 -16  -1   -5.10    2.70
  16  16   2    7.80    5.30
 -16 -16  -2   12.90    4.00
  16  16   3   -1.00    5.70
 -16 -16  -3    1.00    3.10
  16  16   4   -3.70    6.70
  16  18  -3    2.60    4.80
 -16 -18   3   -0.70    3.30
  16  18  -2   14.00    5.20
 -16 -18   2   12.30    3.80
  16  18  -1   -2.60    4.20
 -16 -18   1    1.50    3.10
  16  18   0    6.00    4.90
 -16 -18   0    6.40    3.70
  16  18   1    6.30    5.90
 -16 -18  -1    3.10    3.90
  16  18   2    8.30    6.50
 -16 -18  -2    5.20    3.60
  17 -17  -3    3.90    4.70
  17 -17  -2   -5.90    5.20
  17 -17  -1    8.60    5.10
  17 -17   0   -3.10    4.20
  17 -17   1   13.70    5.90
  17 -15  -5    3.20    4.40
  17 -15  -4   -2.40    4.50
  17 -15  -3    1.10    3.70
  17 -15  -2   -2.10    3.80
  17 -15  -1    3.00    3.90
  17 -15   0   16.50    5.60
  17 -15   1   18.60    5.30
 -17  15  -1   10.70    3.10
  17 -15   2   -0.20    5.10
 -17  15  -2    5.40    2.90
  17 -15   3    1.50    4.50
 -17  15  -3    5.50    3.40
  17 -13  -6    9.30    5.30
  17 -13  -5   -3.30    3.80
  17 -13  -4    1.60    3.50
  17 -13  -3    4.70    4.30
  17 -13  -2    3.20    3.60
  17 -13  -1    4.10    3.90
  17 -13   0   34.40    6.00
  17 -13   1    7.00    4.80
 -17  13  -1    4.40    2.60
  17 -13   2    2.10    3.70
 -17  13  -2   10.90    3.30
  17 -13   3    7.40    4.90
 -17  13  -3    1.10    3.10
  17 -13   4   -0.20    5.20
 -17  13  -4   -0.70    2.90
  17 -11  -7    7.90    5.30
  17 -11  -6   -5.20    4.40
  17 -11  -5    6.10    3.60
  17 -11  -4    4.20    4.20
  17 -11  -3   -2.90    3.40
  17 -11  -2   25.20    4.60
  17 -11  -1    2.30    3.50
  17 -11   0   14.30    4.10
  17 -11   1   11.70    3.90
 -17  11  -1   18.70    3.30
  17 -11   2    3.80    3.60
 -17  11  -2   12.80    3.60
  17 -11   3    0.50    4.00
 -17  11  -3    2.10    3.30
  17 -11   4    4.40    4.00
 -17  11  -4   -4.90    3.80
  17 -11   5    5.00    5.30
  17  -9  -7    3.70    4.70
  17  -9  -6   -5.80    3.20
  17  -9  -5   -1.10    3.60
  17  -9  -4    2.60    1.60
  17  -9  -3    5.60    1.90
  17  -9  -2   10.10    3.60
  17  -9  -1   10.50    3.60
  17  -9   0   -2.50    3.00
  17  -9   1    7.20    3.60
 -17   9  -1    8.50    3.20
  17  -9   2    4.70    3.90
 -17   9  -2    9.50    3.60
  17  -9   3   19.30    4.30
 -17   9  -3   15.40    3.60
  17  -9   4   -2.30    4.20
 -17   9  -4    0.90    3.60
  17  -9   5   15.40    4.60
 -17   9  -5   16.00    3.00
  17  -9   6   -0.60    4.90
 -17   9  -6    6.60    2.80
  17  -7  -8    4.00    4.50
  17  -7  -7    5.50    4.50
  17  -7  -6    3.30    1.90
  17  -7  -5   -2.80    1.70
  17  -7  -4   -0.90    1.70
  17  -7  -3    6.10    2.00
  17  -7  -2    1.20    1.80
  17  -7  -1    1.20    1.80
  17  -7   0    5.00    3.70
  17  -7   1    2.10    3.00
 -17   7  -1    3.10    2.80
  17  -7   2    0.40    4.10
 -17   7  -2   -5.40    3.00
  17  -7   3   29.30    5.20
 -17   7  -3   22.30    4.30
  17  -7   4    4.10    4.60
 -17   7  -4    6.40    1.70
  17  -7   5   -4.20    4.10
 -17   7  -5   -5.00    2.10
  17  -7   6    4.00    4.90
 -17   7  -6   -2.60    2.00
  17  -5  -8   12.20    4.90
  17  -5  -7    0.60    2.10
  17  -5  -6    3.60    2.10
  17  -5  -5   12.50    2.20
  17  -5  -4    3.80    1.80
  17  -5  -3    2.40    1.70
  17  -5  -2   50.10    3.50
  17  -5  -1    6.70    2.10
  17  -5   0    1.30    2.00
  17  -5   1    9.90    3.30
 -17   5  -1   13.80    3.40
  17  -5   2   10.60    4.20
 -17   5  -2    7.40    3.30
  17  -5   3   -1.00    3.80
 -17   5  -3   -3.60    3.40
  17  -5   4   27.70    4.30
 -17   5  -4   28.80    2.20
  17  -5   5   -1.80    4.10
 -17   5  -5    3.10    2.00
  17  -5   6    5.90    4.40
 -17   5  -6    1.30    2.30
  17  -3  -8   -1.60    2.50
  17  -3  -7    2.60    2.40
  17  -3  -6    0.80    2.00
  17  -3  -5   -1.60    1.60
  17  -3  -4    9.80    2.10
  17  -3  -3    4.60    1.80
  17  -3  -2   11.50    2.10
  17  -3  -1   30.10    2.60
  17  -3   0    9.50    2.10
  17  -3   1    8.10    2.40
 -17   3  -1    5.40    2.60
  17  -3   2   18.70    3.70
 -17   3  -2   15.90    3.20
  17  -3   3    3.80    3.80
 -17   3  -3    1.60    3.00
  17  -3   4    3.00    3.20
 -17   3  -4    2.20    1.40
  17  -3   5    0.50    3.10
  17  -3   6   13.40    4.80
 -17   3  -6   13.40    2.80
  17  -3   7   -3.70    4.50
 -17   3  -7    2.80    3.30
  17  -1  -8   -3.30    2.80
  17  -1  -7   -4.10    3.30
  17  -1  -6    2.00    3.20
  17  -1  -5    1.50    2.60
  17  -1  -4    7.00    2.90
  17  -1  -3   17.10    3.10
  17  -1  -2    2.20    2.60
  17  -1  -1   52.30    5.20
  17  -1   0   13.70    3.20
  17  -1   1   42.90    5.00
 -17   1  -1   31.60    4.10
  17  -1   2    3.60    3.20
 -17   1  -2    7.20    2.70
  17  -1   3   -1.10    3.60
 -17   1  -3   -0.30    0.70
  17  -1   4    0.80    3.00
 -17   1  -4    2.40    1.30
  17  -1   5    1.30    3.80
 -17   1  -5   -0.30    1.90
  17  -1   6    9.80    3.90
 -17   1  -6    6.10    2.70
  17  -1   7    0.50    4.30
 -17   1  -7   16.50    3.40
  17   1  -8   -2.20    4.20
  17   1  -7    4.40    3.10
  17   1  -6    5.40    3.10
  17   1  -5    2.90    3.10
  17   1  -4    4.70    2.40
  17   1  -3   10.70    3.20
  17   1  -2   -1.00    2.60
  17   1  -1   45.50    5.00
  17   1   0   11.60    2.80
  17   1   1   32.30    4.50
  17   1   2    1.50    3.60
 -17  -1  -2    3.50    2.70
  17   1   3   -7.50    3.00
 -17  -1  -3    1.00    0.80
 -17  -1  -4    3.10    1.30
  17   1   5    2.80    3.90
 -17  -1  -5    2.40    2.00
  17   1   6   14.30    4.50
 -17  -1  -6    5.70    2.60
  17   1   7   -0.60    4.10
 -17  -1  -7    3.60    2.90
  17   3  -8   -3.20    4.60
  17   3  -7   -1.20    4.00
  17   3  -6    0.90    2.90
  17   3  -5    1.50    2.70
  17   3  -4   11.70    3.50
  17   3  -3    5.10    3.00
  17   3  -2    5.10    2.80
  17   3  -1   31.10    4.50
  17   3   0   11.30    3.10
  17   3   1    2.10    2.70
  17   3   2   10.20    4.00
 -17  -3  -2   16.70    3.50
  17   3   3    7.70    4.00
 -17  -3  -3    3.50    1.10
  17   3   4   -6.80    3.90
 -17  -3  -4    1.30    1.50
 -17  -3  -5   -1.70    2.10
  17   3   6   24.80    4.90
 -17  -3  -6   15.10    2.90
  17   3   7    1.60    3.40
 -17  -3  -7    5.10    3.50
  17   5  -7    8.80    4.60
  17   5  -6   -0.20    3.10
  17   5  -5    7.20    4.00
  17   5  -4    4.70    2.80
  17   5  -3   -3.40    3.00
  17   5  -2   47.60    5.40
  17   5  -1    2.60    2.60
  17   5   0   -2.20    2.50
  17   5   1    4.30    3.50
  17   5   2    9.10    3.40
 -17  -5  -2    8.60    0.90
  17   5   3   -2.50    3.20
 -17  -5  -3    3.00    1.30
  17   5   4   22.80    4.80
 -17  -5  -4   24.40    2.70
 -17  -5  -5    2.80    2.00
 -17  -5  -6    0.40    2.30
  17   7  -7    6.30    3.80
  17   7  -6    3.10    3.40
  17   7  -5    3.10    4.00
  17   7  -4   -3.40    3.80
  17   7  -3   11.70    3.40
  17   7  -2    0.90    2.90
  17   7  -1    2.20    2.90
  17   7   0   -0.20    2.70
 -17  -7   0    2.70    0.50
  17   7   1    5.10    3.80
 -17  -7  -1    1.60    0.70
  17   7   2    8.50    4.10
 -17  -7  -2    0.60    0.90
  17   7   3   22.30    4.80
 -17  -7  -3   30.40    2.80
  17   7   4    9.20    4.10
 -17  -7  -4    3.50    2.10
  17   7   5    2.70    4.20
 -17  -7  -5    2.70    2.20
 -17  -7  -6    3.30    2.70
  17   9  -7    7.70    4.90
  17   9  -6   -0.30    4.30
 -17  -9   6    2.10    2.40
  17   9  -5    0.50    3.50
 -17  -9   5    1.60    1.80
  17   9  -4    4.60    3.20
 -17  -9   4    1.00    1.70
  17   9  -3    8.20    3.70
 -17  -9   3    1.80    1.40
  17   9  -2    7.00    3.50
 -17  -9   2    1.60    1.20
  17   9  -1   12.70    4.00
 -17  -9   1   10.80    1.50
  17   9   0    3.30    3.70
 -17  -9   0   -1.60    1.20
  17   9   1    2.90    3.40
 -17  -9  -1    1.50    1.50
  17   9   2    6.00    3.60
 -17  -9  -2    3.90    1.80
  17   9   3    6.50    4.20
 -17  -9  -3   13.10    2.30
  17   9   4   -4.00    3.90
 -17  -9  -4    0.90    2.10
  17   9   5   14.80    4.70
 -17  -9  -5    9.80    2.90
 -17  -9  -6    5.90    3.30
  17  11  -6   -2.50    4.50
 -17 -11   6   -0.40    3.00
  17  11  -5    3.50    3.80
 -17 -11   5    5.40    2.30
  17  11  -4    1.30    3.90
 -17 -11   4   -0.40    1.80
  17  11  -3   -7.20    4.50
 -17 -11   3    1.20    1.60
  17  11  -2   21.50    4.70
 -17 -11   2   21.10    2.40
  17  11  -1   -5.00    4.30
 -17 -11   1   -1.50    1.30
  17  11   0   10.70    4.80
 -17 -11   0   11.80    2.00
  17  11   1   20.90    5.50
 -17 -11  -1   17.10    2.50
  17  11   2    9.90    4.80
 -17 -11  -2    9.00    2.60
  17  11   3   -1.90    4.70
  17  11   4   -9.00    5.10
 -17 -11  -4   -1.40    2.40
  17  11   5   11.80    6.00
 -17 -11  -5    5.10    3.00
  17  13  -6   -3.50    4.20
  17  13  -5   -4.10    3.60
 -17 -13   5   -3.00    2.70
  17  13  -4   -2.40    4.50
 -17 -13   4   -1.50    2.20
  17  13  -3    6.80    4.00
 -17 -13   3   -1.70    1.70
  17  13  -2    0.40    5.00
 -17 -13   2    1.80    1.90
  17  13  -1   -0.30    3.80
 -17 -13   1   -1.70    1.70
  17  13   0   41.90    5.80
 -17 -13   0   37.90    4.10
  17  13   1    1.10    3.70
 -17 -13  -1    0.50    2.30
  17  13   2    3.00    5.00
 -17 -13  -2    5.90    3.10
  17  13   3    0.70    5.30
 -17 -13  -3   -5.20    2.40
  17  13   4    7.00    5.90
  17  15  -5   11.40    5.20
  17  15  -4    1.90    4.00
 -17 -15   4    0.50    3.30
  17  15  -3   -1.00    4.90
 -17 -15   3   -0.70    2.30
  17  15  -2   -9.40    5.50
 -17 -15   2   -4.40    2.60
  17  15  -1    4.70    4.50
 -17 -15   1   -2.90    2.60
  17  15   0   25.50    6.40
 -17 -15   0   15.00    3.50
  17  15   1   16.40    5.20
 -17 -15  -1   25.60    3.90
  17  15   2    0.60    4.50
 -17 -15  -2    0.80    2.70
  17  15   3    2.60    4.60
 -17 -15  -3   12.50    3.80
  17  17  -3    3.10    4.90
 -17 -17   2    6.10    3.30
  17  17  -1   16.50    5.40
 -17 -17   1    7.10    3.30
  17  17   0   -7.70    5.70
 -17 -17   0    3.40    3.10
  17  17   1   11.00    5.40
 -17 -17  -1    4.30    3.30
  18 -16  -1    1.30    4.10
  18 -14  -4   -0.50    4.20
  18 -14  -3   10.40    5.00
  18 -14  -2    3.40    4.20
  18 -14  -1    1.90    3.80
  18 -14   0    3.20    5.10
  18 -14   2    6.90    5.60
 -18  14  -2    0.40    3.00
  18 -12  -5   -4.60    5.00
  18 -12  -4   -0.80    3.40
  18 -12  -3    6.20    5.10
  18 -12  -2    6.30    4.80
  18 -12  -1   16.50    5.40
  18 -12   0    2.20    3.80
  18 -12   1    5.70    4.40
 -18  12  -1    3.40    2.90
  18 -12   2   -1.50    4.80
 -18  12  -2   -1.20    3.20
  18 -12   3    1.20    4.00
 -18  12  -3   -2.00    3.50
  18 -10  -6   15.30    5.20
  18 -10  -5    0.20    3.70
  18 -10  -4    6.90    3.70
  18 -10  -3    1.90    4.20
  18 -10  -2   11.60    4.80
  18 -10  -1   18.10    4.80
  18 -10   0   14.10    4.90
  18 -10   1    8.00    4.40
 -18  10  -1    2.00    3.00
  18 -10   2    3.20    4.50
 -18  10  -2   -0.50    3.50
  18 -10   3    9.80    5.20
 -18  10  -3   16.50    4.30
  18 -10   4   10.10    5.30
 -18  10  -4    9.60    4.20
  18  -8  -6   -3.90    4.90
  18  -8  -5    0.40    3.10
  18  -8  -4    3.10    1.90
  18  -8  -3    4.30    2.10
  18  -8  -2   37.20    3.20
  18  -8  -1   -0.40    3.30
  18  -8   0    3.20    4.20
  18  -8   1   -0.40    4.10
 -18   8  -1   -0.20    2.70
  18  -8   2    8.90    4.00
 -18   8  -2    7.90    3.70
  18  -8   3    3.00    3.80
 -18   8  -3    0.70    3.60
  18  -8   4   12.30    4.40
 -18   8  -4    5.30    4.40
  18  -8   5    6.90    5.10
  18  -6  -7    1.50    4.00
  18  -6  -6    4.20    3.50
  18  -6  -5    2.80    2.00
  18  -6  -4    8.20    2.00
  18  -6  -3   18.70    2.70
  18  -6  -2    8.30    2.20
  18  -6  -1   20.90    2.70
  18  -6   0    2.20    2.10
  18  -6   1    2.80    3.20
 -18   6  -1   -2.00    3.10
  18  -6   2    1.20    3.40
 -18   6  -2   -2.90    3.10
  18  -6   3   19.20    4.60
 -18   6  -3   15.20    4.50
  18  -6   4    0.40    4.80
 -18   6  -4    1.90    4.10
  18  -6   5    8.00    5.00
  18  -4  -7    0.50    2.20
  18  -4  -6    1.50    2.20
  18  -4  -5   13.50    2.80
  18  -4  -4    8.20    2.10
  18  -4  -3   17.30    2.60
  18  -4  -2   11.50    2.20
  18  -4  -1    9.20    2.20
  18  -4   0    8.00    2.60
  18  -4   1   19.00    2.90
  18  -4   2   -5.60    4.00
 -18   4  -2    1.20    3.60
  18  -4   3   16.30    4.90
 -18   4  -3    9.20    3.70
  18  -4   4   -2.20    3.40
 -18   4  -4    4.70    1.50
  18  -4   5    0.60    4.70
  18  -4   6    6.90    5.10
  18  -2  -7   -1.60    2.70
  18  -2  -6   -3.00    2.40
  18  -2  -5   18.90    3.80
  18  -2  -4    2.60    2.80
  18  -2  -3    0.20    2.60
  18  -2  -2    9.20    2.70
  18  -2  -1    7.10    3.20
  18  -2   0   11.80    2.60
  18  -2   1   26.20    3.10
  18  -2   2    4.30    2.80
 -18   2  -2    1.50    2.90
  18  -2   3    7.60    4.00
 -18   2  -3    3.40    3.80
  18  -2   4    5.00    3.50
 -18   2  -4    3.30    1.40
  18  -2   5    6.30    3.70
 -18   2  -5    5.00    1.90
  18  -2   6    7.10    5.10
  18   0  -7   13.30    4.50
  18   0  -6    2.10    3.60
  18   0  -5   -0.80    2.80
  18   0  -4   29.30    4.60
  18   0  -3   -1.60    2.70
  18   0  -2   -1.70    2.20
  18   0  -1   -2.50    2.40
  18   0   0   18.90    4.10
  18   0   1   -0.70    3.40
  18   0   2   15.30    4.30
 -18   0  -2    9.30    3.50
  18   0   3    0.80    2.30
 -18   0  -3   -2.80    3.00
  18   0   4    1.70    4.00
 -18   0  -4    0.10    1.20
  18   0   5    7.40    4.50
 -18   0  -5    2.90    2.00
  18   0   6   35.80    6.20
  18   2  -7    5.60    4.50
  18   2  -6   -3.00    3.50
  18   2  -5   24.20    4.40
  18   2  -4    2.10    3.10
  18   2  -3    0.40    2.80
  18   2  -2    4.90    3.40
  18   2  -1   15.30    3.80
  18   2   0    5.20    2.80
  18   2   1   24.30    4.30
  18   2   2   -3.30    3.40
 -18  -2  -2    1.10    3.80
  18   2   3    2.20    3.60
 -18  -2  -4    6.80    1.60
  18   2   5   10.80    4.70
 -18  -2  -5    5.10    2.10
  18   2   6    3.50    3.80
  18   4  -7    2.10    3.80
  18   4  -6    7.70    4.20
  18   4  -5   22.20    4.80
  18   4  -4    3.80    3.90
  18   4  -3   20.90    4.20
  18   4  -2   14.90    3.60
  18   4  -1    2.40    2.80
  18   4   0    0.00    3.10
  18   4   1    8.90    3.40
  18   4   2   -6.50    4.10
  18   4   3   18.20    4.70
 -18  -4  -3   13.40    1.60
  18   4   4   11.00    4.40
 -18  -4  -4    4.10    1.90
 -18  -4  -5    2.60    2.30
  18   4   6   -2.00    4.20
  18   6  -7   -2.50    4.10
  18   6  -6    7.20    4.40
  18   6  -5    2.40    3.30
  18   6  -4    5.30    3.50
  18   6  -3   24.00    4.80
  18   6  -2    1.60    3.30
  18   6  -1   23.80    4.20
  18   6   0   -1.50    3.00
  18   6   1   -3.30    3.20
  18   6   2   -1.40    3.40
 -18  -6  -2    2.00    0.70
  18   6   3   29.30    5.00
 -18  -6  -3   18.80    1.60
  18   6   4    3.40    5.10
 -18  -6  -4    4.80    2.10
 -18  -6  -5   -3.20    2.30
  18   8  -6   10.50    5.00
  18   8  -5    5.30    3.80
  18   8  -4    0.60    3.60
  18   8  -3    7.20    3.80
  18   8  -2   44.60    6.00
  18   8  -1    9.90    3.70
  18   8   0   -1.10    3.20
  18   8   1   -7.10    3.30
 -18  -8  -1   -0.80    0.80
  18   8   2   -0.70    3.70
 -18  -8  -2    9.10    1.20
  18   8   3    2.20    4.30
 -18  -8  -3    0.40    1.20
  18   8   4   17.50    5.20
 -18  -8  -4   13.40    2.50
  18   8   5    4.70    5.60
 -18  -8  -5   -0.60    2.70
  18  10  -6    9.60    4.20
  18  10  -5    0.80    4.70
  18  10  -4    6.90    4.10
 -18 -10   4    2.00    1.80
  18  10  -3   -3.60    3.90
 -18 -10   3    5.30    1.40
  18  10  -2    8.20    5.00
 -18 -10   2    7.20    1.60
  18  10  -1   23.70    4.90
 -18 -10   1   12.90    1.80
  18  10   0    8.10    4.00
 -18 -10   0    8.30    1.70
  18  10   1    9.20    4.80
 -18 -10  -1    5.70    1.90
  18  10   2    1.80    4.70
 -18 -10  -2    1.30    1.40
  18  10   3   18.20    6.00
 -18 -10  -3    9.30    1.70
  18  10   4   -0.50    4.10
 -18 -10  -4   -0.30    2.40
  18  12  -5    1.70    4.70
  18  12  -4    2.60    4.10
  18  12  -3    8.00    5.00
  18  12  -2   -1.60    4.20
 -18 -12   2   -2.10    1.80
  18  12  -1    5.40    4.70
 -18 -12   1    8.40    1.90
  18  12   0    7.10    4.20
 -18 -12   0    5.30    2.20
  18  12   1   17.50    5.50
 -18 -12  -1   13.20    2.70
  18  12   2   -8.40    5.40
  18  12   3    5.70    4.90
  18  14  -4    3.80    5.00
  18  14  -3   -3.10    6.10
  18  14  -2   11.70    5.90
  18  14  -1    7.30    4.70
  18  14   0   -4.30    4.20
  18  14   1   25.40    5.70
  18  14   2   -5.60    5.50
  18  16  -1    2.40    5.60
  19 -13  -3    0.00    4.10
  19 -13  -2   -6.00    4.90
  19 -13  -1   -2.90    4.40
  19 -13   0   -3.50    5.40
  19 -13   1   -6.90    4.80
  19 -11  -4    0.10    5.10
  19 -11  -3   -7.20    3.90
  19 -11  -2    2.10    3.80
  19 -11  -1   -2.70    3.90
  19 -11   0    3.00    5.00
  19 -11   1    7.70    5.30
  19 -11   2    4.30    4.50
 -19  11  -2   -1.20    3.40
  19  -9  -5    4.90    5.20
  19  -9  -4    9.20    5.10
  19  -9  -3   10.00    4.60
  19  -9  -2    3.20    3.70
  19  -9  -1   -0.30    4.80
  19  -9   0   -1.80    3.70
  19  -9   1    2.60    3.90
  19  -9   2    0.40    4.80
 -19   9  -2    7.80    4.20
  19  -9   3   13.20    5.70
 -19   9  -3    7.70    3.60
  19  -7  -6    0.50    4.50
  19  -7  -5    1.80    3.80
  19  -7  -4    3.10    3.60
  19  -7  -3   19.30    3.10
  19  -7  -2   14.10    2.70
  19  -7  -1    6.20    2.30
  19  -7   0    4.40    4.30
  19  -7   1    3.60    4.50
  19  -7   2   -2.90    3.80
 -19   7  -2    2.80    4.00
  19  -7   3    3.20    4.40
 -19   7  -3    3.80    4.60
  19  -7   4   -3.50    4.10
  19  -5  -6    2.90    3.50
  19  -5  -5    6.10    2.50
  19  -5  -4   -0.50    2.30
  19  -5  -3    4.30    2.40
  19  -5  -2   16.00    2.70
  19  -5  -1    3.30    2.30
  19  -5   0   -0.80    2.30
  19  -5   1    2.30    3.60
  19  -5   2    2.80    4.60
 -19   5  -2    9.60    4.30
  19  -5   3    3.80    4.50
 -19   5  -3    6.60    4.00
  19  -5   4   12.00    5.50
  19  -3  -6    4.90    2.50
  19  -3  -5   -1.70    2.20
  19  -3  -4   11.50    2.60
  19  -3  -3    2.20    2.20
  19  -3  -2    1.30    2.10
  19  -3  -1    4.20    2.40
  19  -3   0   28.10    3.30
  19  -3   1    2.30    2.50
  19  -3   2    7.40    3.90
 -19   3  -2    2.50    3.70
  19  -3   3   30.80    5.30
 -19   3  -3    1.80    3.70
  19  -3   4    8.10    4.10
  19  -3   5    3.50    4.10
  19  -1  -7    2.70    3.10
  19  -1  -6    1.10    3.50
  19  -1  -5   15.30    4.10
  19  -1  -4    6.10    3.50
  19  -1  -3    0.20    2.70
  19  -1  -2    6.50    2.90
  19  -1  -1    4.90    2.80
  19  -1   0    4.30    3.80
  19  -1   1   51.70    4.20
  19  -1   2    1.80    2.70
 -19   1  -2   -4.20    3.20
  19  -1   3   -4.30    4.60
  19  -1   4    4.50    3.80
  19  -1   5   22.80    5.60
  19   1  -7    6.70    3.90
  19   1  -6   -4.60    4.00
  19   1  -5    8.50    4.30
  19   1  -4   17.60    3.80
  19   1  -3   -2.40    3.40
  19   1  -2   -4.20    3.20
  19   1  -1    5.30    3.70
  19   1   0    5.00    3.30
  19   1   1   52.50    5.60
  19   1   2    3.30    4.30
  19   1   3   -6.30    4.20
  19   1   4   -2.00    4.40
  19   1   5   15.30    5.50
  19   3  -6    6.50    4.90
  19   3  -5   -8.50    4.10
  19   3  -4   20.20    4.90
  19   3  -3    3.10    3.10
  19   3  -2   -4.70    3.60
  19   3  -1    3.50    3.90
  19   3   0   18.10    4.20
  19   3   1   -1.40    3.30
  19   3   2    3.60    3.40
  19   3   3   40.30    6.70
  19   3   5   -1.40    4.80
  19   5  -6   10.60    4.50
  19   5  -5    2.80    5.00
  19   5  -4   -1.40    4.20
  19   5  -3    7.80    4.50
  19   5  -2   26.90    5.30
  19   5  -1    1.30    3.20
  19   5   0   -4.30    4.40
  19   5   1    1.20    4.40
  19   5   2    5.10    4.60
  19   5   3    1.40    4.10
  19   5   4    4.70    5.80
  19   7  -6    3.30    4.70
  19   7  -5    4.80    5.70
  19   7  -4   -4.60    4.10
  19   7  -3   15.70    4.50
  19   7  -2   19.80    5.20
  19   7  -1   -3.70    3.60
  19   7   0   10.00    4.20
  19   7   1   -0.20    4.60
  19   7   2    2.20    4.20
  19   7   3    3.80    4.30
  19   7   4    5.00    5.90
  19   9  -5    3.90    5.50
  19   9  -4   -5.40    4.30
  19   9  -3    6.60    4.80
  19   9  -2   -5.00    3.60
  19   9  -1   11.30    4.90
  19   9   0    4.00    4.20
  19   9   1   -0.90    4.10
  19   9   2    6.80    5.60
  19   9   3    2.90    4.70
  19  11  -4   -4.60    5.90
  19  11  -3    9.80    5.20
  19  11  -2    5.60    4.90
  19  11  -1   -4.90    5.30
  19  11   0    3.10    4.30
  19  11   1    2.00    5.20
  19  11   2    3.00    4.30
  19  13  -3    8.60    5.20
  19  13  -2    4.20    5.10
  19  13  -1    0.10    4.90
  19  13   0    3.80    4.60
  19  13   1   -3.30    4.90
  20 -10  -3    2.40    4.20
  20 -10  -2    2.60    4.40
  20 -10  -1    3.50    4.40
  20 -10   0    1.90    5.70
  20 -10   1   20.40    6.20
  20  -8  -4    7.10    5.20
  20  -8  -3    5.70    4.80
  20  -8  -2   18.70    5.00
  20  -8  -1   -3.20    5.20
  20  -8   0    2.40    4.20
  20  -8   1   -4.30    4.40
  20  -8   2   11.30    5.80
 -20   8  -2   11.30    4.30
  20  -6  -5   -4.30    4.00
  20  -6  -4   -2.50    3.90
  20  -6  -3    3.00    2.80
  20  -6  -2   -4.80    2.70
  20  -6  -1   10.40    3.10
  20  -6   0    5.20    4.10
  20  -6   1    3.30    3.80
  20  -6   2    0.80    5.00
 -20   6  -2    9.60    4.70
  20  -6   3   39.80    6.40
  20  -4  -5    6.10    4.10
  20  -4  -4   -2.30    2.90
  20  -4  -3   10.60    2.70
  20  -4  -2    1.00    2.60
  20  -4  -1    4.20    3.00
  20  -4   0    6.90    2.80
  20  -4   1    1.20    4.70
  20  -4   2    7.70    4.50
 -20   4  -2    1.80    4.70
  20  -4   3   13.60    4.90
  20  -2  -5   17.90    3.70
  20  -2  -4    5.70    2.80
  20  -2  -3    2.00    2.90
  20  -2  -2    1.50    2.70
  20  -2  -1    1.20    2.60
  20  -2   0    2.80    2.80
  20  -2   1   26.20    3.80
  20  -2   2   12.90    5.20
  20  -2   3    2.50    5.10
  20   0  -5    2.30    3.60
  20   0  -4    8.40    4.10
  20   0  -3  -12.50    4.10
  20   0  -2   -0.20    4.20
  20   0  -1   -1.30    3.00
  20   0   0   33.00    5.10
  20   0   1   -1.20    3.80
  20   0   2    4.50    3.00
  20   0   3    6.70    4.10
  20   0   4    2.00    5.00
  20   2  -5   18.80    5.50
  20   2  -4    3.70    4.60
  20   2  -3   -3.30    3.70
  20   2  -2    7.00    3.60
  20   2  -1  -13.90    4.20
  20   2   0    1.00    4.40
  20   2   1   16.00    4.30
  20   2   2    5.20    4.80
  20   2   3    3.50    4.60
  20   4  -5    8.20    4.80
  20   4  -4    6.90    4.50
  20   4  -3    9.50    4.30
  20   4  -2   20.40    5.40
  20   4  -1    6.40    3.70
  20   4   0    9.40    5.00
  20   4   1   10.10    4.20
  20   4   2   -0.50    4.70
  20   4   3   14.70    5.30
  20   6  -5   -2.10    5.80
  20   6  -4    5.50    6.10
  20   6  -3   -3.10    4.10
  20   6  -2   -5.40    4.70
  20   6  -1    7.30    4.10
  20   6   0    8.80    5.40
  20   6   1   -1.60    3.90
  20   6   2    2.90    5.10
  20   6   3   22.60    6.10
  20   8  -4    7.10    5.10
  20   8  -3    6.20    4.90
  20   8  -2   19.20    5.70
  20   8  -1   -2.90    4.10
  20   8   0    6.90    5.30
  20   8   1   10.60    4.70
  20   8   2    3.30    5.30
  20  10  -3    3.20    5.20
  20  10  -2    5.80    4.80
  20  10  -1   13.20    4.90
  20  10   0   -6.80    5.20
  20  10   1   12.60    5.30
  21  -7  -1    2.90    4.70
  21  -5  -3   -7.60    4.60
  21  -5  -2   11.30    3.30
  21  -5  -1    2.70    3.40
  21  -5   0    2.10    4.60
  21  -5   1    3.80    5.70
  21  -3  -3   -1.20    2.80
  21  -3  -2    0.80    3.00
  21  -3  -1    6.30    3.30
  21  -3   0    5.00    3.20
  21  -3   1   -0.90    2.90
  21  -1  -4   -1.10    3.10
  21  -1  -3   -0.40    3.60
  21  -1  -2    0.00    3.00
  21  -1  -1    1.40    3.10
  21  -1   0    2.10    3.00
  21  -1   1   13.30    3.70
  21  -1   2   -3.00    5.50
  21   1  -4   -4.20    5.50
  21   1  -3   -4.40    4.30
  21   1  -2   -2.50    4.60
  21   1  -1    0.40    3.50
  21   1   0   -0.10    5.30
  21   1   1   -3.00    5.30
  21   1   2   -1.50    4.70
  21   3  -3   -4.90    4.40
  21   3  -2    7.40    4.20
  21   3  -1    2.50    3.90
  21   3   0   13.20    5.90
  21   3   1   -6.10    4.80
  21   5  -3    0.70    5.50
  21   5  -2    7.80    5.60
  21   5  -1    4.90    4.50
  21   5   0    4.90    4.40
  21   5   1    1.90    5.90
  21   7  -1   -0.40    4.40
;
_shelx_hkl_checksum   36003
