# Supplementary material for: Structural and Functional Diversity in Rigid Thiosemicarbazones with Extended Aromatic Frameworks: Microwave-Assisted Synthesis and Structural Investigations
Source: ACS Omega. 2023 Apr 25;8(18):16047–79. doi: 10.1021/acsomega.2c08157 (PMC10173449; doi:10.1021/acsomega.2c08157)
Supplement: Supplementary file 1 — ao2c08157_si_001.zip [file ao2c08157_si_001.zip › Updated Cifs_files/17 - h07sip1.cif]

 
data_h07sip1
 
_audit_creation_method            'SHELXL-2018/3'
_shelx_SHELXL_version_number      '2018/3'
_chemical_name_systematic         ?
_chemical_name_common             ?
_chemical_melting_point           ?
_chemical_formula_moiety          
'C36 H28 N6 O2 S2 Zn, 2(C4 H8 O)'
_chemical_formula_sum
 'C44 H44 N6 O4 S2 Zn' 
_chemical_formula_weight          850.34

loop_
 _atom_type_symbol
 _atom_type_description
 _atom_type_scat_dispersion_real
 _atom_type_scat_dispersion_imag
 _atom_type_scat_source
 'C'  'C'   0.0033   0.0016
 'International Tables Vol C Tables 4.2.6.8 and 6.1.1.4'
 'H'  'H'   0.0000   0.0000
 'International Tables Vol C Tables 4.2.6.8 and 6.1.1.4'
 'N'  'N'   0.0061   0.0033
 'International Tables Vol C Tables 4.2.6.8 and 6.1.1.4'
 'S'  'S'   0.1246   0.1234
 'International Tables Vol C Tables 4.2.6.8 and 6.1.1.4'
 'Zn'  'Zn'   0.2839   1.4301
 'International Tables Vol C Tables 4.2.6.8 and 6.1.1.4'
 'O'  'O'   0.0106   0.0060
 'International Tables Vol C Tables 4.2.6.8 and 6.1.1.4'
 
_space_group_crystal_system       triclinic
_space_group_IT_number            2
_space_group_name_H-M_alt         'P -1'
_space_group_name_Hall            '-P 1'
 
_shelx_space_group_comment
;
The symmetry employed for this shelxl refinement is uniquely defined
by the following loop, which should always be used as a source of
symmetry information in preference to the above space-group names.
They are only intended as comments.
;
 
loop_
 _space_group_symop_operation_xyz
 'x, y, z'
 '-x, -y, -z'
 
_cell_length_a                    10.3439(4)
_cell_length_b                    14.0486(6)
_cell_length_c                    14.2067(6)
_cell_angle_alpha                 104.912(3)
_cell_angle_beta                  90.136(2)
_cell_angle_gamma                 94.622(2)
_cell_volume                      1987.89(14)
_cell_formula_units_Z             2
_cell_measurement_temperature     150(2)
_cell_measurement_reflns_used     23531
_cell_measurement_theta_min        2.910
_cell_measurement_theta_max        25.028
 
_exptl_crystal_description        block
_exptl_crystal_colour             red
_exptl_crystal_density_meas       ?
_exptl_crystal_density_method     ?
_exptl_crystal_density_diffrn     1.421          
_exptl_crystal_F_000              888
_exptl_transmission_factor_min    ?
_exptl_transmission_factor_max    ?
_exptl_crystal_size_max           0.400
_exptl_crystal_size_mid           0.200
_exptl_crystal_size_min           0.150
_exptl_absorpt_coefficient_mu     0.775
_shelx_estimated_absorpt_T_min    0.747
_shelx_estimated_absorpt_T_max    0.893
_exptl_absorpt_correction_type 'multi-scan' 
_exptl_absorpt_correction_T_min  0.696
_exptl_absorpt_correction_T_max  0.807
_exptl_absorpt_process_details
;
multi-scan from symmetry-related measurements 
 Sortav (Blessing 1995)
;
_diffrn_ambient_temperature       150(2)
_diffrn_radiation_wavelength      0.71073
_diffrn_radiation_type            MoK\a
_diffrn_radiation_source          'fine-focus sealed tube'
_diffrn_radiation_monochromator   graphite
_diffrn_measurement_device_type   'Nonius Kappa CCD'
_diffrn_measurement_method        '153 2.0 degree images with \w scans'
_diffrn_reflns_number             16504
_diffrn_reflns_av_unetI/netI      0.0900
_diffrn_reflns_av_R_equivalents   0.0943
_diffrn_reflns_limit_h_min        -12
_diffrn_reflns_limit_h_max        12
_diffrn_reflns_limit_k_min        -16
_diffrn_reflns_limit_k_max        16
_diffrn_reflns_limit_l_min        -16
_diffrn_reflns_limit_l_max        16
_diffrn_reflns_theta_min          3.190
_diffrn_reflns_theta_max          25.303
_diffrn_reflns_theta_full         25.242
_diffrn_measured_fraction_theta_max   0.937
_diffrn_measured_fraction_theta_full  0.943
_diffrn_reflns_Laue_measured_fraction_max    0.937
_diffrn_reflns_Laue_measured_fraction_full   0.943
_diffrn_reflns_point_group_measured_fraction_max   0.937
_diffrn_reflns_point_group_measured_fraction_full  0.943
_reflns_number_total              6777
_reflns_number_gt                 4966
_reflns_threshold_expression      'I > 2\s(I)'
_reflns_Friedel_coverage          0.000
_reflns_Friedel_fraction_max      .
_reflns_Friedel_fraction_full     .
 
_reflns_special_details
;
 Reflections were merged by SHELXL according to the crystal
 class for the calculation of statistics and refinement.
 
 _reflns_Friedel_fraction is defined as the number of unique
 Friedel pairs measured divided by the number that would be
 possible theoretically, ignoring centric projections and
 systematic absences.
;
 
_computing_data_collection        'Collect (Nonius BV, 1997-2000)'
_computing_cell_refinement         'HKL Scalepack (Otwinowski & Minor, 1997)'
_computing_data_reduction         
;
 DENZO-SCALEPACK Z. Otwinowski and W. Minor, " 
 Processing of X-ray Diffraction Data Collected in Oscillation Mode ", 
 Methods in Enzymology, Volume 276: Macromolecular Crystallography, 
 part A, p.307-326, 1997,C.W. Carter, Jr. & R. M. Sweet, Eds., Academic Press.
;
_computing_structure_solution     
; 
 SIR97- Altomare A., Burla M.C., Camalli M., Cascarano G.L., Giacovazzo C. , 
 Guagliardi A., Moliterni A.G.G., Polidori G.,Spagna R. 
 (1999) J. Appl. Cryst. 32, 115-119
;
_computing_structure_refinement   
;
 SHELXL-2018/3 (Sheldrick, 2018)
 Sheldrick GM (2008) Acta Crystallogr A64:112--122 and 
 C. B. H\"ubschle, G. M. Sheldrick and B. Dittrich
 ShelXle: a Qt graphical user interface for SHELXL
 J. Appl. Cryst., 44, (2011) 1281-1284.
;
_computing_molecular_graphics  

'ORTEP3 for Windows - Farrugia, L. J. J. Appl. Crystallogr. 1997, 30, 565'

_computing_publication_material    
;
 'WinGX publication routines, Farrugia, 
 L. J., J. Appl. Crystallogr., 1999, 32, 837-838
;  
_refine_special_details           ?
_refine_ls_structure_factor_coef  Fsqd
_refine_ls_matrix_type            full
_refine_ls_weighting_scheme       calc
_refine_ls_weighting_details
'w=1/[\s^2^(Fo^2^)+(0.0736P)^2^+5.4280P] where P=(Fo^2^+2Fc^2^)/3'
_atom_sites_solution_primary      ?
_atom_sites_solution_secondary    ?
_atom_sites_solution_hydrogens    mixed
_refine_ls_hydrogen_treatment     mixed
_refine_ls_extinction_method      none
_refine_ls_extinction_coef        .
_refine_ls_number_reflns          6777
_refine_ls_number_parameters      522
_refine_ls_number_restraints      2
_refine_ls_R_factor_all           0.0967
_refine_ls_R_factor_gt            0.0713
_refine_ls_wR_factor_ref          0.1944
_refine_ls_wR_factor_gt           0.1800
_refine_ls_goodness_of_fit_ref    1.088
_refine_ls_restrained_S_all       1.088
_refine_ls_shift/su_max           0.000
_refine_ls_shift/su_mean          0.000
 
loop_
 _atom_site_label
 _atom_site_type_symbol
 _atom_site_fract_x
 _atom_site_fract_y
 _atom_site_fract_z
 _atom_site_U_iso_or_equiv
 _atom_site_adp_type
 _atom_site_occupancy
 _atom_site_site_symmetry_order  
 _atom_site_calc_flag
 _atom_site_refinement_flags_posn
 _atom_site_refinement_flags_adp
 _atom_site_refinement_flags_occupancy
 _atom_site_disorder_assembly
 _atom_site_disorder_group
Zn Zn 0.23038(6) 0.70015(4) 0.30120(4) 0.0372(2) Uani 1 1 d . . . . .
S1 S 0.41653(14) 0.63094(10) 0.35768(10) 0.0425(4) Uani 1 1 d . . . . .
S2 S 0.05552(14) 0.62999(10) 0.38059(9) 0.0394(3) Uani 1 1 d . . . . .
O1 O 0.1244(4) 0.8179(3) 0.2849(3) 0.0420(9) Uani 1 1 d . . . . .
N1 N 0.2973(4) 0.8202(3) 0.4208(3) 0.0334(9) Uani 1 1 d . . . . .
N2 N 0.3818(4) 0.8119(3) 0.4857(3) 0.0377(10) Uani 1 1 d . . . . .
N3 N 0.5252(5) 0.7188(4) 0.5287(3) 0.0436(11) Uani 1 1 d D . . . .
H3A H 0.554(7) 0.764(4) 0.579(3) 0.07(2) Uiso 1 1 d D . . . .
O2 O 0.3345(4) 0.7221(3) 0.1797(3) 0.0439(9) Uani 1 1 d . . . . .
N4 N 0.1674(4) 0.5731(3) 0.1852(3) 0.0328(9) Uani 1 1 d . . . . .
N5 N 0.0795(4) 0.5038(3) 0.1980(3) 0.0344(9) Uani 1 1 d . . . . .
N6 N -0.0589(4) 0.4520(3) 0.2992(3) 0.0398(10) Uani 1 1 d D . . . .
H6A H -0.071(5) 0.400(3) 0.249(3) 0.036(15) Uiso 1 1 d D . . . .
C1 C 0.1445(5) 0.8958(4) 0.3527(4) 0.0347(11) Uani 1 1 d . . . . .
C2 C 0.0677(5) 0.9792(4) 0.3533(4) 0.0358(11) Uani 1 1 d . . . . .
C3 C -0.0252(5) 0.9698(4) 0.2799(4) 0.0416(13) Uani 1 1 d . . . . .
H3 H -0.037269 0.910007 0.229785 0.050 Uiso 1 1 calc R U . . .
C4 C -0.1000(6) 1.0463(5) 0.2793(5) 0.0498(14) Uani 1 1 d . . . . .
H4 H -0.163018 1.039857 0.228854 0.060 Uiso 1 1 calc R U . . .
C5 C -0.0823(6) 1.1330(4) 0.3530(5) 0.0501(15) Uani 1 1 d . . . . .
H5 H -0.133220 1.186175 0.352295 0.060 Uiso 1 1 calc R U . . .
C6 C 0.0064(5) 1.1433(4) 0.4263(4) 0.0449(14) Uani 1 1 d . . . . .
H6 H 0.014386 1.202891 0.476885 0.054 Uiso 1 1 calc R U . . .
C7 C 0.0876(5) 1.0671(4) 0.4292(4) 0.0375(12) Uani 1 1 d . . . . .
C8 C 0.1879(5) 1.0771(4) 0.5044(4) 0.0367(12) Uani 1 1 d . . . . .
C9 C 0.2140(6) 1.1664(4) 0.5763(4) 0.0425(13) Uani 1 1 d . . . . .
H9 H 0.160949 1.219024 0.578435 0.051 Uiso 1 1 calc R U . . .
C10 C 0.3140(6) 1.1798(4) 0.6435(4) 0.0464(14) Uani 1 1 d . . . . .
H10 H 0.329834 1.241302 0.690798 0.056 Uiso 1 1 calc R U . . .
C11 C 0.3910(6) 1.1044(4) 0.6423(4) 0.0453(14) Uani 1 1 d . . . . .
H11 H 0.461019 1.114301 0.688116 0.054 Uiso 1 1 calc R U . . .
C12 C 0.3674(5) 1.0147(4) 0.5752(4) 0.0397(12) Uani 1 1 d . . . . .
H12 H 0.420397 0.962739 0.576268 0.048 Uiso 1 1 calc R U . . .
C13 C 0.2660(5) 0.9981(4) 0.5046(4) 0.0363(12) Uani 1 1 d . . . . .
C14 C 0.2404(5) 0.9051(4) 0.4306(4) 0.0356(12) Uani 1 1 d . . . . .
C15 C 0.4416(5) 0.7236(4) 0.4609(4) 0.0376(12) Uani 1 1 d . . . . .
C16 C 0.6119(6) 0.6410(4) 0.5214(5) 0.0495(14) Uani 1 1 d . . . . .
H16A H 0.643962 0.621464 0.454136 0.059 Uiso 1 1 calc R U . . .
H16B H 0.563045 0.582500 0.534663 0.059 Uiso 1 1 calc R U . . .
C17 C 0.7236(6) 0.6723(5) 0.5903(5) 0.0524(15) Uani 1 1 d . . . . .
H17 H 0.764803 0.736707 0.597050 0.063 Uiso 1 1 calc R U . . .
C18 C 0.7692(7) 0.6198(6) 0.6415(5) 0.0628(18) Uani 1 1 d . . . . .
H18A H 0.730754 0.554985 0.636871 0.075 Uiso 1 1 calc R U . . .
H18B H 0.841666 0.645515 0.684263 0.075 Uiso 1 1 calc R U . . .
C19 C 0.3234(5) 0.6482(4) 0.1073(4) 0.0359(11) Uani 1 1 d . . . . .
C20 C 0.4148(5) 0.6441(4) 0.0275(4) 0.0351(11) Uani 1 1 d . . . . .
C21 C 0.5167(6) 0.7177(4) 0.0383(4) 0.0435(13) Uani 1 1 d . . . . .
H21 H 0.523448 0.770670 0.095661 0.052 Uiso 1 1 calc R U . . .
C22 C 0.6074(6) 0.7147(5) -0.0327(5) 0.0507(15) Uani 1 1 d . . . . .
H22 H 0.676173 0.765319 -0.025372 0.061 Uiso 1 1 calc R U . . .
C23 C 0.5958(6) 0.6354(5) -0.1158(4) 0.0491(14) Uani 1 1 d . . . . .
H23 H 0.657832 0.632244 -0.165519 0.059 Uiso 1 1 calc R U . . .
C24 C 0.4970(5) 0.5621(5) -0.1273(4) 0.0443(13) Uani 1 1 d . . . . .
H24 H 0.492937 0.508432 -0.184140 0.053 Uiso 1 1 calc R U . . .
C25 C 0.4010(5) 0.5647(4) -0.0563(4) 0.0365(11) Uani 1 1 d . . . . .
C26 C 0.2907(5) 0.4895(4) -0.0682(4) 0.0340(11) Uani 1 1 d . . . . .
C27 C 0.2652(6) 0.4193(4) -0.1568(4) 0.0415(13) Uani 1 1 d . . . . .
H27 H 0.320927 0.419969 -0.209737 0.050 Uiso 1 1 calc R U . . .
C28 C 0.1615(6) 0.3493(4) -0.1696(4) 0.0443(13) Uani 1 1 d . . . . .
H28 H 0.145776 0.302635 -0.230884 0.053 Uiso 1 1 calc R U . . .
C29 C 0.0801(5) 0.3467(4) -0.0931(4) 0.0396(12) Uani 1 1 d . . . . .
H29 H 0.009195 0.297723 -0.101460 0.047 Uiso 1 1 calc R U . . .
C30 C 0.1018(5) 0.4150(4) -0.0050(4) 0.0358(11) Uani 1 1 d . . . . .
H30 H 0.045289 0.412465 0.047097 0.043 Uiso 1 1 calc R U . . .
C31 C 0.2059(5) 0.4887(4) 0.0100(3) 0.0329(11) Uani 1 1 d . . . . .
C32 C 0.2268(5) 0.5659(4) 0.1018(4) 0.0318(11) Uani 1 1 d . . . . .
C33 C 0.0262(5) 0.5250(4) 0.2887(4) 0.0345(11) Uani 1 1 d . . . . .
C34 C -0.1173(6) 0.4455(5) 0.3912(4) 0.0506(15) Uani 1 1 d . . . . .
H34A H -0.113663 0.512703 0.435754 0.061 Uiso 1 1 calc R U . . .
H34B H -0.064681 0.405022 0.421523 0.061 Uiso 1 1 calc R U . . .
C35 C -0.2530(6) 0.4024(5) 0.3817(5) 0.0496(15) Uani 1 1 d . . . . .
H35 H -0.289698 0.387430 0.437954 0.060 Uiso 1 1 calc R U . . .
C36 C -0.3263(7) 0.3833(6) 0.3055(5) 0.0621(18) Uani 1 1 d . . . . .
H36A H -0.294247 0.396929 0.247272 0.075 Uiso 1 1 calc R U . . .
H36B H -0.412798 0.355415 0.306973 0.075 Uiso 1 1 calc R U . . .
O3 O 0.9182(4) 0.2585(3) 0.1572(3) 0.0615(12) Uani 1 1 d . . . . .
C41 C 1.0392(7) 0.2211(5) 0.1331(5) 0.0589(17) Uani 1 1 d . . . . .
H41A H 1.068315 0.189671 0.183450 0.071 Uiso 1 1 calc R U . . .
H41B H 1.104739 0.275360 0.129552 0.071 Uiso 1 1 calc R U . . .
C42 C 1.0238(8) 0.1455(6) 0.0350(7) 0.080(2) Uani 1 1 d . . . . .
H42A H 1.078056 0.167022 -0.014248 0.096 Uiso 1 1 calc R U . . .
H42B H 1.048311 0.080295 0.039978 0.096 Uiso 1 1 calc R U . . .
C43 C 0.8820(8) 0.1410(6) 0.0091(6) 0.076(2) Uani 1 1 d . . . . .
H43A H 0.833328 0.084239 0.025976 0.091 Uiso 1 1 calc R U . . .
H43B H 0.868933 0.135138 -0.061253 0.091 Uiso 1 1 calc R U . . .
C44 C 0.8396(7) 0.2382(6) 0.0701(5) 0.0637(18) Uani 1 1 d . . . . .
H44A H 0.855443 0.291162 0.036086 0.076 Uiso 1 1 calc R U . . .
H44B H 0.746331 0.231971 0.084960 0.076 Uiso 1 1 calc R U . . .
O4 O 0.4517(5) 0.1383(4) 0.2804(4) 0.0818(16) Uani 1 1 d . . . . .
C51 C 0.3563(9) 0.0662(9) 0.2455(8) 0.111(4) Uani 1 1 d . . . . .
H51A H 0.275313 0.096043 0.235946 0.133 Uiso 1 1 calc R U . . .
H51B H 0.339709 0.026114 0.292824 0.133 Uiso 1 1 calc R U . . .
C52 C 0.3952(9) 0.0024(8) 0.1514(7) 0.112(4) Uani 1 1 d . . . . .
H52A H 0.350937 0.017403 0.095695 0.134 Uiso 1 1 calc R U . . .
H52B H 0.375966 -0.068514 0.148555 0.134 Uiso 1 1 calc R U . . .
C53 C 0.5391(9) 0.0291(8) 0.1519(7) 0.098(3) Uani 1 1 d . . . . .
H53A H 0.587754 -0.020315 0.172310 0.118 Uiso 1 1 calc R U . . .
H53B H 0.567501 0.033189 0.086401 0.118 Uiso 1 1 calc R U . . .
C54 C 0.5586(8) 0.1231(7) 0.2203(7) 0.091(3) Uani 1 1 d . . . . .
H54A H 0.638043 0.125851 0.260233 0.109 Uiso 1 1 calc R U . . .
H54B H 0.569934 0.175692 0.185472 0.109 Uiso 1 1 calc R U . . .
 
loop_
 _atom_site_aniso_label
 _atom_site_aniso_U_11
 _atom_site_aniso_U_22
 _atom_site_aniso_U_33
 _atom_site_aniso_U_23
 _atom_site_aniso_U_13
 _atom_site_aniso_U_12
Zn 0.0445(4) 0.0302(3) 0.0297(3) -0.0054(2) 0.0024(3) 0.0034(2)
S1 0.0429(8) 0.0357(7) 0.0395(7) -0.0087(6) 0.0003(6) 0.0080(6)
S2 0.0458(8) 0.0359(7) 0.0300(7) -0.0035(5) 0.0052(6) 0.0036(6)
O1 0.054(2) 0.033(2) 0.0325(19) -0.0052(15) -0.0027(17) 0.0061(16)
N1 0.034(2) 0.033(2) 0.029(2) 0.0001(17) 0.0054(18) 0.0052(18)
N2 0.042(3) 0.032(2) 0.034(2) -0.0014(18) 0.007(2) 0.0095(19)
N3 0.044(3) 0.042(3) 0.040(3) -0.001(2) 0.000(2) 0.009(2)
O2 0.057(2) 0.032(2) 0.034(2) -0.0070(16) 0.0078(17) -0.0004(17)
N4 0.035(2) 0.031(2) 0.032(2) 0.0049(18) 0.0017(18) 0.0068(18)
N5 0.037(2) 0.031(2) 0.031(2) 0.0017(18) 0.0017(18) 0.0026(18)
N6 0.041(3) 0.039(3) 0.033(2) 0.000(2) 0.003(2) -0.002(2)
C1 0.040(3) 0.032(3) 0.028(3) 0.001(2) 0.007(2) 0.003(2)
C2 0.039(3) 0.031(3) 0.035(3) 0.004(2) 0.009(2) 0.003(2)
C3 0.045(3) 0.039(3) 0.037(3) 0.002(2) 0.004(2) 0.006(2)
C4 0.042(3) 0.053(4) 0.055(4) 0.014(3) 0.004(3) 0.006(3)
C5 0.044(3) 0.042(3) 0.064(4) 0.010(3) 0.007(3) 0.014(3)
C6 0.040(3) 0.035(3) 0.055(4) 0.003(3) 0.014(3) 0.009(2)
C7 0.038(3) 0.030(3) 0.042(3) 0.004(2) 0.012(2) 0.003(2)
C8 0.038(3) 0.030(3) 0.036(3) -0.001(2) 0.013(2) 0.000(2)
C9 0.046(3) 0.028(3) 0.045(3) -0.005(2) 0.012(3) 0.003(2)
C10 0.049(3) 0.035(3) 0.046(3) -0.006(2) 0.013(3) 0.000(3)
C11 0.046(3) 0.039(3) 0.040(3) -0.007(2) 0.007(3) -0.003(3)
C12 0.040(3) 0.034(3) 0.039(3) -0.002(2) 0.005(2) 0.003(2)
C13 0.039(3) 0.030(3) 0.034(3) -0.002(2) 0.008(2) 0.002(2)
C14 0.042(3) 0.027(3) 0.033(3) -0.001(2) 0.010(2) 0.003(2)
C15 0.039(3) 0.036(3) 0.033(3) 0.001(2) 0.003(2) 0.003(2)
C16 0.047(3) 0.046(3) 0.048(3) -0.002(3) -0.006(3) 0.011(3)
C17 0.050(4) 0.051(4) 0.057(4) 0.015(3) -0.002(3) 0.005(3)
C18 0.061(4) 0.062(4) 0.065(4) 0.011(3) -0.009(3) 0.017(3)
C19 0.040(3) 0.033(3) 0.032(3) 0.002(2) 0.003(2) 0.009(2)
C20 0.036(3) 0.034(3) 0.034(3) 0.004(2) 0.004(2) 0.009(2)
C21 0.047(3) 0.041(3) 0.041(3) 0.006(2) 0.006(3) 0.006(2)
C22 0.044(3) 0.055(4) 0.053(4) 0.012(3) 0.010(3) 0.005(3)
C23 0.040(3) 0.064(4) 0.042(3) 0.010(3) 0.011(3) 0.011(3)
C24 0.038(3) 0.058(4) 0.034(3) 0.004(3) 0.007(2) 0.013(3)
C25 0.039(3) 0.039(3) 0.032(3) 0.006(2) 0.003(2) 0.016(2)
C26 0.034(3) 0.034(3) 0.031(3) 0.002(2) 0.002(2) 0.012(2)
C27 0.047(3) 0.046(3) 0.025(3) -0.003(2) 0.005(2) 0.012(3)
C28 0.050(3) 0.042(3) 0.034(3) -0.006(2) -0.002(2) 0.010(3)
C29 0.040(3) 0.037(3) 0.035(3) -0.004(2) -0.004(2) 0.006(2)
C30 0.038(3) 0.032(3) 0.033(3) -0.002(2) 0.000(2) 0.007(2)
C31 0.037(3) 0.033(3) 0.027(2) 0.000(2) 0.000(2) 0.011(2)
C32 0.035(3) 0.027(2) 0.030(3) 0.000(2) -0.002(2) 0.008(2)
C33 0.033(3) 0.037(3) 0.031(3) 0.001(2) -0.002(2) 0.009(2)
C34 0.053(4) 0.057(4) 0.038(3) 0.008(3) 0.006(3) -0.007(3)
C35 0.045(3) 0.053(4) 0.052(4) 0.016(3) 0.006(3) -0.002(3)
C36 0.055(4) 0.077(5) 0.057(4) 0.026(4) -0.004(3) -0.003(3)
O3 0.059(3) 0.051(3) 0.063(3) -0.007(2) -0.006(2) 0.010(2)
C41 0.052(4) 0.062(4) 0.060(4) 0.010(3) -0.006(3) 0.007(3)
C42 0.068(5) 0.051(4) 0.101(6) -0.021(4) -0.008(4) 0.014(4)
C43 0.074(5) 0.067(5) 0.067(5) -0.013(4) -0.005(4) -0.012(4)
C44 0.051(4) 0.074(5) 0.063(4) 0.017(4) -0.011(3) -0.006(3)
O4 0.060(3) 0.096(4) 0.061(3) -0.029(3) 0.001(2) 0.004(3)
C51 0.062(5) 0.138(9) 0.098(7) -0.020(6) 0.030(5) -0.023(6)
C52 0.079(6) 0.118(8) 0.098(7) -0.045(6) -0.016(5) 0.006(5)
C53 0.083(6) 0.114(8) 0.069(5) -0.026(5) 0.011(4) 0.003(5)
C54 0.056(5) 0.089(6) 0.104(7) -0.013(5) 0.015(4) -0.012(4)
 
_geom_special_details
;
 All esds (except the esd in the dihedral angle between two l.s. planes)
 are estimated using the full covariance matrix.  The cell esds are taken
 into account individually in the estimation of esds in distances, angles
 and torsion angles; correlations between esds in cell parameters are only
 used when they are defined by crystal symmetry.  An approximate (isotropic)
 treatment of cell esds is used for estimating esds involving l.s. planes.
;
 
loop_
 _geom_bond_atom_site_label_1
 _geom_bond_atom_site_label_2
 _geom_bond_distance
 _geom_bond_site_symmetry_2
 _geom_bond_publ_flag
Zn O2 2.113(4) . ?
Zn O1 2.117(4) . ?
Zn N1 2.131(4) . ?
Zn N4 2.150(4) . ?
Zn S2 2.4104(15) . ?
Zn S1 2.4479(16) . ?
S1 C15 1.695(5) . ?
S2 C33 1.705(5) . ?
O1 C1 1.259(6) . ?
N1 N2 1.302(6) . ?
N1 C14 1.349(7) . ?
N2 C15 1.394(7) . ?
N3 C15 1.311(7) . ?
N3 C16 1.452(7) . ?
N3 H3A 0.86(2) . ?
O2 C19 1.257(6) . ?
N4 C32 1.320(6) . ?
N4 N5 1.325(6) . ?
N5 C33 1.374(7) . ?
N6 C33 1.334(7) . ?
N6 C34 1.462(7) . ?
N6 H6A 0.88(2) . ?
C1 C14 1.458(8) . ?
C1 C2 1.465(7) . ?
C2 C3 1.390(8) . ?
C2 C7 1.416(7) . ?
C3 C4 1.376(8) . ?
C3 H3 0.9500 . ?
C4 C5 1.385(9) . ?
C4 H4 0.9500 . ?
C5 C6 1.358(9) . ?
C5 H5 0.9500 . ?
C6 C7 1.421(8) . ?
C6 H6 0.9500 . ?
C7 C8 1.461(8) . ?
C8 C9 1.405(7) . ?
C8 C13 1.425(8) . ?
C9 C10 1.374(9) . ?
C9 H9 0.9500 . ?
C10 C11 1.373(8) . ?
C10 H10 0.9500 . ?
C11 C12 1.374(7) . ?
C11 H11 0.9500 . ?
C12 C13 1.412(8) . ?
C12 H12 0.9500 . ?
C13 C14 1.456(7) . ?
C16 C17 1.476(9) . ?
C16 H16A 0.9900 . ?
C16 H16B 0.9900 . ?
C17 C18 1.275(9) . ?
C17 H17 0.9500 . ?
C18 H18A 0.9500 . ?
C18 H18B 0.9500 . ?
C19 C32 1.451(7) . ?
C19 C20 1.471(7) . ?
C20 C21 1.394(8) . ?
C20 C25 1.404(7) . ?
C21 C22 1.374(8) . ?
C21 H21 0.9500 . ?
C22 C23 1.398(9) . ?
C22 H22 0.9500 . ?
C23 C24 1.369(9) . ?
C23 H23 0.9500 . ?
C24 C25 1.414(7) . ?
C24 H24 0.9500 . ?
C25 C26 1.470(8) . ?
C26 C27 1.395(7) . ?
C26 C31 1.419(7) . ?
C27 C28 1.375(8) . ?
C27 H27 0.9500 . ?
C28 C29 1.382(8) . ?
C28 H28 0.9500 . ?
C29 C30 1.372(7) . ?
C29 H29 0.9500 . ?
C30 C31 1.408(7) . ?
C30 H30 0.9500 . ?
C31 C32 1.468(7) . ?
C34 C35 1.475(8) . ?
C34 H34A 0.9900 . ?
C34 H34B 0.9900 . ?
C35 C36 1.278(9) . ?
C35 H35 0.9500 . ?
C36 H36A 0.9500 . ?
C36 H36B 0.9500 . ?
O3 C41 1.405(8) . ?
O3 C44 1.431(8) . ?
C41 C42 1.518(10) . ?
C41 H41A 0.9900 . ?
C41 H41B 0.9900 . ?
C42 C43 1.503(11) . ?
C42 H42A 0.9900 . ?
C42 H42B 0.9900 . ?
C43 C44 1.516(11) . ?
C43 H43A 0.9900 . ?
C43 H43B 0.9900 . ?
C44 H44A 0.9900 . ?
C44 H44B 0.9900 . ?
O4 C51 1.350(10) . ?
O4 C54 1.395(9) . ?
C51 C52 1.483(12) . ?
C51 H51A 0.9900 . ?
C51 H51B 0.9900 . ?
C52 C53 1.505(13) . ?
C52 H52A 0.9900 . ?
C52 H52B 0.9900 . ?
C53 C54 1.423(12) . ?
C53 H53A 0.9900 . ?
C53 H53B 0.9900 . ?
C54 H54A 0.9900 . ?
C54 H54B 0.9900 . ?
 
loop_
 _geom_angle_atom_site_label_1
 _geom_angle_atom_site_label_2
 _geom_angle_atom_site_label_3
 _geom_angle
 _geom_angle_site_symmetry_1
 _geom_angle_site_symmetry_3
 _geom_angle_publ_flag
O2 Zn O1 85.35(15) . . ?
O2 Zn N1 105.69(15) . . ?
O1 Zn N1 76.20(15) . . ?
O2 Zn N4 75.94(15) . . ?
O1 Zn N4 107.10(15) . . ?
N1 Zn N4 176.52(16) . . ?
O2 Zn S2 154.76(11) . . ?
O1 Zn S2 93.29(11) . . ?
N1 Zn S2 98.40(11) . . ?
N4 Zn S2 80.43(11) . . ?
O2 Zn S1 90.71(12) . . ?
O1 Zn S1 153.66(11) . . ?
N1 Zn S1 79.86(12) . . ?
N4 Zn S1 97.11(12) . . ?
S2 Zn S1 100.98(5) . . ?
C15 S1 Zn 94.4(2) . . ?
C33 S2 Zn 95.38(18) . . ?
C1 O1 Zn 114.0(3) . . ?
N2 N1 C14 120.6(4) . . ?
N2 N1 Zn 122.9(3) . . ?
C14 N1 Zn 116.3(3) . . ?
N1 N2 C15 113.9(4) . . ?
C15 N3 C16 125.2(5) . . ?
C15 N3 H3A 129(5) . . ?
C16 N3 H3A 104(5) . . ?
C19 O2 Zn 113.2(3) . . ?
C32 N4 N5 122.1(4) . . ?
C32 N4 Zn 115.6(3) . . ?
N5 N4 Zn 122.1(3) . . ?
N4 N5 C33 113.9(4) . . ?
C33 N6 C34 124.8(5) . . ?
C33 N6 H6A 117(4) . . ?
C34 N6 H6A 118(4) . . ?
O1 C1 C14 122.2(5) . . ?
O1 C1 C2 118.6(5) . . ?
C14 C1 C2 119.2(4) . . ?
C3 C2 C7 121.1(5) . . ?
C3 C2 C1 119.2(5) . . ?
C7 C2 C1 119.7(5) . . ?
C4 C3 C2 120.5(5) . . ?
C4 C3 H3 119.7 . . ?
C2 C3 H3 119.7 . . ?
C3 C4 C5 119.4(6) . . ?
C3 C4 H4 120.3 . . ?
C5 C4 H4 120.3 . . ?
C6 C5 C4 121.2(6) . . ?
C6 C5 H5 119.4 . . ?
C4 C5 H5 119.4 . . ?
C5 C6 C7 121.6(5) . . ?
C5 C6 H6 119.2 . . ?
C7 C6 H6 119.2 . . ?
C2 C7 C6 116.3(5) . . ?
C2 C7 C8 120.5(5) . . ?
C6 C7 C8 123.2(5) . . ?
C9 C8 C13 118.0(5) . . ?
C9 C8 C7 120.8(5) . . ?
C13 C8 C7 121.0(5) . . ?
C10 C9 C8 121.9(5) . . ?
C10 C9 H9 119.1 . . ?
C8 C9 H9 119.1 . . ?
C11 C10 C9 120.0(5) . . ?
C11 C10 H10 120.0 . . ?
C9 C10 H10 120.0 . . ?
C10 C11 C12 120.4(6) . . ?
C10 C11 H11 119.8 . . ?
C12 C11 H11 119.8 . . ?
C11 C12 C13 121.3(5) . . ?
C11 C12 H12 119.3 . . ?
C13 C12 H12 119.3 . . ?
C12 C13 C8 118.3(5) . . ?
C12 C13 C14 123.0(5) . . ?
C8 C13 C14 118.7(5) . . ?
N1 C14 C13 128.3(5) . . ?
N1 C14 C1 111.1(4) . . ?
C13 C14 C1 120.6(5) . . ?
N3 C15 N2 111.5(5) . . ?
N3 C15 S1 121.4(4) . . ?
N2 C15 S1 127.1(4) . . ?
N3 C16 C17 112.2(5) . . ?
N3 C16 H16A 109.2 . . ?
C17 C16 H16A 109.2 . . ?
N3 C16 H16B 109.2 . . ?
C17 C16 H16B 109.2 . . ?
H16A C16 H16B 107.9 . . ?
C18 C17 C16 125.2(7) . . ?
C18 C17 H17 117.4 . . ?
C16 C17 H17 117.4 . . ?
C17 C18 H18A 120.0 . . ?
C17 C18 H18B 120.0 . . ?
H18A C18 H18B 120.0 . . ?
O2 C19 C32 122.2(5) . . ?
O2 C19 C20 118.4(5) . . ?
C32 C19 C20 119.4(4) . . ?
C21 C20 C25 121.3(5) . . ?
C21 C20 C19 119.0(5) . . ?
C25 C20 C19 119.7(5) . . ?
C22 C21 C20 121.1(5) . . ?
C22 C21 H21 119.5 . . ?
C20 C21 H21 119.5 . . ?
C21 C22 C23 118.3(6) . . ?
C21 C22 H22 120.9 . . ?
C23 C22 H22 120.9 . . ?
C24 C23 C22 121.5(5) . . ?
C24 C23 H23 119.3 . . ?
C22 C23 H23 119.3 . . ?
C23 C24 C25 121.2(5) . . ?
C23 C24 H24 119.4 . . ?
C25 C24 H24 119.4 . . ?
C20 C25 C24 116.7(5) . . ?
C20 C25 C26 120.6(5) . . ?
C24 C25 C26 122.7(5) . . ?
C27 C26 C31 118.7(5) . . ?
C27 C26 C25 120.9(5) . . ?
C31 C26 C25 120.4(4) . . ?
C28 C27 C26 121.7(5) . . ?
C28 C27 H27 119.2 . . ?
C26 C27 H27 119.2 . . ?
C27 C28 C29 119.9(5) . . ?
C27 C28 H28 120.1 . . ?
C29 C28 H28 120.1 . . ?
C30 C29 C28 120.0(5) . . ?
C30 C29 H29 120.0 . . ?
C28 C29 H29 120.0 . . ?
C29 C30 C31 121.5(5) . . ?
C29 C30 H30 119.2 . . ?
C31 C30 H30 119.2 . . ?
C30 C31 C26 118.1(4) . . ?
C30 C31 C32 122.5(5) . . ?
C26 C31 C32 119.3(5) . . ?
N4 C32 C19 111.9(4) . . ?
N4 C32 C31 128.6(5) . . ?
C19 C32 C31 119.6(4) . . ?
N6 C33 N5 111.8(4) . . ?
N6 C33 S2 120.8(4) . . ?
N5 C33 S2 127.4(4) . . ?
N6 C34 C35 114.4(5) . . ?
N6 C34 H34A 108.7 . . ?
C35 C34 H34A 108.7 . . ?
N6 C34 H34B 108.7 . . ?
C35 C34 H34B 108.7 . . ?
H34A C34 H34B 107.6 . . ?
C36 C35 C34 126.6(6) . . ?
C36 C35 H35 116.7 . . ?
C34 C35 H35 116.7 . . ?
C35 C36 H36A 120.0 . . ?
C35 C36 H36B 120.0 . . ?
H36A C36 H36B 120.0 . . ?
C41 O3 C44 108.5(5) . . ?
O3 C41 C42 108.0(5) . . ?
O3 C41 H41A 110.1 . . ?
C42 C41 H41A 110.1 . . ?
O3 C41 H41B 110.1 . . ?
C42 C41 H41B 110.1 . . ?
H41A C41 H41B 108.4 . . ?
C43 C42 C41 104.2(6) . . ?
C43 C42 H42A 110.9 . . ?
C41 C42 H42A 110.9 . . ?
C43 C42 H42B 110.9 . . ?
C41 C42 H42B 110.9 . . ?
H42A C42 H42B 108.9 . . ?
C42 C43 C44 103.7(6) . . ?
C42 C43 H43A 111.0 . . ?
C44 C43 H43A 111.0 . . ?
C42 C43 H43B 111.0 . . ?
C44 C43 H43B 111.0 . . ?
H43A C43 H43B 109.0 . . ?
O3 C44 C43 104.1(6) . . ?
O3 C44 H44A 110.9 . . ?
C43 C44 H44A 110.9 . . ?
O3 C44 H44B 110.9 . . ?
C43 C44 H44B 110.9 . . ?
H44A C44 H44B 109.0 . . ?
C51 O4 C54 109.5(6) . . ?
O4 C51 C52 109.6(7) . . ?
O4 C51 H51A 109.8 . . ?
C52 C51 H51A 109.8 . . ?
O4 C51 H51B 109.8 . . ?
C52 C51 H51B 109.8 . . ?
H51A C51 H51B 108.2 . . ?
C51 C52 C53 102.5(7) . . ?
C51 C52 H52A 111.3 . . ?
C53 C52 H52A 111.3 . . ?
C51 C52 H52B 111.3 . . ?
C53 C52 H52B 111.3 . . ?
H52A C52 H52B 109.2 . . ?
C54 C53 C52 104.6(7) . . ?
C54 C53 H53A 110.8 . . ?
C52 C53 H53A 110.8 . . ?
C54 C53 H53B 110.8 . . ?
C52 C53 H53B 110.8 . . ?
H53A C53 H53B 108.9 . . ?
O4 C54 C53 109.5(7) . . ?
O4 C54 H54A 109.8 . . ?
C53 C54 H54A 109.8 . . ?
O4 C54 H54B 109.8 . . ?
C53 C54 H54B 109.8 . . ?
H54A C54 H54B 108.2 . . ?
 
loop_
 _geom_torsion_atom_site_label_1
 _geom_torsion_atom_site_label_2
 _geom_torsion_atom_site_label_3
 _geom_torsion_atom_site_label_4
 _geom_torsion
 _geom_torsion_site_symmetry_1
 _geom_torsion_site_symmetry_2
 _geom_torsion_site_symmetry_3
 _geom_torsion_site_symmetry_4
 _geom_torsion_publ_flag
C14 N1 N2 C15 -174.0(4) . . . . ?
Zn N1 N2 C15 10.9(6) . . . . ?
C32 N4 N5 C33 -178.7(4) . . . . ?
Zn N4 N5 C33 4.9(6) . . . . ?
Zn O1 C1 C14 4.7(6) . . . . ?
Zn O1 C1 C2 -174.7(3) . . . . ?
O1 C1 C2 C3 0.5(7) . . . . ?
C14 C1 C2 C3 -179.0(5) . . . . ?
O1 C1 C2 C7 179.4(5) . . . . ?
C14 C1 C2 C7 0.0(7) . . . . ?
C7 C2 C3 C4 0.2(8) . . . . ?
C1 C2 C3 C4 179.1(5) . . . . ?
C2 C3 C4 C5 -0.4(9) . . . . ?
C3 C4 C5 C6 -0.7(9) . . . . ?
C4 C5 C6 C7 1.9(9) . . . . ?
C3 C2 C7 C6 0.9(7) . . . . ?
C1 C2 C7 C6 -178.0(5) . . . . ?
C3 C2 C7 C8 -178.4(5) . . . . ?
C1 C2 C7 C8 2.7(7) . . . . ?
C5 C6 C7 C2 -2.0(8) . . . . ?
C5 C6 C7 C8 177.3(5) . . . . ?
C2 C7 C8 C9 175.8(5) . . . . ?
C6 C7 C8 C9 -3.4(8) . . . . ?
C2 C7 C8 C13 -1.4(7) . . . . ?
C6 C7 C8 C13 179.4(5) . . . . ?
C13 C8 C9 C10 2.0(8) . . . . ?
C7 C8 C9 C10 -175.2(5) . . . . ?
C8 C9 C10 C11 -0.7(8) . . . . ?
C9 C10 C11 C12 -1.1(8) . . . . ?
C10 C11 C12 C13 1.4(8) . . . . ?
C11 C12 C13 C8 0.0(8) . . . . ?
C11 C12 C13 C14 178.1(5) . . . . ?
C9 C8 C13 C12 -1.7(7) . . . . ?
C7 C8 C13 C12 175.6(5) . . . . ?
C9 C8 C13 C14 -179.9(5) . . . . ?
C7 C8 C13 C14 -2.6(7) . . . . ?
N2 N1 C14 C13 4.5(8) . . . . ?
Zn N1 C14 C13 179.9(4) . . . . ?
N2 N1 C14 C1 -176.8(4) . . . . ?
Zn N1 C14 C1 -1.4(5) . . . . ?
C12 C13 C14 N1 5.8(8) . . . . ?
C8 C13 C14 N1 -176.1(5) . . . . ?
C12 C13 C14 C1 -172.8(5) . . . . ?
C8 C13 C14 C1 5.3(7) . . . . ?
O1 C1 C14 N1 -2.3(7) . . . . ?
C2 C1 C14 N1 177.2(4) . . . . ?
O1 C1 C14 C13 176.5(5) . . . . ?
C2 C1 C14 C13 -4.0(7) . . . . ?
C16 N3 C15 N2 -174.2(5) . . . . ?
C16 N3 C15 S1 5.3(8) . . . . ?
N1 N2 C15 N3 -179.8(4) . . . . ?
N1 N2 C15 S1 0.8(7) . . . . ?
Zn S1 C15 N3 171.7(4) . . . . ?
Zn S1 C15 N2 -8.9(5) . . . . ?
C15 N3 C16 C17 159.4(6) . . . . ?
N3 C16 C17 C18 137.3(7) . . . . ?
Zn O2 C19 C32 12.7(6) . . . . ?
Zn O2 C19 C20 -165.2(4) . . . . ?
O2 C19 C20 C21 5.4(8) . . . . ?
C32 C19 C20 C21 -172.6(5) . . . . ?
O2 C19 C20 C25 -177.0(5) . . . . ?
C32 C19 C20 C25 5.0(7) . . . . ?
C25 C20 C21 C22 -0.2(9) . . . . ?
C19 C20 C21 C22 177.4(5) . . . . ?
C20 C21 C22 C23 -0.6(9) . . . . ?
C21 C22 C23 C24 0.1(9) . . . . ?
C22 C23 C24 C25 1.3(9) . . . . ?
C21 C20 C25 C24 1.5(8) . . . . ?
C19 C20 C25 C24 -176.0(5) . . . . ?
C21 C20 C25 C26 -177.9(5) . . . . ?
C19 C20 C25 C26 4.6(8) . . . . ?
C23 C24 C25 C20 -2.1(8) . . . . ?
C23 C24 C25 C26 177.3(5) . . . . ?
C20 C25 C26 C27 170.1(5) . . . . ?
C24 C25 C26 C27 -9.3(8) . . . . ?
C20 C25 C26 C31 -8.3(8) . . . . ?
C24 C25 C26 C31 172.3(5) . . . . ?
C31 C26 C27 C28 -0.8(8) . . . . ?
C25 C26 C27 C28 -179.2(5) . . . . ?
C26 C27 C28 C29 -0.6(9) . . . . ?
C27 C28 C29 C30 1.0(8) . . . . ?
C28 C29 C30 C31 0.1(8) . . . . ?
C29 C30 C31 C26 -1.5(8) . . . . ?
C29 C30 C31 C32 176.5(5) . . . . ?
C27 C26 C31 C30 1.8(7) . . . . ?
C25 C26 C31 C30 -179.8(5) . . . . ?
C27 C26 C31 C32 -176.2(5) . . . . ?
C25 C26 C31 C32 2.2(7) . . . . ?
N5 N4 C32 C19 -177.0(4) . . . . ?
Zn N4 C32 C19 -0.4(5) . . . . ?
N5 N4 C32 C31 3.5(8) . . . . ?
Zn N4 C32 C31 -180.0(4) . . . . ?
O2 C19 C32 N4 -8.5(7) . . . . ?
C20 C19 C32 N4 169.4(4) . . . . ?
O2 C19 C32 C31 171.1(5) . . . . ?
C20 C19 C32 C31 -11.0(7) . . . . ?
C30 C31 C32 N4 9.0(8) . . . . ?
C26 C31 C32 N4 -173.1(5) . . . . ?
C30 C31 C32 C19 -170.5(5) . . . . ?
C26 C31 C32 C19 7.4(7) . . . . ?
C34 N6 C33 N5 170.5(5) . . . . ?
C34 N6 C33 S2 -10.8(8) . . . . ?
N4 N5 C33 N6 -178.2(4) . . . . ?
N4 N5 C33 S2 3.2(7) . . . . ?
Zn S2 C33 N6 173.8(4) . . . . ?
Zn S2 C33 N5 -7.7(5) . . . . ?
C33 N6 C34 C35 144.6(6) . . . . ?
N6 C34 C35 C36 -9.6(10) . . . . ?
C44 O3 C41 C42 -19.0(8) . . . . ?
O3 C41 C42 C43 -2.6(9) . . . . ?
C41 C42 C43 C44 21.5(9) . . . . ?
C41 O3 C44 C43 32.7(7) . . . . ?
C42 C43 C44 O3 -33.0(8) . . . . ?
C54 O4 C51 C52 -5.0(14) . . . . ?
O4 C51 C52 C53 15.9(14) . . . . ?
C51 C52 C53 C54 -20.3(13) . . . . ?
C51 O4 C54 C53 -9.1(13) . . . . ?
C52 C53 C54 O4 18.7(13) . . . . ?
 
loop_
 _geom_hbond_atom_site_label_D 
 _geom_hbond_atom_site_label_H 
 _geom_hbond_atom_site_label_A 
 _geom_hbond_distance_DH 
 _geom_hbond_distance_HA 
 _geom_hbond_distance_DA 
 _geom_hbond_angle_DHA 
 _geom_hbond_site_symmetry_A 
 _geom_hbond_publ_flag
N3 H3A O4  0.86(2) 2.11(4) 2.925(7) 157(7) 2_666 yes
N6 H6A O3  0.88(2) 2.07(2) 2.930(6) 165(5) 1_455 yes
 
_refine_diff_density_max    1.358
_refine_diff_density_min   -0.672
_refine_diff_density_rms    0.093

_shelx_res_file
;
TITL h07sip1
    h07sip1.res
    created by SHELXL-2018/3 at 13:48:10 on 10-Jan-2020
CELL  0.71073  10.3439  14.0486  14.2067  104.912   90.136   94.622
ZERR     2.00   0.0004   0.0006   0.0006    0.003    0.002    0.002
LATT   1
SFAC  C    H    N    S    ZN   O
UNIT 88 88 12 4 2 8
OMIT     6   3   4
OMIT    -4   5   4
OMIT     6   5   6
OMIT    -6   2   4
OMIT    -2  10   2
OMIT    -1   8   1
OMIT    -4   4   8
OMIT    -6   2   1
OMIT     5   2   4
OMIT    -6   1   0
OMIT    -3   3   6
LIST 4
FMAP   2
PLAN   -10
ACTA
TEMP -123
SIZE 0.4 0.2 0.15
BOND   $H
CONF
EQIV $1 -x+1, -y+1, -z+1
HTAB N3 O4_$1
EQIV $2 x-1, y, z
HTAB N6 O3_$2
DFIX N3 H3A N6 H6A 0.87 0.02
L.S.   10
WGHT    0.073600    5.428000
FVAR       1.06057
ZN    5    0.230382    0.700149    0.301199    11.00000    0.04446    0.03018 =
         0.02972   -0.00537    0.00243    0.00335
S1    4    0.416529    0.630943    0.357677    11.00000    0.04289    0.03574 =
         0.03948   -0.00869    0.00030    0.00802
S2    4    0.055519    0.629987    0.380592    11.00000    0.04578    0.03592 =
         0.02998   -0.00353    0.00522    0.00364
O1    6    0.124426    0.817948    0.284911    11.00000    0.05383    0.03258 =
         0.03255   -0.00518   -0.00274    0.00612
N1    3    0.297349    0.820179    0.420823    11.00000    0.03394    0.03348 =
         0.02870    0.00008    0.00541    0.00519
N2    3    0.381754    0.811853    0.485720    11.00000    0.04239    0.03236 =
         0.03387   -0.00136    0.00702    0.00954
N3    3    0.525207    0.718842    0.528689    11.00000    0.04358    0.04177 =
         0.04004   -0.00070   -0.00025    0.00856
H3A   2    0.554120    0.764376    0.579097    11.00000    0.06913
O2    6    0.334545    0.722125    0.179689    11.00000    0.05690    0.03211 =
         0.03351   -0.00704    0.00776   -0.00040
N4    3    0.167396    0.573102    0.185167    11.00000    0.03452    0.03062 =
         0.03215    0.00487    0.00168    0.00681
N5    3    0.079516    0.503833    0.197951    11.00000    0.03743    0.03116 =
         0.03119    0.00174    0.00168    0.00258
N6    3   -0.058867    0.452008    0.299223    11.00000    0.04127    0.03893 =
         0.03284   -0.00025    0.00279   -0.00242
H6A   2   -0.070599    0.399994    0.249037    11.00000    0.03596
C1    1    0.144462    0.895777    0.352672    11.00000    0.03979    0.03220 =
         0.02841    0.00130    0.00706    0.00295
C2    1    0.067676    0.979154    0.353285    11.00000    0.03930    0.03059 =
         0.03484    0.00356    0.00877    0.00326
C3    1   -0.025242    0.969764    0.279917    11.00000    0.04520    0.03854 =
         0.03743    0.00229    0.00381    0.00623
AFIX  43
H3    2   -0.037269    0.910007    0.229785    11.00000   -1.20000
AFIX   0
C4    1   -0.099954    1.046349    0.279325    11.00000    0.04172    0.05331 =
         0.05476    0.01413    0.00350    0.00580
AFIX  43
H4    2   -0.163018    1.039857    0.228854    11.00000   -1.20000
AFIX   0
C5    1   -0.082323    1.133012    0.353037    11.00000    0.04422    0.04213 =
         0.06378    0.01018    0.00712    0.01363
AFIX  43
H5    2   -0.133220    1.186175    0.352295    11.00000   -1.20000
AFIX   0
C6    1    0.006387    1.143322    0.426311    11.00000    0.04045    0.03523 =
         0.05545    0.00341    0.01367    0.00886
AFIX  43
H6    2    0.014386    1.202891    0.476885    11.00000   -1.20000
AFIX   0
C7    1    0.087567    1.067127    0.429161    11.00000    0.03776    0.02966 =
         0.04210    0.00373    0.01154    0.00307
C8    1    0.187938    1.077053    0.504434    11.00000    0.03817    0.03009 =
         0.03606   -0.00118    0.01338    0.00021
C9    1    0.213990    1.166389    0.576269    11.00000    0.04641    0.02808 =
         0.04522   -0.00460    0.01215    0.00339
AFIX  43
H9    2    0.160949    1.219024    0.578435    11.00000   -1.20000
AFIX   0
C10   1    0.314002    1.179816    0.643493    11.00000    0.04912    0.03453 =
         0.04572   -0.00640    0.01347   -0.00041
AFIX  43
H10   2    0.329834    1.241302    0.690798    11.00000   -1.20000
AFIX   0
C11   1    0.391012    1.104402    0.642290    11.00000    0.04579    0.03920 =
         0.04032   -0.00685    0.00728   -0.00340
AFIX  43
H11   2    0.461019    1.114301    0.688116    11.00000   -1.20000
AFIX   0
C12   1    0.367434    1.014655    0.575178    11.00000    0.04015    0.03382 =
         0.03890   -0.00189    0.00474    0.00265
AFIX  43
H12   2    0.420397    0.962739    0.576268    11.00000   -1.20000
AFIX   0
C13   1    0.266031    0.998077    0.504621    11.00000    0.03937    0.03030 =
         0.03351   -0.00185    0.00778    0.00219
C14   1    0.240374    0.905100    0.430555    11.00000    0.04213    0.02692 =
         0.03312   -0.00084    0.00950    0.00284
C15   1    0.441589    0.723602    0.460920    11.00000    0.03949    0.03559 =
         0.03301    0.00068    0.00279    0.00269
C16   1    0.611875    0.641038    0.521407    11.00000    0.04747    0.04629 =
         0.04816   -0.00212   -0.00634    0.01132
AFIX  23
H16A  2    0.643962    0.621464    0.454136    11.00000   -1.20000
H16B  2    0.563045    0.582500    0.534663    11.00000   -1.20000
AFIX   0
C17   1    0.723579    0.672309    0.590296    11.00000    0.04970    0.05126 =
         0.05708    0.01534   -0.00190    0.00461
AFIX  43
H17   2    0.764803    0.736707    0.597050    11.00000   -1.20000
AFIX   0
C18   1    0.769214    0.619804    0.641498    11.00000    0.06092    0.06155 =
         0.06494    0.01126   -0.00884    0.01679
AFIX  93
H18A  2    0.730754    0.554985    0.636871    11.00000   -1.20000
H18B  2    0.841666    0.645515    0.684263    11.00000   -1.20000
AFIX   0
C19   1    0.323448    0.648183    0.107324    11.00000    0.04043    0.03328 =
         0.03161    0.00188    0.00293    0.00946
C20   1    0.414810    0.644089    0.027475    11.00000    0.03560    0.03417 =
         0.03407    0.00411    0.00402    0.00891
C21   1    0.516661    0.717662    0.038301    11.00000    0.04651    0.04067 =
         0.04137    0.00624    0.00648    0.00579
AFIX  43
H21   2    0.523448    0.770670    0.095661    11.00000   -1.20000
AFIX   0
C22   1    0.607375    0.714732   -0.032659    11.00000    0.04372    0.05451 =
         0.05295    0.01192    0.00955    0.00451
AFIX  43
H22   2    0.676173    0.765319   -0.025372    11.00000   -1.20000
AFIX   0
C23   1    0.595787    0.635376   -0.115848    11.00000    0.04047    0.06441 =
         0.04187    0.01030    0.01140    0.01130
AFIX  43
H23   2    0.657832    0.632244   -0.165519    11.00000   -1.20000
AFIX   0
C24   1    0.497035    0.562073   -0.127343    11.00000    0.03826    0.05777 =
         0.03391    0.00391    0.00731    0.01252
AFIX  43
H24   2    0.492937    0.508432   -0.184140    11.00000   -1.20000
AFIX   0
C25   1    0.401037    0.564704   -0.056272    11.00000    0.03876    0.03913 =
         0.03205    0.00636    0.00317    0.01559
C26   1    0.290659    0.489535   -0.068161    11.00000    0.03442    0.03435 =
         0.03121    0.00217    0.00214    0.01154
C27   1    0.265182    0.419333   -0.156816    11.00000    0.04742    0.04600 =
         0.02537   -0.00326    0.00474    0.01182
AFIX  43
H27   2    0.320927    0.419969   -0.209737    11.00000   -1.20000
AFIX   0
C28   1    0.161492    0.349254   -0.169579    11.00000    0.04976    0.04166 =
         0.03363   -0.00640   -0.00224    0.01023
AFIX  43
H28   2    0.145776    0.302635   -0.230884    11.00000   -1.20000
AFIX   0
C29   1    0.080128    0.346732   -0.093058    11.00000    0.03950    0.03700 =
         0.03529   -0.00403   -0.00420    0.00633
AFIX  43
H29   2    0.009195    0.297723   -0.101460    11.00000   -1.20000
AFIX   0
C30   1    0.101801    0.415000   -0.004975    11.00000    0.03801    0.03198 =
         0.03269   -0.00151   -0.00012    0.00653
AFIX  43
H30   2    0.045289    0.412465    0.047097    11.00000   -1.20000
AFIX   0
C31   1    0.205875    0.488743    0.010034    11.00000    0.03663    0.03256 =
         0.02651   -0.00021   -0.00044    0.01080
C32   1    0.226835    0.565944    0.101808    11.00000    0.03549    0.02669 =
         0.02991   -0.00045   -0.00198    0.00787
C33   1    0.026157    0.524970    0.288743    11.00000    0.03271    0.03690 =
         0.03073    0.00150   -0.00164    0.00852
C34   1   -0.117286    0.445502    0.391188    11.00000    0.05258    0.05704 =
         0.03788    0.00812    0.00559   -0.00690
AFIX  23
H34A  2   -0.113663    0.512703    0.435754    11.00000   -1.20000
H34B  2   -0.064681    0.405022    0.421523    11.00000   -1.20000
AFIX   0
C35   1   -0.253026    0.402444    0.381694    11.00000    0.04463    0.05272 =
         0.05189    0.01608    0.00628   -0.00189
AFIX  43
H35   2   -0.289698    0.387430    0.437954    11.00000   -1.20000
AFIX   0
C36   1   -0.326289    0.383291    0.305460    11.00000    0.05452    0.07742 =
         0.05749    0.02554   -0.00381   -0.00318
AFIX  93
H36A  2   -0.294247    0.396929    0.247272    11.00000   -1.20000
H36B  2   -0.412798    0.355415    0.306973    11.00000   -1.20000
AFIX   0
O3    6    0.918208    0.258534    0.157200    11.00000    0.05862    0.05136 =
         0.06325   -0.00701   -0.00645    0.01009
C41   1    1.039166    0.221120    0.133132    11.00000    0.05155    0.06163 =
         0.06037    0.00956   -0.00600    0.00684
AFIX  23
H41A  2    1.068315    0.189671    0.183450    11.00000   -1.20000
H41B  2    1.104739    0.275360    0.129552    11.00000   -1.20000
AFIX   0
C42   1    1.023771    0.145545    0.035048    11.00000    0.06848    0.05067 =
         0.10076   -0.02087   -0.00780    0.01447
AFIX  23
H42A  2    1.078056    0.167022   -0.014248    11.00000   -1.20000
H42B  2    1.048311    0.080295    0.039978    11.00000   -1.20000
AFIX   0
C43   1    0.882015    0.140964    0.009124    11.00000    0.07351    0.06747 =
         0.06698   -0.01301   -0.00549   -0.01245
AFIX  23
H43A  2    0.833328    0.084239    0.025976    11.00000   -1.20000
H43B  2    0.868933    0.135138   -0.061253    11.00000   -1.20000
AFIX   0
C44   1    0.839626    0.238220    0.070148    11.00000    0.05135    0.07421 =
         0.06331    0.01736   -0.01107   -0.00621
AFIX  23
H44A  2    0.855443    0.291162    0.036086    11.00000   -1.20000
H44B  2    0.746331    0.231971    0.084960    11.00000   -1.20000
AFIX   0
O4    6    0.451702    0.138312    0.280404    11.00000    0.05974    0.09643 =
         0.06143   -0.02901    0.00128    0.00431
C51   1    0.356284    0.066249    0.245469    11.00000    0.06232    0.13829 =
         0.09806   -0.02032    0.03004   -0.02312
AFIX  23
H51A  2    0.275313    0.096043    0.235946    11.00000   -1.20000
H51B  2    0.339709    0.026114    0.292824    11.00000   -1.20000
AFIX   0
C52   1    0.395234    0.002356    0.151366    11.00000    0.07875    0.11777 =
         0.09752   -0.04515   -0.01575    0.00608
AFIX  23
H52A  2    0.350937    0.017403    0.095695    11.00000   -1.20000
H52B  2    0.375966   -0.068514    0.148555    11.00000   -1.20000
AFIX   0
C53   1    0.539085    0.029134    0.151852    11.00000    0.08256    0.11442 =
         0.06896   -0.02591    0.01093    0.00344
AFIX  23
H53A  2    0.587754   -0.020315    0.172310    11.00000   -1.20000
H53B  2    0.567501    0.033189    0.086401    11.00000   -1.20000
AFIX   0
C54   1    0.558570    0.123065    0.220316    11.00000    0.05646    0.08861 =
         0.10417   -0.01293    0.01458   -0.01167
AFIX  23
H54A  2    0.638043    0.125851    0.260233    11.00000   -1.20000
H54B  2    0.569934    0.175692    0.185472    11.00000   -1.20000
AFIX   0
HKLF    4


REM  h07sip1
REM wR2 = 0.1944, GooF = S = 1.088, Restrained GooF = 1.088 for all data
REM R1 = 0.0713 for 4966 Fo > 4sig(Fo) and 0.0967 for all 6777 data
REM 522 parameters refined using 2 restraints

END

WGHT      0.0736      5.4274

REM Highest difference peak  1.358,  deepest hole -0.672,  1-sigma level  0.093
Q1    1   0.2762  0.6569  0.3409  11.00000  0.05    1.36
Q2    1   0.2371  0.7566  0.2568  11.00000  0.05    0.85
Q3    1   0.4607  0.5910  0.4013  11.00000  0.05    0.70
Q4    1   0.0760  0.6835  0.3368  11.00000  0.05    0.64
Q5    1   1.0233 -0.0032  0.0173  11.00000  0.05    0.42
Q6    1   0.3563  0.1175  0.2094  11.00000  0.05    0.40
Q7    1   0.7743  0.0673 -0.0796  11.00000  0.05    0.40
Q8    1   0.3716  0.6823  0.2291  11.00000  0.05    0.39
Q9    1   0.1376  0.6196  0.4002  11.00000  0.05    0.38
Q10   1   0.0563  0.5778  0.4336  11.00000  0.05    0.38
;
_shelx_res_checksum   28971

_shelx_hkl_file
;
 -12  -2   1   38.48   22.47
 -12  -2   2  153.96   29.65
 -12  -2   2  172.48   29.84
 -12  -2   2  141.83   31.58
 -12  -2   3    9.42   26.17
 -12  -2   3    3.22   21.59
 -12  -1   1   23.59   23.17
  12   1  -1  -41.85   24.14
  12   1  -2   48.65   25.64
 -12  -1   2   64.09   25.33
 -12  -1   2   44.93   25.36
  12   1  -3    1.85   20.69
 -12  -1   3   30.97   21.32
 -12  -1   3   21.55   27.07
 -12  -1   3   -3.84   28.28
 -12  -1   4   17.72   26.18
 -12   0   1   66.02   45.12
 -12   0   1   82.97   27.47
  12   0  -1   24.63   38.73
  12   0  -2   44.08   32.73
 -12   0   2   50.08   23.95
 -12   0   3   10.47   27.56
  12   0  -3   56.60   38.09
 -12   0   3    8.47   28.00
 -12   0   4  102.80   28.89
  12   0  -4  131.45   32.34
  12  -1   0   40.97   35.81
 -12   1   0   18.90   23.84
 -12   1   0   59.00   39.51
 -12   1   0  -16.20   36.69
 -12   1   1   27.17   22.93
 -12   1   1   -7.13   34.46
 -12   1   1   -5.94   35.48
 -12   1   2   -4.58   33.02
 -12   1   2  -23.59   23.86
 -12   1   3  147.95   30.89
  12  -1  -3  132.81   45.16
 -12   1   3  167.70   36.00
 -12   1   4  -38.72   36.85
  12  -2   0   28.16   17.00
 -12   2   0   61.47   33.24
  12  -2  -1   71.84   17.30
 -12   2   1  101.37   33.57
 -12   2   2   38.10   26.13
  12  -2  -2   48.37   16.39
 -12   2   3  734.62   66.11
 -12   3   0  337.84   38.33
  12  -3   0  325.59   41.42
 -12   3   0  351.97   57.62
 -12   3   1   77.46   26.32
  12  -3  -1   59.13   33.31
  12  -3  -2  537.35   55.11
 -12   3   2  608.50   57.69
 -12   3   3  -27.66   34.50
  12  -4   0   20.14   27.66
 -12   4   0    0.55   34.53
 -12   4   0   -3.69   27.58
  12  -4  -1   63.64   28.52
 -12   4   1   34.46   32.00
 -12   4   2  214.62   37.22
 -12   5   0   15.26   31.32
 -11  -6   1  -27.74   33.84
  11   6  -2  -33.20   25.29
 -11  -6   2  -15.55   36.94
 -11  -6   3   -7.50   22.65
 -11  -6   4   12.37   29.74
 -11  -5   2   12.10   28.66
 -11  -5   3   16.22   23.20
 -11  -5   3    6.54   24.75
 -11  -5   4   -9.89   31.23
 -11  -5   5   -8.99   23.60
 -11  -4   1  218.87   37.18
 -11  -4   2   57.86   15.18
 -11  -4   2   62.60   33.11
  11   4  -2   63.58   24.71
 -11  -4   3   -4.17   31.26
 -11  -4   3  -32.07   29.40
 -11  -4   4  -14.43   32.19
 -11  -3   1  -60.13   34.13
 -11  -3   1  -16.68   21.20
  11   3  -1   13.45   21.02
 -11  -3   1    4.31   31.59
 -11  -3   2  190.06   19.06
 -11  -3   2  203.48   30.15
 -11  -3   3   56.01   23.43
 -11  -3   5  -16.23   25.07
 -11  -3   6  -24.04   37.72
 -11  -3   6   57.37   40.03
 -11  -3   7   11.05   32.72
  11   3  -7    7.44   36.81
 -11  -2   1  108.46   30.28
 -11  -2   1  129.86   28.46
 -11  -2   1  118.35   29.59
 -11  -2   2   17.73   22.03
 -11  -2   2   10.52   21.87
 -11  -2   2  -28.45   23.91
 -11  -2   3   -8.67   29.46
 -11  -2   3    2.35   19.36
 -11  -2   4   10.49   28.58
 -11  -2   4    2.15   24.69
 -11  -2   4    0.27   33.49
 -11  -2   5  -11.17   41.52
 -11  -2   6  -13.79   42.33
  11   2  -6  -22.70   19.51
 -11  -2   7   68.78   49.76
 -11  -1   1  181.22   25.91
 -11  -1   1  179.25   32.04
 -11  -1   1  217.57   28.67
 -11  -1   2  329.83   33.71
 -11  -1   2  303.10   38.14
 -11  -1   2  313.24   37.30
 -11  -1   3   -0.55   31.99
 -11  -1   3    3.62   32.54
 -11  -1   4   43.94   24.93
 -11  -1   4   67.58   30.99
 -11  -1   5  270.11   39.04
 -11  -1   5  232.67   31.03
  11   1  -6   26.11   18.82
 -11  -1   6   -6.96   40.54
 -11  -1   6  -22.86   21.51
 -11  -1   7    8.47   40.28
  11   1  -7   38.09   29.20
 -11   0   1  129.23   45.70
 -11   0   1  142.32   28.96
  11   0  -1  243.95   35.39
 -11   0   2  279.40   40.93
  11   0  -2  326.89   39.27
 -11   0   2  318.23   36.26
  11   0  -3  843.69   64.54
 -11   0   3  801.16   69.38
 -11   0   4  162.13   34.80
  11   0  -4  169.72   24.40
  11   0  -5  288.14   44.63
 -11   0   5  244.17   35.22
 -11   0   6  186.66   38.66
 -11   0   6  220.21   27.15
  11   0  -6  219.92   35.64
  11  -1   0 1499.08  121.80
 -11   1   0 1364.83  123.49
 -11   1   0 1575.43  102.09
 -11   1   0 1295.63   85.77
 -11   1   1 1057.93   91.50
 -11   1   1 1106.48  106.51
  11  -1  -1 1220.07   86.61
  11  -1  -2  701.82   60.63
 -11   1   2  851.65   64.44
 -11   1   3  331.43   41.35
  11  -1  -3  314.60   48.43
 -11   1   4  359.24   44.04
  11  -1  -4  356.08   44.38
 -11   1   4  331.53   48.78
  11  -1  -5   34.82   34.42
 -11   1   5  -34.16   28.63
 -11   1   6  134.69   25.62
  11  -1  -6  141.21   22.32
 -11   1   7   67.96   30.77
 -11   2   0  102.90   29.77
  11  -2   0   71.33   27.73
  11  -2  -1   88.88   27.23
 -11   2   1  151.05   35.94
 -11   2   1   87.48   27.07
  11  -2  -2  350.48   33.69
 -11   2   2  275.43   39.25
  11  -2  -3  140.76   30.78
 -11   2   3  123.84   33.14
  11  -2  -4  184.25   18.77
 -11   2   4  194.38   35.50
 -11   2   5  188.60   39.47
 -11   2   5  152.36   28.98
 -11   2   6   -0.96   34.00
 -11   2   7   26.61   39.85
 -11   3   0  105.96   28.20
 -11   3   0  174.79   46.97
 -11   3   1  189.45   45.56
 -11   3   1  143.92   37.25
 -11   3   2  769.20   62.13
 -11   3   4   -2.16   28.06
 -11   3   5   57.84   35.69
  11  -3  -5   68.10   31.75
 -11   3   6  107.39   32.19
  11  -3  -6  135.59   34.51
  11  -4   0  430.05   37.40
 -11   4   0  471.75   45.88
  11  -4  -1  851.78   65.08
 -11   4   1  912.72   67.16
  11  -4  -2   40.60   29.37
 -11   4   2   42.01   28.01
 -11   4   3   43.45   32.32
  11  -4  -3   48.00   29.15
  11  -4  -4  164.74   32.74
 -11   4   4  294.12   95.44
  11  -4  -5   54.00   30.61
 -11   4   5   25.78   31.56
  11  -4  -6  177.09   38.02
 -11   4   6  153.89   38.62
 -11   4   6  175.81   41.13
  11  -5   0    1.36   26.04
 -11   5   0  -28.96   31.70
 -11   5   1  211.68   37.95
  11  -5  -1  243.80   30.46
 -11   5   2  146.47   35.52
  11  -5  -2  165.31   32.69
  11  -5  -3   94.40   33.02
 -11   5   3   42.18   30.74
 -11   5   4  219.09   43.09
 -11   5   5  187.18   40.24
 -11   5   5  118.92   41.06
 -11   6   0   29.29   35.61
 -11   6   0   56.60   30.02
 -11   6   1   16.79   26.15
 -11   6   1   37.88   27.69
 -11   6   2    8.95   36.37
 -11   7   0   65.78   37.20
 -11   7   1    6.17   37.15
 -11   7   2    6.87   32.70
 -11   7   3  120.59   27.68
 -11   8   0   63.49   30.85
 -11   8   1   20.18   40.63
 -10  -8   1   60.31   33.27
  10   8  -2   43.07   24.73
  10   8  -2   49.60   16.93
 -10  -8   2   67.26   24.54
 -10  -8   3  140.13   45.33
  10   8  -3  133.68   29.82
 -10  -8   4   59.53   48.32
  10   8  -4   25.57   17.41
 -10  -7   1  138.66   31.91
  10   7  -1  131.20   33.04
  10   7  -2   -2.58   23.08
 -10  -7   2   44.45   27.14
 -10  -7   3   22.33   40.22
  10   7  -3   -9.23   22.40
  10   7  -5   17.87   31.35
 -10  -7   5   21.80   40.27
 -10  -7   6  356.53   41.91
  10   7  -6  347.43   41.37
 -10  -7   6  368.32   44.47
  10   7  -7  154.57   35.53
 -10  -7   7  182.49   36.51
 -10  -7   7  185.06   31.90
  10   6  -1   17.19   23.41
  10   6  -1  -24.56   22.22
 -10  -6   1  -22.61   32.17
  10   6  -2   -8.77   20.67
 -10  -6   2   -4.17   22.78
  10   6  -3  141.85   26.46
 -10  -6   3  194.69   37.39
 -10  -6   4    8.62   35.16
  10   6  -4   -0.66   19.04
 -10  -6   5  268.91   35.28
  10   6  -5  262.77   31.22
 -10  -6   6   51.64   29.43
  10   6  -6   67.81   16.39
 -10  -6   6   65.92   34.37
 -10  -6   7  143.16   31.22
 -10  -6   7  129.59   36.89
 -10  -6   8   26.89   38.40
 -10  -6   8   15.23   21.80
  10   6  -8  -14.45   40.54
  10   5  -1  279.45   31.79
 -10  -5   1  362.04   38.95
 -10  -5   2   99.43   32.12
  10   5  -2   65.21   20.74
 -10  -5   3    7.23   16.73
  10   5  -3    7.08   23.99
 -10  -5   4   85.76   30.42
  10   5  -4   31.09   31.88
 -10  -5   5  -17.50   28.84
 -10  -5   5  -20.40   38.57
  10   5  -5   -0.53   26.06
 -10  -5   6  -17.61   32.99
 -10  -5   6   12.82   28.58
  10   5  -6   -0.27   33.06
 -10  -5   7   47.79   23.27
 -10  -5   7  -78.63   31.82
 -10  -5   8  147.84   42.50
  10   5  -8   60.31   40.56
 -10  -5   8  109.62   33.40
 -10  -5   9  243.50   38.06
  10   4  -1   27.27   15.58
 -10  -4   1  -11.68   24.08
 -10  -4   1   -1.25   20.03
  10   4  -2  170.27   27.65
 -10  -4   2  188.18   21.19
 -10  -4   3   29.70   41.22
  10   4  -3   -4.32   26.71
 -10  -4   3   -7.28   24.79
 -10  -4   4   -1.81   27.56
 -10  -4   4    5.41   33.68
  10   4  -4    2.50   29.46
 -10  -4   5  139.94   30.90
 -10  -4   5  141.92   36.69
  10   4  -5  178.75   29.45
 -10  -4   6   91.02   30.99
 -10  -4   6   94.62   27.63
  10   4  -6  135.35   34.97
 -10  -4   7   89.03   22.26
 -10  -4   7  106.69   28.81
 -10  -4   8   38.97   34.96
 -10  -4   8   58.77   30.42
 -10  -4   9  551.85   55.04
  10   4  -9  505.04   49.67
 -10  -4   9  452.21   51.27
 -10  -3   1  417.78   37.98
 -10  -3   1  444.10   36.58
  10   3  -1  403.11   38.28
 -10  -3   1  417.82   44.34
 -10  -3   2   11.37   28.57
 -10  -3   2   25.49   24.02
 -10  -3   2   13.37   22.99
  10   3  -2    0.78   17.52
 -10  -3   3   -0.40   21.02
 -10  -3   3   21.04   25.74
  10   3  -3   -3.41   24.92
 -10  -3   4   22.87   24.94
  10   3  -4   43.94   22.76
 -10  -3   4   28.20   17.00
  10   3  -5  104.01   24.03
 -10  -3   5   79.27   32.87
 -10  -3   5   84.76   27.34
  10   3  -6   35.09   25.95
 -10  -3   6  -20.71   29.35
 -10  -3   6   32.29   33.95
 -10  -3   7   46.07   24.28
 -10  -3   7   11.24   31.38
  10   3  -7   30.14   29.74
 -10  -3   8   59.58   36.82
  10   3  -8   92.91   30.62
 -10  -3   8   63.00   31.91
 -10  -3   9   23.58   39.85
 -10  -3   9  -88.45   37.38
 -10  -2   1  278.91   29.12
 -10  -2   1  255.24   31.46
 -10  -2   1  236.00   27.69
  10   2  -1  264.19   22.27
 -10  -2   2    1.52   15.62
  10   2  -2   20.66   19.87
 -10  -2   2  -21.47   25.05
 -10  -2   2  -16.27   18.93
 -10  -2   3  -11.73   24.43
  10   2  -3    2.37   20.15
 -10  -2   3  -27.96   24.80
 -10  -2   3  -34.88   27.66
  10   2  -4   -2.24   25.21
 -10  -2   4  -23.29   24.67
 -10  -2   4  -27.89   27.07
 -10  -2   4    9.38   19.43
 -10  -2   5  140.79   23.38
 -10  -2   5  108.12   36.09
 -10  -2   5  123.31   29.91
  10   2  -5  144.45   32.02
 -10  -2   6   -4.64   19.25
 -10  -2   6   -6.33   34.97
 -10  -2   7   23.62   27.57
 -10  -2   7  -19.96   31.80
 -10  -2   8   15.15   25.53
 -10  -2   8   42.41   43.10
  10   2  -8    6.40   30.78
  10   2  -9   51.16   41.81
 -10  -2   9   18.43   29.22
  10   2 -10   50.10   19.22
  10   2 -10   15.26   41.76
 -10  -1   1  451.73   31.10
 -10  -1   1  506.92   43.29
 -10  -1   1  438.44   46.95
 -10  -1   2  183.35   26.18
 -10  -1   2  185.78   27.42
 -10  -1   2  210.00   35.42
 -10  -1   3  238.84   28.33
 -10  -1   3  197.41   50.56
 -10  -1   3  150.39   41.69
 -10  -1   4  251.13   30.68
 -10  -1   4  287.33   26.96
 -10  -1   5  117.40   29.42
 -10  -1   5  123.89   27.64
 -10  -1   5  166.98   24.42
 -10  -1   6   58.30   30.24
 -10  -1   6   63.38   34.37
 -10  -1   6   39.64   17.06
 -10  -1   7  149.04   18.59
 -10  -1   7  163.65   32.19
  10   1  -8   64.89   27.60
 -10  -1   8   43.19   26.41
 -10  -1   9   87.38   30.28
 -10   0   1 1158.99   77.27
 -10   0   1 1338.19   98.31
 -10   0   1 1110.30   74.82
 -10   0   2  359.88   47.83
 -10   0   2  416.36   40.62
 -10   0   2  444.13   48.60
 -10   0   3   20.79   26.49
 -10   0   3   12.36   29.29
 -10   0   3  -33.09   35.84
 -10   0   4  871.83   61.25
  10   0  -4  796.55   59.89
 -10   0   4  912.80   69.70
 -10   0   5   12.91   25.01
 -10   0   5   51.44   31.16
  10   0  -5   28.42   20.72
 -10   0   6  182.05   37.31
  10   0  -6  203.68   29.39
 -10   0   6  223.76   26.22
 -10   0   7   77.39   19.35
  10   0  -7   92.64   27.55
 -10   0   8  141.12   32.65
 -10   0   9    0.67   29.09
 -10   1   0 1162.31   86.62
  10  -1   0  964.09   73.20
 -10   1   0  882.41   62.38
  10  -1  -1  745.14   51.14
 -10   1   1  660.70   47.70
 -10   1   1  735.62   52.96
 -10   1   1  860.73   70.87
 -10   1   2   -7.20   23.90
  10  -1  -2    1.46   24.09
  10  -1  -3  312.56   32.00
 -10   1   3  290.83   26.26
 -10   1   4  480.74   42.37
  10  -1  -4  457.62   44.58
  10  -1  -5  420.92   50.64
 -10   1   5  452.05   38.85
 -10   1   6   18.12   22.34
  10  -1  -6   22.46   29.68
  10  -1  -7   54.90   34.01
 -10   1   7   56.11   39.23
  10  -1  -8   30.71   23.33
 -10   1   8    4.84   15.60
 -10   2   0 1070.90   68.70
  10  -2   0  854.25   84.74
 -10   2   0  931.75   50.61
 -10   2   1    8.70   36.82
 -10   2   1  -28.27   20.25
  10  -2  -1   21.29   27.71
 -10   2   2   17.02   21.24
 -10   2   2   20.69   23.55
  10  -2  -2   -2.55   29.48
 -10   2   3  586.11   51.06
  10  -2  -3  561.87   30.39
 -10   2   3  549.84   41.50
  10  -2  -4  183.05   23.25
 -10   2   4  237.16   35.88
  10  -2  -5  176.57   21.26
 -10   2   5  172.11   34.51
 -10   2   6   47.57   35.98
 -10   2   7   13.49   22.07
 -10   2   7   32.95   37.44
  10  -2  -8   17.02   28.78
 -10   2   8   53.16   42.69
 -10   2   8   53.90   19.69
 -10   2   9   91.86   48.98
  10  -2  -9   73.35   29.64
 -10   3   0  107.38   31.62
 -10   3   1  310.43   35.57
 -10   3   1  323.34   33.06
 -10   3   2  331.87   36.78
 -10   3   2  351.49   26.62
 -10   3   3  105.53   28.27
 -10   3   3   77.50   30.75
 -10   3   4  447.07   43.36
 -10   3   4  451.18   33.19
  10  -3  -5  220.48   33.89
 -10   3   5  273.15   39.19
 -10   3   5  490.02   58.79
  10  -3  -6   -4.89   30.00
 -10   3   6  -14.59   22.85
 -10   3   6   17.31   29.85
 -10   3   7  433.08   74.32
  10  -3  -7  331.52   35.78
 -10   3   8  142.96   27.89
  10  -3  -8  113.64   30.90
 -10   3   9   -7.93   23.94
  10  -3  -9   12.13   24.80
 -10   4   0  808.70   62.48
 -10   4   0  781.46   55.98
  10  -4   0  750.46   44.54
 -10   4   1   62.21   32.06
  10  -4  -1  -16.69   24.56
 -10   4   1  195.10  306.58
 -10   4   2   79.35   27.09
 -10   4   2   79.75   30.42
  10  -4  -2   98.11   27.72
 -10   4   3   86.77   26.17
  10  -4  -3   81.39   25.86
 -10   4   3   77.51   24.65
  10  -4  -4   82.19   29.58
 -10   4   4   73.37   26.89
 -10   4   4   69.34   30.50
  10  -4  -5  454.84   38.29
 -10   4   5  421.38   43.72
 -10   4   5  373.92   40.36
 -10   4   6  191.84   35.00
  10  -4  -6  187.26   30.50
 -10   5   0   53.47   27.08
  10  -5   0   18.93   23.16
 -10   5   0   43.03   30.65
 -10   5   1  196.41   30.94
  10  -5  -1  189.14   29.49
 -10   5   1 1975.01  937.96
 -10   5   2    2.75   28.29
  10  -5  -2   41.70   25.43
  10  -5  -3  127.63   31.09
 -10   5   3  188.66   31.69
 -10   5   4  196.02   34.21
  10  -5  -4  240.55   45.83
  10  -5  -5  158.46   35.71
 -10   5   5  144.02   29.88
 -10   6   0  456.04   45.82
 -10   6   1   21.21   30.58
 -10   6   2   -7.70   30.11
 -10   6   4  150.65   47.03
  10  -6  -5    5.24   30.88
 -10   6   5   45.75   33.50
  10  -6  -6   77.50   24.41
 -10   6   6   47.98   26.43
  10  -7   0  105.04   33.60
 -10   7   0   89.65   38.27
  10  -7  -1   24.74   30.38
 -10   7   1   91.44   30.35
 -10   7   2  -27.93   27.79
  10  -7  -2   16.11   19.97
 -10   7   3  -73.63   34.14
 -10   7   4  109.10   38.51
 -10   7   6  179.99   37.04
 -10   8   0   46.62   27.67
 -10   8   1  -68.88   36.44
 -10   8   2   75.82   35.37
 -10   8   3  255.03   43.60
 -10   8   4  220.75   48.28
 -10   9   1   -6.47   32.88
 -10   9   2    2.06   32.34
  10  -9  -3   23.32   18.76
 -10   9   3   77.23   39.58
 -10  10   0   31.94   28.52
 -10  10   1   65.68   21.85
  -9 -10   1   20.98   23.83
   9  10  -2  126.69   36.94
  -9 -10   2  120.87   27.37
   9  10  -3   10.07   39.59
   9  10  -3   17.06   30.19
  -9 -10   4  -32.55   37.05
  -9 -10   5   57.29   32.84
  -9 -10   6   10.32   34.96
   9  10  -6   -4.23   14.18
  -9  -9   1  760.67   84.93
  -9  -9   2    4.46   27.02
   9   9  -3   48.48   20.72
  -9  -9   3   53.47   29.14
  -9  -9   4   78.15   32.39
   9   9  -4   74.85   32.14
  -9  -9   5   30.79   32.73
   9   9  -5   -6.40   14.85
  -9  -9   6  119.16   32.91
  -9  -9   7   33.75   29.32
   9   9  -7   40.00   36.61
   9   9  -8  135.28   27.36
  -9  -9   8  216.72   48.15
  -9  -8   1  -15.38   28.01
  -9  -8   2   93.70   26.05
  -9  -8   3  -20.59   30.53
   9   8  -3  -23.96   28.54
   9   8  -3   24.44   24.71
   9   8  -4   42.56   21.48
  -9  -8   4   38.07   33.92
   9   8  -5   79.10   35.37
   9   8  -5  113.57   24.16
  -9  -8   5   64.58   37.00
  -9  -8   6   25.42   25.99
  -9  -8   6  -23.71   37.16
  -9  -8   7   20.58   32.02
  -9  -8   7   52.55   21.77
   9   8  -7   55.48   33.07
  -9  -8   8  -38.70   28.46
  -9  -8   8  -64.03   40.61
  -9  -8   9   33.52   47.78
  -9  -8   9   21.97   24.66
   9   7  -1  158.50   24.81
  -9  -7   1  150.05   29.69
   9   7  -2   16.25   24.25
   9   7  -2   46.28   21.79
  -9  -7   2  -31.15   33.91
  -9  -7   3  252.65   37.46
   9   7  -3  219.37   25.78
   9   7  -3  195.82   25.41
   9   7  -4   74.48   23.85
  -9  -7   4   99.79   36.09
   9   7  -4   57.16   20.99
  -9  -7   5   17.43   28.29
  -9  -7   5   93.02   31.94
   9   7  -5   93.11   23.89
  -9  -7   6   98.56   32.77
  -9  -7   6   85.12   33.25
  -9  -7   7   61.19   36.63
  -9  -7   7   35.64   31.68
  -9  -7   8   77.18   31.13
  -9  -7   9   -8.28   21.19
   9   7  -9  -35.58   42.02
   9   7 -10  189.72   46.97
  -9  -7  10  192.83   41.85
   9   6  -1  587.52   39.28
  -9  -6   1  628.08   53.30
   9   6  -1  680.58   48.76
   9   6  -2  150.81   21.95
   9   6  -2  181.48   27.17
  -9  -6   3  108.49   34.18
   9   6  -3  132.52   22.43
   9   6  -3   99.65   25.35
  -9  -6   3   80.25   26.47
  -9  -6   4  408.69   42.96
  -9  -6   4  396.32   43.52
   9   6  -4  408.43   39.03
  -9  -6   5   -7.20   27.68
  -9  -6   5   -0.69   34.44
   9   6  -6  211.05   26.73
  -9  -6   6  182.52   21.38
  -9  -6   6  201.21   43.31
  -9  -6   7   25.88   17.21
  -9  -6   7   29.26   41.04
   9   6  -7    6.28   37.84
  -9  -6   8   32.21   38.21
  -9  -6   8   47.25   27.71
   9   6  -8   14.05   34.51
  -9  -6   9  114.52   21.41
  -9  -5   1  260.80   31.42
   9   5  -1  241.12   27.07
   9   5  -1  324.63   32.88
  -9  -5   2  816.16   54.53
   9   5  -2  806.78   53.95
   9   5  -2  876.84   67.45
  -9  -5   2  817.12   63.03
  -9  -5   3   -9.89   20.78
   9   5  -3  -18.20   17.41
  -9  -5   4  194.82   24.02
   9   5  -4  201.79   31.11
  -9  -5   4  197.62   28.18
  -9  -5   5  301.90   32.97
  -9  -5   5  354.37   28.19
   9   5  -5  317.63   34.78
  -9  -5   6   -4.71   28.40
   9   5  -6  -24.99   27.12
  -9  -5   6  -29.46   27.24
  -9  -5   7  111.94   33.11
  -9  -5   7   92.87   32.80
  -9  -5   8   34.01   23.09
  -9  -5   8   27.39   30.98
  -9  -5   9   70.66   43.61
  -9  -5  10   12.54   42.30
  -9  -5  11   34.11   21.82
   9   5 -11   13.48   42.18
   9   4  -1  354.21   25.19
  -9  -4   1  370.17   23.32
  -9  -4   2   64.13   28.46
   9   4  -2   34.42   16.75
  -9  -4   2   63.41   21.37
  -9  -4   3   -3.19   29.66
  -9  -4   3   23.71   19.81
   9   4  -3   24.17   17.60
  -9  -4   4   17.16   32.25
  -9  -4   4   69.05   13.87
   9   4  -4   38.23   20.43
   9   4  -5  125.05   30.67
  -9  -4   5  144.90   32.50
   9   4  -6  113.43   33.00
  -9  -4   6   84.95   18.45
  -9  -4   6   99.47   20.17
   9   4  -7   71.69   30.54
  -9  -4   7   53.71   30.93
  -9  -4   7   70.36   30.65
  -9  -4   8   94.82   25.40
   9   4  -8   98.13   34.97
  -9  -4   8   89.50   28.01
   9   4  -9   37.54   35.41
  -9  -4   9   13.38   39.87
  -9  -4   9   75.45   37.31
   9   4 -10   29.04   28.78
  -9  -4  10  -21.65   37.52
  -9  -4  10   31.54   44.84
  -9  -4  11   46.60   29.64
  -9  -4  11  107.32   44.68
   9   4 -11   36.53   34.93
  -9  -3   1  297.80   25.81
   9   3  -1  274.33   23.66
  -9  -3   1  283.10   17.93
  -9  -3   2   66.81   19.27
  -9  -3   2   11.19   18.79
  -9  -3   2   28.10   28.65
   9   3  -2   28.54   25.00
  -9  -3   3  676.17   53.95
   9   3  -3  667.56   42.61
  -9  -3   3  618.60   47.99
  -9  -3   3  664.72   47.44
  -9  -3   4   -3.84   21.95
   9   3  -4   -1.71   19.75
  -9  -3   4  -23.32   31.60
  -9  -3   5  398.63   46.75
  -9  -3   5  408.04   30.56
   9   3  -6   12.83   29.64
  -9  -3   6   23.51   28.98
  -9  -3   7  315.81   41.06
   9   3  -7  365.90   40.32
  -9  -3   7  355.78   34.86
  -9  -3   8   60.51   34.97
   9   3  -8   15.67   30.02
  -9  -3   8   34.57   34.70
  -9  -3   9  124.77   30.86
  -9  -3  10   -9.72   32.24
   9   3 -11  -27.07   43.08
  -9  -3  11   93.47   47.22
  -9  -2   1   -4.96   17.50
  -9  -2   1  -24.05   26.54
   9   2  -1  -18.80   19.20
   9   2  -2  979.73   62.17
  -9  -2   2 1018.01   60.05
  -9  -2   2  950.77   53.04
  -9  -2   3   43.79   25.51
  -9  -2   3 3329.49 1615.16
  -9  -2   3   35.10   23.54
   9   2  -3   33.58   28.05
  -9  -2   4   59.13   21.67
  -9  -2   4  150.58   25.99
  -9  -2   4  147.22   24.52
  -9  -2   5 1393.43   80.83
  -9  -2   5 1349.40   99.85
  -9  -2   5 1378.44   88.99
  -9  -2   6   48.93   33.95
   9   2  -6   53.50   29.40
  -9  -2   6  122.92   26.55
  -9  -2   7  124.45   28.73
  -9  -2   7  156.56   27.50
   9   2  -7  130.97   35.30
  -9  -2   8  163.58   38.00
  -9  -2   8  125.38   42.07
   9   2  -8   92.79   35.36
  -9  -2   9   -6.27   32.02
   9   2  -9  -27.83   29.16
  -9  -2  10    0.54   34.47
   9   2 -10   27.21   34.68
   9   2 -11   -8.82   37.67
  -9  -2  11   -0.95   39.23
   9   2 -11  -45.69   21.06
  -9  -2  11   73.40   46.32
  -9  -1   1   33.02   27.96
  -9  -1   1    4.27   26.29
  -9  -1   1    7.49   17.56
   9   1  -1   24.71   20.85
   9   1  -2  370.63   47.47
  -9  -1   2  462.11  196.11
  -9  -1   2  267.73   44.79
  -9  -1   2  290.13   32.05
   9   1  -3   40.28   31.67
  -9  -1   322159.37 3117.16
   9   1  -4  336.28   30.38
  -9  -1   4  329.62   34.35
  -9  -1   4  312.07   37.46
  -9  -1   5  236.50   25.74
   9   1  -5  287.81   24.30
  -9  -1   5  219.24   25.39
  -9  -1   5  274.71   38.30
  -9  -1   6  542.06   42.06
   9   1  -6  601.01   36.87
  -9  -1   7   35.35   30.87
  -9  -1   7   13.73   11.44
   9   1  -7   13.31   22.76
  -9  -1   8  312.31   43.40
   9   1  -8  326.33   38.41
   9   1  -9  258.98   30.53
   9   1  -9  240.21   30.06
  -9  -1  10  -39.86   19.66
  -9   0   1   57.51   22.06
  -9   0   1   63.91   21.53
  -9   0   1   56.79   27.73
  -9   0   2  805.10  112.52
  -9   0   2  729.86   42.17
  -9   0   2  618.83   46.49
  -9   0   3   39.30   22.50
  -9   0   3 3294.22 1130.04
  -9   0   4 1060.39   71.32
  -9   0   5   78.77   15.89
  -9   0   5   63.26   22.21
  -9   0   6  487.89   38.22
  -9   0   6  483.87   36.49
   9   0  -6  411.56   36.59
   9   0  -7 1025.14   72.38
  -9   0   7 1044.97   83.79
  -9   0   7 1093.35   69.42
  -9   0   8  332.19   30.19
   9   0  -8  340.22   30.81
  -9   0   8  269.65   21.00
  -9   0   9    6.54   31.37
  -9   0  10   49.10   19.26
  -9   1   0  196.20   36.50
  -9   1   0  147.45   20.95
   9  -1   0  155.73   26.01
  -9   1   1  595.39   54.46
   9  -1  -1  545.95   39.51
  -9   1   1  542.65   36.60
   9  -1  -2   15.20   18.00
  -9   1   2  264.12  137.27
  -9   1   2    1.49   20.61
   9  -1  -3  208.16   27.50
  -9   1   3  191.67   33.51
  -9   1   3  224.73   28.53
  -9   1   4   42.68   25.83
   9  -1  -4   30.05   25.11
   9  -1  -5  242.25   29.83
  -9   1   5  305.30   35.78
   9  -1  -6  284.99   35.49
  -9   1   6  295.64   37.41
  -9   1   7   69.96   16.68
  -9   1   7   75.57   36.16
   9  -1  -7   50.81   26.68
   9  -1  -8   10.88   18.27
  -9   1   8   16.98   20.51
  -9   1   9   58.60   10.22
  -9   1   9   70.80   42.18
  -9   1  10  194.08   40.10
  -9   1  11  160.64   46.25
   9  -1 -11  106.29   28.81
  -9   2   0  719.67   46.90
   9  -2   0  645.11   45.17
  -9   2   0  670.01   45.92
  -9   2   1   20.28   22.73
  -9   2   1    7.34   20.52
   9  -2  -1  -11.15   23.64
  -9   2   2  184.76   24.44
  -9   2   2  246.88   36.49
   9  -2  -2  251.80   30.11
   9  -2  -3   -8.74   24.74
  -9   2   3   54.48   30.10
  -9   2   3  -11.49   17.09
   9  -2  -4   -4.71   22.75
  -9   2   4  457.97   65.51
  -9   2   5   40.71   39.62
   9  -2  -5   63.62   16.04
  -9   2   5   31.41   19.07
  -9   2   6   59.83   19.21
  -9   2   7    4.66   22.09
  -9   2   8  157.82   42.17
   9  -2  -8  124.91   33.47
  -9   2   8  204.03   30.82
  -9   2   9  113.79   41.40
   9  -2  -9  137.09   27.83
  -9   2   9  110.20   17.60
   9  -2 -10    0.95   22.57
  -9   2  10    3.37   38.74
  -9   3   0  -11.87   16.37
  -9   3   0   38.12   36.75
  -9   3   1  799.80   46.29
  -9   3   1  770.02   49.28
  -9   3   2   74.80   29.10
   9  -3  -2   80.17   29.66
  -9   3   2   31.56   21.99
   9  -3  -3  129.75   24.68
  -9   3   3  133.69   30.32
  -9   3   3  144.91   26.54
  -9   3   4  -18.31   19.14
  -9   3   4  -28.92   26.88
  -9   3   5  260.84   23.86
   9  -3  -5  239.28   33.06
  -9   3   6   46.16   24.92
  -9   3   7   39.68   22.50
  -9   3   8  612.81   46.38
  -9   3   9  150.61   35.13
  -9   4   0  190.51  109.54
   9  -4   0   15.37   26.67
  -9   4   0   83.36   31.54
  -9   4   1   -9.87   23.72
  -9   4   1   52.79   25.29
   9  -4  -1   32.56   26.57
   9  -4  -2  256.87   24.99
  -9   4   2  267.66   30.71
   9  -4  -3    1.23   19.81
  -9   4   3   21.06   26.53
  -9   4   4   16.14   26.40
  -9   4   5  -21.64   22.05
  -9   4   6   48.68   20.85
  -9   4   8  435.25   51.22
   9  -5   0 1045.49   53.52
  -9   5   0 1015.80   49.35
   9  -5  -1   79.57   20.27
  -9   5   1   72.98   22.82
   9  -5  -2  358.05   31.47
  -9   5   2  338.98   33.10
   9  -5  -3   78.17   29.54
  -9   5   3   99.20   33.66
  -9   5   4  -18.28   35.32
   9  -5  -4  -30.12   29.44
  -9   5   5   71.06   34.92
   9  -5  -5   71.87   35.52
   9  -5  -6   -1.10   31.54
  -9   5   6  -40.05   38.16
  -9   5   7   52.06   36.78
  -9   5   9   38.17   33.90
  -9   6   0  255.57   24.99
   9  -6   0  259.06   40.07
  -9   6   1  514.13   37.11
  -9   6   2   73.02   24.16
  -9   6   3  608.23   49.05
   9  -6  -4   17.94   29.11
  -9   6   4   90.30   30.92
  -9   6   5   -2.07   24.84
  -9   6   6   81.04   39.92
  -9   6   7  -17.43   40.90
  -9   6   8   87.09   34.14
  -9   7   0  150.44   26.26
   9  -7   0  130.30   29.80
   9  -7  -1  200.19   21.63
  -9   7   1  135.43   28.39
  -9   7   2  314.21   26.81
  -9   7   3  -33.48   26.79
  -9   7   4  293.12   43.94
  -9   7   5   79.75   26.77
  -9   7   6   69.20   38.32
  -9   7   7  136.42   32.44
  -9   7   8    2.47   24.83
  -9   8   0   62.11   26.42
  -9   8   1   28.40   29.64
  -9   8   2  137.81   29.80
  -9   8   3  304.62   34.31
  -9   8   4   29.04   24.84
   9  -8  -5   90.19   32.92
  -9   8   5   44.75   40.98
  -9   8   6   -1.61   45.37
   9  -8  -6   29.97   20.21
  -9   8   7   18.37   31.26
  -9   9   0   75.91   27.01
  -9   9   1  616.32   48.00
  -9   9   2  274.26   44.91
   9  -9  -2  267.02   30.00
   9  -9  -3  224.42   34.53
  -9   9   3  235.21   39.86
  -9   9   4  379.24   34.22
   9  -9  -4  319.17   36.47
   9  -9  -5  -73.97   40.90
  -9   9   5  -23.13   35.90
  -9   9   6  104.51   35.76
  -9  10   0  125.67   31.36
   9 -10   0  169.01   36.47
  -9  10   1  -35.76   27.48
   9 -10  -1   -3.42   36.24
   9 -10  -2  434.01   43.64
  -9  10   2  468.02   48.41
  -9  10   3  226.80   41.67
  -9  11   0  255.39   44.80
  -9  11   1    4.15   39.39
  -9  11   2  -15.79   30.35
  -9  12   0   11.67   20.84
  -8 -11   1   41.09   27.96
   8  11  -2   49.72   33.75
   8  11  -2   48.00   26.26
   8  11  -3   72.55   37.31
  -8 -11   3   87.07   40.28
   8  11  -3  134.12   31.73
  -8 -11   4   29.70   25.24
   8  11  -5   14.54   21.88
   8  11  -5  -17.30   23.75
   8  11  -6  132.76   37.96
  -8 -11   6  185.13   42.41
  -8 -11   7  127.06   32.47
   8  11  -7   40.46   41.14
   8  10  -1  305.57   36.59
   8  10  -1  244.42   38.08
   8  10  -1  242.14   41.62
   8  10  -2  140.81   30.52
   8  10  -2   83.13   31.33
  -8 -10   2  113.84   37.54
  -8 -10   3   26.48   26.34
   8  10  -4   -4.12   19.62
  -8 -10   4  -12.60   29.44
  -8 -10   5  -24.71   27.32
   8  10  -5   30.27   30.82
  -8 -10   6    5.50   26.41
   8  10  -6   14.49   32.94
   8  10  -7   -3.41   33.13
  -8 -10   7    4.13   19.00
  -8 -10   8   77.34   13.55
  -8 -10   9   11.57   36.91
  -8  -9   1    8.07   25.03
  -8  -9   2  124.25   29.70
   8   9  -3  105.32   27.36
  -8  -9   3  119.78   20.89
  -8  -9   4   78.37   28.24
   8   9  -4   18.17   22.68
   8   9  -5   16.75   25.06
   8   9  -5   29.34   17.60
  -8  -9   5   35.74   26.91
   8   9  -6  -14.03   19.34
  -8  -9   6    5.39   30.67
  -8  -9   7  -11.06   22.67
   8   9  -7  -13.69   15.04
  -8  -9   8    4.01   38.29
  -8  -9   9   57.89   43.11
  -8  -9  10    5.11   29.41
   8   9 -10   26.57   19.42
  -8  -8   1   83.32   14.01
   8   8  -2   27.81   44.21
   8   8  -2   69.23   20.68
  -8  -8   2   76.14   25.47
   8   8  -3  454.50   41.53
  -8  -8   3  442.69   38.32
   8   8  -4   66.67   21.18
  -8  -8   4   39.98   26.01
   8   8  -4   72.71   25.82
   8   8  -5   24.30   30.95
   8   8  -5   18.61   22.96
  -8  -8   5   16.07   31.17
  -8  -8   6  133.60   33.27
  -8  -8   6  116.46   41.17
   8   8  -6  160.06   20.60
  -8  -8   7  -24.95   24.95
  -8  -8   8   10.66   38.08
  -8  -8   8    0.14   27.43
  -8  -8   9  265.22   40.59
  -8  -8   9  209.30   37.52
  -8  -8  10   -4.56   25.86
  -8  -8  10   78.54   39.77
  -8  -8  11   41.30   41.58
   8   8 -11   48.01   41.30
  -8  -8  11   26.57   27.41
  -8  -7   1  347.73   30.25
   8   7  -1  285.29   28.06
   8   7  -1  371.86   32.97
   8   7  -2 1136.62   59.18
   8   7  -2 1168.76  108.16
  -8  -7   2 1084.67   63.01
  -8  -7   3   16.49   30.91
   8   7  -3   81.94   26.33
  -8  -7   4  899.81   74.78
  -8  -7   4  918.46   57.29
   8   7  -4  856.82   64.90
   8   7  -5  204.60   22.32
  -8  -7   5  145.44   28.04
  -8  -7   5  184.85   29.40
  -8  -7   6  343.41   44.44
  -8  -7   6  360.74   36.51
  -8  -7   7   11.58   28.52
   8   7  -7  -10.76   28.79
  -8  -7   8   18.56   33.03
  -8  -7   9  -58.97   38.10
   8   7  -9  -46.67   33.13
   8   7 -10  383.58   45.15
  -8  -7  10  399.03   51.02
  -8  -7  10  442.52   51.50
  -8  -7  11 1061.58   92.58
  -8  -7  11  994.68   99.87
   8   7 -11 1018.72  100.08
   8   6  -1    9.87   18.01
   8   6  -1   60.53   80.80
  -8  -6   1    0.14   27.57
  -8  -6   2  985.77   60.77
   8   6  -2 1003.94   55.24
   8   6  -2  994.01   83.93
   8   6  -3  713.83   52.19
  -8  -6   3  604.62   47.28
  -8  -6   3  696.02   44.66
  -8  -6   4  298.37   29.67
  -8  -6   4  251.83   32.51
   8   6  -4  289.71   24.29
   8   6  -5  168.74   30.27
  -8  -6   5  185.46   30.17
  -8  -6   5  177.33   26.24
  -8  -6   6  276.59   35.21
   8   6  -6  238.57   32.01
  -8  -6   6  230.59   30.25
   8   6  -7   88.57   32.65
  -8  -6   7   51.95   34.78
  -8  -6   7   62.82   30.85
  -8  -6   8  174.59   28.53
  -8  -6   8  179.96   41.40
   8   6  -8  212.41   30.49
  -8  -6   9  -13.69   35.13
   8   6  -9  -38.46   27.78
  -8  -6   9   54.81   37.60
  -8  -6  10  104.76   27.51
  -8  -6  10   99.15   25.34
   8   6 -10  107.13   29.89
   8   6 -11   30.52   36.92
  -8  -6  11   48.75   34.94
  -8  -6  11   13.96   23.09
  -8  -6  12  -13.11   45.67
   8   6 -12    8.79   41.02
  -8  -6  12   21.13   44.46
   8   5  -1  820.45   53.39
  -8  -5   1  817.18   40.51
   8   5  -1  744.56   52.91
   8   5  -2  171.15   29.18
  -8  -5   2  187.61   18.78
  -8  -5   2  133.57   28.33
   8   5  -3 2530.72  154.99
  -8  -5   3 2379.82  130.22
  -8  -5   3 2456.43  131.05
  -8  -5   4  546.59   43.87
  -8  -5   4  573.09   40.97
   8   5  -4  563.67   36.88
  -8  -5   5  -46.39   26.73
   8   5  -5  -53.48   25.01
  -8  -5   5    5.85   22.13
  -8  -5   6  255.28   35.50
  -8  -5   6  221.21   40.13
  -8  -5   7  150.11   29.03
   8   5  -7  160.00   24.37
  -8  -5   7  124.78   37.73
   8   5  -8    2.53   25.82
  -8  -5   8   50.46   37.23
  -8  -5   9   86.70   21.13
  -8  -5   9   87.83   39.24
   8   5  -9   60.54   21.29
  -8  -5  10   32.59   26.40
   8   5 -10   14.76   23.68
  -8  -5  10   38.36   31.46
   8   5 -11   32.84   38.03
  -8  -5  11   24.14   32.00
  -8  -5  11   22.40   39.16
  -8  -5  12   33.92   44.91
  -8  -5  12   11.44   33.77
   8   5 -12  -22.07   42.55
   8   4  -1  743.62   54.20
  -8  -4   1  675.51   36.46
   8   4  -1  707.68   46.87
   8   4  -2 1859.15  149.19
  -8  -4   2 1255.67   65.45
  -8  -4   2 1316.38   64.89
  -8  -4   3  320.93   28.52
  -8  -4   3  291.05   33.37
   8   4  -3  336.73   23.64
  -8  -4   4  511.17   43.02
   8   4  -4  547.51   35.21
  -8  -4   4  486.29   36.39
  -8  -4   5  102.53   26.70
   8   4  -5   88.26   15.62
  -8  -4   5   75.23   14.22
  -8  -4   6  424.78   38.66
  -8  -4   6  479.00   47.53
   8   4  -6  425.80   31.17
   8   4  -7  617.87   39.71
  -8  -4   7  642.04   49.83
  -8  -4   7  632.91   47.61
  -8  -4   8  641.52   60.12
  -8  -4   8  714.84   54.54
   8   4  -8  607.21   40.79
   8   4  -9   97.68   29.33
  -8  -4   9  102.21   25.21
  -8  -4   9   97.14   24.49
  -8  -4  10  129.39   39.94
   8   4 -10  135.69   32.27
  -8  -4  10   92.82   39.11
   8   4 -11    3.59   31.87
  -8  -4  11    8.40   33.46
  -8  -4  11   63.18   41.71
  -8  -4  12   10.87   34.82
   8   4 -12   69.21   41.18
  -8  -4  12    4.92   43.21
  -8  -3   1    0.28   19.22
  -8  -3   1   -7.03   23.08
   8   3  -1   46.81   19.88
  -8  -3   1   16.34   26.58
  -8  -3   2  157.95   23.96
  -8  -3   2  173.33   27.90
  -8  -3   2  185.79   19.61
   8   3  -2  205.17   20.20
  -8  -3   3 1113.26  130.66
  -8  -3   3 1096.36   71.86
  -8  -3   3 1222.19   62.47
   8   3  -3 1148.13   60.61
  -8  -3   4  528.10   41.19
   8   3  -4  571.37   40.75
  -8  -3   4  532.57   42.17
  -8  -3   5  140.41   28.89
   8   3  -5  197.67   32.07
  -8  -3   5  147.31   31.24
  -8  -3   6 1624.20   90.53
  -8  -3   6 1630.08   87.79
   8   3  -6 1576.43   81.21
   8   3  -7   14.69   20.38
  -8  -3   7  -70.65   32.03
  -8  -3   7  -51.63   33.10
  -8  -3   8  524.76   39.13
  -8  -3   8  576.20   48.02
   8   3  -8  568.98   39.39
  -8  -3   9  249.08   43.17
   8   3  -9  204.83   32.36
  -8  -3   9  232.17   32.30
  -8  -3  10  -16.63   37.53
  -8  -3  10   10.90   31.48
   8   3 -10   21.89   28.93
  -8  -3  11  -53.84   32.57
  -8  -3  11   11.82   40.54
  -8  -3  12   -7.50   27.67
  -8  -2   1  165.70   33.68
   8   2  -1  222.20   41.37
  -8  -2   1  152.25   33.99
  -8  -2   1  161.26   35.56
   8   2  -2  114.46   38.64
  -8  -2   2   13.75   36.57
  -8  -2   2   43.18   25.20
  -8  -2   2   80.79   30.03
  -8  -2   3 4127.54  232.32
  -8  -2   3 4271.22  311.82
  -8  -2   3 4147.39  195.22
   8   2  -3 4345.79  195.75
  -8  -2   4   41.79   12.62
  -8  -2   4   25.25   14.83
  -8  -2   4   22.76   19.34
   8   2  -4   63.39   19.77
  -8  -2   5    0.54   13.81
  -8  -2   5   52.10   26.19
  -8  -2   5    0.96   22.48
   8   2  -5   33.53   17.42
  -8  -2   6 2638.88  157.86
   8   2  -6 2935.70  146.03
  -8  -2   6 2823.71  172.88
  -8  -2   7 1751.73  100.23
   8   2  -7 1745.23   90.08
  -8  -2   7 1682.59  109.22
   8   2  -8   79.13   26.91
  -8  -2   8  -35.60   34.38
  -8  -2   9  432.12   40.66
   8   2  -9  477.91   36.93
  -8  -2  10   52.48   32.90
   8   2 -10   69.90   36.01
  -8  -2  11  -22.30   38.21
  -8  -2  12   -1.50   27.33
   8   2 -12  -10.79   36.24
   8   2 -12   13.39   28.11
   8   2 -13  -17.17   29.15
   8   2 -13  -19.89   42.71
  -8  -1   1  212.15   31.14
  -8  -1   1  222.35   34.59
   8   1  -1  251.42   28.26
  -8  -1   1  206.75   20.19
  -8  -1   2 1213.37   91.53
  -8  -1   2 1001.76   71.96
   8   1  -2 1122.34   60.10
  -8  -1   2 1075.34   64.31
  -8  -1   3 1230.66   97.29
   8   1  -3 1159.47   54.93
  -8  -1   3 1195.90   68.52
  -8  -1   3 1125.56   67.85
  -8  -1   4  221.41   28.22
  -8  -1   4  217.73   32.62
   8   1  -4  243.18   24.24
  -8  -1   5  510.27   48.38
  -8  -1   5  515.43   43.81
   8   1  -5  494.69   33.83
  -8  -1   6    1.90   30.64
   8   1  -6   -9.42   20.56
   8   1  -7  703.58   43.62
  -8  -1   7  700.50   56.21
  -8  -1   7  577.06   41.52
   8   1  -8   31.64   24.86
  -8  -1   8  -18.19   40.04
  -8  -1   9   43.99   37.06
   8   1  -9   26.89   21.70
   8   1 -10  196.03   21.26
   8   1 -10  214.36   31.60
  -8  -1  10  184.89   42.90
  -8  -1  11   60.39   26.33
   8   1 -11   92.52   27.37
   8   1 -12   15.38   27.81
  -8  -1  12   32.42   44.63
  -8   0   1  164.22   25.35
  -8   0   1  155.66   35.91
  -8   0   2   52.11   30.49
   8   0  -2   46.82   17.12
  -8   0   2    3.38   19.04
  -8   0   3  795.05   70.31
  -8   0   3  665.84   46.57
   8   0  -3  744.46   38.54
  -8   0   4  125.94   35.35
   8   0  -4  146.83   37.88
   8   0  -5 1030.51   63.18
  -8   0   5 1059.11   57.72
  -8   0   6  367.73   33.39
   8   0  -6  398.26   30.85
  -8   0   6  448.39   38.04
   8   0  -7  102.08   18.10
  -8   0   7   65.40   29.99
   8   0  -7   99.03   27.10
  -8   0   8   71.22   29.71
   8   0  -8   92.12   21.20
   8   0  -8   66.53   30.46
   8   0  -9  445.45   42.39
  -8   0   9  423.90   44.63
  -8   0  10  129.69   33.75
   8   0 -10  158.11   23.73
  -8   0  11  264.32   49.16
  -8   0  12  112.17   24.17
   8  -1   0  523.26   27.33
  -8   1   0  529.22   49.90
  -8   1   0  515.26   32.55
  -8   1   1  103.27   23.66
   8  -1  -1  117.19   14.44
   8  -1  -2  137.89   24.19
  -8   1   2  129.39   50.18
  -8   1   2  136.79   24.38
  -8   1   3  697.75   36.53
   8  -1  -3  690.30   52.05
  -8   1   3  729.42   42.67
   8  -1  -4  545.65   38.04
  -8   1   4  527.36   39.55
  -8   1   4  565.82   36.31
   8  -1  -5  104.55   35.88
  -8   1   5  118.26   37.61
  -8   1   5   94.44   26.89
  -8   1   6  427.28   28.86
  -8   1   6  467.66   42.66
   8  -1  -6  472.82   42.14
  -8   1   7 1516.96   93.12
  -8   1   7 1443.73  108.92
   8  -1  -7 1549.11   81.81
  -8   1   8   23.58   28.46
   8  -1  -8  -10.50   23.42
  -8   1   9  636.64   48.78
  -8   1   9  603.09   40.83
  -8   1  10  463.96   37.34
   8  -1 -11  -28.36   20.22
  -8   1  11  -42.39   42.66
  -8   1  12  309.91   45.84
   8  -1 -12  349.55   34.16
  -8   2   0   49.39   16.15
  -8   2   0   87.39   91.06
   8  -2   0   32.47   25.06
  -8   2   1  740.23   49.84
  -8   2   1  790.59   48.79
   8  -2  -1  834.23   57.34
   8  -2  -2   29.11   25.20
  -8   2   2   38.84   19.97
  -8   2   2   -1.09   22.86
   8  -2  -3   34.39   19.56
  -8   2   3   93.22   26.81
  -8   2   3   86.08   22.48
  -8   2   4  388.81   27.39
  -8   2   4  362.97   21.00
   8  -2  -4  343.02   35.27
   8  -2  -5  185.73   20.83
  -8   2   5  139.73   33.58
  -8   2   6   54.70   25.59
   8  -2  -7  584.67   44.31
  -8   2   7  582.35   56.15
   8  -2  -8  409.29   29.15
  -8   2   8  393.21   43.98
  -8   2   9   24.16   39.15
   8  -2  -9   76.28   24.79
   8  -2 -10 1852.46  107.48
  -8   2  10 1779.38  135.12
  -8   2  11 1018.50   93.49
  -8   2  12  -28.84   45.48
   8  -2 -12    1.23   26.20
  -8   3   0 2495.22 1131.77
  -8   3   0  489.47   33.54
  -8   3   1  274.66   27.90
  -8   3   1  356.44   29.94
   8  -3  -2  425.34   36.48
  -8   3   2  401.82   30.78
  -8   3   3   24.15   17.05
   8  -3  -3   -2.31   23.27
   8  -3  -4  137.20   29.30
  -8   3   4  131.70   31.60
  -8   3   5    5.03   32.48
   8  -3  -5   33.02   23.06
  -8   3   6   37.28   27.39
   8  -3  -6   -4.65   23.37
   8  -3  -7   94.28   28.74
  -8   3   7    6.63   28.80
   8  -3  -8  412.86   30.74
  -8   3   8  419.57   30.65
  -8   3   9  284.84   45.85
   8  -3  -9  272.59   37.02
   8  -3 -10   46.03   29.73
  -8   3  10   46.65   43.03
   8  -4   0 1430.06   63.79
  -8   4   0 1553.47   82.53
  -8   4   1  658.23   38.92
   8  -4  -1  641.20   37.99
  -8   4   2  415.98   37.69
   8  -4  -2  373.10   26.48
  -8   4   3  348.62   36.22
   8  -4  -3  316.68   26.78
  -8   4   4  -14.02   27.78
   8  -4  -4   45.16   22.92
   8  -4  -5  259.96   20.52
  -8   4   5  257.72   29.88
   8  -4  -6   23.93   18.84
  -8   4   6  -14.88   29.75
  -8   4   7  116.40   31.26
   8  -4  -7  116.37   34.67
  -8   4   8  146.03   41.61
  -8   4   9  851.92   64.95
   8  -4  -9  900.44   82.21
  -8   4  10 1194.29   95.41
  -8   4  11  208.74   48.87
   8  -5   0    8.23   20.29
  -8   5   0   57.84   24.10
  -8   5   1 1375.59   69.64
   8  -5  -1 1341.37   75.26
  -8   5   2  337.42   31.82
   8  -5  -2  328.57   27.69
  -8   5   3   15.02   28.67
   8  -5  -3  -19.00   24.37
  -8   5   4   22.98   32.36
   8  -5  -4   57.88   22.19
  -8   5   5   55.37   32.22
   8  -5  -5   60.67   30.75
  -8   5   6   -9.30   22.37
   8  -5  -6   -9.65   26.33
   8  -5  -7  -40.91   19.97
  -8   5   7  -32.59   35.94
  -8   5   8  453.58   47.30
  -8   5   9  289.82   49.85
  -8   5  10  -44.86   46.45
  -8   6   0  995.83   58.13
  -8   6   1  485.78   38.02
  -8   6   2  363.34   30.73
  -8   6   3  230.49   30.02
   8  -6  -3  238.23   29.12
  -8   6   4   18.45   31.62
   8  -6  -4   -2.48   24.00
  -8   6   5   19.43   31.72
  -8   6   6   68.04   32.75
  -8   6   7   55.37   36.29
  -8   6   8  -57.59   42.86
   8  -6  -9   48.59   21.29
  -8   6   9   22.44   39.07
  -8   6  10  138.30   32.48
  -8   7   0 2023.55  105.01
   8  -7   0 1966.23  142.70
  -8   7   1  189.67   33.32
  -8   7   4  591.92   44.78
   8  -7  -5  -16.36   31.62
  -8   7   5   10.23   36.73
   8  -7  -6  195.26   29.93
  -8   7   6  182.55   39.30
   8  -7  -7   -2.46   19.30
  -8   7   7  -13.27   38.10
  -8   7   8  178.04   43.53
   8  -7  -8  210.57   27.43
  -8   7   9  154.66   45.49
  -8   8   0  157.24   35.97
  -8   8   1  518.89   50.07
   8  -8  -2   64.70   41.40
  -8   8   2   65.20   26.30
  -8   8   4 1177.38   76.51
   8  -8  -5  323.24   33.17
  -8   8   5  397.92   39.37
   8  -8  -6   39.19   27.31
  -8   8   6   35.55   40.74
  -8   8   7   -3.57   36.85
   8  -8  -7  114.39   26.15
  -8   8   8   55.46   38.81
  -8   9   0   32.54   23.56
  -8   9   1   68.86   22.91
  -8   9   2  922.87   55.96
   8  -9  -3 1463.71  121.78
  -8   9   3 1465.18   86.48
  -8   9   4  250.37   33.17
  -8   9   5  525.51   45.32
  -8   9   6   35.16   36.88
  -8   9   7   -4.08   45.90
  -8  10   0 1038.32   64.18
   8 -10   0 1012.64   82.76
  -8  10   1  942.62   72.13
   8 -10  -1  920.03   72.96
  -8  10   3  864.28   60.99
  -8  10   4  621.30   57.53
  -8  11   0    8.84   33.31
   8 -11   0  -29.69   34.41
  -8  11   0  -20.65   26.61
   8 -11  -1  449.82   57.50
  -8  11   1  417.24   42.19
  -8  11   1  345.71   37.46
  -8  11   2   95.49   28.50
  -8  11   3  -11.09   20.39
  -8  11   4  885.08   81.78
  -8  12   0   63.80   34.32
  -8  12   1   -4.87   41.32
  -8  12   1   30.93   31.62
   8 -12  -1   49.54   30.29
  -8  12   2  -12.37   31.97
  -8  12   3  364.37   40.67
  -8  12   3  315.63   49.95
  -7 -13   3   11.65   23.03
  -7 -13   4   46.84   43.49
  -7 -13   5  -10.63   29.19
  -7 -12   1    1.53   25.95
   7  12  -2   -5.26   29.23
   7  12  -2   -1.80   40.59
  -7 -12   3   24.78   24.78
   7  12  -3   57.81   24.07
  -7 -12   4   62.94   32.44
  -7 -12   5   67.68   29.78
   7  12  -5   48.06   27.46
  -7 -12   6    0.41   25.36
  -7 -12   8   60.04   23.88
   7  11  -1   84.48   38.07
   7  11  -1   65.63   24.42
   7  11  -2   43.23   22.03
   7  11  -2   44.10   41.46
  -7 -11   3   -3.60   25.86
  -7 -11   4   18.08   33.43
   7  11  -4    5.66   34.64
  -7 -11   6   -1.50   19.17
  -7 -11   7   -7.38   20.49
  -7 -11   8  211.96   35.20
   7  11  -8  197.81   37.37
   7  11  -9   63.86   40.49
  -7 -11   9   69.24   28.88
  -7 -11  10   93.56   34.47
   7  10  -1   32.60   25.14
   7  10  -1   19.83   23.85
   7  10  -1   20.58   25.86
   7  10  -2   44.54   21.81
   7  10  -2   46.33   27.19
   7  10  -2   24.92   22.29
  -7 -10   2    7.07   33.02
   7  10  -3   14.64   17.41
   7  10  -3   21.16   33.19
   7  10  -3    9.87   23.74
  -7 -10   4   77.70   32.70
   7  10  -4   81.36   22.06
   7  10  -4   70.69   23.98
  -7 -10   5  -38.67   33.60
   7  10  -5  124.90  205.10
  -7 -10   6   26.93   24.18
   7  10  -6   77.53   32.47
   7  10  -6   42.78   18.53
  -7 -10   7  322.89   43.65
   7  10  -7  248.06   40.16
   7  10  -8  -39.32   35.78
  -7 -10   8   34.25   29.03
   7  10  -9  133.41   21.16
  -7 -10   9  110.72   37.83
   7  10 -10   54.32   28.11
  -7 -10  10   64.59   38.48
  -7 -10  11   94.86   32.95
   7   9  -1  304.27   38.53
  -7  -9   1  336.94   38.31
   7   9  -1  443.16   89.08
   7   9  -1  318.55   25.92
   7   9  -2    4.97   16.71
   7   9  -2   11.37   36.73
   7   9  -2  -13.94   26.55
   7   9  -3  148.91   25.29
  -7  -9   3  177.69   33.90
   7   9  -3  193.08   21.58
  -7  -9   4    1.08   22.13
   7   9  -5  140.67   22.82
   7   9  -5   95.62   29.87
  -7  -9   5   81.34   16.69
  -7  -9   6  229.29   28.75
   7   9  -6  296.87   30.15
   7   9  -6  186.94   30.19
  -7  -9   7  152.62   36.34
   7   9  -7  152.01   31.99
   7   9  -8   57.10   21.84
  -7  -9   8   18.23   33.56
  -7  -9   9   56.28   30.71
  -7  -9   9   58.66   31.06
   7   9  -9   89.61   41.63
   7   9 -10  441.31   60.52
  -7  -9  10  530.44   58.43
  -7  -9  10  551.81   59.66
  -7  -9  11  182.66   34.74
  -7  -9  11  215.93   26.19
  -7  -9  12  -28.10   46.18
  -7  -9  12   40.98   40.56
   7   9 -12   32.94   39.23
   7   8  -1  559.79   47.52
   7   8  -1  642.81   44.86
   7   8  -1  780.74   44.85
   7   8  -2  440.48   62.58
  -7  -8   2  317.57   28.24
   7   8  -2  325.58   31.15
   7   8  -2  352.79   37.84
   7   8  -3  186.52   33.20
  -7  -8   3  166.09   26.22
   7   8  -3  241.12   32.68
  -7  -8   4  727.97   46.60
   7   8  -4  844.14   54.51
   7   8  -4  743.34   47.85
  -7  -8   5   89.28   19.66
   7   8  -5   74.18   22.23
  -7  -8   6  -31.71   22.99
   7   8  -6   25.01   18.49
   7   8  -6   -9.79   18.62
  -7  -8   7  142.35   21.89
  -7  -8   7  215.77   39.10
   7   8  -7  158.24   29.68
  -7  -8   8  -17.03   31.94
  -7  -8   8   34.32   32.52
   7   8  -8  -10.80   34.30
  -7  -8   9    1.94   29.59
  -7  -8   9  -20.07   18.66
   7   8  -9   22.34   34.32
  -7  -8  10  -28.73   35.06
   7   8 -10  -32.47   33.01
  -7  -8  10  -17.40   24.73
   7   8 -11  -12.04   35.19
  -7  -8  11  -27.51   35.93
  -7  -8  11    5.38   36.42
  -7  -8  12   84.81   41.43
   7   7  -1   42.67   19.28
   7   7  -1   20.33   33.62
   7   7  -1   37.47   18.94
  -7  -7   1   43.40   15.85
   7   7  -2  172.54   26.49
  -7  -7   2  125.08   26.13
  -7  -7   3  335.84   28.85
   7   7  -3  357.40   28.64
   7   7  -3  415.45   41.95
  -7  -7   4  181.72   27.68
  -7  -7   4  172.88   30.10
   7   7  -4  199.99   25.01
   7   7  -4  182.69   25.45
  -7  -7   5  438.15   44.09
  -7  -7   5  426.17   34.32
   7   7  -5  437.79   34.47
   7   7  -6   29.05   22.56
   7   7  -6   80.81   13.90
  -7  -7   6   74.73   31.34
  -7  -7   6   39.39   19.84
  -7  -7   7  119.55   21.86
   7   7  -7  128.39   30.45
   7   7  -7   98.99   12.47
   7   7  -8   35.06   29.96
  -7  -7   8  -41.55   31.72
  -7  -7   9   98.89   31.81
   7   7  -9   97.24   20.90
  -7  -7   9   98.59   29.37
  -7  -7  10  107.91   23.15
  -7  -7  10   54.29   23.49
   7   7 -10   70.81   33.54
  -7  -7  11  165.18   32.99
  -7  -7  11  140.04   31.85
  -7  -7  12  234.81   39.98
  -7  -7  13   63.73   45.03
   7   7 -13   20.06   49.16
   7   6  -1 1437.73  120.50
   7   6  -1 1119.74   70.94
  -7  -6   1 1162.95   66.31
   7   6  -2  222.55   27.60
   7   6  -2  244.43   33.44
  -7  -6   2  197.71   25.11
   7   6  -3  784.19   57.50
   7   6  -3  714.66   39.12
  -7  -6   3  656.66   42.54
  -7  -6   3  661.20   39.76
   7   6  -4  279.04   27.81
   7   6  -4  202.93   26.96
  -7  -6   4  179.65   20.82
  -7  -6   4  242.04   29.76
  -7  -6   5   -0.28   23.29
   7   6  -5  -13.72   25.28
   7   6  -5    4.03   13.44
  -7  -6   5   12.95   23.78
  -7  -6   6   61.16   25.75
   7   6  -6   73.39   26.43
  -7  -6   6   65.94   25.35
  -7  -6   7   26.89   26.47
  -7  -6   7   44.42   34.18
   7   6  -7    8.83   22.62
  -7  -6   8  202.29   34.17
  -7  -6   8  272.22   38.73
   7   6  -8  234.94   30.20
  -7  -6   9  -14.54   29.63
  -7  -6   9   34.39   20.86
   7   6  -9   -7.86   29.46
  -7  -6  10  152.68   19.77
  -7  -6  10   96.46   33.40
  -7  -6  11  330.53   34.24
  -7  -6  11  267.36   36.83
   7   6 -11  270.04   47.03
  -7  -6  12    6.20   33.76
   7   6 -12  -21.49   40.46
  -7  -6  13   41.85   34.42
  -7  -5   1   47.58   17.48
   7   5  -1   58.70   20.86
   7   5  -1   62.58   16.58
   7   5  -2 1009.17   58.77
   7   5  -2  910.98   52.93
  -7  -5   2  861.46   54.89
  -7  -5   2  865.00   43.72
   7   5  -3  278.13   28.22
  -7  -5   3  232.07   28.16
   7   5  -3  313.53   55.87
  -7  -5   3  269.24   22.62
  -7  -5   4 1026.02   59.38
  -7  -5   4 1197.82   59.47
   7   5  -4 1224.65   74.79
   7   5  -4 1237.56   75.61
  -7  -5   5   26.94   26.66
  -7  -5   5   -3.60   26.55
   7   5  -5   41.61   19.34
  -7  -5   6 1737.93  105.00
   7   5  -6 1748.43   91.51
  -7  -5   6 1783.35   96.56
   7   5  -7  748.88   47.58
  -7  -5   7  727.01   56.54
  -7  -5   7  755.64   40.39
   7   5  -8  300.28   28.86
  -7  -5   8  334.20   36.20
  -7  -5   8  310.58   22.25
  -7  -5   9   80.06   21.84
   7   5  -9   96.48   30.79
  -7  -5   9   40.52   29.63
  -7  -5  10  109.19   26.75
   7   5 -10   78.74   34.20
  -7  -5  10  100.01   32.10
  -7  -5  11  -22.89   30.57
  -7  -5  11  -18.45   25.06
  -7  -5  12   -5.34   34.53
  -7  -5  12  -13.76   19.82
  -7  -5  13   -5.78   29.29
  -7  -5  13   55.74   46.84
   7   5 -13   58.65   39.58
   7   4  -1  351.46   27.96
   7   4  -1  302.59   31.60
  -7  -4   1  277.50   16.14
  -7  -4   1  293.44   31.22
  -7  -4   2  612.08   36.97
  -7  -4   2  666.09   40.21
   7   4  -2  717.95   40.19
   7   4  -2  759.95   48.10
  -7  -4   3  767.80   54.83
  -7  -4   3  747.04   41.41
   7   4  -3  897.84   80.15
   7   4  -3  765.94   46.83
  -7  -4   4  155.60   23.73
  -7  -4   4  168.79   20.40
   7   4  -4  172.45   17.89
  -7  -4   5    9.78   19.01
  -7  -4   5    0.00   23.60
   7   4  -5   12.85   19.60
  -7  -4   6 2601.97  127.58
  -7  -4   6 2503.69  120.78
   7   4  -6 2490.09  130.11
  -7  -4   7   60.94   29.65
  -7  -4   7   40.71   27.65
   7   4  -7   90.02   24.63
   7   4  -8  810.68   48.39
  -7  -4   8  714.63   50.71
  -7  -4   8  791.19   55.92
   7   4  -9  360.62   33.76
  -7  -4   9  358.46   38.64
  -7  -4   9  311.65   37.00
   7   4 -10    3.84   32.54
  -7  -4  10    3.99   20.07
  -7  -4  10  -30.97   30.56
  -7  -4  11   51.53   18.83
  -7  -4  11   11.46   34.52
   7   4 -11  -11.37   36.37
  -7  -4  12   -7.23   36.02
  -7  -4  12  -19.78   23.63
   7   4 -13  -29.78   37.06
  -7  -4  13   20.74   23.62
   7   3  -1  903.67   43.28
  -7  -3   1  935.50   60.60
  -7  -3   1  928.20   43.56
  -7  -3   1  981.12   47.50
   7   3  -1 1051.47   70.60
  -7  -3   2  134.38   19.54
  -7  -3   2  104.21   21.01
  -7  -3   2  117.83   20.40
   7   3  -2  109.46   15.90
   7   3  -3   -8.55   16.32
  -7  -3   3  -14.58   21.31
  -7  -3   3  -19.96   22.96
  -7  -3   3  -20.01   15.47
  -7  -3   4 1713.85   86.37
  -7  -3   4 1670.05   87.41
   7   3  -4 1657.57   87.44
   7   3  -5  104.05   19.52
  -7  -3   5   98.35   19.62
  -7  -3   5   88.63   22.16
   7   3  -6 1482.54   73.03
  -7  -3   6 1463.68   80.60
  -7  -3   6 1505.89   80.05
  -7  -3   7  678.46   40.95
  -7  -3   7  671.08   51.90
   7   3  -7  645.84   38.22
  -7  -3   8   48.14   22.77
   7   3  -8   72.64   27.08
  -7  -3   8   58.01   25.81
   7   3  -9  461.11   37.29
  -7  -3   9  421.53   33.92
  -7  -3   9  435.03   34.41
  -7  -3  10  113.52   22.16
  -7  -3  10  100.69   33.47
   7   3 -10  149.90   33.84
   7   3 -11  -13.36   31.21
  -7  -3  11    0.14   25.57
  -7  -3  11   19.75   32.65
   7   3 -12   18.14   18.14
  -7  -3  12  -14.68   36.76
  -7  -3  12   -7.48   24.62
  -7  -3  13   60.14   31.02
   7   3 -14   18.86   20.59
   7   3 -14   72.35   32.66
  -7  -2   1   20.91   18.66
  -7  -2   1   26.74   15.14
  -7  -2   1   59.23   21.44
   7   2  -1   31.75   17.32
  -7  -2   2  748.79   40.92
  -7  -2   2  708.84   40.68
   7   2  -2  791.90   45.00
  -7  -2   2  757.68   42.99
  -7  -2   3   47.74   19.55
  -7  -2   3   60.88   24.76
   7   2  -3   65.74   20.91
  -7  -2   3   46.54   18.40
  -7  -2   4   99.38   15.34
   7   2  -4  120.58   17.51
  -7  -2   4   95.72   22.99
  -7  -2   4  118.26   21.88
  -7  -2   5  108.21   18.22
  -7  -2   5   69.79   22.45
  -7  -2   5   96.66   19.96
   7   2  -5  108.98   20.03
   7   2  -6  273.32   26.27
  -7  -2   6  259.30   23.83
  -7  -2   7  229.71   34.82
   7   2  -7  229.20   25.10
   7   2  -8  301.39   21.43
  -7  -2   8  327.47   36.88
   7   2  -9   81.99   25.53
  -7  -2   9   11.53   30.92
  -7  -2  10   -7.73   27.54
  -7  -2  11  142.24   44.79
  -7  -2  12   21.48   14.85
   7   2 -13  113.88   25.07
  -7  -2  13  124.65   38.83
   7   2 -13  155.55   28.32
  -7  -2  14   19.98   36.10
  -7  -1   1  825.80   42.81
  -7  -1   1  924.87   55.02
  -7  -1   1  958.72   98.75
   7   1  -1  932.18   51.04
  -7  -1   2   99.83   21.14
  -7  -1   2   97.18   22.37
  -7  -1   2  138.02   21.42
   7   1  -2  126.60   17.19
   7   1  -3  683.05   35.75
  -7  -1   3  645.19   56.34
  -7  -1   3  635.26   46.68
  -7  -1   4  751.18   45.67
  -7  -1   4  785.83   69.26
   7   1  -4  721.29   46.19
   7   1  -5  638.65   37.22
  -7  -1   5  626.38   45.17
   7   1  -6  502.69   29.16
  -7  -1   6  463.15   35.74
  -7  -1   7   15.60    7.40
  -7  -1   7    5.96   29.78
   7   1  -7    9.80   22.65
  -7  -1   8  189.24   31.97
  -7  -1   9  396.36   37.42
   7   1 -10  612.65   46.96
  -7  -1  10  630.20   51.67
   7   1 -11  466.40   33.85
  -7  -1  11  488.58   57.62
   7   1 -11  467.46   29.00
   7   1 -12  107.17   24.66
   7   1 -12   98.54   23.73
   7   0  -1  326.64   22.96
  -7   0   1  258.85   37.79
  -7   0   1  245.69   30.66
  -7   0   2  565.15   34.66
  -7   0   2  611.88   53.54
   7   0  -2  617.16   30.27
   7   0  -3  243.06   33.48
  -7   0   3  206.53   33.98
  -7   0   3  215.79   35.77
   7   0  -4  671.93   45.21
  -7   0   4  739.61   66.65
  -7   0   4  717.05   54.66
  -7   0   5  103.78   16.65
  -7   0   5  104.60   22.46
   7   0  -5   75.09   24.37
  -7   0   6  193.08   24.65
   7   0  -6  202.79   25.58
  -7   0   6  218.71   30.60
   7   0  -7 1170.11   62.36
  -7   0   7 1097.45   57.40
  -7   0   7 1158.28   89.15
  -7   0   8    9.75   26.27
   7   0  -8   46.03   15.08
   7   0  -8   26.00   24.00
  -7   0   8   37.71    9.97
   7   0  -9   52.19   22.75
   7   0  -9   91.81   19.49
  -7   0   9   36.96   33.71
   7   0 -10 1387.78   67.54
   7   0 -10 1280.39   92.35
  -7   0  10 1258.08   84.95
  -7   0  11  -34.76   35.85
  -7   0  12  164.94   23.12
   7   0 -12  149.67   22.65
  -7   0  13    8.16   22.17
  -7   1   0 1131.09   78.18
  -7   1   0 1186.65   61.71
  -7   1   1  237.06   22.30
  -7   1   1  190.78   25.33
  -7   1   2  550.71   40.79
  -7   1   2  547.58   38.65
  -7   1   3  205.90   22.11
  -7   1   3  212.88   22.91
  -7   1   4  728.80   50.13
  -7   1   4  729.99   52.95
   7  -1  -4  669.03   60.61
  -7   1   5 2051.48  154.40
  -7   1   5 2237.10  151.13
   7  -1  -5 2200.91  107.44
  -7   1   6  745.10   68.15
   7  -1  -6  307.48   25.16
  -7   1   7  644.57   44.62
   7  -1  -7  686.19   40.24
   7  -1  -8  674.45   39.67
  -7   1   8  522.18   46.31
  -7   1   9  244.12   36.64
  -7   1  10  643.39   47.42
  -7   1  10  852.11   60.56
   7  -1 -10  732.88   45.20
  -7   1  11  444.54   43.19
   7  -1 -11  464.63   34.79
  -7   1  12  -15.76   29.91
   7  -1 -12    1.64   19.92
   7  -1 -13   73.35   16.23
  -7   1  13  105.01   36.62
  -7   2   0  818.33   45.50
  -7   2   0  870.62   55.52
   7  -2   0  891.72   43.12
   7  -2  -1  575.10   39.13
  -7   2   1  616.23   41.47
  -7   2   1  594.69   34.77
  -7   2   2 1271.92   70.26
   7  -2  -2 1281.47   89.26
   7  -2  -3  301.45   28.44
  -7   2   3  365.75   36.07
  -7   2   4 2820.00  163.86
   7  -2  -4 2961.81  177.68
  -7   2   5  359.40   32.33
   7  -2  -5  400.67   26.25
   7  -2  -6   96.34   20.93
  -7   2   6   76.43   25.21
  -7   2   7  -28.81   26.92
   7  -2  -8  334.59   27.60
  -7   2   8  340.11   38.50
   7  -2  -9 1538.86   81.99
  -7   2   9 1419.19  108.74
   7  -2 -10   97.84   22.03
  -7   2  10  159.14   32.69
   7  -2 -11  432.95   37.52
  -7   2  11  351.37   30.13
  -7   2  12  182.39   18.03
  -7   2  13  -39.12   42.33
   7  -3   0 1530.14   66.24
  -7   3   0 1359.93   69.64
  -7   3   1  224.96   30.10
   7  -3  -2  709.49   46.37
  -7   3   2  775.65   44.91
  -7   3   3  931.86   48.67
   7  -3  -3 1021.65   53.36
  -7   3   4  107.97   25.30
  -7   3   5  259.07   27.55
   7  -3  -5  221.58   23.58
  -7   3   6   80.35   22.32
   7  -3  -6  105.72   19.75
  -7   3   7  398.33   37.26
   7  -3  -7  493.00   28.91
   7  -3  -8   18.95   24.17
  -7   3   8  -10.09   36.59
  -7   3   9   54.07   30.32
  -7   3  10  482.09   37.85
  -7   4   0  413.39   27.14
   7  -4   0  408.02   25.54
  -7   4   1 1593.09   65.76
   7  -4  -1 1632.60  102.60
   7  -4  -2  204.91   62.09
  -7   4   2  366.42   75.51
   7  -4  -3  153.98   21.19
  -7   4   3   98.84   21.54
   7  -4  -4  327.22   25.65
  -7   4   4  350.35   32.64
  -7   4   5  177.03   29.51
   7  -4  -5  117.03   18.60
   7  -4  -6   49.57   23.68
  -7   4   6   25.89   28.58
   7  -4  -7   51.74   33.03
  -7   4   7   89.99   20.15
   7  -4  -8  938.83   65.80
  -7   4   8  972.56   58.90
  -7   4   9   97.14   29.60
  -7   4  11  485.45   41.17
   7  -4 -11  441.27   34.81
   7  -4 -12   72.24   19.85
  -7   4  12   94.33   26.21
  -7   5   0  626.33   37.72
   7  -5  -1  171.60   54.73
  -7   5   1  258.23   63.19
  -7   5   2  123.27   23.26
   7  -5  -2   72.96   24.09
  -7   5   3   79.96   20.84
  -7   5   4   30.64   21.97
   7  -5  -4   26.73   27.42
   7  -5  -5   46.28   22.18
  -7   5   5   16.06   22.53
  -7   5   6  245.97   30.63
   7  -5  -6  242.55   32.08
  -7   5   7   53.45   33.14
  -7   5   8  769.83   64.21
  -7   5   9 1038.51   88.10
  -7   5  10  750.72   51.92
   7  -6   0  129.44   23.73
  -7   6   0  143.58   26.93
  -7   6   1   98.70   23.92
   7  -6  -1   81.02   25.27
  -7   6   2  195.62   27.23
   7  -6  -2  175.78   23.79
  -7   6   3  633.60   44.98
  -7   6   4  470.74   32.40
   7  -6  -5  469.55   38.90
  -7   6   5  536.01   31.16
  -7   6   6   56.13   30.07
   7  -6  -6   67.78   22.60
   7  -6  -7   -2.46   25.12
  -7   6   7   36.15   29.63
   7  -6  -8  293.82   21.94
  -7   6   8  307.30   36.25
  -7   6   9  456.79   53.84
   7  -6  -9  395.15   37.16
   7  -6 -10  -16.46   29.95
  -7   6  10   37.85   50.42
  -7   7   0    0.14   22.94
  -7   7   1  122.63   35.28
   7  -7  -2  309.69   36.15
  -7   7   2  298.59   30.12
  -7   7   3   -5.03   23.78
   7  -7  -4  107.53   36.21
  -7   7   4  134.17   27.68
  -7   7   5  558.24   39.63
   7  -7  -5  560.36   43.20
   7  -7  -6   91.44   18.92
  -7   7   6  115.53   27.16
  -7   7   7  -13.48   31.46
   7  -7  -7  -24.56   23.06
  -7   7   8  132.12   32.97
  -7   7   9   35.17   16.85
  -7   7  10   -6.24   47.17
   7  -7 -10   22.30   19.61
  -7   8   0  544.66   36.85
   7  -8   0  621.22   40.85
   7  -8  -1  139.32   26.79
  -7   8   1  151.99   22.14
   7  -8  -2  370.50   26.18
  -7   8   2  348.82   29.38
   7  -8  -3  655.09   70.08
  -7   8   3  633.08   43.29
  -7   8   4   53.76   32.74
   7  -8  -4   68.43   27.97
  -7   8   5 2236.87  124.28
   7  -8  -5 2155.97  129.65
   7  -8  -6  228.82   27.21
  -7   8   6  235.19   35.42
  -7   8   7   25.39   31.57
  -7   8   8   72.84   40.34
  -7   8   9   32.29   33.98
   7  -9   0   -2.02   22.81
  -7   9   0    4.69   28.86
  -7   9   1  838.59   49.52
   7  -9  -1  849.23   47.22
   7  -9  -2   44.59   25.94
  -7   9   2   24.52   28.67
  -7   9   3  155.11   22.83
   7  -9  -3  131.28   16.76
  -7   9   4 1508.56   97.86
  -7   9   4 1809.16   92.93
   7  -9  -5  543.83   63.28
  -7   9   5  681.87   59.58
  -7   9   6   57.87   34.22
   7  -9  -7  276.57   42.34
  -7   9   7  375.36   41.05
  -7   9   8   40.27   35.85
  -7  10   0  116.96   29.83
   7 -10   0  116.76   38.12
  -7  10   1  213.81   25.53
   7 -10  -1  245.80   38.97
   7 -10  -2  299.36   36.59
  -7  10   2  283.36   34.32
  -7  10   3  103.95   34.10
  -7  10   4 1150.34   68.32
  -7  10   4 1094.38   72.39
  -7  10   5  147.59   34.35
  -7  10   5  107.74   18.22
   7 -10  -5  126.94   26.18
  -7  10   6   88.80   37.42
  -7  10   7   57.54   28.32
   7 -10  -7   12.86   27.99
  -7  11   0   52.77   24.87
  -7  11   0   79.28   25.00
   7 -11   0   81.21   43.68
  -7  11   1  364.31   37.25
  -7  11   1  293.27   33.66
  -7  11   2   34.90   33.51
  -7  11   2   58.62   23.84
   7 -11  -2   97.65   28.10
  -7  11   3  481.11   43.86
  -7  11   4  -21.84   39.51
  -7  11   4   19.37   32.79
  -7  11   5   23.70   39.73
  -7  11   5   14.28   29.24
   7 -11  -5   31.44   28.23
  -7  11   5   32.95   22.32
  -7  11   6  382.90   48.95
  -7  11   6  308.58   50.91
  -7  12   0  -31.24   24.61
  -7  12   0  -10.79   31.81
  -7  12   1   96.28   27.85
  -7  12   1   70.71   28.76
  -7  12   2   67.96   36.35
   7 -12  -2   89.34   37.47
  -7  12   2   94.09   30.95
   7 -12  -3  -12.41   31.62
  -7  12   3   53.39   37.68
  -7  12   4  231.10   47.95
  -7  13   0 1337.74  224.49
  -7  13   1  -15.16   21.98
  -7  13   1  -48.14   34.13
  -7  13   2  258.33   39.52
  -7  13   2  224.42   41.99
  -7  13   3  395.10   63.41
  -7  14   0  -13.59   36.33
  -6 -14   3  -18.27   41.46
  -6 -14   5   28.06   40.35
   6  13  -1  165.06   35.90
   6  13  -1  146.56   37.82
  -6 -13   1  142.73   41.17
  -6 -13   2  230.61   49.51
   6  13  -2  251.05   40.14
   6  13  -2  240.03   31.41
   6  13  -2  201.89   45.12
  -6 -13   3  234.54   38.33
   6  13  -3  167.97   35.73
   6  13  -3  164.36   38.68
   6  13  -3  204.46   28.76
  -6 -13   4   31.93   37.57
   6  13  -4   48.95   28.46
   6  13  -4   59.90   23.65
   6  13  -5   62.91   22.76
   6  13  -5   57.16   40.44
   6  13  -6   60.87   28.38
   6  13  -6   23.45   28.31
   6  13  -7   21.67   31.20
   6  13  -7    5.56   16.14
   6  13  -7    3.28   26.11
   6  13  -8   88.22   25.09
   6  13  -8   81.51   42.67
  -6 -13   8   50.68   27.90
   6  12  -1  379.94   45.87
  -6 -12   1  326.52   45.24
   6  12  -1  310.16   35.85
   6  12  -2   -0.65   25.52
   6  12  -2  -28.11   35.04
  -6 -12   2  -11.82   29.16
   6  12  -2    8.04   29.38
   6  12  -3  283.88   33.05
   6  12  -3  200.02   38.74
   6  12  -3  308.57   42.15
  -6 -12   3  195.25   50.37
   6  12  -4  100.12   33.88
   6  12  -4  149.55   22.64
  -6 -12   4  145.89   40.77
  -6 -12   5   28.94   41.52
   6  12  -5   -5.76   19.71
   6  12  -5   -4.94   36.79
   6  12  -5    2.75   17.89
   6  12  -6  170.24   29.99
  -6 -12   6  194.35   39.03
   6  12  -6  119.33   35.04
   6  12  -6  143.40   34.73
   6  12  -7  255.00   45.85
   6  12  -7  328.74   32.24
  -6 -12   7  217.25   37.73
   6  12  -8   45.68   33.82
   6  12  -8    5.46   13.93
  -6 -12   9  219.49   49.16
   6  12 -10   24.66   40.10
  -6 -12  10   -4.75   31.75
   6  11  -1   19.46   30.72
   6  11  -1   30.94   40.95
   6  11  -1   29.76   22.67
  -6 -11   1   11.59   19.13
   6  11  -2  694.46   53.90
   6  11  -2  684.68   54.63
  -6 -11   2  656.50   78.94
   6  11  -2  847.87   61.62
   6  11  -3   -4.10   17.98
   6  11  -3   36.51   23.93
  -6 -11   3  -13.95   33.45
   6  11  -4  117.18   22.27
   6  11  -4   39.36   30.11
   6  11  -4   66.18   32.68
  -6 -11   4   88.78   21.73
  -6 -11   5  521.56   48.41
   6  11  -5  566.47   44.31
   6  11  -5  447.66   43.15
   6  11  -5  471.17   51.03
   6  11  -6   31.22   26.02
   6  11  -6   82.49   21.00
   6  11  -6   77.24   29.63
  -6 -11   6   78.39   28.22
   6  11  -7  125.57   31.47
   6  11  -7   58.38   21.91
   6  11  -8   48.93   37.35
  -6 -11   8   80.18   32.65
   6  11  -9   46.04   26.35
  -6 -11   9   77.17   28.55
  -6 -11  10   22.11   17.34
   6  11 -10   54.20   14.65
   6  11 -10   49.80   38.71
   6  11 -11   -4.59   35.88
  -6 -11  11   41.72   32.72
   6  10  -1   95.50   24.37
   6  10  -1  104.40   28.16
   6  10  -1   78.65   23.25
  -6 -10   1   74.87   21.39
   6  10  -2  665.84   46.44
   6  10  -2  598.24   43.69
   6  10  -2  601.07   48.67
   6  10  -3  134.16   25.20
  -6 -10   3  129.12   28.61
   6  10  -3  166.94   29.22
   6  10  -4  172.76   25.70
   6  10  -4  148.97   29.11
  -6 -10   4  165.15   24.74
   6  10  -5  105.43   26.16
   6  10  -5   87.67   33.12
  -6 -10   6  492.43   46.73
   6  10  -6  503.28   40.66
   6  10  -7  127.59   33.20
   6  10  -7  124.07   22.09
  -6 -10   7  148.57   28.71
  -6 -10   8  171.14   22.41
   6  10  -9    8.13   17.35
   6  10  -9   13.28   12.73
  -6 -10   9   25.40   23.89
  -6 -10  10  -34.02   28.53
   6  10 -10   12.96   31.33
  -6 -10  11   39.05   40.69
  -6 -10  11    1.14   37.17
  -6 -10  12   38.02   26.26
   6   9  -1  428.11   31.10
   6   9  -1  517.16   38.94
   6   9  -1  424.42   33.48
  -6  -9   1  435.44   37.20
  -6  -9   2   12.56   25.95
   6   9  -2   11.66   26.80
   6   9  -2   27.69   22.95
   6   9  -2   13.89   31.11
  -6  -9   3  500.02   38.04
   6   9  -3  504.03   34.81
   6   9  -3  453.96   40.60
  -6  -9   4 1895.33   95.73
   6   9  -4 1708.91  107.91
   6   9  -4 1850.47  113.11
   6   9  -5  250.07   26.22
  -6  -9   5  256.25   27.99
   6   9  -5  233.80   30.24
   6   9  -6  189.48   33.94
  -6  -9   6  218.52   26.91
   6   9  -7  361.73   44.99
  -6  -9   7  415.34   41.31
  -6  -9   8  -34.62   21.10
  -6  -9   8   18.21   26.24
   6   9  -8  -12.35   18.59
   6   9  -8   -8.47   14.21
  -6  -9   9   42.12   33.98
  -6  -9   9   35.83   31.28
   6   9  -9   14.59   28.38
  -6  -9  10  111.23   34.69
  -6  -9  10  136.05   30.86
   6   9 -10  106.34   38.64
  -6  -9  11    2.47   34.36
  -6  -9  11   12.88   24.92
  -6  -9  12  -18.80   30.60
  -6  -9  12  -31.60   39.64
  -6  -9  13   15.75   44.71
  -6  -9  13  -52.32   41.91
   6   8  -1   68.94   25.99
   6   8  -1   44.97   19.77
  -6  -8   1   31.34   25.32
   6   8  -1   62.10   32.82
  -6  -8   2  247.53   29.96
   6   8  -2  250.73   30.27
   6   8  -2  225.64   22.87
   6   8  -3  315.73   26.94
   6   8  -3  304.94   33.19
  -6  -8   3  308.50   23.19
   6   8  -3  357.56   33.80
  -6  -8   4   93.07   24.58
   6   8  -4  100.88   25.84
   6   8  -4   89.10   22.00
   6   8  -4  185.46   30.40
   6   8  -5  915.07   60.09
  -6  -8   5  833.68   66.77
   6   8  -5  850.50   47.36
  -6  -8   6   -9.68   28.36
  -6  -8   6    8.74   21.78
   6   8  -6   -7.07   14.42
   6   8  -6   12.13   27.66
  -6  -8   7  280.25   38.48
   6   8  -7  339.74   25.79
   6   8  -7  253.41   26.61
  -6  -8   7  211.15   31.67
  -6  -8   8  270.85   31.54
   6   8  -8  304.35   31.10
  -6  -8   8  328.59   35.84
   6   8  -9   35.38   31.48
  -6  -8   9  -24.01   21.19
  -6  -8   9   -6.08   18.64
  -6  -8  10  244.66   33.40
   6   8 -10  268.08   39.83
  -6  -8  10  245.34   38.01
  -6  -8  11   63.22   26.22
  -6  -8  11   40.21   23.00
  -6  -8  12   67.64   35.64
  -6  -8  12   74.65   25.16
  -6  -8  13  123.35   49.34
   6   7  -1   19.78   20.84
  -6  -7   1  -11.70   20.50
   6   7  -1  -32.51   24.73
   6   7  -1   13.70   14.11
   6   7  -2  186.91   32.11
   6   7  -2  137.68   21.78
   6   7  -2  263.50   35.65
  -6  -7   2  150.21   22.24
   6   7  -3  659.33   52.04
   6   7  -3  447.32   35.56
   6   7  -3  472.94   32.04
  -6  -7   3  531.34   33.97
   6   7  -4   43.69   15.51
  -6  -7   4   23.83   25.91
   6   7  -4   20.50   25.14
  -6  -7   5  -10.97   25.65
   6   7  -5  -24.93   13.68
   6   7  -5   21.49   25.85
  -6  -7   5    9.28   20.93
  -6  -7   6  -37.96   21.53
  -6  -7   6   16.90   16.35
   6   7  -6  -30.48   21.94
  -6  -7   7   70.04   22.29
  -6  -7   7   44.24   20.01
   6   7  -7   73.91   25.36
  -6  -7   8  -34.92   30.57
   6   7  -8  -23.64   20.82
  -6  -7   8  -18.53   19.91
  -6  -7   9   31.63   30.66
  -6  -7   9   -2.37   27.66
  -6  -7  10   17.68   18.79
  -6  -7  10  -24.41   19.45
  -6  -7  11  228.39   38.61
  -6  -7  11  227.29   36.10
  -6  -7  12  118.72   36.57
  -6  -7  12  119.27   39.62
  -6  -7  13   44.23   39.43
   6   7 -13   12.05   36.95
  -6  -7  13   17.84   45.49
   6   7 -14   -3.44   41.68
  -6  -7  14   52.95   41.43
  -6  -7  14   46.94   45.84
  -6  -6   1  -28.48   18.80
   6   6  -1   20.81   17.36
   6   6  -1  -17.43   14.96
   6   6  -1   -2.07   31.95
   6   6  -2 1061.41   67.91
   6   6  -2 1338.96   93.85
  -6  -6   2 1074.71   56.11
  -6  -6   3  -23.68   24.53
   6   6  -3    0.68   20.28
   6   6  -3   20.82   17.33
  -6  -6   3   -5.13   14.70
   6   6  -4  213.77   27.80
  -6  -6   4  160.01   23.66
  -6  -6   4  128.11   28.84
   6   6  -4  129.30   25.08
   6   6  -5  905.58   52.10
  -6  -6   5  930.80   50.10
   6   6  -5 1037.19   85.26
  -6  -6   6 1249.65   73.14
  -6  -6   6 1228.23   63.18
   6   6  -6 1251.05   64.21
  -6  -6   7    4.87   24.49
   6   6  -7   39.78   30.94
  -6  -6   7   28.89   26.68
  -6  -6   8   11.73   29.54
  -6  -6   8  -13.03   26.20
  -6  -6   9 1166.23   83.99
   6   6  -9 1193.05   68.71
  -6  -6   9 1167.23   79.50
  -6  -6  10 1620.56  110.40
  -6  -6  10 1635.79  118.10
  -6  -6  11   81.22   30.29
  -6  -6  11   31.10   30.28
  -6  -6  12   63.39   36.44
   6   6 -12   45.35   30.67
  -6  -6  13   52.06   36.26
  -6  -6  13   14.42   43.00
   6   6 -13    1.06   38.57
  -6  -6  14  -60.93   41.17
  -6  -6  14    5.08   42.83
   6   6 -14   31.03   27.73
  -6  -5   1  267.30   27.05
   6   5  -1  301.91   36.21
   6   5  -1  270.07   27.95
  -6  -5   2  -23.00   19.16
   6   5  -2    0.27   22.21
  -6  -5   2   33.42   20.80
   6   5  -2   21.62   16.48
   6   5  -3  755.23   66.63
  -6  -5   3  621.83   35.81
   6   5  -3  632.56   42.48
  -6  -5   3  582.29   28.22
  -6  -5   4   69.04   23.11
   6   5  -4   28.31   16.37
   6   5  -4   42.81   18.25
  -6  -5   4   76.76   20.94
  -6  -5   5 2421.97  121.37
   6   5  -5 2377.95  166.20
  -6  -5   5 2410.13  154.91
   6   5  -5 2463.17  124.51
   6   5  -6   14.94   28.14
  -6  -5   6  -27.05   21.95
  -6  -5   6  -10.48   25.93
  -6  -5   7   63.01   26.14
  -6  -5   7   28.38   26.31
  -6  -5   8 7220.93  393.84
  -6  -5   9 3063.88  174.81
  -6  -5   9 3026.73  174.45
  -6  -5  10   24.22   32.84
   6   5 -10   -1.72   26.56
  -6  -5  10   40.55   16.08
  -6  -5  11  136.71   19.65
  -6  -5  11  171.34   35.15
   6   5 -11  206.28   28.91
  -6  -5  12   62.76   19.36
   6   5 -12   23.74   29.28
  -6  -5  12  -10.80   34.03
  -6  -5  13   47.63   21.55
  -6  -5  13   62.04   39.22
   6   5 -13   31.78   32.31
  -6  -5  14  -10.01   26.20
   6   5 -14  -14.12   32.45
  -6  -5  14    5.47   45.23
   6   4  -1  171.90   38.65
  -6  -4   1   95.36   23.98
   6   4  -1  111.94   17.24
  -6  -4   1   85.48   20.21
  -6  -4   2  322.30   23.08
  -6  -4   2  275.71   23.81
   6   4  -2  317.20   27.67
   6   4  -2  323.50   23.77
   6   4  -3  286.71   23.65
   6   4  -3  327.84   25.19
  -6  -4   3  224.83   19.20
  -6  -4   3  234.89   24.10
  -6  -4   4  298.13   25.47
  -6  -4   4  309.59   27.85
   6   4  -4  284.94   22.37
   6   4  -4  353.95   33.38
   6   4  -5  314.54   25.49
  -6  -4   5  341.54   28.24
  -6  -4   5  336.87   31.52
   6   4  -6  522.78   35.67
  -6  -4   6  594.45   39.80
  -6  -4   6  485.07   36.60
  -6  -4   7  678.50   37.17
  -6  -4   7  639.65   42.46
  -6  -4   8   29.22   26.75
   6   4  -8   15.97   16.76
  -6  -4   8  -28.05   26.55
  -6  -4   9  361.73   36.90
  -6  -4   9  277.06   24.44
   6   4  -9  280.08   29.16
   6   4 -10  -23.32   30.18
  -6  -4  10  -19.06   29.90
  -6  -4  10   -5.31   23.27
   6   4 -11   15.54   30.56
  -6  -4  11   57.43   28.44
  -6  -4  11   68.84   29.07
   6   4 -12  162.72   32.15
  -6  -4  12  207.99   39.36
  -6  -4  13  -15.49   34.41
   6   4 -13   23.60   35.07
   6   4 -14   14.39   34.31
  -6  -4  14   -7.40   22.75
  -6  -3   1 3084.15  160.43
  -6  -3   1 3077.87  205.46
  -6  -3   1 3283.28  182.61
   6   3  -1 3265.35  225.52
   6   3  -2   47.70   21.93
   6   3  -2   53.80   25.58
  -6  -3   2   17.56   19.49
  -6  -3   2  -22.05   22.45
  -6  -3   2   35.22   22.70
  -6  -3   3 1206.42   57.84
  -6  -3   3 1202.48   58.78
   6   3  -3 1110.19   71.46
  -6  -3   4   45.35   20.37
  -6  -3   4   47.52   20.95
   6   3  -4   55.24   16.22
  -6  -3   5   75.51   25.45
  -6  -3   5    9.49   19.65
   6   3  -5   25.83   20.16
  -6  -3   6   45.54   29.68
   6   3  -6   32.41   22.92
  -6  -3   6   40.77   21.67
  -6  -3   7   26.67   21.47
  -6  -3   7   13.41   13.00
   6   3  -7   12.91   24.10
  -6  -3   8  106.29   27.36
  -6  -3   8  103.24   22.22
  -6  -3   9  130.00   26.96
   6   3  -9  129.68   32.00
  -6  -3   9  102.34   23.99
  -6  -3  10   64.15   28.89
  -6  -3  10    8.90   18.48
   6   3 -10   21.07   23.83
  -6  -3  11   39.84   18.07
   6   3 -11   -8.17   23.72
  -6  -3  11   12.76   16.28
  -6  -3  12  102.67   37.51
   6   3 -12   91.51   25.85
  -6  -3  12  111.19   19.96
  -6  -3  13   55.43   40.51
  -6  -3  13  -23.36   27.57
   6   3 -13    6.87   27.86
   6   3 -14  -12.78   16.77
  -6  -3  14   24.87   23.37
   6   2  -1  646.64   38.24
  -6  -2   1  552.81   36.88
  -6  -2   1  599.21   38.84
  -6  -2   1  621.71   38.66
   6   2  -2  782.75   45.91
  -6  -2   2  712.02   36.12
  -6  -2   2  689.56   36.58
  -6  -2   2  710.70   32.95
   6   2  -3   70.69   30.09
  -6  -2   3   57.81   29.59
  -6  -2   3   75.35   21.03
  -6  -2   4 1430.06  104.56
  -6  -2   4 1486.78  108.61
  -6  -2   4 1516.83   91.55
   6   2  -4 1634.30   95.88
  -6  -2   5   59.73   23.06
   6   2  -5  104.17   17.23
  -6  -2   5   34.93    9.23
   6   2  -6  247.65   27.25
  -6  -2   6  241.18   30.78
  -6  -2   7   62.96   19.18
   6   2  -7   52.66   18.17
  -6  -2   8   10.82   22.31
   6   2  -8   38.46   23.84
   6   2  -9   94.37   24.91
  -6  -2   9   80.66   33.70
  -6  -2  10    0.68   38.05
   6   2 -10    1.71   20.71
  -6  -2  11  448.51   38.73
  -6  -2  12  -10.18   29.36
  -6  -2  13  174.95   42.72
   6   2 -13  230.32   41.09
   6   2 -13  242.14   29.31
   6   2 -14  467.29   57.15
  -6  -2  14  419.25   49.27
  -6  -1   1  945.37   66.23
  -6  -1   1 2191.66  467.50
   6   1  -1 1158.95   62.16
  -6  -1   1  954.76   62.22
  -6  -1   2  666.50   47.55
   6   1  -2  798.63   46.50
  -6  -1   2 9039.89 2490.37
  -6  -1   3 3258.57  660.24
   6   1  -3  971.27   64.04
  -6  -1   3  934.98   62.68
  -6  -1   4  152.04   23.77
   6   1  -4  156.55   19.92
  -6  -1   4  184.21   23.56
   6   1  -5  107.93   22.43
  -6  -1   5   39.42   13.77
  -6  -1   5   50.54   22.24
  -6  -1   6   90.85   11.78
  -6  -1   6  144.67   22.54
   6   1  -6  108.91   24.03
   6   1  -7   22.59   21.66
  -6  -1   7   35.80   23.37
  -6  -1   8  149.54   30.56
   6   1  -9  334.26   33.90
  -6  -1   9  373.51   35.33
  -6  -1  10  662.86   52.01
   6   1 -10  671.47   40.36
  -6  -1  11   -6.90   34.11
   6   1 -11  -12.03   12.03
   6   1 -11   -2.65   26.01
   6   1 -12  854.89   60.81
  -6  -1  12  843.44   73.70
   6   1 -12  871.13   49.45
  -6  -1  13  249.94   31.73
  -6  -1  14   25.06   44.30
   6   1 -14   17.85   20.30
  -6   0   1 4271.15  211.27
   6   0  -1 4031.87  196.76
  -6   0   1 4664.12  478.93
  -6   0   2  644.83   61.20
  -6   0   2  734.07  211.52
   6   0  -2  704.61   47.43
   6   0  -3 1814.57   92.88
  -6   0   3 1737.88   97.84
   6   0  -4 1892.73  103.28
  -6   0   4 1757.18  103.52
   6   0  -5   99.83   28.05
  -6   0   5  115.78   13.32
  -6   0   5  121.85   20.00
  -6   0   6   42.58   24.60
  -6   0   6    2.31    9.80
  -6   0   7   41.55    9.13
  -6   0   7   13.79   24.48
  -6   0   8  -10.95   20.29
   6   0  -8    4.95   14.03
   6   0  -8   -2.79   27.28
   6   0  -9   87.50   23.44
   6   0  -9   55.69   20.67
  -6   0   9   99.94   28.94
   6   0 -10  145.89   28.81
   6   0 -10  176.29   18.36
  -6   0  10  144.95   24.88
   6   0 -11  357.81   33.96
  -6   0  11  344.61   38.95
  -6   0  12  -48.80   29.33
   6   0 -12  -14.71   15.94
  -6   0  13  159.36   32.31
   6   0 -13  139.73   19.66
  -6   1   0  992.57   79.58
  -6   1   0 1078.13   89.17
  -6   1   1  557.09   32.89
  -6   1   1  551.09   51.44
  -6   1   2 5777.06  374.45
  -6   1   2 5531.06  444.50
  -6   1   3  189.04   40.63
   6  -1  -4 2089.33  105.37
   6  -1  -4 2430.37  139.56
  -6   1   4 2462.28  129.67
   6  -1  -5  160.36   23.78
  -6   1   5  130.69   16.53
   6  -1  -5  165.24   15.35
  -6   1   6   59.29   20.17
   6  -1  -6   24.83   24.83
   6  -1  -6   52.41   16.03
  -6   1   7  132.03   19.89
   6  -1  -7  136.31   21.07
   6  -1  -7  130.24   21.49
  -6   1   8    9.06   34.33
   6  -1  -8   30.09   12.88
   6  -1  -9  508.80   32.99
  -6   1   9  534.42   53.11
  -6   1  10   35.90   31.31
   6  -1 -10   26.07   19.11
  -6   1  11  326.91   43.71
   6  -1 -11  306.50   23.27
  -6   1  12  106.22   36.26
   6  -1 -12   72.66   14.34
  -6   1  13  -38.94   39.08
   6  -1 -14  216.83   25.57
  -6   1  14  285.40   47.04
  -6   2   0 2221.18  119.12
   6  -2   0 2420.66  108.70
  -6   2   0 2270.14  157.63
  -6   2   1 1127.03  118.04
   6  -2  -1  891.71  147.01
   6  -2  -2 3367.41  197.47
  -6   2   2 3388.29  194.45
  -6   2   3 2264.30  118.09
   6  -2  -3 2321.65  117.54
  -6   2   4  705.52   91.42
   6  -2  -4  752.92   83.43
   6  -2  -5 1119.81   85.56
  -6   2   5 1121.13   75.77
  -6   2   6   73.76   26.12
   6  -2  -6   63.18   19.24
  -6   2   7  401.65   41.77
   6  -2  -7  451.75   34.11
   6  -2  -8  309.27   23.46
  -6   2   8  280.54   35.08
  -6   2   9   36.22   17.37
   6  -2  -9   13.71   19.05
   6  -2 -10   86.98   23.01
  -6   2  10   76.39   15.87
  -6   2  11   86.99   17.97
  -6   2  11  102.09   34.66
   6  -2 -11   90.41   14.62
  -6   2  12  120.66   42.95
  -6   2  12   65.18   21.46
  -6   2  13  250.74   45.89
   6  -2 -13  210.63   23.66
  -6   3   0 1254.05   66.73
   6  -3   0 1106.22   88.47
  -6   3   1 1733.26   90.62
   6  -3  -1 1714.08   91.18
   6  -3  -2 2809.89  121.48
  -6   3   2 2572.55  153.15
   6  -3  -3 4987.73  309.94
  -6   3   3 5262.57  278.33
   6  -3  -4 3542.60  188.80
  -6   3   4 3437.45  172.19
  -6   3   5  274.89   34.28
   6  -3  -5  251.27   28.60
  -6   3   6  722.27   37.91
   6  -3  -6  685.53   38.21
  -6   3   7   28.14   28.01
   6  -3  -7   43.30   20.76
   6  -3  -8  114.10   29.66
  -6   3   8  112.03   44.33
  -6   3   9  474.60   27.04
  -6   3  10   46.69   34.79
  -6   3  11  208.20   30.70
   6  -3 -11  207.52   24.16
   6  -3 -12   -4.45   15.65
  -6   3  12   15.53   19.86
  -6   4   0  165.23   40.62
   6  -4   0  132.73   54.36
  -6   4   1  294.73   71.22
   6  -4  -1  105.27   64.73
   6  -4  -2 4437.94  252.94
  -6   4   2 4439.75  222.93
  -6   4   3  734.92   59.84
   6  -4  -3  595.73   89.51
   6  -4  -4  314.45   24.27
  -6   4   4  299.13   25.79
  -6   4   5  199.72   25.94
   6  -4  -5  169.55   26.85
   6  -4  -6   76.98   24.74
  -6   4   6  113.66   25.56
   6  -4  -7 1706.07  114.18
  -6   4   7 1778.53   93.17
  -6   4   8 1919.13   92.53
  -6   4   9   84.19   34.10
  -6   4  10  124.79   20.17
   6  -4 -11   45.39   21.15
  -6   4  11   -4.95   17.66
  -6   4  11   51.21   30.52
  -6   4  12  164.59   48.51
  -6   5   0  -25.50   23.31
  -6   5   1  149.46   21.03
   6  -5  -1   84.01   25.26
   6  -5  -2 2390.28  110.24
  -6   5   2 2572.28  113.35
  -6   5   3 1079.86   55.37
   6  -5  -4  226.45   23.35
  -6   5   4  207.10   23.96
  -6   5   5  977.15   51.83
   6  -5  -5  952.15   57.28
  -6   5   6  662.61   38.93
   6  -5  -6  675.82   45.86
   6  -5  -7  655.24   57.25
  -6   5   7  754.20   62.86
  -6   5   8  689.67   53.32
   6  -5  -8  765.59   42.01
   6  -5  -9  451.69   28.95
  -6   5   9  478.28   48.06
  -6   5  10   29.54   39.44
   6  -5 -10   24.21   23.53
  -6   5  12   32.73   42.33
   6  -5 -12   27.51   14.22
  -6   5  12  -17.02   26.67
   6  -6   0  346.96   30.31
  -6   6   0  323.39   24.31
   6  -6  -1    2.87   23.48
  -6   6   1   13.65   18.48
  -6   6   2  264.69   17.68
   6  -6  -2  350.57   33.07
   6  -6  -3   30.83   30.15
  -6   6   3   81.76   24.99
  -6   6   4  400.51   27.44
  -6   6   5  585.16   40.97
   6  -6  -5  631.77   47.65
   6  -6  -6 2918.88  148.37
  -6   6   6 3325.60  155.17
   6  -6  -7 3943.00  230.61
  -6   6   7 3899.13  202.39
   6  -6  -8  728.91   41.44
  -6   6   8  787.35   54.58
  -6   6  10  -25.51   24.60
  -6   6  11  111.06   18.90
   6  -7   0   -9.88   24.51
  -6   7   0   -1.65   24.51
  -6   7   1   12.14   24.97
   6  -7  -1  -41.31   26.96
  -6   7   2  228.52   26.93
   6  -7  -2  203.28   26.56
  -6   7   3  385.21   24.73
   6  -7  -4  171.83   51.61
  -6   7   4  176.72   38.40
  -6   7   4  269.33   50.24
   6  -7  -5 2296.59  140.58
  -6   7   5 2459.56  121.20
  -6   7   6  866.11   93.14
  -6   7   7    0.00   30.19
  -6   7   8  374.89   44.86
   6  -7  -9   26.75   30.49
  -6   7   9   67.25   43.01
  -6   7  10   42.81   29.83
  -6   8   0  131.09   17.48
   6  -8   0  144.01   13.99
   6  -8  -1   12.50   22.98
  -6   8   1    2.35   23.60
  -6   8   2   46.30   22.80
   6  -8  -2   43.26   20.96
   6  -8  -3  937.85   54.81
  -6   8   3  898.04   54.49
  -6   8   4  134.24   47.46
  -6   8   4   75.97   42.22
  -6   8   5   68.25   33.06
  -6   8   5   79.48   21.45
   6  -8  -5   45.92   28.65
  -6   8   6  156.66   36.89
  -6   8   8 1135.95   76.07
  -6   8  10   35.56   31.31
  -6   9   0  548.08   41.69
  -6   9   1   12.01   13.95
   6  -9  -1  -15.61   31.89
  -6   9   2   56.34   20.77
   6  -9  -3  205.53   28.03
  -6   9   3  258.32   31.74
   6  -9  -4   53.99   31.06
  -6   9   4   17.66   28.57
   6  -9  -5   51.30   33.18
  -6   9   5   48.11   27.28
  -6   9   5   67.85   34.33
  -6   9   6 1295.01   60.11
  -6   9   6 1301.07   73.85
  -6   9   7  353.76   48.54
   6 -10   0  152.80   37.81
  -6  10   0  131.75   23.02
  -6  10   1  293.82   27.91
  -6  10   2  150.05   29.27
  -6  10   2  151.08   22.39
  -6  10   3   23.04   21.51
   6 -10  -3  -31.60   31.20
   6 -10  -5   87.43   24.99
  -6  10   5  155.45   33.86
  -6  10   6   37.85   30.23
  -6  10   6   79.80   32.08
  -6  10   7  127.38   24.85
  -6  10   8  284.46   39.92
  -6  11   0  272.06   32.46
  -6  11   0  263.65   31.53
  -6  11   1   -1.38   24.87
  -6  11   1   17.02   31.96
  -6  11   2   11.34   26.97
  -6  11   2   -0.28   26.81
  -6  11   3    4.43   29.49
   6 -11  -3  -52.04   30.06
  -6  11   3   13.91   35.76
  -6  11   4   14.84   32.03
  -6  11   4   24.16   28.32
  -6  11   5   79.99   32.36
  -6  11   5   17.80   33.40
  -6  11   6  283.68   41.16
  -6  11   6  321.58   41.66
  -6  11   7  273.21   43.52
  -6  11   7  167.87   41.82
  -6  11   7  173.64   42.15
   6 -12   0  501.00   38.70
  -6  12   0  391.18   39.44
  -6  12   0  431.19   33.81
  -6  12   1  713.71   50.88
  -6  12   1  686.23   53.94
  -6  12   2   -0.70   34.10
  -6  12   2   -0.83   36.29
  -6  12   4   39.52   24.91
  -6  12   5  101.96   38.05
  -6  12   5  131.27   41.17
  -6  12   6  -14.21   44.01
  -6  12   6  -25.88   44.77
  -6  13   0   -9.51   22.18
  -6  13   0   22.14   24.77
  -6  13   1  358.97   39.40
  -6  13   1  416.19   37.26
  -6  13   2  305.41   43.17
  -6  13   2  280.05   35.87
  -6  13   3   -6.11   37.63
  -6  13   4  248.91   38.70
  -6  14   0  226.66   42.27
  -6  14   0  194.40   28.72
  -6  14   1   -4.86   28.16
  -6  14   1    4.86   17.92
  -6  14   2  363.19   45.70
  -6  14   2  325.13   45.60
  -5 -14   1  148.49   48.16
   5  14  -1  141.04   43.91
   5  14  -1  103.34   37.95
  -5 -14   2    3.61   38.63
   5  14  -2   62.53   33.20
   5  14  -2   76.72   38.89
  -5 -14   3  163.55   41.03
   5  14  -3  245.55   36.73
   5  14  -3  133.90   37.12
   5  14  -4   79.98   38.69
   5  14  -4   75.80   33.86
   5  14  -5   47.29   25.28
   5  14  -5   25.46   39.70
   5  14  -6   20.17   32.44
   5  14  -6   31.41   22.13
  -5 -14   7   55.32   38.15
  -5 -14   8   11.69   30.31
  -5 -13   1  654.60   99.69
   5  13  -1  685.03   73.16
  -5 -13   2  214.26   37.02
   5  13  -2  210.41   41.54
   5  13  -2  115.18   35.77
  -5 -13   3  166.32   42.80
   5  13  -3  139.73   29.74
   5  13  -3   86.08   34.43
   5  13  -3  102.33   39.80
   5  13  -4  245.89   41.25
  -5 -13   4  294.12   44.33
   5  13  -4  226.15   29.95
   5  13  -5   45.12   35.52
   5  13  -5   43.68   34.23
   5  13  -6    4.10   33.25
   5  13  -6   28.54   36.05
   5  13  -7  103.19   35.90
  -5 -13   7  103.91   29.22
   5  13  -8    8.02   39.84
   5  13  -8    4.36   22.33
  -5 -13   9   34.36   41.15
   5  13 -10   33.59   30.61
  -5 -13  10   72.49   39.27
  -5 -12   1   28.78   33.36
   5  12  -1  122.72   33.07
   5  12  -1   75.88   26.86
   5  12  -1   54.92   31.90
   5  12  -2  804.34   64.96
  -5 -12   2  665.03  106.49
   5  12  -2  688.31   61.17
   5  12  -2  733.89   55.70
   5  12  -3  295.40   30.61
   5  12  -3  239.70   24.17
  -5 -12   3  241.01   42.99
   5  12  -3  245.30   32.72
   5  12  -4  -13.76   26.55
   5  12  -4   28.78   27.27
   5  12  -5  607.83   57.54
   5  12  -5  601.35   60.38
  -5 -12   5  638.09   82.24
   5  12  -6   84.55   24.77
   5  12  -6   87.43   27.41
   5  12  -7    7.65   23.37
  -5 -12   7   -2.03   22.75
   5  12  -8   86.86   24.92
  -5 -12   8   68.00   28.45
   5  12  -8   -1.50   27.94
  -5 -12   9   16.25   30.21
   5  12  -9  -14.40   37.64
  -5 -12  11   58.22   24.32
   5  11  -1  288.67   30.31
   5  11  -1  275.43   34.71
   5  11  -1  357.64   36.56
  -5 -11   1  310.38   41.72
   5  11  -2   40.45   21.89
   5  11  -2   46.56   28.13
  -5 -11   2   37.30   25.67
   5  11  -2   25.33   28.48
   5  11  -3 1499.56   91.87
  -5 -11   3 1178.66  164.45
   5  11  -3 1264.36  105.44
   5  11  -3 1422.89   69.95
   5  11  -4  792.19   66.02
  -5 -11   4  628.15   94.75
   5  11  -4  697.60   50.44
   5  11  -4  692.03   51.62
  -5 -11   5    2.85   22.83
   5  11  -5   20.20   30.23
   5  11  -5   -1.10   24.90
   5  11  -6  778.07   66.81
  -5 -11   6  871.11   61.99
   5  11  -6  837.50   59.66
   5  11  -7  284.98   29.84
  -5 -11   7  214.47   31.64
   5  11  -8   31.62   31.76
  -5 -11   8   19.22   34.08
  -5 -11   9  314.59   32.63
   5  11  -9  850.58  164.32
   5  11  -9  287.67   46.75
  -5 -11  10   25.74   25.20
  -5 -11  11    9.93   25.44
   5  11 -11   16.48   11.81
   5  11 -11   65.02   31.57
   5  11 -12   26.90   39.94
  -5 -11  12   28.11   23.36
   5  10  -1  198.53   28.84
   5  10  -1  127.74   31.17
  -5 -10   1  141.16   32.92
   5  10  -1  136.84   27.40
   5  10  -2  512.57   36.16
   5  10  -2  375.19   36.82
   5  10  -2  407.27   31.69
  -5 -10   2  444.91   40.37
   5  10  -3   66.30   25.19
   5  10  -3   45.13   28.32
   5  10  -3   76.31   21.47
  -5 -10   3   63.68   30.48
   5  10  -4  328.79   26.60
   5  10  -4  270.83   29.30
   5  10  -4  223.24   33.27
  -5 -10   4  306.13   29.23
   5  10  -5  213.70   27.66
   5  10  -5  246.84   23.53
   5  10  -5  217.39   38.15
  -5 -10   5  235.29   28.74
   5  10  -6  419.04   43.48
   5  10  -6  512.60   40.60
   5  10  -6  484.56   33.82
  -5 -10   6  483.13   42.39
   5  10  -7  903.70   61.51
  -5 -10   7  945.37   62.57
   5  10  -8  189.24   34.86
   5  10  -8  127.10   19.10
  -5 -10   8  125.72   19.34
  -5 -10   9   16.86   22.61
   5  10  -9   42.45   13.15
   5  10 -10  284.26   18.02
   5  10 -10  196.80   39.59
  -5 -10  10  242.31   28.78
   5  10 -11  -11.71   24.36
  -5 -10  11   52.63   31.17
  -5 -10  12   73.68   28.79
  -5 -10  13   15.11   33.36
   5   9  -1   54.82   20.23
   5   9  -1    9.20   15.05
  -5  -9   1   16.74   26.67
   5   9  -1   -9.75   25.08
   5   9  -2  323.88   29.36
   5   9  -2  346.00   31.37
  -5  -9   2  278.47   29.63
   5   9  -2  347.01   33.24
   5   9  -3  109.77   23.57
  -5  -9   3  111.12   26.14
   5   9  -3  107.84   30.88
   5   9  -3  114.56   18.85
   5   9  -4  451.24   33.06
   5   9  -4  486.00   42.01
   5   9  -4  541.56   33.10
   5   9  -5 1556.70   94.53
   5   9  -5 2351.98  109.93
   5   9  -5 1618.80  109.73
  -5  -9   5 1739.91   86.06
  -5  -9   6   41.44   19.83
   5   9  -6   24.33   13.92
   5   9  -6   75.00   18.34
   5   9  -6   83.02   23.84
  -5  -9   7  602.34   43.21
   5   9  -7  530.86   52.57
   5   9  -8   63.55   29.33
   5   9  -8   26.09   11.34
  -5  -9   8    5.65   22.86
  -5  -9   9  625.23   56.22
   5   9  -9  616.98   44.71
  -5  -9   9  701.07   57.28
   5   9 -10  182.54   32.18
  -5  -9  10  141.80   29.00
  -5  -9  10  150.27   33.28
   5   9 -11  127.12   37.01
  -5  -9  11  121.39   26.89
  -5  -9  12   -9.04   32.72
   5   9 -12   -0.27   40.62
  -5  -9  12   18.19   29.47
  -5  -9  13   -4.21   40.04
   5   9 -13   10.66   33.18
  -5  -9  13   32.92   32.24
  -5  -9  14  -19.46   41.31
   5   9 -14   21.67   38.82
   5   8  -1  163.07   20.55
   5   8  -1  128.87   17.30
   5   8  -1  124.27   19.39
  -5  -8   1  170.08   25.44
  -5  -8   2   24.69   25.38
   5   8  -2    6.53   21.69
   5   8  -2  -15.43   22.10
   5   8  -2   45.98   18.05
   5   8  -3 1265.92   76.19
   5   8  -3 1282.96   80.20
  -5  -8   3 1309.75   58.46
   5   8  -3 1854.59  364.19
   5   8  -4 1699.15   89.75
   5   8  -4 2102.60  128.33
  -5  -8   4 1893.50   94.69
   5   8  -4 1734.21   95.38
   5   8  -5  -14.13   18.80
  -5  -8   5  -46.69   21.96
   5   8  -5  -11.44   15.61
   5   8  -5    6.86   26.47
   5   8  -6  818.63   65.50
  -5  -8   6  834.51   49.89
   5   8  -6 1038.56   79.89
   5   8  -7    0.14   10.90
  -5  -8   7   -7.74   18.93
  -5  -8   7    1.14   20.97
   5   8  -7  -13.04   32.74
  -5  -8   8  508.37   49.07
  -5  -8   8  496.80   41.39
   5   8  -8  448.46   44.80
  -5  -8   9 1797.84  128.47
   5   8  -9 1796.12  106.47
  -5  -8   9 1944.18   97.59
   5   8  -9 1683.97  100.55
  -5  -8  10  206.38   25.21
   5   8 -10  201.52   35.12
  -5  -8  10  240.08   33.78
   5   8 -11   43.91   38.31
  -5  -8  11   20.89   27.07
  -5  -8  11   47.63   24.38
  -5  -8  12  111.55   31.00
  -5  -8  12  158.30   34.85
   5   8 -12  118.94   32.07
  -5  -8  13   20.54   25.87
   5   8 -13    9.16   29.32
  -5  -8  13   19.63   31.46
  -5  -8  14   23.05   37.21
   5   8 -14    3.58   28.87
  -5  -8  14    0.14   28.69
   5   7  -1   14.56   20.59
  -5  -7   1    1.10   14.71
   5   7  -1   -7.39   18.82
   5   7  -1    4.60   18.95
  -5  -7   2 1633.99   84.49
   5   7  -2 1487.68   93.75
   5   7  -2 1590.79  110.59
   5   7  -2 1954.72  107.50
   5   7  -3  129.11   20.37
   5   7  -3  101.42   23.77
  -5  -7   3  125.94   18.53
   5   7  -3  105.46   14.91
   5   7  -4  792.67   41.81
  -5  -7   4  700.78   39.96
   5   7  -4  671.70   42.79
   5   7  -4  631.11   43.35
  -5  -7   5  288.07   32.43
   5   7  -5  359.92   21.23
   5   7  -5  301.64   34.98
  -5  -7   5  275.39   29.83
   5   7  -6 1015.80   63.56
   5   7  -6 1191.13   58.26
  -5  -7   6 1071.40   71.71
  -5  -7   6 1070.74   61.88
   5   7  -7  701.88   42.25
  -5  -7   7  705.10   44.11
  -5  -7   7  640.93   48.20
  -5  -7   8 5047.76  286.27
   5   7  -8 4872.95  296.72
  -5  -7   8 5230.56  274.76
   5   7  -9  -20.20   31.04
  -5  -7   9  -10.19   15.64
  -5  -7   9   -0.69   18.89
  -5  -7  10  467.00   52.21
   5   7 -10  448.37   37.36
  -5  -7  10  451.10   45.20
   5   7 -11  168.38   27.63
  -5  -7  11  197.69   33.96
  -5  -7  11  206.50   27.89
  -5  -7  12   45.02   23.20
   5   7 -12   -1.72   26.88
  -5  -7  12   28.08   31.82
  -5  -7  13  -22.50   33.13
  -5  -7  13   -6.85   29.46
   5   7 -13   28.28   34.62
  -5  -7  14  -50.07   28.73
  -5  -7  14   11.16   35.00
   5   7 -14   -9.64   39.20
  -5  -7  15    9.70   24.18
   5   7 -15    7.92   33.39
   5   6  -1 1563.66  100.39
  -5  -6   1 1337.60   95.27
   5   6  -1 1328.49   73.86
   5   6  -1 1424.89   91.99
   5   6  -2   98.01   21.36
   5   6  -2  104.70   15.04
   5   6  -2   96.41   21.44
  -5  -6   2   58.70   18.42
   5   6  -3  476.18   35.44
   5   6  -3  387.53   35.14
  -5  -6   3  418.60   26.65
   5   6  -3  441.90   34.95
  -5  -6   3  432.39   29.76
  -5  -6   4  119.52   13.76
  -5  -6   4  145.67   17.47
   5   6  -4  141.22   22.23
   5   6  -4  114.41   18.69
  -5  -6   5  597.99   36.97
   5   6  -5  659.48   54.51
   5   6  -5  549.94   40.44
  -5  -6   5  510.32   30.25
  -5  -6   6  -11.05   12.87
   5   6  -6  -13.75   21.83
   5   6  -6   17.74   23.42
  -5  -6   6  -38.72   24.89
  -5  -6   7  -31.07   20.85
  -5  -6   7  -13.77   13.36
   5   6  -7   70.29   26.75
   5   6  -7   16.89   23.33
  -5  -6   8 1311.20   85.51
  -5  -6   8 1310.41   75.71
   5   6  -8 1230.42   85.04
   5   6  -9  437.60   49.35
  -5  -6   9  396.51   57.16
  -5  -6   9  390.86   46.28
   5   6 -10  442.95   33.56
  -5  -6  10  443.67   40.66
  -5  -6  10  465.82   42.80
   5   6 -11  694.74   46.59
  -5  -6  11  726.16   56.22
  -5  -6  11  813.40   62.05
   5   6 -12  -16.09   26.90
  -5  -6  12   12.35   34.03
  -5  -6  12   15.23   31.00
   5   6 -13   10.67   30.95
  -5  -6  13  -10.96   30.14
  -5  -6  13   68.25   36.87
   5   6 -14   19.35   26.20
  -5  -6  14  -19.71   27.65
  -5  -6  14    8.35   31.63
  -5  -6  15   11.50   37.23
   5   5  -1  337.20   28.78
  -5  -5   1  324.83   23.17
   5   5  -1  353.13   26.01
   5   5  -2  323.62   34.50
   5   5  -2  245.82   22.41
  -5  -5   2  204.01   16.37
   5   5  -2  252.49   22.67
  -5  -5   2  232.53   20.12
  -5  -5   3  101.71   17.89
  -5  -5   3  102.38   22.59
   5   5  -3   94.93   17.68
   5   5  -3  116.58   22.40
   5   5  -4   27.80   19.16
  -5  -5   4   49.58   15.50
  -5  -5   4   49.65   14.94
   5   5  -4  132.14   36.70
  -5  -5   5 1195.20   65.22
  -5  -5   5 1209.40   69.73
   5   5  -5 1256.09   76.79
   5   5  -6 3207.10  199.02
  -5  -5   6 2997.94  158.24
  -5  -5   6 3028.63  178.65
   5   5  -7   89.51   24.87
  -5  -5   7   34.35   14.84
  -5  -5   7   81.44   21.60
   5   5  -8  777.07   51.11
  -5  -5   8  759.57   40.52
  -5  -5   8  797.98   47.10
  -5  -5   9 2375.84  148.28
   5   5  -9 2254.90  155.47
  -5  -5   9 2440.58  134.59
  -5  -5  10   27.58   29.91
   5   5 -10   18.32   28.07
  -5  -5  10   25.24   19.20
  -5  -5  11  692.77   44.89
  -5  -5  11  585.04   58.43
   5   5 -11  651.00   43.75
   5   5 -12  372.13   34.60
  -5  -5  12  347.69   42.76
  -5  -5  12  418.77   49.79
  -5  -5  13  173.40   41.17
  -5  -5  13  194.29   23.83
   5   5 -13  142.34   37.46
  -5  -5  14   -6.54   44.44
  -5  -5  14   33.25   24.77
   5   5 -14   48.79   26.70
  -5  -5  15   51.01   24.35
  -5  -5  15    5.59   26.58
   5   4  -1  742.30   46.19
   5   4  -1  770.61   46.52
  -5  -4   1  724.38   40.58
  -5  -4   1  761.27   45.80
  -5  -4   2  152.35   14.70
  -5  -4   2  136.26   24.21
   5   4  -2  149.99   25.32
  -5  -4   3  532.11   32.87
   5   4  -3  628.80   40.79
   5   4  -3  709.91   73.13
  -5  -4   3  555.38   37.15
   5   4  -4  108.27   16.27
  -5  -4   4  102.21   16.51
   5   4  -4  120.16   20.28
  -5  -4   4  100.46   12.79
   5   4  -5  523.92   32.79
   5   4  -5  561.54   39.38
  -5  -4   5  475.74   29.45
  -5  -4   5  501.05   31.64
  -5  -4   6   -4.66   21.79
  -5  -4   6   20.57   22.07
   5   4  -6   12.45   26.08
   5   4  -7 1333.73   93.60
  -5  -4   7 1319.69   73.35
  -5  -4   7 1246.63   63.28
   5   4  -8 2131.90  144.71
  -5  -4   8 2041.60  144.44
  -5  -4   8 2032.95  117.60
  -5  -4   9  -29.87   23.49
   5   4  -9   50.89   22.09
  -5  -4   9    3.69   25.17
   5   4 -10  996.20   56.86
  -5  -4  10  988.70   64.14
  -5  -4  10 1032.74   72.47
  -5  -4  11  -12.49   25.79
  -5  -4  11   26.68   30.23
   5   4 -11   49.49   24.55
  -5  -4  12  -22.98   28.32
   5   4 -12   -4.73   24.81
  -5  -4  12   51.87   32.99
  -5  -4  13 1032.77   82.81
   5   4 -13 1059.37   81.30
  -5  -4  13 1086.62   97.30
  -5  -4  14  113.19   36.28
  -5  -4  14   64.96   31.59
   5   4 -15   44.57   18.46
  -5  -4  15   79.13   24.07
  -5  -4  15   62.07   28.44
   5   3  -1  276.82   79.02
  -5  -3   1  129.59   89.01
  -5  -3   1  210.87   82.52
  -5  -3   1  143.67   75.38
  -5  -3   2 2494.89  147.95
  -5  -3   2 2439.36  138.76
   5   3  -2 2709.77  198.26
  -5  -3   3   89.40   17.42
   5   3  -3  271.42   32.36
  -5  -3   3   90.38   20.13
   5   3  -3   90.62   25.67
  -5  -3   4    3.55   20.63
  -5  -3   4   -4.20   11.79
   5   3  -4   12.67   19.27
  -5  -3   5   29.06   18.92
  -5  -3   5   27.69   22.24
   5   3  -5  117.51   66.14
   5   3  -6  262.42   30.53
  -5  -3   6  241.36   24.06
  -5  -3   6  228.68   21.71
  -5  -3   7   18.91   19.18
   5   3  -7   21.94   22.47
  -5  -3   7    2.86   23.05
  -5  -3   8  184.45   18.71
   5   3  -8  177.35   18.91
  -5  -3   8  167.41   25.27
  -5  -3   9  307.43   29.08
   5   3  -9  382.51   28.51
   5   3 -10   66.53   24.93
  -5  -3  10   71.97   25.57
   5   3 -11  361.47   32.85
  -5  -3  11  348.99   36.70
   5   3 -12 1392.27   74.57
  -5  -3  12 1355.20  110.88
  -5  -3  13   50.95   18.85
   5   3 -13   90.84   26.86
  -5  -3  13   64.39   29.55
   5   3 -14  412.19   44.53
  -5  -3  14  420.79   49.66
  -5  -3  14  425.52   50.42
  -5  -3  15  -45.88   37.74
  -5  -3  15   13.93   38.79
  -5  -2   1  802.96   61.39
   5   2  -1  997.73   75.11
  -5  -2   1  821.19   59.85
  -5  -2   1  907.21   68.88
   5   2  -2  353.78   56.77
  -5  -2   2  189.03   62.79
   5   2  -2  323.39   61.97
  -5  -2   2  219.98   76.42
  -5  -2   2  170.86   54.49
  -5  -2   3 2937.17  141.18
   5   2  -3 3271.68  233.43
  -5  -2   3 2954.42  177.74
  -5  -2   4  366.70   25.56
   5   2  -4  502.40   41.93
   5   2  -5  304.45   24.31
  -5  -2   5  293.59   23.01
   5   2  -6  223.95   22.59
  -5  -2   6  202.93   32.30
  -5  -2   7  340.20   33.43
   5   2  -7  387.01   29.31
  -5  -2   8    2.16   29.14
   5   2  -8   11.29   18.78
  -5  -2   9  241.28   36.33
   5   2  -9  256.48   24.85
   5   2 -10  187.40   23.16
  -5  -2  10  237.99   23.80
   5   2 -11   15.80   21.99
  -5  -2  11   -8.93   32.60
   5   2 -12 2050.37  100.96
  -5  -2  12 2037.19  174.42
  -5  -2  13  314.90   40.24
  -5  -2  14   38.90   23.58
   5   2 -15  129.59   16.93
   5   2 -15  159.61   39.11
  -5  -2  15   55.88   32.15
  -5  -1   1 6001.92  488.34
   5   1  -1 5856.51  324.34
  -5  -1   1 5780.61  360.79
  -5  -1   1 5673.29  341.54
  -5  -1   2  984.48   60.68
  -5  -1   2 1115.58   96.07
   5   1  -2 1091.47   66.83
  -5  -1   3  706.57   63.00
  -5  -1   3  659.91   56.57
   5   1  -3  690.34   58.61
  -5  -1   4  987.34  116.87
   5   1  -4  852.18   47.21
  -5  -1   4  781.05   46.37
  -5  -1   5  979.83   57.49
  -5  -1   5 3336.02  613.06
   5   1  -5  955.47   47.64
  -5  -1   6   46.99   21.41
  -5  -1   6   45.69    6.68
   5   1  -6   79.41   17.78
   5   1  -7   13.84   17.92
  -5  -1   7   48.53   26.16
   5   1  -8   -0.79   20.44
  -5  -1   8  -20.78   29.15
   5   1  -9   93.99   24.29
  -5  -1   9  111.02   25.53
   5   1 -10  985.50   53.28
  -5  -1  10  957.14   63.05
   5   1 -11 1174.28   58.74
  -5  -1  11 1057.23   77.69
   5   1 -11 1181.46   65.20
   5   1 -12  -39.15   32.11
  -5  -1  12  -20.70   37.48
  -5  -1  13 1001.56   70.46
   5   1 -13 1017.08   67.47
   5   1 -13  988.34   61.64
  -5  -1  14  202.25   35.09
  -5  -1  15  135.14   48.26
  -5   0   1  462.65   37.83
  -5   0   1  516.68   30.30
   5   0  -1  514.68   28.92
  -5   0   2 4427.87  256.80
  -5   0   2 4390.37  249.53
   5   0  -2 4580.03  217.60
   5   0  -3 2106.21   97.87
  -5   0   3 1971.11  152.43
  -5   0   3 2005.82  108.91
  -5   0   4 2890.22  188.36
   5   0  -4 2851.76  209.70
  -5   0   5  471.74   32.95
   5   0  -5  496.92   35.49
   5   0  -6    8.76   22.30
  -5   0   6   10.53   25.24
  -5   0   7   73.07   30.80
   5   0  -7   10.36   20.19
  -5   0   8  -18.78   27.56
  -5   0   8   -0.94    8.06
   5   0  -8  -13.14   11.53
   5   0  -8  -14.09   19.67
   5   0  -9   93.78   24.21
  -5   0   9  237.98   21.55
  -5   0   9  115.94   30.00
   5   0 -10   15.74    7.73
   5   0 -10  -21.58   20.11
  -5   0  10   35.43   12.85
  -5   0  10  -17.97   30.00
   5   0 -11  240.72   28.85
  -5   0  11  221.68   30.83
   5   0 -11  228.70   21.43
  -5   0  11  200.60   15.24
  -5   0  12  173.47   30.56
   5   0 -12  172.45   17.09
  -5   0  13  299.45   37.07
  -5   0  14  365.63   48.19
  -5   1   0  572.71   30.85
  -5   1   0  526.12   44.50
  -5   1   1 1323.02   75.90
  -5   1   1 1278.54   91.22
  -5   1   2  881.89   99.14
   5  -1  -2  961.93   69.83
   5  -1  -3 5881.03  257.61
  -5   1   3 5606.09  283.77
   5  -1  -4  348.89   63.52
  -5   1   4  149.06   54.56
   5  -1  -4  187.23   48.90
   5  -1  -5  105.31   17.74
   5  -1  -5   84.75   13.50
  -5   1   5   74.03   24.63
   5  -1  -6 2519.67  130.44
  -5   1   6 2338.52  140.12
   5  -1  -6 2666.41  114.12
   5  -1  -7  275.90   20.68
  -5   1   7  293.07   29.89
   5  -1  -7  289.26   25.66
   5  -1  -8   36.10   17.98
  -5   1   8   10.94   30.26
   5  -1  -8   70.87   15.27
  -5   1   9  113.56   36.87
   5  -1  -9  105.54   17.64
  -5   1   9  166.64   16.97
   5  -1 -10   -2.87   12.59
  -5   1  10  -37.39   32.26
  -5   1  11  170.57   34.96
  -5   1  11  214.69   26.34
   5  -1 -11  191.69   17.78
  -5   1  12  374.34   32.68
  -5   1  12  380.68   32.43
   5  -1 -13  242.17   18.54
  -5   1  13  266.17   36.32
  -5   1  14   -1.35   41.18
  -5   1  14   -8.50   17.26
  -5   2   0 2513.41  152.31
   5  -2   0 2398.27  206.01
   5  -2  -1 3895.97  223.82
  -5   2   1 3844.48  219.29
   5  -2  -2 1409.48   69.80
  -5   2   2 1331.36   77.42
   5  -2  -3 6724.95  412.38
  -5   2   3 7166.86  457.19
  -5   2   4 1493.89   81.77
   5  -2  -4 1527.69   85.14
  -5   2   5  208.63   29.68
   5  -2  -5  233.16   28.89
   5  -2  -6 1099.83   65.01
  -5   2   6 1177.89   65.34
   5  -2  -7  112.24   16.88
  -5   2   7   82.77   27.41
   5  -2  -8   15.23   14.00
  -5   2   8   -0.40   30.47
  -5   2   9   43.77   26.26
   5  -2  -9   28.89   17.94
   5  -2 -10   41.58   11.18
  -5   2  10   23.55   31.49
  -5   2  10   58.01   28.53
  -5   2  11   -5.41   15.68
  -5   2  11  -34.70   35.91
  -5   2  12   34.49   21.91
  -5   2  12    0.81   38.32
   5  -2 -12   11.57   11.98
  -5   2  13  331.52   44.81
  -5   2  14  271.40   46.03
  -5   3   0  536.42   44.06
   5  -3   0  490.12   57.37
   5  -3  -1 3132.43  273.39
  -5   3   1 3791.95  205.43
   5  -3  -213674.76  621.53
  -5   3   214253.05  745.84
  -5   3   3 2474.73  120.16
   5  -3  -3 2488.99  116.83
  -5   3   4  429.42   27.86
   5  -3  -4  353.87   24.67
  -5   3   5 2210.17  110.29
   5  -3  -5 2162.08  120.67
  -5   3   6 1443.13   69.29
   5  -3  -6 1482.53   72.22
   5  -3  -7  619.25   50.21
  -5   3   7  670.62   42.06
  -5   3   8  606.26   44.91
   5  -3  -8  623.83   39.52
  -5   3   9    3.08   30.03
  -5   3  10  -10.18   30.26
   5  -3 -10   11.87   14.71
  -5   3  11   12.66   15.36
  -5   3  11   30.64   29.84
   5  -3 -11    6.31   17.99
  -5   3  12   72.36   30.23
  -5   3  12    5.00   21.78
  -5   3  13   73.36   53.87
  -5   4   0 4983.27  288.74
  -5   4   1 2242.13  121.66
   5  -4  -2  282.45   46.97
  -5   4   2  332.10   33.51
   5  -4  -3   96.09   18.67
  -5   4   3  133.17   20.55
  -5   4   4  233.85   26.01
   5  -4  -4  228.44   24.56
  -5   4   5 1588.28   75.22
   5  -4  -5 1390.27   82.68
   5  -4  -6 3542.59  232.92
  -5   4   6 3756.00  180.32
  -5   4   7  886.06   47.93
   5  -4  -7  920.00   54.00
   5  -4  -8  216.39   24.33
  -5   4   8  264.33   35.40
   5  -4  -9   87.62   18.15
  -5   4   9   86.99   31.84
  -5   4  10  336.01   37.81
  -5   4  11   11.43   21.80
  -5   4  11   45.82   22.11
  -5   4  12   -1.35   25.49
  -5   4  12   -8.77   33.49
  -5   4  13   29.25   40.42
   5  -5   0   90.35   19.22
  -5   5   0   66.17   18.30
  -5   5   1    6.06   14.32
   5  -5  -1  -21.00   17.45
  -5   5   2  877.39   44.20
   5  -5  -2  901.50   52.05
   5  -5  -3  270.98   59.08
  -5   5   3  351.57   52.99
  -5   5   3  458.87   64.55
   5  -5  -4 2938.46  169.58
  -5   5   4 3011.48  141.73
  -5   5   5 1230.71   64.26
   5  -5  -5 1177.37   72.84
  -5   5   6  849.49   59.99
   5  -5  -6  701.90   63.99
  -5   5   7 7454.31  355.50
   5  -5  -7 7079.30  372.70
   5  -5  -8  210.36   32.00
  -5   5   8  365.87   38.62
  -5   5   9   26.72   27.51
   5  -5 -10  493.19   56.73
  -5   5  10  474.58   44.94
  -5   5  11   24.78   22.52
  -5   5  11    4.62   31.91
  -5   5  12   72.63   32.76
  -5   5  12  103.24   43.12
  -5   6   0  191.83   18.54
   5  -6   0  189.76   26.60
   5  -6  -1  245.48   68.16
  -5   6   1  470.83   82.42
   5  -6  -2  619.99   45.50
  -5   6   2  603.31   38.38
  -5   6   3  102.45   38.92
   5  -6  -3   89.12   36.35
  -5   6   4  893.38  107.77
  -5   6   4  947.08  125.23
   5  -6  -4  833.83  106.43
   5  -6  -5 2487.92  113.50
  -5   6   5 2611.66  128.40
  -5   6   5 2441.49  112.49
  -5   6   6 3692.77  198.69
  -5   6   7 6635.45  384.78
  -5   6   8   91.70   31.10
  -5   6   9  638.19   52.08
   5  -6  -9  570.34   51.95
  -5   6  10  299.88   33.04
  -5   6  11  793.62   76.12
  -5   6  12    1.18   37.53
  -5   6  12   -0.13   23.52
   5  -7   0   49.71   16.97
  -5   7   0   94.32   25.06
   5  -7  -1   58.64   16.17
  -5   7   1   72.16   24.06
   5  -7  -2   25.63   18.42
  -5   7   2   55.26   21.09
   5  -7  -3 1008.17   46.98
  -5   7   3 1049.90   46.74
   5  -7  -4  780.34   44.04
  -5   7   4  769.39   46.22
  -5   7   5 3534.73  306.08
   5  -7  -5 3148.23  237.47
  -5   7   5 2882.69  211.09
  -5   7   610899.23  577.30
  -5   7   610843.45  613.27
  -5   7   7  122.92   21.38
  -5   7   8   71.74   14.40
  -5   7   9  965.68   60.32
  -5   7  10  296.36   42.52
  -5   7  11  370.84   47.92
   5  -8   0  -11.13   20.94
  -5   8   0    3.96   19.82
   5  -8  -1  121.07   34.84
  -5   8   1   -2.20   18.83
  -5   8   2   39.18   23.46
   5  -8  -2   44.09   45.81
   5  -8  -3   90.77   32.16
  -5   8   3   84.84   28.47
  -5   8   4  153.82   20.02
   5  -8  -4  132.26   26.33
  -5   8   5 1130.02   60.02
   5  -8  -5 1054.79   64.75
  -5   8   6   -4.35   22.43
  -5   8   6  -27.99   17.56
  -5   8   7   25.23   15.84
   5  -8  -7   20.83   18.31
  -5   8   8  120.41   28.78
  -5   8   9   56.33   33.15
  -5   8  10 1196.53  114.92
  -5   8  11  372.07   56.17
   5  -9   0  -10.27   23.44
  -5   9   0   16.09   17.47
  -5   9   0   14.20   16.25
  -5   9   1   17.46   16.91
   5  -9  -1   38.06   34.37
  -5   9   1  -10.32   18.85
  -5   9   2   11.05   17.27
   5  -9  -3   66.66   84.97
  -5   9   3   42.95   28.68
  -5   9   4   40.08   30.19
   5  -9  -5  601.56   58.19
  -5   9   5  578.22   39.97
  -5   9   6   91.78   26.50
  -5   9   7  240.29   39.96
  -5   9   7  152.03   34.79
  -5   9   8  164.51   23.35
  -5   9   9  219.02   30.81
  -5   9   9  208.99   40.84
  -5   9  10  303.60   52.51
  -5   9  10  325.61   50.43
  -5  10   0  452.59   27.55
  -5  10   0  433.76   29.54
  -5  10   1   17.22   23.01
  -5  10   1   45.83   20.23
  -5  10   2  240.49   28.55
   5 -10  -2  284.99   34.70
  -5  10   2  278.91   23.99
  -5  10   3    0.83   19.86
   5 -10  -3   23.41   26.83
  -5  10   4    7.17   25.94
  -5  10   4   -2.78   19.03
  -5  10   5   19.89   37.15
  -5  10   6  290.20   37.65
  -5  10   6  361.50   31.36
  -5  10   7  216.54   33.47
  -5  10   7  238.31   36.03
  -5  10   7  253.45   40.04
  -5  10   8  411.40   52.75
  -5  10   8  438.21   48.50
  -5  10   9  982.28   82.82
  -5  10   9  984.61   92.57
  -5  11   0  261.43   24.65
   5 -11   0  283.38   24.78
  -5  11   0  299.74   31.49
  -5  11   1  288.16   35.36
  -5  11   1  355.55   23.91
  -5  11   2  105.53   22.89
  -5  11   2   92.21   37.83
  -5  11   3   21.13   35.35
  -5  11   3   19.77   21.72
  -5  11   4  108.34   24.33
  -5  11   4   48.47   23.68
  -5  11   5  -61.96   26.56
  -5  11   6  182.19   41.85
  -5  11   6  179.44   35.47
  -5  11   7  690.11   68.52
  -5  11   8  169.78   34.31
  -5  11   8  150.76   37.70
  -5  12   0  345.73   29.47
  -5  12   0  334.33   28.26
  -5  12   1  447.41   42.07
  -5  12   1  421.26   35.27
  -5  12   2  217.76   29.89
  -5  12   2  173.65   22.94
  -5  12   3  -19.64   35.69
  -5  12   3   12.55   23.71
  -5  12   4   66.16   30.87
  -5  12   4   16.61   22.75
  -5  12   5  -21.34   38.65
  -5  12   5   32.27   28.79
  -5  12   6   64.63   50.35
  -5  12   6   88.42   36.15
  -5  13   0  879.39   54.50
  -5  13   0  800.37   63.32
  -5  13   1  -35.71   25.47
  -5  13   1   21.15   22.81
  -5  13   2   65.36   29.08
  -5  13   2  109.65   28.39
  -5  13   3  397.77   45.92
  -5  13   3  443.95   41.16
  -5  13   4   39.24   32.17
  -5  13   4   70.87   25.17
  -5  13   5   34.12   28.42
  -5  13   5   73.13   26.51
  -5  14   0  121.83   35.58
  -5  14   1  754.85   68.69
  -5  14   1  727.62   54.84
  -5  14   2   62.14   26.34
  -5  14   3   56.50   32.59
  -5  14   3   22.06   38.43
  -5  15   0  330.13   52.94
  -5  15   1   47.85   35.50
  -5  15   1   37.43   29.67
  -4 -15   1   50.64   37.21
  -4 -15   2   16.35   32.70
   4  15  -2   45.09   30.70
  -4 -15   3  -27.16   31.04
   4  15  -3   43.62   23.52
   4  15  -3   94.46   38.39
  -4 -15   4   20.36   43.04
  -4 -15   5   48.30   24.15
   4  15  -5   34.87   41.81
   4  15  -6  -19.69   21.32
   4  15  -6   24.88   32.22
  -4 -15   6   54.65   34.53
  -4 -15   7  169.55   44.36
  -4 -14   1  253.10   44.68
   4  14  -1  206.68   45.63
   4  14  -2  151.03   43.22
  -4 -14   2  102.87   38.95
   4  14  -3   27.52   23.42
   4  14  -3  -14.14   33.63
  -4 -14   4   81.07   36.58
   4  14  -4    3.56   34.21
  -4 -14   5  124.82   45.40
   4  14  -5   97.29   33.57
   4  14  -5  144.77   41.90
  -4 -14   6   25.70   39.49
   4  14  -6   80.03   21.24
   4  14  -6   50.53   23.84
   4  14  -7  124.84   43.48
  -4 -14   7  154.71   36.95
   4  14  -7  116.67   41.21
  -4 -14   8   47.49   32.24
   4  14  -8   16.55   22.39
  -4 -14   9   46.89   23.72
  -4 -13   1  -10.78   35.18
   4  13  -1   38.52   33.16
  -4 -13   2  180.52   39.05
   4  13  -2  232.30   41.50
   4  13  -2  215.78   39.99
   4  13  -3  255.82   27.04
   4  13  -3  295.85   31.64
  -4 -13   3  296.33   34.59
   4  13  -4  130.91   33.73
   4  13  -4  228.44   31.93
  -4 -13   4  236.14   54.48
   4  13  -5   44.85   18.60
  -4 -13   5   38.33   35.37
   4  13  -5   35.68   24.88
  -4 -13   6  239.31   40.91
   4  13  -6  230.70   37.56
   4  13  -6  251.26   33.17
   4  13  -7   33.91   22.88
  -4 -13   7   17.49   38.75
  -4 -13   8    4.71   34.04
   4  13  -8   59.58   33.33
   4  13  -9   50.29   35.48
   4  13  -9    9.50   28.24
  -4 -13  10   -7.72   48.37
   4  12  -1  319.30   35.30
  -4 -12   1  279.21   41.89
   4  12  -2   40.18   32.59
   4  12  -2    8.95   19.68
  -4 -12   2   62.90   33.61
   4  12  -3  584.18   48.26
  -4 -12   3  605.74   70.50
   4  12  -3  543.94   44.18
   4  12  -4   53.12   22.79
  -4 -12   4   64.55   32.68
   4  12  -4   75.40   16.62
   4  12  -5   85.11   27.82
   4  12  -5   59.60   29.32
   4  12  -6  893.86   67.52
   4  12  -6  838.76   67.41
  -4 -12   6  907.43  109.36
   4  12  -7  167.53   37.69
   4  12  -7  189.17   35.36
  -4 -12   7  211.76   44.80
   4  12  -8   10.22   31.89
   4  12  -8    7.22   35.69
  -4 -12   8   -5.28   29.08
   4  12  -9   84.54   36.70
  -4 -12   9  164.43   30.84
   4  12  -9  143.08   26.42
  -4 -12  10   31.35   21.08
  -4 -12  11   33.47   31.44
  -4 -12  12  105.89   32.34
   4  12 -12  115.74   29.68
   4  11  -1  -26.35   29.96
   4  11  -1   19.06   25.55
  -4 -11   1  -12.32   25.86
   4  11  -2  251.35   31.14
   4  11  -2  276.62   24.86
  -4 -11   2  321.16   39.42
  -4 -11   3   75.06   29.13
   4  11  -3   73.31   23.57
   4  11  -3   98.65   19.18
   4  11  -4  248.14   32.50
   4  11  -4  254.56   29.60
   4  11  -5  192.43   30.78
   4  11  -5  232.99   20.07
   4  11  -6  138.15   27.83
  -4 -11   6  108.35   18.90
   4  11  -6   86.44   29.32
   4  11  -7  744.26   55.89
   4  11  -7  606.62   48.75
  -4 -11   7  705.29   51.82
   4  11  -8   -8.19   30.43
   4  11  -8   -3.27   21.81
  -4 -11   8   21.50   28.71
  -4 -11   9  283.64   37.44
  -4 -11  10  211.78   43.10
  -4 -11  11   19.59   34.44
   4  11 -12  -23.97   28.82
  -4 -11  12   31.02   30.48
   4  11 -13  -53.59   36.93
  -4 -11  13   43.39   25.68
   4  10  -1  156.01   32.79
   4  10  -1  150.08   19.25
  -4 -10   1  195.50   25.13
  -4 -10   2   28.94   26.91
   4  10  -2    0.14   20.20
   4  10  -2   36.87   21.62
   4  10  -3  818.55   44.46
  -4 -10   3  938.13   59.05
   4  10  -3  829.75   54.57
   4  10  -4   75.43   21.38
   4  10  -4   90.33   17.10
  -4 -10   4  118.32   33.54
  -4 -10   5  611.61   37.24
   4  10  -5  580.07   40.52
   4  10  -5  561.96   36.93
   4  10  -6  189.43   29.64
  -4 -10   6  186.24   27.63
   4  10  -6  183.30   34.72
   4  10  -7   11.90   12.86
   4  10  -7   10.12   34.20
  -4 -10   7   39.27   19.16
  -4 -10   8   -8.62   24.09
  -4 -10   9   24.62   23.12
   4  10  -9   20.09   34.07
  -4 -10  10   22.00   21.86
   4  10 -10   31.10   29.75
   4  10 -11  -45.40   31.12
  -4 -10  11   23.87   20.05
  -4 -10  12  -13.75   25.18
   4  10 -12  -55.05   29.94
   4  10 -13   36.94   38.82
  -4 -10  13   88.54   24.17
  -4 -10  14   42.80   29.53
   4   9  -1  308.42   34.26
   4   9  -1  327.83   24.61
  -4  -9   1  354.54   32.17
  -4  -9   2 1168.98   94.80
   4   9  -2 1033.76   52.02
   4   9  -2 1113.13   65.53
  -4  -9   3   51.68   21.74
   4   9  -3   20.08   16.20
   4   9  -3   27.42   24.93
   4   9  -4  613.11   40.81
   4   9  -4  670.26   34.75
  -4  -9   4  706.63   43.41
   4   9  -5   28.09   23.96
  -4  -9   5   48.61   19.50
   4   9  -5   59.19   25.47
  -4  -9   6   51.97   20.76
   4   9  -6   56.24   28.26
   4   9  -6   51.98   28.39
   4   9  -7 1113.68   70.12
   4   9  -7 1240.23   85.93
  -4  -9   7 1266.66   65.15
   4   9  -8   74.65   23.53
  -4  -9   8   11.28   21.59
   4   9  -9   51.57   30.46
  -4  -9   9   26.65   18.96
  -4  -9  10  792.80   71.26
   4   9 -10  730.09   51.32
   4   9 -11  -45.22   27.51
   4   9 -11  -12.22    9.13
  -4  -9  11   -8.21   17.39
  -4  -9  11  -44.19   27.91
   4   9 -12  187.71   34.37
  -4  -9  12  174.83   29.37
  -4  -9  12  119.03   33.71
  -4  -9  13  -26.16   30.52
   4   9 -13  -12.53   26.79
  -4  -9  13   26.83   26.69
  -4  -9  14   85.52   34.15
   4   8  -1  -30.95   14.92
  -4  -8   1   29.94   21.19
   4   8  -1  -35.37   21.45
   4   8  -2  666.62   42.76
   4   8  -2  634.45   39.13
  -4  -8   2  689.01   36.68
   4   8  -3  355.74   29.56
  -4  -8   3  380.45   36.59
   4   8  -3  348.38   30.25
  -4  -8   4  127.71   15.85
   4   8  -4  126.95   18.10
   4   8  -4  122.93   18.38
   4   8  -5  682.87   53.56
   4   8  -5  624.02   39.00
  -4  -8   5  658.19   44.37
   4   8  -6   57.34   19.30
   4   8  -6   98.81   18.21
  -4  -8   6   48.88   22.37
   4   8  -7  982.41   68.06
  -4  -8   7 1114.14   64.84
  -4  -8   7 1111.03   74.26
   4   8  -8   62.56   33.86
  -4  -8   8   19.76   23.32
  -4  -8   8   42.07   24.55
  -4  -8   9  572.22   67.38
   4   8  -9  393.10   28.34
  -4  -8   9  505.64   40.81
  -4  -8  10 1432.96   97.50
   4   8 -10 1256.07   82.51
  -4  -8  10 1355.23   93.20
   4   8 -11  345.34   34.48
  -4  -8  11  366.93   41.04
  -4  -8  11  340.57   43.05
  -4  -8  12   20.94   30.99
   4   8 -12   19.55   21.95
  -4  -8  12   48.18   17.38
  -4  -8  13  147.88   22.94
  -4  -8  13  150.97   29.92
  -4  -8  14   20.71   15.94
  -4  -8  14   -5.41   25.11
  -4  -8  15    9.38   20.66
  -4  -8  15  -29.48   32.11
   4   7  -1 3959.95  218.70
  -4  -7   1 3903.88  213.25
   4   7  -1 3664.94  209.20
   4   7  -1 4402.67  239.58
  -4  -7   2  832.50   48.44
   4   7  -2  753.52   45.99
   4   7  -2  761.35   47.03
   4   7  -2  753.24   45.85
   4   7  -3  263.83   25.79
  -4  -7   3  251.91   19.36
   4   7  -3  272.79   27.03
   4   7  -4   18.61   24.26
  -4  -7   4  -22.69   17.29
   4   7  -4  -33.09   20.96
   4   7  -5  606.68   38.17
  -4  -7   5  645.54   41.46
  -4  -7   5  607.73   38.69
   4   7  -5  577.58   36.12
   4   7  -6  430.02   35.86
  -4  -7   6  434.32   38.83
  -4  -7   6  464.02   32.01
  -4  -7   7   68.78   27.40
  -4  -7   7   40.09   18.39
   4   7  -7   42.24   26.26
  -4  -7   8  350.97   35.14
   4   7  -8  335.40   28.97
  -4  -7   8  365.62   33.70
  -4  -7   9  698.05   49.11
  -4  -7   9  661.73   54.02
   4   7  -9  689.67   39.47
  -4  -7  10  371.27   33.43
   4   7 -10  416.73   33.36
  -4  -7  11  795.44   72.72
   4   7 -11  820.44   59.16
   4   7 -12   -4.63   29.76
  -4  -7  12   23.69   29.30
  -4  -7  12   11.75   17.83
  -4  -7  13    3.28   24.19
   4   7 -13    0.53   22.04
  -4  -7  13   23.85   19.17
  -4  -7  14   -4.50   27.96
  -4  -7  14   19.40   17.34
   4   7 -15    8.83   27.81
  -4  -7  15   -5.08   22.40
   4   6  -1  387.80   28.50
   4   6  -1  349.32   29.61
   4   6  -1  691.43   68.96
  -4  -6   1  347.77   27.89
  -4  -6   2  600.73   36.17
   4   6  -2  613.79   38.54
   4   6  -2  614.72   39.91
   4   6  -3  470.65   33.75
  -4  -6   3  410.21   27.06
   4   6  -3  517.47   36.22
   4   6  -3  468.11   35.64
   4   6  -4   62.01   24.28
  -4  -6   4   35.54   12.08
  -4  -6   4   16.22   21.63
   4   6  -4   29.95   15.24
   4   6  -4   51.40   20.01
   4   6  -5  175.73   26.82
   4   6  -5  238.76   18.05
  -4  -6   5  169.40   24.80
  -4  -6   5  193.77   19.49
  -4  -6   6  440.75   36.68
   4   6  -6  471.55   35.60
  -4  -6   6  512.15   31.46
   4   6  -6  508.01   26.32
   4   6  -7  454.03   34.57
   4   6  -7  466.64   25.35
  -4  -6   7  500.51   38.55
  -4  -6   7  473.00   39.75
  -4  -6   8  -24.12   22.32
  -4  -6   8  -34.58   19.70
   4   6  -8   13.49   20.43
  -4  -6   9  806.86   50.07
  -4  -6   9  855.49   56.86
   4   6  -9  827.48   50.08
  -4  -6  10  678.15   56.46
   4   6 -10  716.85   48.79
  -4  -6  10  671.19   48.91
  -4  -6  11  -24.30   18.53
  -4  -6  11   -6.85   16.03
   4   6 -11   45.37   27.30
   4   6 -12   53.43   29.35
  -4  -6  12  109.61   18.64
  -4  -6  12  144.89   27.78
   4   6 -13  141.15   24.32
  -4  -6  13  150.36   22.44
  -4  -6  13  123.92   27.74
  -4  -6  14  116.85   22.42
  -4  -6  14   73.68   19.51
   4   6 -14   68.07   40.08
  -4  -6  15  -38.10   27.72
  -4  -6  15   12.67   32.02
  -4  -5   1  111.50   20.64
   4   5  -1  123.98   18.77
   4   5  -1  109.79   19.48
  -4  -5   2   40.78   12.07
   4   5  -2   25.24   16.97
   4   5  -2  110.29   29.79
   4   5  -2   42.58   19.49
   4   5  -3   66.36   14.39
  -4  -5   3   18.23   16.82
   4   5  -3   35.11   19.75
   4   5  -3   31.88    8.90
  -4  -5   3   22.74   12.62
  -4  -5   4  262.68   23.13
   4   5  -4  253.21   37.62
   4   5  -4  304.22   32.46
  -4  -5   4  227.19   24.52
   4   5  -5  737.29   41.07
  -4  -5   5  655.05   42.03
  -4  -5   5  665.36   46.17
   4   5  -5  661.86   44.41
  -4  -5   6  -20.38   18.32
  -4  -5   6   -5.80   21.13
   4   5  -6   -9.24   13.92
   4   5  -7 1517.52   86.99
  -4  -5   7 1410.37   88.39
  -4  -5   7 1417.35   89.90
  -4  -5   8  765.18   46.88
  -4  -5   8  862.34   50.36
   4   5  -8  854.06   50.18
  -4  -5   9  -42.34   19.46
  -4  -5   9   12.84   16.94
   4   5  -9   -7.65   17.41
  -4  -5  10  460.30   38.21
  -4  -5  10  385.66   33.42
   4   5 -10  407.84   29.11
   4   5 -11  288.23   23.52
  -4  -5  11  325.60   36.37
  -4  -5  11  268.95   29.82
  -4  -5  12   12.57   16.53
   4   5 -12    3.15   28.45
  -4  -5  12   41.91   33.88
  -4  -5  13  357.97   39.59
   4   5 -13  345.46   38.83
  -4  -5  13  323.45   33.60
  -4  -5  14   38.89   21.42
  -4  -5  14   44.87   19.99
  -4  -5  15   31.28   31.82
   4   5 -15  -21.95   34.57
  -4  -5  15   28.23   23.32
  -4  -5  16   25.04   25.70
   4   4  -1  202.21   21.14
  -4  -4   1  188.58   19.20
   4   4  -1  220.69   21.28
   4   4  -1  216.90   23.38
  -4  -4   1  203.36   20.82
  -4  -4   2 1755.08  104.81
   4   4  -2 1818.45  110.62
   4   4  -2 2319.84  135.86
  -4  -4   2 1784.55  105.65
   4   4  -2 1891.64  120.63
   4   4  -3  504.91   69.46
  -4  -4   3  289.24   61.80
   4   4  -3  410.77   65.37
  -4  -4   3  270.58   46.81
   4   4  -4  387.50   51.47
  -4  -4   4  106.09   45.14
  -4  -4   4   98.36   43.89
   4   4  -4  201.60   60.72
   4   4  -5 3900.43  351.55
  -4  -4   5 3459.82  201.13
  -4  -4   5 3499.52  202.12
  -4  -4   610618.40  679.22
   4   4  -7 3511.26  200.87
  -4  -4   7 3116.60  204.59
   4   4  -8   46.55   18.94
  -4  -4   8   41.49   25.35
  -4  -4   8   15.16   12.56
  -4  -4   9  157.08   25.39
  -4  -4   9  155.25   27.78
   4   4  -9  151.64   20.87
  -4  -4  10   25.46   27.35
   4   4 -10   26.33   20.83
  -4  -4  10   30.70   24.15
   4   4 -11  398.46   36.42
  -4  -4  11  408.88   42.45
  -4  -4  11  428.71   37.53
  -4  -4  12  520.47   50.00
  -4  -4  12  535.05   46.42
  -4  -4  13  -11.73   21.55
  -4  -4  13  -11.38   31.97
   4   4 -13  -41.03   19.92
  -4  -4  14  419.76   33.23
  -4  -4  14  366.38   37.25
   4   4 -14  364.85   44.15
   4   4 -15  173.80   33.71
  -4  -4  15  211.42   38.65
  -4  -4  15  197.90   32.74
   4   4 -16   16.25   35.54
  -4  -4  16  -10.50   30.14
  -4  -3   1 3995.04  233.67
   4   3  -1 3834.81  306.42
   4   3  -1 4058.46  325.62
   4   3  -1 7602.87 1127.74
  -4  -3   1 4039.39  240.47
  -4  -3   2 1809.05  153.12
   4   3  -2 2076.59  122.76
   4   3  -2 2777.02  225.25
  -4  -3   2 1961.81  153.56
  -4  -3   3 4205.57  222.68
   4   3  -3 4735.81  340.39
   4   3  -3 4845.24  538.24
  -4  -3   3 4439.12  243.46
  -4  -3   4 3076.74  287.32
   4   3  -4 3726.16  457.18
   4   3  -4 3564.95  356.24
  -4  -3   4 3116.72  339.28
   4   3  -514283.75  881.07
  -4  -3   512594.96  670.66
   4   3  -6 3710.14  177.79
  -4  -3   6 3181.37  188.81
  -4  -3   6 3293.42  217.72
  -4  -3   7   26.14   20.34
   4   3  -8   63.24   19.51
  -4  -3   8   86.92   21.70
  -4  -3   9  143.46   25.35
   4   3  -9  199.02   16.76
   4   3 -10 1101.10   54.45
  -4  -3  10 1077.37   57.03
   4   3 -11  114.05   26.19
  -4  -3  11   60.76   21.47
   4   3 -12  648.15   51.06
  -4  -3  12  651.57   48.55
   4   3 -13  579.28   51.55
  -4  -3  13  584.47   47.63
   4   3 -14   86.46   13.61
  -4  -3  14   62.03   27.54
  -4  -3  14   95.96   21.79
   4   3 -15  103.24   46.80
  -4  -3  15  144.68   36.41
  -4  -3  16   72.60   40.75
   4   2  -1 3202.97  245.84
  -4  -2   1 2774.04  144.39
   4   2  -1 2837.77  203.27
  -4  -2   1 2606.76  142.74
  -4  -2   1 2772.80  164.39
  -4  -2   2   51.25   40.78
   4   2  -2  169.43   42.79
  -4  -2   2   50.10   28.69
   4   2  -2  135.39   36.75
  -4  -2   2   80.60   41.31
  -4  -2   3 1193.87   58.11
  -4  -2   3 1382.86   85.49
  -4  -2   3 1329.37  129.93
   4   2  -3 1575.28   92.57
   4   2  -4 3344.57  216.19
  -4  -2   4 3356.49  194.53
   4   2  -5  583.66   34.01
  -4  -2   5  544.08   34.77
   4   2  -6  309.25   20.99
  -4  -2   6  263.82   27.93
   4   2  -7  148.23   18.21
  -4  -2   7  218.20   28.63
   4   2  -8  104.51   19.39
  -4  -2   8  112.46   27.04
   4   2  -9   35.91   18.74
  -4  -2   9    1.21   25.86
  -4  -2  10  314.96   26.58
   4   2 -10  336.00   29.28
   4   2 -11 1223.58   66.66
  -4  -2  11 1158.79   74.04
  -4  -2  12  -41.06   29.72
   4   2 -12   10.14   15.54
  -4  -2  13  827.30   76.56
   4   2 -14  530.95   35.61
  -4  -2  14  510.71   44.41
   4   2 -15   22.08   26.47
  -4  -2  15  -25.73   35.35
   4   1  -1    8.93   12.61
  -4  -1   1   28.11   12.26
  -4  -1   1   23.25   19.02
  -4  -1   2  945.18   73.80
  -4  -1   2 1022.68   83.68
   4   1  -2 1097.24   63.82
  -4  -1   3  404.93   37.56
  -4  -1   3  494.73   44.80
   4   1  -3  502.77   53.48
   4   1  -4 1511.55  304.12
  -4  -1   4 1321.06  289.41
  -4  -1   4 1600.00  178.63
  -4  -1   5  671.10   38.82
  -4  -1   5  950.57  174.24
   4   1  -5  749.88   39.76
  -4  -1   6  150.19   17.61
   4   1  -6  229.20   22.09
  -4  -1   7   -2.42   23.14
   4   1  -7   63.39   17.36
  -4  -1   8  508.87   34.38
   4   1  -8  500.61   37.96
  -4  -1   9  117.03   25.08
   4   1  -9  116.12   24.39
  -4  -1  10    9.99   24.56
   4   1 -10   20.20   21.52
   4   1 -11  391.59   38.14
   4   1 -11  404.96   28.87
  -4  -1  11  380.34   32.44
  -4  -1  12  896.88   65.89
   4   1 -12  860.67   59.19
   4   1 -13   41.90   30.86
  -4  -1  13   33.82   34.09
  -4  -1  14  560.81   60.82
  -4   0   1 3211.51  258.59
   4   0  -1 3257.63  182.60
  -4   0   1 3264.17  209.63
  -4   0   2  311.20   20.94
   4   0  -2  358.80   20.39
  -4   0   2  321.49   25.29
   4   0  -3 1672.83   83.49
  -4   0   3 1711.07   93.58
  -4   0   4 4713.85  267.91
   4   0  -4 4880.60  228.92
   4   0  -5 1695.11   83.41
  -4   0   5 1559.69   77.12
  -4   0   6  721.12   39.36
   4   0  -7  428.41   87.48
  -4   0   7  171.08   43.04
  -4   0   7  148.06   21.26
  -4   0   8  257.14   20.00
   4   0  -8  334.06   29.39
   4   0  -8  325.86   19.87
  -4   0   8  330.03   34.30
   4   0  -9  173.69   36.58
  -4   0   9  236.82   27.04
   4   0  -9  182.20   17.67
  -4   0   9  133.69   32.82
  -4   0  10  988.78   56.43
   4   0 -10 1114.00   73.71
   4   0 -11 1163.26   55.56
   4   0 -11 1131.71   72.02
  -4   0  11 1198.34   69.99
  -4   0  12  359.59   34.51
  -4   0  12  359.65   33.36
  -4   0  13  463.08   40.09
  -4   0  13  474.31   33.94
  -4   1   0 1163.42   90.49
  -4   1   1 4064.42  235.43
   4  -1  -2  970.27   53.96
  -4   1   2  850.42   49.17
   4  -1  -3  125.20   14.59
  -4   1   3  123.27   19.51
   4  -1  -4 5232.82  324.61
   4  -1  -4 5565.19  314.14
  -4   1   4 5622.48  267.26
   4  -1  -5  595.16   53.18
   4  -1  -5  566.39   52.58
  -4   1   5  490.59   62.80
  -4   1   6  675.28   36.32
   4  -1  -6  745.39   43.56
   4  -1  -6  726.80   37.62
   4  -1  -7  217.44   27.69
   4  -1  -7  196.05   28.98
  -4   1   7  153.13   20.55
   4  -1  -8   22.05   18.22
  -4   1   8   13.36   10.56
  -4   1   8   64.17   27.97
   4  -1  -8   72.28   24.72
  -4   1   9  221.39   29.73
   4  -1  -9  197.74   16.86
  -4   1   9  165.38   24.73
   4  -1 -10  567.24   35.90
  -4   1  10  595.12   41.66
  -4   1  11  -20.53   32.69
  -4   1  11  -17.83   18.51
  -4   1  12   72.44   33.38
   4  -1 -12  126.54   18.40
  -4   1  13   65.84   21.36
  -4   1  13   75.32   33.00
  -4   1  14  583.21   54.19
  -4   1  14  588.68   59.32
  -4   1  15   21.13   38.60
  -4   1  15    5.66   21.97
  -4   2   0  406.69   22.15
   4  -2   0  433.22   28.80
   4  -2  -1  872.49   52.70
  -4   2   1  929.12   50.88
   4  -2  -2  252.08   15.66
  -4   2   2  255.10   16.81
   4  -2  -3 2462.70  140.14
  -4   2   3 2532.10  134.08
   4  -2  -4 1885.13   97.79
  -4   2   4 2102.92   97.64
   4  -2  -5   44.77   15.11
  -4   2   5    5.42   15.58
  -4   2   6  307.50   20.18
   4  -2  -6  342.16   18.86
   4  -2  -7  526.24   36.77
  -4   2   7  581.21   47.45
   4  -2  -8  337.94   23.08
  -4   2   8  394.59   27.29
  -4   2   9  132.12   27.51
   4  -2  -9   99.12   18.69
  -4   2   9   48.14   22.06
  -4   2  10   17.66   24.12
  -4   2  11    0.00   25.20
  -4   2  12  170.54   39.91
  -4   2  12  160.15   21.40
  -4   2  13   85.26   45.06
  -4   2  14  134.23   29.98
  -4   2  14  126.85   29.08
  -4   3   0   56.41   25.46
   4  -3   0   72.58   55.57
  -4   3   1  553.61   29.74
  -4   3   2  446.45   40.63
   4  -3  -2  335.24   68.27
   4  -3  -3   47.09   14.96
  -4   3   3   33.22   20.96
   4  -3  -4  249.78   21.00
  -4   3   4  252.83   22.94
   4  -3  -5  187.46   20.25
  -4   3   5  167.80   19.75
   4  -3  -6 1200.93   62.76
  -4   3   6 1306.10   62.76
   4  -3  -7 1432.45   79.03
  -4   3   7 1451.69   77.04
   4  -3  -8  423.72   41.55
  -4   3   8  418.27   43.57
   4  -3  -9   90.15   18.70
  -4   3   9   87.12   34.90
  -4   3  10  325.23   30.09
  -4   3  10  323.53   28.43
  -4   3  11  225.62   31.68
  -4   3  11  235.35   33.56
  -4   3  12  -23.76   16.38
  -4   3  13  238.64   33.92
   4  -4   0 1522.06  120.23
  -4   4   0 1766.30  129.53
   4  -4  -1  909.86  249.01
  -4   4   1 1389.18  190.52
  -4   4   2 1356.85   68.51
   4  -4  -2 1429.20   93.22
  -4   4   3  154.20   22.58
   4  -4  -3   99.69   15.22
  -4   4   3  109.37   14.54
  -4   4   4 6081.72  355.40
   4  -4  -4 6856.10  398.21
  -4   4   4 7560.35  338.66
  -4   4   5 2381.61  138.91
   4  -4  -6 1203.54   96.90
  -4   4   6 1153.59   86.57
  -4   4   7 2888.31  134.35
   4  -4  -7 2801.19  132.10
   4  -4  -8  577.29   74.33
  -4   4   8  493.55   89.92
  -4   4   9   -5.87   23.21
  -4   4  10  600.50   43.15
  -4   4  10  605.51   47.36
   4  -4 -10  858.65  203.98
  -4   4  11  202.04   28.85
  -4   4  11  147.35   36.28
  -4   4  12   -4.05   24.15
  -4   4  12   12.68   44.97
  -4   4  14   51.03   32.98
   4  -5   0  957.21   61.41
  -4   5   0 1076.40   57.01
   4  -5  -1 1785.36   85.82
  -4   5   1 1885.54   85.75
  -4   5   2   58.63   13.87
   4  -5  -2   41.05   16.23
   4  -5  -3  366.00   29.87
  -4   5   3  387.64   21.48
  -4   5   4  369.89   48.46
   4  -5  -4  416.97   70.71
  -4   5   4  358.47   45.74
   4  -5  -5 4479.76  228.86
  -4   5   5 5064.07  215.03
  -4   5   5 4631.86  222.21
   4  -5  -6 1414.00   78.93
  -4   5   6 1379.49   77.66
   4  -5  -7  994.64   76.34
  -4   5   7 1190.42   80.66
   4  -5  -8 2362.57  135.85
  -4   5   8 2421.64  120.71
   4  -5  -9   34.37   19.85
  -4   5   9   36.16   26.36
  -4   5  10  612.98   44.44
  -4   5  11   86.17   23.48
  -4   5  11   74.38   28.46
  -4   5  12   29.56   23.78
  -4   5  12   59.09   26.50
  -4   5  13  181.19   31.91
   4  -6   0   27.23   21.52
  -4   6   0  -19.72   15.92
   4  -6  -1  130.55   90.62
  -4   6   1   49.08   10.80
   4  -6  -2  293.79   21.49
  -4   6   2  271.65   19.94
   4  -6  -3  716.66   52.43
  -4   6   3  871.46   51.02
  -4   6   4 3098.62  154.74
   4  -6  -4 2988.68  178.69
  -4   6   5  290.69   36.65
  -4   6   5  273.22   34.52
   4  -6  -5  291.24   40.74
   4  -6  -6  723.26   41.40
  -4   6   6  692.31   36.87
  -4   6   6  738.05   45.30
  -4   6   7  520.82   38.04
  -4   6   7  466.92   29.43
   4  -6  -8  250.94   44.50
  -4   6   8  206.14   24.80
  -4   6   9   44.44   29.06
  -4   6  10  157.56   23.26
  -4   6  11   86.00   36.64
  -4   6  11  130.12   29.22
  -4   6  12  401.82   53.69
  -4   6  12  423.72   45.55
  -4   7   0 3207.06  144.88
   4  -7   0 3677.68  659.06
   4  -7  -1  886.08   58.34
  -4   7   1  894.22   38.57
   4  -7  -2 1404.18   91.85
  -4   7   2 1225.69   54.38
   4  -7  -3  193.02   49.48
  -4   7   3  110.09   32.38
   4  -7  -4 1549.95   97.24
  -4   7   4 1308.05  108.37
   4  -7  -5 2953.16  201.27
  -4   7   5 2982.10  162.18
  -4   7   6 1109.05   72.72
  -4   7   6 1057.17   61.41
  -4   7   7  146.31   20.61
  -4   7   7  129.63   27.64
  -4   7   8  216.46   20.19
  -4   7   8  263.67   33.17
  -4   7   9  163.33   30.83
  -4   7  10  562.35   46.90
  -4   7  12   27.84   38.23
  -4   7  12   79.02   32.60
  -4   8   0  434.28   27.58
   4  -8   0  394.19   37.30
  -4   8   0  450.91   28.35
   4  -8  -1  717.52   45.86
  -4   8   1  693.60   39.32
  -4   8   1  707.19   41.41
   4  -8  -2  141.16   21.32
  -4   8   2  157.96   20.77
   4  -8  -3 1410.35   83.74
  -4   8   3 1450.51   57.46
   4  -8  -4 3235.20  191.39
  -4   8   4 3283.17  134.35
   4  -8  -5  535.78   71.04
  -4   8   5  448.41   76.20
  -4   8   7   60.80   23.85
  -4   8   7   31.00   19.22
  -4   8   8  581.07   45.98
  -4   8   8  521.06   42.46
  -4   8   9  827.24   50.47
  -4   8  10  142.88   38.84
  -4   8  10  132.13   41.34
  -4   8  11  763.57   69.66
   4  -9   0 1837.17   92.81
  -4   9   0 1666.50   79.54
  -4   9   0 1851.38   83.80
  -4   9   1   97.04   19.82
  -4   9   1   95.70   23.65
   4  -9  -1   93.23   17.87
   4  -9  -2  737.26   44.28
  -4   9   2  759.12   39.27
  -4   9   2  734.51   38.60
  -4   9   3  858.32   46.32
  -4   9   3  919.12   43.71
  -4   9   4  205.83   24.87
  -4   9   4  177.22   20.56
  -4   9   5   -7.55   25.41
  -4   9   5  -13.03   15.66
  -4   9   6   21.16   28.58
  -4   9   6   -6.20   16.38
  -4   9   7  365.10   36.40
  -4   9   7  413.06   38.57
  -4   9   7  340.49   40.79
  -4   9   8  229.07   36.61
  -4   9   8  228.76   32.92
  -4   9   9 1566.85  146.65
  -4   9   9 1696.53  117.43
  -4   9   9 1668.52   96.17
  -4   9  10  710.71   70.65
  -4   9  10  835.24   63.86
  -4  10   0 2789.03  133.21
  -4  10   0 2958.81  135.46
  -4  10   1   -2.48   30.58
  -4  10   1   14.78   30.39
  -4  10   2  -51.34   32.49
  -4  10   2  -17.52   25.94
  -4  10   3  224.54   31.66
  -4  10   3  256.45   29.45
  -4  10   4  115.41   25.46
  -4  10   4  127.35   21.45
  -4  10   5  494.60   39.71
  -4  10   5  478.36   36.40
  -4  10   6  154.71   30.84
  -4  10   6  123.34   21.58
  -4  10   7  408.86   47.23
  -4  10   7  410.75   43.32
  -4  10   8  725.94   59.91
  -4  10   8  618.40   63.95
  -4  10   8  706.90   56.25
  -4  10   9  247.67   41.58
  -4  10   9  160.87   43.83
  -4  11   0  550.31   42.75
  -4  11   0  533.72   43.26
  -4  11   1   63.77   30.44
  -4  11   1  141.15   23.32
  -4  11   2   35.71   24.41
  -4  11   2    6.91   29.31
  -4  11   3  775.78   53.34
  -4  11   3  820.96   45.68
  -4  11   4  878.76   65.49
  -4  11   4  988.23   56.35
  -4  11   5  -30.12   17.57
  -4  11   5   37.36   31.02
  -4  11   6  270.30   45.95
  -4  11   6  290.98   22.82
  -4  11   7   74.48   24.56
  -4  12   0  176.85   33.91
  -4  12   0  161.96   30.55
  -4  12   1  -19.92   30.09
  -4  12   1   12.43   23.76
  -4  12   2  102.62   28.32
  -4  12   2  106.78   33.52
  -4  12   3   11.43   24.11
  -4  12   3   27.48   26.24
  -4  12   4   -7.87   23.89
  -4  12   4    2.38   14.82
  -4  12   5  555.73   42.88
  -4  12   5  443.34   40.96
  -4  12   6   90.09   34.69
  -4  12   6   30.02   25.29
  -4  12   7  381.53   42.52
  -4  12   7  348.02   42.13
  -4  13   0  291.66   43.44
  -4  13   0  341.73   37.42
  -4  13   1  342.88   41.80
  -4  13   1  342.77   37.21
  -4  13   2   26.69   31.12
  -4  13   3  309.54   40.70
  -4  13   4   98.35   43.85
  -4  13   5   15.38   28.53
  -4  13   5   -2.63   31.55
  -4  13   6  152.15   40.99
  -4  13   6  125.74   32.14
  -4  14   0  104.19   38.75
  -4  14   0   87.76   22.42
  -4  14   1   60.64   35.16
  -4  14   2  167.28   42.38
  -4  14   3  -33.66   40.58
  -4  14   4    2.77   39.90
  -4  15   0   62.29   31.15
  -4  15   0   13.70   28.49
  -4  15   1   89.36   38.38
  -4  15   2  -61.27   49.21
  -3 -16   4    4.56   35.37
  -3 -16   5   63.62   38.76
  -3 -15   1   76.35   38.85
   3  15  -1   40.10   34.59
  -3 -15   2  -10.12   33.34
   3  15  -2    3.57   34.62
   3  15  -2   42.60   42.19
   3  15  -3   14.99   32.16
   3  15  -3  -16.02   38.61
  -3 -15   3   70.12   33.11
   3  15  -4   28.69   31.28
  -3 -15   4   78.01   33.97
   3  15  -5   60.28   34.62
  -3 -15   5   85.75   36.58
   3  15  -6   68.73   33.62
  -3 -15   6  132.55   40.40
   3  15  -6   98.35   26.46
  -3 -15   7  143.02   33.13
   3  15  -7  119.96   35.61
   3  15  -7   85.31   38.32
  -3 -15   8   41.20   35.07
   3  15  -8  -14.74   26.92
   3  15  -8  -31.79   44.78
  -3 -14   1   98.01   31.99
   3  14  -1   60.82   17.65
   3  14  -2   67.79   19.66
  -3 -14   2   38.93   28.25
   3  14  -2   65.85   36.62
   3  14  -3   25.78   29.05
   3  14  -3   21.11   26.18
  -3 -14   3   69.85   30.34
  -3 -14   4  509.61   57.65
   3  14  -5  547.22   54.54
   3  14  -5  541.06   43.72
  -3 -14   5  571.79   60.12
  -3 -14   6  154.48   35.04
   3  14  -6  109.96   22.43
   3  14  -6   82.47   31.66
  -3 -14   7   88.88   34.32
   3  14  -7   95.95   31.49
   3  14  -7   77.78   45.07
   3  14  -8  301.56   43.98
  -3 -14   8  378.20   54.40
   3  14  -8  292.14   38.55
  -3 -14   9    5.29   25.51
  -3 -14  10   68.81   37.01
   3  14 -10  102.77   22.49
   3  14 -11   70.89   35.58
  -3 -14  11   33.62   22.28
   3  13  -1   16.15   28.30
   3  13  -1  -12.60   22.05
  -3 -13   1   43.30   23.48
  -3 -13   2   12.86   23.97
   3  13  -2  -28.49   15.69
   3  13  -2  -25.85   26.81
   3  13  -3   26.90   25.25
   3  13  -3  -25.13   28.96
   3  13  -4   54.18   37.76
   3  13  -4   48.58   21.97
  -3 -13   4  118.22   29.69
  -3 -13   5  309.02   40.47
   3  13  -5  353.09   42.61
   3  13  -5  303.46   36.15
   3  13  -6  322.61   37.77
   3  13  -6  319.42   41.84
  -3 -13   6  388.03   44.76
  -3 -13   7   58.17   25.99
   3  13  -7   16.47   30.62
   3  13  -7   36.74   18.64
  -3 -13   8  229.44   39.31
   3  13  -8  285.03   36.90
   3  13  -8  256.98   44.21
   3  13  -9  214.47   38.73
   3  13  -9  211.92   44.25
  -3 -13  10   11.53   29.03
   3  13 -11   78.31   24.93
  -3 -13  11   64.65   28.71
  -3 -13  12   30.30   38.83
   3  12  -1   80.49   27.70
   3  12  -1   46.30   27.51
  -3 -12   1   24.33   27.87
   3  12  -2   12.96   23.29
   3  12  -2   38.90   19.86
  -3 -12   3  108.65   24.52
   3  12  -3   75.18   23.37
   3  12  -3   66.25   25.87
   3  12  -4  266.17   34.35
  -3 -12   4  401.64   44.70
   3  12  -5   25.58   24.07
   3  12  -5    7.93   19.82
  -3 -12   5   12.04   24.90
   3  12  -6   63.78   29.36
  -3 -12   6   59.68   27.20
   3  12  -6   53.95   29.64
   3  12  -7  470.43   43.99
   3  12  -7  517.32   45.92
  -3 -12   7  554.75   54.45
   3  12  -8   11.87   29.06
   3  12  -8  -15.13   22.35
  -3 -12   8   -2.43   28.95
   3  12  -9  363.12   50.10
   3  12  -9  514.28   52.61
  -3 -12  10   44.27   31.78
   3  12 -11   37.00   23.99
  -3 -12  11   -5.66   16.71
  -3 -12  12  314.32   35.96
   3  12 -13  -22.67   37.79
   3  12 -13   11.97   29.39
  -3 -12  13   27.53   27.13
   3  11  -1  184.32   27.07
  -3 -11   1  186.38   30.37
   3  11  -1  150.44   27.13
   3  11  -2  175.03   17.68
   3  11  -2  119.98   25.54
  -3 -11   2  188.54   26.65
  -3 -11   3   -2.17   29.21
   3  11  -3   52.32   28.09
   3  11  -3   48.44   17.57
  -3 -11   4  155.55   28.13
   3  11  -4  197.24   27.31
   3  11  -4  175.42   24.46
  -3 -11   5   97.71   28.00
   3  11  -5  108.56   33.72
   3  11  -5  113.81   28.52
   3  11  -6  108.44   27.39
   3  11  -6   55.05   26.16
  -3 -11   6   68.26   28.01
   3  11  -7  412.98   39.03
  -3 -11   7  417.83   51.85
   3  11  -7  408.39   35.46
   3  11  -8  248.49   33.32
  -3 -11   8  190.59   24.08
   3  11  -8  239.87   25.45
  -3 -11   9  561.52   46.26
   3  11  -9  524.78   44.62
   3  11  -9  534.76   39.57
  -3 -11  10   -6.25   26.75
  -3 -11  11 1324.07  109.92
   3  11 -11 1222.15  121.90
  -3 -11  12   42.06   28.81
   3  11 -12   26.46   35.37
   3  11 -13   90.34   38.51
   3  11 -13   88.05   17.35
  -3 -11  14   69.04   39.63
   3  10  -1   31.05   25.51
   3  10  -1   54.37   22.58
  -3 -10   1   86.73   26.87
   3  10  -2  916.36   54.19
   3  10  -2  977.65   55.48
  -3 -10   2  966.92   64.68
   3  10  -3  117.12   30.22
   3  10  -3  121.95   24.92
   3  10  -4  549.33   42.73
   3  10  -4  542.99   37.34
  -3 -10   4  612.02   51.47
   3  10  -5   23.78   19.79
   3  10  -5   -6.18   25.98
  -3 -10   5   18.71   22.80
   3  10  -6  236.40   23.07
   3  10  -6  229.17   23.48
  -3 -10   6  248.91   25.70
   3  10  -7   34.66   24.94
   3  10  -7   81.04   15.33
  -3 -10   7   89.12   22.97
  -3 -10   8  615.87   45.18
   3  10  -8  628.66   37.19
   3  10  -8  643.00   40.36
  -3 -10   9   80.26   26.26
  -3 -10  10 1184.85   78.69
   3  10 -11  300.31   41.35
  -3 -10  11  290.84   31.07
  -3 -10  12  271.59   35.34
   3  10 -12  303.69   40.80
   3  10 -12  314.24   24.36
   3  10 -13   -0.67   32.19
  -3 -10  13  -42.15   20.87
   3  10 -14   79.39   34.09
   3  10 -14  144.91   17.22
  -3 -10  14  113.41   31.50
   3   9  -1 3488.43  218.28
   3   9  -1 3261.65  166.76
  -3  -9   1 3175.65  168.67
  -3  -9   2  116.84   26.92
   3   9  -2   91.16   25.77
   3   9  -2  112.97   17.54
   3   9  -3 1234.70   65.75
   3   9  -3 1231.27   71.62
  -3  -9   3 1305.38   77.98
   3   9  -4   33.11   18.35
  -3  -9   4   15.75   25.75
  -3  -9   5  186.43   24.84
   3   9  -5  202.57   22.32
   3   9  -5  188.37   18.46
   3   9  -6   23.77   22.26
   3   9  -6   38.04   16.89
  -3  -9   6   23.35   22.66
   3   9  -7  721.07   48.33
  -3  -9   7  724.44   48.30
   3   9  -7  689.56   53.71
   3   9  -8    7.22   16.22
  -3  -9   8   23.07   19.37
   3   9  -8   20.75   22.12
  -3  -9   9  239.55   26.36
   3   9  -9  201.33   30.13
   3   9 -10  640.66   50.46
  -3  -9  10  633.90   55.53
  -3  -9  11  173.27   36.62
   3   9 -11  216.19   27.58
  -3  -9  11  208.29   26.80
  -3  -9  12  487.99   46.67
  -3  -9  12  478.40   45.03
   3   9 -12  467.75   47.46
  -3  -9  13  442.99   46.40
  -3  -9  13  403.44   38.86
  -3  -9  14   19.33   40.20
   3   9 -14   70.33   33.46
  -3  -9  14    9.08   30.37
   3   9 -15   72.68   23.39
  -3  -9  15   62.48   32.73
  -3  -8   1 1128.93   68.85
   3   8  -1 1138.66   63.34
   3   8  -1 1186.68   61.93
   3   8  -2  797.93   47.84
   3   8  -2  829.40   47.91
  -3  -8   2  846.82   62.59
   3   8  -3  602.46   37.60
   3   8  -3  539.37   33.98
  -3  -8   3  577.04   42.77
   3   8  -4  793.88   49.14
   3   8  -4  800.65   45.56
  -3  -8   4  863.28   49.78
   3   8  -5   15.98   20.67
   3   8  -5   47.82   19.98
  -3  -8   5   19.99   18.06
   3   8  -6   40.92   20.46
   3   8  -6   22.64   23.46
  -3  -8   6   43.05   16.69
  -3  -8   7   30.34   19.95
  -3  -8   8  123.77   21.92
  -3  -8   8  141.01   23.39
   3   8  -8   90.42   23.49
   3   8  -9  265.18   36.20
  -3  -8   9  279.47   22.59
  -3  -8   9  281.50   29.53
  -3  -8  10   11.00   21.30
   3   8 -10   11.95   23.64
  -3  -8  10   87.33   28.56
   3   8 -11 1558.74   79.36
  -3  -8  11 1705.27  113.15
   3   8 -11 1562.87   96.50
  -3  -8  11 1755.67  103.74
   3   8 -12   73.48   31.82
  -3  -8  12  117.35   24.59
  -3  -8  12   79.12   25.58
  -3  -8  13  403.80   36.81
  -3  -8  13  368.70   34.42
  -3  -8  14  161.80   35.53
  -3  -8  14  165.75   31.12
   3   8 -14  154.62   23.31
   3   8 -14  161.82   30.49
  -3  -8  15  121.91   40.41
  -3  -8  15  124.12   33.20
   3   7  -1 2169.86  146.12
   3   7  -1 2256.82  150.43
  -3  -7   1 2179.91  152.35
   3   7  -2 2701.84  166.45
   3   7  -2 2446.80  149.40
  -3  -7   2 2625.19  149.73
   3   7  -3  530.72   75.62
   3   7  -3  526.33   61.90
  -3  -7   3  499.66   71.22
   3   7  -4  114.03   18.11
   3   7  -4  131.19   19.50
  -3  -7   4  152.78   17.01
  -3  -7   5 1382.38  101.97
   3   7  -5 1434.08   90.00
   3   7  -5 1311.78   80.03
  -3  -7   6   23.53   11.90
   3   7  -6   15.32   22.98
   3   7  -6   27.20   12.17
  -3  -7   6   60.74   24.38
  -3  -7   7   58.75   18.94
   3   7  -7   48.89   18.20
  -3  -7   7   56.27   26.93
   3   7  -8  -30.76   26.45
  -3  -7   8   31.19   17.11
  -3  -7   8   -4.65   16.62
  -3  -7   9   -5.09   15.56
  -3  -7   9    3.50   24.38
   3   7  -9   16.09   21.99
  -3  -7  10  143.74   29.84
   3   7 -10  126.82   16.01
   3   7 -10  146.13   11.06
  -3  -7  10  150.54   26.79
  -3  -7  11  317.58   33.03
  -3  -7  11  241.40   27.22
   3   7 -11  241.72   31.48
   3   7 -11  293.56   24.57
  -3  -7  12  470.94   41.39
   3   7 -12  506.60   27.50
  -3  -7  12  457.94   42.39
  -3  -7  13   38.85   21.68
   3   7 -13   11.34   17.41
  -3  -7  13    6.34   26.89
   3   7 -14  162.84   44.51
  -3  -7  14   84.59   31.91
   3   7 -15  102.22   39.12
  -3  -7  15   46.67   37.06
   3   7 -16   19.25   42.46
  -3  -7  16   80.69   26.27
  -3  -7  16   53.18   29.33
  -3  -6   1 1675.72  108.60
   3   6  -1 1620.25   91.31
   3   6  -1 1677.84   93.82
  -3  -6   2 1627.09   92.22
   3   6  -2 1509.35   77.83
   3   6  -2 1709.00   97.77
   3   6  -3  925.38  150.05
   3   6  -3  918.32  137.00
  -3  -6   3  960.74  160.20
  -3  -6   4  844.05   55.26
   3   6  -4  938.71   63.32
   3   6  -4  890.68   65.29
   3   6  -5  923.58   77.49
  -3  -6   5  971.20   58.57
  -3  -6   5  987.21   62.49
   3   6  -5  938.74   89.03
   3   6  -6  523.15   82.01
  -3  -6   6  444.58   36.98
  -3  -6   6  444.73   43.94
   3   6  -7  192.79   24.13
  -3  -6   7  195.97   21.83
  -3  -6   7  188.87   26.29
   3   6  -8   64.76   20.74
  -3  -6   8   43.26   21.22
  -3  -6   8   35.30   22.24
   3   6  -9   -7.16    9.94
   3   6  -9  -19.42   18.49
  -3  -6   9   18.67   21.99
  -3  -6   9    4.67   21.30
   3   6 -10  -11.64   19.05
  -3  -6  10   49.08   23.03
  -3  -6  10   -7.99   16.67
  -3  -6  11    2.33   23.20
  -3  -6  11   -9.85   22.43
   3   6 -12  113.45   30.11
  -3  -6  12  102.38   17.88
  -3  -6  12  109.56   25.89
  -3  -6  13  -37.06   18.53
  -3  -6  13  -22.83   30.07
  -3  -6  14   44.22   34.53
   3   6 -14   56.97   27.96
   3   6 -14   29.09   16.19
  -3  -6  14   38.35   22.58
   3   6 -15  174.77   41.40
  -3  -6  15  195.53   37.34
  -3  -6  15  215.68   51.67
   3   6 -16   45.70   33.19
   3   6 -16   56.73   14.43
  -3  -6  16   52.45   30.52
   3   5  -1 1288.26   69.24
   3   5  -1 1311.93   79.08
  -3  -5   1 1282.28   81.48
   3   5  -2 2851.80  200.22
  -3  -5   2 2545.32  200.22
   3   5  -2 2313.84  139.20
   3   5  -3  664.11   81.54
  -3  -5   3  663.95   60.42
  -3  -5   3  596.48   53.05
   3   5  -3  699.88   84.39
   3   5  -4 4403.17  397.19
   3   5  -4 4163.61  343.18
  -3  -5   4 4198.23  251.76
  -3  -5   4 4102.39  260.90
   3   5  -5 8537.64  611.76
  -3  -5   5 7662.12  463.49
  -3  -5   5 7849.03  497.90
   3   5  -6   66.51   18.27
  -3  -5   6   63.69   13.93
  -3  -5   6   55.83   20.37
   3   5  -7  221.65   22.42
  -3  -5   7  194.86   21.36
  -3  -5   7  221.04   18.71
  -3  -5   8  130.53   19.61
  -3  -5   8  118.32   20.71
   3   5  -8  155.59   18.96
   3   5  -9   14.51   22.94
  -3  -5   9    2.46   16.97
  -3  -5   9    4.65   21.59
  -3  -5  10    3.55   11.61
  -3  -5  10   49.61   26.17
   3   5 -11  157.39   25.30
  -3  -5  11  126.45   20.06
  -3  -5  11  163.78   26.94
  -3  -5  12  106.82   20.58
  -3  -5  12  148.22   25.14
  -3  -5  13   -9.39   17.69
  -3  -5  13  -19.82   23.48
   3   5 -13   22.12   27.36
   3   5 -14  508.40   49.58
  -3  -5  14  561.35   45.99
  -3  -5  14  569.81   43.04
  -3  -5  15   19.80   33.77
   3   5 -15   91.69   33.89
  -3  -5  15   16.71   25.41
  -3  -5  16  168.20   29.17
   3   5 -16  131.63   34.13
   3   4  -1 6992.79 1243.19
  -3  -4   1  -20.27   10.00
   3   4  -1  -21.44   14.20
   3   4  -1  -33.83   16.99
   3   4  -2  281.99   54.17
   3   4  -2  263.07   54.83
   3   4  -2  289.39   43.68
  -3  -4   2  167.52   42.75
  -3  -4   2  154.11   45.39
   3   4  -3 2082.21  139.03
   3   4  -3 2149.15  138.18
  -3  -4   3 1918.28  113.19
  -3  -4   3 1824.57  104.80
  -3  -4   4  282.27   71.81
  -3  -4   4  241.35   62.35
   3   4  -4  426.05   94.35
   3   4  -5 3798.57  252.65
  -3  -4   5 3472.47  205.13
  -3  -4   5 3497.12  190.15
   3   4  -6   85.63   24.69
  -3  -4   6   70.22   23.32
   3   4  -7  155.73   21.78
  -3  -4   7   74.25   19.25
  -3  -4   7  142.75   22.55
   3   4  -8   -4.20   21.94
  -3  -4   8   -6.41   17.03
  -3  -4   8   -5.69   17.48
   3   4  -9   23.44   17.03
  -3  -4   9   36.76   20.83
  -3  -4   9   53.30   21.38
   3   4 -10   26.93   23.66
  -3  -4  10   31.49   23.25
  -3  -4  10   40.96   20.82
   3   4 -11   65.45   23.78
  -3  -4  11   67.75   22.72
  -3  -4  11   20.81   25.00
  -3  -4  12  265.23   26.94
   3   4 -12  227.02   31.64
  -3  -4  12  206.29   34.18
  -3  -4  13  308.59   28.12
   3   4 -13  388.49   37.07
  -3  -4  13  326.80   35.24
  -3  -4  14   88.65   22.17
   3   4 -14   55.24   24.93
  -3  -4  14   95.28   27.30
   3   4 -15  455.57   55.84
  -3  -4  15  528.96   49.92
  -3  -4  15  522.72   59.92
  -3  -4  16   57.49   26.37
  -3  -4  16    8.52   34.09
   3   3  -1  626.65   42.45
   3   3  -1  608.96   38.09
  -3  -3   1  562.80   33.11
  -3  -3   1  574.58   38.16
   3   3  -2 3623.32  734.18
   3   3  -2 3210.15  523.97
  -3  -3   2 3116.94  568.83
  -3  -3   2 2796.03  639.43
   3   3  -313020.00 1183.30
  -3  -3   311061.06  773.85
  -3  -3   310852.26  815.19
   3   3  -4 4105.85  234.81
  -3  -3   4 3673.99  205.85
  -3  -3   4 3624.28  218.74
   3   3  -5  452.20   74.07
  -3  -3   5  397.77   50.58
  -3  -3   5  428.80   60.33
   3   3  -6 7364.09  466.92
  -3  -3   6 5775.92  331.74
  -3  -3   6 6776.12  493.94
   3   3  -7   12.31   16.63
  -3  -3   7    4.48   10.44
  -3  -3   7  -13.85   17.35
   3   3  -8  679.83   45.42
  -3  -3   8  621.99   34.08
  -3  -3   9  674.33   40.27
   3   3  -9  715.91   33.40
  -3  -3  10   -3.77   20.86
   3   3 -10   -6.27   21.02
  -3  -3  11  305.23   24.25
   3   3 -11  321.41   34.79
   3   3 -12   23.96   23.18
  -3  -3  12   -4.31   20.08
   3   3 -13  483.24   36.81
  -3  -3  13  419.20   41.14
   3   3 -14   61.78   23.97
  -3  -3  14   63.37   25.84
  -3  -3  14   49.52   32.52
   3   3 -15   89.67   36.64
  -3  -3  15   97.53   32.78
  -3  -3  16    9.52   32.65
  -3  -2   1 1203.05   69.64
   3   2  -1 1411.57  112.63
   3   2  -1 1671.85  195.11
  -3  -2   1 1146.88   63.83
  -3  -2   1 1824.37  345.20
  -3  -2   2  665.87   34.32
   3   2  -2  715.26   48.16
  -3  -2   2  622.66   34.07
  -3  -2   3  689.60  154.80
   3   2  -4 8248.68  902.51
  -3  -2   4 5557.46  424.36
  -3  -2   519666.82 1213.09
  -3  -2   6  296.94  172.86
  -3  -2   7  154.34   40.06
   3   2  -7  219.42   32.68
   3   2  -8 1275.45   69.96
  -3  -2   8 1112.03   73.32
  -3  -2   9  205.35   29.15
   3   2  -9  160.91   20.68
   3   2 -10 1170.51   61.09
  -3  -2  10 1070.68   53.34
  -3  -2  11   49.67   23.96
   3   2 -11   65.38   28.23
   3   2 -12  379.54   27.16
  -3  -2  12  352.17   31.27
   3   2 -13   62.34   30.38
  -3  -2  13   67.56   33.45
   3   2 -14   62.85   27.18
  -3  -2  14  118.65   32.80
   3   2 -15   80.58   29.84
  -3  -2  15   58.23   32.70
  -3  -2  16   54.10   29.35
   3   1  -1 1452.72   82.47
   3   1  -1 7500.88 1140.66
  -3  -1   1 1259.98  140.79
   3   1  -2 1760.05  231.34
  -3  -1   2 1554.68  327.31
  -3  -1   2 5048.14  776.41
   3   1  -3 2744.50  153.48
  -3  -1   3 2382.76  172.54
  -3  -1   3 2455.76  199.46
  -3  -1   4  429.93   31.14
   3   1  -4  486.20   28.90
   3   1  -516115.90 1371.46
  -3  -1   515684.57 1482.42
   3   1  -6 1110.69   52.92
  -3  -1   6 1095.32   67.10
   3   1  -7  169.04   46.89
  -3  -1   7  249.09   62.28
  -3  -1   8 4285.81  213.85
   3   1  -8 4808.45  214.05
   3   1  -9 1188.64   54.50
  -3  -1   9 1081.50   63.47
  -3  -1   9 1049.18   67.81
   3   1 -10   62.57   24.69
   3   1 -10   80.97   10.55
  -3  -1  10   88.36   23.30
  -3  -1  10  102.49   11.83
  -3  -1  11  573.94   32.27
   3   1 -11  597.55   39.66
   3   1 -12   -9.29   26.28
  -3  -1  12   33.87   28.34
   3   1 -13   93.51   24.51
  -3  -1  13  174.38   39.18
   3   1 -14   61.92   29.29
  -3  -1  14   57.32   29.74
  -3  -1  16  172.81   46.05
  -3   0   1 1510.82   83.53
   3   0  -1 1717.20  108.32
   3   0  -2  107.63   14.62
  -3   0   2   66.05   17.69
   3   0  -3 1849.42   91.83
  -3   0   3 1537.51   87.70
   3   0  -4 6195.56  336.44
  -3   0   4 5812.05  354.44
  -3   0   5  117.08   72.54
   3   0  -5  381.36   96.58
  -3   0   6  499.28   35.87
  -3   0   6  508.13   30.90
   3   0  -6  534.74   27.16
   3   0  -7  445.37   25.83
  -3   0   7  414.16   32.51
  -3   0   7  392.17   34.02
   3   0  -8  708.56   67.47
   3   0  -8  695.86   59.11
  -3   0   8  752.78   63.86
  -3   0   8  647.44   50.08
  -3   0   9 4025.69  212.56
   3   0  -9 3724.64  223.78
   3   0 -10 1067.86   57.38
  -3   0  10 1178.05   65.88
   3   0 -10 1235.45   53.43
  -3   0  11   23.64   25.40
   3   0 -11   25.54   23.54
  -3   0  12  266.09   32.19
   3   0 -12  265.79   28.06
  -3   0  12  308.03   23.04
  -3   0  13   63.19   29.90
  -3   0  13   56.37   15.58
  -3   0  14  235.28   26.83
  -3   1   0  360.61   33.02
  -3   1   1  110.88   10.62
   3  -1  -2   66.89   10.74
  -3   1   2   55.95   12.90
   3  -1  -3   21.12   12.73
   3  -1  -3   25.85    8.71
  -3   1   3   15.60   15.19
  -3   1   4 1975.14  103.48
   3  -1  -4 2336.21  109.68
   3  -1  -4 2074.18  111.77
   3  -1  -5 1267.93   66.42
   3  -1  -5 1265.48   70.63
  -3   1   5 1203.05   58.09
   3  -1  -6  939.41   68.55
  -3   1   6  903.24   65.13
   3  -1  -6  988.02   61.94
   3  -1  -7 2027.66  107.70
   3  -1  -7 2235.45  128.50
  -3   1   7 1947.23  127.13
   3  -1  -8 2389.37  135.27
  -3   1   8 2556.81  127.39
   3  -1  -8 2573.64  113.64
  -3   1   8 2585.40  144.75
   3  -1  -9  288.75   20.13
  -3   1   9  294.64   26.51
   3  -1 -10  809.72   39.78
  -3   1  10  932.28   50.00
  -3   1  10  867.31   77.32
  -3   1  11  212.61   34.90
  -3   1  11  213.83   26.88
  -3   1  12   23.95   31.80
  -3   1  12   59.26   23.54
  -3   1  13  121.49   32.24
  -3   1  13  145.85   23.71
  -3   1  14   48.93   32.13
  -3   1  14   77.30   20.31
  -3   1  15   35.82   37.72
  -3   1  15   25.41   24.06
  -3   2   0  617.51   38.78
   3  -2  -1   61.94   13.46
  -3   2   1   86.20   10.85
   3  -2  -2   46.02   11.40
  -3   2   2   46.33   12.71
   3  -2  -3   19.78    8.10
  -3   2   3   27.11   13.21
   3  -2  -4   12.48    8.23
  -3   2   4   17.39   15.48
   3  -2  -5   72.89   10.26
  -3   2   5   87.96   20.20
   3  -2  -6 2637.66  122.64
  -3   2   6 2667.43  123.93
   3  -2  -7 1145.95   69.91
  -3   2   7 1119.90   56.65
   3  -2  -8  254.58   26.82
  -3   2   8  272.16   53.77
   3  -2  -9 4128.19  208.05
  -3   2   9 4377.87  217.67
   3  -2 -10  979.99   53.12
  -3   2  10 1137.90   64.97
  -3   2  10 1044.90   66.57
  -3   2  11  235.66   32.93
  -3   2  11  193.08   37.84
  -3   2  12  781.42   72.91
  -3   2  14  394.84   53.28
  -3   2  14  373.54   55.23
  -3   2  15   -8.28   32.56
   3  -3   0 1537.43  103.60
  -3   3   0 1716.38   81.40
   3  -3  -1   96.37   16.07
  -3   3   1  116.71   10.43
   3  -3  -2    7.20   13.32
  -3   3   2   38.95   11.80
   3  -3  -3   17.21   12.87
  -3   3   3    6.57    8.90
  -3   3   3    6.81   14.44
   3  -3  -4  138.50  132.84
  -3   3   4   45.99   18.04
  -3   3   4   70.93    9.96
   3  -3  -5  559.32   83.48
  -3   3   5  403.42   54.52
   3  -3  -6  655.65   54.71
  -3   3   6  664.91   80.05
   3  -3  -7  338.98   24.36
  -3   3   7  368.13   25.36
   3  -3  -8  351.90   28.16
  -3   3   8  315.45   46.85
  -3   3   9 8446.03  401.62
  -3   3  10   83.87   21.81
  -3   3  10   97.29   22.07
  -3   3  11  343.93   38.95
  -3   3  11  394.32   31.02
  -3   3  12  692.79   58.73
  -3   3  12  783.55   59.51
  -3   3  13  477.73   41.73
  -3   3  14  -51.11   40.56
   3  -4   0 3879.28  383.69
  -3   4   0 3830.24  177.99
   3  -4  -1 2004.61  102.97
  -3   4   1 2434.21  107.87
   3  -4  -2   18.79   12.66
  -3   4   2    6.29   10.40
   3  -4  -3  103.83   18.86
  -3   4   3  104.91   12.88
  -3   4   4   47.17    9.71
   3  -4  -4   54.33   14.67
  -3   4   5  609.63   29.49
  -3   4   5  663.59   34.57
   3  -4  -5  666.61   98.24
   3  -4  -6  557.55   29.78
  -3   4   6  469.31   30.53
  -3   4   6  489.09   23.17
   3  -4  -7 1540.25   78.12
  -3   4   7 1625.51   78.78
  -3   4   8 5356.46  260.94
  -3   4   9 1488.46  101.86
  -3   4  10  557.66   35.42
  -3   4  10  588.33   35.29
  -3   4  11  548.60   41.34
  -3   4  11  619.41   41.69
  -3   4  12  111.62   30.88
  -3   4  13   77.42   40.33
   3  -5   0 3002.99  162.51
  -3   5   0 2888.33  142.09
   3  -5  -1  181.17   30.01
  -3   5   1  303.26   33.14
  -3   5   2  258.95   17.64
   3  -5  -2  254.52   18.14
   3  -5  -3 1751.95  103.56
  -3   5   3 1800.68   84.03
   3  -5  -4  386.22   39.00
  -3   5   4  406.52   21.18
   3  -5  -5  147.75   32.70
  -3   5   5   90.74   15.99
  -3   5   6  316.05   18.90
   3  -5  -6  296.28   24.57
  -3   5   6  360.55   23.02
  -3   5   7  179.12   26.11
   3  -5  -7  152.30   20.10
  -3   5   7  161.85   16.52
  -3   5   8 2844.37  119.92
  -3   5   9   61.75   28.16
  -3   5  10   49.15   23.32
  -3   5  10   -1.20   30.29
  -3   5  11  129.03   21.56
  -3   5  11  116.56   30.42
  -3   5  12  466.64   50.45
  -3   5  12  479.65   40.67
  -3   5  13  166.98   37.84
  -3   6   0  230.46   19.64
   3  -6   0  154.07   21.94
   3  -6  -1 1820.69  107.04
  -3   6   1 1830.41   81.75
   3  -6  -2 2286.69  137.24
  -3   6   2 1947.89   88.36
   3  -6  -3 2512.79  175.40
  -3   6   3 2450.63  127.44
   3  -6  -4  363.21   28.49
  -3   6   4  396.41   23.31
   3  -6  -5  338.38   25.98
  -3   6   5  329.56   18.88
  -3   6   6   93.92   17.07
  -3   6   6   81.38   18.89
  -3   6   7  183.91   25.17
  -3   6   7  173.07   13.39
  -3   6   8    7.19   12.91
  -3   6   8  -28.12   24.82
  -3   6   9  843.39   49.26
  -3   6  10  162.30   31.92
  -3   6  11   94.00   44.49
  -3   6  11   76.75   35.59
  -3   6  12  844.24   71.53
  -3   6  12  803.39   67.20
  -3   6  13  831.14   61.88
  -3   6  13  733.67   78.61
  -3   6  13  710.08   71.94
  -3   7   0  499.70   27.13
  -3   7   0  482.12   30.28
  -3   7   1 3121.30  134.54
  -3   7   1 2950.68  202.71
   3  -7  -2  372.43   43.46
  -3   7   2  280.45   26.01
  -3   7   2  331.47   31.43
   3  -7  -3   47.15   26.96
  -3   7   3   98.55   18.70
  -3   7   4 2244.62   87.12
  -3   7   5  712.35   38.39
  -3   7   6  119.13   13.34
  -3   7   7  154.59   20.55
  -3   7   7  189.98   26.23
  -3   7   8  418.27   32.36
  -3   7   8  440.30   28.74
  -3   7   9  199.98   29.75
  -3   7   9  215.42   19.76
  -3   7  10  115.40   34.74
  -3   7  10  144.65   35.75
  -3   7  11  729.23   71.44
  -3   7  11  732.56   63.36
  -3   7  11  672.99   62.86
  -3   7  12  441.92   45.33
  -3   7  12  436.33   43.26
   3  -8   0 2616.09  164.15
  -3   8   0 2478.39  105.87
  -3   8   0 2468.10  120.60
   3  -8  -1 1692.64  113.78
  -3   8   1 1927.94  123.31
  -3   8   1 1520.60   81.36
  -3   8   2 1875.34   86.13
  -3   8   2 2014.81   88.95
  -3   8   3 1597.99   71.07
  -3   8   3 1530.16   80.21
  -3   8   4 1578.78  214.37
  -3   8   4 1660.53  150.70
  -3   8   5 1927.60  110.19
  -3   8   5 1992.14   98.79
  -3   8   6   26.77   26.36
  -3   8   6   31.92   12.44
  -3   8   7  396.46   24.87
  -3   8   7  394.29   35.57
  -3   8   8   83.18   25.34
  -3   8   8  103.92   21.30
  -3   8   8  129.72   27.62
  -3   8   9  492.15   47.13
  -3   8   9  500.55   46.59
  -3   8   9  509.26   42.64
  -3   8  10  173.52   17.52
  -3   8  10  136.73   30.97
  -3   8  10  182.70   24.35
  -3   8  11   79.18   44.46
  -3   8  11  115.50   39.04
  -3   8  12  641.88   68.92
  -3   9   0 4911.56  256.89
  -3   9   0 4612.95  206.55
  -3   9   1  446.17   33.49
  -3   9   1  335.74   34.11
  -3   9   2 1343.76  119.25
  -3   9   2 1376.37  115.42
  -3   9   3 8342.80  517.26
  -3   9   3 8250.85  431.65
  -3   9   4 3587.67  186.20
  -3   9   4 3797.88  158.53
  -3   9   5  515.57   38.28
  -3   9   5  554.24   45.59
  -3   9   6 1411.82   62.37
  -3   9   6 1338.01   75.84
  -3   9   7   93.10   37.24
  -3   9   7  122.64   18.60
  -3   9   8  640.16   53.53
  -3   9   8  629.49   56.98
  -3   9   8  549.16   48.25
  -3   9   9   13.99   30.17
  -3   9   9   15.80   40.42
  -3   9   9   43.44   16.74
  -3   9  10  104.22   40.78
  -3   9  10    3.25   26.23
  -3   9  11  -44.46   45.12
  -3  10   0  300.85   33.29
  -3  10   0  314.12   36.01
  -3  10   1  786.54   46.82
  -3  10   1  886.56   54.29
  -3  10   2 1332.00   73.57
  -3  10   2 1343.51   77.56
  -3  10   3   -9.07   21.04
  -3  10   3  -27.69   18.69
  -3  10   4  543.47   36.61
  -3  10   4  552.12   37.55
  -3  10   5  242.66   30.22
  -3  10   6   24.29   30.74
  -3  10   7  677.66   56.51
  -3  10   7  643.72   34.76
  -3  10   8  121.39   22.25
  -3  10   8  133.82   22.77
  -3  10   9   76.15   30.79
  -3  10   9    7.87   37.94
  -3  10  10    8.60   19.80
  -3  11   0  392.95   35.81
  -3  11   0  371.03   41.10
  -3  11   1  154.20   27.75
  -3  11   1  172.64   30.56
  -3  11   2 1699.61   91.40
  -3  11   3  417.81   32.97
  -3  11   4   85.75   27.53
  -3  11   4   91.23   26.09
  -3  11   5  288.05   29.75
  -3  11   6  545.17   37.79
  -3  11   7  583.38   49.34
  -3  11   7  659.26   53.36
  -3  11   8  404.31   30.32
  -3  11   8  386.08   37.64
  -3  11   9  101.54   35.27
  -3  11   9   76.80   41.17
  -3  12   0  360.37   32.51
  -3  12   1  655.55   50.09
  -3  12   2   32.18   28.45
  -3  12   3  700.17   56.25
  -3  12   4   83.98   31.44
  -3  12   4  112.47   30.18
  -3  12   5   67.68   22.88
  -3  12   6 1207.83   97.66
  -3  12   6 1354.45  106.51
  -3  12   7  172.73   28.60
  -3  12   7  105.88   37.92
  -3  12   8  136.57   32.43
  -3  12   8  188.63   26.18
  -3  13   0  -21.71   38.86
  -3  13   1  118.24   33.75
  -3  13   2  212.22   33.61
  -3  13   3  483.82   45.52
  -3  13   4  194.22   22.12
  -3  13   6  169.28   35.10
  -3  14   0   67.36   36.38
  -3  14   1    6.78   40.96
  -3  14   2  137.83   53.56
  -3  14   3   32.24   39.16
  -3  14   3   51.27   40.54
  -3  14   5  415.40   54.55
  -3  15   1   -9.55   46.10
  -3  15   2   37.39   42.79
  -3  15   3  128.25   50.97
  -3  16   0   53.40   34.31
  -2 -16   1   44.04   32.32
   2  16  -2   97.58   36.43
  -2 -16   2  169.03   43.89
   2  16  -3  -20.78   37.05
   2  16  -3   -3.53   33.69
   2  16  -3   28.41   38.06
   2  16  -4  480.47   65.28
   2  16  -4  482.18   47.17
   2  16  -4  331.46   63.70
   2  16  -5  442.66   66.83
   2  16  -5  439.72  102.46
  -2 -16   5  481.22   77.63
   2  16  -6   27.60   32.06
   2  16  -6   36.60   25.79
  -2 -16   6   -3.49   28.29
   2  16  -6  -29.70   38.62
  -2 -16   7    9.36   31.29
   2  15  -1  120.51   31.54
   2  15  -1  123.30   36.16
  -2 -15   1   80.43   31.00
   2  15  -2   -4.26   31.44
   2  15  -2   88.90   41.69
  -2 -15   2  -20.96   39.46
   2  15  -3   69.63   27.23
   2  15  -3   72.55   37.09
   2  15  -3   99.78   35.55
   2  15  -4   50.30   34.21
   2  15  -4    8.41   23.32
   2  15  -4   20.87   17.93
  -2 -15   4   88.13   33.12
   2  15  -5   53.76   35.07
   2  15  -5  127.02   39.01
  -2 -15   5  107.55   31.00
   2  15  -6   37.26   30.62
   2  15  -6   30.71   20.97
   2  15  -6    3.87   38.82
  -2 -15   6   44.89   31.05
   2  15  -7   79.81   30.71
   2  15  -7  -10.28   49.76
   2  15  -7   32.79   40.79
   2  15  -8  524.60   55.09
   2  15  -8  476.53   55.88
   2  15  -8  643.42   82.33
  -2 -15   9   21.36   38.80
  -2 -15  10    3.73   30.52
   2  15 -10   -5.15   40.95
  -2 -14   1    3.01   30.77
   2  14  -1    7.72   33.35
   2  14  -2  175.03   40.12
  -2 -14   2  209.02   48.11
   2  14  -2  168.34   36.23
   2  14  -3   -1.78   34.64
   2  14  -3   22.70   35.35
  -2 -14   3    0.41   30.97
   2  14  -4   75.04   23.61
   2  14  -4   49.42   27.15
  -2 -14   4  143.13   26.01
   2  14  -5 1050.21   78.66
  -2 -14   5  856.08  141.59
   2  14  -6  952.36   79.38
   2  14  -6  855.18   73.86
  -2 -14   6  988.60   86.89
   2  14  -7   63.73   30.10
   2  14  -7   45.42   42.30
   2  14  -8  336.33   35.84
   2  14  -8  300.18   41.52
   2  14  -8  432.27   67.66
  -2 -14   8  337.86   49.84
   2  14  -9  336.89   48.52
   2  14  -9  314.19   47.36
   2  14  -9  429.77   68.11
  -2 -14   9  374.04   52.58
   2  14 -10   79.33   38.79
   2  14 -10  116.48   39.50
  -2 -14  10  104.67   33.60
   2  14 -11   64.28   35.89
   2  14 -11   32.00   24.41
   2  13  -1  -23.72   30.34
  -2 -13   1  -23.69   29.98
   2  13  -2   24.89   32.31
  -2 -13   2  -22.10   23.74
   2  13  -3   81.40   32.07
   2  13  -3   84.52   29.13
  -2 -13   3  145.01   28.57
   2  13  -4 1402.33  109.30
   2  13  -4 1260.10   96.70
  -2 -13   4 1366.62  115.85
   2  13  -5  467.45   41.65
  -2 -13   5  431.96   42.14
   2  13  -6  -11.16   23.13
   2  13  -6   -7.07   14.82
  -2 -13   6  -47.18   23.39
   2  13  -7  208.86   25.85
   2  13  -7  195.68   27.89
  -2 -13   7  221.65   34.43
   2  13  -8   48.16   26.94
   2  13  -8    4.90   23.53
   2  13  -9  223.46   36.00
   2  13  -9  276.04   38.10
   2  13 -10  442.48   52.40
   2  13 -10  625.53   87.88
  -2 -13  10  333.44   59.98
   2  13 -11   28.32   23.53
   2  13 -11   46.87   32.06
   2  13 -11   -5.51   34.02
  -2 -13  11    9.67   34.91
  -2 -12   1   30.84   19.05
   2  12  -1  -12.56   23.61
  -2 -12   2   39.76   23.09
   2  12  -2   63.86   22.43
   2  12  -3  260.55   33.77
   2  12  -3  187.61   31.78
  -2 -12   3  248.27   35.30
   2  12  -4  156.39   19.99
   2  12  -4  109.06   22.63
  -2 -12   4  117.63   32.50
   2  12  -5  177.52   32.73
  -2 -12   5  152.49   29.88
   2  12  -6  252.06   31.80
   2  12  -6  255.03   35.07
  -2 -12   6  288.63   36.77
   2  12  -7  119.21   21.97
   2  12  -7   87.57   21.96
  -2 -12   7  124.40   25.62
   2  12  -8  396.51   33.50
   2  12  -8  393.83   30.47
  -2 -12   8  410.65   39.84
   2  12  -9  202.40   34.19
   2  12  -9  186.44   23.19
   2  12 -10    3.81   28.32
  -2 -12  10   29.99   30.53
   2  12 -11   65.12   30.73
   2  12 -11  106.55   76.74
  -2 -12  11   56.79   35.07
  -2 -12  12   53.87   30.44
  -2 -12  14   91.99   21.85
   2  11  -1   80.83   21.97
  -2 -11   1   42.94   23.60
   2  11  -2  215.49   24.13
  -2 -11   2  217.51   35.03
   2  11  -3   11.40   30.23
   2  11  -3   19.27   28.15
  -2 -11   3   20.07   22.93
   2  11  -4  340.78   30.05
  -2 -11   4  317.49   33.83
   2  11  -4  323.21   27.38
   2  11  -5  -12.17   19.29
  -2 -11   5   -7.76   23.43
   2  11  -6  171.67   18.21
   2  11  -6  172.93   23.82
  -2 -11   6  188.02   31.46
   2  11  -7   36.38   15.18
  -2 -11   7   56.48   26.68
   2  11  -7   13.00   15.87
   2  11  -8  125.24   29.02
   2  11  -8  111.11   28.98
  -2 -11   8  152.75   31.15
   2  11  -9  482.83   49.92
   2  11  -9  508.05   44.70
   2  11 -10    6.30   15.88
   2  11 -10   65.23   26.01
  -2 -11  11   36.71   25.06
   2  11 -12  855.56   80.36
   2  11 -12  850.09  142.45
  -2 -11  12  964.46   66.92
   2  11 -13    6.35   18.92
   2  11 -13   43.60   16.95
  -2 -11  13   10.52   23.48
   2  11 -14  -34.91   37.60
  -2 -11  14    7.68   23.97
   2  10  -1 2208.22  121.78
  -2 -10   1 2110.79  126.54
  -2 -10   2  110.27   25.35
   2  10  -2  142.66   20.29
   2  10  -3 1001.82   63.85
   2  10  -3 1007.94   61.01
  -2 -10   3 1037.68   65.62
   2  10  -4  140.67   26.93
   2  10  -4  100.97   26.20
  -2 -10   4   99.79   21.88
   2  10  -5   54.48   30.19
   2  10  -5   23.74   23.06
  -2 -10   5   32.67   18.59
   2  10  -6   19.20   19.34
   2  10  -6   40.61   24.15
  -2 -10   6   40.33   21.33
   2  10  -7  630.91   34.95
   2  10  -7  698.61   44.51
  -2 -10   7  690.70   62.12
   2  10  -8  308.76   39.92
   2  10  -8  218.47   35.99
  -2 -10   8  364.08   51.80
   2  10  -9  719.25   47.41
   2  10  -9  737.56   51.42
  -2 -10   9  720.47   45.27
   2  10 -10  734.31   55.87
  -2 -10  10  747.59   53.93
  -2 -10  11  766.10   64.71
   2  10 -12  700.90   52.78
  -2 -10  12  702.51   64.69
   2  10 -12  779.62  108.32
  -2 -10  13  811.00   76.55
  -2 -10  14    8.85   22.67
   2  10 -15   29.58   39.09
   2  10 -15   38.65   19.06
   2   9  -1 1758.09   97.63
  -2  -9   1 1634.32  103.50
   2   9  -2 1410.96   89.72
   2   9  -2 1206.50   79.85
  -2  -9   2 1397.46   84.51
   2   9  -3  200.93   26.49
   2   9  -3  110.19   16.79
  -2  -9   3  151.65   20.16
   2   9  -4 1167.37   65.70
   2   9  -4 1214.52   65.70
  -2  -9   4 1224.47   72.81
   2   9  -5   28.21   21.74
   2   9  -5   38.54   21.34
  -2  -9   5   47.62   24.29
   2   9  -6  242.84   23.81
   2   9  -6  271.00   23.67
  -2  -9   6  291.45   25.69
   2   9  -7   52.05   20.33
   2   9  -7   12.07   25.51
  -2  -9   7   48.88   19.09
   2   9  -8  183.78   19.62
   2   9  -8  197.80   23.25
  -2  -9   8  209.32   30.76
  -2  -9   9  518.23   28.41
   2   9 -10  136.45   28.46
  -2  -9  10  184.39   24.38
  -2  -9  11 1624.81  116.53
   2   9 -12  325.62   39.11
   2   9 -12  270.35   36.37
   2   9 -12  331.26   23.35
  -2  -9  12  297.39   27.27
   2   9 -13  403.45   41.52
  -2  -9  13  430.92   39.16
  -2  -9  13  393.04   41.77
   2   9 -14  145.26   46.29
   2   9 -14  134.38   19.44
  -2  -9  14  122.46   22.09
  -2  -9  15   96.46   22.43
   2   8  -1   -4.58   20.25
  -2  -8   1    4.68   21.73
   2   8  -2 3369.52  168.98
   2   8  -2 3163.63  176.87
  -2  -8   2 3097.24  181.87
   2   8  -3  256.38   16.75
   2   8  -3  210.59   24.46
  -2  -8   3  259.75   25.32
   2   8  -4  370.26   31.23
   2   8  -4  412.44   24.77
  -2  -8   4  385.51   33.88
   2   8  -5   12.69   20.82
   2   8  -5  -16.83   19.31
  -2  -8   5  -11.30   17.50
   2   8  -6   74.60   19.82
   2   8  -6   67.13   15.00
  -2  -8   6   92.81   19.17
   2   8  -7  212.67   15.67
  -2  -8   7  204.25   21.80
   2   8  -7  195.74   25.08
   2   8  -8   30.31   20.48
   2   8  -8   35.56   22.62
  -2  -8   8   36.79   15.02
   2   8  -9  560.23   36.52
  -2  -8   9  591.88   48.06
  -2  -8   9  571.19   38.54
   2   8 -10  243.01   33.96
  -2  -8  10  200.56   26.37
  -2  -8  10  237.38   33.02
   2   8 -11  271.72   31.78
   2   8 -11  421.89   27.45
  -2  -8  11  274.09   26.71
  -2  -8  11  279.81   29.75
   2   8 -12  661.10   49.44
   2   8 -12  772.70   84.93
   2   8 -12  722.90   51.69
  -2  -8  12  624.23   58.33
  -2  -8  12  687.23   56.85
   2   8 -13   87.04   34.95
  -2  -8  13   50.35   21.77
  -2  -8  13   48.57   23.73
  -2  -8  14   71.77   31.34
   2   8 -14   50.51   28.37
  -2  -8  14   58.94   32.67
   2   8 -15  319.03   32.58
   2   8 -15  302.04   26.63
  -2  -8  15  253.66   35.86
  -2  -8  15  292.18   47.39
   2   8 -15  271.11   39.33
  -2  -8  16   -7.46   43.93
   2   8 -16  -13.58   17.53
  -2  -8  16   -7.69   25.64
   2   7  -1 2068.42  137.09
  -2  -7   1 1882.93  135.26
   2   7  -2  -27.88   18.86
   2   7  -2   -3.88   12.88
  -2  -7   2   -6.89   19.56
   2   7  -3  788.37   40.82
   2   7  -3  802.06   43.06
  -2  -7   3  878.80   56.08
   2   7  -4 5354.68  369.20
   2   7  -4 5473.68  365.20
  -2  -7   4 5397.33  349.13
   2   7  -5   20.70   22.22
   2   7  -5   21.80   16.83
  -2  -7   5   13.28   13.98
   2   7  -6  511.15   45.11
   2   7  -6  490.54   44.09
  -2  -7   6  483.67   38.38
   2   7  -7   78.10   14.61
   2   7  -7   78.83   13.91
  -2  -7   7   92.13   16.88
  -2  -7   7   57.55   23.22
   2   7  -8  110.11   22.35
  -2  -7   8   94.73   20.72
  -2  -7   8  128.43   23.65
   2   7  -9  -26.36   25.02
  -2  -7   9   33.61   17.22
  -2  -7   9  -40.82   22.80
   2   7 -10  337.21   29.84
   2   7 -10  332.00   22.37
  -2  -7  10  349.20   29.97
  -2  -7  10  325.56   30.12
   2   7 -11  118.98   25.26
   2   7 -11  144.66   30.96
  -2  -7  11  132.02   20.55
  -2  -7  11  114.75   27.16
  -2  -7  12    4.23   15.70
  -2  -7  12   -3.88   18.86
   2   7 -12    2.52   32.57
   2   7 -12    0.40   15.63
   2   7 -13  196.03   29.58
   2   7 -13  261.96   33.27
  -2  -7  13  234.66   24.38
  -2  -7  13  219.05   35.64
   2   7 -14  122.04   25.44
   2   7 -14  160.20   15.65
  -2  -7  14  119.16   25.92
  -2  -7  14  190.82   36.21
   2   7 -15  102.14   35.06
   2   7 -15  130.08   18.60
  -2  -7  15  101.78   20.85
  -2  -7  15  130.73   36.39
  -2  -7  16  511.81   54.03
  -2  -7  16  544.47   60.74
   2   6  -1 3476.69  234.21
  -2  -6   1 3345.58  283.18
   2   6  -2  672.80   36.77
   2   6  -2  641.39   36.37
  -2  -6   2  650.71   38.47
   2   6  -3 3047.77  183.58
   2   6  -3 2990.61  182.52
  -2  -6   3 3020.51  185.00
   2   6  -4 1576.88   95.74
   2   6  -4 1541.57  100.72
  -2  -6   4 1593.41   86.43
   2   6  -5 1681.76  118.35
   2   6  -5 1618.34  100.79
  -2  -6   5 1573.18  104.20
  -2  -6   5 1517.80   82.09
   2   6  -6  126.82   26.76
   2   6  -6  144.21   27.02
  -2  -6   6  146.96   21.49
  -2  -6   6  141.77   17.99
   2   6  -7  732.94   42.57
  -2  -6   7  737.80   40.59
  -2  -6   7  732.21   44.23
  -2  -6   8  107.19   17.52
  -2  -6   8  127.95   22.77
   2   6  -8  102.01   24.43
   2   6  -9   38.91   18.79
  -2  -6   9    6.33   22.55
   2   6  -9  -19.29   10.77
  -2  -6   9   22.08   20.69
   2   6 -10   10.33   20.40
   2   6 -10   21.72   16.42
  -2  -6  10   -0.96   19.88
  -2  -6  10   -6.49   12.85
   2   6 -11    6.07   31.52
   2   6 -11    2.00   14.83
  -2  -6  11    4.65   19.82
  -2  -6  11  -22.98   20.50
   2   6 -12    4.34   24.72
  -2  -6  12  -16.22   17.31
  -2  -6  12   13.99   23.17
   2   6 -12   17.60   34.78
   2   6 -13   52.50   30.06
   2   6 -13  114.48   15.13
  -2  -6  13   63.08   14.96
  -2  -6  13  115.55   27.62
   2   6 -14  560.85   43.89
  -2  -6  14  609.52   47.52
   2   6 -15  151.68   38.91
  -2  -6  15  125.60   32.83
   2   6 -16  344.68   33.67
  -2  -6  16  299.23   34.03
  -2  -6  16  314.93   37.02
   2   5  -1 1162.17   77.09
   2   5  -1 1184.33   72.68
  -2  -5   1 1058.64   59.01
   2   5  -2  818.38   50.60
   2   5  -2  755.00   47.06
  -2  -5   2  723.46   44.30
   2   5  -3 3867.54  289.51
   2   5  -3 4018.31  327.38
  -2  -5   3 3865.65  308.73
   2   5  -4  897.17   58.37
   2   5  -4  921.41   58.87
  -2  -5   4  856.61   51.20
  -2  -5   4  847.82   50.32
   2   5  -5 4084.01  344.83
   2   5  -5 3904.64  283.73
  -2  -5   5 3701.36  271.35
  -2  -5   5 3845.57  253.18
   2   5  -6  175.02   25.53
  -2  -5   6  164.80   14.25
  -2  -5   6  122.57   21.34
   2   5  -7  381.09   25.47
  -2  -5   7  372.07   23.85
  -2  -5   7  363.92   32.27
   2   5  -8  136.48   16.60
  -2  -5   8  107.21   16.20
  -2  -5   8  126.45   18.72
  -2  -5   9   30.52   18.20
  -2  -5   9   37.25   17.67
   2   5  -9    2.25   19.45
   2   5  -9   21.24   19.79
   2   5 -10   34.94   28.11
   2   5 -10   35.50   32.55
  -2  -5  10   -7.64   16.65
  -2  -5  10  -50.09   17.06
   2   5 -11   28.81   12.70
   2   5 -11    1.08   13.02
  -2  -5  11  -15.80   15.93
  -2  -5  11   24.36   13.61
   2   5 -12  224.07   30.49
   2   5 -12  314.85   27.62
   2   5 -12  272.40   22.56
  -2  -5  12  214.22   22.44
  -2  -5  12  245.81   20.38
  -2  -5  13  280.43   28.89
   2   5 -13  241.27   29.71
  -2  -5  13  250.92   30.68
   2   5 -14  166.44   32.51
   2   5 -14  171.35   15.84
  -2  -5  14  202.98   28.87
  -2  -5  14  223.92   34.01
   2   5 -15  765.60   78.13
  -2  -5  15  778.58   68.24
  -2  -5  15  816.50   69.75
   2   5 -16   25.07   36.29
  -2  -5  16   16.35   28.65
  -2  -5  16   76.86   20.98
   2   4  -1   77.37   13.55
   2   4  -1  103.45    9.67
  -2  -4   1   87.72   14.85
   2   4  -2   31.04   11.55
  -2  -4   2   56.19   13.49
   2   4  -2   62.30   14.33
   2   4  -3 3363.34  259.08
   2   4  -3 3569.80  256.23
  -2  -4   3 3231.87  187.93
  -2  -4   3 3267.46  185.94
   2   4  -4 2370.62  166.25
   2   4  -4 2341.06  158.93
  -2  -4   4 2404.09  132.76
  -2  -4   4 2268.17  165.48
   2   4  -5   91.36   19.65
  -2  -4   5   52.75   18.46
  -2  -4   5   45.41   19.05
   2   4  -6 1567.47  145.33
  -2  -4   6 1360.12  114.40
  -2  -4   6 1348.48  115.95
   2   4  -7 1775.02  104.63
   2   4  -7 1913.91  146.46
  -2  -4   7 1660.51  103.53
  -2  -4   7 1670.01   90.58
   2   4  -8   76.34   14.06
   2   4  -8   76.41   14.09
  -2  -4   8   58.29   15.53
  -2  -4   8   92.94   18.59
   2   4  -9   98.42   26.70
   2   4  -9  109.92   17.27
  -2  -4   9  125.61   19.44
  -2  -4   9   90.39   20.98
   2   4 -10  136.72   23.12
   2   4 -10  139.71   13.22
  -2  -4  10  127.77   18.06
  -2  -4  10  126.43   22.29
   2   4 -11   28.97   24.67
  -2  -4  11   18.99   14.92
  -2  -4  11   40.34   21.72
   2   4 -12   28.86   21.81
   2   4 -12   -6.24   16.54
  -2  -4  12  -32.81   18.85
  -2  -4  12   16.72   24.27
   2   4 -13  109.14   25.13
  -2  -4  13  128.21   21.15
  -2  -4  13  148.80   27.90
   2   4 -13  121.27   14.55
   2   4 -14  150.05   27.44
  -2  -4  14  130.45   26.69
  -2  -4  14  132.35   30.06
   2   4 -15  156.82   34.53
  -2  -4  15  155.97   26.41
  -2  -4  15  214.46   35.46
  -2  -4  16  373.70   37.90
  -2  -4  16  385.92   39.66
   2   3  -1 9560.42  643.15
   2   3  -1 7305.43  513.80
  -2  -3   1 9612.20  836.24
   2   3  -2  648.18   44.27
   2   3  -2  661.34   41.45
  -2  -3   2  541.92   34.15
  -2  -3   2  581.38   44.28
   2   3  -3  429.52  106.75
  -2  -3   3  289.04   61.56
   2   3  -3  416.91   78.03
  -2  -3   3  296.25   69.90
   2   3  -411160.52  973.58
  -2  -3   4 9828.24 1160.60
  -2  -3   410106.97 1102.53
   2   3  -510224.64  633.76
  -2  -3   5 9510.57  551.02
  -2  -3   5 9046.24  524.66
   2   3  -6 1806.60  115.25
  -2  -3   6 1618.54  109.06
  -2  -3   6 1649.80   91.65
   2   3  -7 3182.04  195.24
   2   3  -7 3050.95  170.88
  -2  -3   7 2841.21  150.06
  -2  -3   7 2763.47  132.31
   2   3  -8 2350.79  121.45
   2   3  -8 2420.87  143.88
  -2  -3   8 2305.95  124.41
   2   3  -9  146.04   30.13
  -2  -3   9   83.22   21.75
   2   3 -10   69.65   26.87
  -2  -3  10   82.41   20.94
   2   3 -11   99.66   22.21
  -2  -3  11  127.28   19.61
   2   3 -12   51.33   19.51
   2   3 -12   14.37   12.36
  -2  -3  12   24.85   14.91
   2   3 -13   17.74   20.10
  -2  -3  13    6.10   14.23
   2   3 -14  292.17   28.25
  -2  -3  14  305.40   31.73
  -2  -3  14  286.67   43.44
  -2  -3  15  138.69   27.93
  -2  -3  15  151.77   35.12
  -2  -3  16   -1.89   32.32
  -2  -2   411703.87  765.19
  -2  -2   5   82.20   19.64
   2   2  -611684.17  545.71
  -2  -2   611033.96  666.75
   2   2  -7  964.21   51.68
  -2  -2   7  945.43   49.66
   2   2  -8 1820.52   82.55
  -2  -2   8 1704.63   91.50
   2   2  -9 1042.68   51.15
  -2  -2   9  983.46   59.25
   2   2 -10   24.76   23.32
  -2  -2  10   32.16   22.92
   2   2 -11   16.16   18.65
   2   2 -11   91.51   29.39
  -2  -2  11   60.76   27.23
   2   2 -12  222.10   20.98
  -2  -2  12  245.56   36.26
   2   2 -13    5.82   26.07
  -2  -2  13   15.72   21.10
   2   2 -14   68.60   30.18
  -2  -2  14  111.09   25.69
   2   2 -15    6.68   30.06
  -2  -2  15  -28.00   21.40
  -2  -2  16    2.02   31.52
  -2  -1   311729.91  680.06
   2   1  -4  553.17   36.60
  -2  -1   4  518.48   29.07
   2   1  -5 1451.61   91.22
  -2  -1   5 1340.89   81.07
   2   1  -6 6655.88  441.39
  -2  -1   6 6318.26  398.01
  -2  -1   6 6061.63  409.10
   2   1  -7 4274.76  193.03
  -2  -1   7 3720.71  198.96
   2   1  -8  -27.23   17.10
  -2  -1   8  -37.92   17.42
   2   1  -9 1723.36   79.34
  -2  -1   9 1669.56   90.19
  -2  -1   9 1690.42  106.19
   2   1 -10 1011.42   48.47
  -2  -1  10 1023.61   52.75
  -2  -1  11   10.04   15.32
  -2  -1  11   24.60   22.86
   2   1 -11   33.95   19.50
   2   1 -12   54.70   20.77
  -2  -1  12   90.57   28.40
  -2  -1  12   21.18   17.79
  -2  -1  13  183.18   40.01
   2   1 -13  148.74   23.53
   2   1 -14   79.73   26.18
  -2  -1  14   43.67   29.65
  -2  -1  15  132.87   35.21
  -2  -1  16  965.46   91.59
   2   0  -3 1767.50   83.52
  -2   0   3 1577.77   89.52
   2   0  -4  325.52   19.69
  -2   0   4  258.64   14.93
   2   0  -5   83.01    9.70
  -2   0   5   42.07   13.04
  -2   0   5   58.56   11.11
   2   0  -6  357.15   49.60
  -2   0   6  341.60   39.96
  -2   0   6  310.71   32.08
   2   0  -7  404.12   30.52
   2   0  -7  377.62   23.28
  -2   0   7  371.44   26.14
  -2   0   7  402.09   33.00
   2   0  -8 1985.06  110.09
  -2   0   8 2338.74  129.40
  -2   0   8 2186.28  171.57
  -2   0   9  874.95   53.18
   2   0 -10 1594.16  127.80
  -2   0  10 2728.85  237.17
   2   0 -11  318.20   25.02
  -2   0  11  271.49   27.68
  -2   0  12  744.53   53.53
  -2   0  12  763.74   46.22
  -2   0  13 1012.32   64.96
  -2   0  13 1072.26  105.63
  -2   0  14  320.72  109.94
  -2   0  15   86.29   21.54
  -2   0  16   30.73   40.48
   2  -1  -3 1995.93  109.68
   2  -1  -3 1844.63   87.45
  -2   1   3 1881.90   93.58
   2  -1  -4   95.13    9.48
   2  -1  -4   86.92   14.51
  -2   1   4   72.81   13.02
   2  -1  -5  438.13   27.82
  -2   1   5  374.80   27.93
   2  -1  -5  385.21   21.00
   2  -1  -6 8053.50  459.67
   2  -1  -6 5790.67  307.20
  -2   1   6 7407.81  500.64
  -2   1   7 1032.67   58.62
   2  -1  -7  959.96   54.25
  -2   1   7  984.72   46.79
   2  -1  -8 3281.37  162.29
  -2   1   8 4141.77  221.59
  -2   1   9 5433.44  285.62
  -2   1  11  218.97   35.74
  -2   1  12 2150.33  150.45
  -2   1  13  246.71   67.21
  -2   1  13   31.44   27.51
  -2   1  14   50.85   28.88
  -2   1  15    2.31   35.14
  -2   1  15   -2.17   23.86
  -2   2   2 4575.16  241.53
   2  -2  -2 4702.16  276.53
   2  -2  -3 1631.27   81.88
  -2   2   3 1654.00   75.37
  -2   2   3 1597.90   74.83
   2  -2  -4  210.02   14.35
  -2   2   4  189.43   17.42
   2  -2  -5  403.93   35.83
  -2   2   5  361.05   20.12
   2  -2  -6 3312.96  169.95
  -2   2   6 3594.49  226.89
  -2   2   713941.62  767.33
  -2   2   8 3656.42  166.74
  -2   2   8 3638.75  183.57
  -2   2   9 2716.89  210.67
  -2   2   9 2696.80  195.53
  -2   2  10 2251.69  136.60
  -2   2  10 2428.99  161.94
  -2   2  11 1109.41   69.50
  -2   2  11 1171.63   75.84
  -2   2  12  889.79   53.95
  -2   2  13  920.73   56.46
  -2   2  14   34.36   32.73
  -2   2  14   80.13   21.46
  -2   2  15   83.87   39.56
  -2   3   0 2155.63  636.43
   2  -3  -1 1819.18   97.43
  -2   3   1 1724.81   76.19
   2  -3  -2 1668.51   85.41
  -2   3   2 1641.30   74.52
   2  -3  -3   45.93   10.24
  -2   3   3   60.06    7.65
  -2   3   4    8.82   14.12
  -2   3   4    7.64    8.60
  -2   3   5  315.89   23.98
  -2   3   5  332.10   18.00
   2  -3  -6  476.34   33.68
  -2   3   6  578.04   30.06
  -2   3   6  545.83   27.50
  -2   3   7  897.54   60.01
  -2   3   8 1998.80   91.06
  -2   3   8 1855.72   83.83
  -2   3   9  119.29   29.56
  -2   3   9   79.24   23.10
  -2   3  10 1990.75   99.09
  -2   3  10 1972.84  105.15
  -2   3  11  996.94   67.60
  -2   3  12  132.27   31.69
  -2   3  12  170.96   35.90
  -2   3  13  126.37   29.43
  -2   3  13  164.11   29.69
  -2   3  14  670.30   62.02
  -2   3  15   50.63   24.09
   2  -4   0   85.31   15.55
  -2   4   0  114.78   22.80
  -2   4   1    3.76    9.94
   2  -4  -1  -29.05   14.20
   2  -4  -2   94.87   12.48
  -2   4   2   93.94   12.73
  -2   4   3   56.94   12.26
   2  -4  -3  342.37  150.43
  -2   4   4 2265.03  102.89
   2  -4  -4 2232.78  136.71
   2  -4  -5   18.02   22.99
  -2   4   5   51.22   11.46
  -2   4   5   44.12    7.38
  -2   4   6 1119.80   47.90
  -2   4   6 1079.08   45.82
  -2   4   7  224.95   20.15
  -2   4   7  231.84   15.75
  -2   4   8 1593.53   91.89
  -2   4   9  606.97   43.98
  -2   4   9  651.09   75.80
  -2   4  10   68.57   28.97
  -2   4  10   71.09   28.36
  -2   4  11   79.56   26.93
  -2   4  11  557.09  297.82
  -2   4  12 1329.29  104.92
  -2   4  13  -18.39   28.53
  -2   4  13    9.61   20.83
  -2   4  14  881.21   64.89
  -2   4  14  786.10   87.00
  -2   4  14  851.99   78.72
   2  -5   0   -8.31   17.27
  -2   5   0   40.68   12.37
  -2   5   1  753.86   43.83
  -2   5   2  122.67   17.77
  -2   5   3  563.88   64.26
  -2   5   4   40.56   11.38
   2  -5  -4   75.90   18.03
  -2   5   5   66.18   11.26
  -2   5   6   31.02   15.38
  -2   5   6   33.65    8.62
  -2   5   7 1334.28   56.06
  -2   5   7 1336.64   58.25
  -2   5   8  167.80   16.44
  -2   5   8  129.55   24.80
  -2   5   9  429.74   43.92
  -2   5   9  443.23   32.09
  -2   5  10  853.84   63.18
  -2   5  10  852.09   61.33
  -2   5  11  127.67   29.18
  -2   5  11  123.70   28.24
  -2   5  12   77.17   35.43
  -2   5  12  137.30   26.52
  -2   5  13  784.76   79.99
  -2   5  13  870.78   65.12
  -2   5  13  900.16   77.01
  -2   5  14   38.12   42.32
  -2   5  14   35.81   41.68
  -2   5  14  -17.15   32.96
   2  -6   0 1541.30   75.45
  -2   6   0 1423.15   71.58
  -2   6   0 1310.99  105.06
   2  -6  -1 7436.67  443.77
  -2   6   1 8496.56  479.92
  -2   6   2 5697.41  275.56
  -2   6   3  183.62   21.41
  -2   6   4 1145.14   69.59
  -2   6   5   83.32   15.04
  -2   6   6  246.03   18.35
  -2   6   7   42.05   24.54
  -2   6   7   63.28   12.30
  -2   6   8  553.04   33.15
  -2   6   8  590.69   37.07
  -2   6   8  574.78   30.01
  -2   6   9  305.95   27.70
  -2   6   9  356.82   32.37
  -2   6   9  329.20   23.71
  -2   6  10  614.99   57.08
  -2   6  10  622.30   53.82
  -2   6  10  710.51   51.20
  -2   6  11 1840.04  124.54
  -2   6  11 1833.63  139.91
  -2   6  11 1900.34  105.85
  -2   6  12  132.45   37.07
  -2   6  12  165.36   35.09
  -2   6  13  938.78   68.75
  -2   6  13  843.50   76.33
  -2   7   0  519.37   34.98
  -2   7   0  485.67   34.45
  -2   7   1   97.68   24.08
  -2   7   213095.04  572.72
  -2   7   3 1697.53   76.80
  -2   7   3 1627.99   84.07
  -2   7   4   44.59   16.37
  -2   7   4   55.68   18.06
  -2   7   5 1366.25   62.57
  -2   7   5 1270.16   77.09
  -2   7   6  216.99   23.81
  -2   7   6  192.69   25.92
  -2   7   7  203.13   24.20
  -2   7   7  211.66   20.41
  -2   7   8   89.40   24.32
  -2   7   8   94.03   13.73
  -2   7   8  115.32   23.97
  -2   7   9  534.70   40.99
  -2   7   9  561.54   33.01
  -2   7  10  621.06   46.63
  -2   7  10  648.65   42.89
  -2   7  10  604.97   42.88
  -2   7  10  645.54   46.72
  -2   7  11  406.97   45.71
  -2   7  11  485.91   50.28
  -2   7  11  488.89   51.63
  -2   7  12  924.59   93.01
  -2   7  12  938.45   83.27
  -2   8   0 2226.30  103.96
  -2   8   0 2342.13   98.97
  -2   8   1 6312.04  254.21
  -2   8   1 5786.08  283.40
  -2   8   2 1487.49   92.78
  -2   8   3 1147.37   51.86
  -2   8   3 1262.00   73.74
  -2   8   4 2110.99  101.37
  -2   8   4 1985.63   94.72
  -2   8   5  364.45   29.92
  -2   8   5  324.04   28.01
  -2   8   6  767.41   44.83
  -2   8   6  673.65   50.19
  -2   8   7  368.29   38.32
  -2   8   7  368.13   31.63
  -2   8   8  542.19   32.71
  -2   8   8  543.24   39.18
  -2   8   8  584.36   40.53
  -2   8   9   29.45   32.72
  -2   8   9   48.59   13.69
  -2   8  10  262.48   35.10
  -2   8  10  249.71   26.63
  -2   8  11   35.14   33.17
  -2   8  11    1.84   36.08
  -2   8  12  410.93   52.11
  -2   8  12  439.96   56.47
  -2   8  12  423.61   54.84
  -2   9   0  180.59   75.24
  -2   9   0  160.24   34.43
  -2   9   1 4489.56  290.93
  -2   9   1 3876.23  192.87
  -2   9   2 5872.29  252.32
  -2   9   2 5635.98  248.75
  -2   9   3  788.06   40.63
  -2   9   3  783.81   46.35
  -2   9   4  186.44   23.86
  -2   9   4  167.39   27.59
  -2   9   5  747.00   44.99
  -2   9   6   97.48   28.17
  -2   9   6   71.18   25.54
  -2   9   7  740.31   48.61
  -2   9   7  725.34   51.04
  -2   9   8  282.58   28.86
  -2   9   8  298.33   28.53
  -2   9   9   92.98   23.66
  -2   9   9  103.11   35.94
  -2   9   9   62.15   12.57
  -2   9  10   45.45   25.46
  -2   9  10   41.85   25.24
  -2   9  11  108.59   29.22
  -2   9  11   46.07   31.40
  -2   9  11   51.75   28.64
  -2  10   0 4362.33  221.40
  -2  10   0 4632.86  187.38
  -2  10   1 2741.61  128.42
  -2  10   1 2856.26  126.82
  -2  10   2  368.01   64.68
  -2  10   2  435.24   45.01
  -2  10   3 1161.71   78.43
  -2  10   3 1322.25  105.77
  -2  10   4  119.53   20.89
  -2  10   4  105.96   24.58
  -2  10   5  501.90   39.98
  -2  10   6 1047.80   68.55
  -2  10   7  128.11   31.66
  -2  10   7  131.20   25.66
  -2  10   8  220.06   35.37
  -2  10   8  296.31   26.15
  -2  10   9  168.23   34.15
  -2  10   9  175.00   32.99
  -2  10   9  144.66   19.02
  -2  10  10   79.20   38.30
  -2  10  10   29.51   33.30
  -2  11   0   -8.02   26.27
  -2  11   0   43.33   16.69
  -2  11   1   15.20   24.19
  -2  11   1  110.38   17.11
  -2  11   2  316.53   29.56
  -2  11   2  424.48   35.67
  -2  11   3  310.86   37.38
  -2  11   3  482.20   40.26
  -2  11   4  109.31   32.91
  -2  11   4  128.55   23.38
  -2  11   7  949.15   76.91
  -2  11   8   60.58   33.25
  -2  11   8  149.24   26.02
  -2  11   9   48.84   22.04
  -2  12   0  342.65   41.78
  -2  12   0  325.66   26.21
  -2  12   1 1124.49   74.91
  -2  12   1 1173.61   58.09
  -2  12   2 1335.97   86.37
  -2  12   2 1495.55   68.15
  -2  12   3   30.23   23.74
  -2  12   3   38.33   31.14
  -2  12   4 1260.56   86.07
  -2  12   5  377.39   43.98
  -2  12   6   59.07   33.05
  -2  12   7  607.24   66.97
  -2  12   8  677.40   59.99
  -2  13   0  371.86   27.37
  -2  13   1  500.68   45.82
  -2  13   1  565.31   40.18
  -2  13   2  276.96   39.01
  -2  13   2  268.05   32.62
  -2  13   3  292.69   45.34
  -2  13   4   60.62   45.30
  -2  13   6 1588.99  148.48
  -2  13   6 1536.06   99.46
  -2  14   0   19.38   15.31
  -2  14   1  326.19   36.93
  -2  14   2  146.52   33.76
  -2  14   3  218.54   44.41
  -2  15   1   13.97   26.15
  -2  15   1  -11.91   29.43
  -2  15   2  134.68   45.96
  -1 -16   1  279.32   41.59
   1  16  -2  -21.82   38.84
  -1 -16   2  -33.03   38.65
   1  16  -3   27.39   38.52
   1  16  -3   58.53   29.00
  -1 -16   3   23.62   43.41
   1  16  -4   -0.95   41.54
   1  16  -4  -45.32   41.26
  -1 -16   4   52.76   36.03
   1  16  -4    8.12   30.50
   1  16  -5  226.01   37.32
   1  16  -5  199.27   38.62
   1  16  -5  227.39   66.69
  -1 -16   5  284.98   47.83
   1  16  -6   16.90   26.10
   1  16  -6   40.05   42.75
   1  16  -6   34.33   33.53
  -1 -16   6  -14.30   38.60
  -1 -16   7   47.03   39.08
   1  16  -8   81.94   38.82
  -1 -16   8    1.61   41.56
   1  15  -1  298.45   37.34
  -1 -15   1  278.45   50.99
  -1 -15   2  140.69   37.20
   1  15  -2  156.51   35.01
  -1 -15   3   94.47   37.60
   1  15  -3  142.80   42.13
   1  15  -4  396.78   44.04
  -1 -15   4  378.47   56.26
   1  15  -5  148.67   33.27
   1  15  -5   80.55   38.79
  -1 -15   5  101.09   31.08
   1  15  -6  142.69   23.16
   1  15  -6   49.57   29.45
  -1 -15   6   88.85   28.67
   1  15  -7  103.67   32.44
   1  15  -7  159.95   36.62
  -1 -15   7  108.66   31.55
   1  15  -8   18.24   37.30
   1  15  -8  -10.95   34.06
   1  15  -8    1.59   29.42
  -1 -15   8   18.01   26.08
   1  15  -9  194.42   35.06
  -1 -15   9  164.79   40.63
   1  15 -10   29.59   30.13
   1  15 -10  -36.57   45.51
  -1 -15  10   21.94   36.12
  -1 -15  11  105.22   33.22
   1  14  -1  -25.35   25.22
  -1 -14   1   63.34   30.50
  -1 -14   2   14.29   30.10
   1  14  -2    9.07   26.10
   1  14  -3  124.82   33.40
   1  14  -3   54.30   23.81
  -1 -14   3   42.99   34.91
   1  14  -4    0.14   31.23
   1  14  -4    1.47   23.21
  -1 -14   4   -5.73   27.96
   1  14  -5   11.82   24.47
   1  14  -5    2.71   33.17
  -1 -14   5   34.39   19.44
   1  14  -6  -30.87   23.83
  -1 -14   6   18.70   21.41
   1  14  -6   -9.90   26.04
   1  14  -7  104.59   30.62
   1  14  -7  139.26   33.87
  -1 -14   7   87.18   28.52
   1  14  -8  140.50   30.11
   1  14  -8  154.94   32.00
   1  14  -9   33.26   32.85
   1  14  -9   52.46   43.43
   1  14 -10  237.70   38.33
   1  14 -10  218.94   35.09
  -1 -14  10  208.51   38.54
   1  14 -11   23.40   28.46
  -1 -14  11  -11.79   23.86
  -1 -14  12   23.95   27.03
   1  14 -12   77.58   33.89
   1  13  -1   27.71   27.58
   1  13  -1   10.78   29.77
  -1 -13   1   37.86   28.60
   1  13  -2  268.02   30.53
   1  13  -2  281.23   38.82
  -1 -13   2  273.73   43.64
   1  13  -3  532.20   50.67
  -1 -13   3  366.61   41.70
   1  13  -3  381.85   37.14
   1  13  -4  250.46   35.23
  -1 -13   4  260.41   29.53
   1  13  -4  338.11   47.71
   1  13  -5  -14.56   16.33
   1  13  -5   25.51   27.00
   1  13  -5   -4.80   29.46
  -1 -13   5   58.30   20.98
   1  13  -6  150.82   19.30
   1  13  -6  125.86   25.12
   1  13  -6  221.93   33.84
  -1 -13   6  163.43   30.98
   1  13  -7   -1.77   28.93
   1  13  -7   22.16   20.93
   1  13  -7   63.60   42.04
   1  13  -8  143.50   25.31
  -1 -13   8  115.52   28.14
   1  13  -8  142.62   29.54
   1  13  -9    8.45   14.86
   1  13  -9   46.99   29.97
  -1 -13   9   21.20   21.47
   1  13 -10  197.71   33.68
   1  13 -10  213.86   37.23
   1  13 -10  277.68   56.25
  -1 -13  10  187.48   37.75
   1  13 -11    0.14   28.14
  -1 -13  11   19.11   29.20
  -1 -13  12  332.72   39.32
  -1 -13  13   44.34   43.00
   1  12  -1   92.44   15.59
  -1 -12   1   75.66   34.86
   1  12  -2  823.62   72.83
  -1 -12   2  761.08   68.94
   1  12  -3  947.10   72.06
  -1 -12   3 1019.86   69.43
   1  12  -4  260.73   34.32
   1  12  -4  203.25   40.25
  -1 -12   4  177.77   29.57
   1  12  -5  602.61   45.60
   1  12  -5  589.29   49.32
  -1 -12   5  620.38   48.24
   1  12  -6  130.51   27.39
   1  12  -6  147.09   17.04
  -1 -12   6  122.58   29.42
   1  12  -7  218.29   29.04
   1  12  -7  196.69   26.89
   1  12  -7  367.63   42.18
  -1 -12   7  286.05   28.71
   1  12  -8  -35.08   26.35
   1  12  -8   16.93   27.04
  -1 -12   8   55.52   30.41
   1  12  -8  -56.94   28.54
   1  12  -9   96.63   25.33
   1  12  -9   68.03   32.38
  -1 -12   9  171.05   29.55
   1  12 -10    9.06   29.09
   1  12 -10   12.02   32.92
  -1 -12  10    4.60   27.74
   1  12 -11   33.00   24.34
   1  12 -11   68.25   15.43
  -1 -12  11   66.48   25.27
  -1 -12  12  378.41   42.06
   1  12 -13  107.92   35.25
  -1 -12  13   75.31   18.73
   1  12 -14   22.99   23.40
   1  12 -14   43.73   26.40
  -1 -12  14   18.70   23.28
  -1 -11   1 1042.87   63.52
   1  11  -1 1080.06   63.52
   1  11  -2  703.59   45.10
  -1 -11   2  756.58   58.26
  -1 -11   3 1353.50   91.95
   1  11  -3 1477.23   87.47
   1  11  -4   81.84   27.78
   1  11  -4   92.43   31.77
  -1 -11   4  188.49   33.32
   1  11  -5  428.29   31.61
   1  11  -5  457.61   38.14
  -1 -11   5  432.84   33.14
   1  11  -6   63.92   21.99
   1  11  -6   70.27   20.10
  -1 -11   6   94.65   25.41
   1  11  -7  115.53   23.93
   1  11  -7  148.10   17.94
  -1 -11   7  162.74   29.33
   1  11  -8  569.76   35.18
   1  11  -8  515.13   33.64
   1  11  -8  780.98   72.31
  -1 -11   8  581.11   46.51
   1  11  -9   31.98   23.89
   1  11  -9   14.51   22.17
  -1 -11   9   -9.39   24.90
   1  11  -9   13.78   25.81
   1  11 -10  252.76   31.75
  -1 -11  10  263.53   32.23
   1  11 -10  243.14   31.10
   1  11 -11  348.03   31.72
   1  11 -11  414.97   49.23
  -1 -11  11  377.53   38.16
  -1 -11  12   26.16   33.40
   1  11 -13  490.74   83.49
   1  11 -13  636.44   52.74
  -1 -11  13  459.71   75.77
   1  11 -14   -5.14   30.45
   1  11 -14   26.51   20.99
   1  11 -14   18.22   24.62
  -1 -11  15  171.55   32.13
   1  10  -1 1738.81  104.71
  -1 -10   1 1665.01  100.20
   1  10  -2  447.70   44.41
  -1 -10   2  411.74   49.30
   1  10  -3  397.76   32.88
  -1 -10   3  410.54   34.85
   1  10  -4  794.43   45.35
  -1 -10   4  699.30   49.09
   1  10  -4  679.45   45.10
   1  10  -5   57.11   17.53
   1  10  -5   28.91   25.63
  -1 -10   5   45.39   26.47
   1  10  -6  538.54   34.32
   1  10  -6  536.25   33.83
  -1 -10   6  549.66   42.10
   1  10  -7  192.47   23.61
   1  10  -7  219.11   30.08
  -1 -10   7  193.72   29.31
   1  10  -8 1072.76   66.82
   1  10  -8 1071.16   56.74
   1  10  -9  155.04   27.50
   1  10  -9  130.37   18.77
   1  10  -9  219.61   30.99
   1  10 -10   24.85   16.61
   1  10 -10   16.39   23.08
  -1 -10  10   -2.87   24.16
  -1 -10  11  508.82   39.41
  -1 -10  12  371.90   36.60
   1  10 -13  253.12   37.17
   1  10 -13  244.25   50.31
   1  10 -13  321.26   28.17
  -1 -10  13  245.66   30.95
   1  10 -14  131.94   34.61
   1  10 -14  212.54   23.89
  -1 -10  14  180.46   24.38
   1  10 -15   -5.40   13.08
   1  10 -15    6.98   41.10
  -1 -10  15   41.62   24.19
   1   9  -1   23.24   16.46
  -1  -9   1   50.86   33.82
  -1  -9   2 1345.13   98.06
   1   9  -2 1551.57   88.93
   1   9  -3    4.40   20.78
  -1  -9   3   -2.07   19.15
   1   9  -4   54.12   14.56
   1   9  -4   41.06   24.03
  -1  -9   4   12.52   20.78
  -1  -9   5  410.06   41.00
   1   9  -5  396.74   27.56
   1   9  -5  447.42   60.72
   1   9  -6  346.89   30.45
  -1  -9   6  352.21   30.54
   1   9  -6  371.49   26.15
   1   9  -7 1109.97   52.06
   1   9  -7 1195.45   61.67
  -1  -9   7 1177.45  108.10
   1   9  -8  569.77   34.89
   1   9  -8  497.80   31.77
   1   9  -9  106.77   24.57
   1   9  -9  138.21   28.85
  -1  -9   9  136.49   17.84
   1   9 -10  236.12   26.56
   1   9 -10  236.65   30.54
  -1  -9  10  252.57   21.66
   1   9 -11  164.68   33.05
  -1  -9  11   98.96   25.56
   1   9 -12  361.20   38.86
   1   9 -12  418.35   47.66
   1   9 -12  339.66   27.55
  -1  -9  12  328.51   31.53
   1   9 -13   21.74   16.64
   1   9 -13    5.10   26.71
   1   9 -13   -0.27   26.61
   1   9 -14   67.82   31.57
   1   9 -14   95.66   21.41
   1   9 -15   77.42   26.26
  -1  -9  15  104.10   21.26
   1   8  -1  558.82   29.03
  -1  -8   1  619.25   44.14
   1   8  -2    4.42   11.19
  -1  -8   2   -2.63   16.59
   1   8  -3  227.69   23.04
  -1  -8   3  259.30   23.75
   1   8  -4 1393.04   64.25
   1   8  -4 1539.79   77.33
  -1  -8   4 1587.65  113.23
   1   8  -5  331.27   93.81
   1   8  -5  205.41   30.24
  -1  -8   5  247.89   80.29
   1   8  -6 3608.63  266.00
   1   8  -6 3625.99  263.21
  -1  -8   6 3477.76  260.98
   1   8  -7  551.83   34.21
   1   8  -7  556.10   32.38
  -1  -8   7  525.46   43.21
   1   8  -8  346.79   26.25
   1   8  -8  318.80   30.55
  -1  -8   8  309.93   27.87
   1   8  -9  151.07   16.07
  -1  -8   9  184.22   21.76
   1   8 -10  113.35   35.04
   1   8 -10   94.07   32.84
  -1  -8  10   72.00   16.63
   1   8 -11  273.08   29.34
   1   8 -11  271.81   22.31
  -1  -8  11  262.17   24.69
  -1  -8  11  262.61   28.64
   1   8 -12   49.76   27.69
   1   8 -12   49.33   17.25
  -1  -8  12   84.99   15.58
  -1  -8  12   69.46   35.22
   1   8 -13  300.36   36.79
   1   8 -13  354.67   32.63
   1   8 -13  302.79   42.15
  -1  -8  13  258.00   24.54
   1   8 -14  150.82   17.52
   1   8 -14  167.32   27.14
  -1  -8  14  132.28   17.93
  -1  -8  14  146.25   27.64
  -1  -8  15   22.62   12.19
  -1  -8  15   35.86   28.22
   1   8 -16  372.11   33.43
  -1  -8  16  302.44   33.40
  -1  -8  16  291.44   40.60
   1   7  -1   28.00   11.50
  -1  -7   1   53.10   12.34
   1   7  -2  583.34   33.55
  -1  -7   2  516.82   40.99
   1   7  -3  174.98   16.03
   1   7  -3  197.63   20.88
  -1  -7   3  191.05   21.02
   1   7  -4 1616.83   80.98
   1   7  -4 1693.94  109.26
  -1  -7   4 1572.04  131.22
   1   7  -5  921.26   50.77
   1   7  -5  975.11   55.98
  -1  -7   5  974.53   62.22
   1   7  -6   10.76   16.14
   1   7  -6   32.39   15.85
  -1  -7   6   24.51   18.56
   1   7  -7 1279.71   76.63
   1   7  -7 1333.39   79.09
  -1  -7   7 1178.37   75.69
   1   7  -8   58.79   22.87
  -1  -7   8   53.52   13.69
   1   7  -9  851.38   56.56
  -1  -7   9  853.05   50.17
  -1  -7   9  785.58   42.63
   1   7 -10  192.71   28.58
   1   7 -10  272.69   34.11
   1   7 -10  234.49   20.32
  -1  -7  10  190.71   21.47
  -1  -7  10  206.77   28.46
   1   7 -11  249.48   27.74
  -1  -7  11  178.84   21.95
  -1  -7  11  246.48   28.87
   1   7 -12  321.21   29.87
   1   7 -12  407.65   39.43
   1   7 -12  401.44   41.08
  -1  -7  12  344.54   35.83
  -1  -7  12  391.35   35.84
   1   7 -13    8.06   29.74
   1   7 -13   14.34   20.64
   1   7 -13   21.20   17.47
  -1  -7  13   22.34   17.98
  -1  -7  13    8.32   19.69
   1   7 -14  387.16   33.95
  -1  -7  14  380.91   34.64
  -1  -7  14  335.51   34.69
  -1  -7  15  490.21   54.17
  -1  -7  15  475.37   51.79
   1   7 -16   48.52   26.57
   1   7 -16   57.09   16.40
  -1  -7  16   48.60   18.09
  -1  -7  16   42.29   21.14
   1   6  -1  544.07   33.94
  -1  -6   1  546.83   38.88
   1   6  -2  612.57   32.92
  -1  -6   2  608.64   56.96
   1   6  -3   44.58   14.40
   1   6  -3   56.78   14.30
  -1  -6   3   61.94   15.24
   1   6  -4 1109.98   63.50
   1   6  -4 1004.79   52.97
  -1  -6   4 1079.92   70.98
   1   6  -5 1167.41   98.46
   1   6  -5 1185.40   93.37
  -1  -6   5 1140.72   75.65
   1   6  -6 1851.03  116.83
   1   6  -6 1893.96  119.30
  -1  -6   6 1859.40  115.98
   1   6  -7  457.48   34.61
  -1  -6   7  427.37   31.10
  -1  -6   7  438.51   32.79
   1   6  -7  468.46   37.73
   1   6  -8 1079.28   77.50
  -1  -6   8  981.08   58.74
  -1  -6   8  994.25   56.99
   1   6  -9    2.41    9.63
  -1  -6   9   17.79   15.58
  -1  -6   9   23.22   18.88
   1   6  -9   21.52   21.52
   1   6 -10  109.91   23.90
   1   6 -10  145.81   16.43
  -1  -6  10  108.26   15.94
  -1  -6  10  165.00   28.22
   1   6 -11  623.22   43.91
   1   6 -11  748.56   59.66
   1   6 -11  838.23  123.46
  -1  -6  11  582.68   34.13
  -1  -6  11  565.82   37.93
   1   6 -12  188.03   29.75
   1   6 -12  246.77   35.36
   1   6 -12  283.78   25.59
  -1  -6  12  185.20   20.06
  -1  -6  12  202.08   28.50
   1   6 -13  186.78   29.96
   1   6 -13  220.96   16.28
  -1  -6  13  161.74   23.38
  -1  -6  13  202.42   32.10
   1   6 -14  104.18   29.96
   1   6 -14   91.25   14.87
  -1  -6  14   70.46   20.87
  -1  -6  14   38.42   26.25
   1   6 -15  604.14   63.09
   1   6 -15  772.94   57.94
  -1  -6  15  606.53   64.75
  -1  -6  15  590.46   62.09
   1   6 -16  153.58   34.87
  -1  -6  16  112.95   20.22
  -1  -6  16  127.44   27.78
   1   5  -1  247.72   15.04
  -1  -5   1  227.84   18.88
   1   5  -2  941.46   56.60
  -1  -5   2  835.90   50.15
   1   5  -3   -6.52   14.02
   1   5  -3  -20.05   16.15
  -1  -5   3  -11.40   15.71
   1   5  -4 1417.00   85.83
   1   5  -4 1354.07   96.98
  -1  -5   4 1369.86   80.29
   1   5  -5   70.13   19.39
   1   5  -5   50.29   18.96
  -1  -5   5    5.43   15.45
  -1  -5   5   22.58   15.19
   1   5  -6   19.83   13.31
   1   5  -6   19.03    9.52
  -1  -5   6   10.69   12.36
  -1  -5   6    8.31   13.38
   1   5  -7 2440.13  210.64
  -1  -5   7 2150.05  149.71
  -1  -5   7 2215.69  132.58
   1   5  -8  808.45   97.14
  -1  -5   8  697.52   54.74
  -1  -5   8  727.77   52.03
   1   5  -9  113.14   29.87
  -1  -5   9   73.96   19.90
  -1  -5   9   91.61   20.25
   1   5 -10  801.48   41.79
   1   5 -10  876.96   66.44
  -1  -5  10  718.15   57.17
  -1  -5  10  737.41   43.78
   1   5 -11   26.07   18.08
   1   5 -11  253.08   44.36
  -1  -5  11   31.06   13.76
  -1  -5  11   46.28   23.21
   1   5 -12   50.90   25.38
   1   5 -12   72.62   14.40
  -1  -5  12   68.59   16.57
  -1  -5  12  100.96   28.98
   1   5 -13  254.51   24.37
   1   5 -13  280.34   20.44
   1   5 -13  265.41   24.12
  -1  -5  13  215.53   25.07
  -1  -5  13  256.53   34.89
   1   5 -14  539.00   58.55
   1   5 -14  677.32   40.38
   1   5 -14  693.16   52.16
  -1  -5  14  502.22   55.30
  -1  -5  14  581.05   53.54
   1   5 -15   11.98   31.08
  -1  -5  15    2.16   18.48
  -1  -5  15    2.71   25.57
   1   5 -16   88.51   30.17
  -1  -5  16   96.51   24.36
  -1  -5  16   84.89   26.90
   1   4  -1   59.84   11.69
  -1  -4   1   33.87   12.08
   1   4  -2 6567.49  488.57
   1   4  -2 6325.32  400.92
  -1  -4   2 6956.70  418.58
   1   4  -3   43.59   12.08
   1   4  -3    0.00   11.96
  -1  -4   3   18.40   10.59
   1   4  -4   15.82    9.22
   1   4  -4  -14.02   16.91
  -1  -4   4   -2.65    8.77
  -1  -4   4  -21.45   14.11
   1   4  -5 3935.86  253.58
   1   4  -5 4064.16  290.09
  -1  -4   5 3809.20  266.58
  -1  -4   5 3800.90  224.19
   1   4  -6 1451.74   96.85
  -1  -4   6 1302.43   71.65
  -1  -4   6 1240.80   62.44
   1   4  -7 4674.38  413.54
  -1  -4   7 3993.78  287.07
  -1  -4   7 4183.96  271.66
   1   4  -8    6.71   16.58
  -1  -4   8   14.74   12.42
  -1  -4   8   16.77   17.45
   1   4  -9   64.80   23.96
  -1  -4   9   23.94   12.51
  -1  -4   9    4.07   13.85
   1   4 -10  247.30   21.56
   1   4 -10  243.83   23.78
  -1  -4  10  219.80   17.65
  -1  -4  10  229.48   24.23
   1   4 -11   68.52   19.06
   1   4 -11  113.67   14.76
   1   4 -11  107.42   17.93
  -1  -4  11   76.11   14.49
  -1  -4  11  106.92   22.28
   1   4 -12  182.67   22.22
   1   4 -12  302.39  164.91
  -1  -4  12  229.76   17.05
  -1  -4  12  224.54   27.37
   1   4 -13   23.32   21.49
   1   4 -13   38.37    8.82
   1   4 -13   18.68   13.36
  -1  -4  13    7.29   15.40
  -1  -4  13   37.70   24.50
   1   4 -14  619.53   45.71
  -1  -4  14  550.33   47.92
  -1  -4  14  631.09   53.98
   1   4 -15  290.06   36.49
  -1  -4  15  281.79   29.53
  -1  -4  15  242.61   32.55
  -1  -4  16    1.62   16.96
  -1  -4  16   -4.84   17.88
   1   3  -3 2998.11  206.68
   1   3  -3 3226.68  248.27
  -1  -3   3 2506.68  194.86
   1   3  -4  475.00   31.64
  -1  -3   4  397.50   21.94
  -1  -3   4  428.45   22.38
   1   3  -5  117.14   18.64
  -1  -3   5   82.55   16.78
  -1  -3   5  102.90   13.94
   1   3  -6 1964.97  131.32
   1   3  -6 1938.86  132.99
  -1  -3   6 1765.18  103.01
  -1  -3   6 1812.61  114.57
   1   3  -7 1060.37  134.27
   1   3  -7 1256.16  102.83
  -1  -3   7  937.79   95.06
  -1  -3   7  956.64   77.02
   1   3  -8  683.67   42.36
  -1  -3   8  574.54   38.69
  -1  -3   8  602.68   34.32
   1   3  -9  360.29   28.97
   1   3  -9  362.29   29.01
   1   3  -9 1809.98  337.71
  -1  -3   9  292.06   21.35
  -1  -3   9  303.77   24.17
   1   3 -10   45.52   18.26
   1   3 -10   27.13    9.53
   1   3 -10   20.02   11.50
  -1  -3  10   33.74   14.98
  -1  -3  10   35.79   19.97
   1   3 -11  359.99   28.53
   1   3 -11  377.40   32.41
  -1  -3  11  275.18   24.45
  -1  -3  11  376.61   32.58
   1   3 -12   -8.66   19.54
  -1  -3  12   39.01   15.79
  -1  -3  12   14.06   20.76
   1   3 -13  171.86   24.51
  -1  -3  13  143.21   21.33
  -1  -3  13  152.17   31.35
   1   3 -14   60.60   23.29
  -1  -3  14   27.67   21.06
  -1  -3  14   19.29   26.53
  -1  -3  15   84.06   21.19
  -1  -3  15   85.77   30.42
   1   3 -16  125.84   25.71
  -1  -3  16   82.80   21.04
  -1  -3  16  113.03   28.43
   1   2  -4  559.79   38.46
  -1  -2   4  497.49   29.20
  -1  -2   4  526.37   30.67
   1   2  -5  220.61   21.89
  -1  -2   5  153.19   20.46
   1   2  -6 2663.57  172.11
   1   2  -6 2725.04  227.86
  -1  -2   6 2483.19  123.69
   1   2  -7 1132.30   55.48
   1   2  -7 1064.99   66.41
  -1  -2   7  979.54   49.18
   1   2  -8  758.25   49.83
   1   2  -8  861.40   69.69
  -1  -2   8  662.26   48.86
   1   2  -9  927.19   42.55
   1   2  -9  900.82   64.27
   1   2  -9  997.85   63.07
  -1  -2   9  888.25   55.98
   1   2 -10   57.20   17.19
  -1  -2  10   71.84   20.97
   1   2 -11   30.02   17.64
  -1  -2  11   18.71   24.72
   1   2 -12  632.78   40.29
  -1  -2  12  561.01   39.61
  -1  -2  13   62.61   20.34
  -1  -2  14   11.11   21.42
   1   2 -15   36.66   25.92
  -1  -2  15   54.92   26.79
   1   1  -4  235.32   16.25
  -1  -1   4  260.19   18.86
  -1  -1   4  245.25   13.94
   1   1  -5 5436.11  392.61
   1   1  -5 6246.16  437.24
  -1  -1   5 5513.88  416.27
  -1  -1   5 5331.31  339.39
   1   1  -6 1466.98   79.47
   1   1  -6 1344.45   84.98
  -1  -1   6 1223.00   85.69
   1   1  -7  922.18   50.51
  -1  -1   7  837.51   42.88
  -1  -1   7  920.87   49.13
   1   1  -8  699.71   48.21
  -1  -1   8  631.55   59.04
  -1  -1   8 1319.30  395.96
   1   1  -9  201.77   17.08
  -1  -1   9  220.24   20.59
  -1  -1   9  182.74   27.21
   1   1 -10  337.66   32.41
  -1  -1  10  301.53   31.72
  -1  -1  10  385.14   32.02
   1   1 -11 1967.78   99.78
  -1  -1  11 1980.24  111.72
   1   1 -12  546.66   35.80
  -1  -1  12  557.27   39.70
   1   1 -13   74.55   25.26
  -1  -1  13   35.26   26.68
  -1  -1  13   86.00   20.76
  -1  -1  14    5.63   22.81
  -1  -1  15   66.97   22.68
  -1  -1  16   -8.33   22.83
  -1   0   3 3093.36  183.24
   1   0  -4   13.05    9.59
  -1   0   4   40.08   10.19
  -1   0   4   42.11    7.24
   1   0  -5  437.22   25.25
  -1   0   5  399.41   24.59
  -1   0   5  400.82   29.82
   1   0  -6 3191.73  165.91
  -1   0   6 2924.63  170.07
  -1   0   6 3157.16  215.49
   1   0  -7 3104.41  135.46
  -1   0   7 2811.73  166.38
  -1   0   7 3081.80  258.47
  -1   0   8   68.38   31.57
  -1   0   8  212.55   85.82
   1   0  -8  106.17   34.15
   1   0  -9 1941.81   84.16
  -1   0   9 1798.04   96.30
  -1   0   9 2036.40  136.11
   1   0 -10 1803.13   71.65
  -1   0  10 1588.12   84.77
  -1   0  10 1786.53  150.02
   1   0 -11 2973.57  163.93
  -1   0  11 2896.19  163.38
  -1   0  12   88.83   24.77
  -1   0  12   74.34   22.03
  -1   0  13   72.19   26.14
  -1   0  13   53.46   29.62
  -1   0  14  269.03   29.85
  -1   0  14  260.64   34.90
  -1   0  15  -19.94   27.62
  -1   0  15  -22.11   26.85
  -1   0  16  114.53   45.68
  -1   1   4    2.85   11.00
   1  -1  -5 3534.63  206.05
  -1   1   5 4261.62  320.18
  -1   1   5 4105.15  302.77
  -1   1   6 1309.82   75.94
  -1   1   6 1377.22   89.34
  -1   1   7 3829.76  177.46
  -1   1   7 3618.91  211.73
  -1   1   8 3060.35  154.81
  -1   1   8 3091.20  303.05
  -1   1   9  282.53   31.92
  -1   1   9  333.93   32.95
  -1   1  10 5928.23  499.43
  -1   1  11   88.17   32.59
  -1   1  12   -6.49   24.75
  -1   1  12  -39.01   18.09
  -1   1  13 1397.83  100.28
  -1   1  14   28.15   26.25
  -1   1  14   72.31   21.71
  -1   1  15   74.57   32.35
  -1   1  15   88.67   29.60
  -1   1  16   31.90   26.20
   1  -2  -3  775.44  205.35
  -1   2   3  635.36   31.26
  -1   2   4  921.32   47.49
   1  -2  -4  956.01   57.69
  -1   2   4 1002.27   51.72
  -1   2   5 1734.98   94.90
  -1   2   5 1599.95   84.47
  -1   2   6 4005.67  277.88
  -1   2   6 4090.04  243.67
  -1   2   7 1843.60  115.60
  -1   2   7 2032.68  199.88
  -1   2   8 2113.16  106.43
  -1   2   8 2076.35   95.49
  -1   2   9  464.99   30.83
  -1   2   9  481.98   35.53
  -1   2  10 1845.00  156.30
  -1   2  11  477.64   36.01
  -1   2  11  548.99   48.64
  -1   2  12  -19.41   28.37
  -1   2  13   44.95   32.45
  -1   2  13   12.32   28.16
  -1   2  14  359.30   40.52
  -1   2  14  418.84   44.44
  -1   2  15  -34.51   33.29
  -1   3   0 3656.12  195.93
  -1   3   4 4826.48  266.22
  -1   3   5 8419.67  360.79
  -1   3   5 8234.72  403.39
  -1   3   6   37.49   21.11
  -1   3   6   81.28   11.97
  -1   3   7  340.62   24.65
  -1   3   7  338.40   17.94
  -1   3   7  288.04   26.56
  -1   3   8   61.97   21.24
  -1   3   8   46.76   18.97
  -1   3   9  674.33   40.45
  -1   3   9  748.56   41.31
  -1   3  10  114.94   26.03
  -1   3  10  121.07   29.01
  -1   3  11  825.44  207.84
  -1   3  11   94.72   26.87
  -1   3  12  162.08   21.62
  -1   3  12  160.65   35.93
  -1   3  13  114.57   20.54
  -1   3  13  122.69   26.67
  -1   3  14  220.18   32.69
  -1   3  14  265.03   39.81
  -1   3  15  352.77   35.31
  -1   3  15  338.48   50.28
  -1   4   0   48.59   13.71
  -1   4   0   62.15   18.21
  -1   4   1   33.96   10.18
  -1   4   2 1102.23   60.79
  -1   4   4  -10.62   17.43
  -1   4   6 1352.43   53.97
  -1   4   6 1323.13   55.50
  -1   4   7  107.75    8.72
  -1   4   7  101.18   17.09
  -1   4   8  878.44   44.99
  -1   4   8  832.38   41.65
  -1   4   8  903.72   54.02
  -1   4   9   64.44   28.58
  -1   4   9   22.80   19.90
  -1   4  10   57.67   25.66
  -1   4  10  108.38   22.93
  -1   4  11  413.16   34.28
  -1   4  11  394.54   39.17
  -1   4  12   47.29   28.51
  -1   4  12   21.30   26.04
  -1   4  13  385.69   40.42
  -1   4  13  359.56   39.88
  -1   4  13  393.63   37.73
  -1   4  14  378.15   44.92
  -1   5   0  164.25   18.03
  -1   5   0  130.09   15.38
  -1   5   1 5657.39  285.20
  -1   5   1 5463.76  345.57
  -1   5   2 2263.43  121.40
  -1   5   2 2202.92  136.19
  -1   5   3 6995.84  343.35
  -1   5   3 5960.38  347.94
  -1   5   4  838.37   44.16
  -1   5   4  830.76   38.44
  -1   5   5    9.62   16.94
  -1   5   5   27.36   14.85
  -1   5   6 2631.37  108.09
  -1   5   6 2622.48  106.93
  -1   5   7  449.18   30.14
  -1   5   7  500.40   31.51
  -1   5   7  461.89   27.57
  -1   5   8  323.17   21.88
  -1   5   8  303.23   16.33
  -1   5   8  288.27   32.63
  -1   5   9 2502.26  139.38
  -1   5   9 2580.17  131.08
  -1   5   9 2609.61  117.60
  -1   5   9 2676.78  132.28
  -1   5  10    7.29   18.23
  -1   5  10  -15.17   24.58
  -1   5  10  -23.88   24.15
  -1   5  11  500.24   37.52
  -1   5  11  473.06   44.00
  -1   5  11  511.51   42.73
  -1   5  12  179.08   25.50
  -1   5  12  182.98   32.59
  -1   5  13   75.06   29.51
  -1   5  13  104.26   33.23
  -1   5  13   98.36   38.22
  -1   5  14  826.73   88.19
  -1   6   0 2106.01  112.33
  -1   6   0 2597.12  373.66
  -1   6   1  680.34   37.11
  -1   6   1  747.40   44.86
  -1   6   2 4698.65  215.81
  -1   6   3  500.21   35.51
  -1   6   4 1184.90   53.78
  -1   6   4 1166.45   63.41
  -1   6   5 2720.16  104.21
  -1   6   5 2530.46  136.71
  -1   6   6  126.52   18.72
  -1   6   6  116.66   18.32
  -1   6   7  653.68   37.78
  -1   6   7  657.42   39.62
  -1   6   8  147.25   28.97
  -1   6   8  205.33   26.34
  -1   6   8  153.75   17.16
  -1   6   9   -2.84   18.95
  -1   6   9  -25.28   30.87
  -1   6   9    6.05    9.95
  -1   6   9  -11.52   23.95
  -1   6  10  261.49   29.42
  -1   6  10  206.24   30.71
  -1   6  10  280.08   32.12
  -1   6  11  434.46   40.67
  -1   6  11  514.32   46.92
  -1   6  12 1267.49  101.28
  -1   6  12 1409.93   91.44
  -1   6  13  189.53   30.71
  -1   6  13  219.83   35.28
  -1   6  13  136.78   39.03
  -1   7   0 1201.30   83.30
  -1   7   0 7650.43 3593.51
  -1   7   1 1861.13   83.67
  -1   7   1 1860.46  133.72
  -1   7   2 2773.69  124.44
  -1   7   3  407.05   21.33
  -1   7   3  364.72   25.41
  -1   7   4  216.99   20.67
  -1   7   4  232.52   17.89
  -1   7   5  722.07   30.09
  -1   7   5  806.91   41.17
  -1   7   6 1301.94   61.58
  -1   7   6 1298.51   59.98
  -1   7   7  122.87   25.83
  -1   7   7   97.12   17.40
  -1   7   8  892.85   48.43
  -1   7   8  774.80   42.32
  -1   7   8  786.70   46.42
  -1   7   9   56.65   21.74
  -1   7   9   83.58   13.33
  -1   7   9   67.87   24.54
  -1   7  10 1182.38   96.40
  -1   7  10 1307.16   81.67
  -1   7  10 1438.49   68.69
  -1   7  11  113.87   32.47
  -1   7  11  148.12   15.67
  -1   7  12  256.48   37.15
  -1   7  13  440.06   52.20
  -1   7  13  381.45   52.06
  -1   8   0 1236.83   63.08
  -1   8   0 1463.60   92.49
  -1   8   1  727.33   74.06
  -1   8   2 1582.85   91.25
  -1   8   2 1593.30  107.09
  -1   8   3   37.00   16.65
  -1   8   3   28.69   15.98
  -1   8   4  686.37   33.70
  -1   8   4  604.64   32.77
  -1   8   5  242.44   20.82
  -1   8   5  225.94   16.68
  -1   8   6  278.28   25.01
  -1   8   7  976.79   51.01
  -1   8   8   15.67   19.35
  -1   8   8   15.97   13.61
  -1   8   9 1953.29  131.39
  -1   8   9 2123.24  147.73
  -1   8   9 2167.15  126.45
  -1   8  10  474.90   44.39
  -1   8  10  514.08   43.95
  -1   8  10  426.14   27.49
  -1   8  10  464.30   42.86
  -1   8  11  168.20   34.58
  -1   8  11  163.70   34.15
  -1   8  11  119.40   17.79
  -1   8  11  143.25   38.35
  -1   8  12  150.06   37.52
  -1   9   0  967.04   48.19
  -1   9   0 1031.66   69.42
  -1   9   1 1227.84   75.35
  -1   9   1  987.17   53.12
  -1   9   2  169.03   28.27
  -1   9   2   99.99   20.03
  -1   9   3  308.78   29.51
  -1   9   3  336.61   21.83
  -1   9   4   23.23   25.71
  -1   9   4    4.97   18.08
  -1   9   5 1842.13   90.22
  -1   9   6   37.11   28.89
  -1   9   7   53.16   18.75
  -1   9   7   87.54   28.04
  -1   9   8 1551.76  111.88
  -1   9  10  181.31   37.14
  -1   9  10  100.05   16.42
  -1   9  11  -16.31   33.67
  -1  10   0  218.29   31.85
  -1  10   0  441.06   56.68
  -1  10   1 1498.78   83.89
  -1  10   1 1768.94  116.53
  -1  10   2  852.25   47.09
  -1  10   2 1111.99  205.98
  -1  10   3  297.43   26.65
  -1  10   3  266.67   27.07
  -1  10   4  311.61   28.80
  -1  10   4  334.67   23.56
  -1  10   5   21.31   12.65
  -1  10   5  -23.67   12.53
  -1  10   6  231.02   30.08
  -1  10   6  202.13   29.53
  -1  10   7 1531.67  100.86
  -1  10   7 1705.01   96.61
  -1  10   8  139.82   30.16
  -1  10  10  -11.52   33.89
  -1  10  10  -39.44   45.84
  -1  10  10   20.65   15.93
  -1  11   0 3101.52  219.17
  -1  11   0 3666.35  196.37
  -1  11   1 1439.27   92.02
  -1  11   1 1714.39  105.26
  -1  11   2   95.26   27.52
  -1  11   2   97.17   23.48
  -1  11   3    5.25   31.49
  -1  11   3   14.30   22.97
  -1  11   4  253.73   38.07
  -1  11   4  298.68   25.39
  -1  11   5  244.43   35.13
  -1  11   5  278.82   26.38
  -1  11   6  470.82   42.41
  -1  11   7  136.62   33.40
  -1  11   8  308.31   33.00
  -1  11   9   13.47   36.28
  -1  12   0    9.54   26.83
  -1  12   1  151.09   29.75
  -1  12   1  213.74   28.24
  -1  12   2   48.13   20.61
  -1  12   2   48.54   19.96
  -1  12   3   76.98   24.60
  -1  12   3   92.99   20.39
  -1  12   4   60.74   36.17
  -1  12   4   37.04   21.50
  -1  12   5    5.86   10.60
  -1  12   6  583.23   63.01
  -1  12   7  180.10   42.69
  -1  13   1  295.10   35.30
  -1  13   1  234.39   38.08
  -1  13   2  104.04   30.58
  -1  13   2  160.39   23.43
  -1  13   3   67.33   22.90
  -1  13   4  376.83   41.90
  -1  13   4  487.85   40.47
  -1  13   5  177.97   26.52
  -1  13   6   -7.31   36.70
  -1  13   7  115.28   45.37
  -1  14   0  751.51   48.52
  -1  14   1  208.24   32.02
  -1  14   2  111.12   27.54
  -1  14   2  121.95   34.57
  -1  14   3  475.71   36.25
  -1  14   4    6.25   15.29
  -1  15   0  -20.17   37.58
  -1  15   0   61.76   23.43
  -1  15   1  103.61   29.05
  -1  15   1  249.48   33.03
  -1  15   2  318.58   59.11
  -1  15   2  357.94   37.12
  -1  15   3   55.02   25.02
  -1  16   0  196.28   35.96
   0 -16   1  253.84   47.25
   0 -16   2  313.62   44.91
   0 -16   3   31.19   45.85
   0 -16   4  -15.34   41.91
   0  16  -4   92.10   47.64
   0  16  -4   53.00   31.88
   0  16  -5   49.25   41.52
   0 -16   5   74.18   32.73
   0  16  -6   19.33   25.55
   0  16  -6  -19.13   37.32
   0 -16   6   21.59   42.50
   0 -16   7   43.68   34.21
   0  16  -7   -2.29   30.17
   0 -16   8   87.34   43.13
   0 -16   9  136.41   50.76
   0  15  -1   34.72   37.48
   0  15  -1   62.28   34.57
   0 -15   2   42.03   28.30
   0  15  -3  583.83   59.02
   0  15  -3  763.49   68.96
   0 -15   3  446.93   50.59
   0  15  -4  210.27   47.50
   0  15  -4  102.78   31.22
   0 -15   4  101.92   32.79
   0  15  -5   19.28   30.96
   0 -15   5   69.12   26.50
   0  15  -5   43.60   29.97
   0  15  -6   27.34   20.44
   0  15  -6    5.53   32.66
   0 -15   6  -29.79   33.06
   0  15  -7   51.61   45.42
   0  15  -7   12.70   33.23
   0  15  -7   35.24   25.12
   0  15  -8    8.02   43.28
   0  15  -8   -8.52   40.16
   0  15  -9   89.73   33.57
   0  15  -9   26.69   40.91
   0  15  -9   77.86   43.80
   0 -15   9   56.55   38.24
   0  15 -10   27.42   45.20
   0  15 -10   19.43   27.99
   0 -15  10    2.15   24.03
   0 -15  11   23.73   31.64
   0 -14   1   49.07   24.40
   0  14  -2 2058.96  154.64
   0  14  -2 2758.64  174.58
   0 -14   2 2043.67  194.00
   0  14  -3   56.28   21.09
   0  14  -3   68.57   37.55
   0 -14   3   55.05   28.29
   0  14  -4   16.64   25.37
   0 -14   4   21.98   20.75
   0  14  -5   72.47   37.72
   0 -14   5  133.69   29.56
   0  14  -5   67.00   23.38
   0  14  -6  111.81   28.60
   0  14  -6  103.07   29.76
   0 -14   6  132.77   37.35
   0  14  -7    5.69   23.29
   0  14  -7    8.17   39.13
   0  14  -7   15.70   26.53
   0 -14   7    7.06   33.55
   0  14  -8   37.39   43.05
   0  14  -8    0.27   16.42
   0 -14   8   42.65   22.21
   0  14  -9    0.27   29.07
   0  14  -9    8.70   35.76
   0  14  -9   13.96   46.74
   0 -14   9    8.37   24.44
   0 -14  10  -15.09   24.92
   0  14 -10   14.33   15.56
   0  14 -10   39.65   40.47
   0  14 -11    8.31   14.91
   0  14 -11   28.39   30.32
   0  14 -11   51.19   39.59
   0 -14  11   17.21   21.37
   0  14 -12   34.58   36.22
   0 -14  12   -3.35   25.77
   0  14 -12   30.95   30.95
   0  13  -1  295.57   36.56
   0 -13   1  427.85   46.56
   0 -13   2   70.07   25.95
   0  13  -2   67.64   29.81
   0 -13   3  301.20   34.42
   0  13  -3  256.21   40.29
   0  13  -3  309.92   43.56
   0  13  -4   90.63   22.39
   0  13  -4   84.25   40.34
   0 -13   4  102.92   34.81
   0  13  -5  912.16   55.80
   0 -13   5  896.29   80.95
   0  13  -5  827.16   58.99
   0  13  -5  986.94   78.60
   0  13  -6   47.24   24.30
   0  13  -6   17.63   27.26
   0 -13   6   48.35   26.23
   0  13  -7  113.55   42.47
   0  13  -7   76.40   24.02
   0  13  -7   29.76   29.22
   0 -13   7  119.41   25.47
   0  13  -8   27.94   36.77
   0  13  -8    2.18   17.98
   0 -13   8   -5.43   20.91
   0  13  -9   69.74   35.86
   0  13  -9    9.00   14.73
   0  13  -9    4.37   25.94
   0 -13   9   -2.84   19.51
   0 -13  10   -7.98   22.30
   0  13 -10  -12.47   17.68
   0  13 -10  -18.87   27.07
   0  13 -11   -2.20   23.55
   0  13 -11   25.05   19.71
   0  13 -12   88.61   27.66
   0  13 -12  132.83   23.43
   0  13 -12  157.19   28.22
   0  13 -13  159.61   36.67
   0  13 -13  176.20   30.56
   0  12  -1   32.29   34.64
   0  12  -1   35.03   29.66
   0 -12   1   61.93   37.66
   0  12  -2 1782.46  112.15
   0 -12   2 1600.68  110.88
   0 -12   3 4343.51  301.21
   0  12  -3 4447.31  275.84
   0  12  -3 5318.16  315.29
   0  12  -4  424.35   36.92
   0 -12   4  412.01   44.26
   0 -12   5  578.33   49.07
   0  12  -5  621.05   54.41
   0  12  -5  665.61   52.92
   0  12  -6  778.27   44.24
   0  12  -6  731.16   46.89
   0 -12   6  719.57   74.65
   0  12  -7   68.78   33.93
   0  12  -7    6.14   27.42
   0  12  -7   26.68   17.97
   0 -12   7   29.21   19.11
   0 -12   8   35.95   25.33
   0  12  -8   12.42   23.47
   0  12  -8  -21.88   24.48
   0  12  -8   70.20   39.85
   0  12  -9   45.89   35.20
   0  12  -9   -5.54   36.82
   0 -12   9    2.45   22.56
   0  12 -10  -12.20   31.26
   0  12 -10   22.70   20.50
   0 -12  10  -23.88   24.42
   0  12 -11   57.29   23.89
   0  12 -11   26.87   31.53
   0 -12  11   60.14   21.81
   0  12 -12   20.55   23.29
   0  12 -12   12.06   24.79
   0 -12  12   19.07   20.15
   0  12 -13  241.48   36.59
   0 -12  13  163.62   36.08
   0 -12  14   16.74   19.44
   0  12 -14   63.05   30.98
   0  11  -1 4848.95  268.14
   0  11  -1 4670.08  266.59
   0 -11   1 4274.42  211.89
   0  11  -2 2773.69  150.34
   0  11  -2 3341.24  187.30
   0 -11   2 2915.00  160.72
   0 -11   3   17.17   23.27
   0  11  -3   38.42   28.27
   0  11  -3    0.80   30.63
   0  11  -4 2099.96  147.54
   0  11  -4 2610.02  124.37
   0 -11   4 1935.09  120.56
   0 -11   5   70.97   21.60
   0  11  -5   41.21   22.10
   0  11  -5   57.65   28.89
   0  11  -6  758.38  465.20
   0  11  -6  433.48   26.11
   0  11  -6  440.52   34.22
   0  11  -7  700.28   45.72
   0  11  -7  699.29   41.50
   0  11  -7  950.71   79.83
   0  11  -8   20.69   12.60
   0  11  -8   -1.92   16.61
   0  11  -8   92.87   37.65
   0 -11   8   -6.15   16.53
   0 -11   9  -18.96   21.69
   0  11  -9   -0.14   28.70
   0  11  -9    6.74   21.45
   0  11 -10    1.52   20.41
   0  11 -10  -14.55   25.67
   0  11 -10   37.55   37.42
   0 -11  10   -0.14   19.07
   0  11 -11  -32.45   21.54
   0  11 -11  -22.89   22.35
   0 -11  11   -0.14   26.38
   0  11 -12   34.47   21.34
   0  11 -12    7.16   19.10
   0  11 -13  101.74   25.65
   0  11 -13  119.67   26.74
   0  11 -13  123.43   19.51
   0 -11  13   82.06   25.37
   0  11 -14   56.30   32.23
   0  11 -14   42.27   24.35
   0 -11  15  156.11   41.11
   0 -10   1  -12.02   21.38
   0  10  -1   40.36   28.34
   0  10  -1   12.88   28.97
   0 -10   2 1789.15  112.38
   0  10  -2 1791.57  107.74
   0  10  -2 1949.70  109.02
   0  10  -3 1436.22   89.33
   0  10  -3 1570.80   89.70
   0 -10   3 1551.78  104.56
   0  10  -4  672.78   41.99
   0  10  -4  774.12   55.41
   0 -10   4  657.40   40.56
   0  10  -5  286.79   35.18
   0 -10   5  228.05   27.44
   0  10  -5  261.37   24.49
   0  10  -5  208.51   20.95
   0  10  -6 1665.84   98.70
   0  10  -6 1557.47   82.62
   0 -10   6 1576.62  105.63
   0  10  -7   -8.09   21.38
   0  10  -7    6.60   21.73
   0 -10   7   20.87   24.85
   0  10  -8  147.83   19.82
   0  10  -8  151.79   26.98
   0  10  -8  315.92   44.59
   0 -10   8  215.49   30.72
   0  10  -9   77.07   22.20
   0  10  -9   24.07   37.02
   0  10  -9   37.95   28.74
   0 -10   9   61.06   21.63
   0  10 -10   -5.08   25.66
   0 -10  10   -4.10   16.41
   0  10 -10   10.90   22.76
   0  10 -10   84.92   31.35
   0  10 -11   26.67   14.50
   0 -10  11   11.61   22.12
   0  10 -12  145.63   30.94
   0  10 -12   79.45   20.96
   0  10 -13  -25.92   32.57
   0  10 -13   20.08   14.63
   0  10 -13   49.83   33.04
   0  10 -14   62.73   30.83
   0 -10  14   61.46   25.84
   0   9  -1 2597.92  138.19
   0   9  -1 2979.68  233.92
   0  -9   1 2517.63  139.04
   0   9  -2   14.62   20.14
   0  -9   2   41.49   20.33
   0   9  -2   44.93   21.93
   0   9  -3 2474.92  143.09
   0  -9   3 2259.99  132.81
   0   9  -3 2900.72  168.41
   0   9  -4   57.34   22.88
   0   9  -4  104.36   16.87
   0  -9   4   73.32   17.02
   0   9  -5    0.69   31.06
   0   9  -5   -7.83   20.98
   0  -9   5   26.23   14.91
   0   9  -5   14.25   20.14
   0   9  -6 3070.59  165.24
   0   9  -6 2852.39  163.86
   0   9  -6 3710.90  203.91
   0  -9   6 2834.53  199.47
   0   9  -7  518.67   46.28
   0   9  -7  547.51   45.71
   0  -9   7  645.25   56.50
   0   9  -7  751.31   99.93
   0   9  -8  713.59   42.59
   0   9  -8  709.13   54.51
   0   9  -8  948.27   81.27
   0  -9   8  733.36   58.66
   0   9  -9  267.60   17.28
   0   9  -9  305.82   27.24
   0   9  -9  381.34   45.42
   0  -9   9  288.31   29.98
   0   9 -10   91.38   22.85
   0   9 -10  150.79   62.84
   0  -9  10   93.88   24.16
   0   9 -11    8.30   26.40
   0  -9  11   13.70   21.24
   0   9 -12  -40.88   27.48
   0   9 -12   20.15   20.02
   0   9 -12   -2.18   16.74
   0   9 -13  -15.09   23.44
   0   9 -13   18.75   17.95
   0   9 -13  -23.33   22.79
   0   9 -14   20.80   32.61
   0   9 -14   52.46   33.14
   0  -9  15   34.18   21.24
   0   9 -16  144.39   22.07
   0   9 -16  230.56   30.34
   0   9 -16  196.91   27.36
   0   8  -1   13.85   18.69
   0  -8   1   -6.57   20.56
   0   8  -2  493.20   25.77
   0  -8   2  670.45   68.17
   0   8  -3  782.50   51.45
   0  -8   3  676.35   48.12
   0   8  -4 1375.70   69.19
   0  -8   4 1312.97  109.70
   0   8  -5 2052.49  116.65
   0   8  -5 2107.63  188.47
   0   8  -5 3161.79  228.73
   0  -8   5 2067.32  235.01
   0   8  -6 1568.64   82.00
   0   8  -6 1569.03   84.00
   0   8  -622537.15 6917.72
   0  -8   6 1486.96  101.87
   0   8  -7 3805.58  196.62
   0   8  -7 3837.87  234.68
   0   8  -7 4178.87  290.84
   0  -8   7 3805.99  333.21
   0   8  -8  332.69   34.01
   0   8  -8  514.56   54.86
   0  -8   8  285.10   27.08
   0   8  -8  335.32   25.27
   0   8  -9  943.58   62.72
   0   8  -9 1000.42   57.76
   0   8  -9 1176.77   85.29
   0  -8   9  970.71   65.59
   0   8 -10 1181.79   61.79
   0   8 -10 1408.19   98.20
   0  -8  10 1173.28   73.37
   0   8 -11  226.61   27.30
   0   8 -11  686.12   66.54
   0   8 -11  223.00   24.29
   0  -8  11  210.37   23.10
   0   8 -12  133.30   23.77
   0   8 -12  171.14   20.31
   0   8 -12  129.14   16.39
   0  -8  12  166.15   17.70
   0   8 -13   -3.61   22.04
   0   8 -13    8.24   21.14
   0  -8  13    0.00   13.95
   0   8 -14  -13.45   30.23
   0  -8  14    2.87   14.46
   0   8 -15   33.64   19.46
   0   8 -15   74.20   26.07
   0  -8  15   33.50   16.48
   0   8 -15   74.45   25.39
   0  -8  16   13.25   15.99
   0   7  -1  603.51   30.88
   0  -7   1  654.23   38.00
   0   7  -2  351.58   25.34
   0  -7   2  270.03   20.10
   0   7  -3  675.66   41.85
   0  -7   3  597.90   46.33
   0   7  -4   85.21   13.22
   0   7  -4   35.25   12.86
   0  -7   4   35.24   13.60
   0   7  -5 1207.46   97.00
   0   7  -5 1164.58   94.32
   0  -7   5 1017.77   77.04
   0   7  -6 3477.15  216.88
   0   7  -6 3540.72  231.38
   0  -7   6 3414.58  309.10
   0   7  -7  882.73   54.87
   0   7  -7  828.09   53.15
   0   7  -7  914.88   59.69
   0  -7   7  802.73   53.70
   0   7  -8 2618.71  164.97
   0   7  -8 3400.73  211.26
   0  -7   8 2487.30  148.57
   0   7  -9  346.82   47.55
   0   7  -9  452.50   61.85
   0  -7   9  315.77   23.40
   0   7 -10  132.81   22.10
   0   7 -10  171.63   33.53
   0   7 -10  146.26   16.75
   0  -7  10  121.59   14.91
   0   7 -11  547.46   30.97
   0   7 -11  624.87   32.76
   0   7 -11  645.24  103.15
   0  -7  11  542.00   47.52
   0  -7  11  563.20   40.87
   0  -7  12    7.02   19.93
   0   7 -12  -11.97   20.08
   0  -7  12   -4.12   11.11
   0  -7  13  194.24   28.92
   0   7 -13  187.19   32.60
   0   7 -13  287.37   38.30
   0  -7  13  206.79   21.08
   0   7 -14   65.75   15.60
   0   7 -14   66.13   21.87
   0  -7  14   83.72   16.23
   0   7 -14   70.87   17.72
   0  -7  14   64.07   27.10
   0   7 -15  169.61   20.72
   0  -7  15  143.78   20.96
   0  -7  15  134.54   34.19
   0  -7  16   89.60   33.80
   0   6  -1  223.65   20.00
   0  -6   1  161.09   13.16
   0   6  -2  507.22   29.54
   0  -6   2  526.06   32.13
   0   6  -3  383.76   24.61
   0  -6   3  339.15   25.07
   0   6  -4  992.12   58.63
   0   6  -4 1044.50   64.42
   0  -6   4  977.74   71.24
   0   6  -5  116.99   15.63
   0   6  -5  118.97   18.47
   0  -6   5   96.89   16.69
   0  -6   6 3756.12  228.52
   0   6  -6 4366.37  252.81
   0   6  -6 4073.09  259.61
   0   6  -6 4185.40  294.37
   0   6  -7 2012.88  193.95
   0   6  -7 1845.31  181.04
   0   6  -7 2731.78  580.01
   0  -6   7 1772.97  138.87
   0   6  -8   62.11   28.75
   0  -6   8   54.46   30.29
   0  -6   8   49.85   16.66
   0   6  -8   42.89   29.04
   0   6  -9 2161.20  131.05
   0   6  -9 2327.85  175.99
   0   6  -9 2189.01  146.74
   0  -6   9 2048.40  145.85
   0  -6   9 2184.44  110.77
   0   6 -10 1050.92   59.93
   0  -6  10 1012.05   79.30
   0  -6  10 1045.50   59.62
   0   6 -10 1109.91   50.53
   0   6 -10 1105.66   69.36
   0   6 -11   29.11   19.45
   0   6 -11   56.40   18.98
   0  -6  11   47.02   12.24
   0  -6  11   53.55   16.04
   0   6 -12  240.27   25.45
   0  -6  12  203.51   23.57
   0  -6  12  230.20   26.92
   0   6 -13  145.80   26.88
   0   6 -13  148.01   24.48
   0   6 -13  141.37   18.37
   0  -6  13  119.51   18.56
   0  -6  13  100.75   27.88
   0  -6  14  235.47   34.54
   0   6 -14  346.86   22.50
   0  -6  14  294.41   32.18
   0  -6  15  122.27   20.34
   0  -6  15  107.95   26.72
   0   6 -16  119.50   32.99
   0   6 -16  150.90   21.08
   0  -6  16  107.00   21.11
   0   5  -1  278.98   21.01
   0  -5   1  210.80   17.22
   0   5  -2  277.56   20.11
   0  -5   2  241.78   17.59
   0   5  -3  475.60   33.51
   0  -5   3  446.51   30.67
   0   5  -4 2308.27  131.33
   0   5  -4 2273.08  152.94
   0  -5   4 2161.15  143.64
   0   5  -5   93.94   16.74
   0   5  -5   99.97   19.53
   0  -5   5   95.51   17.29
   0   5  -6   52.62   12.74
   0   5  -6   61.38   17.54
   0  -5   6   62.75   13.11
   0  -5   6   51.85   17.66
   0   5  -6   56.85   20.68
   0   5  -7 1993.15  118.09
   0  -5   7 1787.44  113.71
   0  -5   7 1872.56  103.12
   0   5  -8 4768.81  324.65
   0  -5   8 4526.40  265.01
   0  -5   8 4399.72  242.77
   0   5  -9   67.02   18.63
   0   5  -9   51.93   12.69
   0  -5   9   66.70   10.77
   0  -5   9   41.89   20.18
   0   5  -9   30.22   16.83
   0   5 -10  686.15   37.22
   0   5 -10  781.48   63.20
   0  -5  10  683.50   37.58
   0   5 -10  707.50   38.32
   0  -5  10  689.55   40.99
   0   5 -11  172.50   25.06
   0  -5  11   93.03   14.92
   0  -5  11  122.37   20.49
   0   5 -12   28.56   17.56
   0   5 -12   79.42   14.56
   0   5 -12 2487.22  737.35
   0  -5  12   64.32   15.33
   0  -5  12   48.50   14.58
   0   5 -13  319.22   29.53
   0   5 -13  410.63   23.17
   0  -5  13  328.72   28.11
   0   5 -14  176.75   26.26
   0  -5  14  117.15   23.68
   0  -5  14  107.12   17.81
   0   5 -15    0.40   26.95
   0   5 -15   56.40   16.10
   0  -5  15   30.62    9.98
   0  -5  15   38.38   22.24
   0   5 -16   12.62   22.19
   0  -5  16   10.23   15.08
   0  -5  16   -9.34   31.14
   0  -4   1  318.09   22.28
   0  -4   2  355.68   22.77
   0   4  -3 4479.22  349.03
   0   4  -3 4406.19  293.32
   0  -4   3 4152.27  295.09
   0   4  -4  170.50   13.59
   0   4  -4  128.29   16.25
   0  -4   4  148.62   14.95
   0   4  -5  397.35   63.41
   0   4  -5  411.80   66.04
   0  -4   5  313.59   27.39
   0  -4   5  292.39   34.72
   0   4  -6  367.79   38.34
   0   4  -6  341.42   25.55
   0  -4   6  340.92   22.99
   0  -4   6  301.22   26.80
   0   4  -7  173.35   20.65
   0   4  -7  151.44   19.75
   0  -4   7  157.93   14.95
   0  -4   7  163.33   13.48
   0   4  -8 3367.28  195.26
   0  -4   8 3281.76  182.47
   0  -4   8 3166.26  178.35
   0   4  -9    9.70   16.25
   0   4  -9  -24.96    9.28
   0   4  -9  -46.94   15.78
   0  -4   9   -8.07    8.75
   0  -4   9  -11.49   11.90
   0   4 -10   84.95   17.91
   0   4 -10  106.76   13.03
   0   4 -10  140.11   21.79
   0  -4  10  125.09   11.30
   0  -4  10   81.54   20.15
   0  -4  11 1524.77  123.76
   0  -4  11 1556.25   91.50
   0   4 -11 1746.17   75.54
   0   4 -11 1644.53  105.62
   0   4 -11 1793.71  152.31
   0   4 -12  268.75   27.12
   0   4 -12  297.48   16.24
   0  -4  12  261.21   23.94
   0  -4  12  298.18   27.32
   0   4 -13  547.72   43.15
   0   4 -13  624.03   63.11
   0  -4  13  471.77   47.09
   0  -4  13  550.21   40.09
   0   4 -14  342.02   31.17
   0  -4  14  297.55   28.81
   0   4 -14  365.43   29.74
   0  -4  14  285.92   32.45
   0   4 -15  505.36   57.25
   0  -4  15  480.84   37.10
   0  -4  15  500.72   46.15
   0  -4  16   52.69   19.84
   0   4 -16   27.92   31.53
   0  -3   3 2500.15  148.40
   0   3  -4  709.47  153.41
   0   3  -4  733.68  198.48
   0  -3   4  284.70   50.83
   0  -3   4  381.28   94.91
   0   3  -5   75.29   15.03
   0   3  -5   53.09   11.23
   0  -3   5   80.33    9.01
   0  -3   5   67.11    9.57
   0   3  -6  585.65  148.12
   0   3  -6  349.70   35.97
   0  -3   6  269.02   17.16
   0  -3   6  271.60   19.07
   0   3  -6  354.81   22.66
   0   3  -7  224.63   28.07
   0   3  -7  274.55  107.46
   0   3  -7  258.89   31.62
   0  -3   7  213.61   20.81
   0  -3   7  186.49   17.29
   0   3  -8 1222.16   63.48
   0   3  -8 1069.30   75.33
   0  -3   8 1028.21   50.24
   0  -3   8 1091.01   59.25
   0   3  -9 2200.95  129.79
   0   3  -9 2091.09   96.25
   0   3  -9 2469.79  163.15
   0  -3   9 2111.56  109.24
   0  -3   9 2106.51  119.50
   0   3 -10  663.04   48.27
   0   3 -10  541.87   24.15
   0   3 -10  624.85   50.94
   0  -3  10  552.84   38.03
   0  -3  10  627.50   38.31
   0   3 -11  403.15   28.61
   0   3 -11  419.57   20.01
   0   3 -11  404.51   33.71
   0  -3  11  395.66   29.64
   0  -3  11  379.31   27.63
   0   3 -12 1514.74  103.30
   0  -3  12 1376.85   98.14
   0  -3  12 1443.65   87.52
   0   3 -12 1464.25   96.64
   0   3 -13   33.32   25.39
   0   3 -13  656.71  147.91
   0  -3  13   50.94   14.78
   0  -3  13    6.29   23.00
   0  -3  14  132.81   18.40
   0  -3  14  162.68   29.95
   0  -3  15  935.08   91.99
   0  -3  15  858.48   84.03
   0   3 -16   41.90   23.85
   0  -3  16   59.62   17.82
   0  -3  16  -20.18   24.19
   0   2  -4  445.36   31.15
   0  -2   4  403.21   22.24
   0  -2   4  439.84   24.57
   0  -2   5  338.69   20.92
   0   2  -5  361.32   30.75
   0  -2   5  351.57   22.00
   0  -2   6   16.48   14.07
   0   2  -6   53.95   17.24
   0   2  -6   18.28    7.13
   0   2  -6   64.32   29.93
   0   2  -7  200.22   17.64
   0   2  -7  179.39   11.87
   0   2  -7  238.02   23.10
   0  -2   7  198.99   15.90
   0  -2   8 1555.46   80.81
   0   2  -8 1696.93   79.78
   0   2  -8 1453.11   76.21
   0   2  -9   62.68   17.83
   0   2  -9   -1.64    4.10
   0   2  -9   20.73   17.66
   0  -2   9   37.44   18.52
   0  -2  10  427.52   34.92
   0   2 -10  521.17   46.26
   0   2 -10  532.42   42.45
   0   2 -11  793.57   82.19
   0   2 -11  928.34   87.10
   0  -2  11  756.15   51.46
   0  -2  12  543.89   34.93
   0  -2  13  219.10   28.25
   0   2 -14 1859.88  151.96
   0  -2  14 1627.92  178.19
   0  -2  15    4.80   28.12
   0  -2  16   17.62   22.73
   0  -2  16  -20.53   29.32
   0  -1   4  641.91   37.91
   0   1  -5  662.04   39.03
   0  -1   5  617.29   36.51
   0  -1   5  837.48  370.17
   0   1  -6  286.47   17.92
   0   1  -6  273.96   23.92
   0  -1   6  222.58   18.19
   0  -1   6  225.23   27.10
   0   1  -7  164.50   19.80
   0   1  -7  165.77   22.85
   0  -1   7  131.71   23.50
   0  -1   7  235.26   31.29
   0   1  -8   -9.54   17.60
   0   1  -8    1.85   11.12
   0  -1   8   -0.13   12.76
   0  -1   8   18.62   14.07
   0   1  -9 1910.48  107.23
   0   1  -9 1893.90  132.69
   0  -1   9 1884.33  114.54
   0  -1   9 1757.16  107.09
   0   1 -10  199.92   19.91
   0  -1  10  160.75   26.53
   0  -1  10  127.77   19.44
   0  -1  11 1401.27   83.89
   0   1 -12  288.66   23.33
   0  -1  12  288.40   31.19
   0  -1  12  284.50   26.52
   0  -1  13  343.40   28.14
   0  -1  13  393.16   34.43
   0  -1  14   16.00   19.46
   0  -1  15   -0.67   22.66
   0   0   3 7425.82  795.53
   0   0   4 2319.72  182.43
   0   0  -4 2548.90  143.47
   0   0   4 2536.62  233.73
   0   0  -5  537.29   38.01
   0   0   5  447.80   27.18
   0   0   5  557.60   51.56
   0   0  -5  549.80   31.34
   0   0   6 2663.99  159.76
   0   0   6 3307.36  244.93
   0   0  -6 2961.89  139.15
   0   0  -6 2851.04  167.74
   0   0   7 1732.39   98.07
   0   0  -7 1903.29   87.27
   0   0  -8  110.32   15.79
   0   0   8   88.54   18.46
   0   0   9 1606.23   91.02
   0   0   9 1751.89  154.98
   0   0  -9 1647.63   77.65
   0   0  10 1198.58   70.78
   0   0  10 1333.00   82.41
   0   0 -10 1182.37   51.35
   0   0  11  332.71   28.66
   0   0  12  627.04   41.95
   0   0  12  623.76   49.83
   0   0  13  -35.20   27.30
   0   0  13  -41.79   20.42
   0   0  14  610.77   57.32
   0   0  14  625.83   42.35
   0   0  15 1049.77   99.82
   0   0  15 1046.07   82.32
   0   0  16   41.40   23.07
   0   0  16   54.97   30.63
   0   1   3 3641.36  251.15
   0   1   4 9138.10  632.36
   0   1   4 8795.49  388.02
   0   1   4 9143.15  632.42
   0   1   5 2027.82  148.24
   0   1   5 2049.85  151.19
   0   1   6 1179.75   64.55
   0   1   6 1294.19   73.31
   0   1   7 1802.78  125.71
   0   1   7 6071.64  791.92
   0   1   8   71.95   19.31
   0   1   8  127.71   19.06
   0   1   9  438.57   31.34
   0   1   9  527.77   49.48
   0   1  11   62.81   21.30
   0   1  12 1247.52   66.48
   0   1  13 1175.16   82.43
   0   1  14 1929.24  108.85
   0   1  14 1606.70  157.10
   0   1  14 1770.56  146.70
   0   1  15   20.18   26.95
   0   1  15   -2.99   28.11
   0   1  16  725.63   61.12
   0   2   2 6106.41  347.02
   0   2   5 3235.78  188.08
   0   2   5 3316.01  161.86
   0   2   5 3251.29  152.18
   0   2   6 1372.48   77.68
   0   2   6 1355.17   78.46
   0   2   6 1201.84   53.06
   0   2   7  811.78   45.74
   0   2   7  905.44   43.20
   0   2   8  265.81   24.73
   0   2   8  229.82   27.95
   0   2   9   93.22   18.05
   0   2   9  108.28   29.52
   0   2  10   23.47   18.18
   0   2  10   15.56   21.15
   0   2  11  110.38   21.16
   0   2  12  109.47   21.20
   0   2  12   74.56   25.35
   0   2  13  115.53   21.95
   0   2  13  134.96   27.38
   0   2  13  162.42   24.18
   0   2  14  205.35   30.73
   0   2  14  179.02   34.27
   0   2  14  204.90   31.86
   0   2  15  426.98   44.70
   0   2  15  352.98   48.69
   0   3   0 5340.66  355.01
   0   3   1 4696.15  254.44
   0   3   2  282.71   17.01
   0   3   3 4556.10  233.56
   0   3   4 7726.76  342.56
   0   3   4 7490.45  471.11
   0   3   5 8049.10  459.29
   0   3   5 8129.86  344.05
   0   3   6 7002.65  307.12
   0   3   6 6905.42  316.25
   0   3   6 6470.66  309.47
   0   3   7  310.89   17.10
   0   3   7  290.98   22.41
   0   3   7  285.11   15.53
   0   3   7  306.95   22.54
   0   3   8  407.09   30.99
   0   3   8  393.30   24.32
   0   3   8  379.78   18.10
   0   3   8  397.35   29.58
   0   3   9  271.97   27.74
   0   3   9  254.88   23.22
   0   3   9  262.06   31.53
   0   3  10   21.60   13.82
   0   3  10   23.66   18.22
   0   3  10   72.88   25.45
   0   3  11  352.36   26.78
   0   3  11  369.46   35.14
   0   3  11  413.01   45.63
   0   3  12   -3.10   21.70
   0   3  12   20.14   18.24
   0   3  12  -25.20   27.08
   0   3  13  444.17   41.04
   0   3  14  217.39   42.95
   0   3  14  186.95   35.07
   0   3  15  177.20   33.61
   0   4   0 3510.50  186.82
   0  -4   0 3369.90  173.47
   0   4   111295.27  648.22
   0  -4  -111124.32  535.48
   0   4   2 1330.11   69.50
   0   4   3 6893.63  315.51
   0   4   419251.40  799.52
   0   4   419125.53 1149.97
   0   4   5 5078.92  214.53
   0   4   5 4850.99  282.42
   0   4   6  -10.69   13.40
   0   4   6   19.41   12.53
   0   4   6   12.77   16.55
   0   4   7 3748.10  174.58
   0   4   7 3622.38  177.47
   0   4   7 3454.68  163.45
   0   4   7 3801.99  157.92
   0   4   8 1426.56   64.79
   0   4   8 1386.95   62.89
   0   4   8 1356.52   69.43
   0   4   8 1540.52   62.95
   0   4   9 1015.51   54.57
   0   4   9  962.06   67.73
   0   4   9  896.73   42.35
   0   4  10  202.31   23.20
   0   4  10  173.99   26.34
   0   4  10  206.78   26.81
   0   4  11   -9.72   20.52
   0   4  11  -10.06   16.45
   0   4  11   33.45   33.19
   0   4  12   73.91   23.69
   0   4  12   61.71   23.57
   0   4  12   54.78   33.27
   0   4  13   46.73   18.75
   0   4  13   36.57   29.04
   0   4  14  336.50   35.10
   0   5   0  178.04   17.27
   0   5   1 2896.85  135.04
   0  -5  -1 2705.78  130.63
   0   5   2 2667.68  131.69
   0   5   3 6568.47  258.39
   0   5   4 5457.32  204.38
   0   5   5 3058.82  173.49
   0   5   5 3115.13  131.27
   0   5   6  562.33   33.24
   0   5   6  549.95   35.19
   0   5   7   -3.12   21.98
   0   5   7   10.98   19.93
   0   5   7   15.40   10.96
   0   5   8 2605.56  127.81
   0   5   8 2627.11  118.58
   0   5   8 2521.38  123.32
   0   5   8 2693.22  119.35
   0   5   9  583.33   34.59
   0   5   9  588.23   37.84
   0   5   9  543.60   28.89
   0   5   9  647.44  112.89
   0   5  10  183.47   26.23
   0   5  10  209.98   26.82
   0   5  10  234.55   32.75
   0   5  11   76.73   26.71
   0   5  11   91.35   42.97
   0   5  12  285.18   27.63
   0   5  12  249.95   33.49
   0   5  13   43.64   26.18
   0   5  13    7.77   30.56
   0   5  14   55.57   26.01
   0   5  14   21.59   36.29
   0   6   0 1597.26   79.91
   0  -6   0 1510.05   93.30
   0   6   1 1419.79   73.28
   0  -6  -1 1440.88   73.79
   0   6   2 1374.17   67.81
   0   6   3 7012.86  415.29
   0   6   3 6834.47  332.81
   0   6   4   23.36   15.25
   0   6   4   13.12   19.00
   0   6   5  465.72   26.07
   0   6   5  422.06   31.29
   0   6   6 2806.62  115.13
   0   6   6 2936.89  166.51
   0   6   7  450.59   27.28
   0   6   7  431.18   30.13
   0   6   8  205.89   17.71
   0   6   8  219.12   20.00
   0   6   8  187.52   25.78
   0   6   9 1507.19  101.83
   0   6   9 1721.46   98.15
   0   6   9 1554.31   82.60
   0   6  10   25.92   28.27
   0   6  10   57.09   23.25
   0   6  10   27.13   22.30
   0   6  10   39.94   10.09
   0   6  11   61.94   19.33
   0   6  11   25.50   26.31
   0   6  11   26.07   32.52
   0   6  12  136.57   30.57
   0   6  13  -21.50   34.99
   0   7   0 1365.16   59.14
   0  -7   0 1395.25   89.63
   0   7   1 2313.05  118.06
   0  -7  -1 2328.93  131.25
   0   7   2  407.27   25.82
   0   7   2  593.42   42.39
   0   7   3   94.76   17.13
   0   7   3  395.82   65.41
   0   7   4 3717.95  135.68
   0   7   4 4034.12  234.22
   0   7   5   41.31   21.82
   0   7   5   24.95   18.06
   0   7   6  475.48   31.40
   0   7   7 3394.10  173.44
   0   7   7 3647.06  188.96
   0   7   8  746.71   46.07
   0   7   8  747.93   35.24
   0   7   8  846.15   62.65
   0   7   9 1168.78   74.70
   0   7   9 1204.18   61.58
   0   7  10  280.06   33.18
   0   7  10  234.65   33.30
   0   7  11   38.63   34.47
   0   7  11   38.27    9.60
   0   7  11   68.86   40.92
   0   7  12  118.52   32.85
   0   7  13   51.44   34.71
   0   8   0  108.46   21.36
   0  -8   0   99.82   21.20
   0   8   1  270.06   25.13
   0   8   1  377.13   48.27
   0  -8  -1  215.83   20.31
   0   8   2  272.91   24.96
   0   8   2  296.28   31.38
   0   8   3  488.67   30.06
   0   8   3  534.77   36.24
   0   8   4 1084.33   60.12
   0   8   4 1283.32   78.32
   0   8   5 2356.82  119.16
   0   8   5 2948.11  214.12
   0   8   6  165.75   23.61
   0   8   7  680.35   47.33
   0   8   7  732.12   46.23
   0   8   8 2388.43  142.65
   0   8   8 2454.53  132.88
   0   8   8 2456.44  165.29
   0   8   9  399.97   41.02
   0   8   9  384.38   36.41
   0   8  10  393.26   35.90
   0   8  10  412.85   40.26
   0   8  10  402.00   44.58
   0   8  11  793.38   68.60
   0   8  11  774.81   67.10
   0   8  11  693.31   57.87
   0   8  11  846.57   68.54
   0   8  12   32.24   31.01
   0   8  12   77.85   29.27
   0   8  12   43.16   36.32
   0   9   0 1211.76   66.14
   0   9   0 1404.29   84.25
   0  -9   0 1132.68   59.96
   0   9   1  226.25   23.86
   0   9   1  189.71   34.36
   0  -9  -1  188.02   26.49
   0   9   2   29.51   19.95
   0   9   2   15.49   27.18
   0   9   3  199.59   28.64
   0   9   3  178.99   25.84
   0   9   4 1102.36   65.84
   0   9   4 1061.68   66.58
   0   9   5  429.78   32.55
   0   9   6 1313.17   84.03
   0   9   7 1389.50   81.47
   0   9   7 1385.26   72.59
   0   9   8  137.58   22.50
   0   9   8  136.36   30.81
   0   9   9 1028.57   76.52
   0   9   9  929.44   82.91
   0   9  10  176.27   37.30
   0   9  10   98.22   37.12
   0   9  11  292.32   29.17
   0  10   0  427.07   38.53
   0  10   0  449.07   55.67
   0 -10   0  344.11   34.96
   0  10   1 2231.25  128.46
   0 -10  -1 1827.06  106.22
   0  10   2   97.93   21.75
   0  10   3  -12.59   21.35
   0  10   3   10.52   22.28
   0  10   4  263.60   33.31
   0  10   4  286.41   35.00
   0  10   5  165.10   34.76
   0  10   6  -37.87   27.13
   0  10   7  181.01   31.78
   0  10   7  232.97   24.37
   0  10   9   36.32   33.73
   0  10  10  656.23   63.71
   0  10  10  739.67   65.18
   0  10  10  562.37   77.35
   0  11   0 1303.30   82.76
   0  11   0 1576.45   90.71
   0 -11   0 1297.80   76.69
   0  11   1   -4.85   23.82
   0  11   2  446.54   39.37
   0  11   2  502.26   45.15
   0  11   3  154.32   29.62
   0  11   3  134.86   33.58
   0  11   4   48.13   25.65
   0  11   5   -7.32   28.99
   0  11   6  -13.79   25.37
   0  11   6   45.61   18.27
   0  11   7   76.86   30.44
   0  11   7  118.54   23.24
   0  11   9  215.63   50.14
   0  12   0  478.22   39.73
   0  12   0  572.14   57.11
   0 -12   0  425.37   30.29
   0  12   1 1165.75   96.04
   0  12   1 1392.55   92.56
   0  12   2  172.97   31.86
   0  12   2  200.37   37.39
   0  12   3  164.59   33.51
   0  12   3  126.40   38.16
   0  12   6  112.21   34.10
   0  12   6  115.11   29.44
   0  12   7   43.09   18.47
   0  13   0  -13.68   16.86
   0  13   1  584.33   55.82
   0  13   1  736.92   71.35
   0  13   2   52.06   34.89
   0  13   2  122.24   41.25
   0  13   3  684.59   48.74
   0  13   5   28.75   30.27
   0  13   5    2.64   22.23
   0  13   6   71.27   38.12
   0  13   6   61.94   26.65
   0  14   1  813.24   70.62
   0  14   1  975.21   77.05
   0  14   2  446.62   46.96
   0  14   2  487.33   49.55
   0  14   3  -20.21   30.46
   0  14   4  125.31   31.96
   0  14   5   47.81   29.05
   0  15   0 1083.40  103.79
   0  15   1  252.13   46.01
   0  15   3  542.37   65.65
   0  15   3  551.57   62.68
   0  16   0   82.83   46.52
   1 -16   1  151.28   37.46
   1 -16   2    2.14   25.03
  -1  16  -3   50.12   33.00
  -1  16  -3   49.22   33.52
  -1  16  -4    3.41   29.19
  -1  16  -4  -24.34   35.85
  -1  16  -5    1.36   29.47
  -1  16  -5  -30.42   30.42
  -1  16  -6   12.66   26.40
  -1  16  -6   17.32   35.55
   1 -16   7   51.17   34.20
  -1  16  -7   54.14   44.45
  -1  16  -7   68.68   35.58
   1 -16   8   58.78   30.13
  -1  16  -8   85.43   36.38
  -1  16  -8   53.67   37.48
   1 -16   9   17.63   42.66
  -1  16  -9   76.33   30.80
   1 -15   1  451.38   42.55
   1 -15   2  -16.03   23.92
  -1  15  -3  -21.78   32.20
  -1  15  -3   -0.53   32.28
  -1  15  -4  156.64   37.12
  -1  15  -4  239.15   35.96
   1 -15   5  105.41   27.59
  -1  15  -5   71.61   24.05
  -1  15  -5   88.92   27.36
   1 -15   6   81.96   32.65
  -1  15  -6   22.07   31.28
  -1  15  -6    2.02   24.82
  -1  15  -6   21.89   26.22
   1 -15   7   62.83   29.37
  -1  15  -7   38.48   32.67
  -1  15  -7  135.98   29.16
   1 -15   8   36.70   24.65
  -1  15  -8   38.49   33.36
  -1  15  -8   34.63   41.26
  -1  15  -8   21.15   25.46
   1 -15   9    5.94   22.66
  -1  15  -9  -20.57   32.61
  -1  15  -9   30.65   19.80
  -1  15  -9  -43.71   28.32
   1 -15  10   51.76   26.89
  -1  15 -10   42.82   27.73
  -1  15 -10  -41.22   32.65
  -1  15 -10    6.01   20.50
   1 -15  11   41.56   38.07
  -1  15 -11   55.53   34.06
  -1  15 -11   15.42   29.74
  -1  15 -11   65.64   23.93
  -1  14  -1  234.78   37.67
  -1  14  -1  282.25   19.24
  -1  14  -3  716.68   66.39
  -1  14  -3  913.66   59.43
   1 -14   4   88.12   20.58
  -1  14  -4  108.13   27.58
  -1  14  -4  171.71   33.27
   1 -14   5  780.68   74.30
  -1  14  -5  786.30   62.75
  -1  14  -5  938.94   59.04
   1 -14   6   53.23   28.60
  -1  14  -6   18.16   25.21
  -1  14  -6   19.60   34.07
  -1  14  -6   23.58   18.73
   1 -14   7  109.69   24.12
  -1  14  -7  139.93   33.57
  -1  14  -7  133.39   32.51
  -1  14  -7  179.06   30.47
   1 -14   8   29.18   22.94
  -1  14  -8   52.40   26.81
  -1  14  -8   40.60   35.30
  -1  14  -8   57.57   30.28
   1 -14   9   -7.17   22.05
  -1  14  -9  -15.49   29.48
  -1  14  -9   38.37   28.06
   1 -14  10   15.37   24.00
  -1  14 -10   -3.14   26.49
  -1  14 -10   32.24   33.61
  -1  14 -10    9.92   30.30
  -1  14 -11  103.78   26.40
  -1  14 -11  116.72   34.39
  -1  14 -11  146.64   26.44
   1 -14  12   50.38   36.52
   1 -13   1  611.69   55.11
  -1  13  -2  563.00   48.22
  -1  13  -2  740.97   56.45
   1 -13   3  816.65   48.60
  -1  13  -3  886.98   67.15
  -1  13  -3 1172.43  122.79
   1 -13   4  660.66   44.20
  -1  13  -4  653.11   59.07
  -1  13  -4  709.85   61.52
   1 -13   5   20.24   25.33
  -1  13  -5   12.25   18.38
   1 -13   6  142.99   28.80
  -1  13  -6   99.49   24.84
  -1  13  -6  129.32   30.64
   1 -13   7   99.41   26.77
  -1  13  -7   38.65   27.12
  -1  13  -7   40.37   27.73
   1 -13   8  193.35   33.48
  -1  13  -8  153.22   27.18
  -1  13  -8  159.53   33.41
  -1  13  -8  215.62   29.52
   1 -13   9   -6.51   22.92
  -1  13  -9   17.60   25.10
  -1  13  -9   -9.30   29.00
  -1  13  -9    1.96   23.36
   1 -13  10   49.78   24.89
  -1  13 -10   13.72   22.50
  -1  13 -10   11.52   25.51
  -1  13 -10   35.66   23.90
  -1  13 -11    4.83   25.82
  -1  13 -11   -4.54   31.20
  -1  13 -11   19.89   17.67
   1 -13  12  113.82   29.37
  -1  13 -12  111.46   30.01
   1 -13  13  418.17   61.23
  -1  13 -13  427.17   53.76
   1 -12   1  659.31   50.88
  -1  12  -2  722.65   56.54
  -1  12  -2  801.33   57.05
   1 -12   3   52.57   25.59
  -1  12  -3   29.38   32.26
  -1  12  -3   46.57   32.68
   1 -12   4  917.79   59.53
  -1  12  -4  925.93   56.31
  -1  12  -4 1193.73   83.55
   1 -12   5  316.99   29.81
  -1  12  -5  303.86   25.23
   1 -12   6   74.58   25.27
  -1  12  -6   57.64   22.57
  -1  12  -6   91.81   29.52
   1 -12   7  238.80   34.77
  -1  12  -7  224.59   29.38
  -1  12  -7  249.46   30.32
   1 -12   8    7.64   23.33
  -1  12  -8   48.40   15.82
  -1  12  -8   29.44   19.31
  -1  12  -8   63.68   35.89
   1 -12   9   45.03   18.37
  -1  12  -9    9.04   20.01
  -1  12  -9    7.28   24.59
  -1  12  -9    1.70   21.66
   1 -12  10   51.03   20.63
  -1  12 -10   31.57   18.47
  -1  12 -10   22.57   26.01
  -1  12 -10   17.11   22.73
   1 -12  11   51.88   16.53
  -1  12 -11   73.30   22.31
  -1  12 -11   41.87   29.07
  -1  12 -11   43.59   15.97
   1 -12  12  147.40   27.19
  -1  12 -12  103.14   33.61
   1 -12  13    5.13   17.29
  -1  12 -13    7.15   25.30
   1 -12  14  112.15   28.21
  -1  12 -14  182.68   36.95
   1 -11   1   80.85   18.66
   1 -11   2  368.12   30.66
  -1  11  -2  363.60   36.43
  -1  11  -2  452.01   46.00
   1 -11   3  592.78   39.62
  -1  11  -3  594.41   41.69
  -1  11  -3  712.83   57.84
   1 -11   4  194.22   23.30
  -1  11  -4  193.82   28.62
  -1  11  -4  286.59   34.63
   1 -11   5  275.61   29.30
  -1  11  -5  290.72   23.90
  -1  11  -5  417.26   38.21
   1 -11   6  813.72   75.62
  -1  11  -6  872.51   52.56
  -1  11  -6  745.29   44.23
   1 -11   7  110.55   18.80
  -1  11  -7   62.18   21.14
  -1  11  -7   59.90   17.41
   1 -11   8   49.52   16.28
  -1  11  -8   66.42   22.97
  -1  11  -8  117.67   34.97
   1 -11   9  142.35   21.98
  -1  11  -9  152.25   19.56
  -1  11  -9  143.34   18.48
  -1  11  -9  138.30   22.71
   1 -11  10   10.22   13.21
  -1  11 -10   -9.27   17.29
  -1  11 -10    8.27   22.20
  -1  11 -10   42.06   19.72
   1 -11  11  -26.93   13.74
  -1  11 -11   11.93   22.75
  -1  11 -11   11.71   27.56
  -1  11 -11   18.20   18.07
   1 -11  12  -18.84   26.13
   1 -11  13   48.40   21.91
   1 -11  14   81.06   25.08
  -1  11 -14  177.30   32.73
   1 -11  15   57.45   19.24
  -1  11 -15   31.34   35.83
  -1  11 -15   29.31   23.96
  -1  10  -1 1498.31   84.01
  -1  10  -1 1622.65  103.90
   1 -10   2  107.86   20.85
  -1  10  -2  111.38   23.88
  -1  10  -2  115.12   26.40
   1 -10   3  509.79   33.23
  -1  10  -3  507.64   35.68
  -1  10  -3  662.57   43.00
   1 -10   4  401.34   29.06
  -1  10  -4  423.93   31.42
  -1  10  -4  426.15   35.68
   1 -10   5   42.04   21.85
  -1  10  -5   77.87   21.18
  -1  10  -5  163.11   41.15
   1 -10   6  599.66   46.52
  -1  10  -6  491.83   35.28
  -1  10  -6  457.29   40.11
   1 -10   7  606.63   45.44
  -1  10  -7  583.59   36.35
  -1  10  -7  603.32   38.52
   1 -10   8  289.62   25.14
  -1  10  -8  193.38   40.32
  -1  10  -8  127.64   34.95
   1 -10   9  506.95   38.54
  -1  10  -9  549.85   33.70
  -1  10  -9  468.06   33.92
  -1  10  -9  559.30   36.26
   1 -10  10   -0.68   17.64
  -1  10 -10    7.20   14.96
  -1  10 -10  109.81   77.69
  -1  10 -11  -25.44   21.73
  -1  10 -11   11.00   10.73
  -1  10 -12   88.34   28.22
  -1  10 -12   68.99   24.71
  -1  10 -13   37.77   32.04
  -1  10 -13   58.81   23.44
   1 -10  14   28.59   19.47
  -1  10 -14   38.43   37.21
  -1  10 -14    1.60   15.71
   1 -10  15   13.67   19.62
   1  -9   1  -14.05   19.10
  -1   9  -1    4.15   18.83
  -1   9  -1   -9.85   22.23
   1  -9   2  293.18   28.44
  -1   9  -2  312.50   33.87
  -1   9  -2  385.19   32.89
   1  -9   3   17.29   16.17
  -1   9  -3   19.41   21.61
  -1   9  -3   39.93   23.86
   1  -9   4  690.52   44.55
  -1   9  -4  724.47   40.43
  -1   9  -4  839.16   52.66
   1  -9   5 1296.83   80.65
  -1   9  -5 1328.89   77.91
  -1   9  -5 1584.77  104.18
   1  -9   6  128.59   17.27
  -1   9  -6  115.11   18.07
  -1   9  -6  107.90   20.26
   1  -9   7 1757.54  100.89
  -1   9  -7 1983.94  106.25
  -1   9  -7 1874.34  105.26
  -1   9  -7 2210.72  121.73
   1  -9   8  645.71   47.14
  -1   9  -8  653.04   38.22
  -1   9  -8  636.68   46.16
  -1   9  -8  693.70   47.95
   1  -9   9   15.39   16.22
  -1   9  -9    4.57   14.12
  -1   9  -9   32.73   20.58
  -1   9  -9   11.86   17.07
   1  -9  10  440.78   41.22
  -1   9 -10  499.18   34.08
  -1   9 -10  488.07   35.16
  -1   9 -10  578.32   29.58
   1  -9  11    4.66   16.73
  -1   9 -11   -7.53   21.21
   1  -9  12   32.05   18.76
  -1   9 -12   -3.27   28.98
  -1   9 -12  -18.44   18.99
   1  -9  13   15.19   17.92
  -1   9 -13   66.57   25.44
  -1   9 -13   48.21   19.23
   1  -9  14    4.65   17.36
  -1   9 -14   22.77   23.98
  -1   9 -14  -16.56   30.97
  -1   9 -14   17.51   17.64
   1  -9  15   14.21   16.95
  -1   9 -15   57.23   35.46
  -1   9 -15    1.89   21.88
  -1   9 -16    8.05   17.30
  -1   9 -16   36.75   21.17
  -1   9 -16   95.38   36.89
   1  -8   1 1351.85   75.10
  -1   8  -1 1323.80   79.84
  -1   8  -1 1526.41  100.71
   1  -8   2 1648.39   89.74
  -1   8  -2 1706.45  103.41
  -1   8  -2 1996.55  111.96
   1  -8   3  391.65   33.80
  -1   8  -3  346.65   24.58
  -1   8  -3  653.14  129.11
   1  -8   4  527.36   30.67
  -1   8  -4  537.54   28.65
   1  -8   5 3905.82  256.96
  -1   8  -5 4096.95  236.78
   1  -8   6 2222.66  154.33
  -1   8  -6 2425.96  126.31
  -1   8  -6 2410.18  129.71
   1  -8   7   69.52   17.69
  -1   8  -7   67.88   17.25
  -1   8  -7   40.47    9.70
   1  -8   8 1400.95  123.85
  -1   8  -8 1505.35   81.47
  -1   8  -8 1467.33   72.05
  -1   8  -8 1579.37   60.33
   1  -8   9 1424.56  111.90
  -1   8  -9 1485.26   86.37
  -1   8  -9 1429.73   76.08
  -1   8  -9 1461.10   75.19
   1  -8  10  440.65   40.01
  -1   8 -10  495.06   30.01
   1  -8  11   10.33   17.49
  -1   8 -11   -5.56   22.26
  -1   8 -11   -9.11   19.31
  -1   8 -12   70.63   22.38
  -1   8 -12   77.36   37.34
  -1   8 -13   34.86   21.05
  -1   8 -13    0.40   28.14
  -1   8 -13   13.70   19.42
   1  -8  14   20.86   14.55
  -1   8 -14   30.66   20.98
  -1   8 -14  -19.11   30.20
  -1   8 -15   22.40   25.47
  -1   8 -15   39.75   17.83
  -1   8 -15   48.24   30.60
  -1   8 -16   97.80   35.63
  -1   8 -16  150.57   35.87
   1  -7   1 1070.34   62.38
  -1   7  -1 1094.78   65.06
  -1   7  -1 1234.69   79.24
   1  -7   2  211.76   28.43
  -1   7  -2  238.45   27.30
  -1   7  -2  271.93   22.06
   1  -7   3 3847.46  238.10
  -1   7  -3 4368.34  279.83
  -1   7  -3 3983.77  237.22
  -1   7  -4 5813.60  326.57
   1  -7   4 5651.18  381.69
   1  -7   5 2090.50  131.55
  -1   7  -5 2241.35  122.47
  -1   7  -5 2328.11  173.50
   1  -7   6 1562.66  125.43
  -1   7  -6 1713.04   97.69
  -1   7  -6 1625.29   99.51
   1  -7   7 2844.91  205.49
  -1   7  -7 2954.12  176.21
  -1   7  -7 3036.55  181.37
  -1   7  -7 3097.59  120.11
   1  -7   8   44.20   24.39
  -1   7  -8   49.81   20.42
  -1   7  -8   73.02   21.08
  -1   7  -8   30.90   14.54
   1  -7   9 2756.57  197.79
  -1   7  -9 2852.73  136.36
  -1   7  -9 2769.06  162.27
  -1   7 -10   15.43   14.21
   1  -7  10   23.52   14.53
  -1   7 -10   52.26   20.17
  -1   7 -10   24.39   19.96
   1  -7  11   86.92   16.17
  -1   7 -11  108.48   23.63
  -1   7 -11  100.28   24.42
  -1   7 -11  116.90   19.85
  -1   7 -12  561.56   36.75
  -1   7 -12  589.28   28.73
  -1   7 -12  583.37   45.64
   1  -7  13  -15.01   16.53
  -1   7 -13   24.57   23.51
  -1   7 -13  340.47  104.81
   1  -7  14   12.93   14.30
  -1   7 -14   35.43   13.58
  -1   7 -14    2.26   24.09
   1  -7  15  -17.91   36.88
  -1   7 -16   56.81   33.13
  -1   7 -16   64.00   11.41
   1  -6   1  702.07   38.99
  -1   6  -1  834.92   52.74
  -1   6  -1  958.93   56.39
   1  -6   2  878.42   59.46
  -1   6  -2  912.16   59.47
  -1   6  -2 1117.55   66.14
   1  -6   3  296.99   35.34
  -1   6  -3  319.82   42.97
  -1   6  -3  297.19   23.48
   1  -6   4  157.95   28.98
  -1   6  -4  125.23   29.04
  -1   6  -4  224.82   32.75
   1  -6   5  297.29   28.13
  -1   6  -5  314.37   22.77
  -1   6  -5  344.87   22.44
  -1   6  -5  331.33   28.52
   1  -6   6  221.95   35.61
  -1   6  -6  169.55   39.45
  -1   6  -6  176.60   44.19
  -1   6  -6  144.86   96.23
   1  -6   7  591.79   44.15
  -1   6  -7  693.14   43.28
  -1   6  -7  670.43   37.18
  -1   6  -7  697.14   34.15
   1  -6   8 5002.08  421.95
  -1   6  -8 5267.26  261.93
  -1   6  -8 4987.68  191.90
   1  -6   9   27.37   12.65
  -1   6  -9   -9.45   27.94
  -1   6  -9   18.59   50.31
  -1   6  -9   -3.90   15.61
  -1   6 -10 1104.82   77.24
   1  -6  10 1086.40   70.47
  -1   6 -10 1120.31   55.20
  -1   6 -10 1128.51   63.09
   1  -6  11  584.63   37.17
   1  -6  11  592.22   42.95
  -1   6 -11  611.44   41.33
  -1   6 -11  629.26   31.78
  -1   6 -11  652.54   44.35
   1  -6  12    8.13   13.18
  -1   6 -12   11.89   25.50
  -1   6 -12   -0.80   17.39
  -1   6 -12   22.90   43.82
   1  -6  13   65.39   22.31
  -1   6 -13   40.62   22.82
  -1   6 -13   48.15   12.35
  -1   6 -13  122.50   33.15
   1  -6  14  265.74   26.41
   1  -6  14  316.86   32.35
  -1   6 -14  315.99   45.38
   1  -6  15   11.25   13.45
  -1   6 -16  -14.51   27.29
  -1   6 -16  -15.57   24.84
   1  -5   1 4522.53  251.76
  -1   5  -1 4500.40  274.75
  -1   5  -1 5703.38  344.46
  -1   5  -2  153.13   15.01
  -1   5  -2  105.48   18.35
   1  -5   2  156.35   14.28
   1  -5   3  317.86   18.48
  -1   5  -3  357.33   26.02
  -1   5  -3  364.44   27.20
   1  -5   4 1064.34   57.91
  -1   5  -4 1230.92  119.21
  -1   5  -4 1058.84  104.90
  -1   5  -4 1052.62   67.14
  -1   5  -5  742.08   66.43
   1  -5   5  766.09   43.61
  -1   5  -5  780.04   38.83
  -1   5  -5  811.27   43.69
   1  -5   6 2617.72  208.35
  -1   5  -6 2547.80  156.92
  -1   5  -6 2845.45  167.43
  -1   5  -6 2792.47  123.06
   1  -5   7  291.79   23.75
  -1   5  -7  376.41   46.66
  -1   5  -7  331.72   17.55
   1  -5   8 5178.98  341.64
   1  -5   8 5222.92  305.92
  -1   5  -8 5524.32  324.95
  -1   5  -8 5033.61  214.90
  -1   5  -8 5646.28  362.92
   1  -5   9 2593.74  160.20
   1  -5   9 2584.06  158.52
  -1   5  -9 2793.11  133.14
  -1   5  -9 2615.96  114.59
  -1   5  -9 2737.61  174.09
   1  -5  10   47.46    8.47
   1  -5  10   33.77   18.08
  -1   5 -10   64.41   16.24
  -1   5 -10   41.06   14.66
  -1   5 -10   61.21   22.69
   1  -5  11  842.46   68.47
   1  -5  11  871.73   53.12
  -1   5 -11  973.82   56.24
  -1   5 -11  951.56   44.71
  -1   5 -11 1024.38   92.50
   1  -5  12 1330.33   90.96
   1  -5  12 1394.03   88.27
  -1   5 -12 1380.54   90.62
  -1   5 -12 1446.90   70.15
  -1   5 -12 1651.75  140.09
   1  -5  13   24.95    9.73
   1  -5  13   10.05   14.87
  -1   5 -13   54.36   15.06
  -1   5 -13  188.26   81.65
   1  -5  14  540.33   38.73
   1  -5  14  508.88   49.37
  -1   5 -14  613.03   42.36
   1  -5  15   36.14    9.68
   1  -5  15   49.44   28.68
  -1   5 -15   26.16   27.22
  -1   5 -15   49.92   21.20
  -1   5 -16  -21.42   26.41
   1  -5  16  -13.49   28.06
  -1   5 -16   10.95   26.98
   1  -4   1  196.75   14.28
   1  -4   1 2563.07  279.97
  -1   4  -1  220.23   13.67
  -1   4  -1  652.82  150.36
  -1   4  -2  407.60   26.57
   1  -4   2  414.54   25.36
   1  -4   2  462.23   35.70
  -1   4  -2  425.08   23.84
  -1   4  -3  134.44   46.12
   1  -4   3    9.91    7.82
  -1   4  -3   34.55   11.06
   1  -4   4  130.10   11.04
  -1   4  -4  133.21   13.70
  -1   4  -4  164.97   14.41
  -1   4  -4  148.98   41.04
   1  -4   5   70.99   22.78
  -1   4  -5   49.83   25.47
  -1   4  -5   28.94   29.35
  -1   4  -5   16.54    9.95
   1  -4   6  147.91   23.79
   1  -4   6  126.15   27.37
  -1   4  -6  156.71   34.45
  -1   4  -6   90.60   12.03
  -1   4  -7 2342.61  109.43
   1  -4   7 2289.54  143.40
   1  -4   7 2445.87  142.00
  -1   4  -7 2593.16  161.09
  -1   4  -7 2736.23  179.50
   1  -4   8  579.97   40.32
   1  -4   8  542.79   35.33
  -1   4  -8  631.97   60.09
  -1   4  -8  591.11   36.61
  -1   4  -8 2954.30 1793.23
  -1   4  -9   26.54   18.40
   1  -4   9    8.04    7.90
   1  -4   9   -7.64   13.61
  -1   4  -9   40.83   13.26
  -1   4  -9   15.91   11.67
   1  -4  10   70.25    9.51
   1  -4  10   75.95   17.37
  -1   4 -10   41.24   20.68
  -1   4 -10   79.30   14.27
  -1   4 -10  172.66  159.24
  -1   4 -11  243.44   17.75
   1  -4  11  185.42   17.54
   1  -4  11  198.51   22.34
  -1   4 -11  230.40   35.90
   1  -4  12  719.35   43.28
  -1   4 -12  710.49   54.32
  -1   4 -12  706.55   30.43
  -1   4 -12  801.58   90.90
   1  -4  13 1678.66   96.02
  -1   4 -13 1851.01  133.64
   1  -4  14   56.95   10.96
  -1   4 -14   49.39   23.90
   1  -4  14   29.78   22.74
  -1   4 -14   59.58   21.74
   1  -4  15   65.87   10.67
   1  -4  15  110.07   26.88
  -1   4 -15   62.93   27.79
  -1   4 -15   87.22   28.85
   1  -4  16   99.37   26.29
   1  -3   3 2968.17  184.42
  -1   3  -4  155.87   10.83
  -1   3  -4  161.53   11.39
   1  -3   4  133.71   10.64
   1  -3   4  125.30   13.56
   1  -3   5   91.98    8.00
   1  -3   5   98.66    9.08
  -1   3  -5   84.94   12.08
   1  -3   6   40.15    6.58
   1  -3   6   17.92   11.20
  -1   3  -6   55.34   11.84
  -1   3  -6   42.31    9.01
  -1   3  -6  151.73  310.98
   1  -3   7   10.40    7.76
   1  -3   7   30.59   11.90
  -1   3  -7   14.06   12.36
  -1   3  -7  -15.72    9.25
  -1   3  -7   -1.84   15.23
   1  -3   8   64.21    8.51
   1  -3   8   43.46   12.75
  -1   3  -8   38.05   18.70
  -1   3  -8   56.07    8.18
  -1   3  -8 2128.35 1372.64
   1  -3   9  653.38   33.40
   1  -3   9  614.61   35.58
  -1   3  -9  647.69   37.20
  -1   3  -9  718.17   32.88
  -1   3  -9  786.55   54.84
  -1   3 -10  691.90   37.57
   1  -3  10  730.98   34.32
   1  -3  10  695.61   42.29
  -1   3 -10  741.13   32.77
  -1   3 -10  853.05   77.38
   1  -3  11  538.26   34.42
   1  -3  11  572.10   33.35
  -1   3 -11  596.89   38.24
  -1   3 -11  623.26   36.30
   1  -3  12  697.38   44.30
   1  -3  12  741.60   45.89
   1  -3  13 1213.32  104.74
   1  -3  13 1177.27  101.86
  -1   3 -13 1277.37  135.47
  -1   3 -13 1396.69   75.77
   1  -3  14    6.43    9.51
   1  -3  14   18.21   19.15
  -1   3 -14   -6.97   25.32
  -1   3 -14   13.49   22.81
   1  -3  15   70.87   13.24
   1  -3  15   58.58   22.07
  -1   3 -15   76.74   25.22
   1  -3  16  124.94   16.38
   1  -3  16  138.46   27.13
   1  -2   4 4021.93  338.70
   1  -2   4 3208.66  174.18
   1  -2   4 3479.34  218.22
  -1   2  -4 4735.02  584.07
   1  -2   5   24.29    7.87
   1  -2   5   27.73   14.07
   1  -2   5   26.75   14.58
  -1   2  -5  103.21   29.53
  -1   2  -5   12.01    8.27
   1  -2   6 1044.50   60.90
   1  -2   6  996.45   62.86
  -1   2  -6 1143.96   80.16
  -1   2  -6 1067.51   47.42
  -1   2  -6 1461.59  135.52
   1  -2   7   23.74   13.89
  -1   2  -7   17.65   12.68
  -1   2  -7   11.06    8.33
  -1   2  -7   49.68   25.17
   1  -2   8  261.74   19.33
  -1   2  -8  255.45   20.35
  -1   2  -8  258.39   14.10
  -1   2  -8  362.70   53.03
   1  -2   9 1579.11   83.96
  -1   2  -9 1697.37   88.44
   1  -2  10  639.02   40.73
  -1   2 -10  617.79   35.20
  -1   2 -10  681.74   51.80
   1  -2  11 2126.17  139.18
  -1   2 -11 2286.89  134.88
  -1   2 -11 2356.77  153.70
  -1   2 -12 4305.67  220.01
   1  -2  12 3767.30  202.53
  -1   2 -13  -23.78   24.19
   1  -2  13  -16.35   18.87
   1  -2  14    0.94   12.30
   1  -2  14   -9.57   19.80
  -1   2 -14  -15.45   20.73
   1  -2  15  497.14   38.37
   1  -2  15  438.28   33.15
   1  -2  15  406.83   43.98
   1  -2  16   29.59   14.13
   1  -2  16   22.18   22.45
   1  -1   3  330.02   26.33
   1  -1   4   41.38    8.60
   1  -1   4   39.98   12.21
  -1   1  -4   -0.79    7.08
  -1   1  -4    8.51    5.08
   1  -1   5  255.22   15.20
   1  -1   5  239.73   24.38
  -1   1  -5  285.80   20.15
  -1   1  -5  318.82   31.74
  -1   1  -6  356.94   32.89
   1  -1   6  195.85   15.27
   1  -1   6  199.03   18.53
  -1   1  -6  226.71   22.09
   1  -1   7   42.15   15.37
  -1   1  -7    8.76    9.96
  -1   1  -7   11.62   19.41
  -1   1  -8  513.57   27.71
   1  -1   8  495.21   29.45
   1  -1   8 1105.94  236.73
  -1   1  -8  610.69   69.32
   1  -1   9 1809.71   99.25
   1  -1   9 1921.74  144.29
  -1   1  -9 1813.27   90.72
  -1   1  -9 1883.95  124.71
   1  -1  10 2063.97  119.13
   1  -1  10 2218.93  137.19
  -1   1 -10 2121.38  112.85
  -1   1 -10 2316.95  121.10
   1  -1  11   27.82   19.21
  -1   1 -11  -17.98   19.34
  -1   1 -11   68.47   39.90
   1  -1  12 1899.11  124.39
   1  -1  12 2113.05  164.74
   1  -1  13 1060.01   61.03
   1  -1  13  983.32   73.71
   1  -1  13 1146.95   93.49
   1  -1  14   -2.69   12.64
   1  -1  14  -36.81   17.22
   1  -1  16  446.37   46.71
   1   0   3 8033.82  834.68
   1   0   4  974.65   53.64
   1   0   4 1046.56   50.04
   1   0   4 1010.00   49.52
   1   0   419869.93 5060.06
  -1   0  -4 1160.00   58.83
   1   0   5 1095.78   68.22
   1   0   5 1014.78   55.62
   1   0   5 1221.55  121.37
  -1   0  -5 1108.68   59.25
   1   0   6  827.43   58.78
   1   0   6  725.42   38.22
   1   0   6  933.63   77.99
  -1   0  -6  943.42   56.95
  -1   0  -6  966.21   74.95
   1   0   7   72.66   15.94
   1   0   7   50.70   19.46
  -1   0  -7   47.20   11.02
  -1   0  -7   67.72   13.87
   1   0   8  218.41   19.15
  -1   0  -8  233.27   16.94
  -1   0  -8  510.56   47.99
   1   0   9   43.44   19.53
   1   0   9   65.53   30.10
  -1   0  -9   75.58   20.44
   1   0  10  676.01   46.29
   1   0  10  778.81   56.73
   1   0  11  746.87   39.48
   1   0  11  690.46   45.22
   1   0  11  712.96   55.44
   1   0  12  134.08   15.54
   1   0  12  152.54   21.25
   1   0  12  150.81   23.28
   1   0  13  405.31   26.44
   1   0  13  444.84   36.53
   1   0  13  429.26   40.79
   1   0  14   10.55   17.86
   1   0  14  -35.18   36.26
   1   0  15  -11.99   18.40
   1   0  15  -22.93   20.41
   1   0  15   -7.32   31.04
   1   0  16  480.66   48.83
   1   0  16  406.61   57.92
   1   1   1    0.13    3.30
   1   1   2  636.08   43.13
   1   1   3 1655.44   72.29
   1   1   4  666.33   34.40
   1   1   417963.75 4252.83
  -1  -1  -4 1504.42  126.31
   1   1   5 4901.28  235.62
   1   1   5 4880.63  291.09
  -1  -1  -5 4861.05  296.95
   1   1   6    9.20    8.93
   1   1   6   -2.03    9.45
  -1  -1  -6   89.62  202.91
   1   1   7   36.06   10.36
   1   1   7   21.15   11.99
   1   1   7   48.13    4.45
   1   1   8 1675.53   76.79
   1   1   8 1446.45   68.51
   1   1   8 1617.38  151.65
   1   1   9  287.76   19.60
   1   1   9  286.45   25.53
   1   1   9  254.56   37.65
   1   1  10   29.35   13.27
   1   1  10   -8.45   14.88
   1   1  10   45.91   28.61
   1   1  11 1654.24   90.01
   1   1  11 1611.95   94.34
   1   1  11 1755.45  164.53
   1   1  12  349.47   27.80
   1   1  12  311.02   27.17
   1   1  12  662.61  103.92
   1   1  13    9.20   15.83
   1   1  13    8.28   19.23
   1   1  13    2.16   27.62
   1   1  14  176.82   22.60
   1   1  14  165.25   36.55
   1   1  14  218.26   27.60
   1   1  15  344.02   38.93
   1   1  15  364.39   40.12
   1   1  15  341.09   38.95
   1   1  16  -30.17   34.66
   1   2   2   77.28   11.51
   1   2   3 9986.50  510.10
  -1  -2  -3 9505.66  504.40
   1   2   418795.00  971.35
   1   2   5 3358.44  158.96
   1   2   5 3419.47  173.10
   1   2   6  983.34   49.88
   1   2   6  948.29   52.96
   1   2   7  488.04   29.34
   1   2   7  427.94   32.68
   1   2   7 1799.34  624.25
   1   2   8 1137.70   56.67
   1   2   8 1046.95   61.09
   1   2   8 1173.53  107.79
   1   2   9  166.67   16.06
   1   2   9  109.51   16.54
   1   2   9  160.65   30.87
   1   2  10  137.95   16.46
   1   2  10  139.24   19.22
   1   2  10  170.81   30.49
   1   2  11  896.16   58.91
   1   2  11  769.21   58.87
   1   2  12   14.08   15.71
   1   2  12   27.25   24.55
   1   2  12  -38.96   38.02
   1   2  13  844.15   62.72
   1   2  13  829.75   56.96
   1   2  14   30.60   15.98
   1   2  14   30.10   22.44
   1   2  15  441.52   49.15
   1   3   0 7207.42  391.62
   1   3   1 2043.17   95.64
   1   3   210098.21  553.31
  -1  -3  -2 9158.33  524.35
   1   3   3   11.96   14.46
  -1  -3  -3   31.07   10.54
   1   3   414343.70  660.25
   1   3   5 1364.84   56.68
   1   3   6 2617.41  111.75
   1   3   612177.41 1585.68
   1   3   7 3767.35  267.27
   1   3   7 3743.61  253.63
   1   3   7 3445.19  213.61
   1   3   8 1279.74   62.17
   1   3   8 1206.79   85.78
   1   3   8 1164.99   61.51
   1   3   9   82.97   17.90
   1   3   9   82.37   20.70
   1   3   9   81.49    8.25
   1   3   9  105.41   25.73
   1   3  10  239.95   23.07
   1   3  10  255.88   23.85
   1   3  10  655.32  224.97
   1   3  11   24.70   16.29
   1   3  11   -9.38   21.76
   1   3  11    8.76   26.27
   1   3  12   29.93   14.42
   1   3  13   95.29   21.85
   1   3  14  548.13   58.70
   1   3  14  536.84   61.75
   1   3  15   -5.92   23.54
   1   3  15   -4.05   24.98
   1   4   0  402.46   33.20
  -1  -4   0  227.78   30.57
   1   4   1  261.08   21.09
  -1  -4  -1  174.80   23.45
   1   4   221352.93 1093.05
  -1  -4  -220435.50 1080.11
   1   4   314387.34  732.01
  -1  -4  -313397.99  768.90
   1   4   4   62.31   13.57
   1   4   5 3637.09  168.17
   1   4   5 6495.96 1354.95
   1   4   6 1967.70   93.81
   1   4   7  -15.17   17.50
   1   4   7  -54.43   17.60
   1   4   7  -22.19   18.30
   1   4   8 1844.78   85.34
   1   4   8 1949.14  121.67
   1   4   8 1930.83   87.79
   1   4   9  746.36   43.30
   1   4   9  805.81   45.19
   1   4   9  793.30   51.92
   1   4  10   17.97   15.52
   1   4  10   -1.63   17.58
   1   4  10    3.94   26.92
   1   4  11   27.28   20.60
   1   4  11   39.10   39.50
   1   4  12  595.94   47.92
   1   4  12  710.24   51.88
   1   4  13   20.55   22.05
   1   4  14  262.78   37.56
   1   4  14  241.45   49.45
   1   5   0   86.98   16.43
  -1  -5   0   65.33   21.55
   1   5   1 3297.45  211.60
  -1  -5  -1 3253.91  249.33
   1   5   2 3428.92  169.35
  -1  -5  -2 3663.60  196.75
   1   5   3 1136.67   56.79
  -1  -5  -3 1137.30   60.43
   1   5   4 1624.05  116.31
   1   5   5  140.94   16.44
   1   5   6  889.63   40.47
   1   5   6 1005.80   50.88
   1   5   7 2165.77  136.07
   1   5   7 2322.26  103.96
   1   5   8    1.09   19.02
   1   5   8    3.64   18.35
   1   5   8 7296.93 2208.11
   1   5   9  967.86   67.25
   1   5   9 1098.02   58.15
   1   5   9 1045.90   50.29
   1   5  10  622.19   61.53
   1   5  10  677.92   46.83
   1   5  11  266.98   40.78
   1   5  11  366.19   43.85
   1   5  12   -7.67   24.25
   1   5  12  -14.07   29.23
   1   5  12  -15.23   30.99
   1   5  13   13.87   27.05
   1   5  13    5.20   35.61
   1   5  14   77.79   38.97
   1   6   0 1381.04   84.47
  -1  -6   0 1496.12   80.19
   1   6   1   79.63   15.04
  -1  -6  -1   96.98   11.60
   1   6   2  675.32   38.80
  -1  -6  -2  671.51   43.17
   1   6   3 1573.79   95.97
  -1  -6  -3 1465.30  104.06
   1   6   4 1269.27   72.41
   1   6   5  671.22   36.73
   1   6   6  -10.06   20.53
   1   6   6   -2.33   21.83
   1   6   7 1743.29   78.97
   1   6   7 1687.20  116.64
   1   6   7 1886.26   95.65
   1   6   8  695.54   38.67
   1   6   8  760.74   44.53
   1   6   9    9.05   17.68
   1   6   9   18.98   18.44
   1   6   9  -20.93   21.21
   1   6  10  626.80   51.48
   1   6  10  777.05   66.21
   1   6  10  734.83   52.13
   1   6  11    9.33   27.29
   1   6  11   40.21   25.54
   1   6  11   -9.04   37.46
   1   6  12    4.39   26.09
   1   6  12   23.59   27.55
   1   6  12  -30.46   31.78
   1   6  13  -43.22   32.28
   1   6  13   50.48   39.46
   1   7   0   55.70   10.14
  -1  -7   0   52.88   13.08
   1   7   1  -22.25   17.80
  -1  -7  -1  -13.84   15.10
   1   7   2  557.03   34.15
  -1  -7  -2  514.43   30.66
   1   7   3 5302.92  251.27
  -1  -7  -3 5368.44  281.30
   1   7   4  -29.67   21.63
   1   7   5 2892.22  126.00
   1   7   6 2026.86  108.09
   1   7   7   14.18   19.83
   1   7   7    7.09   29.64
   1   7   8  153.15   25.44
   1   7   8  167.31   21.63
   1   7   8  152.62   28.50
   1   7   9 2029.45  138.57
   1   7   9 1794.43  108.79
   1   7   9 2051.50  112.36
   1   7  10  396.03   38.73
   1   7  10  349.83   42.35
   1   7  11  479.85   50.50
   1   7  11  465.67   61.65
   1   8   0  488.33   29.63
  -1  -8   0  495.17   31.23
   1   8   1 1007.31   68.22
  -1  -8  -1  993.95   65.24
   1   8   2  256.71   26.43
  -1  -8  -2  297.77   39.73
   1   8   3  955.47   51.80
  -1  -8  -3 1031.78   62.03
   1   8   4 1025.41   64.05
   1   8   5  130.92   28.38
   1   8   6  942.93   59.79
   1   8   6 1200.74  181.60
   1   8   7  172.21   28.41
   1   8   7  213.45   49.08
   1   8   8  104.79   29.47
   1   8   8   91.48   31.91
   1   8   9 2039.84  162.90
   1   8   9 2192.88  131.92
   1   8  10  496.62   51.65
   1   8  10  445.04   47.17
   1   8  11   30.41   29.59
   1   8  11    4.42   36.13
   1   8  12  224.81   21.21
   1   9   0  426.06   34.57
  -1  -9   0  485.64   36.08
   1   9   1  473.60   36.57
  -1  -9  -1  513.82   33.59
   1   9   2  275.03   26.97
  -1  -9  -2  270.96   23.02
   1   9   3  472.58   44.33
  -1  -9  -3  405.84   26.33
   1   9   4  446.78   38.17
   1   9   5  567.50   43.67
   1   9   5  538.66   43.88
   1   9   6   57.09   22.81
   1   9   7 1464.93  107.43
   1   9   7 1456.96   99.01
   1   9   7 1417.05  102.66
   1   9   8 1354.49   98.08
   1   9   8 1332.30   90.72
   1   9   8 1291.41  106.34
   1   9   9   -7.99   15.15
   1   9   9   -9.23   15.52
   1   9   9   18.39   30.60
   1   9  10 2261.33  158.80
   1   9  10 1857.41  182.67
   1   9  11  778.93   75.04
   1  10   0  183.13   23.15
  -1 -10   0  176.23   28.38
   1  10   1   80.88   23.87
  -1 -10  -1   84.77   19.41
   1  10   2  496.56   40.16
  -1 -10  -2  532.07   37.74
   1  10   3  456.72   40.01
   1  10   4   45.99   19.63
   1  10   5  310.48   37.13
   1  10   6  804.04   59.70
   1  10   7  403.72   44.78
   1  10   7  473.42   41.69
   1  10   7  448.35   46.20
   1  10   8  419.65   44.61
   1  10   9 1650.75  106.20
   1  10   9 1541.90  142.20
   1  10  10   15.40   36.38
   1  10  10  -39.51   41.70
   1  11   0   44.43   25.88
  -1 -11   0    2.36   25.85
  -1 -11  -1  758.78   44.03
   1  11   1  718.15   51.78
   1  11   2 2145.34  115.58
  -1 -11  -2 2032.30  108.43
   1  11   3    2.46   24.08
   1  11   5  274.09   33.85
   1  11   6  156.46   32.93
   1  11   7  438.30   44.12
   1  11   7  432.00   43.93
   1  11   7  443.51   41.34
   1  11   8   23.19   28.57
   1  11   8  -21.65   20.67
   1  11   9  820.69   67.30
   1  11   9  846.41   64.17
   1  11   9  805.47   74.36
   1  12   0  152.15   24.90
  -1 -12   0  131.09   26.67
   1  12   1 1037.44   71.04
   1  12   1 1284.52   83.56
  -1 -12  -1 1218.78   66.34
   1  12   2  133.12   36.61
   1  12   2  163.96   22.50
   1  12   3  107.89   32.59
   1  12   4  247.98   30.65
   1  12   6   53.40   39.01
   1  12   7   65.48   33.02
   1  12   7   58.06   35.46
   1  12   8  113.57   28.61
   1  13   0  195.86   30.56
   1  13   0  189.14   32.73
  -1 -13   0   90.43   24.69
   1  13   1  151.75   37.53
  -1 -13  -1  159.76   32.29
   1  13   2  451.66   40.09
   1  13   4   29.79   19.40
   1  13   5   18.14   36.69
   1  13   6    8.02   39.84
   1  13   6   -9.86   31.10
   1  14   0  164.80   30.54
  -1 -14   0  234.89   34.08
   1  14   1  114.03   34.74
   1  14   2   50.21   20.33
   1  15   0   53.85   24.58
   1  15   0   59.51   30.71
   1  15   1  571.90   58.54
   2 -16   1  552.43   62.12
   2 -16   4  167.31   22.86
  -2  16  -5    8.70   30.60
  -2  16  -5   34.00   18.25
   2 -16   7  168.72   23.22
  -2  16  -8   59.16   20.35
  -2  16  -8   41.82   32.11
  -2  15  -2   72.14   37.03
  -2  15  -2   42.36   18.71
  -2  15  -3  162.18   36.77
  -2  15  -3  164.10   27.47
  -2  15  -4  -16.26   37.44
  -2  15  -4   48.63   20.56
  -2  15  -5  517.76   46.06
  -2  15  -5  534.75   48.47
  -2  15  -6   25.21   26.83
  -2  15  -6   19.57   16.70
   2 -15   7  618.29   63.15
  -2  15  -8  205.67   33.77
  -2  15  -8  145.78   36.55
  -2  15  -8  273.95   42.83
  -2  15  -9  -16.51   16.51
  -2  15  -9  -22.27   23.63
  -2  15  -9   -5.18   26.18
   2 -15  10   -7.77   36.13
  -2  14  -1   58.12   33.83
  -2  14  -1   62.90   17.34
   2 -14   2  -15.87   19.73
  -2  14  -3   60.00   31.17
  -2  14  -3   62.75   24.09
  -2  14  -4  105.43   24.89
  -2  14  -4  158.23   22.24
  -2  14  -5  317.69   44.54
  -2  14  -5  365.49   34.19
  -2  14  -6  786.16   52.84
  -2  14  -6  913.27   56.05
  -2  14  -7  -35.33   26.53
  -2  14  -7   12.98   13.89
  -2  14  -8   35.73   24.77
  -2  14  -8   42.67   21.74
  -2  14  -8   74.38   32.14
   2 -14   9   17.93   27.10
  -2  14  -9   -9.10   14.53
  -2  14  -9    2.18   18.28
  -2  14  -9  -29.92   34.84
  -2  14 -10   61.61   28.01
  -2  14 -10  106.30   29.46
   2 -14  11  128.94   26.76
  -2  14 -11  100.50   33.41
  -2  14 -12   -8.60   22.62
   2 -14  12   -2.67   20.67
  -2  13  -1   80.52   32.87
  -2  13  -1   13.81   18.91
  -2  13  -2   62.44   25.91
  -2  13  -2   54.55   20.36
  -2  13  -3   34.35   28.99
  -2  13  -3   -8.19   20.61
  -2  13  -4  264.42   30.94
  -2  13  -4  291.41   23.14
  -2  13  -5   88.46   21.67
  -2  13  -5  167.01   19.73
  -2  13  -6  564.18   39.30
  -2  13  -6  667.55   38.37
  -2  13  -7   14.78   22.37
  -2  13  -7   -2.07   18.54
   2 -13   8   23.60   19.53
  -2  13  -8   44.52   23.35
  -2  13  -8   39.17   17.33
  -2  13  -8   35.22   26.80
   2 -13   9  102.79   22.02
  -2  13  -9  139.33   23.05
  -2  13  -9   78.13   23.17
  -2  13  -9  147.82   27.97
   2 -13  10   29.47   30.27
  -2  13 -10    4.39   19.91
  -2  13 -10  -13.35   28.35
   2 -13  11  256.36   38.77
  -2  13 -11  325.11   28.59
  -2  13 -11  253.80   41.57
   2 -13  12   35.96   21.39
  -2  13 -12  116.27   28.63
   2 -13  13  -12.13   22.00
  -2  13 -13    0.83   31.95
  -2  12  -1   81.39   33.30
  -2  12  -1  123.21   20.74
  -2  12  -2    7.59   24.83
  -2  12  -2   28.67   23.23
  -2  12  -3  215.11   26.83
  -2  12  -3  185.84   22.82
  -2  12  -4   -6.44   23.56
  -2  12  -4  -28.69   26.20
  -2  12  -5  784.47   55.05
  -2  12  -5 1011.55  284.21
   2 -12   6   64.58   22.49
  -2  12  -6   -3.26   18.36
  -2  12  -6    5.06   16.49
   2 -12   7   38.21   17.47
  -2  12  -7   17.25   23.50
  -2  12  -7   23.20   30.43
  -2  12  -7   19.95   20.59
   2 -12   8  445.28   42.31
  -2  12  -8  404.30   38.31
  -2  12  -8  393.37   33.37
  -2  12  -8  489.62   36.18
   2 -12   9   13.53   18.68
  -2  12  -9  -17.12   18.22
  -2  12  -9   22.31   20.24
  -2  12  -9    5.43   25.10
   2 -12  10  173.97   24.56
  -2  12 -10  100.06   19.33
  -2  12 -10  113.01   27.50
  -2  12 -10  147.72   34.74
   2 -12  11   38.98   21.11
  -2  12 -11   37.39   20.29
  -2  12 -11   17.85   30.58
   2 -12  12   82.57   20.91
  -2  12 -12   82.87   22.19
   2 -12  13  158.29   33.03
  -2  12 -13  270.39   40.68
  -2  12 -13  303.93   42.61
   2 -12  14    8.21   35.22
  -2  11  -1  183.04   29.32
  -2  11  -1  189.36   20.57
  -2  11  -2    5.66   20.57
  -2  11  -2   -5.96   20.92
  -2  11  -3   54.11   21.20
  -2  11  -3   67.99   16.71
  -2  11  -4   17.00   24.82
  -2  11  -4    3.27   17.52
  -2  11  -5    4.37   16.66
  -2  11  -5    1.69   19.39
   2 -11   6   65.60   19.63
  -2  11  -6   59.24   20.97
  -2  11  -6   61.20   17.12
   2 -11   7  484.67   32.32
  -2  11  -7  533.66   39.28
  -2  11  -7  456.98   43.24
  -2  11  -7  572.70   33.51
   2 -11   8   23.14   18.78
  -2  11  -8   23.24   19.00
  -2  11  -8   18.19   15.84
  -2  11  -8   84.66   64.11
   2 -11   9  671.60   45.81
  -2  11  -9  722.19   47.08
  -2  11  -9  650.29   41.21
  -2  11  -9  777.33   51.92
   2 -11  10   88.55   22.17
  -2  11 -10   44.09   14.84
  -2  11 -10   61.09   15.52
   2 -11  11  223.49   29.94
  -2  11 -11  280.77   27.08
  -2  11 -11  251.94   32.17
   2 -11  12  430.57   50.19
  -2  11 -12  509.01   51.66
  -2  11 -12  618.07   42.33
   2 -11  13  443.67   57.03
  -2  11 -13  577.99   58.49
  -2  11 -13  639.40   59.67
   2 -11  14   -2.94   18.45
  -2  11 -14  -11.86   30.62
   2 -11  15  -26.43   20.13
  -2  10  -1  385.36   38.06
  -2  10  -1  318.92   21.49
  -2  10  -2  348.62   25.87
  -2  10  -2  388.89   23.59
  -2  10  -3  708.99   44.04
  -2  10  -3  719.04   32.86
  -2  10  -4   31.58   24.30
  -2  10  -4   -0.39   18.40
   2 -10   5   89.92   19.17
  -2  10  -5  116.36   20.24
  -2  10  -5   57.67   10.52
   2 -10   6   13.60   14.83
  -2  10  -6   18.28   12.96
  -2  10  -6   17.87   20.84
   2 -10   7  314.93   27.54
  -2  10  -7  329.78   26.66
  -2  10  -7  273.10   27.31
  -2  10  -7  369.80   24.50
  -2  10  -8  357.58   31.74
   2 -10   8  371.51   31.68
  -2  10  -8  378.93   24.22
  -2  10  -8  369.75   30.16
   2 -10   9  325.51   26.00
  -2  10  -9  359.50   26.62
  -2  10  -9  338.95   28.21
  -2  10  -9  330.08   30.19
   2 -10  10  119.95   18.98
  -2  10 -10  109.16   16.98
  -2  10 -10  108.41   22.60
   2 -10  11   51.37   19.47
  -2  10 -11   37.39   16.12
  -2  10 -11   61.39   26.55
   2 -10  12   32.90   19.69
  -2  10 -12   50.40   25.61
  -2  10 -12   36.84   19.93
   2 -10  13    1.88   14.52
  -2  10 -13   18.36   23.84
  -2  10 -13    1.19   21.15
  -2  10 -13  -10.86   24.89
   2 -10  14   83.12   17.57
  -2  10 -14   75.42   29.05
  -2  10 -14  112.17   27.25
  -2  10 -14  167.37   34.01
   2 -10  15   11.48   13.48
  -2  10 -15    1.49   28.53
  -2  10 -15   42.40   24.31
  -2   9  -1  839.16   44.81
  -2   9  -1  737.46   32.21
  -2   9  -2  211.48   32.51
  -2   9  -2  161.14   23.47
  -2   9  -3 1281.58   63.11
  -2   9  -3 1184.12   50.62
  -2   9  -4  759.51   56.99
  -2   9  -4  728.40   32.11
   2  -9   5    9.65   18.34
  -2   9  -5    8.49   15.47
  -2   9  -5   23.59   13.22
   2  -9   6  377.61   28.23
  -2   9  -6  385.62   27.65
  -2   9  -6  380.54   20.52
   2  -9   7   47.25   17.67
  -2   9  -7   12.61   15.90
  -2   9  -7   23.82   19.38
  -2   9  -7   46.72   19.75
   2  -9   8  288.69   26.80
  -2   9  -8  346.31   26.67
  -2   9  -8  351.30   25.46
  -2   9  -8  367.26   29.25
   2  -9   9   38.28   14.71
  -2   9  -9   44.01   14.58
  -2   9  -9   44.97   18.74
  -2   9  -9    1.16   24.32
   2  -9  10   64.82   15.22
  -2   9 -10   62.61   16.38
  -2   9 -10   76.37   23.24
  -2   9 -10   29.47   23.24
   2  -9  11   14.64   15.05
  -2   9 -11  -10.87   17.20
  -2   9 -11   -0.39   23.90
   2  -9  12   89.95   18.27
  -2   9 -12  123.18   30.77
  -2   9 -12  153.66   19.38
  -2   9 -12  151.36   25.36
   2  -9  13  152.42   20.25
  -2   9 -13  179.24   29.91
  -2   9 -13  169.29   28.62
  -2   9 -13  217.76   22.86
   2  -9  14    4.57   12.36
  -2   9 -14   -2.30   24.07
  -2   9 -14    0.67   17.75
  -2   9 -15   94.50   32.22
  -2   9 -15  123.22   20.28
  -2   9 -16  141.60   24.91
  -2   9 -16  130.89   22.54
  -2   8  -1   22.01   19.10
  -2   8  -1   14.96   13.24
  -2   8  -2  564.78   44.77
  -2   8  -2  452.76   25.47
  -2   8  -3  291.56   49.76
  -2   8  -3  317.46   50.70
   2  -8   4  -10.93   13.01
  -2   8  -4    4.68   16.24
  -2   8  -4   -5.98   16.89
   2  -8   5   -7.72   11.03
  -2   8  -5   14.66   14.94
  -2   8  -5  -28.73   15.79
   2  -8   6  385.02   22.21
  -2   8  -6  441.79   25.13
  -2   8  -6  398.80   33.14
  -2   8  -6  396.71   37.37
   2  -8   7  949.53   50.92
  -2   8  -7 1088.19   59.90
  -2   8  -7 1013.20   50.80
  -2   8  -7 1081.36   47.06
   2  -8   8   12.04   14.23
  -2   8  -8   -0.55   12.75
  -2   8  -8   -1.55   20.66
   2  -8   9  410.15   35.01
  -2   8  -9  422.63   31.55
  -2   8  -9  437.57   34.11
  -2   8  -9  428.79   28.09
   2  -8  10  185.90   15.43
  -2   8 -10  195.56   29.30
  -2   8 -10  121.00   24.63
   2  -8  11   62.17   14.70
  -2   8 -11   53.34   28.10
  -2   8 -11  -14.44   19.69
  -2   8 -11   -4.23   36.27
   2  -8  12   39.23   11.95
  -2   8 -12   68.23   23.56
  -2   8 -12   39.64   20.02
  -2   8 -12   87.91   20.29
   2  -8  13   48.30   11.10
  -2   8 -13   44.13   24.22
  -2   8 -13   68.40   20.79
  -2   8 -13   88.20   28.37
   2  -8  14   64.60   11.04
  -2   8 -14   81.75   23.86
  -2   8 -14   78.69   16.83
  -2   8 -14  102.12   32.70
   2  -8  15    4.25   11.37
  -2   8 -16  121.06   20.67
  -2   8 -16  136.57   25.71
  -2   7  -1 2361.78  132.10
  -2   7  -1 2251.62  110.75
  -2   7  -2  922.42   50.58
  -2   7  -2 1022.18   48.28
  -2   7  -3 1335.80   90.93
  -2   7  -3 1058.02   51.89
   2  -7   4  179.90   16.47
  -2   7  -4  182.30   35.83
  -2   7  -4  232.14   61.87
   2  -7   5  206.67   14.91
  -2   7  -5  235.44   17.18
  -2   7  -6   44.39   21.57
   2  -7   6   28.45   13.06
  -2   7  -6   37.91   17.72
  -2   7  -6   53.42   22.45
   2  -7   7  161.09   17.85
  -2   7  -7  204.02   16.62
  -2   7  -7  204.19   17.01
  -2   7  -7  170.78   19.13
   2  -7   8  843.54   50.04
  -2   7  -8  899.61   53.94
  -2   7  -8  887.00   44.36
  -2   7  -8  842.78   39.09
   2  -7   9   -4.93    8.62
  -2   7  -9    8.66   20.07
  -2   7  -9   -9.11   23.80
   2  -7  10 1305.25   88.28
  -2   7 -10 1447.28   76.28
  -2   7 -10 1425.75   63.57
  -2   7 -10 1572.40   73.01
   2  -7  11  121.93   13.26
  -2   7 -11  151.01   23.47
  -2   7 -11  123.00   16.04
  -2   7 -11   75.05   20.04
   2  -7  12   45.23   10.08
  -2   7 -12   81.11   22.62
  -2   7 -12   52.38   11.79
   2  -7  13  370.25   31.01
  -2   7 -13  476.30   34.67
  -2   7 -13  530.77   65.08
   2  -7  14  117.17    9.84
  -2   7 -14  111.73   22.08
  -2   7 -14  149.73   17.40
  -2   7 -14  175.79   40.62
  -2   7 -15   33.56   21.44
  -2   7 -15   25.01   13.47
  -2   7 -15   34.26   33.33
   2  -6   1 7105.00  347.54
  -2   6  -1 6422.67  317.83
  -2   6  -1 6245.69  291.71
   2  -6   2 2752.62  314.51
  -2   6  -2 2453.71  278.87
  -2   6  -2 1971.06  257.68
   2  -6   3 2831.35  138.65
  -2   6  -3 3462.98  172.98
  -2   6  -3 3002.90  136.59
   2  -6   4 3620.06  252.71
   2  -6   4 4282.75  188.24
  -2   6  -4 4401.14  241.41
  -2   6  -4 4336.81  205.41
   2  -6   5   33.29   11.14
   2  -6   5  124.48   16.27
  -2   6  -5   73.36   13.60
  -2   6  -5  160.60   40.87
  -2   6  -6 1342.55   76.65
   2  -6   6 1259.40   76.22
  -2   6  -6 1318.45   81.40
   2  -6   7  956.93   55.11
  -2   6  -7 1071.60   57.14
  -2   6  -7 1087.15   57.64
  -2   6  -7 1145.15   58.58
  -2   6  -8  281.11   19.19
   2  -6   8  245.17   15.83
  -2   6  -8  259.54   19.23
  -2   6  -8  299.05   21.75
   2  -6   9  353.64   22.17
  -2   6  -9  392.14   26.51
  -2   6  -9  411.48   25.02
  -2   6  -9  446.29   29.75
   2  -6  10  284.55   22.14
  -2   6 -10  347.81   29.16
  -2   6 -10  374.48   25.00
  -2   6 -10  357.04   28.92
  -2   6 -11  201.52   19.31
  -2   6 -11  192.88   15.72
  -2   6 -11  169.12   26.60
  -2   6 -12  166.92   25.71
  -2   6 -12 6158.42  704.00
   2  -6  13   63.33    7.63
  -2   6 -13   57.42   24.61
  -2   6 -13   91.13   14.51
  -2   6 -14  328.07   28.27
  -2   6 -14  348.15   51.00
   2  -6  15  103.44   34.61
   2  -5   1   68.07   33.06
  -2   5  -1  126.14   29.16
   2  -5   2  -46.73   22.32
  -2   5  -2   23.45   10.13
   2  -5   3 4706.69  305.48
   2  -5   4  333.96  154.09
  -2   5  -4  247.11   17.56
   2  -5   5 3635.17  192.68
   2  -5   5 4167.19  220.59
  -2   5  -5 3931.75  232.33
  -2   5  -5 4286.10  304.99
  -2   5  -5 3592.37  216.46
   2  -5   6  222.87   15.81
  -2   5  -6  303.77   36.21
   2  -5   6  370.03   33.86
  -2   5  -6  273.35   39.67
  -2   5  -6  279.83   45.42
   2  -5   7  766.43   39.85
  -2   5  -7  831.88   47.11
  -2   5  -7  802.99   48.48
  -2   5  -7  795.40   37.85
   2  -5   8  173.72   13.37
  -2   5  -8  234.76   18.70
  -2   5  -8  191.29   20.72
  -2   5  -8  205.36   25.75
   2  -5   9  -10.33    6.47
  -2   5  -9   20.70   14.02
  -2   5  -9   -2.93   12.25
  -2   5  -9   -2.53   15.55
   2  -5  10  339.83   18.14
  -2   5 -10  418.22   25.46
  -2   5 -10  376.42   19.74
  -2   5 -10  370.14   30.71
   2  -5  11    9.33   13.57
  -2   5 -11   23.46   20.82
  -2   5 -11  -18.34   26.79
   2  -5  12  438.18   34.04
  -2   5 -12  511.78   33.45
  -2   5 -12 2259.94  879.27
   2  -5  13  310.17   29.77
  -2   5 -13  293.73   35.17
  -2   5 -13  567.53  173.09
   2  -5  14  101.21   23.78
   2  -5  15   24.34   24.20
  -2   5 -15    8.02   22.99
  -2   5 -15    6.67   28.29
   2  -5  16  177.20   31.84
  -2   5 -16  178.61   27.47
  -2   5 -16  228.34   33.78
   2  -4   1   41.65   38.38
  -2   4  -1   45.68   14.30
   2  -4   2 6561.31  332.26
  -2   4  -2 7290.62  414.38
  -2   4  -2 6294.88  348.39
   2  -4   316737.89  841.41
  -2   4  -4  230.60   43.65
  -2   4  -4  154.67   27.29
   2  -4   5    1.59   20.55
  -2   4  -5   37.07   16.74
  -2   4  -5   42.76   22.08
  -2   4  -5    8.94   12.49
   2  -4   6  852.50   49.24
  -2   4  -6  717.13   52.53
  -2   4  -6  692.86   56.71
  -2   4  -6  614.04   39.32
   2  -4   7 2018.54   95.79
  -2   4  -7 2516.11  259.05
  -2   4  -7 2403.50  147.19
   2  -4   8   20.13    4.96
  -2   4  -8   24.56   16.86
  -2   4  -8   19.36   11.56
  -2   4  -8   81.83   29.22
   2  -4   9  482.57   22.85
   2  -4   9  504.87   33.88
  -2   4  -9  580.51   32.70
  -2   4  -9  558.86   30.61
  -2   4  -9  623.75   47.83
   2  -4  10  616.94   31.29
   2  -4  10  679.27   42.21
  -2   4 -10  709.69   37.50
  -2   4 -10  721.08   36.98
  -2   4 -10  809.38   72.08
   2  -4  11 1017.57   62.84
  -2   4 -11 1311.03  102.99
   2  -4  12  689.28   38.72
  -2   4 -12  724.18   43.42
  -2   4 -12  883.75  130.58
   2  -4  13  278.32   29.21
  -2   4 -13  300.94   31.78
   2  -4  14  179.71   28.52
  -2   4 -14  178.02   23.69
  -2   4 -14  199.62   35.59
   2  -4  15   88.64   24.59
  -2   4 -15  144.87   35.35
   2  -4  16  137.97   27.79
  -2   4 -16  173.97   30.66
   2  -3   3 2610.75  130.51
   2  -3   4  807.84   61.70
  -2   3  -4  985.72  115.10
  -2   3  -4 1011.87   73.28
   2  -3   5 4112.91  278.62
  -2   3  -5 3891.85  274.23
  -2   3  -5 3556.12  195.96
  -2   3  -5 4438.38  340.06
   2  -3   6  141.31   39.84
  -2   3  -6  194.57   72.90
  -2   3  -6  175.86   54.11
  -2   3  -6  337.90   76.14
   2  -3   7  261.05   21.02
   2  -3   7  292.68   20.75
  -2   3  -7  283.04   23.75
  -2   3  -7  255.84   19.90
   2  -3   8   -2.95   11.94
   2  -3   8  -29.36   14.21
  -2   3  -8   -7.21   12.32
  -2   3  -8   -5.33   10.80
  -2   3  -8   32.65   34.49
   2  -3   9  646.46   32.02
   2  -3   9  643.34   39.12
  -2   3  -9  663.91   37.85
  -2   3  -9  864.10   66.14
   2  -3  10 1097.64   55.83
   2  -3  10 1055.95   65.03
  -2   3 -10 1199.50   85.49
  -2   3 -10 1409.10  109.27
   2  -3  11  111.64    9.85
   2  -3  11  121.48    8.99
   2  -3  11  118.98   15.07
  -2   3 -11  132.49   19.35
  -2   3 -11  199.24   25.72
   2  -3  12 1801.79   99.41
   2  -3  12 1828.09   96.93
   2  -3  12 1876.09   99.87
  -2   3 -12 2041.89  111.59
  -2   3 -12 1982.95  107.66
   2  -3  13   11.77    6.84
   2  -3  13    7.94    5.06
   2  -3  13   11.12   19.12
  -2   3 -13   -1.21   16.52
   2  -3  14  127.25   10.94
   2  -3  14  123.62    9.04
   2  -3  14   71.35   22.70
  -2   3 -14  112.62   22.31
  -2   3 -14  136.29   28.25
  -2   3 -15  115.67   21.23
   2  -3  15  105.82   19.28
  -2   3 -15  148.58   28.24
   2  -3  16   12.79   20.59
   2  -2   3  675.12   32.35
   2  -2   4  216.96   15.66
  -2   2  -4  215.70   15.11
  -2   2  -4  187.40   14.12
  -2   2  -4  315.42   26.19
   2  -2   5  405.79   24.55
   2  -2   5  391.07   23.83
  -2   2  -5  438.57   35.69
  -2   2  -5  359.25   24.44
  -2   2  -5  463.86   42.18
   2  -2   6   19.48   10.88
   2  -2   6   21.08    8.85
  -2   2  -6   60.94   17.96
  -2   2  -6   30.95   13.28
   2  -2   7    9.97    8.45
   2  -2   7   12.93    7.14
  -2   2  -7    8.27    9.32
  -2   2  -715826.64 6094.14
  -2   2  -8  939.01   86.24
  -2   2  -8 1199.52  130.94
   2  -2   8  844.42   41.37
   2  -2   8  803.66   41.40
   2  -2   8  845.71   38.69
   2  -2   9    6.48    5.80
   2  -2   9   50.77    7.35
   2  -2   9   15.20   11.95
   2  -2   9   47.38   25.67
  -2   2  -9   68.32   33.50
   2  -2  10 2493.62  137.10
   2  -2  10 2474.50  147.31
   2  -2  10 2513.65  137.71
  -2   2 -10 2571.17  143.72
  -2   2 -10 2794.65  149.91
   2  -2  11  864.69   51.48
   2  -2  11  863.93   51.34
   2  -2  11  870.78   50.58
  -2   2 -11  904.90   50.86
  -2   2 -11 1003.25   54.34
   2  -2  12  186.61   15.33
   2  -2  12  162.87   12.44
   2  -2  12  193.36   21.30
  -2   2 -12  168.01   20.98
  -2   2 -12  189.27   22.00
   2  -2  13    3.57    9.75
   2  -2  13    5.07    7.21
   2  -2  13   32.46   16.30
  -2   2 -13   12.79   14.15
  -2   2 -13  -30.41   20.23
   2  -2  14   -5.52    9.53
   2  -2  14   -9.60    7.73
   2  -2  14   39.48   21.74
   2  -2  15   25.04   16.65
   2  -2  16  312.18   29.04
   2  -1   310505.16  822.17
   2  -1   4   38.21    5.38
   2  -1   4   26.30    7.50
  -2   1  -4  108.90   58.12
   2  -1   5 1116.27   62.14
   2  -1   5 1190.27   68.19
   2  -1   5 1159.99   62.24
  -2   1  -5 1233.83   68.52
  -2   1  -5 1422.66  156.25
   2  -1   6 4356.56  241.79
   2  -1   6 4566.47  279.09
   2  -1   6 4412.81  234.02
  -2   1  -6 4445.73  235.86
   2  -1   7 2575.31  136.03
   2  -1   7 2586.28  143.54
   2  -1   7 2412.93  128.22
   2  -1   7 2893.46  190.35
  -2   1  -719650.42 3974.51
   2  -1   8  403.10   22.95
   2  -1   8  407.51   26.95
   2  -1   8  399.79   23.76
   2  -1   8  444.79   38.71
  -2   1  -8  421.97   22.90
  -2   1  -9 1246.51   74.80
   2  -1   9 1131.52   59.98
   2  -1   9 1151.42   71.56
   2  -1   9 1229.73   64.07
   2  -1   9 1270.52   91.63
  -2   1  -9 1286.15   80.64
   2  -1  10  -22.08   33.60
   2  -1  10   45.74   15.38
  -2   1 -10   18.65   25.19
  -2   1 -10   52.61   36.00
  -2   1 -11  662.95   39.74
   2  -1  11  606.09   39.76
   2  -1  11  608.76   59.47
  -2   1 -12  142.04   41.45
   2  -1  12  -16.31   10.83
   2  -1  12   -7.14   16.93
   2  -1  12   -4.84   23.66
  -2   1 -13   50.51   21.01
   2  -1  13   58.20   12.80
   2  -1  13   19.67   27.22
   2  -1  14   46.23   18.89
   2  -1  15   32.61   20.60
   2  -1  16  116.06   22.71
   2  -1  16  110.37   19.45
   2  -1  16   86.26   15.51
   2   0   2 4439.02  383.47
   2   0   3  620.57   53.60
   2   0   3  407.01   22.49
   2   0   3  380.54   20.47
  -2   0  -3  415.98   25.51
   2   0   4  499.40   26.81
   2   0   4  450.97   30.25
  -2   0  -4  478.43   27.31
  -2   0  -4  619.72   85.36
   2   0   5 1011.34  104.82
   2   0   5 1356.92   96.83
   2   0   5 1136.51  114.24
  -2   0  -5 1783.30  165.93
   2   0   6  736.13   48.46
   2   0   6  514.14   66.35
   2   0   6  425.95   48.82
  -2   0  -6  632.90   79.80
   2   0   7  113.28   13.19
   2   0   7  127.42   11.67
   2   0   7  126.33    9.45
   2   0   7 1769.36  543.54
   2   0   8 1959.34  115.61
   2   0   8 1632.57  121.84
   2   0   8 1489.88   82.46
  -2   0  -8 1972.54  309.51
   2   0   9  668.38   42.60
   2   0   9  665.42   45.41
   2   0   9  691.47   36.92
   2   0   9  708.09   54.40
  -2   0  -9  695.70   43.26
   2   0  10 1680.83   92.84
   2   0  10 1724.61  117.82
  -2   0 -10 1819.06   91.74
   2   0  11  213.81   19.25
   2   0  11  267.31   26.88
  -2   0 -11  211.06   36.02
   2   0  12  190.20   17.90
   2   0  12  193.41   22.92
   2   0  12  163.73   30.04
   2   0  13  106.95   16.00
   2   0  13  105.80   17.37
   2   0  13  139.50   26.64
   2   0  14   33.41   14.20
   2   0  14   43.58   27.80
   2   0  15  475.10   69.44
   2   0  15  625.93   72.42
   2   0  16  115.52   20.15
   2   0  16   99.36   33.78
   2   1   1 1575.97  145.19
   2   1   2 1741.75  166.34
   2   1   3 2292.46  125.65
   2   1   3 3255.33  265.98
  -2  -1  -3 2298.63  127.09
   2   1   4   20.52    8.15
   2   1   4   10.50    6.95
   2   1   4   -0.52   17.81
  -2  -1  -4    1.26    8.12
  -2  -1  -4   -1.19   13.19
   2   1   5   17.38   10.09
   2   1   5   13.78    8.51
  -2  -1  -5   42.98   15.34
   2   1   6 6643.60  383.52
   2   1   6 5788.36  454.60
  -2  -1  -6 6313.95  426.69
   2   1   7   16.51   10.96
   2   1   7   -3.34   11.63
   2   1   8  683.49   39.24
   2   1   8  658.38   42.59
   2   1   8  591.94   33.63
   2   1   8  775.17   68.29
  -2  -1  -8 1512.72 1278.72
   2   1   9  119.83   23.01
   2   1   9   69.94   18.08
   2   1   9   36.91    7.92
   2   1   9   94.87   33.43
   2   1  10  352.89   30.86
   2   1  10  305.98   28.95
   2   1  10  281.16   45.50
   2   1  11    9.63   12.52
   2   1  11    1.72   16.03
   2   1  11  -25.57   33.29
   2   1  12  129.58   15.44
   2   1  12  156.67   24.07
   2   1  12  184.78   37.71
   2   1  13  441.67   34.07
   2   1  13  439.96   45.15
   2   1  14   37.81   26.62
   2   1  14   49.74   38.41
   2   1  15  112.09   17.24
   2   1  15   52.21   41.66
   2   2   1 1095.21   58.03
   2   2   2 6383.02  319.94
  -2  -2  -2 6224.02  397.51
  -2  -2  -2 5663.53  460.81
   2   2   3  420.62   41.90
  -2  -2  -3  430.17   35.94
  -2  -2  -3  387.68   46.31
   2   2   4 2765.89  139.67
   2   2   4 2895.95  267.25
  -2  -2  -4 2870.59  142.77
  -2  -2  -4 2551.76  157.08
   2   2   5 2765.81  155.48
   2   2   5 2289.61  159.98
   2   2   6 3903.80  222.28
   2   2   6 3769.99  236.53
   2   2   6 5039.85  382.42
   2   2   7  905.73   55.54
   2   2   7  906.10   54.31
   2   2   8  322.52   23.15
   2   2   8  313.27   25.74
   2   2   8  306.60   37.08
   2   2   9  289.99   25.15
   2   2   9  258.72   19.85
   2   2   9  256.50   14.62
   2   2   9  282.33   36.29
   2   2  10   50.43   15.85
   2   2  10   35.33   14.11
   2   2  10   63.62   33.40
   2   2  11 1933.94  132.99
   2   2  11 2026.76  109.65
   2   2  11 2091.83  193.83
   2   2  12 1196.13   86.92
   2   2  12 1252.15   85.36
   2   2  12 1264.63  111.44
   2   2  13   32.20   20.59
   2   2  13   48.83   21.16
   2   2  14  989.33   71.23
   2   2  15  318.43   38.25
   2   2  15  353.92   39.92
   2   3   0  297.67   18.50
   2   3   0  295.54   19.84
  -2  -3   0  235.84   17.92
   2   3   1 2164.26  114.41
  -2  -3  -1 2033.96  122.60
   2   3   2 1343.76   77.91
  -2  -3  -2 1226.49   87.37
   2   3   3 4541.36  279.35
   2   3   3 4380.65  308.65
  -2  -3  -3 4347.25  270.04
   2   3   4  381.39   23.59
   2   3   4  392.56   30.37
  -2  -3  -4  416.02   24.71
   2   3   5  911.38   54.92
   2   3   5  872.02   48.43
   2   3   6  235.93   24.67
   2   3   6  606.51  364.33
   2   3   7  466.96   27.71
   2   3   7  448.75   33.06
   2   3   7  530.93   55.36
   2   3   8 1055.69   61.11
   2   3   8 1115.11   71.88
   2   3   8 1244.08   76.75
   2   3   9  272.40   26.14
   2   3   9  261.20   22.63
   2   3   9 4342.30 1613.41
   2   3  10 2465.15  176.63
   2   3  10 2607.61  199.08
   2   3  11 1702.04  140.11
   2   3  11 1892.62  149.87
   2   3  12  199.41   25.16
   2   3  12  260.90   43.97
   2   3  13  183.30   27.57
   2   3  13  175.09   33.40
   2   3  14    1.07   24.62
   2   4   0  346.78   28.56
  -2  -4   0  295.38   34.19
   2   4   1  141.97   15.55
  -2  -4  -1   83.07   16.73
   2   4   2 2369.86  109.84
   2   4   2 1810.06  117.71
  -2  -4  -2 1726.64  140.07
   2   4   3  125.35   17.80
   2   4   3   74.12   17.76
  -2  -4  -3  110.60   13.54
   2   4   4 1221.20   58.85
   2   4   4 1238.95   72.20
  -2  -4  -4 1207.39   70.36
   2   4   5   23.87   14.66
   2   4   5  -16.78   15.88
   2   4   6 1663.74   80.12
   2   4   6 1543.90   77.08
   2   4   7   66.64   14.72
   2   4   7   58.14   13.86
   2   4   7   73.54   22.88
   2   4   8    1.80   17.73
   2   4   8    1.23   13.89
   2   4   8  -23.45   31.74
   2   4   9 1177.49   71.08
   2   4   9 1329.28   78.04
   2   4  10  648.54   60.33
   2   4  11 1089.59  103.79
   2   4  11 1089.97  118.89
   2   4  11  991.07   57.70
   2   4  11 1312.51  100.39
   2   4  12   18.24   22.11
   2   4  13    8.95   18.85
   2   4  14   88.95   36.84
   2   5   0 3376.24  181.01
  -2  -5   0 3306.50  211.16
   2   5   1  -16.91   11.88
  -2  -5  -1   31.94   15.07
   2   5   2 4390.78  206.33
  -2  -5  -2 4412.46  242.11
   2   5   3 1020.02   48.87
   2   5   3  899.56  181.05
  -2  -5  -3  907.39   55.09
   2   5   4   -4.47   20.54
   2   5   4  -21.81   21.55
  -2  -5  -4  -41.19   17.09
   2   5   5    7.25   14.92
   2   5   5   -2.83   15.83
  -2  -5  -5   13.73   13.73
   2   5   6   -0.83   18.51
   2   5   6   28.30   16.34
   2   5   7  601.90   35.79
   2   5   7 1191.77   99.53
   2   5   8  807.16   45.48
   2   5   8  899.61   46.10
   2   5   9  119.27   11.78
   2   5   9  107.49   22.05
   2   5  10  792.89   57.12
   2   5  10 1068.75  100.67
   2   5  10 1143.09  137.07
   2   5  11   95.38   23.92
   2   5  11   56.58   21.60
   2   5  11   49.56    7.76
   2   5  11   86.84   28.25
   2   5  12    0.00   20.05
   2   5  12  -26.79   21.18
   2   5  12   29.75   28.57
   2   5  13   29.47   27.83
   2   6   0 1661.14   93.21
  -2  -6   0 1862.87  127.51
   2   6   1 7865.12  435.48
  -2  -6  -1 7016.79  542.63
   2   6   2 3576.31  167.49
  -2  -6  -2 3941.05  255.60
   2   6   3  632.65   32.39
  -2  -6  -3  614.35   35.39
   2   6   4 1542.13   73.16
   2   6   4 1626.10   90.12
  -2  -6  -4 1626.95   87.62
   2   6   5   55.53   21.47
   2   6   6 1162.07   53.67
   2   6   6 1221.88   63.63
   2   6   7   18.74   21.38
   2   6   7   80.17   22.71
   2   6   8  109.78   24.68
   2   6   8   71.30   29.55
   2   6   9  446.19   30.75
   2   6  10  123.60   33.79
   2   6  11  623.53   54.47
   2   6  11  740.60   53.56
   2   6  11  609.65   42.01
   2   6  11  660.10   51.59
   2   6  12  -51.19   24.50
   2   6  12  -17.43   35.12
   2   6  13   51.32   25.87
   2   6  13   19.58   26.70
   2   6  13   44.62   40.53
   2   7   0  169.66   19.64
  -2  -7   0  193.90   22.77
   2   7   1  427.14   29.89
  -2  -7  -1  421.43   30.89
   2   7   2 1022.45   55.84
  -2  -7  -2 1142.46   66.55
   2   7   3   29.59   22.33
  -2  -7  -3   14.52   19.26
   2   7   4  107.96   24.97
  -2  -7  -4  124.33   20.87
   2   7   5  240.56   29.83
   2   7   5  239.60   31.90
   2   7   6    9.46   18.91
   2   7   6    4.23   22.42
   2   7   7   13.33   24.57
   2   7   7   -3.45   28.53
   2   7   8  122.40   26.90
   2   7   8  251.61   58.15
   2   7   9  376.17   37.28
   2   7  11   11.06   31.67
   2   7  11    6.39   11.66
   2   7  11   40.96   35.51
   2   7  12   -3.65   45.02
   2   8   0 4131.27  228.72
  -2  -8   0 4166.82  262.78
   2   8   1  875.12   49.98
  -2  -8  -1  818.20   51.83
   2   8   2   57.01   25.93
  -2  -8  -2   46.56   19.18
   2   8   3 1082.66   59.98
  -2  -8  -3 1112.51   65.98
   2   8   4   57.00   20.77
  -2  -8  -4   15.81   22.10
   2   8   5  506.74   42.93
   2   8   5  501.48   44.08
   2   8   6   38.64   27.66
   2   8   6  101.74   25.09
   2   8   7  237.35   26.26
   2   8   7  210.75   32.60
   2   8   8  370.08   27.23
   2   8   8  452.26   36.90
   2   8  10   87.98   31.27
   2   8  11  164.12   29.61
   2   8  11  139.00   16.38
   2   9   0   37.62   15.69
  -2  -9   0   25.64   23.16
   2   9   1 1468.74   78.25
  -2  -9  -1 1434.21   87.03
   2   9   2  684.24   47.14
  -2  -9  -2  656.03   41.88
   2   9   3   50.15   27.44
  -2  -9  -3   85.89   18.27
   2   9   4 1450.91   83.48
  -2  -9  -4 1516.98   82.62
   2   9   5  150.25   25.05
   2   9   5   83.88   16.58
   2   9   6  390.17   36.58
   2   9   6  337.51   41.01
   2   9   7  299.43   33.19
   2   9   7  212.38   31.93
   2   9   8  170.68   31.38
   2   9  10   38.03   37.06
   2   9  11  110.95   22.45
   2  10   0 1252.77   77.96
  -2 -10   0 1188.90   71.89
   2  10   1 1610.01   99.54
  -2 -10  -1 1776.87   89.69
   2  10   2  555.57   44.57
  -2 -10  -2  621.46   41.43
   2  10   3 1102.85   76.11
  -2 -10  -3 1193.63   65.45
   2  10   4  888.04   52.43
  -2 -10  -4  784.03   45.71
   2  10   5 1769.15  115.21
   2  10   6    0.42   22.50
   2  10   6    1.02   29.40
   2  10   7  504.55   50.81
   2  10   7  523.87   55.16
   2  10   7  599.44   49.55
   2  10   8   67.87   31.44
   2  10   8   12.73   35.25
   2  10   9   42.05   30.43
   2  10   9   64.45   42.93
   2  10  10   64.02   20.74
   2  11   0  588.89   36.78
  -2 -11   0  605.35   40.80
   2  11   1  -31.65   20.82
  -2 -11  -1  -29.02   23.77
   2  11   2  453.17   37.62
   2  11   3 2542.55  137.28
   2  11   4 1278.88   89.95
   2  11   5  204.48   32.24
   2  11   6  257.09   47.51
   2  11   6  251.10   42.87
   2  11   7  -19.26   25.78
   2  11   7  -80.86   35.53
   2  11   8   92.31   26.30
   2  11   8   87.46   46.79
   2  12   0  248.98   26.73
  -2 -12   0  300.01   39.35
   2  12   1   -9.57   22.33
  -2 -12  -1   14.77   29.69
   2  12   2  903.86   62.44
  -2 -12  -2  937.48   71.97
   2  12   3   19.03   17.78
   2  12   4  314.72   45.85
   2  12   5   39.69   39.00
   2  12   5   61.13   29.60
   2  12   6   20.69   38.70
   2  12   7  108.41   47.09
   2  13   0   17.15   28.90
  -2 -13   0   45.07   27.21
   2  13   1  296.23   33.41
  -2 -13  -1  283.80   35.73
   2  13   2   50.91   33.02
  -2 -13  -2  -22.27   30.29
   2  13   3  466.73   42.23
   2  13   3  484.25   54.64
   2  13   4   68.13   39.27
   2  13   4   61.08   32.81
   2  13   5  251.81   49.93
   2  13   6  116.50   26.12
   2  13   6  101.10   48.14
   2  14   0  197.59   34.28
  -2 -14   0  229.32   30.61
   2  14   1  177.76   38.08
   2  14   1  109.91   32.20
  -2 -14  -1  112.91   34.98
   2  14   2  201.38   42.14
   2  14   2  206.82   36.83
   2  14   3  171.10   35.78
   2  14   4   34.38   36.60
   2  15   0  -20.02   41.98
   2  15   0   21.66   35.87
  -2 -15   0    8.22   31.52
   2  15   1   50.81   31.25
  -2 -15  -1  -47.15   37.52
   2  15   2   59.55   39.74
   3 -16   3  -33.51   41.20
   3 -16   6   17.49   27.39
   3 -16   7  174.42   31.62
   3 -15   4  180.96   36.55
   3 -15   6  719.00   69.52
   3 -15   7   13.39   20.29
  -3  15  -8   75.64   28.23
  -3  15  -8  108.21   29.12
  -3  15  -9  232.54   33.70
  -3  15  -9  243.27   40.94
   3 -15  10   33.88   36.34
   3 -14   1   28.87   36.34
   3 -14   2    5.24   30.89
   3 -14   3  347.78   41.13
  -3  14  -4  817.02   73.75
  -3  14  -4  832.50   53.77
   3 -14   7  477.79   34.84
  -3  14  -8  225.88   32.22
  -3  14  -8  191.83   29.24
  -3  14  -9  168.14   28.24
  -3  14  -9  141.26   29.79
   3 -14  10    1.10   25.54
   3 -14  11  -16.43   29.11
   3 -14  12    9.09   19.75
   3 -13   1   25.43   30.68
   3 -13   2   -5.38   33.66
  -3  13  -3   16.10   25.05
  -3  13  -3   55.61   33.69
  -3  13  -4  178.55   26.75
  -3  13  -4  134.26   37.24
   3 -13   5  576.47   54.65
   3 -13   7   11.53   16.55
  -3  13  -8  129.14   21.98
  -3  13  -8  105.01   21.03
  -3  13  -9   10.08   20.16
  -3  13  -9    6.59   19.77
   3 -13  10  286.74   33.84
  -3  13 -11  410.04   53.12
  -3  13 -11  407.11   44.36
  -3  13 -12   85.82   25.44
  -3  13 -12   94.71   33.20
  -3  13 -12   84.98   35.40
   3 -13  13   22.24   27.94
  -3  12  -1  111.67   29.85
  -3  12  -1   94.82   30.45
  -3  12  -2  344.15   37.15
  -3  12  -2  547.93   45.80
  -3  12  -3   35.95   21.21
  -3  12  -3   22.80   28.99
  -3  12  -4   53.13   30.06
  -3  12  -4   34.41   29.70
   3 -12   5   12.58   21.73
  -3  12  -7   99.03   20.65
  -3  12  -7  151.74   50.20
  -3  12  -8  128.94   24.76
  -3  12  -8   90.71   19.08
  -3  12  -9 1081.64   66.94
  -3  12  -9  939.73   89.69
  -3  12 -10   49.70   18.92
  -3  12 -10   44.63   19.68
  -3  12 -10   51.54   23.64
  -3  12 -11  141.30   21.20
  -3  12 -11  158.29   38.65
  -3  12 -11  131.26   24.53
  -3  12 -12  282.93   39.41
  -3  12 -12  264.10   38.01
  -3  12 -12  323.84   38.17
   3 -12  13   -4.31   22.23
  -3  12 -14   63.82   33.84
  -3  12 -14   15.62   23.30
  -3  11  -1  365.29   30.16
  -3  11  -1  494.07   38.07
  -3  11  -2   32.18   21.00
  -3  11  -2   96.52   29.44
  -3  11  -3   16.68   19.44
  -3  11  -3   24.99   24.59
  -3  11  -4  162.59   27.22
  -3  11  -4  151.72   28.34
   3 -11   5  101.42   26.97
   3 -11   6    0.00   20.45
  -3  11  -7  286.72   21.67
  -3  11  -7  249.49   22.65
  -3  11  -8  230.03   21.58
  -3  11  -8  226.49   29.40
  -3  11  -8  234.13   26.84
  -3  11  -9 1012.91   62.46
  -3  11  -9  961.12   71.72
  -3  11 -10 1370.08   93.18
  -3  11 -10 1350.67   98.63
  -3  11 -10 1460.96   70.86
  -3  11 -11  376.58   31.95
  -3  11 -11  358.64   43.47
  -3  11 -11  384.47   36.64
  -3  11 -12  261.77   35.33
  -3  11 -12  312.39   37.00
  -3  11 -13   28.94   22.30
  -3  11 -13   72.14   21.94
  -3  11 -13   19.77   33.00
  -3  11 -14   11.48   26.69
  -3  11 -14   18.81   34.30
  -3  10  -1  115.95   25.29
  -3  10  -1  180.47   27.65
  -3  10  -2 1070.66   55.41
  -3  10  -2 1175.09   60.09
  -3  10  -3  -26.22   23.33
  -3  10  -3  -18.64   25.86
  -3  10  -4   88.35   25.19
  -3  10  -4   62.44   22.42
  -3  10  -5   -9.04   18.36
  -3  10  -5    4.28   26.71
  -3  10  -6   12.83   19.65
  -3  10  -6   45.09   27.52
  -3  10  -7   29.73   13.64
  -3  10  -7   37.34   23.84
  -3  10  -7   24.76   16.77
  -3  10  -8  557.98   33.50
  -3  10  -8  526.70   32.41
  -3  10  -8  600.11   37.95
  -3  10  -9  304.27   21.75
  -3  10  -9  269.88   20.51
  -3  10  -9  293.13   26.17
  -3  10 -10   18.96   12.13
  -3  10 -10   10.17   16.85
  -3  10 -11  535.70   45.55
  -3  10 -11  556.85   37.41
  -3  10 -12    8.44   19.93
  -3  10 -12    1.58   23.71
  -3  10 -12   -3.05   24.16
  -3  10 -13   14.90   20.22
  -3  10 -13    7.31   24.26
  -3  10 -14  180.62   39.04
  -3  10 -14  208.95   31.10
  -3  10 -14  275.02   48.38
   3 -10  15  -11.05   26.45
  -3   9  -1   41.31   27.77
  -3   9  -1  115.11   30.91
  -3   9  -2  601.02   38.08
  -3   9  -2  512.18   32.72
  -3   9  -3  193.02   21.01
  -3   9  -3  125.30   18.49
  -3   9  -4  -10.34   19.71
  -3   9  -4   22.66   22.40
  -3   9  -5  231.49   24.03
  -3   9  -5  248.75   28.55
  -3   9  -6   18.04   18.04
  -3   9  -6  -17.19   24.17
  -3   9  -7   64.65   14.22
  -3   9  -7  218.23   35.66
  -3   9  -8  114.78   12.95
  -3   9  -8  366.76   37.94
  -3   9  -9  167.92   15.73
  -3   9  -9  160.09   25.11
  -3   9  -9  157.74   24.15
  -3   9 -10   23.85   10.60
  -3   9 -10   52.02   29.35
  -3   9 -11  541.71   38.68
  -3   9 -11  489.18   36.16
  -3   9 -12  160.17   24.46
  -3   9 -12   99.01   17.40
  -3   9 -12  151.96   31.17
  -3   9 -13   80.09   27.29
  -3   9 -13   42.12   25.49
  -3   9 -13   37.90   20.86
   3  -9  14  146.56   30.27
   3  -8   1 2831.81  130.77
  -3   8  -1 2939.59  161.85
  -3   8  -1 2580.21  154.58
   3  -8   2  541.35  140.70
  -3   8  -2  245.72   36.79
   3  -8   3 1542.14  103.28
  -3   8  -3 1437.56   71.42
  -3   8  -3 1331.18   68.45
   3  -8   4   -4.97   16.22
  -3   8  -4  -25.67   12.01
  -3   8  -4  -18.89   20.45
   3  -8   5  -20.87   17.72
  -3   8  -5   18.96   16.76
  -3   8  -5   -9.60   19.07
  -3   8  -6  140.26   19.71
  -3   8  -6  114.88   21.25
  -3   8  -7  272.01   18.95
  -3   8  -7  269.50   17.73
  -3   8  -7  304.05   21.70
  -3   8  -8   67.13   11.49
  -3   8  -8   84.48   17.60
  -3   8  -8   94.81   19.75
  -3   8  -9  197.48   17.44
  -3   8  -9  230.33   22.16
  -3   8  -9  195.53   21.30
  -3   8 -10 2659.25  188.58
  -3   8 -10 2930.16  128.03
  -3   8 -11  496.72   30.64
  -3   8 -11  513.57   26.98
  -3   8 -11  517.51   37.27
  -3   8 -12  272.82   28.98
  -3   8 -12  257.24   27.12
  -3   8 -12  398.66   35.19
  -3   8 -13  319.43   27.71
  -3   8 -13  379.24   34.61
  -3   8 -13  352.76   47.51
  -3   8 -14   40.88   25.69
  -3   8 -14   28.98   18.45
  -3   8 -14  133.76   50.28
  -3   8 -15   31.16   16.52
  -3   8 -15   35.06   18.84
   3  -8  16  317.73   50.44
   3  -7   1 2298.33  130.01
  -3   7  -1 2463.33  119.00
  -3   7  -1 3414.09  456.59
   3  -7   2 1229.15   60.21
  -3   7  -2 1262.40   58.37
  -3   7  -2 1074.37   53.06
   3  -7   3   17.25   14.50
  -3   7  -3   -6.09   10.38
  -3   7  -3  124.90   30.18
   3  -7   4  646.77  228.80
  -3   7  -4  426.41   30.45
  -3   7  -4  475.03   27.26
  -3   7  -5   -6.88   11.42
  -3   7  -5  -12.11   15.76
   3  -7   6  411.05   25.16
  -3   7  -6  344.20   20.33
  -3   7  -6  387.66   26.36
   3  -7   7   18.70   16.71
  -3   7  -7    8.26   11.02
  -3   7  -7   12.44   13.70
  -3   7  -7    8.08   18.77
  -3   7  -8   14.05    7.38
  -3   7  -8   21.06   14.93
  -3   7  -8   10.08   16.63
  -3   7  -9  396.59   22.29
  -3   7  -9  438.32   31.73
  -3   7  -9  425.96   24.23
  -3   7 -10  412.30   27.00
  -3   7 -10  417.39   26.28
  -3   7 -10 1240.02  419.82
  -3   7 -11  603.56   45.01
  -3   7 -11  570.69   33.83
  -3   7 -11  583.26   37.74
  -3   7 -12  -14.91   18.40
  -3   7 -12   29.28   17.35
  -3   7 -13  164.82   23.40
  -3   7 -13  198.00   23.25
  -3   7 -13  249.57   47.20
  -3   7 -14  309.23   32.74
  -3   7 -14  316.23   25.58
  -3   7 -14  346.97   54.86
   3  -7  15  485.12   69.15
   3  -6   1  309.17   38.99
  -3   6  -1  320.66   26.01
  -3   6  -1  350.72   26.98
   3  -6   2 7356.08  365.47
  -3   6  -2 6715.23  320.99
  -3   6  -2 7199.09  315.22
  -3   6  -3 8090.13  408.61
  -3   6  -3 8653.25  395.40
  -3   6  -4 1089.83   57.61
  -3   6  -4 1050.91   48.68
   3  -6   5  124.63   19.13
  -3   6  -5   71.62   13.09
  -3   6  -5  110.02   19.28
   3  -6   6 3808.42  167.73
  -3   6  -6 3251.27  196.33
  -3   6  -6 3280.67  173.60
  -3   6  -6 3411.44  127.27
   3  -6   7  374.73   26.51
  -3   6  -7  350.87   19.45
  -3   6  -7  362.48   22.82
  -3   6  -7  355.34   20.10
   3  -6   8    8.81   18.96
  -3   6  -8   39.40    7.47
  -3   6  -8   17.86   15.51
  -3   6  -8   17.49   12.59
  -3   6  -9  156.93   15.17
  -3   6  -9  181.66   19.39
  -3   6  -9  136.87   22.98
  -3   6 -10    3.10   22.24
  -3   6 -10   -1.08   17.92
  -3   6 -10   -2.15   19.04
  -3   6 -11  120.83   18.56
  -3   6 -11   97.83   12.37
  -3   6 -12  165.45   20.61
  -3   6 -12  216.57   21.49
  -3   6 -12  170.80   44.53
   3  -6  13   38.52   14.61
  -3   6 -14   44.64   26.92
  -3   6 -14   75.30   38.65
   3  -6  15  425.16   58.57
   3  -6  16   34.55   18.08
   3  -5   121320.47 1248.06
  -3   5  -120292.67  930.36
   3  -5   2 8479.29  963.27
  -3   5  -2 8374.63  638.49
   3  -5   3 2874.45  152.04
  -3   5  -3 3009.81  149.25
  -3   5  -3 3080.58  135.83
   3  -5   4  599.01   64.11
  -3   5  -4  628.66   66.74
  -3   5  -4  711.92   78.18
   3  -5   5 2932.46 1171.58
  -3   5  -5 2415.88  266.84
  -3   5  -5 2003.92  154.17
  -3   5  -6 2411.99  133.11
  -3   5  -6 2472.10  149.38
  -3   5  -6 2350.62  105.60
   3  -5   7  814.45   41.99
  -3   5  -7  773.89   48.16
  -3   5  -7  817.87   54.97
  -3   5  -7  854.43   42.02
   3  -5   8   -8.30   19.54
  -3   5  -8   -8.86   11.45
  -3   5  -8   11.58   13.33
  -3   5  -8  -28.47   17.33
  -3   5  -9  474.21   32.90
  -3   5  -9  482.35   24.08
  -3   5  -9  477.95   31.66
  -3   5 -10   78.04   17.39
  -3   5 -10   86.87   15.82
  -3   5 -10   68.43   25.73
  -3   5 -11  242.73   19.85
  -3   5 -11  258.41   16.86
  -3   5 -11 1090.03  512.11
   3  -5  12   14.29   14.95
  -3   5 -13   59.44   20.61
  -3   5 -13  149.82   33.72
  -3   5 -14   82.99   25.97
  -3   5 -14  116.39   34.47
   3  -5  15  319.45   42.61
   3  -4   1  373.90   31.09
  -3   4  -1  393.61   25.48
   3  -4   213225.63  775.84
  -3   4  -213173.26  597.24
   3  -4   3  898.51   92.97
   3  -4   4 3124.14  155.14
  -3   4  -4 3105.55  157.67
  -3   4  -4 3277.31  157.48
   3  -4   5 3946.91  203.28
  -3   4  -5 3887.49  240.30
  -3   4  -5 4069.68  303.85
  -3   4  -5 4540.17  211.69
   3  -4   6  330.87   16.59
  -3   4  -6  358.08   33.24
  -3   4  -6  335.06   19.13
  -3   4  -6  304.59   28.72
   3  -4   7  490.92   26.80
  -3   4  -7  483.68   28.71
  -3   4  -7  464.94   21.28
  -3   4  -8  110.34   14.00
  -3   4  -8  136.21   14.20
  -3   4  -8  101.55   22.54
  -3   4  -9   34.31   13.86
  -3   4  -9   49.92   14.09
  -3   4  -9   60.30   23.62
  -3   4 -10  167.17   15.56
  -3   4 -10  195.06   31.73
   3  -4  11 1577.69  307.93
  -3   4 -12  403.13   34.78
  -3   4 -12  481.63   56.68
  -3   4 -13   17.70   17.43
  -3   4 -13    2.64   21.81
   3  -4  14  938.69   72.91
   3  -4  15  122.07   26.52
   3  -4  16    6.96   28.90
   3  -3   1 1816.60  178.85
  -3   3  -1 2126.70  108.96
   3  -3   2 3832.34  186.48
   3  -3   310748.41  642.06
   3  -3   4  138.22   34.05
   3  -3   5 2818.96  137.27
  -3   3  -5 2715.85  170.66
  -3   3  -5 3015.33  134.76
  -3   3  -5 3133.92  241.27
   3  -3   6 5690.97  277.89
  -3   3  -6 5475.39  391.14
  -3   3  -6 5579.98  280.54
  -3   3  -6 5952.13  441.02
   3  -3   7 2160.57   99.51
  -3   3  -7 2181.91  171.52
   3  -3   8  985.26   47.83
  -3   3  -8 1005.14   64.25
  -3   3  -8 1134.29  103.34
   3  -3   9 1714.93  140.46
   3  -3  10    7.36   12.59
   3  -3  10   52.27   13.71
  -3   3 -10    1.99   14.87
  -3   3 -10   20.34   27.03
   3  -3  11  145.69   18.81
  -3   3 -11 1857.81  252.89
   3  -3  12  139.34   18.68
  -3   3 -12  169.88   17.27
  -3   3 -12  202.37   31.67
   3  -3  13   87.24   17.31
  -3   3 -13   67.88   19.41
   3  -3  14  131.86   18.61
  -3   3 -14  104.21   17.90
  -3   3 -14  149.86   26.89
   3  -3  15  207.22   27.60
  -3   3 -15  259.48   36.51
   3  -2   1 7625.53  436.31
   3  -2   2  249.99   36.43
   3  -2   312379.17  711.09
  -3   2  -313012.57 1091.03
   3  -2   4 1227.54   65.19
  -3   2  -4 1278.21   83.56
  -3   2  -4 1507.71  107.25
   3  -2   5 2301.59  113.15
  -3   2  -5 2548.30  194.32
  -3   2  -5 2861.40  200.47
   3  -2   6  551.40   51.18
  -3   2  -6  664.95   48.42
  -3   2  -6  918.33   94.25
   3  -2   7 1857.31   80.24
  -3   2  -7 2062.05  110.05
   3  -2   8  852.46   47.83
   3  -2   8  901.13   44.05
   3  -2   9  270.19   18.24
   3  -2   9  279.62   16.62
  -3   2  -9  281.17   18.06
  -3   2  -9  358.36   34.61
   3  -2  10 1007.80   64.46
   3  -2  10 1134.64   53.11
  -3   2 -10 1127.02   55.60
  -3   2 -10 1180.62  109.49
   3  -2  11   31.79   11.83
   3  -2  11  -12.32   12.18
  -3   2 -11   -3.13   11.30
  -3   2 -11  151.75  160.85
   3  -2  12    2.19   12.30
  -3   2 -12    3.18   24.23
   3  -2  13   30.20   13.06
  -3   2 -13   25.01   20.09
   3  -2  14   -1.36   14.77
  -3   2 -14   32.34   38.89
   3  -2  15   34.61   19.60
  -3   2 -15   10.74   34.09
  -3   1  -1 3209.93  187.87
  -3   1  -1 3324.42  270.43
   3  -1   2  285.22   62.04
  -3   1  -2  388.30   24.49
  -3   1  -2  743.74  545.03
   3  -1   3  356.39   28.27
  -3   1  -3  430.86   27.71
  -3   1  -3  543.38  157.21
   3  -1   4  239.47   20.06
   3  -1   4  271.36   23.95
  -3   1  -4  256.34   14.98
  -3   1  -4  219.45   39.98
   3  -1   5  904.38   57.50
   3  -1   5  969.50   66.58
  -3   1  -5 1336.32  120.51
   3  -1   6   88.96   14.81
   3  -1   6   94.04   29.68
  -3   1  -6   92.62   19.37
  -3   1  -6  325.75   67.25
   3  -1   7 3377.87  195.94
   3  -1   7 3691.78  161.09
  -3   1  -7 3290.35  149.88
  -3   1  -7 9312.09 1964.29
   3  -1   8  373.93   23.28
   3  -1   8  395.59   24.34
   3  -1   8  408.51   29.85
   3  -1   9  921.79   44.36
   3  -1   9  915.97   46.35
   3  -1   9  894.36   44.46
   3  -1   9 1039.22   89.61
   3  -1  10 1209.66   55.91
   3  -1  10 1214.08   62.75
   3  -1  10 1226.44  103.12
  -3   1 -10 1274.80   66.00
   3  -1  11  174.28   11.52
   3  -1  11  176.13   14.79
   3  -1  11  242.07   24.96
   3  -1  11  209.09   28.89
  -3   1 -11  182.19   43.33
   3  -1  12    4.28    5.10
   3  -1  12   32.13   11.51
   3  -1  12   68.73   27.33
  -3   1 -12    0.00   26.75
   3  -1  13   54.34   15.35
  -3   1 -13   99.60   30.08
   3  -1  14   17.86   12.93
  -3   1 -14    7.79   22.42
   3  -1  15   27.03   16.91
   3   0   0  144.72    9.64
  -3   0   0  180.94   12.38
   3   0   1   73.43    9.18
   3   0   1  147.60   62.51
  -3   0  -1   81.70    7.01
  -3   0  -1 1300.79  290.21
   3   0   2    2.11   11.76
  -3   0  -2   34.17    7.68
   3   0   3 2144.86  157.30
   3   0   4  608.07  128.25
   3   0   4  941.14  260.32
  -3   0  -4  924.22  188.44
  -3   0  -4 1547.56  194.39
   3   0   5  517.54   29.52
   3   0   5  535.59   29.82
   3   0   5  588.33   50.99
  -3   0  -5  571.45   34.47
  -3   0  -5  752.44   70.09
   3   0   6 4332.20  227.02
   3   0   6 4458.63  278.09
   3   0   6 4661.82  284.65
  -3   0  -6 5802.54  533.13
   3   0   7   32.02    8.85
   3   0   7   26.37   12.04
  -3   0  -7 3048.82  505.99
   3   0   8 1102.56   61.56
   3   0   8 1018.18   70.32
   3   0   8 1096.78   58.42
   3   0   8 1127.06   78.02
   3   0   9 3580.94  206.67
   3   0   9 3435.99  209.66
   3   0   9 3277.56  159.94
   3   0   9 3603.70  267.75
   3   0  10  339.99   23.18
   3   0  10  347.10   22.19
   3   0  10  767.44  378.95
  -3   0 -10  388.73   55.63
   3   0  11  -12.86    9.65
   3   0  11   -4.35   13.31
   3   0  11  -10.78    8.32
   3   0  11  -40.22   28.24
  -3   0 -11  -34.25   25.32
   3   0  12   88.52   11.58
   3   0  12   67.33   27.65
  -3   0 -12   69.72   27.03
   3   0  13   10.55   10.69
   3   0  13   13.28   17.23
   3   0  13   -6.97   28.81
   3   0  14  202.31   25.69
   3   0  14  202.45   30.51
   3   0  14  226.52   38.46
   3   0  15   -3.82    9.97
   3   0  15   12.23   18.40
   3   0  15   19.01   19.96
   3   1   0  128.31   10.92
  -3  -1   0  126.71   12.11
  -3  -1   0  104.58    8.60
  -3  -1   0 6719.18 3491.29
   3   1   1  351.47   24.18
   3   1   1 8369.93 3964.99
  -3  -1  -1  337.04   20.29
  -3  -1  -1  333.82   21.50
  -3  -1  -1  386.89   55.81
   3   1   2  145.37   12.36
   3   1   2  120.77    9.88
   3   1   2  207.99   42.37
  -3  -1  -2  135.11   10.98
   3   1   3  133.54   19.34
   3   1   3  128.97   12.24
  -3  -1  -3  194.70   27.37
   3   1   4 6182.12  363.39
   3   1   4 5717.73  266.95
   3   1   4 7445.96  690.08
  -3  -1  -4 6093.91  416.26
  -3  -1  -4 7231.48  478.42
   3   1   5 3085.10  196.32
   3   1   5 3517.78  272.75
  -3  -1  -5 3210.25  209.74
  -3  -1  -5 3287.12  222.05
   3   1   6 4350.11  282.71
   3   1   6 4217.93  246.02
   3   1   6 5102.13  414.53
  -3  -1  -6 4787.82  346.43
   3   1   7 3280.16  175.06
   3   1   7 3264.47  201.90
   3   1   7 3629.14  308.20
  -3  -1  -7 3395.95  226.27
   3   1   8  130.14   20.97
   3   1   8  114.68   20.78
   3   1   8  114.67   21.21
   3   1   8  259.39   54.70
  -3  -1  -8  173.50   52.10
   3   1   9  820.57   59.24
   3   1   9  766.16   58.62
   3   1   9  781.07   45.71
   3   1   9  869.68   59.00
  -3  -1  -9 1689.80  839.09
   3   1  10 2996.47  170.07
   3   1  10 2995.01  176.67
   3   1  10 2862.94  179.15
  -3  -1 -10 3242.64  263.24
   3   1  11   53.56   13.71
   3   1  11   56.68   17.15
   3   1  11   41.25   31.96
   3   1  12  510.38   35.00
   3   1  12  469.50   37.44
   3   1  12  526.30   46.39
   3   1  13  196.60   24.79
   3   1  13  185.07   16.73
   3   1  13  188.35   31.16
   3   1  14   27.01   18.53
   3   1  14   33.29   26.84
   3   1  15   79.57   16.12
   3   1  15   61.31   35.84
   3   2   0  178.72   17.27
   3   2   0  180.97   14.10
   3   2   0  214.12   27.42
  -3  -2   0  180.08   11.08
  -3  -2   0  166.05   13.15
  -3  -2   0  148.77   16.63
   3   2   1   22.61    9.71
   3   2   1   28.44    8.01
   3   2   1   16.81   15.89
  -3  -2  -1   19.44   11.66
  -3  -2  -1   31.50   17.53
   3   2   2  554.80   36.15
   3   2   2  567.95   34.68
   3   2   2  697.67   75.98
  -3  -2  -2  536.05   35.74
  -3  -2  -2  526.43   38.16
   3   2   3  267.93   34.06
  -3  -2  -3  383.47   32.30
  -3  -2  -3  295.03   36.42
   3   2   4 4772.76  274.47
   3   2   4 4771.03  507.33
  -3  -2  -4 4261.78  279.26
  -3  -2  -4 4963.03  317.59
   3   2   5 4212.78  222.16
   3   2   5 4709.02  380.34
  -3  -2  -5 4336.78  203.85
  -3  -2  -5 4443.83  302.07
   3   2   6  154.65   18.90
   3   2   6  168.67   28.73
  -3  -2  -6  168.79   27.14
  -3  -2  -6  164.79   40.71
   3   2   7  914.71   51.53
   3   2   7  913.32   68.15
   3   2   7  969.77   99.31
  -3  -2  -7  932.22   62.93
   3   2   8 1280.56   60.98
   3   2   8 1204.78   85.11
   3   2   8 1330.16  104.65
   3   2   9  288.44   21.08
   3   2  10  783.03   41.91
   3   2  10  817.34   69.12
   3   2  10  730.62   55.75
   3   2  10  948.50   92.26
   3   2  11  141.37   17.62
   3   2  11  174.10   19.40
   3   2  12   -3.07   13.25
   3   2  12    1.84   12.74
   3   2  12  -23.61   34.62
   3   2  13  566.82   50.59
   3   2  14   24.80   20.37
   3   2  14   59.60   36.83
   3   2  15    9.66   15.59
   3   3   0 3226.71  182.49
   3   3   0 2903.58  186.50
  -3  -3   0 3140.64  200.47
   3   3   1  801.77   52.19
   3   3   1  774.83   43.95
  -3  -3  -1  770.42   51.29
   3   3   2 1180.94   71.56
   3   3   2 1305.53   81.78
  -3  -3  -2 1172.50   65.90
   3   3   3    1.55   11.70
   3   3   3   19.35   21.30
  -3  -3  -3   18.20   13.24
   3   3   4 1095.14   52.60
   3   3   4 1505.86  159.76
  -3  -3  -4 1112.91   61.82
   3   3   5  420.37   24.72
   3   3   5  430.49   53.36
  -3  -3  -5  448.28   25.70
   3   3   6 3312.58  194.05
   3   3   6 3539.71  287.43
  -3  -3  -6 3284.17  167.95
   3   3   7   40.62   15.04
   3   3   7   56.13   11.34
   3   3   7  118.32   25.79
   3   3   8 2776.84  196.38
   3   3   8 3765.94  307.76
   3   3   9 3286.98  258.21
   3   3  10  335.58   23.97
   3   3  11  528.13   33.21
   3   3  11  928.39  334.24
   3   3  12  839.70   61.97
   3   3  12  889.17   75.55
   3   3  13  107.97   19.57
   3   3  14   84.12   24.71
   3   3  14  100.44   33.40
   3   4   0 4588.45  291.08
   3   4   0 4380.07  302.97
   3   4   0 5313.36  326.06
  -3  -4   0 4657.32  288.53
   3   4   1 3560.27  315.59
   3   4   1 2847.23  256.52
   3   4   1 4122.00  352.36
  -3  -4  -1 3410.42  406.57
   3   4   2  760.97  123.39
   3   4   2 1124.04  159.24
  -3  -4  -2  832.33  192.54
   3   4   3 1243.72   69.55
   3   4   3 1472.31   76.60
  -3  -4  -3 1319.74   84.46
   3   4   4   52.65   13.66
   3   4   4   82.79   20.25
  -3  -4  -4   48.28   13.32
   3   4   5  642.73   37.10
   3   4   5  839.92   90.97
  -3  -4  -5  640.45   35.89
   3   4   6   -6.32   16.16
   3   4   6    9.40   24.58
  -3  -4  -6   18.53   11.43
   3   4   7  800.12   60.31
   3   4   7  992.55   81.27
   3   4   8 2512.90  212.76
   3   4   8 2820.73  190.69
   3   4   9  128.64   17.21
   3   4   9  111.51   16.66
   3   4   9  138.29   37.94
   3   4  10 1369.88   75.48
   3   4  10 1328.06   93.63
   3   4  10 1453.41  115.70
   3   4  11  523.29   34.28
   3   4  12  790.43   57.26
   3   4  12  618.52   38.38
   3   4  12  769.07   68.75
   3   4  13  517.82   70.27
   3   4  13  604.08   52.24
   3   5   0  762.93   47.54
   3   5   0  897.10   48.29
   3   5   0  947.65   79.92
  -3  -5   0  859.75   53.17
   3   5   1 4270.21  233.82
   3   5   1 4193.43  243.05
  -3  -5  -1 4125.72  306.48
   3   5   2 3504.55  193.87
   3   5   2 3697.11  238.65
  -3  -5  -2 3146.11  290.78
   3   5   3  109.91   13.50
   3   5   3  142.92   22.43
  -3  -5  -3  153.29   21.97
   3   5   4  435.87   24.66
   3   5   4 1464.87  310.57
  -3  -5  -4  463.97   30.17
   3   5   5  131.49   18.69
  -3  -5  -5  157.85   18.26
   3   5   6  366.65   29.79
   3   5   6  329.70   28.86
  -3  -5  -6  402.12   24.98
   3   5   7  414.86   26.41
   3   5   7  451.20   40.30
   3   5   8 1002.14  160.41
   3   5   9   41.89   25.41
   3   5   9  224.55   49.71
   3   5  10  193.35   27.07
   3   5  10  175.49   22.99
   3   5  10  229.65   31.06
   3   5  11 1440.54   97.67
   3   5  11 1471.53  107.01
   3   5  11 1413.93  116.90
   3   5  12   15.90   22.55
   3   6   0 5931.98  393.87
   3   6   0 4867.32  329.54
  -3  -6   0 5515.47  412.89
   3   6   1 2325.50  192.39
  -3  -6  -1 2216.62  241.66
   3   6   2  959.53   50.34
  -3  -6  -2  936.32   47.32
   3   6   3 3578.98  174.32
   3   6   3 3530.61  191.96
  -3  -6  -3 3406.50  212.71
   3   6   4   23.86   15.16
   3   6   4  141.98   97.01
  -3  -6  -4    6.80   16.80
   3   6   5  294.26   26.26
   3   6   5  384.75   25.51
  -3  -6  -5  339.23   30.52
   3   6   6    7.29   21.44
   3   6   6   14.55   24.50
  -3  -6  -6   -5.71   16.15
   3   6   7  282.74   25.36
   3   6   7  305.28   40.73
   3   6   8  146.27   41.53
   3   6   9  787.83   59.97
   3   6   9  966.23   70.28
   3   6  10  422.34   38.77
   3   6  10  407.76   41.62
   3   6  11   47.39   25.43
   3   6  11   85.11   25.60
   3   6  11   83.41   38.80
   3   6  12  355.85   54.33
   3   6  12  408.98   33.96
   3   6  12  437.44   49.16
   3   7   0 1028.17   57.66
   3   7   0  906.39   52.37
  -3  -7   0  977.95   64.83
   3   7   1 2834.07  177.66
  -3  -7  -1 2623.33  161.26
   3   7   2   48.16   23.52
   3   7   2   33.75   21.86
  -3  -7  -2   34.68   23.26
   3   7   3   30.54   15.69
   3   7   3    0.39   26.49
  -3  -7  -3   46.16   17.55
   3   7   4 1382.68   71.13
   3   7   4 1590.20   64.74
  -3  -7  -4 1598.52   83.17
   3   7   5  104.75   22.13
   3   7   5  110.80   25.38
  -3  -7  -5  134.00   22.27
   3   7   6   28.26   24.34
   3   7   6   32.06   20.23
   3   7   7    0.38  147.71
   3   7   8   21.37   31.68
   3   7   9   14.20   25.62
   3   7   9   -2.57   22.48
   3   7  10   71.16   24.47
   3   7  10   63.88   20.44
   3   7  10   67.59   38.41
   3   7  11  193.37   30.00
   3   7  11  199.74   44.04
   3   7  12  358.34   43.27
   3   7  12  319.30   47.86
   3   8   0  -19.23   30.80
  -3  -8   0   18.76   23.55
   3   8   1 1903.66   92.45
  -3  -8  -1 1806.37  101.97
   3   8   2  865.34   48.77
  -3  -8  -2  926.57   64.90
   3   8   3 1545.84   80.12
   3   8   3 1731.97  105.41
  -3  -8  -3 1539.64   90.24
   3   8   4 4742.74  258.45
   3   8   5   46.70   20.56
   3   8   5   20.88   31.96
  -3  -8  -5   -2.09   23.35
   3   8   6   70.54   28.22
   3   8   6   54.96   27.42
   3   8   7   -5.45   30.29
   3   8   8   -8.11   31.57
   3   8   9  218.27   36.44
   3   8  10  -46.49   31.64
   3   8  10  -42.06   24.70
   3   8  10   24.99   42.83
   3   8  11  720.52   56.37
   3   9   0 2632.09  163.27
  -3  -9   0 2519.95  137.99
   3   9   1  289.12   30.27
  -3  -9  -1  294.07   30.45
   3   9   2  652.57   41.26
  -3  -9  -2  683.59   46.42
   3   9   3 4139.37  210.61
   3   9   3 3851.79  198.56
  -3  -9  -3 3796.06  206.86
   3   9   4  119.30   22.78
   3   9   4   15.85   40.40
  -3  -9  -4   84.25   25.36
   3   9   5   19.55   22.62
   3   9   5   12.21   24.93
  -3  -9  -5  -36.93   24.43
   3   9   6  544.80   46.79
   3   9   6  530.03   53.74
   3   9   7  -17.96   31.37
   3   9   8   31.48   27.94
   3   9   9   10.27   33.17
   3   9  10   10.54   25.42
   3  10   0  754.26   52.60
  -3 -10   0  818.32   58.81
   3  10   1  396.02   38.31
  -3 -10  -1  389.50   32.09
   3  10   2  275.57   34.03
  -3 -10  -2  269.21   28.06
   3  10   3 1962.32   89.48
  -3 -10  -3 1889.13  108.09
   3  10   4  914.38   55.51
  -3 -10  -4  791.36   51.55
   3  10   5  254.01   25.12
   3  10   5  312.85   31.49
  -3 -10  -5  321.25   33.28
   3  10   6  760.33   58.02
   3  10   7  139.15   38.65
   3  10   8    9.97   46.68
   3  10   9   23.97   35.60
   3  10   9   16.67   37.26
   3  11   0  -29.14   27.19
  -3 -11   0  -20.61   18.70
   3  11   1  108.01   30.45
  -3 -11  -1   88.71   22.86
   3  11   2  922.90   54.83
  -3 -11  -2  868.10   70.40
   3  11   3    4.46   26.61
  -3 -11  -3   -7.17   30.74
   3  11   4 1330.53   87.37
   3  11   4 1392.71  112.33
  -3 -11  -4 1423.32   74.62
   3  11   5  684.48   57.43
   3  11   5  706.95   67.35
   3  11   6   11.54   28.37
   3  11   6  -11.13   28.21
   3  11   7  462.72   44.48
   3  11   7  408.44   49.17
   3  11   8  523.49   57.01
   3  12   0  196.90   34.37
  -3 -12   0  175.03   27.41
   3  12   1  169.94   30.83
  -3 -12  -1  238.79   33.52
   3  12   2  377.30   41.45
  -3 -12  -2  427.61   45.58
   3  12   3 1945.24  131.27
  -3 -12  -3 2003.32  111.27
   3  12   4  160.37   32.55
  -3 -12  -4  205.38   35.18
   3  12   5  409.05   45.21
   3  12   5  326.74   52.91
   3  12   6  466.98   56.12
   3  12   6  391.65   47.01
   3  12   7   53.63   32.57
   3  12   7  133.83   28.98
   3  12   7   61.09   30.24
   3  13   0   18.82   33.91
  -3 -13   0   11.30   22.47
   3  13   1  474.55   43.86
  -3 -13  -1  416.38   45.51
   3  13   2  119.27   33.88
  -3 -13  -2  129.24   39.06
   3  13   3  422.17   54.34
  -3 -13  -3  429.01   47.70
   3  13   4  631.38   64.22
   3  13   5   10.82   33.86
   3  13   5  -19.67   46.95
   3  14   0   76.88   31.80
  -3 -14   0   74.66   35.22
   3  14   1   62.20   44.74
  -3 -14  -1   44.07   34.65
   3  14   2  110.94   41.33
  -3 -14  -2  159.95   48.85
   3  14   3   -6.80   24.28
  -3 -14  -3   22.22   24.82
   3  15   0   20.58   53.87
  -3 -15   0   48.48   33.54
   3  15   1  -29.06   52.86
  -3 -15  -1   24.38   41.82
   4 -16   2   35.70   38.26
   4 -16   3   86.38   40.45
   4 -16   4   70.14   37.72
   4 -16   5   35.98   35.58
   4 -16   6  403.66   56.52
   4 -16   7   73.03   36.20
  -4  15  -1   34.70   32.35
  -4  15  -1   18.05   37.86
   4 -15   2  179.58   41.01
   4 -15   3    3.86   31.03
   4 -15   4  303.65   38.71
   4 -15   5  182.23   35.91
  -4  15  -6    8.97   33.98
  -4  15  -6  -39.05   27.59
  -4  15  -7  227.34   30.74
  -4  15  -7  220.42   35.38
  -4  15  -8   38.37   26.89
  -4  15  -8   13.41   23.17
  -4  15  -8  -31.23   22.07
   4 -15   9   24.36   21.51
  -4  14  -1   40.50   35.94
  -4  14  -1   19.50   30.47
  -4  14  -2  167.28   30.37
  -4  14  -2  107.82   39.03
   4 -14   3  126.88   33.62
  -4  14  -4   -0.69   20.31
  -4  14  -4   -1.32   28.06
   4 -14   5  528.58   54.85
  -4  14  -6  284.62   34.84
  -4  14  -6  330.56   40.06
  -4  14  -7   24.67   25.08
  -4  14  -7   51.61   26.52
  -4  14  -8  125.20   23.28
  -4  14  -8   99.69   33.19
  -4  14  -8  119.17   24.52
   4 -14   9  125.69   25.17
  -4  14 -10   61.02   26.89
  -4  14 -10   66.87   30.96
   4 -14  11  173.47   27.60
  -4  13  -1   74.36   23.36
  -4  13  -1   13.38   29.05
  -4  13  -2  281.07   34.94
  -4  13  -2  298.78   35.49
  -4  13  -3   25.76   24.94
  -4  13  -3   85.24   30.23
   4 -13   4  470.78   41.75
  -4  13  -5  119.57   30.79
  -4  13  -5  160.54   27.68
  -4  13  -6   16.75   23.43
  -4  13  -6   18.82   23.75
  -4  13  -7   12.35   22.67
  -4  13  -7  -11.50   23.65
  -4  13  -8   56.27   19.26
  -4  13  -8   49.31   31.42
   4 -13   9  547.83   52.72
  -4  13 -10  202.07   29.65
  -4  13 -10  245.37   40.41
  -4  13 -11  130.15   21.10
  -4  13 -11  129.69   27.81
  -4  13 -12  131.91   22.87
  -4  13 -12  145.84   30.69
  -4  13 -12  103.80   27.14
  -4  12  -1   55.27   23.21
  -4  12  -1   21.98   27.77
  -4  12  -2  537.82   44.36
  -4  12  -2  658.59   42.73
  -4  12  -3  169.02   33.78
  -4  12  -3  156.15   28.33
  -4  12  -4   -3.99   20.21
  -4  12  -4  -13.26   21.79
  -4  12  -5    0.96   22.46
  -4  12  -5   10.95   24.64
  -4  12  -6    3.00   24.00
  -4  12  -6  -19.32   24.90
  -4  12  -7  257.28   29.51
  -4  12  -7  285.13   32.87
  -4  12  -8  307.51   26.39
  -4  12  -8  320.00   32.29
  -4  12  -8  344.73   36.46
  -4  12  -9   50.53   18.57
  -4  12  -9   65.65   27.23
  -4  12 -10  504.59   41.93
  -4  12 -10  628.98   49.51
  -4  12 -11   68.40   17.31
  -4  12 -11   13.81   29.72
  -4  12 -11   52.70   20.82
  -4  12 -12   24.18   16.45
  -4  12 -12   43.86   27.10
  -4  12 -12   91.83   25.82
  -4  12 -13   86.65   29.87
  -4  12 -13  117.84   30.79
  -4  12 -13  455.92  162.55
  -4  11  -1  362.40   25.17
  -4  11  -1  361.89   28.99
  -4  11  -2   28.86   26.24
  -4  11  -2  -22.93   26.13
  -4  11  -3   89.80   21.52
  -4  11  -3  115.10   23.27
  -4  11  -4  143.83   24.23
  -4  11  -4  114.09   22.83
   4 -11   5  165.90   17.36
   4 -11   6  127.65   26.08
  -4  11  -7    2.45   20.01
  -4  11  -7   -5.43   26.14
  -4  11  -8 1074.05   69.05
  -4  11  -8 1085.14   72.51
  -4  11  -8 1162.80   84.73
  -4  11  -9  853.57   53.50
  -4  11  -9  739.90   54.05
  -4  11  -9  817.17   50.13
  -4  11 -10   24.01   20.24
  -4  11 -10   -6.11   24.18
  -4  11 -11  533.67   40.23
  -4  11 -11  544.14   51.82
  -4  11 -11  547.20   51.27
  -4  11 -12   98.68   25.27
  -4  11 -12   98.19   26.76
  -4  11 -13   -5.15   23.51
  -4  11 -13    4.52   24.74
  -4  11 -13    4.46   33.87
   4 -11  14  100.05   38.12
   4 -10   1   45.57   20.44
  -4  10  -1   51.89   16.56
  -4  10  -1   67.34   26.21
   4 -10   2  193.92   27.37
  -4  10  -2  195.23   20.45
  -4  10  -2  245.19   28.66
   4 -10   3  175.85   29.21
  -4  10  -3  177.91   25.54
  -4  10  -3  275.39   30.54
   4 -10   4    0.91   23.76
  -4  10  -4   55.94   24.66
  -4  10  -4   10.36   24.13
  -4  10  -5   -3.84   16.89
  -4  10  -5  -23.21   25.04
  -4  10  -6   30.22   22.97
  -4  10  -6    8.57   25.08
  -4  10  -7  429.90   33.57
  -4  10  -7  485.88   36.42
  -4  10  -8   13.93   10.93
  -4  10  -8   18.32   15.68
  -4  10  -8   20.89   24.40
  -4  10  -9 1434.17   75.05
  -4  10  -9 1309.47   85.00
  -4  10  -9 1462.15   79.38
  -4  10 -10 1964.85  129.13
  -4  10 -10 1930.91  121.22
  -4  10 -11   29.75   22.07
  -4  10 -11   59.65   21.21
  -4  10 -12  262.90   28.95
  -4  10 -12  304.04   24.92
  -4  10 -12  278.57   35.62
   4 -10  13  153.14   28.74
  -4  10 -14    6.32   33.12
  -4  10 -14   -8.53   16.66
   4  -9   1  611.94   41.55
  -4   9  -1  592.01   34.39
  -4   9  -1  633.75   39.47
   4  -9   2   81.40   38.48
  -4   9  -2   14.21   15.73
  -4   9  -2   26.77   18.65
  -4   9  -3  688.66   34.74
  -4   9  -3  602.26   34.10
   4  -9   4   25.63   29.43
  -4   9  -4   73.93   17.79
  -4   9  -4   32.17   23.77
   4  -9   5   14.68   24.37
  -4   9  -5  -25.72   19.53
  -4   9  -5    4.05   26.93
   4  -9   6   45.98   19.18
  -4   9  -6   21.49   16.98
  -4   9  -6   27.24   26.59
   4  -9   7   62.72  124.12
  -4   9  -7   -8.60   12.01
  -4   9  -7  -16.55   20.19
  -4   9  -8  589.55   33.68
  -4   9  -8  640.47   33.91
  -4   9  -8  653.19   34.53
  -4   9  -9  325.19   21.71
  -4   9  -9  328.86   28.33
  -4   9  -9  369.76   25.78
  -4   9 -10   18.34   12.18
  -4   9 -10   -6.71   20.69
  -4   9 -10    1.45   17.53
  -4   9 -11   12.79   18.49
  -4   9 -11   30.69   20.99
  -4   9 -11   71.28   24.64
  -4   9 -12  295.49   28.73
  -4   9 -12  264.55   40.46
  -4   9 -13  323.15   33.17
  -4   9 -13  234.62   28.18
  -4   9 -13  271.20   35.03
  -4   9 -14  223.54   31.06
  -4   9 -14  236.94   37.97
   4  -9  15   -6.87   16.08
   4  -8   1 1156.73   74.60
  -4   8  -1  938.03   46.08
  -4   8  -1 1127.00   45.72
   4  -8   2    8.77   26.19
  -4   8  -2   92.91   16.54
  -4   8  -2   41.61   16.27
   4  -8   3  460.52   35.70
  -4   8  -3  400.87   25.30
  -4   8  -3  333.68   20.59
   4  -8   4  -19.16   28.87
  -4   8  -4   -0.41   16.84
  -4   8  -4   -0.26   18.45
   4  -8   5  494.26   31.87
  -4   8  -5  477.07   31.31
  -4   8  -5  490.50   26.77
   4  -8   6  -11.59   27.65
  -4   8  -6   19.47   13.85
  -4   8  -6    4.72   14.68
  -4   8  -7   57.84   11.49
  -4   8  -7   50.31   19.93
  -4   8  -7   62.32   15.35
   4  -8   8  337.68  240.85
  -4   8  -8   -2.76    8.54
  -4   8  -8    3.92   16.81
  -4   8  -8   32.77   16.05
   4  -8   9  -31.26   19.15
  -4   8  -9   17.46    7.96
  -4   8  -9  -11.62   18.33
  -4   8  -9   -4.50   14.42
  -4   8 -10  259.03   23.11
  -4   8 -10  235.58   24.01
  -4   8 -10  269.64   37.93
  -4   8 -11  531.71   34.09
  -4   8 -11  564.15   43.50
  -4   8 -12   26.87   20.87
  -4   8 -12   23.15   24.64
  -4   8 -12   -5.17   22.98
  -4   8 -13   93.31   18.02
  -4   8 -13   60.44   23.61
  -4   8 -14  274.42   27.48
  -4   8 -14  355.62   67.45
   4  -7   1  274.75   16.49
  -4   7  -1  415.45  195.07
   4  -7   2   20.02   55.72
  -4   7  -2  -12.52   10.18
  -4   7  -2   -8.83   15.39
   4  -7   3  -35.98   18.45
  -4   7  -3  -12.38   18.23
   4  -7   4 1740.75  109.92
  -4   7  -4 1964.48   98.45
  -4   7  -4 1681.89   69.36
   4  -7   5 2261.63  106.86
  -4   7  -5 2157.50  159.64
  -4   7  -5 2526.50   98.46
   4  -7   6  188.44   22.61
  -4   7  -6  181.73   15.25
  -4   7  -6  164.49   15.89
   4  -7   7   26.88   21.18
  -4   7  -7   56.46   11.65
  -4   7  -7   46.79   15.69
  -4   7  -7   66.25   13.52
   4  -7   8    4.78   22.70
  -4   7  -8    3.47    8.19
  -4   7  -8   25.51    7.71
  -4   7  -8   -9.98   17.03
  -4   7  -9  531.68   27.98
  -4   7  -9  565.52   36.66
  -4   7  -9  540.45   31.57
  -4   7  -9  613.73   32.95
   4  -7  10  241.83   19.98
  -4   7 -10  204.47   18.03
  -4   7 -10  257.74   23.21
  -4   7 -10  222.79   23.71
  -4   7 -11   -8.70   22.42
  -4   7 -11    4.07   16.28
  -4   7 -11   37.05   24.88
  -4   7 -12  656.98   40.23
  -4   7 -12  699.71   40.29
  -4   7 -12  614.55   63.43
  -4   7 -13  226.41   33.15
  -4   7 -13  409.88   65.32
  -4   7 -15  513.95   63.74
  -4   7 -15  575.16   93.63
   4  -6   1  835.08   41.30
  -4   6  -1  890.21   43.05
   4  -6   2  190.44   18.75
  -4   6  -2  229.37   18.87
   4  -6   3 1049.79  303.05
  -4   6  -3  553.14   54.38
  -4   6  -3  731.83   60.14
   4  -6   4 9049.74  438.84
   4  -6   5  481.57  122.66
  -4   6  -5  379.03   25.04
  -4   6  -5  352.18   21.83
   4  -6   6   56.81   18.59
  -4   6  -6   93.58   14.02
  -4   6  -6   77.85   17.13
   4  -6   7  308.22   23.01
  -4   6  -7  303.11   15.32
  -4   6  -7  292.00   20.54
  -4   6  -7  312.58   23.52
  -4   6  -8   -5.16    4.32
  -4   6  -8    6.83   13.80
  -4   6  -8   11.05   17.79
  -4   6  -8   -2.04   26.45
   4  -6   9  104.67   24.97
  -4   6  -9   29.38   12.77
  -4   6  -9   27.36   14.76
  -4   6  -9   63.33   30.18
  -4   6 -10  116.07   15.29
  -4   6 -10   95.71   18.66
  -4   6 -10   41.14   24.20
   4  -6  11  241.93   18.64
  -4   6 -11  440.72   42.17
  -4   6 -12   -2.00   17.07
  -4   6 -12  -16.80   37.06
   4  -6  13  403.80   31.17
   4  -6  14  820.73  120.82
  -4   6 -15   67.17   19.46
  -4   6 -15  101.34   30.50
   4  -5   1  412.11   79.34
  -4   5  -1  356.05   25.37
   4  -5   2 1303.42   59.54
   4  -5   3 4481.46  424.30
   4  -5   4 7320.50  424.22
  -4   5  -5  211.54   16.47
  -4   5  -5  191.41   17.87
   4  -5   6  240.36   19.77
  -4   5  -6  231.34   15.84
  -4   5  -6  259.63   19.16
  -4   5  -6  276.67   16.43
   4  -5   7  513.22   24.47
  -4   5  -7  501.24   29.53
  -4   5  -7  534.30   25.90
  -4   5  -7  531.83   45.21
   4  -5   8   31.76   12.01
  -4   5  -8   29.89   12.75
  -4   5  -8    6.54   15.67
  -4   5  -8   30.94   18.57
   4  -5   9   97.36   21.14
  -4   5  -9   65.40   17.36
  -4   5  -9   67.63   14.08
  -4   5  -9  977.65  613.55
   4  -5  10  143.37   20.42
  -4   5 -10  130.02   16.51
  -4   5 -10  136.72   32.46
   4  -5  11   17.00   18.89
  -4   5 -11   33.19   14.47
  -4   5 -11  161.34   38.05
   4  -5  12  239.64   21.74
  -4   5 -13    9.66   17.30
  -4   5 -13   20.52   29.52
  -4   5 -14  600.19   57.89
  -4   5 -14  556.36   85.26
   4  -5  16   12.19   20.14
   4  -4   1 6451.29  321.01
  -4   4  -1 7842.32  362.93
   4  -4   2   19.15   51.61
  -4   4  -2  262.53   67.49
   4  -4   3 9654.52  444.76
   4  -4   4  593.39   40.56
  -4   4  -4  780.08   36.77
   4  -4   5 1951.00   90.40
  -4   4  -5 1869.97   95.66
  -4   4  -5 1901.11   82.12
   4  -4   6 1095.35   49.50
  -4   4  -6 1059.91   66.71
  -4   4  -6 1055.21   50.12
  -4   4  -6 1221.18   93.67
   4  -4   7    8.44   15.40
  -4   4  -7   -8.90   10.54
  -4   4  -7   -5.61    9.58
  -4   4  -7  -59.79   20.60
   4  -4   8   86.42   14.72
  -4   4  -8   87.82   14.84
  -4   4  -8   72.31   24.19
   4  -4   9  229.39   14.76
  -4   4  -9  273.92   20.93
  -4   4  -9 5112.02 1199.91
   4  -4  10  144.15   17.88
  -4   4 -10  137.80   15.91
  -4   4 -10  177.44   44.07
   4  -4  11  350.67   25.18
  -4   4 -11  297.82   22.85
  -4   4 -11  504.51   51.55
   4  -4  12  639.45   46.34
  -4   4 -12  580.42   47.17
  -4   4 -12  727.88   72.41
   4  -4  13  574.97   89.02
   4  -4  16   73.52   36.43
   4  -3   1 1478.05   78.84
  -4   3  -1 1196.44   62.69
   4  -3   2  801.17   47.68
  -4   3  -2  718.82   39.19
   4  -3   3  216.09   84.99
   4  -3   4 3260.24  136.53
  -4   3  -4 3431.39  249.15
   4  -3   5  107.43   13.28
  -4   3  -5   99.50   10.29
  -4   3  -5  107.42   20.50
   4  -3   6  142.74   15.39
  -4   3  -6  150.04   12.15
  -4   3  -6  217.35   41.91
   4  -3   7  525.65   26.92
  -4   3  -7  517.05   35.56
  -4   3  -7  543.72   45.28
   4  -3   8   80.29   19.04
  -4   3  -8  105.97   12.30
  -4   3  -8  113.81   33.99
   4  -3   9  388.37   35.93
  -4   3  -9  347.21   19.92
  -4   3  -9 3382.72 1622.61
   4  -3  10  446.75   24.91
  -4   3 -10  451.27   23.11
  -4   3 -10  534.62   57.27
   4  -3  11   53.19   14.58
  -4   3 -11   92.42   13.58
  -4   3 -11  125.48   24.97
  -4   3 -12   18.03   15.16
  -4   3 -12  133.78   42.40
   4  -3  13  196.04   31.98
   4  -3  15    1.73   32.62
   4  -2   1 1798.46   97.26
  -4   2  -1 1799.41   91.74
   4  -2   2 1321.46   68.56
   4  -2   3 2368.29  143.43
  -4   2  -3 2573.47  176.81
   4  -2   4  783.99   68.10
  -4   2  -4 1151.97   79.12
   4  -2   5  483.23   28.73
  -4   2  -5  475.15   26.03
  -4   2  -5  476.61   41.86
   4  -2   6  264.06   14.92
  -4   2  -6  448.84  114.72
   4  -2   7  366.76   21.59
   4  -2   8 3151.34  154.49
  -4   2  -8 3737.96  327.39
   4  -2   9  738.06   37.82
  -4   2  -9  706.31   30.04
  -4   2  -9 4217.22 1652.58
   4  -2  10  162.95   18.77
   4  -2  11  201.13   16.59
   4  -2  12   85.74   34.43
   4  -2  13  -10.46   25.69
   4  -2  14   26.73   30.59
  -4   1  -1  236.87   17.34
  -4   1  -1  231.91   27.15
  -4   1  -2  916.24   56.31
  -4   1  -2 1243.59  101.47
   4  -1   3  194.74  145.65
  -4   1  -3  582.57  135.80
  -4   1  -3  309.41   39.88
  -4   1  -3  601.46  142.44
   4  -1   4  372.66   23.58
  -4   1  -4  396.36   24.02
  -4   1  -4  472.33   42.08
   4  -1   5  317.77   20.43
  -4   1  -5  294.60   18.38
  -4   1  -5  328.18   48.59
   4  -1   6 1079.57   46.00
   4  -1   6 1069.29   77.52
  -4   1  -6 1020.01   57.78
  -4   1  -6 2705.01 1197.57
   4  -1   7 2346.35  187.77
  -4   1  -7 2728.72  234.51
   4  -1   8  637.53   34.06
   4  -1   8  705.82   55.70
  -4   1  -8  777.47   73.34
   4  -1   9 1691.25   84.96
   4  -1   9 1771.86  152.95
   4  -1  10  680.81   36.20
   4  -1  10  664.50   35.06
   4  -1  10  764.58   59.14
  -4   1 -10  681.26   48.43
   4  -1  11   84.55   12.30
   4  -1  11  165.18   47.03
  -4   1 -11   77.14   31.78
   4  -1  12  178.87   20.12
  -4   1 -12  200.95   27.94
   4  -1  13    7.86   11.44
  -4   1 -13  -17.68   22.20
   4   0   0  -13.00    8.98
  -4   0   0  -13.44    8.39
   4   0   1  123.47   19.34
  -4   0  -1  106.07   12.02
  -4   0  -1  128.08   11.94
  -4   0  -1   88.48   28.35
   4   0   2 1599.54  122.16
  -4   0  -2 1607.84  114.18
  -4   0  -2 1541.38   91.96
  -4   0  -2 1640.65  185.47
   4   0   3  276.07   26.73
  -4   0  -3  233.15   16.09
  -4   0  -3  429.13   49.68
   4   0   4 3625.97  255.12
  -4   0  -4 3221.57  208.06
  -4   0  -4 3622.18  401.60
   4   0   5 2439.53  188.50
  -4   0  -5 2201.63  156.74
  -4   0  -5 2877.68  245.88
   4   0   6 3730.69  235.07
  -4   0  -6 3234.18  172.84
  -4   0  -6 5399.07 1016.75
   4   0   7 4131.15  277.79
   4   0   7 4585.57  256.84
   4   0   7 5051.95  295.84
  -4   0  -7 4579.20  266.70
   4   0   8  762.15   39.04
   4   0   8  738.57   38.42
   4   0   8  839.98   40.54
   4   0   8  862.88   62.41
  -4   0  -8  876.31   59.92
   4   0   9    7.31    6.22
   4   0   9    5.54    8.58
   4   0   9    5.49   12.19
   4   0   9  -24.19   21.41
   4   0  10  260.98   16.62
   4   0  10  264.10   18.21
   4   0  10  303.50   20.53
   4   0  10  307.04   32.73
  -4   0 -10  260.50   35.38
   4   0  11   95.10    8.46
   4   0  11   97.18   10.59
   4   0  11  100.45   11.73
   4   0  11  120.08   68.34
  -4   0 -11   59.87   29.67
   4   0  12   79.81   11.21
   4   0  12   92.82   10.38
   4   0  12   80.22   27.54
  -4   0 -12   76.73   25.67
   4   0  13  122.50   13.87
   4   0  13  126.62   34.56
  -4   0 -13  125.36   38.05
   4   0  14   81.52   39.22
   4   0  15  -19.07   16.52
   4   1   0  834.81   55.25
   4   1   0  844.78   72.30
  -4  -1   0  817.12   52.66
  -4  -1   0  802.86   47.36
   4   1   1  427.13   25.14
  -4  -1  -1  455.18   32.14
  -4  -1  -1  448.74   29.67
  -4  -1  -1  504.38   53.40
   4   1   2  761.88   45.05
   4   1   2  854.33   65.48
  -4  -1  -2  791.83   50.90
  -4  -1  -2  760.47   54.60
  -4  -1  -2  896.67   98.99
   4   1   3 6531.58  473.97
   4   1   3 5837.35  292.27
   4   1   3 7408.48  513.39
  -4  -1  -3 6407.92  441.46
  -4  -1  -3 7217.48  734.22
   4   1   4 1401.80  131.38
   4   1   4 1856.83  486.96
  -4  -1  -4 1484.73  150.06
  -4  -1  -4 2503.81  288.66
   4   1   5 1824.42   98.45
   4   1   5 2043.69  118.65
  -4  -1  -5 1813.23  109.89
  -4  -1  -5 2088.52  114.50
   4   1   6  541.27   72.06
   4   1   6  623.97   96.98
  -4  -1  -6  538.93   82.08
  -4  -1  -6  633.88   90.97
   4   1   7   59.71   12.78
   4   1   7   59.68    7.46
   4   1   7    6.30   30.44
  -4  -1  -7   53.24   23.01
   4   1   8 1407.88   63.38
   4   1   8 1366.14   85.88
   4   1   8 1339.90   84.54
   4   1   8 1700.57  148.75
  -4  -1  -8 1529.56   93.69
   4   1   9 1377.82   79.05
   4   1   9 1500.62   85.90
   4   1   9 1694.67  118.76
  -4  -1  -9 1561.91   91.10
   4   1  10    1.38    9.67
   4   1  10  -57.57   28.46
  -4  -1 -10   13.93   33.95
   4   1  11  253.29   17.49
   4   1  11  230.16   20.94
   4   1  11  269.93   17.25
   4   1  11  262.09   34.89
  -4  -1 -11  235.33   36.36
   4   1  12   62.40    8.74
   4   1  12   54.06   11.71
   4   1  12   43.47   26.24
   4   1  13  282.91   23.83
   4   1  13  269.92   37.67
   4   1  14    7.37   15.00
   4   1  14   -9.48   34.19
   4   1  15  105.01   38.36
   4   2   0  598.57   36.27
   4   2   0  725.39   64.91
  -4  -2   0  404.87   43.13
  -4  -2   0  424.51   52.82
  -4  -2   0  447.94   47.30
   4   2   1  145.81   20.60
   4   2   1  159.62   14.02
   4   2   1 5670.74 2022.65
  -4  -2  -1  116.97   24.26
  -4  -2  -1  104.99   20.24
  -4  -2  -1   98.38   21.44
   4   2   2 1858.78  126.43
   4   2   2 1891.22  111.92
   4   2   2 2125.35  219.15
  -4  -2  -2 1765.53  112.75
  -4  -2  -2 1853.21  119.87
   4   2   3  406.73   23.35
   4   2   3  358.67   23.46
  -4  -2  -3  381.20   24.33
  -4  -2  -3  430.97   28.32
   4   2   4  907.83   52.56
   4   2   4  897.54   49.81
   4   2   4 1137.51  106.84
  -4  -2  -4  876.41   71.87
  -4  -2  -4 1047.81   89.15
   4   2   5  273.98   20.61
   4   2   5  407.55   59.24
  -4  -2  -5  269.48   22.09
  -4  -2  -5  375.84   29.54
   4   2   6 2549.31  131.42
   4   2   6 2535.13  145.67
   4   2   6 3082.96  298.66
  -4  -2  -6 2684.70  151.29
  -4  -2  -6 2833.41  166.71
   4   2   7 1499.91   86.14
   4   2   7 1517.15   91.67
   4   2   7 2012.03  130.54
  -4  -2  -7 1606.43   99.24
  -4  -2  -7 1748.26  102.78
   4   2   8   76.76   15.27
   4   2   8   71.44   14.84
   4   2   8  191.73   33.66
  -4  -2  -8   99.23   34.98
   4   2   9    0.00   12.58
   4   2   9   30.43   10.97
   4   2   9  -13.46   34.76
  -4  -2  -9   70.82  180.43
   4   2  10    8.63   13.51
   4   2  10  -11.28   12.76
   4   2  10   -0.26   33.80
   4   2  11   73.04   15.11
   4   2  11   98.31   16.11
   4   2  11  135.92   32.08
   4   2  12 1221.31  100.76
   4   2  12 1212.18  105.71
   4   2  12 1334.23  111.30
   4   2  13   19.55   17.36
   4   2  13   17.11   12.96
   4   2  13   21.34   27.44
   4   2  14    1.35   12.18
   4   2  14    2.66   31.30
   4   3   0  109.63   16.65
   4   3   0   98.98   11.58
   4   3   0  128.71   27.30
  -4  -3   0  120.23   14.98
  -4  -3   0   85.17   10.07
   4   3   1 5972.41  404.48
   4   3   1 5922.64  416.15
  -4  -3  -1 5919.52  375.39
  -4  -3  -1 5703.58  393.56
   4   3   2  520.13   31.74
   4   3   2  497.69   33.24
   4   3   2  638.30   55.73
  -4  -3  -2  512.55   31.26
  -4  -3  -2  527.61   35.89
   4   3   3 2521.47  133.22
   4   3   3 2325.70  178.43
   4   3   3 3296.87  294.01
  -4  -3  -3 2788.01  156.12
  -4  -3  -3 3047.01  178.45
   4   3   4  126.59   17.02
   4   3   4  122.14   16.87
   4   3   4  141.15   35.06
  -4  -3  -4  138.03   21.32
  -4  -3  -4  253.78  208.18
   4   3   5  735.02   39.36
  -4  -3  -5  922.42   46.78
  -4  -3  -5  727.24   45.03
   4   3   6  208.80   16.63
   4   3   6  346.90   36.53
  -4  -3  -6  257.56   22.34
   4   3   7   63.71   13.93
   4   3   7   54.07   11.31
   4   3   7  -32.23   41.16
  -4  -3  -7   48.32   10.94
   4   3   8   36.08   18.25
   4   3   8   28.85   11.73
   4   3   8    7.51   39.13
   4   3   9  914.85   53.93
   4   3   9  927.15   59.61
   4   3   9 1023.55   96.05
   4   3  10 1948.07  156.03
   4   3  10 2015.19  129.75
   4   3  10 2070.71  145.14
   4   3  11   99.22   18.21
   4   3  11  127.65   15.46
   4   3  11  122.74   16.59
   4   3  12  685.54   58.32
   4   3  12  638.16   53.69
   4   3  12  619.15   59.56
   4   3  12  665.48   63.14
   4   3  13  537.22   66.67
   4   3  14   57.48   33.99
   4   4   0  608.75  123.57
   4   4   0  347.35   74.53
   4   4   0  862.93  203.70
  -4  -4   0  377.57  124.89
   4   4   1 3888.64  197.82
   4   4   1 3367.93  219.76
   4   4   1 4035.19  251.14
  -4  -4  -1 3745.32  237.36
   4   4   2  132.73   24.58
   4   4   2  143.72   20.44
  -4  -4  -2   75.40   23.80
   4   4   3  846.36   46.26
   4   4   3  814.14   40.65
   4   4   3 5006.29  927.51
  -4  -4  -3  892.09   53.36
   4   4   4  638.43   39.38
   4   4   4  936.18   82.52
  -4  -4  -4  740.82   44.08
   4   4   5  120.37   17.06
   4   4   5  313.45   59.61
  -4  -4  -5  147.76   17.55
   4   4   6  -10.85   16.48
   4   4   6  -21.73   23.14
  -4  -4  -6    0.00   16.77
   4   4   7  721.26   33.47
   4   4   7  718.18   33.13
   4   4   7  817.12   64.51
  -4  -4  -7  737.77   42.85
   4   4   8 3738.45  195.15
   4   4   8 3931.47  302.09
   4   4   9  376.87   25.83
   4   4   9  327.00   34.78
   4   4  10    0.14   13.68
   4   4  10   27.29   15.06
   4   4  10   25.11   31.45
   4   4  11 1937.33  145.37
   4   4  11 1819.62  148.90
   4   4  11 1760.61  173.39
   4   4  12  476.67   56.92
   4   4  12  495.16   51.09
   4   4  12  496.71   77.92
   4   4  13   79.74   25.16
   4   5   0 2491.09  142.59
[truncated: 121,919 more chars]
