# Supplementary material for: Structural and Functional Diversity in Rigid Thiosemicarbazones with Extended Aromatic Frameworks: Microwave-Assisted Synthesis and Structural Investigations
Source: ACS Omega. 2023 Apr 25;8(18):16047–79. doi: 10.1021/acsomega.2c08157 (PMC10173449; doi:10.1021/acsomega.2c08157)
Supplement: Supplementary file 1 — ao2c08157_si_001.zip [file ao2c08157_si_001.zip › Updated Cifs_files/2 - Zn-mono_H.cif]

 
data_Zn-mono_H
 
_audit_creation_method            'SHELXL-2018/1'
_shelx_SHELXL_version_number      '2018/1'
_chemical_name_systematic         ?
_chemical_name_common             ?
_chemical_melting_point           ?
_chemical_formula_moiety          'C26 H16 N6 O2 S2 Zn, 3(C2 H6 O S)'
_chemical_formula_sum
 'C32 H34 N6 O5 S5 Zn' 
_chemical_formula_weight          808.32

loop_
 _atom_type_symbol
 _atom_type_description
 _atom_type_scat_dispersion_real
 _atom_type_scat_dispersion_imag
 _atom_type_scat_source
 'C'  'C'   0.0033   0.0016
 'International Tables Vol C Tables 4.2.6.8 and 6.1.1.4'
 'H'  'H'   0.0000   0.0000
 'International Tables Vol C Tables 4.2.6.8 and 6.1.1.4'
 'N'  'N'   0.0061   0.0033
 'International Tables Vol C Tables 4.2.6.8 and 6.1.1.4'
 'O'  'O'   0.0106   0.0060
 'International Tables Vol C Tables 4.2.6.8 and 6.1.1.4'
 'S'  'S'   0.1246   0.1234
 'International Tables Vol C Tables 4.2.6.8 and 6.1.1.4'
 'Zn'  'Zn'   0.2839   1.4301
 'International Tables Vol C Tables 4.2.6.8 and 6.1.1.4'
 
_space_group_crystal_system       triclinic
_space_group_IT_number            2
_space_group_name_H-M_alt         'P -1'
_space_group_name_Hall            '-P 1'
 
_shelx_space_group_comment
;
The symmetry employed for this shelxl refinement is uniquely defined
by the following loop, which should always be used as a source of
symmetry information in preference to the above space-group names.
They are only intended as comments.
;
 
loop_
 _space_group_symop_operation_xyz
 'x, y, z'
 '-x, -y, -z'
 
_cell_length_a                    16.0440(2)
_cell_length_b                    16.6120(2)
_cell_length_c                    17.0700(2)
_cell_angle_alpha                 110.1840(10)
_cell_angle_beta                  111.8430(10)
_cell_angle_gamma                 103.5510(10)
_cell_volume                      3603.79(8)
_cell_formula_units_Z             4
_cell_measurement_temperature     150(2)
_cell_measurement_reflns_used        14880
_cell_measurement_theta_min              5
_cell_measurement_theta_max             27
 
_exptl_crystal_description        'plate' 
_exptl_crystal_colour             'orange' 
_exptl_crystal_density_meas       ?
_exptl_crystal_density_method     ?
_exptl_crystal_density_diffrn     1.490          
_exptl_crystal_F_000              1672
_exptl_transmission_factor_min    ?
_exptl_transmission_factor_max    ?
_exptl_crystal_size_max           0.300
_exptl_crystal_size_mid           0.200
_exptl_crystal_size_min           0.100
_exptl_absorpt_coefficient_mu     1.020
_shelx_estimated_absorpt_T_min    0.750
_shelx_estimated_absorpt_T_max    0.905
_exptl_absorpt_correction_type    multi-scan 
_exptl_absorpt_correction_T_min   0.85 
_exptl_absorpt_correction_T_max   0.92 
_exptl_absorpt_process_details    'DENZO/SCALEPACK (Otwinowski & Minor, 1997)' 

_diffrn_ambient_temperature       150(2)
_diffrn_radiation_wavelength      0.71073
_diffrn_radiation_type            MoK\a
_diffrn_source                    'fine-focus sealed tube'
_diffrn_radiation_monochromator   'graphite' 
_diffrn_measurement_device_type   'Nonius Kappa CCD'
_diffrn_measurement_method        '\w scans'
_diffrn_reflns_number             28065
_diffrn_reflns_av_unetI/netI      0.0577
_diffrn_reflns_av_R_equivalents   0.0294
_diffrn_reflns_limit_h_min        -20
_diffrn_reflns_limit_h_max        20
_diffrn_reflns_limit_k_min        -21
_diffrn_reflns_limit_k_max        20
_diffrn_reflns_limit_l_min        -21
_diffrn_reflns_limit_l_max        22
_diffrn_reflns_theta_min          5.118
_diffrn_reflns_theta_max          27.495
_diffrn_reflns_theta_full         25.242
_diffrn_measured_fraction_theta_max   0.987
_diffrn_measured_fraction_theta_full  0.988
_diffrn_reflns_Laue_measured_fraction_max    0.987
_diffrn_reflns_Laue_measured_fraction_full   0.988
_diffrn_reflns_point_group_measured_fraction_max   0.987
_diffrn_reflns_point_group_measured_fraction_full  0.988
_reflns_number_total              16331
_reflns_number_gt                 12887
_reflns_threshold_expression      'I > 2\s(I)'
_reflns_Friedel_coverage          0.000
_reflns_Friedel_fraction_max      .
_reflns_Friedel_fraction_full     .
 
_reflns_special_details
;
 Reflections were merged by SHELXL according to the crystal
 class for the calculation of statistics and refinement.
 
 _reflns_Friedel_fraction is defined as the number of unique
 Friedel pairs measured divided by the number that would be
 possible theoretically, ignoring centric projections and
 systematic absences.
;
 
_computing_data_collection        'COLLECT. Nonius (1997-2001).' 
_computing_data_reduction         'DENZO/SCALEPACK (Otwinowski & Minor, 1997)' 
_computing_cell_refinement        'DENZO/SCALEPACK (Otwinowski & Minor, 1997)' 
_computing_structure_solution     'SIR97 (Altomare et al., 1999)' 
_computing_structure_refinement   
;
 SHELXL-2018/1 (Sheldrick, 2018)
 Sheldrick GM (2008) Acta Crystallogr A64:112--122 and 
 C. B. H\"ubschle, G. M. Sheldrick and B. Dittrich
 ShelXle: a Qt graphical user interface for SHELXL
 J. Appl. Cryst., 44, (2011) 1281-1284.
;
_computing_molecular_graphics  

'ORTEP3 for Windows - Farrugia, L. J. J. Appl. Crystallogr. 1997, 30, 565'

_computing_publication_material    
;
 'WinGX publication routines, Farrugia, 
 L. J., J. Appl. Crystallogr., 1999, 32, 837-838
; 
_refine_special_details           ?
_refine_ls_structure_factor_coef  Fsqd
_refine_ls_matrix_type            full
_refine_ls_weighting_scheme       calc
_refine_ls_weighting_details
'w=1/[\s^2^(Fo^2^)+43.2163P] where P=(Fo^2^+2Fc^2^)/3'
_atom_sites_solution_primary      ?
_atom_sites_solution_secondary    ?
_atom_sites_solution_hydrogens    mixed
_refine_ls_hydrogen_treatment     mixed
_refine_ls_extinction_method      none
_refine_ls_extinction_coef        .
_refine_ls_number_reflns          16331
_refine_ls_number_parameters      1108
_refine_ls_number_restraints      64
_refine_ls_R_factor_all           0.1243
_refine_ls_R_factor_gt            0.1035
_refine_ls_wR_factor_ref          0.2493
_refine_ls_wR_factor_gt           0.2412
_refine_ls_goodness_of_fit_ref    1.180
_refine_ls_restrained_S_all       1.178
_refine_ls_shift/su_max           0.000
_refine_ls_shift/su_mean          0.000
 
 
loop_
 _atom_site_label
 _atom_site_type_symbol
 _atom_site_fract_x
 _atom_site_fract_y
 _atom_site_fract_z
 _atom_site_U_iso_or_equiv
 _atom_site_adp_type
 _atom_site_occupancy
 _atom_site_site_symmetry_order  
 _atom_site_calc_flag
 _atom_site_refinement_flags_posn
 _atom_site_refinement_flags_adp
 _atom_site_refinement_flags_occupancy
 _atom_site_disorder_assembly
 _atom_site_disorder_group
Zn1 Zn 0.14828(6) 0.27425(6) 0.86333(6) 0.0266(2) Uani 1 1 d . . . . .
S1 S 0.24579(14) 0.40903(14) 1.01414(14) 0.0350(4) Uani 1 1 d . . . . .
S2 S 0.16611(13) 0.31330(14) 0.74879(13) 0.0306(4) Uani 1 1 d . . . . .
N1 N 0.3900(6) 0.4085(6) 1.1534(5) 0.0426(17) Uani 1 1 d D . . . .
H1A H 0.394(9) 0.364(6) 1.169(8) 0.08(4) Uiso 1 1 d D . . . .
H1B H 0.392(10) 0.464(4) 1.182(9) 0.10(5) Uiso 1 1 d D . . . .
N2 N 0.3150(4) 0.2709(4) 1.0160(4) 0.0293(13) Uani 1 1 d . . . . .
N3 N 0.2372(4) 0.2170(4) 0.9252(4) 0.0255(12) Uani 1 1 d . . . . .
N4 N 0.0133(5) 0.3059(5) 0.6110(5) 0.0368(15) Uani 1 1 d D . . . .
H4A H 0.056(6) 0.349(6) 0.611(8) 0.07(3) Uiso 1 1 d D . . . .
H4B H -0.046(3) 0.301(6) 0.581(6) 0.04(2) Uiso 1 1 d D . . . .
N5 N -0.0280(4) 0.2628(4) 0.7076(4) 0.0270(12) Uani 1 1 d . . . . .
N6 N 0.0027(4) 0.2461(4) 0.7837(4) 0.0242(12) Uani 1 1 d . . . . .
O1 O 0.0759(4) 0.0999(4) 0.7399(4) 0.0315(11) Uani 1 1 d . . . . .
O2 O 0.0550(4) 0.2043(4) 0.9353(4) 0.0359(12) Uani 1 1 d . . . . .
C1 C 0.3186(5) 0.3586(5) 1.0610(5) 0.0296(15) Uani 1 1 d . . . . .
C2 C 0.2208(5) 0.1304(5) 0.8796(5) 0.0264(14) Uani 1 1 d . . . . .
C3 C 0.1335(5) 0.0707(5) 0.7799(5) 0.0274(14) Uani 1 1 d . . . . .
C4 C 0.1310(5) -0.0252(5) 0.7449(5) 0.0277(14) Uani 1 1 d . . . . .
C5 C 0.0690(6) -0.1081(6) 0.6617(6) 0.0354(17) Uani 1 1 d . . . . .
H5 H 0.014082 -0.111784 0.610877 0.043 Uiso 1 1 calc R U . . .
C6 C 0.0888(6) -0.1883(6) 0.6532(6) 0.0388(18) Uani 1 1 d . . . . .
H6 H 0.045514 -0.246892 0.596267 0.047 Uiso 1 1 calc R U . . .
C7 C 0.1700(6) -0.1834(6) 0.7260(6) 0.0383(18) Uani 1 1 d . . . . .
H7 H 0.181572 -0.238559 0.717465 0.046 Uiso 1 1 calc R U . . .
C8 C 0.2346(5) -0.0999(5) 0.8111(5) 0.0307(15) Uani 1 1 d . . . . .
C9 C 0.3214(6) -0.0834(6) 0.8933(6) 0.0344(17) Uani 1 1 d . . . . .
H9 H 0.341513 -0.133016 0.892100 0.041 Uiso 1 1 calc R U . . .
C10 C 0.3734(5) 0.0019(5) 0.9711(6) 0.0307(15) Uani 1 1 d . . . . .
H10 H 0.430551 0.010537 1.023659 0.037 Uiso 1 1 calc R U . . .
C11 C 0.3489(5) 0.0811(5) 0.9807(5) 0.0294(15) Uani 1 1 d . . . . .
H11 H 0.386725 0.139622 1.038555 0.035 Uiso 1 1 calc R U . . .
C12 C 0.2684(5) 0.0691(5) 0.9027(5) 0.0271(14) Uani 1 1 d . . . . .
C13 C 0.2120(5) -0.0220(5) 0.8190(5) 0.0259(14) Uani 1 1 d . . . . .
C14 C 0.0441(5) 0.2924(5) 0.6878(5) 0.0257(14) Uani 1 1 d . . . . .
C15 C -0.0641(5) 0.2096(5) 0.8018(5) 0.0260(14) Uani 1 1 d . . . . .
C16 C -0.0294(5) 0.1911(5) 0.8868(5) 0.0303(15) Uani 1 1 d . . . . .
C17 C -0.1191(5) 0.1488(5) 0.8903(5) 0.0309(15) Uani 1 1 d . . . . .
C18 C -0.1341(6) 0.1161(6) 0.9494(6) 0.0364(17) Uani 1 1 d . . . . .
H18 H -0.080004 0.123043 1.003502 0.044 Uiso 1 1 calc R U . . .
C19 C -0.2334(7) 0.0713(6) 0.9276(7) 0.043(2) Uani 1 1 d . . . . .
H19 H -0.245224 0.047588 0.967565 0.052 Uiso 1 1 calc R U . . .
C20 C -0.3111(6) 0.0618(6) 0.8511(7) 0.043(2) Uani 1 1 d . . . . .
H20 H -0.376043 0.032732 0.839529 0.052 Uiso 1 1 calc R U . . .
C21 C -0.2979(5) 0.0947(5) 0.7868(6) 0.0367(18) Uani 1 1 d . . . . .
C22 C -0.3716(6) 0.0857(6) 0.7017(7) 0.045(2) Uani 1 1 d . . . . .
H22 H -0.439453 0.055505 0.681655 0.054 Uiso 1 1 calc R U . . .
C23 C -0.3452(6) 0.1202(6) 0.6491(6) 0.0419(19) Uani 1 1 d . . . . .
H23 H -0.395977 0.114821 0.593535 0.050 Uiso 1 1 calc R U . . .
C24 C -0.2448(5) 0.1643(5) 0.6729(6) 0.0336(16) Uani 1 1 d . . . . .
H24 H -0.229095 0.185563 0.633074 0.040 Uiso 1 1 calc R U . . .
C25 C -0.1717(5) 0.1749(5) 0.7557(5) 0.0282(15) Uani 1 1 d . . . . .
C26 C -0.1997(5) 0.1400(5) 0.8111(6) 0.0309(15) Uani 1 1 d . . . . .
Zn2 Zn 0.62595(6) 0.27082(6) 0.38053(6) 0.0315(2) Uani 1 1 d . . . . .
S3 S 0.71806(15) 0.39553(15) 0.53752(14) 0.0389(5) Uani 1 1 d . . . . .
S4 S 0.67158(13) 0.31149(15) 0.27830(14) 0.0350(4) Uani 1 1 d . . . . .
N7 N 0.8628(5) 0.3874(5) 0.6692(5) 0.0416(17) Uani 1 1 d D . . . .
H7A H 0.900(6) 0.358(6) 0.683(7) 0.05(3) Uiso 1 1 d D . . . .
H7B H 0.894(5) 0.4487(16) 0.702(5) 0.03(2) Uiso 1 1 d D . . . .
N8 N 0.7841(4) 0.2543(4) 0.5268(4) 0.0307(13) Uani 1 1 d . . . . .
N9 N 0.7067(4) 0.2056(4) 0.4360(4) 0.0267(12) Uani 1 1 d . . . . .
N10 N 0.5385(5) 0.3080(5) 0.1278(5) 0.0324(14) Uani 1 1 d D . . . .
H10A H 0.476(2) 0.283(7) 0.086(6) 0.06(3) Uiso 1 1 d D . . . .
H10B H 0.584(5) 0.313(6) 0.111(6) 0.05(3) Uiso 1 1 d D . . . .
N11 N 0.4738(4) 0.2691(4) 0.2130(4) 0.0244(12) Uani 1 1 d . . . . .
N12 N 0.4878(4) 0.2490(4) 0.2859(4) 0.0238(11) Uani 1 1 d . . . . .
O3 O 0.5472(4) 0.0919(4) 0.2473(4) 0.0350(12) Uani 1 1 d . . . . .
O4 O 0.5050(4) 0.1902(4) 0.4248(4) 0.0441(14) Uani 1 1 d . . . . .
C27 C 0.7892(6) 0.3404(5) 0.5778(5) 0.0318(16) Uani 1 1 d . . . . .
C28 C 0.6930(5) 0.1187(5) 0.3845(5) 0.0272(14) Uani 1 1 d . . . . .
C29 C 0.6046(5) 0.0615(5) 0.2840(5) 0.0288(15) Uani 1 1 d . . . . .
C30 C 0.6038(5) -0.0331(5) 0.2467(5) 0.0288(15) Uani 1 1 d . . . . .
C31 C 0.5427(6) -0.1150(5) 0.1616(6) 0.0324(16) Uani 1 1 d . . . . .
H31 H 0.487027 -0.118299 0.111939 0.039 Uiso 1 1 calc R U . . .
C32 C 0.5646(6) -0.1942(6) 0.1496(6) 0.0383(18) Uani 1 1 d . . . . .
H32 H 0.521120 -0.252045 0.091807 0.046 Uiso 1 1 calc R U . . .
C33 C 0.6467(6) -0.1909(5) 0.2188(6) 0.0350(17) Uani 1 1 d . . . . .
H33 H 0.659568 -0.245628 0.206799 0.042 Uiso 1 1 calc R U . . .
C34 C 0.7130(6) -0.1064(5) 0.3085(5) 0.0296(15) Uani 1 1 d . . . . .
C35 C 0.8003(6) -0.0903(6) 0.3856(6) 0.0351(17) Uani 1 1 d . . . . .
H35 H 0.821234 -0.139867 0.380951 0.042 Uiso 1 1 calc R U . . .
C36 C 0.8556(6) -0.0050(5) 0.4668(5) 0.0315(16) Uani 1 1 d . . . . .
H36 H 0.915148 0.004022 0.516837 0.038 Uiso 1 1 calc R U . . .
C37 C 0.8260(5) 0.0713(5) 0.4785(5) 0.0300(15) Uani 1 1 d . . . . .
H37 H 0.863554 0.129019 0.537135 0.036 Uiso 1 1 calc R U . . .
C38 C 0.7433(5) 0.0604(5) 0.4048(5) 0.0266(14) Uani 1 1 d . . . . .
C39 C 0.6870(5) -0.0291(5) 0.3188(5) 0.0267(14) Uani 1 1 d . . . . .
C40 C 0.5541(5) 0.2940(5) 0.2034(5) 0.0263(14) Uani 1 1 d . . . . .
C41 C 0.4107(5) 0.2080(5) 0.2892(5) 0.0259(14) Uani 1 1 d . . . . .
C42 C 0.4256(6) 0.1791(5) 0.3659(5) 0.0307(15) Uani 1 1 d . . . . .
C43 C 0.3247(6) 0.1314(6) 0.3489(6) 0.0352(17) Uani 1 1 d . . . . .
C44 C 0.2885(7) 0.0877(6) 0.3915(6) 0.0392(18) Uani 1 1 d . . . . .
H44 H 0.331695 0.086490 0.446649 0.047 Uiso 1 1 calc R U . . .
C45 C 0.1837(7) 0.0441(6) 0.3504(7) 0.047(2) Uani 1 1 d . . . . .
H45 H 0.157631 0.014207 0.379828 0.056 Uiso 1 1 calc R U . . .
C46 C 0.1210(7) 0.0438(6) 0.2721(7) 0.043(2) Uani 1 1 d . . . . .
H46 H 0.051930 0.013710 0.247399 0.052 Uiso 1 1 calc R U . . .
C47 C 0.1549(6) 0.0867(5) 0.2258(6) 0.0363(18) Uani 1 1 d . . . . .
C48 C 0.0970(6) 0.0875(6) 0.1384(6) 0.0399(19) Uani 1 1 d . . . . .
H48 H 0.026932 0.057479 0.106277 0.048 Uiso 1 1 calc R U . . .
C49 C 0.1429(6) 0.1318(6) 0.1011(6) 0.0402(19) Uani 1 1 d . . . . .
H49 H 0.103109 0.132732 0.044298 0.048 Uiso 1 1 calc R U . . .
C50 C 0.2480(5) 0.1762(5) 0.1444(5) 0.0289(15) Uani 1 1 d . . . . .
H50 H 0.277886 0.205274 0.116792 0.035 Uiso 1 1 calc R U . . .
C51 C 0.3046(5) 0.1753(5) 0.2279(5) 0.0278(14) Uani 1 1 d . . . . .
C52 C 0.2586(5) 0.1314(5) 0.2671(5) 0.0284(15) Uani 1 1 d . . . . .
S5 S 0.0721(2) 0.33602(17) 0.18898(18) 0.0600(7) Uani 1 1 d . . . . .
O5 O 0.0392(5) 0.4154(5) 0.2102(6) 0.073(2) Uani 1 1 d . . . . .
C53 C 0.1107(13) 0.3221(11) 0.2911(10) 0.091(5) Uani 1 1 d . . . . .
H53A H 0.154460 0.289554 0.291838 0.136 Uiso 1 1 calc R U . . .
H53B H 0.053111 0.284720 0.290508 0.136 Uiso 1 1 calc R U . . .
H53C H 0.146460 0.384176 0.348533 0.136 Uiso 1 1 calc R U . . .
C54 C 0.1871(13) 0.3870(9) 0.2018(14) 0.117(7) Uani 1 1 d . . . . .
H54A H 0.238432 0.412697 0.268568 0.176 Uiso 1 1 calc R U . . .
H54B H 0.189592 0.437976 0.185000 0.176 Uiso 1 1 calc R U . . .
H54C H 0.198342 0.339199 0.159059 0.176 Uiso 1 1 calc R U . . .
S6 S 0.77159(18) 0.32132(18) 0.10313(18) 0.0365(8) Uani 0.821(8) 1 d . . P A 1
O6 O 0.6620(9) 0.2941(9) 0.0485(9) 0.055(3) Uani 0.821(8) 1 d . . P A 1
C61 C 0.8266(10) 0.4404(9) 0.1918(9) 0.050(3) Uani 0.821(8) 1 d . . P A 1
H61A H 0.809894 0.478872 0.161181 0.075 Uiso 0.821(8) 1 calc R U P A 1
H61B H 0.898477 0.461860 0.226140 0.075 Uiso 0.821(8) 1 calc R U P A 1
H61C H 0.802061 0.446565 0.237259 0.075 Uiso 0.821(8) 1 calc R U P A 1
C62 C 0.8146(10) 0.3398(10) 0.0266(9) 0.053(3) Uani 0.821(8) 1 d . . P A 1
H62A H 0.783851 0.280534 -0.033355 0.080 Uiso 0.821(8) 1 calc R U P A 1
H62B H 0.886475 0.361283 0.058485 0.080 Uiso 0.821(8) 1 calc R U P A 1
H62C H 0.797178 0.387679 0.012142 0.080 Uiso 0.821(8) 1 calc R U P A 1
S6A S 0.7633(13) 0.3738(19) 0.0646(13) 0.105(11) Uani 0.179(8) 1 d D . P A 2
O6A O 0.650(4) 0.340(4) 0.045(4) 0.08(2) Uani 0.179(8) 1 d . . P A 2
C61A C 0.849(6) 0.470(5) 0.178(4) 0.10(3) Uani 0.179(8) 1 d D U P A 2
H61D H 0.822287 0.473910 0.221968 0.144 Uiso 0.179(8) 1 calc R U P A 2
H61E H 0.861906 0.528416 0.173201 0.144 Uiso 0.179(8) 1 calc R U P A 2
H61F H 0.910627 0.462632 0.203440 0.144 Uiso 0.179(8) 1 calc R U P A 2
C62A C 0.810(8) 0.294(6) 0.021(7) 0.10(3) Uani 0.179(8) 1 d D U P A 2
H62D H 0.774010 0.262341 -0.049193 0.150 Uiso 0.179(8) 1 calc R U P A 2
H62E H 0.801690 0.247701 0.043653 0.150 Uiso 0.179(8) 1 calc R U P A 2
H62F H 0.880211 0.328682 0.044973 0.150 Uiso 0.179(8) 1 calc R U P A 2
S7 S 0.2325(3) 0.3961(3) 0.5472(3) 0.0527(9) Uani 0.65 1 d . . P B 1
O7 O 0.1396(9) 0.3934(10) 0.5534(10) 0.073(3) Uani 0.65 1 d . . P B 1
C71 C 0.2155(11) 0.2781(9) 0.5053(12) 0.053(4) Uani 0.65 1 d . . P B 1
H71A H 0.229913 0.263083 0.558286 0.079 Uiso 0.65 1 calc R U P B 1
H71B H 0.260094 0.268014 0.480083 0.079 Uiso 0.65 1 calc R U P B 1
H71C H 0.146963 0.237040 0.454052 0.079 Uiso 0.65 1 calc R U P B 1
C72 C 0.3268(11) 0.4385(11) 0.6638(11) 0.051(4) Uani 0.65 1 d . . P B 1
H72A H 0.331515 0.498864 0.706391 0.077 Uiso 0.65 1 calc R U P B 1
H72B H 0.389569 0.447507 0.664221 0.077 Uiso 0.65 1 calc R U P B 1
H72C H 0.312241 0.392906 0.686316 0.077 Uiso 0.65 1 calc R U P B 1
S7A S 0.2897(6) 0.3651(6) 0.5148(6) 0.063(2) Uani 0.35 1 d . . P C 2
O7A O 0.3723(19) 0.3511(15) 0.5059(17) 0.062(6) Uani 0.35 1 d . . P C 2
C71A C 0.311(2) 0.322(2) 0.561(2) 0.058(7) Uani 0.35 1 d . U P C 2
H71D H 0.347205 0.287370 0.539524 0.088 Uiso 0.35 1 calc R U P C 2
H71E H 0.250165 0.276551 0.549085 0.088 Uiso 0.35 1 calc R U P C 2
H71F H 0.352150 0.366443 0.629559 0.088 Uiso 0.35 1 calc R U P C 2
C72A C 0.339(2) 0.461(2) 0.625(3) 0.063(8) Uani 0.35 1 d . U P C 2
H72D H 0.359308 0.441977 0.674940 0.095 Uiso 0.35 1 calc R U P C 2
H72E H 0.289356 0.485265 0.626380 0.095 Uiso 0.35 1 calc R U P C 2
H72F H 0.396518 0.509879 0.636153 0.095 Uiso 0.35 1 calc R U P C 2
S8 S 0.0628(4) 0.5014(4) 0.5393(4) 0.0574(13) Uani 0.5 1 d D . P B -1
O8 O 0.0816(10) 0.4155(9) 0.5371(11) 0.048(3) Uani 0.5 1 d . . P B -1
C81 C 0.014(3) 0.489(3) 0.4246(18) 0.099(14) Uani 0.5 1 d D . P B -1
H81A H 0.002323 0.544913 0.426101 0.148 Uiso 0.5 1 calc R U P B -1
H81B H 0.061439 0.483740 0.401578 0.148 Uiso 0.5 1 calc R U P B -1
H81C H -0.047861 0.432724 0.381223 0.148 Uiso 0.5 1 calc R U P B -1
C82 C -0.050(3) 0.484(6) 0.535(5) 0.20(3) Uani 0.5 1 d D . P B -1
H82A H -0.065023 0.538536 0.536661 0.304 Uiso 0.5 1 calc R U P B -1
H82B H -0.102370 0.426918 0.476165 0.304 Uiso 0.5 1 calc R U P B -1
H82C H -0.047243 0.477522 0.591116 0.304 Uiso 0.5 1 calc R U P B -1
S9 S -0.0156(5) 0.5431(4) 0.0310(5) 0.0586(13) Uani 0.5 1 d D . P D -1
O9 O 0.0040(12) 0.6215(12) 0.0071(12) 0.068(4) Uani 0.5 1 d . . P D -1
C91 C -0.055(3) 0.4338(17) -0.068(3) 0.135(19) Uani 0.5 1 d D . P D -1
H91A H -0.067633 0.383533 -0.050847 0.202 Uiso 0.5 1 calc R U P D -1
H91B H -0.116247 0.421708 -0.122435 0.202 Uiso 0.5 1 calc R U P D -1
H91C H -0.004021 0.435298 -0.086444 0.202 Uiso 0.5 1 calc R U P D -1
C92 C 0.1000(17) 0.547(3) 0.101(2) 0.092(11) Uani 0.5 1 d D . P D -1
H92A H 0.090192 0.496799 0.118434 0.139 Uiso 0.5 1 calc R U P D -1
H92B H 0.134746 0.539283 0.064443 0.139 Uiso 0.5 1 calc R U P D -1
H92C H 0.139438 0.608554 0.159946 0.139 Uiso 0.5 1 calc R U P D -1
S11 S 0.4592(4) 0.4387(3) -0.0451(4) 0.0557(13) Uani 0.5 1 d D . P E -1
O11 O 0.4671(13) 0.4122(10) -0.1322(11) 0.069(4) Uani 0.5 1 d . . P E -1
C111 C 0.5797(19) 0.486(2) 0.055(2) 0.096(14) Uani 0.5 1 d D . P E -1
H11A H 0.576259 0.504161 0.114007 0.144 Uiso 0.5 1 calc R U P E -1
H11B H 0.606294 0.437940 0.046379 0.144 Uiso 0.5 1 calc R U P E -1
H11C H 0.622916 0.541237 0.058314 0.144 Uiso 0.5 1 calc R U P E -1
C112 C 0.445(3) 0.5448(16) -0.019(3) 0.083(10) Uani 0.5 1 d D U P E -1
H11D H 0.439692 0.565583 0.039569 0.124 Uiso 0.5 1 calc R U P E -1
H11E H 0.502937 0.592967 -0.008292 0.124 Uiso 0.5 1 calc R U P E -1
H11F H 0.385549 0.535085 -0.072537 0.124 Uiso 0.5 1 calc R U P E -1
S10 S 0.4706(4) 0.6960(3) 0.2777(4) 0.0496(11) Uani 0.5 1 d . . P F 1
O10 O 0.4976(10) 0.6178(9) 0.2368(10) 0.055(3) Uani 0.5 1 d . . P F 1
C101 C 0.390(3) 0.671(3) 0.196(3) 0.065(11) Uani 0.5 1 d . U P F 1
H10C H 0.360492 0.716279 0.208232 0.097 Uiso 0.5 1 calc R U P F 1
H10D H 0.409248 0.672244 0.147744 0.097 Uiso 0.5 1 calc R U P F 1
H10E H 0.342383 0.607896 0.171940 0.097 Uiso 0.5 1 calc R U P F 1
C102 C 0.440(5) 0.664(5) 0.341(4) 0.19(3) Uani 0.5 1 d . U P F 1
H10F H 0.499221 0.682056 0.400887 0.284 Uiso 0.5 1 calc R U P F 1
H10G H 0.398373 0.693680 0.356950 0.284 Uiso 0.5 1 calc R U P F 1
H10H H 0.403005 0.595034 0.306707 0.284 Uiso 0.5 1 calc R U P F 1
S12 S 0.4074(5) 0.6626(4) 0.3056(5) 0.0573(14) Uani 0.5 1 d . . P G 2
O12 O 0.4064(14) 0.5682(11) 0.2864(11) 0.075(5) Uani 0.5 1 d . . P G 2
C121 C 0.533(2) 0.7392(18) 0.3664(19) 0.089(9) Uani 0.5 1 d . . P G 2
H12A H 0.538925 0.803627 0.381594 0.134 Uiso 0.5 1 calc R U P G 2
H12B H 0.567282 0.737138 0.426089 0.134 Uiso 0.5 1 calc R U P G 2
H12C H 0.561419 0.719701 0.325570 0.134 Uiso 0.5 1 calc R U P G 2
C122 C 0.360(2) 0.674(3) 0.183(3) 0.054(8) Uani 0.5 1 d . U P G 2
H12D H 0.361555 0.737019 0.197700 0.081 Uiso 0.5 1 calc R U P G 2
H12E H 0.403613 0.664398 0.156140 0.081 Uiso 0.5 1 calc R U P G 2
H12F H 0.292494 0.626265 0.135938 0.081 Uiso 0.5 1 calc R U P G 2
S13 S 0.4827(3) 0.4253(3) 0.4790(3) 0.0386(9) Uani 0.5 1 d . . P H -1
O13 O 0.4053(12) 0.3501(9) 0.4728(12) 0.058(4) Uani 0.5 1 d . . P H -1
C131 C 0.4192(18) 0.4539(12) 0.3861(13) 0.052(6) Uani 0.5 1 d . . P H -1
H13A H 0.394992 0.500107 0.411031 0.079 Uiso 0.5 1 calc R U P H -1
H13B H 0.363404 0.396477 0.329948 0.079 Uiso 0.5 1 calc R U P H -1
H13C H 0.465221 0.480383 0.367391 0.079 Uiso 0.5 1 calc R U P H -1
C132 C 0.5125(19) 0.5333(12) 0.5777(14) 0.051(5) Uani 0.5 1 d . . P H -1
H13D H 0.501516 0.520043 0.625608 0.076 Uiso 0.5 1 calc R U P H -1
H13E H 0.470415 0.563440 0.554562 0.076 Uiso 0.5 1 calc R U P H -1
H13F H 0.581974 0.575538 0.607146 0.076 Uiso 0.5 1 calc R U P H -1
 
loop_
 _atom_site_aniso_label
 _atom_site_aniso_U_11
 _atom_site_aniso_U_22
 _atom_site_aniso_U_33
 _atom_site_aniso_U_23
 _atom_site_aniso_U_13
 _atom_site_aniso_U_12
Zn1 0.0222(4) 0.0337(5) 0.0276(4) 0.0191(4) 0.0099(3) 0.0148(3)
S1 0.0356(10) 0.0343(10) 0.0302(9) 0.0139(8) 0.0093(8) 0.0209(8)
S2 0.0252(8) 0.0374(10) 0.0322(9) 0.0208(8) 0.0137(7) 0.0122(7)
N1 0.047(4) 0.049(5) 0.025(3) 0.012(3) 0.009(3) 0.030(4)
N2 0.024(3) 0.036(3) 0.030(3) 0.019(3) 0.012(3) 0.012(3)
N3 0.023(3) 0.026(3) 0.031(3) 0.018(3) 0.013(2) 0.010(2)
N4 0.033(4) 0.049(4) 0.032(3) 0.027(3) 0.013(3) 0.013(3)
N5 0.023(3) 0.032(3) 0.027(3) 0.019(3) 0.008(2) 0.014(2)
N6 0.024(3) 0.027(3) 0.027(3) 0.015(2) 0.014(2) 0.013(2)
O1 0.027(2) 0.033(3) 0.038(3) 0.024(2) 0.013(2) 0.014(2)
O2 0.027(3) 0.050(3) 0.037(3) 0.028(3) 0.016(2) 0.017(2)
C1 0.028(3) 0.034(4) 0.027(4) 0.014(3) 0.012(3) 0.015(3)
C2 0.027(3) 0.021(3) 0.032(4) 0.015(3) 0.013(3) 0.009(3)
C3 0.024(3) 0.027(4) 0.035(4) 0.017(3) 0.016(3) 0.011(3)
C4 0.025(3) 0.030(4) 0.034(4) 0.019(3) 0.015(3) 0.015(3)
C5 0.040(4) 0.038(4) 0.030(4) 0.015(3) 0.020(3) 0.017(4)
C6 0.046(5) 0.034(4) 0.038(4) 0.016(4) 0.021(4) 0.019(4)
C7 0.051(5) 0.037(4) 0.041(4) 0.022(4) 0.027(4) 0.027(4)
C8 0.029(4) 0.038(4) 0.033(4) 0.021(3) 0.018(3) 0.018(3)
C9 0.040(4) 0.039(4) 0.042(4) 0.027(4) 0.025(4) 0.024(4)
C10 0.026(3) 0.040(4) 0.038(4) 0.026(4) 0.017(3) 0.018(3)
C11 0.030(4) 0.032(4) 0.036(4) 0.019(3) 0.021(3) 0.016(3)
C12 0.026(3) 0.029(4) 0.036(4) 0.019(3) 0.020(3) 0.012(3)
C13 0.026(3) 0.029(4) 0.033(4) 0.018(3) 0.018(3) 0.014(3)
C14 0.027(3) 0.024(3) 0.025(3) 0.014(3) 0.010(3) 0.011(3)
C15 0.021(3) 0.027(3) 0.028(3) 0.012(3) 0.012(3) 0.010(3)
C16 0.033(4) 0.033(4) 0.026(4) 0.016(3) 0.015(3) 0.013(3)
C17 0.030(4) 0.029(4) 0.034(4) 0.015(3) 0.017(3) 0.011(3)
C18 0.033(4) 0.044(5) 0.037(4) 0.020(4) 0.023(3) 0.012(3)
C19 0.050(5) 0.043(5) 0.051(5) 0.024(4) 0.039(4) 0.016(4)
C20 0.033(4) 0.037(4) 0.058(5) 0.016(4) 0.032(4) 0.007(3)
C21 0.019(3) 0.028(4) 0.048(5) 0.009(3) 0.014(3) 0.003(3)
C22 0.020(4) 0.046(5) 0.050(5) 0.013(4) 0.014(4) 0.007(3)
C23 0.031(4) 0.045(5) 0.037(4) 0.013(4) 0.010(3) 0.018(4)
C24 0.028(4) 0.034(4) 0.035(4) 0.014(3) 0.012(3) 0.017(3)
C25 0.026(3) 0.031(4) 0.029(4) 0.011(3) 0.015(3) 0.015(3)
C26 0.028(4) 0.028(4) 0.037(4) 0.012(3) 0.019(3) 0.011(3)
Zn2 0.0267(4) 0.0371(5) 0.0262(4) 0.0155(4) 0.0062(3) 0.0173(4)
S3 0.0384(10) 0.0362(10) 0.0294(10) 0.0106(8) 0.0049(8) 0.0236(9)
S4 0.0209(8) 0.0476(11) 0.0368(10) 0.0236(9) 0.0107(7) 0.0155(8)
N7 0.044(4) 0.034(4) 0.031(3) 0.010(3) 0.003(3) 0.024(3)
N8 0.029(3) 0.025(3) 0.023(3) 0.008(2) 0.000(2) 0.012(3)
N9 0.022(3) 0.029(3) 0.023(3) 0.012(2) 0.008(2) 0.007(2)
N10 0.026(3) 0.048(4) 0.037(4) 0.029(3) 0.018(3) 0.019(3)
N11 0.022(3) 0.028(3) 0.028(3) 0.017(2) 0.013(2) 0.011(2)
N12 0.021(3) 0.026(3) 0.020(3) 0.010(2) 0.006(2) 0.010(2)
O3 0.026(3) 0.033(3) 0.030(3) 0.009(2) 0.005(2) 0.013(2)
O4 0.048(3) 0.052(4) 0.036(3) 0.024(3) 0.018(3) 0.026(3)
C27 0.036(4) 0.032(4) 0.025(4) 0.016(3) 0.010(3) 0.015(3)
C28 0.022(3) 0.026(3) 0.026(3) 0.009(3) 0.008(3) 0.008(3)
C29 0.023(3) 0.028(4) 0.025(3) 0.010(3) 0.007(3) 0.007(3)
C30 0.032(4) 0.026(4) 0.030(4) 0.013(3) 0.019(3) 0.012(3)
C31 0.030(4) 0.034(4) 0.033(4) 0.015(3) 0.016(3) 0.014(3)
C32 0.045(5) 0.032(4) 0.032(4) 0.010(3) 0.021(4) 0.013(4)
C33 0.042(4) 0.030(4) 0.037(4) 0.014(3) 0.025(4) 0.015(3)
C34 0.038(4) 0.027(4) 0.035(4) 0.017(3) 0.024(3) 0.017(3)
C35 0.046(4) 0.037(4) 0.036(4) 0.024(4) 0.022(4) 0.025(4)
C36 0.032(4) 0.039(4) 0.032(4) 0.024(3) 0.015(3) 0.018(3)
C37 0.033(4) 0.034(4) 0.027(4) 0.018(3) 0.014(3) 0.015(3)
C38 0.030(3) 0.028(4) 0.024(3) 0.014(3) 0.014(3) 0.012(3)
C39 0.029(3) 0.025(3) 0.025(3) 0.010(3) 0.016(3) 0.009(3)
C40 0.026(3) 0.024(3) 0.027(3) 0.012(3) 0.010(3) 0.011(3)
C41 0.027(3) 0.028(4) 0.027(3) 0.016(3) 0.014(3) 0.013(3)
C42 0.039(4) 0.032(4) 0.028(4) 0.018(3) 0.016(3) 0.021(3)
C43 0.049(5) 0.035(4) 0.033(4) 0.017(3) 0.025(4) 0.026(4)
C44 0.057(5) 0.034(4) 0.045(5) 0.025(4) 0.033(4) 0.025(4)
C45 0.069(6) 0.039(5) 0.066(6) 0.029(4) 0.058(5) 0.027(4)
C46 0.049(5) 0.032(4) 0.055(5) 0.017(4) 0.036(4) 0.013(4)
C47 0.032(4) 0.026(4) 0.055(5) 0.016(4) 0.029(4) 0.010(3)
C48 0.025(4) 0.032(4) 0.053(5) 0.018(4) 0.016(4) 0.005(3)
C49 0.029(4) 0.048(5) 0.042(5) 0.023(4) 0.015(4) 0.018(4)
C50 0.026(3) 0.030(4) 0.033(4) 0.020(3) 0.014(3) 0.010(3)
C51 0.030(4) 0.027(4) 0.031(4) 0.017(3) 0.016(3) 0.013(3)
C52 0.032(4) 0.021(3) 0.030(4) 0.012(3) 0.015(3) 0.009(3)
S5 0.0780(18) 0.0323(12) 0.0414(13) 0.0084(10) 0.0223(12) 0.0054(12)
O5 0.050(4) 0.045(4) 0.072(5) 0.024(4) -0.004(4) 0.004(3)
C53 0.152(14) 0.099(10) 0.089(10) 0.062(9) 0.087(10) 0.084(11)
C54 0.147(15) 0.054(8) 0.190(18) 0.037(10) 0.143(15) 0.037(9)
S6 0.0316(13) 0.0375(14) 0.0397(15) 0.0192(11) 0.0174(11) 0.0128(10)
O6 0.030(4) 0.074(8) 0.038(5) 0.008(6) 0.018(4) 0.013(6)
C61 0.045(7) 0.041(7) 0.049(7) 0.005(5) 0.025(6) 0.018(5)
C62 0.044(6) 0.050(8) 0.050(7) 0.013(6) 0.028(6) 0.006(6)
S6A 0.050(9) 0.18(2) 0.058(10) 0.066(13) 0.031(8) -0.006(11)
O6A 0.05(3) 0.09(5) 0.04(2) 0.01(3) 0.03(2) -0.03(3)
C61A 0.09(4) 0.09(4) 0.11(4) 0.04(2) 0.05(2) 0.05(2)
C62A 0.09(4) 0.10(4) 0.10(4) 0.06(3) 0.03(2) 0.05(2)
S7 0.051(2) 0.057(2) 0.060(2) 0.0348(19) 0.0309(19) 0.0224(18)
O7 0.064(8) 0.083(9) 0.085(9) 0.048(8) 0.046(7) 0.025(7)
C71 0.057(9) 0.016(6) 0.080(11) 0.013(6) 0.039(8) 0.015(6)
C72 0.050(9) 0.050(9) 0.042(8) 0.021(7) 0.016(7) 0.015(7)
S7A 0.051(4) 0.068(5) 0.051(4) 0.029(4) 0.015(3) 0.011(4)
O7A 0.083(17) 0.044(12) 0.059(14) 0.018(10) 0.048(13) 0.017(11)
C71A 0.060(11) 0.051(10) 0.060(11) 0.020(8) 0.026(8) 0.032(8)
C72A 0.056(11) 0.052(11) 0.070(12) 0.020(8) 0.025(8) 0.029(9)
S8 0.049(3) 0.052(3) 0.065(3) 0.029(3) 0.022(2) 0.022(2)
O8 0.048(7) 0.046(7) 0.083(10) 0.044(7) 0.043(7) 0.031(6)
C81 0.19(4) 0.18(3) 0.11(2) 0.13(2) 0.13(3) 0.17(3)
C82 0.17(4) 0.45(9) 0.34(7) 0.36(8) 0.21(5) 0.26(6)
S9 0.079(4) 0.047(3) 0.070(4) 0.028(3) 0.050(3) 0.034(3)
O9 0.072(10) 0.083(11) 0.071(10) 0.049(9) 0.039(8) 0.042(9)
C91 0.09(3) 0.048(17) 0.21(5) 0.02(2) 0.07(3) 0.018(18)
C92 0.10(2) 0.16(3) 0.10(2) 0.10(2) 0.075(19) 0.07(2)
S11 0.065(3) 0.030(2) 0.076(4) 0.025(2) 0.041(3) 0.018(2)
O11 0.106(13) 0.037(7) 0.064(9) 0.018(7) 0.050(9) 0.025(8)
C111 0.064(17) 0.060(18) 0.08(2) 0.041(16) -0.023(15) -0.016(15)
C112 0.095(18) 0.049(14) 0.11(2) 0.055(13) 0.054(14) 0.018(11)
S10 0.056(3) 0.037(2) 0.051(3) 0.015(2) 0.028(2) 0.018(2)
O10 0.049(7) 0.035(7) 0.061(8) 0.008(6) 0.023(7) 0.018(6)
C101 0.065(18) 0.065(15) 0.061(16) 0.022(11) 0.039(15) 0.021(12)
C102 0.20(3) 0.18(3) 0.18(3) 0.10(2) 0.06(2) 0.08(2)
S12 0.058(3) 0.045(3) 0.067(4) 0.022(3) 0.030(3) 0.028(2)
O12 0.114(14) 0.042(8) 0.048(8) 0.017(7) 0.034(9) 0.019(9)
C121 0.10(2) 0.055(14) 0.066(16) 0.034(13) 0.004(14) 0.006(14)
C122 0.052(14) 0.044(12) 0.057(14) 0.011(9) 0.031(12) 0.020(11)
S13 0.037(2) 0.039(2) 0.043(2) 0.0213(18) 0.0169(18) 0.0213(17)
O13 0.060(9) 0.030(7) 0.058(10) 0.016(7) 0.017(7) 0.008(6)
C131 0.081(15) 0.018(8) 0.029(9) 0.003(7) 0.006(9) 0.025(9)
C132 0.080(15) 0.028(9) 0.033(10) 0.013(8) 0.020(10) 0.020(10)
 
_geom_special_details
;
 All esds (except the esd in the dihedral angle between two l.s. planes)
 are estimated using the full covariance matrix.  The cell esds are taken
 into account individually in the estimation of esds in distances, angles
 and torsion angles; correlations between esds in cell parameters are only
 used when they are defined by crystal symmetry.  An approximate (isotropic)
 treatment of cell esds is used for estimating esds involving l.s. planes.
;
 
loop_
 _geom_bond_atom_site_label_1
 _geom_bond_atom_site_label_2
 _geom_bond_distance
 _geom_bond_site_symmetry_2
 _geom_bond_publ_flag
Zn1 N6 2.052(6) . ?
Zn1 N3 2.064(6) . ?
Zn1 S1 2.339(2) . ?
Zn1 S2 2.352(2) . ?
S1 C1 1.712(7) . ?
S2 C14 1.718(7) . ?
N1 C1 1.339(10) . ?
N1 H1A 0.87(2) . ?
N1 H1B 0.87(2) . ?
N2 N3 1.357(8) . ?
N2 C1 1.367(10) . ?
N3 C2 1.282(9) . ?
N4 C14 1.337(9) . ?
N4 H4A 0.87(2) . ?
N4 H4B 0.87(2) . ?
N5 C14 1.353(9) . ?
N5 N6 1.360(8) . ?
N6 C15 1.296(9) . ?
O1 C3 1.236(8) . ?
O2 C16 1.211(9) . ?
C2 C12 1.481(9) . ?
C2 C3 1.500(10) . ?
C3 C4 1.479(10) . ?
C4 C5 1.364(11) . ?
C4 C13 1.411(9) . ?
C5 C6 1.413(11) . ?
C5 H5 0.9500 . ?
C6 C7 1.388(11) . ?
C6 H6 0.9500 . ?
C7 C8 1.387(11) . ?
C7 H7 0.9500 . ?
C8 C13 1.399(10) . ?
C8 C9 1.444(10) . ?
C9 C10 1.338(11) . ?
C9 H9 0.9500 . ?
C10 C11 1.434(10) . ?
C10 H10 0.9500 . ?
C11 C12 1.378(10) . ?
C11 H11 0.9500 . ?
C12 C13 1.433(10) . ?
C15 C25 1.463(9) . ?
C15 C16 1.515(10) . ?
C16 C17 1.480(10) . ?
C17 C18 1.366(10) . ?
C17 C26 1.413(10) . ?
C18 C19 1.430(11) . ?
C18 H18 0.9500 . ?
C19 C20 1.357(13) . ?
C19 H19 0.9500 . ?
C20 C21 1.442(12) . ?
C20 H20 0.9500 . ?
C21 C26 1.402(10) . ?
C21 C22 1.421(12) . ?
C22 C23 1.356(13) . ?
C22 H22 0.9500 . ?
C23 C24 1.433(11) . ?
C23 H23 0.9500 . ?
C24 C25 1.379(10) . ?
C24 H24 0.9500 . ?
C25 C26 1.417(10) . ?
Zn2 N9 2.050(6) . ?
Zn2 N12 2.052(5) . ?
Zn2 S3 2.333(2) . ?
Zn2 S4 2.360(2) . ?
S3 C27 1.718(7) . ?
S4 C40 1.722(7) . ?
N7 C27 1.340(10) . ?
N7 H7A 0.87(2) . ?
N7 H7B 0.87(2) . ?
N8 N9 1.353(8) . ?
N8 C27 1.358(10) . ?
N9 C28 1.319(9) . ?
N10 C40 1.333(9) . ?
N10 H10A 0.87(2) . ?
N10 H10B 0.87(2) . ?
N11 C40 1.346(9) . ?
N11 N12 1.350(8) . ?
N12 C41 1.297(9) . ?
O3 C29 1.226(9) . ?
O4 C42 1.215(9) . ?
C28 C38 1.449(10) . ?
C28 C29 1.513(9) . ?
C29 C30 1.473(10) . ?
C30 C31 1.369(10) . ?
C30 C39 1.408(10) . ?
C31 C32 1.407(11) . ?
C31 H31 0.9500 . ?
C32 C33 1.377(12) . ?
C32 H32 0.9500 . ?
C33 C34 1.432(11) . ?
C33 H33 0.9500 . ?
C34 C35 1.405(11) . ?
C34 C39 1.415(10) . ?
C35 C36 1.362(11) . ?
C35 H35 0.9500 . ?
C36 C37 1.431(10) . ?
C36 H36 0.9500 . ?
C37 C38 1.365(10) . ?
C37 H37 0.9500 . ?
C38 C39 1.435(10) . ?
C41 C51 1.462(10) . ?
C41 C42 1.502(9) . ?
C42 C43 1.491(11) . ?
C43 C44 1.367(11) . ?
C43 C52 1.406(10) . ?
C44 C45 1.431(13) . ?
C44 H44 0.9500 . ?
C45 C46 1.339(14) . ?
C45 H45 0.9500 . ?
C46 C47 1.399(11) . ?
C46 H46 0.9500 . ?
C47 C52 1.416(10) . ?
C47 C48 1.441(12) . ?
C48 C49 1.381(12) . ?
C48 H48 0.9500 . ?
C49 C50 1.431(10) . ?
C49 H49 0.9500 . ?
C50 C51 1.383(10) . ?
C50 H50 0.9500 . ?
C51 C52 1.406(10) . ?
S5 O5 1.511(8) . ?
S5 C54 1.736(14) . ?
S5 C53 1.737(13) . ?
C53 H53A 0.9800 . ?
C53 H53B 0.9800 . ?
C53 H53C 0.9800 . ?
C54 H54A 0.9800 . ?
C54 H54B 0.9800 . ?
C54 H54C 0.9800 . ?
S6 O6 1.511(12) . ?
S6 C61 1.761(12) . ?
S6 C62 1.768(12) . ?
C61 H61A 0.9800 . ?
C61 H61B 0.9800 . ?
C61 H61C 0.9800 . ?
C62 H62A 0.9800 . ?
C62 H62B 0.9800 . ?
C62 H62C 0.9800 . ?
S6A O6A 1.63(6) . ?
S6A C62A 1.74(2) . ?
S6A C61A 1.75(2) . ?
C61A H61D 0.9800 . ?
C61A H61E 0.9800 . ?
C61A H61F 0.9800 . ?
C62A H62D 0.9800 . ?
C62A H62E 0.9800 . ?
C62A H62F 0.9800 . ?
S7 O7 1.524(13) . ?
S7 C72 1.743(15) . ?
S7 C71 1.752(13) . ?
O7 O8 1.056(16) . ?
C71 H71A 0.9800 . ?
C71 H71B 0.9800 . ?
C71 H71C 0.9800 . ?
C72 H72A 0.9800 . ?
C72 H72B 0.9800 . ?
C72 H72C 0.9800 . ?
S7A C71A 1.25(3) . ?
S7A O7A 1.45(3) . ?
S7A C72A 1.71(3) . ?
O7A C71A 1.69(4) . ?
C71A C72A 2.04(4) . ?
C71A H71D 0.9800 . ?
C71A H71E 0.9800 . ?
C71A H71F 0.9800 . ?
C72A H72D 0.9800 . ?
C72A H72E 0.9800 . ?
C72A H72F 0.9800 . ?
S8 O8 1.518(13) . ?
S8 C81 1.733(18) . ?
S8 C82 1.742(19) . ?
C81 H81A 0.9800 . ?
C81 H81B 0.9800 . ?
C81 H81C 0.9800 . ?
C82 H82A 0.9800 . ?
C82 H82B 0.9800 . ?
C82 H82C 0.9800 . ?
S9 O9 1.494(17) . ?
S9 C91 1.762(18) . ?
S9 C92 1.763(17) . ?
C91 H91A 0.9800 . ?
C91 H91B 0.9800 . ?
C91 H91C 0.9800 . ?
C92 H92A 0.9800 . ?
C92 H92B 0.9800 . ?
C92 H92C 0.9800 . ?
S11 O11 1.462(15) . ?
S11 C112 1.751(18) . ?
S11 C111 1.780(16) . ?
C111 H11A 0.9800 . ?
C111 H11B 0.9800 . ?
C111 H11C 0.9800 . ?
C112 H11D 0.9800 . ?
C112 H11E 0.9800 . ?
C112 H11F 0.9800 . ?
S10 C101 1.34(4) . ?
S10 O10 1.492(13) . ?
S10 C102 1.54(6) . ?
C101 H10C 0.9800 . ?
C101 H10D 0.9800 . ?
C101 H10E 0.9800 . ?
C102 H10F 0.9800 . ?
C102 H10G 0.9800 . ?
C102 H10H 0.9800 . ?
S12 O12 1.482(17) . ?
S12 C121 1.75(3) . ?
S12 C122 2.04(5) . ?
C121 H12A 0.9800 . ?
C121 H12B 0.9800 . ?
C121 H12C 0.9800 . ?
C122 H12D 0.9800 . ?
C122 H12E 0.9800 . ?
C122 H12F 0.9800 . ?
S13 O13 1.482(16) . ?
S13 C132 1.789(18) . ?
S13 C131 1.822(19) . ?
C131 H13A 0.9800 . ?
C131 H13B 0.9800 . ?
C131 H13C 0.9800 . ?
C132 H13D 0.9800 . ?
C132 H13E 0.9800 . ?
C132 H13F 0.9800 . ?
 
loop_
 _geom_angle_atom_site_label_1
 _geom_angle_atom_site_label_2
 _geom_angle_atom_site_label_3
 _geom_angle
 _geom_angle_site_symmetry_1
 _geom_angle_site_symmetry_3
 _geom_angle_publ_flag
N6 Zn1 N3 141.7(2) . . ?
N6 Zn1 S1 118.76(17) . . ?
N3 Zn1 S1 84.41(17) . . ?
N6 Zn1 S2 84.01(16) . . ?
N3 Zn1 S2 119.34(17) . . ?
S1 Zn1 S2 108.25(8) . . ?
C1 S1 Zn1 93.5(3) . . ?
C14 S2 Zn1 93.6(2) . . ?
C1 N1 H1A 102(8) . . ?
C1 N1 H1B 113(9) . . ?
H1A N1 H1B 134(10) . . ?
N3 N2 C1 112.9(6) . . ?
C2 N3 N2 118.2(6) . . ?
C2 N3 Zn1 121.4(5) . . ?
N2 N3 Zn1 120.4(4) . . ?
C14 N4 H4A 116(7) . . ?
C14 N4 H4B 122(6) . . ?
H4A N4 H4B 113(9) . . ?
C14 N5 N6 113.7(5) . . ?
C15 N6 N5 117.2(6) . . ?
C15 N6 Zn1 122.0(5) . . ?
N5 N6 Zn1 120.7(4) . . ?
N1 C1 N2 112.8(7) . . ?
N1 C1 S1 118.7(6) . . ?
N2 C1 S1 128.5(5) . . ?
N3 C2 C12 134.7(7) . . ?
N3 C2 C3 118.0(6) . . ?
C12 C2 C3 107.3(6) . . ?
O1 C3 C4 129.3(7) . . ?
O1 C3 C2 123.7(7) . . ?
C4 C3 C2 106.9(6) . . ?
C5 C4 C13 119.5(7) . . ?
C5 C4 C3 133.6(7) . . ?
C13 C4 C3 106.9(6) . . ?
C4 C5 C6 118.2(7) . . ?
C4 C5 H5 120.9 . . ?
C6 C5 H5 120.9 . . ?
C7 C6 C5 121.5(8) . . ?
C7 C6 H6 119.2 . . ?
C5 C6 H6 119.2 . . ?
C8 C7 C6 121.5(7) . . ?
C8 C7 H7 119.3 . . ?
C6 C7 H7 119.3 . . ?
C7 C8 C13 116.0(7) . . ?
C7 C8 C9 128.2(7) . . ?
C13 C8 C9 115.8(7) . . ?
C10 C9 C8 119.9(7) . . ?
C10 C9 H9 120.0 . . ?
C8 C9 H9 120.0 . . ?
C9 C10 C11 124.5(7) . . ?
C9 C10 H10 117.7 . . ?
C11 C10 H10 117.7 . . ?
C12 C11 C10 117.3(7) . . ?
C12 C11 H11 121.4 . . ?
C10 C11 H11 121.4 . . ?
C11 C12 C13 118.6(6) . . ?
C11 C12 C2 135.4(7) . . ?
C13 C12 C2 106.0(6) . . ?
C8 C13 C4 123.3(7) . . ?
C8 C13 C12 123.8(7) . . ?
C4 C13 C12 112.9(6) . . ?
N4 C14 N5 113.7(6) . . ?
N4 C14 S2 118.5(6) . . ?
N5 C14 S2 127.9(5) . . ?
N6 C15 C25 135.2(7) . . ?
N6 C15 C16 116.9(6) . . ?
C25 C15 C16 107.8(6) . . ?
O2 C16 C17 129.7(7) . . ?
O2 C16 C15 124.3(7) . . ?
C17 C16 C15 105.8(6) . . ?
C18 C17 C26 120.7(7) . . ?
C18 C17 C16 132.6(7) . . ?
C26 C17 C16 106.7(6) . . ?
C17 C18 C19 118.2(8) . . ?
C17 C18 H18 120.9 . . ?
C19 C18 H18 120.9 . . ?
C20 C19 C18 121.4(8) . . ?
C20 C19 H19 119.3 . . ?
C18 C19 H19 119.3 . . ?
C19 C20 C21 121.8(7) . . ?
C19 C20 H20 119.1 . . ?
C21 C20 H20 119.1 . . ?
C26 C21 C22 116.2(8) . . ?
C26 C21 C20 115.4(7) . . ?
C22 C21 C20 128.3(7) . . ?
C23 C22 C21 120.2(7) . . ?
C23 C22 H22 119.9 . . ?
C21 C22 H22 119.9 . . ?
C22 C23 C24 123.3(8) . . ?
C22 C23 H23 118.3 . . ?
C24 C23 H23 118.3 . . ?
C25 C24 C23 117.8(8) . . ?
C25 C24 H24 121.1 . . ?
C23 C24 H24 121.1 . . ?
C24 C25 C26 118.5(7) . . ?
C24 C25 C15 135.1(7) . . ?
C26 C25 C15 106.1(6) . . ?
C21 C26 C17 122.4(7) . . ?
C21 C26 C25 123.9(7) . . ?
C17 C26 C25 113.5(6) . . ?
N9 Zn2 N12 143.6(2) . . ?
N9 Zn2 S3 84.40(17) . . ?
N12 Zn2 S3 122.42(17) . . ?
N9 Zn2 S4 111.18(17) . . ?
N12 Zn2 S4 83.77(17) . . ?
S3 Zn2 S4 110.54(9) . . ?
C27 S3 Zn2 93.4(3) . . ?
C40 S4 Zn2 93.5(3) . . ?
C27 N7 H7A 113(7) . . ?
C27 N7 H7B 124(5) . . ?
H7A N7 H7B 114(9) . . ?
N9 N8 C27 113.1(6) . . ?
C28 N9 N8 116.4(6) . . ?
C28 N9 Zn2 123.0(5) . . ?
N8 N9 Zn2 120.3(4) . . ?
C40 N10 H10A 112(7) . . ?
C40 N10 H10B 119(6) . . ?
H10A N10 H10B 122(9) . . ?
C40 N11 N12 114.4(5) . . ?
C41 N12 N11 118.1(5) . . ?
C41 N12 Zn2 120.9(5) . . ?
N11 N12 Zn2 120.7(4) . . ?
N7 C27 N8 113.5(6) . . ?
N7 C27 S3 118.4(6) . . ?
N8 C27 S3 128.0(5) . . ?
N9 C28 C38 133.3(6) . . ?
N9 C28 C29 117.3(6) . . ?
C38 C28 C29 109.3(6) . . ?
O3 C29 C30 130.3(7) . . ?
O3 C29 C28 124.1(7) . . ?
C30 C29 C28 105.5(6) . . ?
C31 C30 C39 120.0(7) . . ?
C31 C30 C29 133.4(7) . . ?
C39 C30 C29 106.5(6) . . ?
C30 C31 C32 118.3(7) . . ?
C30 C31 H31 120.8 . . ?
C32 C31 H31 120.8 . . ?
C33 C32 C31 122.3(7) . . ?
C33 C32 H32 118.9 . . ?
C31 C32 H32 118.9 . . ?
C32 C33 C34 121.2(7) . . ?
C32 C33 H33 119.4 . . ?
C34 C33 H33 119.4 . . ?
C35 C34 C39 116.6(7) . . ?
C35 C34 C33 128.6(7) . . ?
C39 C34 C33 114.8(7) . . ?
C36 C35 C34 121.4(7) . . ?
C36 C35 H35 119.3 . . ?
C34 C35 H35 119.3 . . ?
C35 C36 C37 121.5(7) . . ?
C35 C36 H36 119.2 . . ?
C37 C36 H36 119.2 . . ?
C38 C37 C36 119.5(7) . . ?
C38 C37 H37 120.3 . . ?
C36 C37 H37 120.3 . . ?
C37 C38 C39 118.3(7) . . ?
C37 C38 C28 137.1(7) . . ?
C39 C38 C28 104.6(6) . . ?
C30 C39 C34 123.4(7) . . ?
C30 C39 C38 114.1(6) . . ?
C34 C39 C38 122.6(7) . . ?
N10 C40 N11 114.4(6) . . ?
N10 C40 S4 118.3(5) . . ?
N11 C40 S4 127.3(5) . . ?
N12 C41 C51 133.5(6) . . ?
N12 C41 C42 118.1(6) . . ?
C51 C41 C42 108.2(6) . . ?
O4 C42 C43 129.7(7) . . ?
O4 C42 C41 124.7(7) . . ?
C43 C42 C41 105.5(6) . . ?
C44 C43 C52 119.4(8) . . ?
C44 C43 C42 134.3(8) . . ?
C52 C43 C42 106.3(6) . . ?
C43 C44 C45 118.1(8) . . ?
C43 C44 H44 121.0 . . ?
C45 C44 H44 121.0 . . ?
C46 C45 C44 122.3(8) . . ?
C46 C45 H45 118.8 . . ?
C44 C45 H45 118.8 . . ?
C45 C46 C47 121.5(8) . . ?
C45 C46 H46 119.2 . . ?
C47 C46 H46 119.2 . . ?
C46 C47 C52 116.4(8) . . ?
C46 C47 C48 127.9(8) . . ?
C52 C47 C48 115.7(7) . . ?
C49 C48 C47 120.3(7) . . ?
C49 C48 H48 119.9 . . ?
C47 C48 H48 119.9 . . ?
C48 C49 C50 122.7(8) . . ?
C48 C49 H49 118.6 . . ?
C50 C49 H49 118.6 . . ?
C51 C50 C49 117.7(7) . . ?
C51 C50 H50 121.1 . . ?
C49 C50 H50 121.1 . . ?
C50 C51 C52 120.0(7) . . ?
C50 C51 C41 133.9(7) . . ?
C52 C51 C41 106.0(6) . . ?
C43 C52 C51 114.0(7) . . ?
C43 C52 C47 122.4(7) . . ?
C51 C52 C47 123.5(7) . . ?
O5 S5 C54 104.4(6) . . ?
O5 S5 C53 106.0(6) . . ?
C54 S5 C53 98.2(9) . . ?
S5 C53 H53A 109.5 . . ?
S5 C53 H53B 109.5 . . ?
H53A C53 H53B 109.5 . . ?
S5 C53 H53C 109.5 . . ?
H53A C53 H53C 109.5 . . ?
H53B C53 H53C 109.5 . . ?
S5 C54 H54A 109.5 . . ?
S5 C54 H54B 109.5 . . ?
H54A C54 H54B 109.5 . . ?
S5 C54 H54C 109.5 . . ?
H54A C54 H54C 109.5 . . ?
H54B C54 H54C 109.5 . . ?
O6 S6 C61 107.1(6) . . ?
O6 S6 C62 104.2(7) . . ?
C61 S6 C62 96.9(7) . . ?
S6 C61 H61A 109.5 . . ?
S6 C61 H61B 109.5 . . ?
H61A C61 H61B 109.5 . . ?
S6 C61 H61C 109.5 . . ?
H61A C61 H61C 109.5 . . ?
H61B C61 H61C 109.5 . . ?
S6 C62 H62A 109.5 . . ?
S6 C62 H62B 109.5 . . ?
H62A C62 H62B 109.5 . . ?
S6 C62 H62C 109.5 . . ?
H62A C62 H62C 109.5 . . ?
H62B C62 H62C 109.5 . . ?
O6A S6A C62A 123(5) . . ?
O6A S6A C61A 114(4) . . ?
C62A S6A C61A 114(5) . . ?
S6A C61A H61D 109.5 . . ?
S6A C61A H61E 109.5 . . ?
H61D C61A H61E 109.5 . . ?
S6A C61A H61F 109.5 . . ?
H61D C61A H61F 109.5 . . ?
H61E C61A H61F 109.5 . . ?
S6A C62A H62D 109.5 . . ?
S6A C62A H62E 109.5 . . ?
H62D C62A H62E 109.5 . . ?
S6A C62A H62F 109.5 . . ?
H62D C62A H62F 109.5 . . ?
H62E C62A H62F 109.5 . . ?
O7 S7 C72 106.7(8) . . ?
O7 S7 C71 102.8(7) . . ?
C72 S7 C71 96.6(8) . . ?
O8 O7 S7 145.4(13) . . ?
S7 C71 H71A 109.5 . . ?
S7 C71 H71B 109.5 . . ?
H71A C71 H71B 109.5 . . ?
S7 C71 H71C 109.5 . . ?
H71A C71 H71C 109.5 . . ?
H71B C71 H71C 109.5 . . ?
S7 C72 H72A 109.5 . . ?
S7 C72 H72B 109.5 . . ?
H72A C72 H72B 109.5 . . ?
S7 C72 H72C 109.5 . . ?
H72A C72 H72C 109.5 . . ?
H72B C72 H72C 109.5 . . ?
C71A S7A O7A 77.2(18) . . ?
C71A S7A C72A 85.5(19) . . ?
O7A S7A C72A 106.5(15) . . ?
S7A O7A C71A 46.1(12) . . ?
S7A C71A O7A 56.7(17) . . ?
S7A C71A C72A 56.8(16) . . ?
O7A C71A C72A 85.2(19) . . ?
S7A C71A H71D 109.5 . . ?
O7A C71A H71D 56.7 . . ?
C72A C71A H71D 133.5 . . ?
S7A C71A H71E 109.5 . . ?
O7A C71A H71E 143.4 . . ?
C72A C71A H71E 117.0 . . ?
H71D C71A H71E 109.5 . . ?
S7A C71A H71F 109.5 . . ?
O7A C71A H71F 107.1 . . ?
C72A C71A H71F 53.5 . . ?
H71D C71A H71F 109.5 . . ?
H71E C71A H71F 109.5 . . ?
S7A C72A C71A 37.7(11) . . ?
S7A C72A H72D 109.5 . . ?
C71A C72A H72D 71.8 . . ?
S7A C72A H72E 109.5 . . ?
C71A C72A H72E 125.0 . . ?
H72D C72A H72E 109.5 . . ?
S7A C72A H72F 109.5 . . ?
C71A C72A H72F 122.0 . . ?
H72D C72A H72F 109.5 . . ?
H72E C72A H72F 109.5 . . ?
O8 S8 C81 109.6(13) . . ?
O8 S8 C82 107(2) . . ?
C81 S8 C82 91.5(18) . . ?
O7 O8 S8 140.9(13) . . ?
S8 C81 H81A 109.5 . . ?
S8 C81 H81B 109.5 . . ?
H81A C81 H81B 109.5 . . ?
S8 C81 H81C 109.5 . . ?
H81A C81 H81C 109.5 . . ?
H81B C81 H81C 109.5 . . ?
S8 C82 H82A 109.5 . . ?
S8 C82 H82B 109.5 . . ?
H82A C82 H82B 109.5 . . ?
S8 C82 H82C 109.5 . . ?
H82A C82 H82C 109.5 . . ?
H82B C82 H82C 109.5 . . ?
O9 S9 C91 110.9(17) . . ?
O9 S9 C92 107.1(12) . . ?
C91 S9 C92 95.4(18) . . ?
S9 C91 H91A 109.5 . . ?
S9 C91 H91B 109.5 . . ?
H91A C91 H91B 109.5 . . ?
S9 C91 H91C 109.5 . . ?
H91A C91 H91C 109.5 . . ?
H91B C91 H91C 109.5 . . ?
S9 C92 H92A 109.5 . . ?
S9 C92 H92B 109.5 . . ?
H92A C92 H92B 109.5 . . ?
S9 C92 H92C 109.5 . . ?
H92A C92 H92C 109.5 . . ?
H92B C92 H92C 109.5 . . ?
O11 S11 C112 106.4(15) . . ?
O11 S11 C111 108.0(19) . . ?
C112 S11 C111 97.1(14) . . ?
S11 C111 H11A 109.5 . . ?
S11 C111 H11B 109.5 . . ?
H11A C111 H11B 109.5 . . ?
S11 C111 H11C 109.5 . . ?
H11A C111 H11C 109.5 . . ?
H11B C111 H11C 109.5 . . ?
S11 C112 H11D 109.5 . . ?
S11 C112 H11E 109.5 . . ?
H11D C112 H11E 109.5 . . ?
S11 C112 H11F 109.5 . . ?
H11D C112 H11F 109.5 . . ?
H11E C112 H11F 109.5 . . ?
C101 S10 O10 96.8(18) . . ?
C101 S10 C102 110(3) . . ?
O10 S10 C102 98(3) . . ?
S10 C101 H10C 109.5 . . ?
S10 C101 H10D 109.5 . . ?
H10C C101 H10D 109.5 . . ?
S10 C101 H10E 109.5 . . ?
H10C C101 H10E 109.5 . . ?
H10D C101 H10E 109.5 . . ?
S10 C102 H10F 109.5 . . ?
S10 C102 H10G 109.5 . . ?
H10F C102 H10G 109.5 . . ?
S10 C102 H10H 109.5 . . ?
H10F C102 H10H 109.5 . . ?
H10G C102 H10H 109.5 . . ?
O12 S12 C121 104.9(12) . . ?
O12 S12 C122 111.2(12) . . ?
C121 S12 C122 99.9(14) . . ?
S12 C121 H12A 109.5 . . ?
S12 C121 H12B 109.5 . . ?
H12A C121 H12B 109.5 . . ?
S12 C121 H12C 109.5 . . ?
H12A C121 H12C 109.5 . . ?
H12B C121 H12C 109.5 . . ?
S12 C122 H12D 109.5 . . ?
S12 C122 H12E 109.5 . . ?
H12D C122 H12E 109.5 . . ?
S12 C122 H12F 109.5 . . ?
H12D C122 H12F 109.5 . . ?
H12E C122 H12F 109.5 . . ?
O13 S13 C132 106.7(10) . . ?
O13 S13 C131 106.3(10) . . ?
C132 S13 C131 95.4(9) . . ?
S13 C131 H13A 109.5 . . ?
S13 C131 H13B 109.5 . . ?
H13A C131 H13B 109.5 . . ?
S13 C131 H13C 109.5 . . ?
H13A C131 H13C 109.5 . . ?
H13B C131 H13C 109.5 . . ?
S13 C132 H13D 109.5 . . ?
S13 C132 H13E 109.5 . . ?
H13D C132 H13E 109.5 . . ?
S13 C132 H13F 109.5 . . ?
H13D C132 H13F 109.5 . . ?
H13E C132 H13F 109.5 . . ?
 
loop_
 _geom_torsion_atom_site_label_1
 _geom_torsion_atom_site_label_2
 _geom_torsion_atom_site_label_3
 _geom_torsion_atom_site_label_4
 _geom_torsion
 _geom_torsion_site_symmetry_1
 _geom_torsion_site_symmetry_2
 _geom_torsion_site_symmetry_3
 _geom_torsion_site_symmetry_4
 _geom_torsion_publ_flag
C1 N2 N3 C2 -173.2(6) . . . . ?
C1 N2 N3 Zn1 6.7(8) . . . . ?
C14 N5 N6 C15 -174.0(6) . . . . ?
C14 N5 N6 Zn1 4.2(8) . . . . ?
N3 N2 C1 N1 174.3(7) . . . . ?
N3 N2 C1 S1 -6.0(9) . . . . ?
Zn1 S1 C1 N1 -177.9(6) . . . . ?
Zn1 S1 C1 N2 2.4(7) . . . . ?
N2 N3 C2 C12 0.5(12) . . . . ?
Zn1 N3 C2 C12 -179.4(6) . . . . ?
N2 N3 C2 C3 178.8(6) . . . . ?
Zn1 N3 C2 C3 -1.1(9) . . . . ?
N3 C2 C3 O1 -1.1(11) . . . . ?
C12 C2 C3 O1 177.7(6) . . . . ?
N3 C2 C3 C4 -179.2(6) . . . . ?
C12 C2 C3 C4 -0.4(7) . . . . ?
O1 C3 C4 C5 1.0(14) . . . . ?
C2 C3 C4 C5 178.9(8) . . . . ?
O1 C3 C4 C13 -178.4(7) . . . . ?
C2 C3 C4 C13 -0.4(8) . . . . ?
C13 C4 C5 C6 0.1(11) . . . . ?
C3 C4 C5 C6 -179.2(8) . . . . ?
C4 C5 C6 C7 -1.4(12) . . . . ?
C5 C6 C7 C8 0.9(13) . . . . ?
C6 C7 C8 C13 0.8(11) . . . . ?
C6 C7 C8 C9 179.7(8) . . . . ?
C7 C8 C9 C10 -177.7(8) . . . . ?
C13 C8 C9 C10 1.1(10) . . . . ?
C8 C9 C10 C11 0.7(12) . . . . ?
C9 C10 C11 C12 -2.7(11) . . . . ?
C10 C11 C12 C13 2.6(10) . . . . ?
C10 C11 C12 C2 -176.6(7) . . . . ?
N3 C2 C12 C11 -1.2(14) . . . . ?
C3 C2 C12 C11 -179.7(8) . . . . ?
N3 C2 C12 C13 179.5(8) . . . . ?
C3 C2 C12 C13 1.0(7) . . . . ?
C7 C8 C13 C4 -2.2(11) . . . . ?
C9 C8 C13 C4 178.8(7) . . . . ?
C7 C8 C13 C12 177.9(7) . . . . ?
C9 C8 C13 C12 -1.1(10) . . . . ?
C5 C4 C13 C8 1.8(11) . . . . ?
C3 C4 C13 C8 -178.8(6) . . . . ?
C5 C4 C13 C12 -178.3(7) . . . . ?
C3 C4 C13 C12 1.1(8) . . . . ?
C11 C12 C13 C8 -0.9(10) . . . . ?
C2 C12 C13 C8 178.6(6) . . . . ?
C11 C12 C13 C4 179.2(6) . . . . ?
C2 C12 C13 C4 -1.3(8) . . . . ?
N6 N5 C14 N4 177.9(6) . . . . ?
N6 N5 C14 S2 -2.0(9) . . . . ?
Zn1 S2 C14 N4 179.4(6) . . . . ?
Zn1 S2 C14 N5 -0.7(7) . . . . ?
N5 N6 C15 C25 4.2(12) . . . . ?
Zn1 N6 C15 C25 -174.0(7) . . . . ?
N5 N6 C15 C16 179.9(6) . . . . ?
Zn1 N6 C15 C16 1.8(9) . . . . ?
N6 C15 C16 O2 -3.3(11) . . . . ?
C25 C15 C16 O2 173.6(7) . . . . ?
N6 C15 C16 C17 -179.2(6) . . . . ?
C25 C15 C16 C17 -2.3(8) . . . . ?
O2 C16 C17 C18 3.0(15) . . . . ?
C15 C16 C17 C18 178.6(8) . . . . ?
O2 C16 C17 C26 -173.3(8) . . . . ?
C15 C16 C17 C26 2.2(8) . . . . ?
C26 C17 C18 C19 1.3(12) . . . . ?
C16 C17 C18 C19 -174.7(8) . . . . ?
C17 C18 C19 C20 -0.6(13) . . . . ?
C18 C19 C20 C21 1.2(13) . . . . ?
C19 C20 C21 C26 -2.4(12) . . . . ?
C19 C20 C21 C22 176.6(9) . . . . ?
C26 C21 C22 C23 -0.1(12) . . . . ?
C20 C21 C22 C23 -179.1(8) . . . . ?
C21 C22 C23 C24 1.8(14) . . . . ?
C22 C23 C24 C25 -2.4(12) . . . . ?
C23 C24 C25 C26 1.3(11) . . . . ?
C23 C24 C25 C15 175.7(8) . . . . ?
N6 C15 C25 C24 2.7(15) . . . . ?
C16 C15 C25 C24 -173.3(8) . . . . ?
N6 C15 C25 C26 177.5(8) . . . . ?
C16 C15 C25 C26 1.5(8) . . . . ?
C22 C21 C26 C17 -176.0(7) . . . . ?
C20 C21 C26 C17 3.1(11) . . . . ?
C22 C21 C26 C25 -0.8(12) . . . . ?
C20 C21 C26 C25 178.2(7) . . . . ?
C18 C17 C26 C21 -2.7(12) . . . . ?
C16 C17 C26 C21 174.2(7) . . . . ?
C18 C17 C26 C25 -178.3(7) . . . . ?
C16 C17 C26 C25 -1.4(9) . . . . ?
C24 C25 C26 C21 0.2(11) . . . . ?
C15 C25 C26 C21 -175.6(7) . . . . ?
C24 C25 C26 C17 175.8(7) . . . . ?
C15 C25 C26 C17 -0.1(9) . . . . ?
C27 N8 N9 C28 -175.3(7) . . . . ?
C27 N8 N9 Zn2 10.7(8) . . . . ?
C40 N11 N12 C41 -167.5(6) . . . . ?
C40 N11 N12 Zn2 6.5(8) . . . . ?
N9 N8 C27 N7 177.0(7) . . . . ?
N9 N8 C27 S3 -6.5(10) . . . . ?
Zn2 S3 C27 N7 176.4(7) . . . . ?
Zn2 S3 C27 N8 0.0(8) . . . . ?
N8 N9 C28 C38 1.6(12) . . . . ?
Zn2 N9 C28 C38 175.4(6) . . . . ?
N8 N9 C28 C29 177.8(6) . . . . ?
Zn2 N9 C28 C29 -8.4(9) . . . . ?
N9 C28 C29 O3 2.1(11) . . . . ?
C38 C28 C29 O3 179.1(7) . . . . ?
N9 C28 C29 C30 -176.0(6) . . . . ?
C38 C28 C29 C30 1.0(8) . . . . ?
O3 C29 C30 C31 1.5(14) . . . . ?
C28 C29 C30 C31 179.4(8) . . . . ?
O3 C29 C30 C39 -179.9(8) . . . . ?
C28 C29 C30 C39 -1.9(8) . . . . ?
C39 C30 C31 C32 1.2(11) . . . . ?
C29 C30 C31 C32 179.7(8) . . . . ?
C30 C31 C32 C33 -2.4(12) . . . . ?
C31 C32 C33 C34 1.9(12) . . . . ?
C32 C33 C34 C35 -178.8(8) . . . . ?
C32 C33 C34 C39 -0.1(11) . . . . ?
C39 C34 C35 C36 1.4(11) . . . . ?
C33 C34 C35 C36 -179.9(7) . . . . ?
C34 C35 C36 C37 1.7(12) . . . . ?
C35 C36 C37 C38 -3.5(11) . . . . ?
C36 C37 C38 C39 2.0(10) . . . . ?
C36 C37 C38 C28 -174.8(8) . . . . ?
N9 C28 C38 C37 -6.2(15) . . . . ?
C29 C28 C38 C37 177.4(8) . . . . ?
N9 C28 C38 C39 176.7(8) . . . . ?
C29 C28 C38 C39 0.3(8) . . . . ?
C31 C30 C39 C34 0.6(11) . . . . ?
C29 C30 C39 C34 -178.3(7) . . . . ?
C31 C30 C39 C38 -178.8(7) . . . . ?
C29 C30 C39 C38 2.3(8) . . . . ?
C35 C34 C39 C30 177.7(7) . . . . ?
C33 C34 C39 C30 -1.1(10) . . . . ?
C35 C34 C39 C38 -2.9(10) . . . . ?
C33 C34 C39 C38 178.2(6) . . . . ?
C37 C38 C39 C30 -179.4(6) . . . . ?
C28 C38 C39 C30 -1.6(8) . . . . ?
C37 C38 C39 C34 1.2(10) . . . . ?
C28 C38 C39 C34 179.0(6) . . . . ?
N12 N11 C40 N10 176.0(6) . . . . ?
N12 N11 C40 S4 -5.6(9) . . . . ?
Zn2 S4 C40 N10 -179.6(6) . . . . ?
Zn2 S4 C40 N11 2.0(6) . . . . ?
N11 N12 C41 C51 0.7(12) . . . . ?
Zn2 N12 C41 C51 -173.3(6) . . . . ?
N11 N12 C41 C42 175.5(6) . . . . ?
Zn2 N12 C41 C42 1.5(9) . . . . ?
N12 C41 C42 O4 -1.1(11) . . . . ?
C51 C41 C42 O4 174.9(7) . . . . ?
N12 C41 C42 C43 -177.8(6) . . . . ?
C51 C41 C42 C43 -1.8(8) . . . . ?
O4 C42 C43 C44 1.4(15) . . . . ?
C41 C42 C43 C44 177.9(8) . . . . ?
O4 C42 C43 C52 -175.0(8) . . . . ?
C41 C42 C43 C52 1.5(8) . . . . ?
C52 C43 C44 C45 -0.3(11) . . . . ?
C42 C43 C44 C45 -176.3(8) . . . . ?
C43 C44 C45 C46 0.8(12) . . . . ?
C44 C45 C46 C47 -0.1(13) . . . . ?
C45 C46 C47 C52 -0.9(12) . . . . ?
C45 C46 C47 C48 176.1(8) . . . . ?
C46 C47 C48 C49 -178.4(8) . . . . ?
C52 C47 C48 C49 -1.4(12) . . . . ?
C47 C48 C49 C50 1.6(13) . . . . ?
C48 C49 C50 C51 -1.1(12) . . . . ?
C49 C50 C51 C52 0.3(11) . . . . ?
C49 C50 C51 C41 176.5(8) . . . . ?
N12 C41 C51 C50 0.0(15) . . . . ?
C42 C41 C51 C50 -175.2(8) . . . . ?
N12 C41 C51 C52 176.6(8) . . . . ?
C42 C41 C51 C52 1.4(8) . . . . ?
C44 C43 C52 C51 -177.7(7) . . . . ?
C42 C43 C52 C51 -0.7(9) . . . . ?
C44 C43 C52 C47 -0.8(11) . . . . ?
C42 C43 C52 C47 176.2(7) . . . . ?
C50 C51 C52 C43 176.7(7) . . . . ?
C41 C51 C52 C43 -0.4(9) . . . . ?
C50 C51 C52 C47 -0.1(11) . . . . ?
C41 C51 C52 C47 -177.3(7) . . . . ?
C46 C47 C52 C43 1.4(11) . . . . ?
C48 C47 C52 C43 -176.0(7) . . . . ?
C46 C47 C52 C51 178.0(7) . . . . ?
C48 C47 C52 C51 0.6(11) . . . . ?
C72 S7 O7 O8 125(3) . . . . ?
C71 S7 O7 O8 -133(3) . . . . ?
C72A S7A O7A C71A 81(2) . . . . ?
C72A S7A C71A O7A -108.1(16) . . . . ?
O7A S7A C71A C72A 108.1(16) . . . . ?
S7A O7A C71A C72A -53.0(14) . . . . ?
O7A S7A C72A C71A -75.2(19) . . . . ?
S7 O7 O8 S8 -42(4) . . . . ?
C81 S8 O8 O7 101(3) . . . . ?
C82 S8 O8 O7 -161(3) . . . . ?
 
loop_
 _geom_hbond_atom_site_label_D 
 _geom_hbond_atom_site_label_H 
 _geom_hbond_atom_site_label_A 
 _geom_hbond_distance_DH 
 _geom_hbond_distance_HA 
 _geom_hbond_distance_DA 
 _geom_hbond_angle_DHA 
 _geom_hbond_site_symmetry_A 
 _geom_hbond_publ_flag
N1 H1A N11  0.87(2) 2.40(6) 3.206(9) 154(11) 1_556 yes
N1 H1B O10^a  0.87(2) 2.33(10) 3.006(15) 135(11) 1_556 yes
N1 H1B O12^b  0.87(2) 1.89(6) 2.708(17) 155(13) 1_556 yes
N4 H4A O7^a  0.87(2) 2.08(6) 2.878(13) 152(10) . yes
N4 H4A O8^a  0.87(2) 2.03(7) 2.789(14) 145(10) . yes
N4 H4B N8  0.87(2) 2.35(4) 3.172(9) 159(8) 1_455 yes
N7 H7A N4  0.87(2) 2.69(8) 3.323(11) 131(8) 1_655 yes
N7 H7A N5  0.87(2) 2.23(3) 3.092(9) 171(9) 1_655 yes
N7 H7B O5  0.87(2) 1.96(3) 2.823(10) 172(8) 2_666 yes
N10 H10A N2  0.87(2) 2.33(5) 3.153(8) 158(10) 1_554 yes
N10 H10B O6^a  0.87(2) 1.94(3) 2.795(13) 166(9) . yes
N10 H10B O6A^b  0.87(2) 1.91(7) 2.74(5) 158(9) . yes
 
_refine_diff_density_max    1.326
_refine_diff_density_min   -0.679
_refine_diff_density_rms    0.132

_shelx_res_file
;
TITL shelxt_a.res in P-1
    Zn-mono_H.res
    created by SHELXL-2018/1 at 14:13:08 on 13-Apr-2018
CELL  0.71073  16.0440  16.6120  17.0700  110.184  111.843  103.551
ZERR  4  0.0002   0.0002   0.0002    0.001    0.001    0.001
LATT   1
SFAC  C    H    N    O    S    ZN
UNIT 128 136 24 20 20 4
OMIT    1  -2   5
OMIT    -5   1   0
OMIT    -2  -3   5
OMIT    -4   1   3
OMIT    -1  -5   8
OMIT    -4   0   3
OMIT    -4  -1   2
OMIT     8  -2   1
OMIT    -3   2   3
OMIT     3  -2   3
OMIT     7   0   0
OMIT     2 -10   5
OMIT    -1  -4   4
OMIT     2 -10   9
OMIT     5  -7   2
OMIT     1   8   6
OMIT     2   3   0
OMIT    -5  -2   3
OMIT    -6  -2   3
OMIT    -1  11   0
OMIT    -7   5   6
OMIT    -1  10   0
OMIT     7 -12   3
OMIT    -3 -10   2
OMIT    -8   9   3
OMIT     5   0   0
OMIT     9   1   0
OMIT     5  -7   5
OMIT     4  -1   1
OMIT    -5  -6   8
OMIT    -6   2   1
OMIT     0   0  10
OMIT    -3   7   4
OMIT     4   0   0
OMIT    -2   4   1
OMIT    -1  -2   5
OMIT    -7   4   5
OMIT    -3  -1   6
ACTA
FMAP   2
PLAN   10
BOND   $H
CONF
EQIV $1 x, y, z+1
LIST   4
DFIX N1 H1A N1 H1B N4 H4A N4 H4B N7 H7A N7 H7B N10 H10A N10 H10B 0.87 0.02
DFIX S6A C61A S6A C62A S9 C91 S9 C92 S11 C111 S11 C112 S8 C81 S8 C82 1.75 0.02
ISOR C61A C62A C71A C72A C101 C102 C112 C122 0.01
L.S.  10
HTAB N1 N11_$1
HTAB N1 O10_$1
HTAB N1 O12_$1
HTAB N4 O7
HTAB N4 O8
EQIV $2 x-1, y, z
HTAB N4 N8_$2
EQIV $3 x+1, y, z
HTAB N7 N4_$3
HTAB N7 N5_$3
EQIV $4 -x+1, -y+1, -z+1
HTAB N7 O5_$4
EQIV $5 x, y, z-1
HTAB N10 N2_$5
HTAB N10 O6
HTAB N10 O6A
TEMP  -123.00
SIZE 0.3 0.2 0.1
WGHT    0.000000   43.216301
FVAR       0.23528   0.82085
ZN1   6    0.148277    0.274245    0.863333    11.00000    0.02223    0.03366 =
         0.02758    0.01909    0.00991    0.01477
S1    5    0.245788    0.409025    1.014144    11.00000    0.03560    0.03427 =
         0.03019    0.01392    0.00927    0.02086
S2    5    0.166114    0.313303    0.748788    11.00000    0.02518    0.03743 =
         0.03217    0.02080    0.01366    0.01223
N1    3    0.389967    0.408521    1.153355    11.00000    0.04662    0.04901 =
         0.02457    0.01224    0.00948    0.02983
H1A   2    0.393831    0.364288    1.168960    11.00000    0.07590
H1B   2    0.391704    0.463934    1.182353    11.00000    0.09589
N2    3    0.314993    0.270904    1.016026    11.00000    0.02386    0.03557 =
         0.03042    0.01883    0.01237    0.01241
N3    3    0.237199    0.217042    0.925200    11.00000    0.02316    0.02621 =
         0.03080    0.01764    0.01320    0.01003
N4    3    0.013269    0.305876    0.610987    11.00000    0.03283    0.04864 =
         0.03167    0.02741    0.01327    0.01329
H4A   2    0.056443    0.348654    0.611297    11.00000    0.06663
H4B   2   -0.046405    0.300727    0.580514    11.00000    0.04145
N5    3   -0.027992    0.262820    0.707559    11.00000    0.02330    0.03182 =
         0.02688    0.01873    0.00766    0.01372
N6    3    0.002652    0.246077    0.783749    11.00000    0.02376    0.02704 =
         0.02714    0.01548    0.01355    0.01335
O1    4    0.075893    0.099877    0.739888    11.00000    0.02693    0.03337 =
         0.03802    0.02351    0.01258    0.01443
O2    4    0.054951    0.204330    0.935309    11.00000    0.02671    0.05028 =
         0.03736    0.02759    0.01553    0.01700
C1    1    0.318628    0.358592    1.060972    11.00000    0.02769    0.03359 =
         0.02681    0.01415    0.01207    0.01458
C2    1    0.220801    0.130397    0.879602    11.00000    0.02664    0.02134 =
         0.03154    0.01512    0.01336    0.00863
C3    1    0.133548    0.070651    0.779925    11.00000    0.02389    0.02724 =
         0.03546    0.01748    0.01639    0.01071
C4    1    0.130952   -0.025184    0.744939    11.00000    0.02462    0.03037 =
         0.03382    0.01888    0.01465    0.01471
C5    1    0.069023   -0.108081    0.661722    11.00000    0.03954    0.03814 =
         0.03034    0.01497    0.01971    0.01705
AFIX  43
H5    2    0.014082   -0.111784    0.610877    11.00000   -1.20000
AFIX   0
C6    1    0.088792   -0.188282    0.653187    11.00000    0.04562    0.03384 =
         0.03803    0.01602    0.02132    0.01904
AFIX  43
H6    2    0.045514   -0.246892    0.596267    11.00000   -1.20000
AFIX   0
C7    1    0.169974   -0.183427    0.726034    11.00000    0.05050    0.03717 =
         0.04075    0.02199    0.02671    0.02704
AFIX  43
H7    2    0.181572   -0.238559    0.717465    11.00000   -1.20000
AFIX   0
C8    1    0.234551   -0.099889    0.811064    11.00000    0.02942    0.03816 =
         0.03325    0.02085    0.01777    0.01829
C9    1    0.321379   -0.083391    0.893281    11.00000    0.03956    0.03913 =
         0.04190    0.02705    0.02498    0.02357
AFIX  43
H9    2    0.341513   -0.133016    0.892100    11.00000   -1.20000
AFIX   0
C10   1    0.373435    0.001906    0.971134    11.00000    0.02592    0.03953 =
         0.03770    0.02610    0.01658    0.01762
AFIX  43
H10   2    0.430551    0.010537    1.023659    11.00000   -1.20000
AFIX   0
C11   1    0.348941    0.081150    0.980728    11.00000    0.03013    0.03211 =
         0.03552    0.01907    0.02061    0.01611
AFIX  43
H11   2    0.386725    0.139622    1.038555    11.00000   -1.20000
AFIX   0
C12   1    0.268386    0.069051    0.902678    11.00000    0.02577    0.02850 =
         0.03561    0.01888    0.01963    0.01169
C13   1    0.211978   -0.022045    0.819006    11.00000    0.02556    0.02902 =
         0.03265    0.01830    0.01840    0.01408
C14   1    0.044095    0.292358    0.687809    11.00000    0.02746    0.02391 =
         0.02469    0.01363    0.01004    0.01079
C15   1   -0.064105    0.209614    0.801789    11.00000    0.02075    0.02708 =
         0.02849    0.01235    0.01182    0.00954
C16   1   -0.029359    0.191090    0.886759    11.00000    0.03293    0.03349 =
         0.02627    0.01576    0.01519    0.01340
C17   1   -0.119097    0.148764    0.890293    11.00000    0.03021    0.02863 =
         0.03406    0.01519    0.01662    0.01133
C18   1   -0.134086    0.116123    0.949412    11.00000    0.03287    0.04413 =
         0.03650    0.02011    0.02294    0.01187
AFIX  43
H18   2   -0.080004    0.123043    1.003502    11.00000   -1.20000
AFIX   0
C19   1   -0.233400    0.071277    0.927610    11.00000    0.05009    0.04296 =
         0.05121    0.02410    0.03918    0.01557
AFIX  43
H19   2   -0.245224    0.047588    0.967565    11.00000   -1.20000
AFIX   0
C20   1   -0.311132    0.061818    0.851085    11.00000    0.03310    0.03721 =
         0.05837    0.01566    0.03236    0.00731
AFIX  43
H20   2   -0.376043    0.032732    0.839529    11.00000   -1.20000
AFIX   0
C21   1   -0.297936    0.094694    0.786814    11.00000    0.01917    0.02755 =
         0.04773    0.00913    0.01440    0.00279
C22   1   -0.371594    0.085725    0.701708    11.00000    0.02010    0.04647 =
         0.05038    0.01284    0.01426    0.00695
AFIX  43
H22   2   -0.439453    0.055505    0.681655    11.00000   -1.20000
AFIX   0
C23   1   -0.345244    0.120196    0.649069    11.00000    0.03092    0.04494 =
         0.03701    0.01259    0.01045    0.01769
AFIX  43
H23   2   -0.395977    0.114821    0.593535    11.00000   -1.20000
AFIX   0
C24   1   -0.244791    0.164313    0.672931    11.00000    0.02786    0.03394 =
         0.03487    0.01363    0.01177    0.01700
AFIX  43
H24   2   -0.229095    0.185563    0.633074    11.00000   -1.20000
AFIX   0
C25   1   -0.171660    0.174904    0.755656    11.00000    0.02555    0.03067 =
         0.02924    0.01097    0.01531    0.01536
C26   1   -0.199677    0.139993    0.811105    11.00000    0.02752    0.02756 =
         0.03715    0.01234    0.01893    0.01089
ZN2   6    0.625949    0.270818    0.380530    11.00000    0.02674    0.03711 =
         0.02616    0.01551    0.00623    0.01734
S3    5    0.718059    0.395525    0.537520    11.00000    0.03842    0.03619 =
         0.02938    0.01059    0.00485    0.02359
S4    5    0.671582    0.311485    0.278301    11.00000    0.02087    0.04756 =
         0.03685    0.02358    0.01074    0.01550
N7    3    0.862785    0.387378    0.669233    11.00000    0.04404    0.03371 =
         0.03057    0.01028    0.00342    0.02367
H7A   2    0.899659    0.357948    0.682769    11.00000    0.05226
H7B   2    0.893895    0.448651    0.701697    11.00000    0.02787
N8    3    0.784089    0.254326    0.526815    11.00000    0.02851    0.02490 =
         0.02308    0.00842    0.00033    0.01242
N9    3    0.706651    0.205581    0.436039    11.00000    0.02167    0.02934 =
         0.02269    0.01190    0.00760    0.00728
N10   3    0.538511    0.308015    0.127834    11.00000    0.02564    0.04809 =
         0.03652    0.02859    0.01760    0.01892
H10A  2    0.475791    0.282909    0.085536    11.00000    0.06288
H10B  2    0.583707    0.313070    0.110739    11.00000    0.04596
N11   3    0.473768    0.269092    0.212993    11.00000    0.02249    0.02754 =
         0.02790    0.01678    0.01309    0.01130
N12   3    0.487825    0.249015    0.285859    11.00000    0.02078    0.02594 =
         0.01991    0.01050    0.00574    0.01042
O3    4    0.547203    0.091865    0.247260    11.00000    0.02631    0.03292 =
         0.03035    0.00856    0.00527    0.01315
O4    4    0.505049    0.190155    0.424775    11.00000    0.04776    0.05229 =
         0.03570    0.02381    0.01827    0.02587
C27   1    0.789164    0.340424    0.577835    11.00000    0.03554    0.03202 =
         0.02492    0.01557    0.01016    0.01477
C28   1    0.692984    0.118653    0.384475    11.00000    0.02188    0.02565 =
         0.02564    0.00923    0.00808    0.00799
C29   1    0.604627    0.061531    0.284034    11.00000    0.02325    0.02778 =
         0.02492    0.01023    0.00676    0.00679
C30   1    0.603790   -0.033099    0.246712    11.00000    0.03234    0.02622 =
         0.03044    0.01265    0.01884    0.01215
C31   1    0.542736   -0.115015    0.161637    11.00000    0.03031    0.03402 =
         0.03269    0.01508    0.01606    0.01391
AFIX  43
H31   2    0.487027   -0.118299    0.111939    11.00000   -1.20000
AFIX   0
C32   1    0.564557   -0.194242    0.149634    11.00000    0.04490    0.03249 =
         0.03207    0.01028    0.02076    0.01301
AFIX  43
H32   2    0.521120   -0.252045    0.091807    11.00000   -1.20000
AFIX   0
C33   1    0.646672   -0.190900    0.218786    11.00000    0.04204    0.02974 =
         0.03716    0.01419    0.02481    0.01510
AFIX  43
H33   2    0.659568   -0.245628    0.206799    11.00000   -1.20000
AFIX   0
C34   1    0.713001   -0.106408    0.308465    11.00000    0.03797    0.02655 =
         0.03534    0.01747    0.02387    0.01692
C35   1    0.800302   -0.090266    0.385569    11.00000    0.04613    0.03657 =
         0.03561    0.02357    0.02182    0.02496
AFIX  43
H35   2    0.821234   -0.139867    0.380951    11.00000   -1.20000
AFIX   0
C36   1    0.855570   -0.005013    0.466803    11.00000    0.03187    0.03913 =
         0.03158    0.02355    0.01545    0.01759
AFIX  43
H36   2    0.915148    0.004022    0.516837    11.00000   -1.20000
AFIX   0
C37   1    0.825967    0.071270    0.478527    11.00000    0.03272    0.03433 =
         0.02669    0.01824    0.01412    0.01509
AFIX  43
H37   2    0.863554    0.129019    0.537135    11.00000   -1.20000
AFIX   0
C38   1    0.743277    0.060365    0.404801    11.00000    0.03001    0.02799 =
         0.02366    0.01369    0.01388    0.01178
C39   1    0.687033   -0.029098    0.318815    11.00000    0.02945    0.02464 =
         0.02481    0.00978    0.01585    0.00853
C40   1    0.554071    0.293980    0.203398    11.00000    0.02557    0.02355 =
         0.02687    0.01190    0.01032    0.01051
C41   1    0.410682    0.208009    0.289205    11.00000    0.02689    0.02849 =
         0.02658    0.01564    0.01402    0.01313
C42   1    0.425638    0.179145    0.365944    11.00000    0.03944    0.03238 =
         0.02800    0.01849    0.01640    0.02123
C43   1    0.324729    0.131369    0.348941    11.00000    0.04928    0.03484 =
         0.03296    0.01745    0.02492    0.02568
C44   1    0.288508    0.087749    0.391468    11.00000    0.05677    0.03384 =
         0.04499    0.02461    0.03263    0.02547
AFIX  43
H44   2    0.331695    0.086490    0.446649    11.00000   -1.20000
AFIX   0
C45   1    0.183673    0.044055    0.350445    11.00000    0.06936    0.03891 =
         0.06582    0.02904    0.05797    0.02703
AFIX  43
H45   2    0.157631    0.014207    0.379828    11.00000   -1.20000
AFIX   0
C46   1    0.120986    0.043760    0.272093    11.00000    0.04912    0.03154 =
         0.05508    0.01748    0.03647    0.01325
AFIX  43
H46   2    0.051930    0.013710    0.247399    11.00000   -1.20000
AFIX   0
C47   1    0.154858    0.086690    0.225763    11.00000    0.03151    0.02605 =
         0.05492    0.01564    0.02920    0.01036
C48   1    0.096978    0.087505    0.138364    11.00000    0.02485    0.03171 =
         0.05294    0.01771    0.01599    0.00546
AFIX  43
H48   2    0.026932    0.057479    0.106277    11.00000   -1.20000
AFIX   0
C49   1    0.142924    0.131756    0.101069    11.00000    0.02933    0.04801 =
         0.04250    0.02309    0.01476    0.01803
AFIX  43
H49   2    0.103109    0.132732    0.044298    11.00000   -1.20000
AFIX   0
C50   1    0.248005    0.176182    0.144411    11.00000    0.02551    0.03047 =
         0.03349    0.01976    0.01385    0.01045
AFIX  43
H50   2    0.277886    0.205274    0.116792    11.00000   -1.20000
AFIX   0
C51   1    0.304602    0.175332    0.227888    11.00000    0.03015    0.02711 =
         0.03101    0.01705    0.01586    0.01332
C52   1    0.258592    0.131430    0.267103    11.00000    0.03163    0.02101 =
         0.03031    0.01195    0.01472    0.00890
S5    5    0.072071    0.336024    0.188984    11.00000    0.07796    0.03227 =
         0.04140    0.00843    0.02230    0.00540
O5    4    0.039237    0.415360    0.210235    11.00000    0.05036    0.04453 =
         0.07219    0.02370   -0.00376    0.00447
C53   1    0.110738    0.322102    0.291090    11.00000    0.15170    0.09922 =
         0.08892    0.06165    0.08731    0.08385
AFIX 137
H53A  2    0.154460    0.289554    0.291838    11.00000   -1.50000
H53B  2    0.053111    0.284720    0.290508    11.00000   -1.50000
H53C  2    0.146460    0.384176    0.348533    11.00000   -1.50000
AFIX   0
C54   1    0.187132    0.387024    0.201797    11.00000    0.14730    0.05385 =
         0.19023    0.03691    0.14338    0.03750
AFIX 137
H54A  2    0.238432    0.412697    0.268568    11.00000   -1.50000
H54B  2    0.189592    0.437976    0.185000    11.00000   -1.50000
H54C  2    0.198342    0.339199    0.159059    11.00000   -1.50000
AFIX   0
PART 1
S6    5    0.771588    0.321320    0.103132    21.00000    0.03158    0.03755 =
         0.03971    0.01923    0.01742    0.01276
O6    4    0.661989    0.294051    0.048461    21.00000    0.02968    0.07440 =
         0.03830    0.00812    0.01801    0.01254
C61   1    0.826606    0.440354    0.191755    21.00000    0.04539    0.04103 =
         0.04905    0.00547    0.02521    0.01817
AFIX 137
H61A  2    0.809894    0.478872    0.161181    21.00000   -1.50000
H61B  2    0.898477    0.461860    0.226140    21.00000   -1.50000
H61C  2    0.802061    0.446565    0.237259    21.00000   -1.50000
AFIX   0
C62   1    0.814560    0.339758    0.026572    21.00000    0.04395    0.05014 =
         0.04987    0.01269    0.02756    0.00631
AFIX 137
H62A  2    0.783851    0.280534   -0.033355    21.00000   -1.50000
H62B  2    0.886475    0.361283    0.058485    21.00000   -1.50000
H62C  2    0.797178    0.387679    0.012142    21.00000   -1.50000
AFIX   0
PART 2
S6A   5    0.763279    0.373765    0.064586   -21.00000    0.04998    0.18250 =
         0.05839    0.06554    0.03064   -0.00598
O6A   4    0.650489    0.340466    0.044748   -21.00000    0.04932    0.09142 =
         0.04265    0.00659    0.02753   -0.03126
C61A  1    0.848949    0.470300    0.178309   -21.00000    0.09342    0.09086 =
         0.10745    0.04202    0.05001    0.05234
AFIX 137
H61D  2    0.822287    0.473910    0.221968   -21.00000   -1.50000
H61E  2    0.861906    0.528416    0.173201   -21.00000   -1.50000
H61F  2    0.910627    0.462632    0.203440   -21.00000   -1.50000
AFIX   0
C62A  1    0.809908    0.294427    0.021256   -21.00000    0.09429    0.09961 =
         0.10103    0.05986    0.03010    0.04582
AFIX 137
H62D  2    0.774010    0.262341   -0.049193   -21.00000   -1.50000
H62E  2    0.801690    0.247701    0.043653   -21.00000   -1.50000
H62F  2    0.880211    0.328682    0.044973   -21.00000   -1.50000
AFIX   0
PART 0
PART 1
S7    5    0.232536    0.396126    0.547209    10.65000    0.05135    0.05650 =
         0.06034    0.03476    0.03086    0.02243
O7    4    0.139615    0.393412    0.553367    10.65000    0.06373    0.08322 =
         0.08459    0.04797    0.04550    0.02536
C71   1    0.215501    0.278064    0.505292    10.65000    0.05668    0.01649 =
         0.08019    0.01294    0.03900    0.01454
AFIX 137
H71A  2    0.229913    0.263083    0.558286    10.65000   -1.50000
H71B  2    0.260094    0.268014    0.480083    10.65000   -1.50000
H71C  2    0.146963    0.237040    0.454052    10.65000   -1.50000
AFIX   0
C72   1    0.326778    0.438486    0.663792    10.65000    0.04958    0.05043 =
         0.04161    0.02054    0.01632    0.01483
AFIX 137
H72A  2    0.331515    0.498864    0.706391    10.65000   -1.50000
H72B  2    0.389569    0.447507    0.664221    10.65000   -1.50000
H72C  2    0.312241    0.392906    0.686316    10.65000   -1.50000
AFIX   0
PART 2
S7A   5    0.289680    0.365081    0.514782    10.35000    0.05072    0.06772 =
         0.05061    0.02930    0.01495    0.01095
O7A   4    0.372323    0.351125    0.505906    10.35000    0.08307    0.04415 =
         0.05909    0.01793    0.04803    0.01656
C71A  1    0.310950    0.321504    0.560722    10.35000    0.06042    0.05068 =
         0.05955    0.02003    0.02565    0.03238
AFIX 137
H71D  2    0.347205    0.287370    0.539524    10.35000   -1.50000
H71E  2    0.250165    0.276551    0.549085    10.35000   -1.50000
H71F  2    0.352150    0.366443    0.629559    10.35000   -1.50000
AFIX   0
C72A  1    0.338978    0.460764    0.624809    10.35000    0.05579    0.05187 =
         0.07010    0.01997    0.02523    0.02884
AFIX 137
H72D  2    0.359308    0.441977    0.674940    10.35000   -1.50000
H72E  2    0.289356    0.485265    0.626380    10.35000   -1.50000
H72F  2    0.396518    0.509879    0.636153    10.35000   -1.50000
AFIX   0
PART 0
PART -1
S8    5    0.062800    0.501373    0.539295    10.50000    0.04928    0.05204 =
         0.06474    0.02856    0.02169    0.02165
O8    4    0.081600    0.415452    0.537138    10.50000    0.04769    0.04572 =
         0.08273    0.04432    0.04275    0.03058
C81   1    0.014419    0.489385    0.424588    10.50000    0.19222    0.17872 =
         0.10531    0.12916    0.12618    0.17281
AFIX  33
H81A  2    0.002323    0.544913    0.426101    10.50000   -1.50000
H81B  2    0.061439    0.483740    0.401578    10.50000   -1.50000
H81C  2   -0.047861    0.432724    0.381223    10.50000   -1.50000
AFIX   0
C82   1   -0.050330    0.484211    0.535381    10.50000    0.16948    0.44788 =
         0.34071    0.36469    0.21280    0.25508
AFIX  33
H82A  2   -0.065023    0.538536    0.536661    10.50000   -1.50000
H82B  2   -0.102370    0.426918    0.476165    10.50000   -1.50000
H82C  2   -0.047243    0.477522    0.591116    10.50000   -1.50000
AFIX   0
PART 0
PART -1
S9    5   -0.015582    0.543150    0.031010    10.50000    0.07896    0.04659 =
         0.06984    0.02778    0.05032    0.03422
O9    4    0.003988    0.621533    0.007119    10.50000    0.07164    0.08312 =
         0.07138    0.04865    0.03916    0.04202
C91   1   -0.055276    0.433784   -0.068188    10.50000    0.08756    0.04808 =
         0.21107    0.01610    0.06967    0.01811
AFIX  33
H91A  2   -0.067633    0.383533   -0.050847    10.50000   -1.50000
H91B  2   -0.116247    0.421708   -0.122435    10.50000   -1.50000
H91C  2   -0.004021    0.435298   -0.086444    10.50000   -1.50000
AFIX   0
C92   1    0.100036    0.547421    0.101258    10.50000    0.09716    0.16013 =
         0.09987    0.10259    0.07528    0.07098
AFIX  33
H92A  2    0.090192    0.496799    0.118434    10.50000   -1.50000
H92B  2    0.134746    0.539283    0.064443    10.50000   -1.50000
H92C  2    0.139438    0.608554    0.159946    10.50000   -1.50000
AFIX   0
PART -1
S11   5    0.459217    0.438745   -0.045057    10.50000    0.06502    0.03048 =
         0.07610    0.02472    0.04144    0.01755
O11   4    0.467096    0.412186   -0.132192    10.50000    0.10570    0.03741 =
         0.06433    0.01844    0.04996    0.02516
C111  1    0.579713    0.485810    0.054612    10.50000    0.06389    0.05956 =
         0.08181    0.04113   -0.02257   -0.01603
AFIX  33
H11A  2    0.576259    0.504161    0.114007    10.50000   -1.50000
H11B  2    0.606294    0.437940    0.046379    10.50000   -1.50000
H11C  2    0.622916    0.541237    0.058314    10.50000   -1.50000
AFIX   0
C112  1    0.445319    0.544765   -0.018675    10.50000    0.09545    0.04872 =
         0.11390    0.05509    0.05357    0.01833
AFIX  33
H11D  2    0.439692    0.565583    0.039569    10.50000   -1.50000
H11E  2    0.502937    0.592967   -0.008292    10.50000   -1.50000
H11F  2    0.385549    0.535085   -0.072537    10.50000   -1.50000
AFIX   0
PART 0
PART 1
S10   5    0.470556    0.696007    0.277685    10.50000    0.05571    0.03708 =
         0.05074    0.01493    0.02785    0.01807
O10   4    0.497550    0.617822    0.236796    10.50000    0.04950    0.03455 =
         0.06078    0.00802    0.02298    0.01829
C101  1    0.390271    0.671455    0.195900    10.50000    0.06492    0.06452 =
         0.06129    0.02247    0.03863    0.02097
AFIX  33
H10C  2    0.360492    0.716279    0.208232    10.50000   -1.50000
H10D  2    0.409248    0.672244    0.147744    10.50000   -1.50000
H10E  2    0.342383    0.607896    0.171940    10.50000   -1.50000
AFIX   0
C102  1    0.439997    0.663747    0.341376    10.50000    0.19879    0.17625 =
         0.17712    0.10495    0.06015    0.07732
AFIX  33
H10F  2    0.499221    0.682056    0.400887    10.50000   -1.50000
H10G  2    0.398373    0.693680    0.356950    10.50000   -1.50000
H10H  2    0.403005    0.595034    0.306707    10.50000   -1.50000
AFIX   0
PART 2
S12   5    0.407429    0.662625    0.305574    10.50000    0.05830    0.04535 =
         0.06658    0.02226    0.03006    0.02772
O12   4    0.406417    0.568240    0.286356    10.50000    0.11381    0.04244 =
         0.04844    0.01662    0.03400    0.01880
C121  1    0.532537    0.739203    0.366403    10.50000    0.09568    0.05475 =
         0.06630    0.03362    0.00362    0.00643
AFIX  33
H12A  2    0.538925    0.803627    0.381594    10.50000   -1.50000
H12B  2    0.567282    0.737138    0.426089    10.50000   -1.50000
H12C  2    0.561419    0.719701    0.325570    10.50000   -1.50000
AFIX   0
C122  1    0.360133    0.674062    0.182915    10.50000    0.05234    0.04396 =
         0.05673    0.01142    0.03086    0.01993
AFIX  33
H12D  2    0.361555    0.737019    0.197700    10.50000   -1.50000
H12E  2    0.403613    0.664398    0.156140    10.50000   -1.50000
H12F  2    0.292494    0.626265    0.135938    10.50000   -1.50000
AFIX   0
PART 0
PART -1
S13   5    0.482699    0.425253    0.478982    10.50000    0.03700    0.03856 =
         0.04271    0.02126    0.01693    0.02131
O13   4    0.405273    0.350103    0.472793    10.50000    0.06009    0.02990 =
         0.05783    0.01552    0.01709    0.00832
C131  1    0.419246    0.453861    0.386104    10.50000    0.08131    0.01829 =
         0.02866    0.00291    0.00608    0.02451
AFIX 137
H13A  2    0.394992    0.500107    0.411031    10.50000   -1.50000
H13B  2    0.363404    0.396477    0.329948    10.50000   -1.50000
H13C  2    0.465221    0.480383    0.367391    10.50000   -1.50000
AFIX   0
C132  1    0.512523    0.533283    0.577740    10.50000    0.08042    0.02759 =
         0.03259    0.01331    0.01969    0.02003
AFIX 137
H13D  2    0.501516    0.520043    0.625608    10.50000   -1.50000
H13E  2    0.470415    0.563440    0.554562    10.50000   -1.50000
H13F  2    0.581974    0.575538    0.607146    10.50000   -1.50000
PART 0
AFIX   0
HKLF    4


REM  shelxt_a.res in P-1
REM R1 =  0.1035 for   12887 Fo > 4sig(Fo)  and  0.1243 for all   16331 data
REM   1108 parameters refined using     64 restraints

END

WGHT      0.0000     43.1974

REM Highest difference peak  1.326,  deepest hole -0.679,  1-sigma level  0.132
Q1    1  -0.0181  0.5626  0.5286  11.00000  0.05    1.33
Q2    1   0.5128  0.5232 -0.0424  11.00000  0.05    0.79
Q3    1   0.1771  0.1918  0.8385  11.00000  0.05    0.65
Q4    1   0.1773  0.2882  0.5161  11.00000  0.05    0.58
Q5    1   0.0666  0.4510 -0.0808  11.00000  0.05    0.56
Q6    1   0.8809 -0.1269  0.3982  11.00000  0.05    0.54
Q7    1  -0.3797  0.1533  0.8604  11.00000  0.05    0.52
Q8    1   0.4776  0.5445  0.0402  11.00000  0.05    0.52
Q9    1   0.0980  0.0354  0.8743  11.00000  0.05    0.51
Q10   1   0.0655  0.3756  0.6803  11.00000  0.05    0.51
;
_shelx_res_checksum   49757

_shelx_hkl_file
;
   0   0   4  139.40    4.90
   0   0  -4  135.30    6.60
   0   0   5    4.80    0.50
   0   0  -5    7.70    0.80
   0   0   6   11.60    0.80
   0   0  -6   13.60    0.80
   0   0   7   46.10    1.80
   0   0  -7   45.50    1.70
   0   0   8  244.20    7.60
   0   0  -8  239.00    6.90
   0   0   9   30.80    1.50
   0   0  -9   36.40    2.90
   0   0  10   52.30    2.20
   0   0 -10   54.20    4.50
   0   0  11   19.10    3.00
   0   0 -11   11.50    2.30
   0   0  12  232.90   15.70
   0   0 -12  253.70   12.60
   0   0  13   15.80    1.80
   0   0 -13   14.10    2.90
   0   0  14    5.20    2.10
   0   0 -14    2.80    2.40
   0   0  15   42.40    3.80
   0   0 -15   43.50    4.90
   0   0  16    3.10    3.00
   0   0 -16    2.00    4.10
   0   0  17   11.40    4.50
   0   0 -17    1.10    3.90
   0   0  18    4.20    2.90
   0  -1  18    0.50    3.10
   0  -1  17   11.40    3.40
   0   1 -16    5.40    4.50
   0  -1  16   10.60    3.60
   0   1 -15    5.00    3.00
   0  -1  15    3.60    1.80
   0   1 -14   16.40    2.80
   0  -1  14   15.00    2.30
   0   1 -13   17.40    3.00
   0  -1  13   14.90    1.80
   0   1 -12  367.80   16.30
   0  -1  12  371.80   15.50
   0   1 -11   60.20    3.70
   0  -1  11   59.30    3.00
   0   1 -10  179.50    7.70
   0  -1  10  178.00    7.50
   0   1  -9   62.10    3.90
   0  -1   9   66.00    2.10
   0   1  -8  304.00   13.60
   0  -1   8  297.30    9.50
   0   1  -7  218.30   10.10
   0  -1   7  208.60    7.10
   0   1  -6  176.00    9.50
   0  -1   6  173.30    5.50
   0   1  -5   16.50    1.30
   0  -1   5   17.50    0.70
   0   1  -4  323.40   15.90
   0  -1   4  322.70    9.00
   0   1   3   51.30    1.70
   0  -1  -3   50.00    2.00
   0   1   4  258.80    9.70
   0  -1  -4  248.50    8.80
   0   1   5    3.00    0.70
   0  -1  -5    5.40    0.60
   0   1   6 1145.70   36.50
   0  -1  -6 1141.00   36.00
   0   1   7   10.80    0.90
   0  -1  -7   12.00    0.90
   0   1   8   16.50    1.00
   0  -1  -8   17.90    1.10
   0   1   9   16.20    1.10
   0  -1  -9   11.50    0.80
   0   1  10  126.20    4.80
   0  -1 -10  124.30    3.80
   0   1  11  161.60    7.00
   0  -1 -11  167.90    8.70
   0   1  12   29.60    4.60
   0  -1 -12   43.30    3.90
   0   1  13    8.20    2.40
   0  -1 -13    8.70    2.40
   0   1  14   10.10    1.70
   0  -1 -14   11.20    3.40
   0   1  15   12.50    3.50
   0  -1 -15   10.00    3.50
   0   1  16    0.60    3.30
   0  -1 -16    1.70    3.90
   0   1  17    2.80    2.60
   0  -1 -17    7.40    4.20
   0  -2  18    1.20    4.10
   0  -2  17    7.70    3.30
   0  -2  16   29.40    3.50
   0  -2  15   17.30    2.70
   0   2 -14  120.00    9.30
   0  -2  14  119.20    6.70
   0   2 -13    3.40    2.30
   0  -2  13    2.40    1.60
   0   2 -12  106.20    5.50
   0  -2  12  102.50    4.80
   0   2 -11   54.90    4.00
   0  -2  11   44.90    2.50
   0   2 -10   12.70    2.40
   0  -2  10   12.20    1.40
   0   2  -9  346.50   14.30
   0  -2   9  344.00   11.20
   0   2  -8  277.00   12.60
   0  -2   8  291.20    9.50
   0   2  -7  101.50    5.80
   0  -2   7   93.10    3.90
   0   2  -6  254.70   12.20
   0  -2   6  241.70    6.10
   0   2  -5  113.50    5.70
   0  -2   5  114.50    3.10
   0   2  -4  203.60   10.70
   0  -2   4  199.50    5.90
   0   2   3    1.00    0.90
   0  -2  -3    1.40    0.70
   0   2   4  642.80   22.60
   0  -2  -4  643.30   22.50
   0   2   5    3.60    0.70
   0  -2  -5    2.00    0.70
   0   2   6  653.40   21.30
   0  -2  -6  657.60   20.70
   0   2   7   12.80    1.10
   0  -2  -7   13.10    1.00
   0   2   8   56.10    2.40
   0  -2  -8   56.00    2.30
   0   2   9    2.80    0.80
   0  -2  -9    2.70    0.70
   0   2  10   26.10    1.60
   0  -2 -10   24.60    1.50
   0   2  11   79.10    4.30
   0  -2 -11   78.70    3.70
   0   2  12  137.60   12.20
   0  -2 -12  151.90    9.70
   0   2  13    3.10    3.20
   0  -2 -13    1.10    2.30
   0   2  14   26.60    3.20
   0  -2 -14   23.20    4.10
   0   2  15    4.40    2.90
   0  -2 -15    2.20    3.60
   0   2  16   16.70    2.90
   0  -2 -16   15.80    4.70
   0   2  17   18.20    5.60
   0  -2 -17   16.00    5.60
   0  -3  19    9.00    4.10
   0  -3  18    3.60    3.50
   0  -3  17   26.10    5.40
   0  -3  16   17.70    2.40
   0  -3  15  122.20    7.30
   0  -3  14  192.90    8.10
   0  -3  13   16.80    2.00
   0  -3  12   92.90    3.80
   0  -3  11   15.30    1.40
   0  -3  10  145.70    5.30
   0  -3   9   21.50    1.60
   0  -3   8   89.20    3.40
   0  -3   7   39.20    1.20
   0   3  -6   22.30    1.90
   0  -3   6   23.50    0.90
   0   3  -5  307.80   14.40
   0  -3   5  302.50    8.20
   0   3  -4   23.10    1.60
   0  -3   4   27.50    1.20
   0   3   1   38.30    1.60
   0  -3  -1   37.10    1.10
   0   3   2  935.30   29.10
   0  -3  -2  946.00   36.80
   0   3   3   34.10    1.30
   0  -3  -3   31.90    1.50
   0   3   4  611.50   16.70
   0  -3  -4  599.10   19.30
   0   3   5   21.70    1.10
   0  -3  -5   21.20    1.20
   0   3   6   58.00    1.80
   0  -3  -6   57.20    2.30
   0   3   7   79.40    5.60
   0  -3  -7   85.00    3.20
   0   3   8    5.20    1.00
   0  -3  -8    6.30    1.00
   0   3   9   74.80    3.20
   0  -3  -9   82.90    3.30
   0   3  10    4.70    0.90
   0  -3 -10    4.90    1.00
   0   3  11   34.70    1.90
   0  -3 -11   33.10    2.10
   0   3  12    1.60    1.50
   0  -3 -12    1.30    1.20
   0   3  13    6.40    1.70
   0  -3 -13    7.00    3.80
   0   3  14    9.70    2.50
   0  -3 -14    6.40    3.40
   0   3  15    7.40    3.40
   0  -3 -15   13.00    4.30
   0   3  16    3.10    3.60
   0  -3 -16   -2.30    4.10
   0  -4  19   -1.00    3.80
   0  -4  18    5.20    3.50
   0  -4  17  171.60   16.90
   0  -4  16    0.70    2.00
   0  -4  15   35.90    2.90
   0  -4  14   12.40    2.10
   0  -4  13   45.40    2.80
   0  -4  12   36.30    2.30
   0  -4  11   15.80    1.60
   0  -4  10  122.90    4.30
   0  -4   9  274.70    8.50
   0   4  -8   14.90    2.20
   0  -4   8   12.60    0.60
   0   4  -7   37.90    2.40
   0  -4   7   41.20    1.40
   0   4  -6   14.30    1.80
   0  -4   6   13.70    0.80
   0   4  -5   86.80    4.30
   0  -4   5   84.70    3.00
   0   4  -4    7.80    0.70
   0  -4   4    5.70    0.60
   0   4  -3  300.50   10.40
   0  -4   3  313.50   10.40
   0   4  -1   15.70    0.90
   0  -4   1   15.10    1.00
   0   4   0  381.40   17.60
   0  -4   0  376.40   10.20
   0   4   1   29.00    1.10
   0  -4  -1   31.70    1.00
   0   4   2  126.00    3.50
   0  -4  -2  121.80    3.70
   0   4   3   36.10    1.40
   0  -4  -3   39.10    1.80
   0   4   4  242.50    6.90
   0  -4  -4  244.40    7.90
   0   4   5    3.10    0.60
   0  -4  -5    1.50    0.80
   0   4   6  148.20    4.10
   0  -4  -6  142.00    5.00
   0   4   7   14.10    1.00
   0  -4  -7   11.80    1.20
   0   4   8  159.80    4.70
   0  -4  -8  165.40    5.30
   0   4   9   25.30    1.30
   0  -4  -9   31.30    1.90
   0   4  10   55.20    2.40
   0  -4 -10   51.00    3.10
   0   4  11   89.00    4.40
   0  -4 -11   93.10    5.30
   0   4  12   95.00    6.30
   0  -4 -12  103.00    6.40
   0   4  13    7.30    1.90
   0  -4 -13    5.00    1.70
   0   4  14   35.70    5.00
   0  -4 -14   41.40    6.30
   0  -4 -15    7.90    4.40
   0  -5  19   21.90    4.40
   0  -5  18    8.90    4.00
   0  -5  17   42.30    5.20
   0  -5  16   36.70    3.40
   0  -5  15   24.70    2.70
   0  -5  14   44.70    3.00
   0  -5  13  154.90    6.50
   0  -5  12   87.30    4.00
   0  -5  11  100.90    3.90
   0  -5  10  263.70    6.60
   0   5  -9  217.10   10.10
   0  -5   9  216.40    5.30
   0   5  -8  362.20   15.80
   0  -5   8  362.90    9.70
   0   5  -7  179.40    9.10
   0  -5   7  174.50    4.70
   0   5  -6  526.20   26.70
   0  -5   6  511.30   17.90
   0   5  -5   18.60    1.00
   0  -5   5   18.20    1.00
   0   5  -4   53.60    2.30
   0  -5   4   53.90    2.10
   0   5  -3  257.20    8.80
   0  -5   3  252.00    7.90
   0   5  -2   16.10    1.60
   0  -5   2   13.50    1.00
   0   5  -1   33.20    1.60
   0  -5   1   32.20    2.20
   0   5   0  824.00   33.40
   0  -5   0  840.10   24.50
   0   5   1   20.20    0.90
   0  -5  -1   21.00    0.90
   0   5   2 2142.10   56.90
   0  -5  -2 2123.90   58.60
   0   5   3    4.50    0.70
   0  -5  -3    5.00    1.00
   0   5   4  570.10   17.50
   0  -5  -4  538.70   18.40
   0   5   5   12.00    0.90
   0  -5  -5   12.00    1.00
   0   5   6   20.50    1.20
   0  -5  -6   21.50    1.40
   0   5   7   30.70    1.60
   0  -5  -7   32.90    1.90
   0   5   8  127.80    4.40
   0  -5  -8  125.00    6.00
   0   5   9   97.70    3.80
   0  -5  -9   99.20    4.60
   0   5  10    2.40    0.90
   0  -5 -10    0.00    1.00
   0   5  11    1.00    1.10
   0  -5 -11    1.70    1.50
   0   5  12   25.10    2.90
   0  -5 -12   21.20    2.80
   0   5  13   -2.30    2.00
   0  -5 -13   -0.50    1.70
   0  -5 -14    0.00    2.00
   0  -5 -15    5.00    4.60
   0  -6  20    2.00    4.40
   0  -6  19    6.30    3.30
   0  -6  18    1.40    3.30
   0  -6  17   72.20    6.10
   0  -6  16    2.20    2.00
   0  -6  15   11.40    2.00
   0  -6  14  115.30    5.20
   0  -6  13  341.70   12.40
   0  -6  12  189.50    6.90
   0  -6  11   72.90    2.20
   0   6 -10   24.80    2.40
   0  -6  10   31.70    1.20
   0   6  -9   18.90    2.10
   0  -6   9   20.70    1.00
   0   6  -8   37.60    3.00
   0  -6   8   38.00    1.50
   0   6  -7   25.20    2.20
   0  -6   7   21.00    1.20
   0   6  -6  522.70   18.90
   0  -6   6  490.70   17.00
   0   6  -5  204.10    7.10
   0  -6   5  203.20    6.70
   0   6  -4   28.70    1.60
   0  -6   4   31.80    1.70
   0   6  -3   47.50    1.90
   0  -6   3   46.70    1.90
   0   6  -2   39.20    1.60
   0  -6   2   36.80    1.60
   0   6  -1   33.70    1.50
   0  -6   1   36.80    1.50
   0   6   0  573.40   21.80
   0  -6   0  556.10   15.20
   0   6   1   23.10    1.50
   0  -6  -1   22.80    1.00
   0   6   2  181.60    5.30
   0  -6  -2  182.90    4.90
   0   6   3   29.70    1.30
   0  -6  -3   30.90    1.70
   0   6   4   18.00    0.90
   0  -6  -4   19.80    1.40
   0   6   5   18.50    1.10
   0  -6  -5   19.30    1.50
   0   6   6    8.20    0.90
   0  -6  -6    5.40    1.20
   0   6   7   11.40    1.00
   0  -6  -7   11.50    1.30
   0   6   8  331.70   12.30
   0  -6  -8  331.60   12.70
   0   6   9    1.10    0.80
   0  -6  -9    3.60    1.40
   0   6  10   20.40    1.70
   0  -6 -10   25.30    2.30
   0   6  11   36.70    2.30
   0  -6 -11   32.70    3.20
   0   6  12   17.10    2.30
   0  -6 -12   15.90    2.40
   0  -6 -13   29.20    3.60
   0  -6 -14    6.50    4.00
   0  -7  20    3.50    4.20
   0  -7  19   25.20    4.30
   0  -7  18    0.50    2.70
   0  -7  17  100.30    7.80
   0  -7  16    6.10    1.60
   0  -7  15  100.10    4.60
   0  -7  14  118.80    5.50
   0  -7  13   65.60    3.20
   0   7 -12   48.90    3.60
   0  -7  12   58.50    1.80
   0   7 -11   11.00    1.50
   0  -7  11    8.10    0.80
   0   7 -10   59.90    3.80
   0  -7  10   51.30    1.80
   0   7  -9   14.50    2.00
   0  -7   9   12.20    0.80
   0   7  -8  350.20   16.70
   0  -7   8  353.90   12.00
   0   7  -7  400.90   13.80
   0  -7   7  390.00   12.50
   0   7  -6  141.80    4.80
   0  -7   6  147.10    4.80
   0   7  -5   38.60    1.90
   0  -7   5   37.90    1.70
   0   7  -4  360.50   13.30
   0  -7   4  358.10   11.70
   0   7  -3  127.90    5.40
   0  -7   3  129.40    4.40
   0   7  -2   16.70    0.90
   0  -7   2   19.60    1.20
   0   7  -1  151.60    5.30
   0  -7   1  154.40    4.10
   0   7   0  283.50    9.70
   0  -7   0  278.10    7.80
   0   7   1   17.20    3.30
   0  -7  -1   12.50    1.40
   0   7   2   28.40    1.70
   0  -7  -2   24.00    1.20
   0   7   3    0.20    0.50
   0  -7  -3    0.30    0.80
   0   7   4    5.60    0.70
   0  -7  -4    2.30    1.10
   0   7   5   -0.60    0.70
   0  -7  -5    1.10    1.20
   0   7   6  384.20   11.60
   0  -7  -6  380.80   14.50
   0   7   7    7.70    1.00
   0  -7  -7    9.50    1.30
   0   7   8  240.10    9.30
   0  -7  -8  239.00   11.60
   0   7   9    0.60    1.00
   0  -7  -9    1.70    1.50
   0   7  10    0.40    1.30
   0  -7 -10    1.80    1.40
   0   7  11    3.80    1.40
   0  -7 -11    4.70    2.00
   0  -7 -12   21.10    2.80
   0  -7 -13   13.20    3.70
   0  -8  20   10.80    5.10
   0  -8  19   31.80    5.50
   0  -8  18   27.40    4.60
   0  -8  17    1.60    2.20
   0  -8  16    5.30    1.90
   0  -8  15   71.10    3.70
   0  -8  14   30.50    2.60
   0   8 -13  147.10   11.30
   0  -8  13  142.00    4.40
   0   8 -12   25.20    2.50
   0  -8  12   21.20    1.30
   0   8 -11   45.10    3.70
   0  -8  11   49.00    1.70
   0   8 -10  198.70   10.10
   0  -8  10  194.00    4.70
   0   8  -9    5.10    1.80
   0  -8   9    2.60    0.70
   0   8  -8   29.20    2.60
   0  -8   8   25.90    1.40
   0   8  -7  139.20    4.90
   0  -8   7  135.90    4.30
   0   8  -6 2222.10   73.50
   0  -8   6 2240.40   67.00
   0   8  -5   97.80    4.20
   0  -8   5   98.80    3.70
   0   8  -4   43.80    2.00
   0  -8   4   46.60    2.10
   0   8  -3   67.20    2.10
   0  -8   3   61.50    2.20
   0   8  -2   54.90    2.10
   0  -8   2   54.40    4.00
   0   8  -1  126.20    4.80
   0  -8   1  117.70    3.30
   0   8   0  189.20    7.50
   0  -8   0  179.30    4.70
   0   8   1   57.40    4.10
   0  -8  -1   51.80    1.80
   0   8   2  306.10   10.00
   0  -8  -2  306.20    7.60
   0   8   3   -0.10    0.60
   0  -8  -3    1.60    0.80
   0   8   4  135.10    4.50
   0  -8  -4  132.60    5.70
   0   8   5    7.90    0.90
   0  -8  -5    8.70    1.60
   0   8   6   91.50    3.90
   0  -8  -6   88.60    3.90
   0   8   7    0.10    0.70
   0  -8  -7    2.80    1.90
   0   8   8    7.90    1.10
   0  -8  -8    8.00    1.60
   0   8   9    2.10    1.10
   0  -8  -9    3.60    1.40
   0   8  10   -1.20    1.30
   0  -8 -10   -2.30    1.50
   0   8  11    6.30    3.10
   0  -8 -11    3.70    2.20
   0  -8 -12    4.70    2.60
   0  -9  20   18.50    4.90
   0  -9  19   -1.60    3.70
   0  -9  18   -0.60    3.20
   0  -9  17   18.40    3.10
   0  -9  16   17.60    2.50
   0  -9  15  230.20   13.60
   0   9 -14   16.20    2.70
   0  -9  14   12.00    1.00
   0   9 -13  249.40   12.90
   0  -9  13  242.80    7.10
   0   9 -12   78.70    5.50
   0  -9  12   90.50    2.60
   0   9 -11   18.00    2.00
   0  -9  11   18.50    1.20
   0   9 -10   11.40    2.00
   0  -9  10   11.70    1.10
   0   9  -9   93.20    5.30
   0  -9   9   82.20    2.90
   0   9  -8  257.80    8.80
   0  -9   8  248.10    8.10
   0   9  -7  194.40    6.90
   0  -9   7  179.70    6.10
   0   9  -6   28.20    1.70
   0  -9   6   26.80    1.70
   0   9  -5   88.50    3.30
   0  -9   5   79.00    3.20
   0   9  -4  295.80   10.60
   0  -9   4  288.90    9.80
   0   9  -3   17.80    0.90
   0  -9   3   17.10    1.40
   0   9  -2  112.30    3.80
   0  -9   2  109.60    3.10
   0   9  -1   59.00    2.60
   0  -9   1   61.80    1.90
   0   9   0   58.10    2.70
   0  -9   0   55.60    2.00
   0   9   1   44.10    2.40
   0  -9  -1   41.20    1.60
   0   9   2    6.50    1.90
   0  -9  -2    8.00    0.80
   0   9   3   33.60    2.40
   0  -9  -3   31.70    2.00
   0   9   4   45.30    2.80
   0  -9  -4   42.20    2.30
   0   9   5    8.30    1.00
   0  -9  -5    8.30    1.20
   0   9   6   42.50    2.50
   0  -9  -6   41.50    2.70
   0   9   7    4.40    1.10
   0  -9  -7    5.90    1.80
   0   9   8   82.30    4.30
   0  -9  -8   80.30    5.20
   0   9   9    1.40    1.20
   0  -9  -9    4.20    1.80
   0   9  10   35.90    8.00
   0  -9 -10   42.00    4.90
   0  -9 -11    8.90    3.00
   0  -9 -12   17.70    3.20
   0 -10  20    5.30    4.90
   0 -10  19    7.70    3.90
   0 -10  18   28.60    4.20
   0 -10  17    5.90    2.10
   0 -10  16   12.20    2.30
   0  10 -15  164.00   13.00
   0 -10  15  176.70    6.20
   0  10 -14   48.00    4.90
   0 -10  14   45.90    2.10
   0  10 -13   33.60    3.50
   0 -10  13   29.00    1.50
   0  10 -12   15.60    2.60
   0 -10  12   17.20    1.30
   0  10 -11  106.80    6.20
   0 -10  11   94.20    3.60
   0  10 -10   11.40    2.10
   0 -10  10   10.00    1.10
   0  10  -9  109.10    6.00
   0 -10   9  101.90    3.70
   0  10  -8    0.80    0.80
   0 -10   8    1.70    0.80
   0  10  -7  246.30    8.20
   0 -10   7  247.70    8.20
   0  10  -6  593.90   19.80
   0 -10   6  590.60   18.90
   0  10  -5   31.60    1.90
   0 -10   5   31.40    1.90
   0  10  -4   67.80    3.00
   0 -10   4   64.50    2.80
   0  10  -3   25.40    1.10
   0 -10   3   23.30    2.80
   0  10  -2  171.80    4.90
   0 -10   2  169.00    4.40
   0  10  -1    1.70    1.20
   0 -10   1    1.10    0.60
   0  10   0  234.40    8.70
   0 -10   0  227.90    6.10
   0  10   1    4.10    1.40
   0 -10  -1    7.00    0.80
   0  10   2  153.70    9.60
   0 -10  -2  157.70    4.60
   0  10   3    1.50    1.50
   0 -10  -3    1.60    1.30
   0  10   4   49.50    3.00
   0 -10  -4   47.30    3.00
   0  10   5    3.20    1.20
   0 -10  -5    3.80    1.30
   0  10   6   54.70    2.70
   0 -10  -6   55.00    4.00
   0  10   7    1.80    1.00
   0 -10  -7   -0.60    1.40
   0  10   8    7.10    1.30
   0 -10  -8    4.20    1.90
   0  10   9    0.30    2.50
   0 -10  -9    6.30    2.40
   0  10  10   22.50    5.00
   0 -10 -10   20.50    3.20
   0 -10 -11   -0.60    2.50
   0 -11  20   43.80    7.20
   0 -11  19    4.40    3.70
   0 -11  18   15.90    3.00
   0 -11  17   38.40    4.40
   0  11 -16    2.70    2.20
   0 -11  16    4.10    0.90
   0  11 -15   12.90    2.30
   0 -11  15    7.90    1.00
   0  11 -14   28.20    3.90
   0 -11  14   21.60    1.50
   0  11 -13   29.40    3.40
   0 -11  13   28.20    1.90
   0  11 -12    4.10    2.30
   0 -11  12    9.40    1.10
   0  11 -11  400.90   26.50
   0 -11  11  374.90   13.00
   0  11 -10   30.40    3.00
   0 -11  10   29.40    2.00
   0  11  -9  176.20    6.60
   0 -11   9  179.30    6.00
   0  11  -8  221.80    7.80
   0 -11   8  215.50    6.80
   0  11  -7   64.30    3.00
   0 -11   7   66.80    2.80
   0  11  -6   61.00    2.90
   0 -11   6   57.40    2.80
   0  11  -5   61.10    2.90
   0 -11   5   61.80    3.00
   0  11  -4   51.10    1.70
   0 -11   4   49.90    2.40
   0  11  -3    7.00    0.70
   0 -11   3    4.70    0.80
   0  11  -2    1.30    0.70
   0 -11   2    0.40    0.80
   0  11  -1   18.90    1.30
   0 -11   1   19.60    1.10
   0  11   0   66.90    2.80
   0 -11   0   65.70    2.30
   0  11   1    3.20    1.30
   0 -11  -1    6.80    1.50
   0  11   2   -1.10    1.20
   0 -11  -2   -0.40    1.20
   0  11   3    4.40    2.20
   0 -11  -3    4.60    1.80
   0  11   4  123.90   11.00
   0 -11  -4  133.60    8.10
   0  11   5   28.00    3.40
   0 -11  -5   36.10    2.70
   0  11   6   -0.90    1.60
   0 -11  -6   -0.50    1.60
   0  11   7    2.10    2.30
   0 -11  -7    0.60    2.00
   0  11   8   12.10    2.70
   0 -11  -8    2.30    2.10
   0  11   9    2.20    3.50
   0 -11  -9    0.20    2.60
   0 -11 -10   12.90    3.20
   0 -12  20    7.00    4.30
   0 -12  19   13.10    4.10
   0 -12  18   -0.70    3.70
   0 -12  17    4.50    1.00
   0  12 -16    4.00    3.20
   0 -12  16    2.50    1.00
   0  12 -15  164.90   12.90
   0 -12  15  161.20    7.60
   0  12 -14   10.80    2.60
   0 -12  14   16.50    1.50
   0  12 -13  131.00   11.20
   0 -12  13  118.20    4.50
   0  12 -12    0.40    1.70
   0 -12  12    2.30    1.30
   0  12 -11   14.10    2.50
   0 -12  11   17.30    0.90
   0  12 -10   26.10    2.70
   0 -12  10   26.70    1.80
   0  12  -9   94.90    4.80
   0 -12   9   89.30    3.60
   0  12  -8  103.50    4.40
   0 -12   8   95.60    4.00
   0  12  -7   -0.30    1.20
   0 -12   7    0.60    1.30
   0  12  -6  313.50   10.60
   0 -12   6  302.30   10.10
   0  12  -5   79.70    4.20
   0 -12   5   76.60    3.30
   0  12  -4   36.10    1.50
   0 -12   4   33.30    3.10
   0  12  -3   19.20    1.00
   0 -12   3   22.20    1.30
   0  12  -2  134.60    4.70
   0 -12   2  132.40    4.40
   0  12  -1    9.50    1.10
   0 -12   1    8.00    1.10
   0  12   0   37.80    2.60
   0 -12   0   45.60    2.20
   0  12   1    0.90    1.10
   0 -12  -1    1.30    0.80
   0  12   2   95.10    4.90
   0 -12  -2   89.80    5.60
   0  12   3   46.70    3.20
   0 -12  -3   51.90    4.10
   0  12   4  126.90   10.50
   0 -12  -4  117.20    7.00
   0  12   5   -0.30    2.70
   0 -12  -5    3.70    1.90
   0  12   6   14.40    3.60
   0 -12  -6   22.60    3.10
   0  12   7   10.50    3.50
   0 -12  -7    3.10    2.20
   0  12   8   27.20    6.50
   0 -12  -8   14.40    3.00
   0  12   9   -0.90    3.00
   0 -12  -9    2.20    4.10
   0 -13  20    2.70    4.90
   0 -13  19    2.00    3.50
   0 -13  18   25.80    4.70
   0 -13  17   26.80    2.30
   0  13 -16   51.50    5.20
   0 -13  16   55.50    2.80
   0  13 -15    4.30    3.00
   0 -13  15    2.00    1.30
   0  13 -14   77.50    6.70
   0 -13  14   72.20    3.50
   0  13 -13   57.60    4.90
   0 -13  13   48.50    1.90
   0  13 -12   74.00    6.00
   0 -13  12   69.40    3.30
   0  13 -11   36.60    3.10
   0 -13  11   42.40    2.20
   0  13 -10   33.90    3.80
   0 -13  10   38.90    2.40
   0  13  -9   41.80    2.80
   0 -13   9   42.90    2.80
   0  13  -8    6.20    1.30
   0 -13   8    2.50    1.40
   0  13  -7   26.00    1.90
   0 -13   7   29.90    2.10
   0  13  -6   30.10    2.30
   0 -13   6   27.10    2.10
   0  13  -5  152.30    7.60
   0 -13   5  159.90   12.30
   0  13  -4  236.30    8.00
   0 -13   4  232.30    7.60
   0  13  -3   24.10    1.30
   0 -13   3   30.10    1.70
   0  13  -2  179.90    6.80
   0 -13   2  178.30    6.10
   0  13  -1   39.90    2.50
   0 -13   1   43.30    2.00
   0  13   0   88.80    3.90
   0 -13   0   88.40    3.80
   0  13   1    7.10    1.50
   0 -13  -1    7.20    1.10
   0  13   2  114.90    7.40
   0 -13  -2  108.60    6.20
   0  13   3    7.00    1.50
   0 -13  -3    8.50    2.00
   0  13   4   23.70    3.00
   0 -13  -4   31.60    3.60
   0  13   5   -1.90    3.10
   0 -13  -5    1.00    2.10
   0 -13  -6   36.60    5.50
   0  13   7    4.60    3.80
   0 -13  -7   11.40    3.70
   0  13   8   15.50    5.60
   0 -13  -8   11.00    5.20
   0 -14  20    9.70    4.50
   0 -14  19   45.70    6.50
   0 -14  18    1.60    3.40
   0 -14  17   -1.90    3.30
   0 -14  16    1.80    1.00
   0  14 -15   24.80    4.60
   0 -14  15   21.80    1.40
   0  14 -14   12.80    2.90
   0 -14  14    6.40    0.70
   0  14 -13   60.30    6.70
   0 -14  13   56.00    3.50
   0  14 -12  101.10    7.80
   0 -14  12   88.50    5.30
   0  14 -11  126.30   13.60
   0 -14  11  130.40    5.30
   0  14 -10   83.40    7.40
   0 -14  10   79.20    4.20
   0  14  -9    9.90    1.60
   0 -14   9    8.00    1.60
   0  14  -8    5.90    1.40
   0 -14   8    5.00    1.60
   0  14  -7   47.10    2.70
   0 -14   7   40.00    3.00
   0  14  -6  136.50    6.20
   0 -14   6  136.90    6.80
   0  14  -5   55.10    3.20
   0 -14   5   54.60    4.70
   0  14  -4   87.10    3.50
   0 -14   4   89.30    3.40
   0  14  -3   14.40    1.30
   0 -14   3   11.50    1.50
   0  14  -2  440.30   16.90
   0 -14   2  437.20   15.70
   0  14  -1    7.50    1.30
   0 -14   1    7.00    1.00
   0  14   0   13.40    1.70
   0 -14   0   12.70    1.30
   0  14   1   26.50    2.00
   0 -14  -1   23.60    1.80
   0  14   2    7.40    1.70
   0 -14  -2    7.10    2.10
   0  14   3    0.20    2.80
   0 -14  -3    4.50    2.20
   0  14   4    6.50    3.60
   0 -14  -4    5.30    3.20
   0  14   5   14.70    4.60
   0 -14  -5   13.10    4.50
   0  14   6   37.20    7.00
   0 -14  -6   45.00    7.80
   0 -15  19    5.00    4.40
   0 -15  18    8.40    4.70
   0 -15  17    6.50    4.00
   0 -15  16    1.10    2.00
   0 -15  15   30.70    2.50
   0  15 -14   48.70    6.60
   0 -15  14   46.70    3.50
   0  15 -13  121.80   10.50
   0 -15  13  109.80    7.10
   0  15 -12  111.00    8.40
   0 -15  12  109.10    7.20
   0  15 -11   18.30    3.00
   0 -15  11   15.50    2.00
   0  15 -10   10.30    2.70
   0 -15  10    8.50    2.10
   0  15  -9   64.50    4.00
   0 -15   9   71.90    3.70
   0  15  -8    0.70    1.60
   0 -15   8   -1.60    1.60
   0  15  -7   72.90    4.10
   0 -15   7   63.40    4.30
   0  15  -6  113.60    5.70
   0 -15   6  111.40    8.40
   0  15  -5  106.40    5.50
   0 -15   5  121.30    4.30
   0  15  -4  164.50    6.50
   0 -15   4  174.70    7.40
   0  15  -3   27.30    1.90
   0 -15   3   23.50    1.70
   0  15  -2   37.30    2.20
   0 -15   2   32.20    2.00
   0  15  -1   11.80    1.50
   0 -15   1   11.20    1.50
   0  15   0   99.80    5.80
   0 -15   0  109.20    5.40
   0  15   1   -0.30    2.90
   0 -15  -1   -2.90    1.90
   0  15   2   21.10    3.30
   0 -15  -2   30.40    4.90
   0  15   3    1.30    2.20
   0 -15  -3    3.10    3.70
   0  15   4    3.40    2.30
   0 -15  -4    7.10    3.60
   0  15   5    4.40    4.40
   0 -15  -5    4.10    4.20
   0 -16  19   41.20    5.90
   0 -16  18   -1.30    4.10
   0 -16  17   12.10    4.20
   0 -16  16  116.80    7.80
   0 -16  15   52.80    4.50
   0 -16  14   17.10    2.50
   0  16 -13    5.10    3.20
   0 -16  13    2.70    1.80
   0  16 -12    8.40    3.20
   0 -16  12    8.40    2.20
   0  16 -11   18.10    3.80
   0 -16  11   23.70    2.60
   0  16 -10   24.90    4.20
   0 -16  10   23.70    2.90
   0  16  -9   43.10    3.20
   0 -16   9   42.50    3.30
   0  16  -8    8.70    2.00
   0 -16   8    5.20    2.00
   0  16  -7   66.10    4.60
   0 -16   7   69.30    7.30
   0  16  -6   -1.10    1.70
   0 -16   6    1.10    1.40
   0  16  -5   51.20    4.00
   0 -16   5   60.80    3.70
   0  16  -4   17.30    2.50
   0 -16   4   14.90    1.70
   0  16  -3   -0.40    1.10
   0 -16   3   -0.40    1.20
   0  16  -2   29.50    2.20
   0 -16   2   26.20    2.20
   0  16  -1   17.00    2.30
   0 -16   1   17.20    1.90
   0  16   0   -1.10    1.80
   0 -16   0   -0.10    1.20
   0  16   1    0.10    2.30
   0 -16  -1    0.70    3.10
   0  16   2    3.00    2.30
   0 -16  -2   -1.20    3.20
   0  16   3    3.30    2.70
   0 -16  -3    7.30    3.90
   0  16   4    4.40    3.40
   0 -16  -4    0.00    4.00
   0 -17  18   -4.70    3.30
   0 -17  17    7.10    4.20
   0 -17  16   21.00    2.80
   0 -17  15    4.80    2.50
   0 -17  14    0.40    1.60
   0 -17  13   22.80    3.10
   0 -17  12    3.10    1.90
   0  17 -11   18.30    3.60
   0 -17  11   18.30    2.70
   0  17 -10    0.40    2.40
   0 -17  10    0.60    2.00
   0  17  -9    7.10    2.20
   0 -17   9    4.20    2.00
   0  17  -8    9.70    2.40
   0 -17   8    5.70    2.30
   0  17  -7   21.10    3.10
   0 -17   7   22.50    4.20
   0  17  -6   55.40    4.60
   0 -17   6   64.20    3.60
   0  17  -5    3.90    2.70
   0 -17   5   -2.00    1.30
   0  17  -4   11.90    4.00
   0 -17   4   16.20    1.90
   0  17  -3   18.50    2.00
   0 -17   3   20.60    2.20
   0  17  -2    7.60    4.30
   0 -17   2    6.10    1.80
   0  17  -1    3.10    1.60
   0 -17   1    1.90    1.60
   0  17   0   22.00    3.70
   0 -17   0   35.30    4.90
   0  17   1    1.90    3.20
   0 -17  -1   -6.00    3.30
   0  17   2    8.90    2.90
   0 -17  -2    8.30    4.00
   0 -18  17    0.70    4.90
   0 -18  16   11.00    4.40
   0 -18  15    6.00    2.60
   0 -18  14   10.00    4.60
   0 -18  13   23.90    3.70
   0 -18  12   25.60    3.50
   0 -18  11   41.40    4.60
   0 -18  10   14.00    2.80
   0 -18   9    3.00    1.90
   0  18  -8    2.50    3.20
   0 -18   8    2.50    3.00
   0  18  -7   11.40    4.20
   0 -18   7    7.50    2.10
   0  18  -6   34.60    5.50
   0 -18   6   36.20    3.40
   0  18  -5    1.40    3.30
   0 -18   5    1.10    1.60
   0  18  -4   20.00    3.70
   0 -18   4   26.90    2.90
   0  18  -3   17.80    2.50
   0 -18   3   12.30    2.20
   0  18  -2   19.90    2.70
   0 -18   2   25.40    2.80
   0  18  -1    3.90    2.00
   0 -18   1    4.50    3.70
   0 -18   0    4.50    3.60
   0 -19  16   -0.10    4.90
   0 -19  15   16.60    3.30
   0 -19  14   12.40    3.20
   0 -19  13   13.50    2.90
   0 -19  12   -1.50    2.80
   0 -19  11   25.50    5.20
   0 -19  10   20.00    4.70
   0 -19   8    9.00    2.20
   0  19  -7    1.90    3.60
   0 -19   7    0.30    2.10
   0 -19   6    5.90    2.00
   0  19  -5    1.20    4.20
   0 -19   5    2.80    2.00
   0  19  -4   17.60    5.10
   0 -19   4   13.80    2.50
   0  19  -3    0.90    4.40
   0 -19   3    1.80    2.10
   0  19  -2   16.30    5.50
   0 -19   2   17.10    4.60
   0 -20  14   -2.10    5.30
   0 -20  13    4.40    5.30
   0 -20  12    7.60    5.20
   0 -20  11   58.80    7.60
   0 -20   9   -1.30    2.60
   0 -20   8   16.50    3.00
   0 -20   7    7.80    2.40
   0 -20   6    4.60    4.30
   0  20  -5   -3.60    3.30
   0 -20   5    3.30    2.70
   1 -21   8    1.40    2.70
   1 -21   9   13.60    3.30
   1 -21  10   26.60    5.60
   1 -20   3    6.50    4.80
   1 -20   4   12.10    2.90
   1 -20   5    4.00    2.90
   1 -20   6    1.00    1.90
   1 -20   7    3.30    2.40
   1 -20   8    4.20    2.40
   1 -20   9    6.90    3.60
   1 -20  11   13.80    4.90
   1 -20  12   22.50    6.10
   1 -20  13   17.40    5.10
   1 -20  14    6.20    4.10
   1 -19   1   23.50    5.30
   1 -19   2    2.30    2.50
   1 -19   3   15.30    2.80
   1 -19   4    6.60    2.40
   1 -19   5    5.20    2.20
   1 -19   6    4.70    2.40
   1 -19   7    1.70    2.30
   1 -19   8    0.90    3.00
   1 -19  10   39.20    6.10
   1 -19  11   11.70    3.30
   1 -19  12    8.00    2.70
   1 -19  13    5.60    2.70
   1 -19  14    6.10    3.00
   1 -19  15   -1.90    2.50
   1 -19  16   10.10    5.30
   1 -18  -1    6.90    4.70
  -1  18   1   -1.60    2.90
   1 -18   0    9.80    2.30
  -1  18   0    6.40    2.70
   1 -18   1    7.70    2.20
  -1  18  -1    8.00    2.40
   1 -18   2    6.50    2.20
  -1  18  -2    6.40    1.90
   1 -18   3    2.90    1.70
  -1  18  -3    1.80    1.40
   1 -18   4    1.30    2.00
  -1  18  -4    6.30    3.90
   1 -18   5   18.80    2.70
   1 -18   6    2.20    2.00
   1 -18   7   -1.80    1.30
   1 -18   8   13.90    4.40
   1 -18   9   50.70    4.80
   1 -18  10    6.90    3.80
   1 -18  11   53.80    4.50
   1 -18  12   23.60    2.90
   1 -18  13   41.50    4.60
   1 -18  14    9.80    2.40
   1 -18  15    2.30    2.60
   1 -18  16   10.90    4.50
   1 -18  17    5.70    4.20
   1 -17  -3    0.90    4.30
  -1  17   3   14.90    4.30
   1 -17  -2   -3.20    3.80
  -1  17   2    0.50    2.20
   1 -17  -1   -3.20    2.60
  -1  17   1   -1.80    2.30
   1 -17   0   11.70    2.10
  -1  17   0    9.10    2.50
   1 -17   1   51.90    3.80
  -1  17  -1   52.90    4.60
   1 -17   2    8.60    1.90
  -1  17  -2   12.80    2.00
   1 -17   3   30.30    2.70
  -1  17  -3   25.70    1.90
   1 -17   4    6.60    1.50
  -1  17  -4    6.20    2.20
   1 -17   5    9.20    1.60
  -1  17  -5   11.20    2.70
   1 -17   6   12.90    1.70
  -1  17  -6   10.20    2.30
   1 -17   7   27.70    4.70
  -1  17  -7   36.60    5.10
   1 -17   8    3.10    1.80
  -1  17  -8    0.10    2.80
   1 -17   9    0.90    1.60
  -1  17  -9    1.00    3.10
   1 -17  10    1.00    2.60
  -1  17 -10   -1.60    2.70
   1 -17  11    1.20    1.80
  -1  17 -11    2.20    3.00
   1 -17  12    2.90    1.80
   1 -17  13    7.40    2.20
   1 -17  14   65.30    5.10
   1 -17  15    6.70    2.30
   1 -17  16    3.50    2.30
   1 -17  17   10.10    4.60
   1 -17  18    3.40    4.40
   1 -16  -4    0.60    5.20
  -1  16   4   -0.70    3.90
   1 -16  -3    3.10    4.10
  -1  16   3    6.80    3.40
   1 -16  -2   17.80    3.80
  -1  16   2   14.70    2.90
   1 -16  -1    2.00    1.60
  -1  16   1    0.80    2.00
   1 -16   0   14.50    1.90
  -1  16   0   12.30    2.20
   1 -16   1    3.90    1.30
  -1  16  -1    4.60    1.10
   1 -16   2    4.00    1.20
  -1  16  -2    2.60    1.00
   1 -16   3   17.00    1.60
  -1  16  -3   16.10    1.50
   1 -16   4    2.70    1.30
  -1  16  -4    0.80    1.70
   1 -16   5   89.50    4.20
  -1  16  -5   99.40    6.60
   1 -16   6    6.70    1.70
  -1  16  -6    3.50    1.60
   1 -16   7   12.40    1.80
  -1  16  -7   13.00    2.80
   1 -16   8    3.50    1.70
  -1  16  -8    1.90    1.90
   1 -16   9    5.40    1.90
  -1  16  -9    1.50    2.50
   1 -16  10   -1.60    1.20
  -1  16 -10    2.50    2.40
   1 -16  11    5.90    1.90
  -1  16 -11    6.60    2.30
   1 -16  12   30.10    3.10
  -1  16 -12   31.10    4.10
   1 -16  13  122.80    8.00
  -1  16 -13  139.10   12.10
   1 -16  14   10.70    2.00
   1 -16  15   14.30    2.20
   1 -16  16   12.50    2.60
   1 -16  17   21.70    6.00
   1 -16  18    2.30    4.40
   1 -15  -6    7.00    4.40
   1 -15  -5    9.30    4.10
  -1  15   5    6.50    3.40
   1 -15  -4   -0.50    3.50
   1 -15  -3   15.60    3.80
   1 -15  -2   16.00    2.70
  -1  15   2   10.10    3.50
   1 -15  -1   62.90    3.80
  -1  15   1   62.00    4.00
   1 -15   0   33.80    2.20
  -1  15   0   27.50    2.30
   1 -15   1   54.20    2.80
  -1  15  -1   50.10    2.80
   1 -15   2   13.40    1.50
  -1  15  -2   11.90    1.30
   1 -15   3    8.00    1.30
  -1  15  -3   12.00    1.20
   1 -15   4    8.00    1.30
  -1  15  -4    8.20    0.90
   1 -15   5   75.20    4.50
  -1  15  -5   73.10    4.20
   1 -15   6   34.80    2.80
  -1  15  -6   36.30    2.70
   1 -15   7   24.60    2.10
  -1  15  -7   28.40    2.40
   1 -15   8    2.40    1.70
  -1  15  -8    4.60    2.30
   1 -15   9    5.50    1.50
  -1  15  -9    6.60    3.00
   1 -15  10   55.00    3.50
  -1  15 -10   50.10    5.20
   1 -15  11   23.20    2.40
  -1  15 -11   19.10    3.90
   1 -15  12   18.40    2.00
  -1  15 -12   27.20    4.30
   1 -15  13   79.10    4.80
  -1  15 -13   85.50    8.90
   1 -15  14   79.20    5.60
  -1  15 -14   84.90   10.70
   1 -15  15   54.20    2.10
   1 -15  16   27.40    2.40
   1 -15  17    5.30    4.30
   1 -15  18    5.50    4.00
   1 -15  19   -5.70    4.20
   1 -14  -7    8.80    4.50
   1 -14  -6   14.20    4.30
  -1  14   6    9.50    3.40
   1 -14  -5    3.90    3.40
  -1  14   5    3.70    3.60
   1 -14  -4    0.90    2.00
  -1  14   4   -1.40    3.10
   1 -14  -3   41.30    3.50
  -1  14   3   41.90    3.80
   1 -14  -2   16.80    1.60
  -1  14   2   14.70    2.50
   1 -14  -1   68.00    3.60
  -1  14   1   63.40    4.30
   1 -14   0   11.10    1.40
  -1  14   0   14.80    2.00
   1 -14   1  104.70    4.60
  -1  14  -1   98.70    4.50
   1 -14   2    2.20    1.20
  -1  14  -2    2.40    0.90
   1 -14   3  161.30    6.00
  -1  14  -3  149.30    5.80
   1 -14   4  142.50    5.00
  -1  14  -4  129.00    4.50
   1 -14   5   10.00    2.40
  -1  14  -5    6.20    1.30
   1 -14   6   60.10    3.70
  -1  14  -6   62.70    3.50
   1 -14   7    2.40    1.60
  -1  14  -7    0.40    1.30
   1 -14   8    2.50    1.50
  -1  14  -8    0.80    1.80
   1 -14   9   26.00    2.10
  -1  14  -9   25.50    3.10
   1 -14  10    0.00    1.30
  -1  14 -10    2.30    2.30
   1 -14  11   15.50    1.80
  -1  14 -11   19.90    3.10
   1 -14  12  188.10   10.00
  -1  14 -12  206.30   14.60
   1 -14  13   -1.10    1.10
  -1  14 -13    1.50    2.70
   1 -14  14    7.60    0.90
  -1  14 -14    4.90    2.90
   1 -14  15    5.70    1.00
  -1  14 -15    8.80    3.50
   1 -14  16   25.60    1.80
   1 -14  17   11.60    4.20
   1 -14  18    1.10    2.60
   1 -14  19    7.70    4.50
   1 -13  -8   -1.50    3.30
   1 -13  -7   15.20    2.80
   1 -13  -6    0.00    1.90
  -1  13   6   -0.70    3.60
   1 -13  -5   38.50    4.00
  -1  13   5   36.50    5.70
   1 -13  -4    8.80    2.70
  -1  13   4    8.10    1.90
   1 -13  -3   42.70    3.80
  -1  13   3   38.60    3.60
   1 -13  -2    9.70    1.30
  -1  13   2   12.90    2.20
   1 -13  -1   34.20    1.80
  -1  13   1   34.10    2.80
   1 -13   0   16.90    1.30
  -1  13   0   14.70    1.70
   1 -13   1   49.00    2.20
  -1  13  -1   46.30    3.00
   1 -13   2   46.00    2.10
  -1  13  -2   47.20    2.40
   1 -13   3   14.80    1.10
  -1  13  -3   16.00    1.00
   1 -13   4   14.00    1.60
  -1  13  -4   18.30    1.00
   1 -13   5  705.30   29.10
  -1  13  -5  707.50   25.20
   1 -13   6   10.60    1.30
  -1  13  -6    7.40    1.50
   1 -13   7    6.60    1.30
  -1  13  -7    4.80    1.50
   1 -13   8    1.30    0.90
  -1  13  -8    1.40    1.70
   1 -13   9  108.50    5.40
  -1  13  -9  103.60    7.70
   1 -13  10   22.90    1.90
  -1  13 -10   22.50    2.90
   1 -13  11    1.50    1.30
  -1  13 -11   -2.40    1.70
   1 -13  12  154.60    4.70
  -1  13 -12  155.10    9.30
   1 -13  13  285.50    9.90
  -1  13 -13  265.90   19.70
   1 -13  14   38.60    1.70
  -1  13 -14   33.00    4.30
   1 -13  15    5.40    1.00
  -1  13 -15   11.40    3.30
   1 -13  16    2.50    1.00
   1 -13  17   15.50    2.00
   1 -13  18   30.80    4.80
   1 -13  19    4.50    4.30
   1 -12  -9    2.00    2.60
   1 -12  -8    5.20    2.50
   1 -12  -7   -2.80    2.30
  -1  12   7    0.40    3.10
   1 -12  -6   14.10    2.60
  -1  12   6   15.80    3.70
   1 -12  -5   38.90    3.50
  -1  12   5   39.40    4.50
   1 -12  -4   18.80    2.30
  -1  12   4   18.30    2.10
   1 -12  -3   35.80    2.70
  -1  12   3   32.90    3.00
   1 -12  -2    0.60    0.80
  -1  12   2    0.30    1.20
   1 -12  -1   46.90    2.00
  -1  12   1   47.00    3.40
   1 -12   0   33.80    1.70
  -1  12   0   34.40    2.80
   1 -12   1   34.70    1.50
  -1  12  -1   35.00    2.30
   1 -12   2   16.00    1.30
  -1  12  -2   13.00    1.00
   1 -12   3  559.50   14.10
  -1  12  -3  537.00   14.80
   1 -12   4   51.70    2.40
  -1  12  -4   61.50    2.90
   1 -12   5   22.00    1.90
  -1  12  -5   24.90    1.80
   1 -12   6   55.30    2.80
  -1  12  -6   55.50    2.90
   1 -12   7   83.20    3.60
  -1  12  -7   81.90    3.70
   1 -12   8   49.40    2.40
  -1  12  -8   59.40    5.30
   1 -12   9    0.00    0.90
  -1  12  -9    4.10    1.80
   1 -12  10   10.20    1.50
  -1  12 -10   11.00    2.10
   1 -12  11  133.20    4.00
  -1  12 -11  140.00   10.30
   1 -12  12   38.50    1.70
  -1  12 -12   49.20    4.80
   1 -12  13   30.40    1.40
  -1  12 -13   31.20    3.70
   1 -12  14   27.40    1.80
  -1  12 -14   32.80    4.50
   1 -12  15   34.60    2.30
  -1  12 -15   37.30    4.70
   1 -12  16  119.30    6.30
  -1  12 -16  117.00   10.30
   1 -12  17   44.50    4.90
   1 -12  18   10.90    4.40
   1 -12  19   12.90    4.00
   1 -12  20    5.40    5.10
   1 -11 -10    4.60    2.40
   1 -11  -9   36.90    5.00
   1 -11  -8    3.30    2.00
  -1  11   8    0.40    1.20
   1 -11  -7   45.40    3.70
  -1  11   7   52.00    4.00
   1 -11  -6   13.80    1.90
  -1  11   6    7.40    1.90
   1 -11  -5   39.50    3.20
  -1  11   5   42.40    3.50
   1 -11  -4    2.50    1.30
  -1  11   4    3.80    2.40
   1 -11  -3   13.50    1.30
  -1  11   3   14.70    1.80
   1 -11  -2    2.00    1.10
  -1  11   2    2.30    1.40
   1 -11  -1   22.50    1.30
  -1  11   1   21.80    2.10
   1 -11   0   74.40    2.50
  -1  11   0   70.00    3.20
   1 -11   1   57.40    2.00
  -1  11  -1   56.70    2.90
   1 -11   2   58.20    2.00
  -1  11  -2   59.50    2.90
   1 -11   3    2.70    1.70
  -1  11  -3   -0.70    0.60
   1 -11   4   71.80    3.20
  -1  11  -4   61.80    2.70
   1 -11   5 1246.20   40.00
  -1  11  -5 1187.30   36.30
   1 -11   6   59.50    3.00
  -1  11  -6   58.70    2.60
   1 -11   7  317.60    9.90
  -1  11  -7  323.70   16.70
   1 -11   8    9.40    2.00
  -1  11  -8   19.70    2.60
   1 -11   9  187.60    6.20
  -1  11  -9  184.50   10.30
   1 -11  10   40.70    1.50
  -1  11 -10   35.80    3.00
   1 -11  11    5.80    0.70
  -1  11 -11    8.00    2.10
   1 -11  12    1.60    1.10
  -1  11 -12    1.30    2.00
   1 -11  13    6.60    1.70
  -1  11 -13    8.20    2.70
   1 -11  14   64.40    2.90
  -1  11 -14   67.00    6.30
   1 -11  15   96.90    3.70
  -1  11 -15  106.20    9.10
   1 -11  16    3.20    0.80
   1 -11  17   17.00    2.90
   1 -11  18   36.80    5.50
   1 -11  19    1.10    4.10
   1 -11  20    9.90    5.00
   1 -10 -11    7.20    2.40
   1 -10 -10    2.00    2.20
   1 -10  -9    3.60    1.60
  -1  10   9    4.00    1.30
   1 -10  -8    2.90    1.80
  -1  10   8    2.50    1.60
   1 -10  -7   12.80    2.20
  -1  10   7    7.60    1.10
   1 -10  -6    6.70    1.80
  -1  10   6    6.90    1.10
   1 -10  -5    8.90    1.60
  -1  10   5    3.00    1.00
   1 -10  -4    5.00    1.20
  -1  10   4    5.50    1.20
   1 -10  -3  170.80    4.90
  -1  10   3  155.80    8.80
   1 -10  -2   15.80    1.20
  -1  10   2   13.10    1.50
   1 -10  -1 1106.60   28.60
  -1  10   1 1098.20   36.10
   1 -10   0   63.40    2.20
  -1  10   0   57.60    2.80
   1 -10   1  100.00    3.10
  -1  10  -1   94.80    3.90
   1 -10   2   14.40    1.10
  -1  10  -2   14.10    1.30
   1 -10   3  466.90   19.30
  -1  10  -3  456.50   12.80
   1 -10   4   34.30    1.80
  -1  10  -4   37.00    1.80
   1 -10   5   15.60    1.40
  -1  10  -5   18.90    1.70
   1 -10   6   20.50    1.70
  -1  10  -6   20.40    1.60
   1 -10   7  262.70    8.60
  -1  10  -7  263.30   15.10
   1 -10   8    8.00    0.40
  -1  10  -8    7.30    1.80
   1 -10   9   63.90    2.00
  -1  10  -9   67.50    4.20
   1 -10  10   18.90    1.40
  -1  10 -10   26.10    2.50
   1 -10  11   33.00    1.90
  -1  10 -11   30.50    3.30
   1 -10  12   78.90    2.70
  -1  10 -12   84.90    6.80
   1 -10  13    4.10    0.90
  -1  10 -13    7.10    2.30
   1 -10  14  102.00    3.90
  -1  10 -14  107.10   10.70
   1 -10  15   18.20    1.30
   1 -10  16   67.30    4.40
   1 -10  17   11.30    3.80
   1 -10  18   -3.30    3.50
   1 -10  19    9.80    4.10
   1 -10  20    8.50    3.30
   1  -9 -12   10.40    2.70
   1  -9 -11   55.80    6.30
   1  -9 -10    7.30    2.10
  -1   9  10    4.00    1.50
   1  -9  -9   10.60    2.10
  -1   9   9   10.60    1.40
   1  -9  -8    3.40    1.70
  -1   9   8    4.50    1.20
   1  -9  -7   46.80    2.80
  -1   9   7   54.60    3.20
   1  -9  -6    3.40    1.40
  -1   9   6    5.00    1.00
   1  -9  -5   75.30    3.80
  -1   9   5   87.30    3.60
   1  -9  -4   17.70    1.70
  -1   9   4   19.40    1.30
   1  -9  -3   33.60    1.60
  -1   9   3   34.50    2.90
   1  -9  -2   26.50    1.30
  -1   9   2   19.60    2.30
   1  -9  -1    6.70    0.80
  -1   9   1    6.70    1.30
   1  -9   0    5.50    0.90
  -1   9   0    6.20    1.10
   1  -9   1   39.00    1.60
  -1   9  -1   33.90    1.90
   1  -9   2   10.70    1.10
  -1   9  -2   10.60    1.10
   1  -9   3   50.80    2.20
  -1   9  -3   50.30    2.60
   1  -9   4    6.20    1.20
  -1   9  -4    8.00    1.10
   1  -9   5  195.40    6.90
  -1   9  -5  187.30    7.00
   1  -9   6  125.00    4.40
  -1   9  -6  136.20    4.60
   1  -9   7  175.00    4.40
  -1   9  -7  172.00    9.50
   1  -9   8  138.80    5.50
  -1   9  -8  155.40    7.20
   1  -9   9   42.10    2.00
  -1   9  -9   39.00    2.90
   1  -9  10   21.60    1.40
  -1   9 -10   17.40    2.40
   1  -9  11   11.30    1.00
  -1   9 -11    7.40    2.30
   1  -9  12   11.00    0.90
  -1   9 -12   10.30    2.10
   1  -9  13   72.70    2.50
  -1   9 -13   77.90    7.10
   1  -9  14    2.10    0.70
   1  -9  15    6.40    1.70
   1  -9  16   18.60    2.30
   1  -9  17    2.30    2.90
   1  -9  18   16.30    4.80
   1  -9  19    3.70    2.80
   1  -9  20    8.40    3.70
   1  -8 -13    7.40    2.70
   1  -8 -12    4.30    1.80
   1  -8 -11    2.00    1.70
  -1   8  11    2.80    1.70
   1  -8 -10    2.30    1.60
  -1   8  10    6.60    1.40
   1  -8  -9   40.30    3.10
  -1   8   9   46.30    3.60
   1  -8  -8    9.50    1.70
  -1   8   8    8.30    1.30
   1  -8  -7  294.50   13.00
  -1   8   7  293.50   10.90
   1  -8  -6   12.60    1.60
  -1   8   6   11.50    1.20
   1  -8  -5  112.70    4.60
  -1   8   5  109.20    3.70
   1  -8  -4   11.10    1.00
  -1   8   4   13.40    1.00
   1  -8  -3    4.10    0.70
  -1   8   3    6.70    0.80
   1  -8  -2   17.10    1.10
  -1   8   2   17.30    2.30
   1  -8  -1  535.10   15.30
  -1   8   1  541.20   20.20
   1  -8   0   94.50    2.50
  -1   8   0   93.90    3.40
   1  -8   1   23.20    1.30
  -1   8  -1   22.80    1.60
   1  -8   2    6.40    1.10
  -1   8  -2    8.50    1.20
   1  -8   3  196.60    6.70
  -1   8  -3  190.70    6.60
   1  -8   4   26.10    1.70
  -1   8  -4   26.30    1.60
   1  -8   5   41.90    2.10
  -1   8  -5   50.20    2.20
   1  -8   6  215.70    5.10
  -1   8  -6  212.40   10.30
   1  -8   7  590.20   18.60
  -1   8  -7  604.10   30.40
   1  -8   8   13.20    1.30
  -1   8  -8   10.50    1.80
   1  -8   9  341.70   10.70
  -1   8  -9  351.40   16.90
   1  -8  10   35.20    1.40
  -1   8 -10   44.80    3.10
   1  -8  11  211.80    5.80
  -1   8 -11  226.10   11.50
   1  -8  12   13.10    1.00
  -1   8 -12   13.40    2.30
   1  -8  13   71.60    2.30
   1  -8  14  283.00   12.80
   1  -8  15    0.20    2.00
   1  -8  16   11.20    2.50
   1  -8  17    5.70    3.00
   1  -8  18    2.20    3.10
   1  -8  19    5.20    4.20
   1  -8  20   -3.60    5.20
   1  -7 -14   10.40    4.10
   1  -7 -13   74.60    6.90
   1  -7 -12   16.60    2.60
  -1   7  12   19.50    3.10
   1  -7 -11   26.40    2.40
  -1   7  11   27.50    2.80
   1  -7 -10    0.50    1.40
  -1   7  10    0.70    1.00
   1  -7  -9    3.70    1.40
  -1   7   9    4.80    1.10
   1  -7  -8   47.40    3.00
  -1   7   8   42.70    2.10
   1  -7  -7    2.50    1.30
  -1   7   7    1.40    0.70
   1  -7  -6    3.60    1.00
  -1   7   6    4.00    0.80
   1  -7  -5   65.80    2.90
  -1   7   5   63.40    2.30
   1  -7  -4   16.50    1.30
  -1   7   4   18.00    0.90
   1  -7  -3   41.50    1.90
  -1   7   3   41.80    1.60
   1  -7  -2   15.90    1.00
  -1   7   2   14.60    1.00
   1  -7  -1 1051.70   26.40
  -1   7   1 1044.50   42.40
   1  -7   0  162.00    4.10
  -1   7   0  164.20    5.70
   1  -7   1   54.50    2.20
  -1   7  -1   55.90    2.40
   1  -7   2   55.70    2.00
  -1   7  -2   55.10    2.20
   1  -7   3  195.50    7.20
  -1   7  -3  185.30    6.40
   1  -7   4   54.60    2.00
  -1   7  -4   50.50    2.20
   1  -7   5  598.30   14.70
  -1   7  -5  576.50   29.30
   1  -7   6   28.00    2.20
  -1   7  -6   28.20    2.30
   1  -7   7   93.80    3.80
  -1   7  -7   94.90    5.20
   1  -7   8   93.60    3.30
  -1   7  -8   94.00    5.10
   1  -7   9   62.30    2.00
  -1   7  -9   66.90    4.10
   1  -7  10  166.40    4.50
  -1   7 -10  179.70    9.70
   1  -7  11   29.30    1.20
  -1   7 -11   27.70    2.50
   1  -7  12   64.60    1.90
   1  -7  13   30.70    2.40
   1  -7  14   38.30    2.80
   1  -7  15   67.80    4.30
   1  -7  16   77.20    5.50
   1  -7  17   32.40    4.20
   1  -7  18   60.90    6.80
   1  -7  19   -1.60    4.00
   1  -6 -15    4.20    4.00
   1  -6 -14   24.10    3.00
   1  -6 -13    4.00    1.90
  -1   6  13    9.30    2.60
   1  -6 -12    4.30    1.60
  -1   6  12    0.70    1.70
   1  -6 -11   23.40    2.40
  -1   6  11   24.50    2.30
   1  -6 -10   47.10    3.00
  -1   6  10   48.10    2.80
   1  -6  -9  347.40   15.90
  -1   6   9  339.50   12.90
   1  -6  -8   37.40    2.10
  -1   6   8   37.40    1.80
   1  -6  -7  117.60    4.50
  -1   6   7  107.50    3.70
   1  -6  -6    1.20    1.10
  -1   6   6    2.80    0.80
   1  -6  -5    5.90    1.10
  -1   6   5    5.50    0.70
   1  -6  -4   11.80    1.20
  -1   6   4   11.30    0.90
   1  -6  -3  184.40    5.40
  -1   6   3  186.10    5.70
   1  -6  -2   34.50    1.20
  -1   6   2   33.60    1.40
   1  -6  -1  116.90    3.40
  -1   6   1  112.10    5.90
   1  -6   0  117.70    3.20
  -1   6   0  121.50    4.60
   1  -6   1   90.60    5.20
  -1   6  -1   86.20    3.70
   1  -6   2   98.80    3.50
  -1   6  -2   98.00    3.90
   1  -6   3   11.40    1.10
  -1   6  -3   11.30    1.10
   1  -6   4   20.80    1.10
  -1   6  -4   24.90    1.40
   1  -6   5  646.20   22.10
  -1   6  -5  670.30   34.00
   1  -6   6   70.90    2.60
  -1   6  -6   66.20    3.60
   1  -6   7  507.70   16.20
  -1   6  -7  539.30   25.80
   1  -6   8   15.70    0.90
  -1   6  -8   15.40    1.60
   1  -6   9   39.00    1.40
  -1   6  -9   41.70    3.00
   1  -6  10  122.70    3.30
  -1   6 -10  138.50    6.70
   1  -6  11  548.20   13.60
   1  -6  12    9.50    1.30
   1  -6  13  115.70    5.00
   1  -6  14   37.50    2.90
   1  -6  15   16.30    2.30
   1  -6  16   47.10    4.00
   1  -6  17    8.00    2.40
   1  -6  18   41.20    5.80
   1  -6  19    5.00    4.00
   1  -5 -15   -0.70    4.00
   1  -5 -14   17.30    2.70
  -1   5  14   13.30    3.40
   1  -5 -13    9.00    2.20
  -1   5  13   10.30    2.30
   1  -5 -12   10.60    1.50
  -1   5  12    6.40    1.80
   1  -5 -11  192.50    9.80
  -1   5  11  194.90   11.40
   1  -5 -10   28.30    2.00
  -1   5  10   23.80    1.50
   1  -5  -9  206.30    7.80
  -1   5   9  214.70    7.90
   1  -5  -8   42.00    2.20
  -1   5   8   38.10    1.90
   1  -5  -7   31.90    1.70
  -1   5   7   30.80    1.90
   1  -5  -6    6.00    1.00
  -1   5   6    5.10    0.70
   1  -5  -5  103.20    3.80
  -1   5   5  104.70    3.40
   1  -5  -4   18.50    1.30
  -1   5   4   15.50    0.90
   1  -5  -3  428.70   10.50
  -1   5   3  429.50   16.10
   1  -5  -2    2.10    0.70
  -1   5   2    0.50    0.60
   1  -5  -1 2170.10   75.10
  -1   5   1 2240.90   66.20
   1  -5   0   54.90    1.80
  -1   5   0   55.90    2.50
   1  -5   1  436.60   14.40
  -1   5  -1  412.50   16.40
   1  -5   2  224.10    7.90
  -1   5  -2  223.10    7.50
   1  -5   3  318.50   11.10
  -1   5  -3  310.90   11.50
   1  -5   4   21.20    1.10
  -1   5  -4   20.10    1.70
   1  -5   5  184.50    6.30
  -1   5  -5  182.80    9.60
   1  -5   6   48.70    1.90
  -1   5  -6   43.70    2.50
   1  -5   7   63.70    2.20
  -1   5  -7   60.20    3.50
   1  -5   8  148.10    3.70
  -1   5  -8  145.80    7.60
   1  -5   9    9.50    0.70
   1  -5  10   59.30    2.70
   1  -5  11  300.50   11.00
   1  -5  12   12.00    1.60
   1  -5  13    7.70    1.40
   1  -5  14    0.90    1.60
   1  -5  15    3.80    1.60
   1  -5  16   70.80    4.40
   1  -5  17   11.70    3.50
   1  -5  18    7.30    3.60
   1  -5  19    6.00    4.00
   1  -4 -16    4.00    4.70
   1  -4 -15    4.80    3.90
  -1   4  15    9.90    3.20
   1  -4 -14    1.30    1.60
  -1   4  14    3.20    2.40
   1  -4 -13   -0.40    1.00
  -1   4  13   -1.00    1.60
   1  -4 -12    6.80    1.30
  -1   4  12    6.80    1.50
   1  -4 -11   52.10    3.30
  -1   4  11   51.00    3.60
   1  -4 -10   94.80    4.50
  -1   4  10   95.10    3.90
   1  -4  -9   46.40    2.20
  -1   4   9   53.50    2.10
   1  -4  -8   24.90    1.50
  -1   4   8   20.50    1.10
   1  -4  -7   46.20    2.40
  -1   4   7   48.20    1.70
   1  -4  -6   33.90    1.70
  -1   4   6   33.60    1.40
   1  -4  -5  135.00    4.90
  -1   4   5  133.90    4.10
   1  -4  -4  154.20    5.20
  -1   4   4  152.20    4.90
   1  -4  -3  987.70   35.80
  -1   4   3 1006.70   30.10
   1  -4  -2  132.00    3.50
  -1   4   2  134.10    4.20
   1  -4  -1 1739.50   62.00
  -1   4   1 1713.40   55.20
   1  -4   0  177.20   10.40
  -1   4   0  162.70   11.20
   1  -4   3  117.00    3.40
  -1   4  -3  120.90    6.40
   1  -4   4   91.90    3.00
  -1   4  -4   98.90    5.10
   1  -4   5  524.10   17.90
  -1   4  -5  538.90   27.00
   1  -4   6   59.80    1.80
  -1   4  -6   53.00    3.00
   1  -4   7  637.50   16.40
  -1   4  -7  638.90   30.00
   1  -4   8    9.30    0.70
   1  -4   9   85.80    2.50
   1  -4  10  232.10    5.90
   1  -4  11  176.70    6.60
   1  -4  12   38.90    2.30
   1  -4  13    6.10    1.70
   1  -4  14    4.10    1.70
   1  -4  15   28.10    2.70
   1  -4  16   11.10    2.30
   1  -4  17   27.90    5.40
   1  -4  18   47.80    6.40
   1  -4  19    0.00    4.50
   1  -3 -16    5.30    3.70
  -1   3  16    3.80    2.70
   1  -3 -15    5.10    2.60
  -1   3  15    7.00    2.80
   1  -3 -14    4.20    3.20
  -1   3  14    2.50    1.90
   1  -3 -13   31.30    2.40
  -1   3  13   32.90    2.60
   1  -3 -12   32.00    2.10
  -1   3  12   31.20    2.60
   1  -3 -11   18.30    1.50
  -1   3  11   16.70    2.00
   1  -3 -10    1.60    0.80
  -1   3  10    2.60    1.20
   1  -3  -9   98.20    3.40
  -1   3   9  100.90    3.10
   1  -3  -8   11.30    1.00
  -1   3   8   13.50    1.00
   1  -3  -7  214.40    7.50
  -1   3   7  216.10    6.30
   1  -3  -6   20.60    1.30
  -1   3   6   19.50    1.00
   1  -3  -5  566.50   18.20
  -1   3   5  579.10   18.00
   1  -3  -4  111.00    3.70
  -1   3   4  115.80    3.40
   1  -3  -3  313.50   10.40
  -1   3   3  302.30    9.30
   1  -3  -2  134.70    3.80
  -1   3   2  133.90    4.00
   1  -3   4   12.00    1.40
  -1   3  -4   13.10    1.40
   1  -3   5  532.40   17.80
  -1   3  -5  555.00   27.80
   1  -3   6   15.20    1.30
   1  -3   7  180.00    6.20
   1  -3   8  112.50    3.20
   1  -3   9  109.60    3.00
   1  -3  10   40.00    1.90
   1  -3  11  257.90    9.00
   1  -3  12   18.00    1.90
   1  -3  13   24.50    1.90
   1  -3  14    3.30    1.70
   1  -3  15   72.60    4.90
   1  -3  16   35.70    4.80
   1  -3  17   11.20    2.80
   1  -3  18    0.00    4.00
   1  -2 -17    1.10   14.70
  -1   2  17    0.70    2.00
   1  -2 -16   12.90    4.10
  -1   2  16   15.60    3.00
   1  -2 -15   23.10    3.90
  -1   2  15   29.80    4.00
   1  -2 -14   -0.20    2.90
  -1   2  14    2.10    1.70
   1  -2 -13   22.20    3.30
  -1   2  13   19.60    3.30
   1  -2 -12   43.20    2.20
  -1   2  12   41.90    3.60
   1  -2 -11  123.70    4.80
  -1   2  11  130.60   10.00
   1  -2 -10    4.30    0.90
  -1   2  10    4.90    2.00
   1  -2  -9    9.40    1.00
  -1   2   9    7.90    1.00
   1  -2  -8   48.20    2.00
  -1   2   8   48.90    2.30
   1  -2  -7  431.90   14.00
  -1   2   7  436.10   14.00
   1  -2  -6   97.50    3.40
  -1   2   6  100.60    3.50
   1  -2  -5    3.50    0.70
  -1   2   5    4.90    0.70
   1  -2  -4   25.60    1.20
  -1   2   4   23.10    1.00
   1  -2  -3  245.00    9.50
  -1   2   3  243.30   13.40
   1  -2   4  121.30    4.40
  -1   2  -4  115.20    6.90
   1  -2   5  152.40    5.10
   1  -2   6  402.20   10.60
  -1   2  -6  403.70   16.80
   1  -2   7  167.60    4.80
  -1   2  -7  167.60    7.60
   1  -2   8    9.60    0.60
  -1   2  -8    9.60    1.90
   1  -2   9   19.10    0.90
  -1   2  -9   16.40    2.20
   1  -2  10   59.50    1.90
  -1   2 -10   58.50    3.40
   1  -2  11   91.70    2.80
  -1   2 -11   87.00    4.70
   1  -2  12  172.00    9.10
  -1   2 -12  171.80    9.50
   1  -2  13  169.70    8.50
   1  -2  14    1.00    1.80
   1  -2  15    5.70    2.10
   1  -2  16   77.00    7.10
   1  -2  17   21.30    4.10
   1  -2  18   26.40    6.50
   1  -1 -18   30.80    7.10
  -1   1  18   21.90    6.20
   1  -1 -17   -0.10    3.60
  -1   1  17    0.30    2.30
   1  -1 -16    7.90    3.80
  -1   1  16    5.80    2.60
   1  -1 -15   10.80    3.10
  -1   1  15    8.30    2.30
   1  -1 -14   35.50    5.00
  -1   1  14   35.70    4.80
   1  -1 -13  121.90    8.20
  -1   1  13  111.20    8.20
   1  -1 -12    6.70    2.20
  -1   1  12    8.80    2.60
   1  -1 -11  101.50    3.60
  -1   1  11   94.20    7.40
   1  -1 -10   88.10    3.00
  -1   1  10   92.80    6.50
   1  -1  -9  120.70    3.50
  -1   1   9  120.10    6.50
   1  -1  -8  231.60    6.80
  -1   1   8  226.40    8.60
   1  -1  -7  296.40    9.90
  -1   1   7  307.70    9.90
   1  -1  -6   49.60    2.00
  -1   1   6   53.10    2.10
   1  -1  -5   72.80    2.60
  -1   1   5   72.90    2.80
   1  -1  -4  115.60    4.00
  -1   1   4  118.40    4.70
   1  -1   4    3.80    0.50
  -1   1  -4    1.60    1.20
   1  -1   5  251.60    8.90
  -1   1  -5  257.10   13.40
   1  -1   6   30.80    1.30
  -1   1  -6   29.50    2.10
   1  -1   7  610.00   19.70
  -1   1  -7  586.60   27.20
   1  -1   8   82.20    2.90
  -1   1  -8   89.10    4.50
   1  -1   9   70.20    2.20
  -1   1  -9   67.60    3.80
   1  -1  10   58.30    2.00
  -1   1 -10   65.90    4.50
   1  -1  11  130.60    3.80
  -1   1 -11  124.50    6.40
   1  -1  12  100.00    3.30
  -1   1 -12   98.40    6.50
   1  -1  13  198.10    9.10
  -1   1 -13  182.60   12.10
   1  -1  14   72.60    5.20
  -1   1 -14   73.60    6.60
   1  -1  15   53.40    4.10
   1  -1  16    4.30    3.40
   1  -1  17   -3.80    3.70
   1   0 -18    1.50    3.10
  -1   0  18    5.30    4.30
   1   0 -17    0.20    4.10
  -1   0  17    4.20    2.30
   1   0 -16    4.40    3.80
  -1   0  16    2.10    2.80
   1   0 -15  160.40   17.50
  -1   0  15  176.00   12.90
   1   0 -14   23.30    3.20
  -1   0  14   29.80    2.70
   1   0 -13    6.20    2.20
  -1   0  13    6.20    1.70
   1   0 -12   34.40    3.30
  -1   0  12   36.60    3.90
   1   0 -11   18.80    2.50
  -1   0  11   20.90    2.60
   1   0 -10    8.70    2.30
  -1   0  10   11.10    1.80
   1   0  -9   76.30    2.50
  -1   0   9   74.90    4.50
   1   0  -8  137.30    4.40
  -1   0   8  149.50    7.00
   1   0  -7  322.00    9.80
  -1   0   7  326.80   14.50
   1   0  -6   45.70    2.70
  -1   0   6   48.40    2.90
   1   0  -5   83.40    4.90
  -1   0   5   70.20    4.90
   1   0  -4   17.40    1.40
  -1   0   4   18.70    1.70
   1   0   3   10.50    0.70
  -1   0  -3    9.20    0.70
   1   0   4   22.30    1.10
  -1   0  -4   20.40    0.90
   1   0   5    5.40    0.70
  -1   0  -5    3.90    0.60
   1   0   6   37.30    1.60
  -1   0  -6   36.40    1.50
   1   0   7  508.10   17.90
  -1   0  -7  505.00   24.90
   1   0   8    3.60    0.70
  -1   0  -8    0.70    1.80
   1   0   9  308.30    9.30
  -1   0  -9  322.20   14.30
   1   0  10   33.50    1.50
  -1   0 -10   38.30    2.80
   1   0  11    4.30    0.90
  -1   0 -11    0.10    2.00
   1   0  12    1.50    1.30
  -1   0 -12    1.70    2.30
   1   0  13   43.30    3.60
  -1   0 -13   47.20    4.50
   1   0  14    7.40    2.20
  -1   0 -14   11.70    2.70
   1   0  15    1.20    2.60
  -1   0 -15   -0.80    2.90
   1   0  16    5.20    3.70
  -1   0 -16   11.50    3.70
   1   0  17    7.70    2.70
  -1  -1  18   34.20    6.00
   1   1 -17    6.60    2.90
  -1  -1  17    6.80    3.80
   1   1 -16   40.10    4.90
  -1  -1  16   43.20    4.70
   1   1 -15    0.70    2.10
  -1  -1  15    0.40    1.90
   1   1 -14   69.20    5.50
  -1  -1  14   79.40    4.40
   1   1 -13   15.30    2.50
  -1  -1  13   18.30    1.80
   1   1 -12   -1.50    1.50
  -1  -1  12   -0.40    1.20
   1   1 -11    9.60    1.80
  -1  -1  11    9.20    1.40
   1   1 -10   36.30    2.60
  -1  -1  10   39.00    2.00
   1   1  -9  289.80   13.80
  -1  -1   9  298.20    9.90
   1   1  -8  174.10    9.00
  -1  -1   8  181.70    6.00
   1   1  -7   33.60    3.10
  -1  -1   7   37.50    1.70
   1   1  -6   86.50    4.40
  -1  -1   6   88.80    3.00
   1   1  -5  499.50   24.40
  -1  -1   5  508.90   18.00
   1   1   3  784.80   27.00
  -1  -1  -3  777.00   29.80
   1   1   4  119.90    4.00
  -1  -1  -4  122.60    4.00
   1   1   5   10.30    0.90
  -1  -1  -5   10.80    0.80
   1   1   6   90.70    3.20
  -1  -1  -6   85.50    3.20
   1   1   7  302.70    9.30
  -1  -1  -7  306.50   10.80
   1   1   8    4.40    0.80
  -1  -1  -8    5.80    0.80
   1   1   9   16.30    1.20
  -1  -1  -9   14.70    1.20
   1   1  10   33.10    1.80
  -1  -1 -10   33.60    2.30
   1   1  11  300.60   12.00
  -1  -1 -11  289.20   14.10
   1   1  12  123.30    6.20
  -1  -1 -12  127.70    8.50
   1   1  13    6.70    2.00
  -1  -1 -13    4.80    2.50
   1   1  14    5.50    2.20
  -1  -1 -14    6.00    3.00
   1   1  15    3.00    3.00
  -1  -1 -15    9.20    4.50
   1   1  16    6.20    4.10
  -1  -1 -16    5.70    3.50
   1   1  17   12.10    4.80
  -1  -2  19    5.30    4.20
  -1  -2  18   16.90    4.70
  -1  -2  17    2.40    2.20
   1   2 -16  122.30   12.60
  -1  -2  16  134.50    9.20
   1   2 -15    9.20    3.00
  -1  -2  15    8.10    2.10
   1   2 -14   26.90    3.10
  -1  -2  14   28.90    2.30
   1   2 -13   73.70    4.60
  -1  -2  13   71.20    3.50
   1   2 -12   77.50    4.50
  -1  -2  12   77.50    3.40
   1   2 -11   37.00    3.00
  -1  -2  11   38.80    2.10
   1   2 -10    3.70    1.80
  -1  -2  10    2.50    1.20
   1   2  -9  275.50   12.50
  -1  -2   9  265.50    8.60
   1   2  -8  119.30    6.40
  -1  -2   8  128.00    4.50
   1   2  -7  368.40   17.10
  -1  -2   7  395.20   13.40
   1   2  -6   69.80    3.50
  -1  -2   6   69.80    2.80
   1   2  -5   55.70    1.80
  -1  -2   5   52.20    1.60
   1   2   2   35.40    1.40
  -1  -2  -2   31.70    1.40
   1   2   3  859.70   29.10
  -1  -2  -3  867.70   30.70
   1   2   4   14.90    1.00
  -1  -2  -4   14.80    1.00
   1   2   5  964.20   32.00
  -1  -2  -5  949.50   30.10
   1   2   6  108.40    4.00
  -1  -2  -6  111.40    3.90
   1   2   7   61.40    2.40
  -1  -2  -7   59.40    2.40
   1   2   8   49.10    2.20
  -1  -2  -8   50.00    1.80
   1   2   9  291.30   10.70
  -1  -2  -9  293.80   10.60
   1   2  10    6.30    1.10
  -1  -2 -10    3.30    1.00
   1   2  11   39.90    2.40
  -1  -2 -11   31.80    3.40
   1   2  12   36.70    2.30
  -1  -2 -12   42.90    3.70
   1   2  13   20.10    2.00
  -1  -2 -13   18.60    3.10
   1   2  14    0.70    1.90
  -1  -2 -14   -1.20    3.10
   1   2  15    0.80    2.10
  -1  -2 -15    3.50    3.90
   1   2  16   13.90    4.40
  -1  -2 -16   11.10    5.20
  -1  -3  19    2.40    3.40
  -1  -3  18   42.00    6.20
  -1  -3  17   29.60    4.20
  -1  -3  16   13.90    2.10
  -1  -3  15   51.30    3.00
  -1  -3  14   43.70    2.80
   1   3 -13  184.30    9.80
  -1  -3  13  178.90    8.00
   1   3 -12    1.50    1.20
  -1  -3  12    1.70    1.20
   1   3 -11   14.00    2.80
  -1  -3  11   17.10    1.80
   1   3 -10   62.40    3.80
  -1  -3  10   68.80    3.00
   1   3  -9  191.80    8.60
  -1  -3   9  207.70    7.10
   1   3  -8   38.40    2.70
  -1  -3   8   39.10    1.90
   1   3  -7  446.20   24.70
  -1  -3   7  433.40   10.90
   1   3  -6  284.50    9.60
  -1  -3   6  282.00    7.10
   1   3  -5  352.80   13.40
  -1  -3   5  365.10   10.30
   1   3  -4  327.30   11.30
  -1  -3   4  325.90   10.30
   1   3   0  142.40    4.80
  -1  -3   0  133.80    3.60
   1   3   1   94.90    2.90
  -1  -3  -1   97.10    3.80
   1   3   2   49.40    1.60
  -1  -3  -2   50.30    2.10
   1   3   3  424.40   12.30
  -1  -3  -3  435.50   16.50
   1   3   4   17.30    1.00
  -1  -3  -4   18.30    1.10
   1   3   5   58.50    2.40
  -1  -3  -5   55.90    2.50
   1   3   6    4.80    1.00
  -1  -3  -6    5.20    0.80
   1   3   7   16.10    1.40
  -1  -3  -7   15.20    1.40
   1   3   8   64.40    3.10
  -1  -3  -8   58.90    2.30
   1   3   9   57.30    2.40
  -1  -3  -9   57.00    2.50
   1   3  10   38.00    2.30
  -1  -3 -10   35.80    2.30
   1   3  11  115.00    4.80
  -1  -3 -11  117.50    6.80
   1   3  12   35.60    2.20
  -1  -3 -12   36.10    4.40
   1   3  13   34.20    2.40
  -1  -3 -13   38.00    4.80
   1   3  14   -2.50    2.70
  -1  -3 -14   -1.70    3.20
  -1  -3 -15    0.20    2.80
  -1  -4  20   -0.80    3.30
  -1  -4  19    6.30    3.70
  -1  -4  17    4.60    2.00
  -1  -4  16  316.20   15.00
  -1  -4  15    5.20    1.40
  -1  -4  14   42.70    2.90
  -1  -4  13  186.50    8.20
  -1  -4  12   69.30    3.30
  -1  -4  11   11.70    1.30
  -1  -4  10   23.30    1.80
  -1  -4   9  556.70   18.80
   1   4  -8  184.30    8.30
  -1  -4   8  193.30    4.90
   1   4  -7  305.80   10.70
  -1  -4   7  307.20    8.40
   1   4  -6   66.80    2.60
  -1  -4   6   71.50    2.20
   1   4  -5   56.40    2.10
  -1  -4   5   54.30    2.10
   1   4  -4   72.20    2.80
  -1  -4   4   71.80    2.50
   1   4  -3  205.00    7.20
  -1  -4   3  194.70    5.60
   1   4  -2   57.20    1.90
  -1  -4   2   55.60    1.70
   1   4  -1  518.00   19.40
  -1  -4   1  517.10   17.20
   1   4   0   90.40    3.60
  -1  -4   0   89.60    2.40
   1   4   1 1172.50   32.30
  -1  -4  -1 1172.60   40.50
   1   4   2   94.60    2.70
  -1  -4  -2   92.90    3.60
   1   4   3   16.20    0.80
  -1  -4  -3   17.80    1.10
   1   4   4   12.40    1.10
  -1  -4  -4   11.20    1.00
   1   4   5  217.40    6.00
  -1  -4  -5  230.10    7.40
   1   4   6   41.80    1.60
  -1  -4  -6   44.50    2.00
   1   4   7   15.00    1.10
  -1  -4  -7   13.60    1.20
   1   4   8    7.50    1.00
  -1  -4  -8    6.70    1.80
   1   4   9   70.50    2.80
  -1  -4  -9   69.30    3.10
   1   4  10    3.30    1.00
  -1  -4 -10    1.70    1.30
   1   4  11    3.10    1.00
  -1  -4 -11    3.00    1.60
   1   4  12   40.70    2.50
  -1  -4 -12   39.90    2.90
   1   4  13    5.40    1.50
  -1  -4 -13   -8.00    3.80
  -1  -4 -14   16.60    4.20
  -1  -4 -15   12.30    3.50
  -1  -5  20    4.60    3.40
  -1  -5  19    7.10    4.10
  -1  -5  18   25.50    5.00
  -1  -5  17    5.20    2.20
  -1  -5  16   11.30    2.00
  -1  -5  15   28.70    2.40
  -1  -5  14   28.20    2.40
  -1  -5  13  101.90    4.60
  -1  -5  12   15.30    1.60
  -1  -5  11  154.10    5.60
   1   5 -10  156.90    7.80
  -1  -5  10  155.30    3.80
   1   5  -9   73.00    4.00
  -1  -5   9   74.00    2.20
   1   5  -8  119.70    6.00
  -1  -5   8  119.70    3.20
   1   5  -7 1470.90   53.20
  -1  -5   7 1499.20   38.90
   1   5  -6  236.40    8.10
  -1  -5   6  222.80    7.70
   1   5  -5   27.30    1.40
  -1  -5   5   26.00    1.30
   1   5  -4  227.90    8.70
  -1  -5   4  219.40    7.80
   1   5  -3    9.30    1.00
  -1  -5   3    9.50    0.60
   1   5  -2    8.40    0.60
  -1  -5   2    5.90    1.00
   1   5  -1   21.60    1.00
  -1  -5   1   20.90    1.20
   1   5   0   23.60    1.80
  -1  -5   0   20.90    0.80
   1   5   1  180.10    6.70
  -1  -5  -1  176.80    5.40
   1   5   2   35.30    1.30
  -1  -5  -2   35.50    1.60
   1   5   3    2.40    0.50
  -1  -5  -3    3.20    0.70
   1   5   4   23.00    1.10
  -1  -5  -4   27.90    1.50
   1   5   5   42.50    1.50
  -1  -5  -5   41.00    2.00
   1   5   6    6.40    0.80
  -1  -5  -6    4.00    1.10
   1   5   7   15.00    1.10
  -1  -5  -7   17.70    1.40
   1   5   8    6.50    0.90
  -1  -5  -8    8.10    1.50
   1   5   9  334.50   12.70
  -1  -5  -9  338.90   15.80
   1   5  10    5.50    1.10
  -1  -5 -10    5.30    1.60
   1   5  11   42.50    2.70
  -1  -5 -11   48.60    3.40
   1   5  12    3.90    1.50
  -1  -5 -12   10.70    2.10
  -1  -5 -13   12.90    2.70
  -1  -5 -14   -3.20    4.00
  -1  -6  20   15.60    4.30
  -1  -6  19    1.70    3.30
  -1  -6  18   84.30    8.70
  -1  -6  17   52.60    4.30
  -1  -6  16   71.30    4.60
  -1  -6  15   50.30    3.60
  -1  -6  14   76.20    4.00
  -1  -6  13   58.20    2.90
  -1  -6  12   39.00    2.30
   1   6 -11   58.00    3.20
  -1  -6  11   61.50    1.80
   1   6 -10   20.40    2.60
  -1  -6  10   23.60    1.00
   1   6  -9   83.50    4.90
  -1  -6   9   82.00    2.50
   1   6  -8  198.60    6.90
  -1  -6   8  200.40    5.30
   1   6  -7   27.90    1.40
  -1  -6   7   24.00    1.40
   1   6  -6   57.40    2.30
  -1  -6   6   60.30    2.20
   1   6  -5  517.40   18.40
  -1  -6   5  528.70   17.70
   1   6  -4  158.90    5.90
  -1  -6   4  152.60    4.10
   1   6  -3   18.10    0.90
  -1  -6   3   14.20    1.00
   1   6  -2   14.30    0.90
  -1  -6   2   16.00    1.70
   1   6  -1  218.30    6.60
  -1  -6   1  219.60    6.50
   1   6   0    8.00    1.80
  -1  -6   0    7.00    0.70
   1   6   1  497.00   17.00
  -1  -6  -1  494.10   13.20
   1   6   2   57.10    1.70
  -1  -6  -2   56.80    2.50
   1   6   3   88.30    2.70
  -1  -6  -3   90.60    3.50
   1   6   4   29.70    1.30
  -1  -6  -4   29.10    1.70
   1   6   5  145.70    4.60
  -1  -6  -5  148.90    5.40
   1   6   6   24.00    1.30
  -1  -6  -6   19.50    1.60
   1   6   7  201.20    7.20
  -1  -6  -7  192.50    8.00
   1   6   8    0.60    0.90
  -1  -6  -8    0.90    1.30
   1   6   9    5.90    1.00
  -1  -6  -9    8.50    1.50
   1   6  10   11.20    1.50
  -1  -6 -10    8.60    1.70
   1   6  11    0.60    1.20
  -1  -6 -11    0.90    1.50
   1   6  12   39.90    5.40
  -1  -6 -12   38.90    4.00
  -1  -6 -13   10.70    2.50
  -1  -7  20   19.50    5.00
  -1  -7  19    9.80    3.50
  -1  -7  18    9.10    3.70
  -1  -7  17    3.80    2.10
  -1  -7  16    8.30    1.90
  -1  -7  15   30.40    2.40
  -1  -7  14   90.40    4.40
  -1  -7  13    7.40    1.60
   1   7 -12  132.20    8.40
  -1  -7  12  138.40    3.70
   1   7 -11   10.90    1.90
  -1  -7  11   11.90    0.80
   1   7 -10    6.60    1.70
  -1  -7  10    3.80    0.80
   1   7  -9   20.70    1.30
  -1  -7   9   18.90    0.90
   1   7  -8   30.00    1.60
  -1  -7   8   33.50    1.60
   1   7  -7 1503.70   49.90
  -1  -7   7 1522.00   54.10
   1   7  -6   13.70    1.10
  -1  -7   6   16.40    1.30
   1   7  -5   73.00    2.80
  -1  -7   5   75.10    2.50
   1   7  -4   35.60    1.80
  -1  -7   4   39.10    1.70
   1   7  -3  300.50    8.70
  -1  -7   3  303.20   10.40
   1   7  -2    6.60    0.70
  -1  -7   2    3.00    1.60
   1   7  -1  279.40    8.30
  -1  -7   1  272.10    7.50
   1   7   0   37.50    2.10
  -1  -7   0   37.40    1.30
   1   7   1  176.50    7.50
  -1  -7  -1  180.00    4.90
   1   7   2   51.40    2.40
  -1  -7  -2   51.40    2.80
   1   7   3   10.20    0.80
  -1  -7  -3    8.00    1.20
   1   7   4    9.90    0.90
  -1  -7  -4   10.60    1.20
   1   7   5  273.10    8.10
  -1  -7  -5  264.90    9.90
   1   7   6   20.50    1.40
  -1  -7  -6   20.80    1.70
   1   7   7  123.40    4.80
  -1  -7  -7  117.20    5.60
   1   7   8   17.50    1.40
  -1  -7  -8   18.20    1.80
   1   7   9   31.00    2.10
  -1  -7  -9   29.30    2.80
   1   7  10   10.30    1.50
  -1  -7 -10   14.10    2.30
   1   7  11   20.80    3.00
  -1  -7 -11   14.50    2.50
   1   7  12   -0.50    2.40
  -1  -7 -12    3.20    2.30
  -1  -7 -13   26.80    6.40
  -1  -8  20    3.60    4.00
  -1  -8  19    1.70    3.30
  -1  -8  18   16.60    4.40
  -1  -8  17   30.90    3.30
  -1  -8  16   59.70    4.30
  -1  -8  15   20.10    2.30
  -1  -8  14  120.60    6.20
   1   8 -13  165.30   11.30
  -1  -8  13  158.00    4.40
   1   8 -12  107.50    7.20
  -1  -8  12  104.30    3.20
   1   8 -11   57.70    3.80
  -1  -8  11   58.00    2.10
   1   8 -10   17.60    2.20
  -1  -8  10   13.70    1.00
   1   8  -9  236.80    7.60
  -1  -8   9  233.50    8.40
   1   8  -8  162.60    5.80
  -1  -8   8  161.60    6.00
   1   8  -7  104.40    4.10
  -1  -8   7  104.30    4.00
   1   8  -6   68.80    3.20
  -1  -8   6   66.50    2.00
   1   8  -5  826.20   25.40
  -1  -8   5  815.80   28.30
   1   8  -4  238.80    7.30
  -1  -8   4  239.60    7.60
   1   8  -3  104.20    3.10
  -1  -8   3  110.80    3.80
   1   8  -2   25.70    1.20
  -1  -8   2   27.70    1.60
   1   8  -1  249.40    6.40
  -1  -8   1  248.30    6.50
   1   8   0   24.80    1.80
  -1  -8   0   24.40    1.10
   1   8   1   36.10    2.80
  -1  -8  -1   38.10    1.40
   1   8   2   27.40    1.70
  -1  -8  -2   25.00    1.60
   1   8   3   65.00    2.80
  -1  -8  -3   64.00    2.80
   1   8   4   48.20    2.00
  -1  -8  -4   44.10    2.30
   1   8   5  483.80   16.70
  -1  -8  -5  483.60   19.80
   1   8   6   66.20    3.80
  -1  -8  -6   64.30    3.50
   1   8   7    3.50    0.90
  -1  -8  -7    2.40    1.30
   1   8   8    5.00    1.10
  -1  -8  -8    2.30    1.20
   1   8   9   18.00    1.70
  -1  -8  -9   16.20    2.30
   1   8  10   -3.40    2.00
  -1  -8 -10    1.30    1.80
   1   8  11   25.90    4.80
  -1  -8 -11   27.30    3.90
   1   8  12   29.40    8.40
  -1  -8 -12   41.90    5.30
  -1  -9  20   14.00    3.70
  -1  -9  19   -3.30    3.20
  -1  -9  18   11.90    3.60
  -1  -9  17    3.10    2.20
  -1  -9  16   30.60    3.20
  -1  -9  15   80.70    4.00
   1   9 -14  150.00   10.20
  -1  -9  14  146.20    5.00
   1   9 -13   22.70    2.90
  -1  -9  13   20.10    1.30
   1   9 -12   12.60    2.10
  -1  -9  12   14.70    1.20
   1   9 -11    7.50    2.00
  -1  -9  11   10.60    1.00
   1   9 -10   23.90    1.30
  -1  -9  10   25.80    1.50
   1   9  -9   23.20    1.40
  -1  -9   9   25.40    1.50
   1   9  -8   91.00    3.50
  -1  -9   8   89.70    3.40
   1   9  -7  792.40   25.90
  -1  -9   7  808.70   20.60
   1   9  -6   78.00    3.20
  -1  -9   6   72.70    3.00
   1   9  -5  687.70   22.20
  -1  -9   5  717.80   24.20
   1   9  -4   66.10    2.60
  -1  -9   4   60.30    2.70
   1   9  -3   74.40    2.60
  -1  -9   3   75.10    4.60
   1   9  -2   51.50    1.90
  -1  -9   2   49.90    1.70
   1   9  -1   16.60    1.10
  -1  -9   1   16.00    0.90
   1   9   0    2.70    1.60
  -1  -9   0    2.90    0.70
   1   9   1   24.10    1.80
  -1  -9  -1   22.10    1.00
   1   9   2    7.20    1.80
  -1  -9  -2   10.40    1.30
   1   9   3    8.70    1.50
  -1  -9  -3   12.80    1.40
   1   9   4   59.40    3.40
  -1  -9  -4   61.70    3.40
   1   9   5  386.00   18.20
  -1  -9  -5  406.20   17.90
   1   9   6   19.10    1.40
  -1  -9  -6   13.20    2.00
   1   9   7    2.50    0.90
  -1  -9  -7    3.50    1.70
   1   9   8    5.90    1.30
  -1  -9  -8    2.60    1.60
   1   9   9    2.60    2.00
  -1  -9  -9    3.10    2.00
   1   9  10    7.60    3.50
  -1  -9 -10    6.50    2.40
  -1  -9 -11    7.00    2.50
  -1 -10  20   -1.50    3.90
  -1 -10  19    4.00    3.90
  -1 -10  18    5.90    3.80
  -1 -10  17    1.50    2.30
  -1 -10  16   14.40    2.30
   1  10 -15    3.80    2.60
  -1 -10  15    2.60    0.80
   1  10 -14   83.80    6.10
  -1 -10  14   89.90    3.90
   1  10 -13   15.70    3.00
  -1 -10  13   14.10    1.10
   1  10 -12   70.50    5.50
  -1 -10  12   68.60    2.60
   1  10 -11   22.30    2.50
  -1 -10  11   17.50    1.50
   1  10 -10   25.50    1.80
  -1 -10  10   23.90    1.60
   1  10  -9   28.10    1.70
  -1 -10   9   26.70    1.70
   1  10  -8   51.10    2.70
  -1 -10   8   57.40    1.80
   1  10  -7    2.00    1.00
  -1 -10   7    2.70    1.10
   1  10  -6  200.00    6.30
  -1 -10   6  202.30    6.40
   1  10  -5  226.10    7.50
  -1 -10   5  231.70    7.40
   1  10  -4   44.70    1.60
  -1 -10   4   43.60    2.40
   1  10  -3   50.50    1.90
  -1 -10   3   46.90    2.30
   1  10  -2   24.80    1.40
  -1 -10   2   21.30    1.20
   1  10  -1   55.50    2.10
  -1 -10   1   55.90    1.90
   1  10   0    1.00    0.80
  -1 -10   0    2.50    0.70
   1  10   1   32.30    2.30
  -1 -10  -1   29.60    1.30
   1  10   2   13.90    3.10
  -1 -10  -2   20.20    2.90
   1  10   3   52.40    4.80
  -1 -10  -3   49.40    2.70
   1  10   4   19.30    1.90
  -1 -10  -4   17.70    1.90
   1  10   5   13.70    1.80
  -1 -10  -5    7.20    1.60
   1  10   6   17.00    2.50
  -1 -10  -6   20.80    2.30
   1  10   7    1.40    1.90
  -1 -10  -7    0.00    1.70
   1  10   8    3.80    2.20
  -1 -10  -8    0.20    1.70
   1  10   9   -1.00    2.80
  -1 -10  -9    0.90    2.10
   1  10  10    1.70    4.00
  -1 -10 -10   10.20    3.10
  -1 -11  20    7.40    4.60
  -1 -11  19   12.30    4.50
  -1 -11  18    4.20    2.80
  -1 -11  17   29.50    3.10
   1  11 -16  149.20   14.40
  -1 -11  16  151.70    6.60
   1  11 -15   87.10    7.40
  -1 -11  15   82.50    3.50
   1  11 -14   81.70    8.10
  -1 -11  14   80.30    3.50
   1  11 -13    8.80    2.50
  -1 -11  13    9.70    1.00
   1  11 -12   30.40    3.20
  -1 -11  12   27.00    1.80
   1  11 -11   89.30    4.20
  -1 -11  11   90.30    3.50
   1  11 -10   62.10    2.90
  -1 -11  10   56.80    2.70
   1  11  -9   19.30    1.40
  -1 -11   9   19.00    1.50
   1  11  -8   87.00    3.40
  -1 -11   8   87.20    3.70
   1  11  -7   14.30    1.40
  -1 -11   7   13.90    1.50
   1  11  -6   19.10    1.60
  -1 -11   6   14.60    1.30
   1  11  -5   18.60    1.50
  -1 -11   5   17.50    1.50
   1  11  -4    5.00    0.70
  -1 -11   4    0.70    1.50
   1  11  -3  244.80    6.90
  -1 -11   3  238.10    6.40
   1  11  -2   21.80    1.40
  -1 -11   2   20.30    1.10
   1  11  -1    8.40    1.00
  -1 -11   1    6.70    0.90
   1  11   0   76.70    3.10
  -1 -11   0   75.40    2.60
   1  11   1   82.60    4.30
  -1 -11  -1   86.60    4.00
   1  11   2    1.80    1.50
  -1 -11  -2   -0.20    1.20
   1  11   3    8.50    2.30
  -1 -11  -3    7.40    1.30
   1  11   4   -1.60    2.10
  -1 -11  -4    0.00    1.60
   1  11   5  111.30    9.60
  -1 -11  -5   92.20    6.20
   1  11   6   53.10    4.70
  -1 -11  -6   45.70    3.80
   1  11   7   64.90    5.40
  -1 -11  -7   60.00    6.40
   1  11   8    6.30    2.70
  -1 -11  -8    6.10    2.40
   1  11   9    4.50    3.50
  -1 -11  -9    1.90    3.10
  -1 -12  20    4.10    3.40
  -1 -12  19   -1.30    3.70
  -1 -12  18   36.50    5.20
   1  12 -17    1.80    2.90
  -1 -12  17    0.30    1.00
   1  12 -16   27.90    4.50
  -1 -12  16   25.40    1.90
   1  12 -15   12.60    3.40
  -1 -12  15   13.10    1.40
   1  12 -14   30.10    3.60
  -1 -12  14   30.00    1.90
   1  12 -13    0.90    2.20
  -1 -12  13    2.90    1.00
   1  12 -12   -1.00    2.00
  -1 -12  12   -1.10    1.10
   1  12 -11   24.10    1.90
  -1 -12  11   25.40    1.90
   1  12 -10   45.20    2.60
  -1 -12  10   38.70    2.10
   1  12  -9   22.90    2.00
  -1 -12   9   21.00    1.80
   1  12  -8    3.30    1.10
  -1 -12   8    4.80    1.30
   1  12  -7   -0.20    0.90
  -1 -12   7   -2.50    1.30
   1  12  -6   35.50    2.20
  -1 -12   6   30.10    2.00
   1  12  -5  326.30   10.00
   1  12  -4   30.80    1.50
  -1 -12   4   29.90    1.90
   1  12  -3   23.30    1.40
  -1 -12   3   24.30    1.40
   1  12  -2   16.30    1.40
  -1 -12   2   18.20    1.20
   1  12  -1    4.90    1.10
  -1 -12   1    4.30    0.80
   1  12   0   20.00    1.70
  -1 -12   0   20.30    1.30
   1  12   1   50.20    2.60
  -1 -12  -1   42.20    2.70
   1  12   2   29.40    2.30
  -1 -12  -2   30.70    2.70
   1  12   3   30.20    3.20
  -1 -12  -3   37.30    3.20
   1  12   4   10.30    3.30
  -1 -12  -4   12.10    2.20
   1  12   5   50.10    5.80
  -1 -12  -5   55.30    4.90
   1  12   6   14.80    3.60
  -1 -12  -6   10.30    2.70
   1  12   7   43.50    6.70
  -1 -12  -7   37.40    4.60
   1  12   8    1.40    4.00
  -1 -12  -8    6.30    4.80
  -1 -13  20   49.10    7.40
  -1 -13  19   25.50    5.30
  -1 -13  18    4.40    3.50
  -1 -13  17   18.70    1.80
   1  13 -16   44.00    5.60
  -1 -13  16   37.30    2.90
   1  13 -15  103.70    8.80
  -1 -13  15   82.20    4.10
   1  13 -14   25.80    3.70
  -1 -13  14   21.80    1.80
   1  13 -13   31.10    4.10
  -1 -13  13   27.00    2.10
   1  13 -12   77.00    6.00
  -1 -13  12   77.70    4.30
   1  13 -11   12.80    1.70
  -1 -13  11   13.60    1.70
   1  13 -10   21.20    1.80
  -1 -13  10   18.50    1.70
   1  13  -9   21.00    1.90
  -1 -13   9   15.20    1.50
   1  13  -8    5.70    1.40
  -1 -13   8    9.80    1.50
   1  13  -7   76.10    3.60
  -1 -13   7   76.30    3.50
   1  13  -6    1.30    1.30
  -1 -13   6    5.40    1.50
   1  13  -5  446.00   18.50
  -1 -13   5  447.80   31.20
   1  13  -4  105.10    3.70
  -1 -13   4  107.70    3.80
   1  13  -3   49.60    2.30
  -1 -13   3   55.40    2.20
   1  13  -2   16.60    1.40
  -1 -13   2   12.30    1.20
   1  13  -1    2.90    1.10
  -1 -13   1    5.40    0.90
   1  13   0    4.70    1.30
  -1 -13   0    6.50    0.90
   1  13   1   83.20    4.10
  -1 -13  -1   78.60    4.80
   1  13   2    2.40    1.40
  -1 -13  -2    2.80    1.60
   1  13   3   12.00    2.10
  -1 -13  -3   16.40    2.10
   1  13   4    0.20    2.10
  -1 -13  -4    2.70    2.00
   1  13   5   12.50    2.60
  -1 -13  -5   20.40    4.10
   1  13   6   -0.80    3.70
  -1 -13  -6    1.70    3.40
   1  13   7   18.20    6.10
  -1 -13  -7   19.40    5.90
  -1 -14  20   -0.40    4.20
  -1 -14  19   -0.50    2.50
  -1 -14  18   29.60    5.80
  -1 -14  17    4.80    1.80
   1  14 -16    2.30    2.70
  -1 -14  16    1.80    1.20
   1  14 -15    7.10    2.90
  -1 -14  15    6.20    1.50
   1  14 -14   84.80    6.70
  -1 -14  14   88.40    3.20
   1  14 -13   24.50    3.10
  -1 -14  13   24.00    2.50
   1  14 -12    2.10    2.60
  -1 -14  12    3.70    1.50
   1  14 -11    2.20    1.20
  -1 -14  11    1.20    1.30
   1  14 -10   10.30    1.60
  -1 -14  10   12.80    1.60
   1  14  -9   40.90    2.60
  -1 -14   9   34.70    2.30
   1  14  -8   22.70    2.30
  -1 -14   8   18.90    2.20
   1  14  -7    9.20    1.70
  -1 -14   7    9.80    1.80
   1  14  -6   25.90    2.20
  -1 -14   6   27.40    4.30
   1  14  -5   13.20    1.80
  -1 -14   5   13.50    1.80
   1  14  -4   19.30    1.30
  -1 -14   4   20.70    1.50
   1  14  -3   79.40    3.40
  -1 -14   3   71.80    3.20
   1  14  -2   11.70    1.40
  -1 -14   2   13.30    1.40
   1  14  -1   68.50    3.80
  -1 -14   1   65.90    3.10
   1  14   0    4.60    1.40
  -1 -14   0    6.10    1.10
   1  14   1   49.10    3.10
  -1 -14  -1   42.00    3.70
   1  14   2    1.50    1.60
  -1 -14  -2    1.60    2.00
   1  14   3   25.50    3.50
  -1 -14  -3   24.70    4.50
   1  14   4    6.80    2.70
  -1 -14  -4   11.00    3.70
   1  14   5    1.10    3.10
  -1 -14  -5    2.00    3.40
   1  14   6    1.90    5.20
  -1 -14  -6   11.20    4.40
  -1 -15  19   10.80    4.70
  -1 -15  18   13.90    4.60
  -1 -15  17   27.80    3.90
  -1 -15  16    5.70    1.50
   1  15 -15    3.30    3.00
  -1 -15  15    7.50    1.70
   1  15 -14    7.60    2.80
  -1 -15  14    8.10    2.00
   1  15 -13    5.30    2.50
  -1 -15  13    4.00    1.60
   1  15 -12   76.50    6.20
  -1 -15  12   78.30    4.90
   1  15 -11   14.10    1.90
  -1 -15  11    9.70    3.00
   1  15 -10   13.00    1.60
  -1 -15  10   12.20    2.00
   1  15  -9   17.30    1.90
  -1 -15   9   19.60    2.00
   1  15  -8   15.20    2.00
  -1 -15   8   14.80    2.10
   1  15  -7    7.80    2.00
  -1 -15   7   11.50    2.90
   1  15  -6    0.50    1.40
  -1 -15   6    4.20    1.50
   1  15  -5   39.80    3.40
  -1 -15   5   45.20    2.50
   1  15  -4   42.60    2.10
  -1 -15   4   40.10    2.30
   1  15  -3  181.60    7.70
  -1 -15   3  186.10    7.40
   1  15  -2   32.60    2.30
  -1 -15   2   33.40    2.10
   1  15  -1    8.30    1.60
  -1 -15   1    8.70    1.20
   1  15   0    5.60    1.70
  -1 -15   0    2.40    2.00
   1  15   1    6.10    2.00
  -1 -15  -1   10.00    3.50
   1  15   2    4.60    2.10
  -1 -15  -2    5.40    3.50
   1  15   3   15.50    2.80
  -1 -15  -3   17.30    4.30
   1  15   4    2.40    2.90
  -1 -15  -4    6.60    3.90
  -1 -16  19    3.30    5.10
  -1 -16  18   -0.20    3.90
  -1 -16  17   49.20    7.00
  -1 -16  16   12.80    2.20
  -1 -16  15   68.90    4.80
  -1 -16  14   69.70    5.40
   1  16 -13   27.70    4.10
  -1 -16  13   20.00    4.40
   1  16 -12    4.60    3.00
  -1 -16  12    7.20    2.20
   1  16 -11    0.50    1.70
  -1 -16  11    0.40    1.60
   1  16 -10    2.60    1.80
  -1 -16  10    4.40    2.00
   1  16  -9    3.10    1.30
  -1 -16   9   -0.90    2.70
   1  16  -8    0.20    1.90
  -1 -16   8    0.30    1.80
   1  16  -7   24.10    2.80
  -1 -16   7   22.40    4.40
   1  16  -6    0.30    1.90
  -1 -16   6    6.10    1.40
   1  16  -5   13.30    2.60
  -1 -16   5   14.70    1.70
   1  16  -4    0.50    0.90
  -1 -16   4    0.60    1.20
   1  16  -3    6.80    1.30
  -1 -16   3    8.60    1.40
   1  16  -2   19.10    2.50
  -1 -16   2   21.30    2.00
   1  16  -1   73.70    6.20
  -1 -16   1   78.00    4.80
   1  16   0    0.30    2.20
  -1 -16   0    0.60    3.00
   1  16   1   -0.30    3.00
  -1 -16  -1    8.80    3.50
   1  16   2    2.10    2.80
  -1 -16  -2   -3.40    3.10
   1  16   3   -8.90    4.60
  -1 -16  -3    4.80    4.30
  -1 -17  18    3.10    5.40
  -1 -17  17    8.50    4.30
  -1 -17  16   25.70    3.30
  -1 -17  15    9.00    2.40
  -1 -17  14   46.40    4.70
  -1 -17  13   -0.60    1.90
  -1 -17  12    3.00    2.10
   1  17 -11   15.80    2.60
  -1 -17  11   12.60    2.60
   1  17 -10   10.70    2.30
  -1 -17  10    8.30    2.40
   1  17  -9   47.50    3.90
  -1 -17   9   41.50    4.10
   1  17  -8    7.80    2.10
  -1 -17   8    8.10    2.60
   1  17  -7   16.30    2.50
  -1 -17   7   21.70    2.10
   1  17  -6    4.70    1.90
  -1 -17   6    7.30    1.60
   1  17  -5   16.70    4.10
  -1 -17   5   11.90    2.00
   1  17  -4    4.20    3.40
  -1 -17   4    1.40    1.50
   1  17  -3   51.20    3.80
  -1 -17   3   51.40    3.80
   1  17  -2    6.00    1.80
  -1 -17   2    6.50    1.60
   1  17  -1    2.50    2.20
  -1 -17   1    3.60    3.10
   1  17   0   -1.30    1.80
  -1 -17   0    1.90    3.70
   1  17   1    0.70    2.50
  -1 -17  -1    1.90    3.40
  -1 -18  17   11.90    5.60
  -1 -18  16    2.10    2.50
  -1 -18  15   20.00    3.40
  -1 -18  14    6.10    2.80
  -1 -18  13   -1.10    2.30
  -1 -18  12   16.10    3.10
   1  18 -11   23.50    4.30
  -1 -18  11   20.70    2.90
   1  18 -10   64.10    7.00
  -1 -18  10   68.90    5.50
   1  18  -9   14.90    3.60
   1  18  -8    2.50    2.00
  -1 -18   8    0.60    2.70
   1  18  -7    6.70    3.50
  -1 -18   7   14.40    2.20
   1  18  -6    5.30    3.80
  -1 -18   6    7.20    2.20
   1  18  -5   15.60    4.80
  -1 -18   5   17.30    2.40
   1  18  -4   -1.20    4.50
  -1 -18   4    6.10    2.00
   1  18  -3   44.90    4.60
  -1 -18   3   52.70    4.00
   1  18  -2    4.40    2.00
  -1 -18   2    7.40    4.00
   1  18  -1    6.20    4.10
  -1 -18   1    4.20    4.10
  -1 -19  16    2.70    4.00
  -1 -19  15   13.60    3.30
  -1 -19  14   17.50    3.50
  -1 -19  13   19.60    4.50
  -1 -19  12   49.30    6.50
  -1 -19  11    5.60    4.60
   1  19 -10   11.00    4.10
   1  19  -9   18.40    4.00
  -1 -19   9   28.30    4.90
   1  19  -8   -0.50    4.20
  -1 -19   8   -1.10    1.90
   1  19  -7   12.90    4.70
  -1 -19   7   11.50    2.80
   1  19  -6    0.60    4.70
  -1 -19   6    2.90    1.90
   1  19  -5   11.90    3.40
  -1 -19   5   12.20    2.50
   1  19  -4    5.70    3.80
  -1 -19   4    2.90    4.00
   1  19  -3   16.40    5.50
  -1 -19   3   24.70    5.50
  -1 -20  14   15.50    5.40
  -1 -20  13    7.30    5.40
  -1 -20  12   10.70    4.40
   1  20  -9    2.50    4.60
  -1 -20   9    1.80    2.50
   1  20  -8   -1.30    4.00
  -1 -20   8    2.40    2.30
   1  20  -7   46.50    9.30
  -1 -20   7   46.80    5.00
   1  20  -6   12.60    5.00
  -1 -20   6   16.40    5.30
   2 -21   6   17.20    3.20
   2 -21   7    3.30    2.80
   2 -21   8    9.20    3.30
   2 -21   9   16.50    5.10
   2 -21  10    7.50    4.70
   2 -21  11   40.80    7.20
   2 -21  12   44.00    7.50
   2 -20   3    3.00    2.60
   2 -20   4    1.70    2.20
   2 -20   5    0.00    4.00
   2 -20   6    2.90    2.50
   2 -20   7   -1.60    2.40
   2 -20   8   15.40    3.20
   2 -20   9   20.10    4.50
   2 -20  10   39.00    6.80
   2 -20  11    1.30    4.70
   2 -20  12    6.90    4.70
   2 -20  13   -1.50    2.90
   2 -20  14    5.10    5.00
   2 -19   0   10.60    5.70
   2 -19   1    5.20    2.00
   2 -19   2   28.50    3.30
   2 -19   3   12.70    2.80
   2 -19   4    9.30    2.50
   2 -19   5    5.80    2.70
   2 -19   6    6.50    2.30
   2 -19   7    5.30    2.40
   2 -19   8    5.40    3.20
   2 -19   9    8.70    3.60
   2 -19  10   12.40    3.20
   2 -19  11   18.40    3.30
   2 -19  12   25.80    3.70
   2 -19  13   44.30    4.90
   2 -19  14    8.40    2.40
   2 -19  15   20.60    3.90
   2 -19  16   15.80    5.50
   2 -18  -2    3.30    3.20
   2 -18  -1    4.70    2.00
  -2  18   1    8.10    2.90
   2 -18   0   23.70    2.60
  -2  18   0   14.40    4.10
   2 -18   1   17.90    2.50
  -2  18  -1    7.80    2.70
   2 -18   2   41.50    3.20
  -2  18  -2   42.80    4.60
   2 -18   3   23.60    2.70
  -2  18  -3   21.10    2.10
   2 -18   4   -0.40    1.80
   2 -18   5    6.10    2.20
   2 -18   6   22.00    2.30
   2 -18   7    8.10    2.40
   2 -18   8   96.00    7.00
   2 -18   9    6.30    2.30
   2 -18  10  100.10    7.20
   2 -18  11    7.20    2.20
   2 -18  12   12.50    2.60
   2 -18  13   71.40    5.50
   2 -18  14   18.20    3.00
   2 -18  15    2.40    2.20
   2 -18  16    2.80    4.70
   2 -18  17    6.60    5.40
   2 -17  -3   -0.30    4.80
  -2  17   3   -2.30    3.20
   2 -17  -2    4.40    3.60
  -2  17   2    4.30    2.80
   2 -17  -1   -0.70    1.70
  -2  17   1    0.50    2.80
   2 -17   0   35.30    3.00
  -2  17   0   23.20    3.90
   2 -17   1   22.20    2.30
  -2  17  -1   18.80    2.90
   2 -17   2   35.40    3.00
  -2  17  -2   38.40    3.80
   2 -17   3    3.70    1.40
  -2  17  -3    4.90    1.00
   2 -17   4   10.90    1.50
  -2  17  -4   11.00    3.50
   2 -17   5   29.20    2.30
  -2  17  -5   29.50    4.70
   2 -17   6    0.50    1.70
  -2  17  -6    3.70    2.00
   2 -17   7    5.10    1.90
  -2  17  -7    5.20    2.70
   2 -17   8   26.70    2.70
  -2  17  -8   30.00    5.10
   2 -17   9   12.70    2.00
  -2  17  -9   11.40    2.90
   2 -17  10    6.20    2.10
  -2  17 -10    6.30    2.80
   2 -17  11   15.10    2.60
  -2  17 -11   12.60    3.40
   2 -17  12   23.20    2.90
   2 -17  13    5.80    2.20
   2 -17  14    4.00    2.20
   2 -17  15   13.00    2.80
   2 -17  16   50.20    6.50
   2 -17  17   12.70    4.90
   2 -16  -5   -0.30    4.10
   2 -16  -4    9.80    4.00
   2 -16  -3    0.40    3.60
   2 -16  -2   55.20    3.80
   2 -16  -1   16.20    2.20
   2 -16   0   54.70    3.50
  -2  16   0   52.30    4.30
   2 -16   1   10.90    1.50
  -2  16  -1    9.70    1.70
   2 -16   2    4.70    1.40
  -2  16  -2    5.20    1.30
   2 -16   3   12.80    1.60
  -2  16  -3    9.30    1.20
   2 -16   4  116.20    5.20
  -2  16  -4  110.50    8.30
   2 -16   5   22.60    1.90
  -2  16  -5   23.30    3.60
   2 -16   6   59.40    6.00
  -2  16  -6   68.40    5.40
   2 -16   7   18.60    2.30
  -2  16  -7   19.00    3.60
   2 -16   8    8.50    1.70
  -2  16  -8    8.80    2.90
   2 -16   9    4.60    1.50
  -2  16  -9    6.30    2.40
   2 -16  10   31.60    2.60
  -2  16 -10   26.20    3.70
   2 -16  11   31.80    2.70
  -2  16 -11   22.90    3.80
   2 -16  12   46.00    3.60
  -2  16 -12   49.40    5.00
   2 -16  13  138.50    7.40
  -2  16 -13  143.20   11.80
   2 -16  14   35.10    3.20
   2 -16  15    7.30    2.30
   2 -16  16   48.50    5.40
   2 -16  17    1.60    4.40
   2 -16  18    8.20    4.60
   2 -15  -6   23.70    6.00
   2 -15  -5    3.90    4.30
   2 -15  -4   51.40    6.60
   2 -15  -3   10.30    2.60
   2 -15  -2  208.50   11.90
  -2  15   2  191.30   13.40
   2 -15  -1    8.40    1.40
  -2  15   1   10.60    2.30
   2 -15   0    8.50    1.40
  -2  15   0    8.70    2.00
   2 -15   1   19.00    1.80
  -2  15  -1   23.70    1.70
   2 -15   2   18.90    1.70
  -2  15  -2   15.60    1.40
   2 -15   3    6.30    1.10
  -2  15  -3    9.60    1.00
   2 -15   4   44.80    2.30
  -2  15  -4   47.60    4.30
   2 -15   5   16.00    1.50
  -2  15  -5   17.70    3.20
   2 -15   6   15.40    2.00
  -2  15  -6   15.80    2.70
   2 -15   7   37.30    2.80
  -2  15  -7   46.80    4.40
   2 -15   8   25.50    2.20
  -2  15  -8   20.40    3.50
   2 -15   9    5.00    1.50
  -2  15  -9    7.70    2.40
   2 -15  10   85.60    4.30
  -2  15 -10   96.50    7.80
   2 -15  11  142.00    7.10
  -2  15 -11  154.70   15.90
   2 -15  12   63.30    3.80
  -2  15 -12   59.10    5.70
   2 -15  13   11.80    3.30
  -2  15 -13    8.10    2.80
   2 -15  14   -1.70    1.60
  -2  15 -14    1.40    1.70
   2 -15  15   35.50    3.60
   2 -15  16    7.50    1.90
   2 -15  17   21.50    5.10
   2 -15  18    3.30    4.60
   2 -14  -8   10.50    3.80
   2 -14  -7    2.70    4.00
   2 -14  -6   -2.50    4.30
   2 -14  -5   12.80    2.90
   2 -14  -4   29.50    3.30
   2 -14  -3    2.00    1.90
  -2  14   3    2.40    1.50
   2 -14  -2   11.20    1.50
  -2  14   2    8.60    2.20
   2 -14  -1    2.10    1.10
  -2  14   1    2.40    1.80
   2 -14   0    6.90    1.20
  -2  14   0    6.70    1.70
   2 -14   1   34.00    2.00
  -2  14  -1   33.40    2.70
   2 -14   2   26.60    1.90
  -2  14  -2   22.50    1.60
   2 -14   3   14.20    1.30
  -2  14  -3   15.20    1.20
   2 -14   4  550.80   22.90
  -2  14  -4  516.90   20.40
   2 -14   5  102.40    5.80
  -2  14  -5  107.70    8.80
   2 -14   6   56.70    3.30
  -2  14  -6   61.00    5.00
   2 -14   7    7.80    1.60
  -2  14  -7   10.40    2.30
   2 -14   8    9.10    1.90
  -2  14  -8   12.50    2.50
   2 -14   9   85.90    4.50
  -2  14  -9   94.70    8.20
   2 -14  10    1.60    1.40
  -2  14 -10    2.80    2.00
   2 -14  11   27.40    2.30
  -2  14 -11   20.60    3.60
   2 -14  12   22.80    2.00
  -2  14 -12   19.00    3.00
   2 -14  13    0.90    0.60
  -2  14 -13   -2.60    2.10
   2 -14  14    9.10    0.90
  -2  14 -14    7.00    3.30
   2 -14  15   12.60    1.20
  -2  14 -15   10.00    3.70
   2 -14  16   19.90    1.80
   2 -14  17   75.10    7.30
   2 -14  18   15.80    4.80
   2 -14  19   21.60    7.50
   2 -13  -9   -0.30    4.00
   2 -13  -8    9.80    4.40
   2 -13  -7    2.00    2.50
   2 -13  -6   18.00    2.60
   2 -13  -5    5.10    2.10
  -2  13   5    8.00    3.10
   2 -13  -4   58.70    4.80
  -2  13   4   65.50    4.50
   2 -13  -3   13.60    1.30
  -2  13   3   11.60    1.90
   2 -13  -2  184.10    7.70
  -2  13   2  194.40   15.60
   2 -13  -1   18.40    1.60
  -2  13   1   19.20    2.10
   2 -13   0   26.40    1.60
  -2  13   0   28.00    2.00
   2 -13   1   14.70    1.20
  -2  13  -1   13.20    1.70
   2 -13   2  363.20   10.80
  -2  13  -2  350.70   12.70
   2 -13   3   30.80    1.70
  -2  13  -3   32.60    1.50
   2 -13   4    3.80    1.00
  -2  13  -4    5.20    1.20
   2 -13   5  235.90    8.50
  -2  13  -5  223.80   15.50
   2 -13   6  245.20   12.40
  -2  13  -6  254.30   17.40
   2 -13   7   41.20    2.50
  -2  13  -7   41.30    3.90
   2 -13   8    7.00    1.40
  -2  13  -8    6.70    1.90
   2 -13   9   31.70    2.10
  -2  13  -9   41.90    3.80
   2 -13  10   81.90    3.70
  -2  13 -10   85.00    5.60
   2 -13  11   12.40    1.70
  -2  13 -11   13.70    2.70
   2 -13  12   26.20    1.20
  -2  13 -12   31.80    3.90
   2 -13  13    0.30    0.70
  -2  13 -13    2.60    2.30
   2 -13  14   23.80    1.50
  -2  13 -14   31.10    4.20
   2 -13  15  155.10    5.80
  -2  13 -15  147.30   14.20
   2 -13  16   -0.50    1.10
   2 -13  17    0.80    1.90
   2 -13  18   39.70    5.60
   2 -13  19    7.80    5.30
   2 -12 -10    5.40    2.90
   2 -12  -9    6.00    2.30
   2 -12  -8   10.90    2.90
   2 -12  -7    3.60    1.70
   2 -12  -6    3.20    1.50
   2 -12  -5    3.30    1.80
  -2  12   5   -1.50    2.00
   2 -12  -4  215.20   13.10
  -2  12   4  209.50   10.70
   2 -12  -3   11.70    1.30
  -2  12   3   12.50    1.90
   2 -12  -2   39.30    1.90
  -2  12   2   38.90    2.50
   2 -12  -1   42.60    2.00
  -2  12   1   36.80    2.70
   2 -12   0   32.00    2.00
  -2  12   0   35.80    2.40
   2 -12   1   19.50    1.40
  -2  12  -1   23.80    2.00
   2 -12   2  134.40    4.70
  -2  12  -2  125.60    4.80
   2 -12   3  255.80    9.70
  -2  12  -3  241.90    7.10
   2 -12   4  389.20   13.90
  -2  12  -4  408.60   20.60
   2 -12   5   28.30    1.90
  -2  12  -5   27.80    3.00
   2 -12   6   11.10    1.40
  -2  12  -6   13.10    2.00
   2 -12   7   27.60    1.90
  -2  12  -7   26.70    2.60
   2 -12   8   12.80    1.30
  -2  12  -8   12.30    2.30
   2 -12   9   46.60    2.60
  -2  12  -9   46.10    4.00
   2 -12  10   18.70    1.50
  -2  12 -10   22.40    3.10
   2 -12  11   13.80    1.00
  -2  12 -11   16.40    2.50
   2 -12  12  138.00    4.80
  -2  12 -12  137.70   12.90
   2 -12  13   39.00    1.80
  -2  12 -13   43.80    4.80
   2 -12  14    4.10    0.90
  -2  12 -14    6.60    2.40
   2 -12  15   53.70    2.50
  -2  12 -15   49.40    5.70
   2 -12  16   29.50    2.70
   2 -12  17   55.10    3.80
   2 -12  18   54.00    4.80
   2 -12  19    1.40    4.00
   2 -11 -11    8.30    2.90
   2 -11 -10   27.00    4.30
   2 -11  -9   14.90    2.70
  -2  11   9   13.40    2.70
   2 -11  -8   12.70    2.40
  -2  11   8   16.70    2.00
   2 -11  -7    0.60    1.70
  -2  11   7   -2.80    2.70
   2 -11  -6   -1.20    1.60
  -2  11   6    0.00    1.00
   2 -11  -5   -0.50    1.10
  -2  11   5   -1.00    2.10
   2 -11  -4    9.00    1.70
  -2  11   4    8.30    2.20
   2 -11  -3   19.50    1.40
  -2  11   3   14.20    1.90
   2 -11  -2   37.20    1.80
  -2  11   2   38.80    2.00
   2 -11  -1   10.90    1.00
  -2  11   1   12.80    1.70
   2 -11   0  113.40    3.40
  -2  11   0  115.50    4.80
   2 -11   1   21.30    1.20
  -2  11  -1   23.20    1.90
   2 -11   2  456.80   11.90
  -2  11  -2  427.00   13.70
   2 -11   3  151.10    5.60
  -2  11  -3  142.90    4.30
   2 -11   4  105.50    4.20
  -2  11  -4  110.30    7.30
   2 -11   5  106.80    3.90
  -2  11  -5  107.10    6.60
   2 -11   6  563.30   17.90
  -2  11  -6  570.20   26.30
   2 -11   7   65.90    2.80
  -2  11  -7   66.10    4.30
   2 -11   8   37.90    2.00
  -2  11  -8   40.50    3.30
   2 -11   9   87.10    2.40
  -2  11  -9   90.50    5.70
   2 -11  10   52.70    1.80
  -2  11 -10   52.30    5.00
   2 -11  11   69.90    2.40
  -2  11 -11   60.30    4.90
   2 -11  12   12.10    1.00
  -2  11 -12   15.20    2.30
   2 -11  13  187.00    6.80
  -2  11 -13  198.20   12.40
   2 -11  14   91.60    4.40
  -2  11 -14  109.30    7.10
   2 -11  15   36.00    2.30
  -2  11 -15   35.90    4.50
   2 -11  16    3.90    0.90
   2 -11  17    5.20    3.60
   2 -11  18   21.20    5.20
   2 -11  19    0.20    4.20
   2 -10 -12   31.40    4.80
   2 -10 -11    1.00    2.60
   2 -10 -10   18.10    2.90
  -2  10  10   18.50    3.70
   2 -10  -9    2.50    1.50
  -2  10   9    4.30    1.40
   2 -10  -8   -0.30    1.70
  -2  10   8    1.80    1.40
   2 -10  -7    6.70    1.70
  -2  10   7    9.60    1.30
   2 -10  -6    0.70    1.40
  -2  10   6   -0.40    0.90
   2 -10  -5   26.40    2.00
  -2  10   5   30.50    1.90
   2 -10  -4   36.20    2.30
  -2  10   4   34.90    2.20
   2 -10  -3   12.60    1.20
  -2  10   3   20.00    2.40
   2 -10  -2    8.70    0.90
  -2  10   2    8.10    1.10
   2 -10  -1   20.40    1.30
  -2  10   1   16.10    1.40
   2 -10   0  145.20    4.00
  -2  10   0  132.70    4.90
   2 -10   1   25.40    1.40
  -2  10  -1   27.00    1.90
   2 -10   2  215.80    8.40
  -2  10  -2  213.30    7.00
   2 -10   3   17.00    1.60
  -2  10  -3   17.40    1.40
   2 -10   4   25.00    1.70
  -2  10  -4   23.90    2.40
   2 -10   5  141.30    4.70
  -2  10  -5  142.30    6.70
   2 -10   6   40.10    2.10
  -2  10  -6   47.80    3.50
   2 -10   7   49.20    2.20
  -2  10  -7   52.30    3.40
   2 -10   8  122.30    3.30
  -2  10  -8  130.30    6.50
   2 -10   9   88.30    2.50
  -2  10  -9   92.30    5.00
   2 -10  10   61.20    2.00
  -2  10 -10   55.50    4.60
   2 -10  11    3.90    1.00
  -2  10 -11   -1.90    1.70
   2 -10  12  119.20    3.70
  -2  10 -12  117.40   10.30
   2 -10  13   25.60    1.50
  -2  10 -13   26.00    3.80
   2 -10  14    1.30    0.90
  -2  10 -14    2.90    2.70
   2 -10  15   29.60    1.60
   2 -10  16   20.00    2.60
   2 -10  17   74.60    6.50
   2 -10  18   -2.70    3.60
   2 -10  19    1.60    4.30
   2  -9 -13    4.60    2.50
   2  -9 -12    9.60    2.50
   2  -9 -11   24.10    2.90
  -2   9  11   19.70    3.80
   2  -9 -10    6.10    1.80
  -2   9  10    2.20    1.50
   2  -9  -9    7.90    1.90
  -2   9   9    6.70    1.30
   2  -9  -8    3.40    1.70
  -2   9   8    2.40    1.10
   2  -9  -7   28.30    2.50
  -2   9   7   29.70    1.70
   2  -9  -6   50.10    3.00
  -2   9   6   47.90    2.20
   2  -9  -5   42.60    2.40
  -2   9   5   50.00    2.10
   2  -9  -4  310.10    8.10
  -2   9   4  308.60    9.60
   2  -9  -3   11.50    1.00
  -2   9   3   11.80    2.20
   2  -9  -2  813.80   18.90
  -2   9   2  807.80   24.00
   2  -9  -1    3.20    0.90
  -2   9   1    2.80    1.40
   2  -9   0   10.20    1.00
  -2   9   0    9.40    1.20
   2  -9   1   38.40    1.50
  -2   9  -1   36.30    1.70
   2  -9   2    4.50    0.80
  -2   9  -2    8.50    1.10
   2  -9   3   12.80    1.20
  -2   9  -3   17.00    1.40
   2  -9   4    6.20    1.80
  -2   9  -4    6.10    1.60
   2  -9   5   77.80    2.80
  -2   9  -5   84.30    5.00
   2  -9   6  618.40   22.20
  -2   9  -6  628.30   28.00
   2  -9   7   98.60    2.60
  -2   9  -7  109.70    5.60
   2  -9   8   93.30    2.80
  -2   9  -8   95.70    5.70
   2  -9   9   60.80    2.00
  -2   9  -9   65.40    4.30
   2  -9  10  259.10    7.80
  -2   9 -10  249.10   13.80
   2  -9  11   47.30    1.90
  -2   9 -11   58.20    3.90
   2  -9  12    6.30    1.00
  -2   9 -12    5.60    2.20
   2  -9  13  170.20    6.10
  -2   9 -13  172.70    9.60
   2  -9  14    3.50    0.80
   2  -9  15    3.90    1.90
   2  -9  16   19.50    2.80
   2  -9  17   28.10    3.00
   2  -9  18   14.10    4.20
   2  -9  19   20.00    5.90
   2  -8 -14   31.50    7.30
   2  -8 -13   39.00    4.80
   2  -8 -12    1.70    2.40
  -2   8  12    8.50    2.90
   2  -8 -11    5.10    1.90
  -2   8  11    3.10    2.00
   2  -8 -10    4.50    1.70
  -2   8  10    5.20    1.50
   2  -8  -9   16.90    1.90
  -2   8   9   14.30    1.80
   2  -8  -8  163.70    8.00
  -2   8   8  160.80    8.00
   2  -8  -7   29.10    2.20
  -2   8   7   28.90    1.70
   2  -8  -6   46.60    2.70
  -2   8   6   49.90    2.10
   2  -8  -5   12.80    1.40
  -2   8   5    7.60    0.90
   2  -8  -4    4.40    0.80
  -2   8   4    5.80    0.80
   2  -8  -3    9.90    0.90
  -2   8   3    8.00    0.70
   2  -8  -2   45.40    1.70
   2  -8  -1    1.50    0.70
  -2   8   1    2.00    0.90
   2  -8   0   84.40    2.40
  -2   8   0   79.60    2.90
   2  -8   1   11.60    1.20
  -2   8  -1   10.90    1.20
   2  -8   2  273.90    9.40
  -2   8  -2  282.70    9.10
   2  -8   3   19.60    1.30
  -2   8  -3   20.20    0.80
   2  -8   4  518.90   16.70
  -2   8  -4  523.10   34.80
   2  -8   5   22.50    1.40
  -2   8  -5   22.40    2.40
   2  -8   6  528.20   13.10
  -2   8  -6  541.40   25.00
   2  -8   7  206.90    5.30
  -2   8  -7  224.40   11.00
   2  -8   8   11.60    0.90
  -2   8  -8   15.80    2.00
   2  -8   9    5.10    0.90
  -2   8  -9    6.00    1.60
   2  -8  10   36.70    1.60
  -2   8 -10   37.30    3.20
   2  -8  11   14.10    1.10
  -2   8 -11   15.40    2.30
   2  -8  12   49.30    2.00
  -2   8 -12   54.10    4.80
   2  -8  13   21.00    1.10
   2  -8  14    7.90    0.40
   2  -8  15    4.40    1.80
   2  -8  16    4.20    2.20
   2  -8  17  125.50    9.70
   2  -8  18   10.00    4.20
   2  -8  19   30.00    5.90
   2  -7 -14    9.20    3.10
   2  -7 -13   19.90    3.20
  -2   7  13   18.70    4.20
   2  -7 -12    2.10    1.70
  -2   7  12   -0.40    1.50
   2  -7 -11   33.40    3.30
  -2   7  11   34.30    3.30
   2  -7 -10   21.40    2.30
  -2   7  10   21.40    2.10
   2  -7  -9   37.40    2.70
  -2   7   9   32.90    2.40
   2  -7  -8  281.50   11.20
  -2   7   8  265.00    9.60
   2  -7  -7   14.90    1.60
  -2   7   7   13.20    1.10
   2  -7  -6    3.20    1.10
  -2   7   6   -0.20    0.80
   2  -7  -5    6.50    1.10
  -2   7   5    6.50    1.00
   2  -7  -4  306.60    7.30
  -2   7   4  305.00    8.00
   2  -7  -3  234.80    5.60
  -2   7   3  237.80    6.90
   2  -7  -2   66.80    2.30
  -2   7   2   63.20    2.60
   2  -7  -1   28.90    1.30
  -2   7   1   31.40    1.90
   2  -7   0   98.40    3.00
  -2   7   0   97.20    4.00
   2  -7   1   10.00    1.20
  -2   7  -1   10.50    1.10
   2  -7   2  212.60    7.20
  -2   7  -2  221.50   13.60
   2  -7   3   43.00    2.00
  -2   7  -3   41.80    1.50
   2  -7   4   18.90    1.30
  -2   7  -4   15.90    1.70
   2  -7   5  405.20    9.70
  -2   7  -5  398.70   21.30
   2  -7   6   41.20    1.40
  -2   7  -6   42.80    3.00
   2  -7   7   15.40    1.20
  -2   7  -7   19.70    2.00
   2  -7   8  167.70    5.60
  -2   7  -8  155.80    9.60
   2  -7   9   52.50    1.80
  -2   7  -9   54.40    3.70
   2  -7  10  625.60   15.70
  -2   7 -10  617.50   29.30
   2  -7  11  240.10    6.20
   2  -7  12   79.90    2.60
   2  -7  13    2.70    0.40
   2  -7  14    5.70    1.70
   2  -7  15   16.80    2.40
   2  -7  16    9.10    2.30
   2  -7  17  162.20   18.50
   2  -7  18   10.10    4.50
   2  -7  19    7.10    4.60
   2  -6 -15   11.30    4.70
   2  -6 -14   49.70    5.30
  -2   6  14   41.60    6.80
   2  -6 -13    2.80    1.60
  -2   6  13    2.60    2.40
   2  -6 -12    5.50    1.60
  -2   6  12   -1.70    2.80
   2  -6 -11   26.00    2.20
  -2   6  11   26.10    2.50
   2  -6 -10  144.50    6.40
  -2   6  10  147.20    7.90
   2  -6  -9   28.60    2.10
  -2   6   9   25.70    2.80
   2  -6  -8  193.60    6.80
  -2   6   8  169.60    7.80
   2  -6  -7    2.70    1.00
  -2   6   7    5.30    0.80
   2  -6  -6   10.50    1.20
  -2   6   6   11.40    0.90
   2  -6  -5   27.00    1.80
  -2   6   5   25.00    1.30
   2  -6  -4  257.90    6.60
  -2   6   4  261.60    7.40
   2  -6  -3   50.00    1.70
  -2   6   3   47.10    1.70
   2  -6  -2 2769.40   72.60
  -2   6   2 2830.80   78.30
   2  -6  -1   12.70    0.90
  -2   6   1   12.40    1.10
   2  -6   0  541.70   14.20
  -2   6   0  552.30   20.90
   2  -6   1   46.70    1.80
  -2   6  -1   50.80    3.60
   2  -6   2  309.80   10.50
  -2   6  -2  318.10   20.70
   2  -6   3   18.30    1.30
  -2   6  -3   17.70    4.40
   2  -6   4  314.10    8.70
  -2   6  -4  317.60   18.10
   2  -6   5  502.10   12.10
  -2   6  -5  505.10   26.20
   2  -6   6  386.80   12.30
  -2   6  -6  397.60   20.30
   2  -6   7   38.30    1.80
  -2   6  -7   38.20    3.20
   2  -6   8  573.80   14.80
  -2   6  -8  560.40   25.30
   2  -6   9  125.60    3.20
  -2   6  -9  119.40    5.80
   2  -6  10  124.10    3.40
   2  -6  11  184.50    5.50
   2  -6  12   37.70    1.20
   2  -6  13   63.90    3.80
   2  -6  14   37.00    2.90
   2  -6  15   33.20    3.20
   2  -6  16   21.20    2.90
   2  -6  17    2.80    3.20
   2  -6  18    3.20    3.50
   2  -6  19    0.00    2.70
   2  -5 -16   -0.30    3.80
   2  -5 -15    9.40    2.00
  -2   5  15    4.60    3.40
   2  -5 -14    1.30    1.80
  -2   5  14    1.50    2.50
   2  -5 -13    4.10    1.50
  -2   5  13    7.30    1.90
   2  -5 -12   13.60    1.70
  -2   5  12   12.00    2.00
   2  -5 -11  125.60    6.50
  -2   5  11  125.30    7.10
   2  -5 -10  170.50    6.60
  -2   5  10  175.90    9.10
   2  -5  -9   20.00    1.50
  -2   5   9   17.70    1.70
   2  -5  -8  208.70    7.80
  -2   5   8  216.00    7.40
   2  -5  -7    6.30    1.00
  -2   5   7    6.40    0.70
   2  -5  -6    1.70    0.80
  -2   5   6    3.10    0.70
   2  -5  -5   66.40    2.60
  -2   5   5   69.10    2.50
   2  -5  -4  941.60   25.10
  -2   5   4  943.10   27.10
   2  -5  -3  136.70    3.80
  -2   5   3  138.80    4.10
   2  -5  -2   31.30    1.50
  -2   5   2   29.80    1.30
   2  -5  -1   95.40    2.60
  -2   5   1   95.30    3.40
   2  -5   0  193.80    8.10
  -2   5   0  191.20   12.80
   2  -5   1   79.20    2.70
  -2   5  -1   76.50    3.70
   2  -5   2   40.70    1.80
  -2   5  -2   41.90    1.70
   2  -5   3   90.00    2.40
  -2   5  -3   92.10    5.90
   2  -5   4  318.40   10.80
  -2   5  -4  318.20   16.50
   2  -5   5   40.10    2.60
  -2   5  -5   37.10    2.30
   2  -5   6  206.00   11.00
  -2   5  -6  215.40   11.30
   2  -5   7  217.90    6.80
  -2   5  -7  236.20   11.10
   2  -5   8  525.60   15.30
  -2   5  -8  527.40   23.30
   2  -5   9  103.40    3.60
   2  -5  10  414.90   10.60
   2  -5  11   24.60    0.90
   2  -5  12   92.50    2.20
   2  -5  13   56.20    3.70
   2  -5  14  124.10    5.50
   2  -5  15   -0.60    2.10
   2  -5  16    1.90    2.80
   2  -5  17   84.90   10.40
   2  -5  18    1.90    3.80
   2  -4 -16   15.10    4.60
  -2   4  16   10.00    3.80
   2  -4 -15    0.60    1.30
  -2   4  15   -0.60    2.60
   2  -4 -14   18.70    1.70
  -2   4  14   17.20    2.50
   2  -4 -13    5.60    1.40
  -2   4  13    5.80    1.60
   2  -4 -12  130.40    7.10
  -2   4  12  125.30    7.60
   2  -4 -11   48.20    2.30
  -2   4  11   53.50    3.50
   2  -4 -10  156.70    6.30
  -2   4  10  168.00    6.90
   2  -4  -9   43.30    2.00
  -2   4   9   42.50    2.20
   2  -4  -8    5.80    0.90
  -2   4   8    9.40    1.20
   2  -4  -7    6.10    1.00
  -2   4   7    7.30    1.30
   2  -4  -6    5.10    0.80
  -2   4   6    5.90    0.90
   2  -4  -5   26.30    1.50
  -2   4   5   32.00    1.40
   2  -4  -4    0.20    0.80
  -2   4   4    2.10    0.60
   2  -4  -3  261.60    6.90
  -2   4   3  264.00    7.60
   2  -4  -1  112.90    3.00
  -2   4   1  122.20    6.10
   2  -4   1   22.80    1.60
  -2   4  -1   24.40    1.70
   2  -4   2  327.40   15.90
  -2   4  -2  333.70   13.90
   2  -4   3   19.20    0.90
  -2   4  -3   21.10    1.20
   2  -4   4  130.40    6.60
  -2   4  -4  143.60    7.80
   2  -4   5   40.20    2.20
  -2   4  -5   39.20    2.80
   2  -4   6  269.10   10.00
  -2   4  -6  277.40   12.90
   2  -4   7   69.80    2.90
   2  -4   8  253.30    8.50
   2  -4   9    4.50    0.60
   2  -4  10  571.10   15.20
   2  -4  11   15.30    0.80
   2  -4  12  228.80    5.00
   2  -4  13    4.70    1.40
   2  -4  14    2.60    1.70
   2  -4  15   32.90    3.10
   2  -4  16   18.60    4.00
   2  -4  17   26.80    3.80
   2  -4  18   10.80    3.40
   2  -3 -17    9.60    4.30
  -2   3  17    7.00    3.00
   2  -3 -16    8.20    4.00
  -2   3  16    6.30    3.30
   2  -3 -15    1.10    4.20
  -2   3  15    5.40    3.10
   2  -3 -14    1.40    1.10
  -2   3  14    0.20    1.80
   2  -3 -13    7.90    1.10
  -2   3  13    5.40    1.90
   2  -3 -12   48.60    2.70
  -2   3  12   54.70    3.60
   2  -3 -11   52.40    2.60
  -2   3  11   46.70    3.10
   2  -3 -10   35.50    1.80
  -2   3  10   37.20    2.40
   2  -3  -9   65.50    2.40
  -2   3   9   64.60    3.00
   2  -3  -8   58.90    2.20
  -2   3   8   61.30    2.70
   2  -3  -7   16.10    1.10
  -2   3   7   18.50    1.30
   2  -3  -6  260.00    8.30
  -2   3   6  251.10    8.90
   2  -3  -5    9.20    0.90
  -2   3   5    7.00    1.00
   2  -3  -4  957.80   35.20
  -2   3   4  986.50   44.00
   2  -3  -3   75.20    2.30
  -2   3   3   75.50    3.00
   2  -3  -2 3238.40  168.40
  -2   3   2 3140.10  161.40
   2  -3   3   81.10    2.60
  -2   3  -3   84.10    4.60
   2  -3   4   93.10    4.60
  -2   3  -4   96.30    4.80
   2  -3   5   93.80    3.30
  -2   3  -5   98.00    5.00
   2  -3   6  491.80   18.70
   2  -3   7    2.50    0.60
   2  -3   8  491.60   12.10
   2  -3   9  154.60    4.70
   2  -3  10  217.20    5.80
   2  -3  11    5.30    0.60
   2  -3  12   48.90    1.80
   2  -3  13    4.80    1.70
   2  -3  14   14.10    2.30
   2  -3  15   37.60    2.90
   2  -3  16   20.70    4.60
   2  -3  17    2.50    3.70
   2  -3  18    1.50    3.70
   2  -2 -18    0.20    4.70
  -2   2  18    6.30    4.10
   2  -2 -17    0.00    4.30
  -2   2  17    3.40    2.60
   2  -2 -16   -0.70    3.60
  -2   2  16    1.80    2.30
   2  -2 -15   -0.20    3.30
  -2   2  15    1.00    2.10
   2  -2 -14   40.20    4.30
  -2   2  14   36.50    3.30
   2  -2 -13    3.30    0.90
  -2   2  13    3.80    1.50
   2  -2 -12   21.60    1.50
  -2   2  12   21.00    2.00
   2  -2 -11  309.20   11.50
  -2   2  11  287.00   19.90
   2  -2 -10   20.50    1.10
  -2   2  10   17.30    2.40
   2  -2  -9  129.60    3.90
  -2   2   9  130.50    7.40
   2  -2  -8   66.20    2.50
  -2   2   8   68.20    4.20
   2  -2  -7   21.10    1.20
  -2   2   7   23.40    2.10
   2  -2  -6  928.70   32.20
  -2   2   6  986.10   33.80
   2  -2  -5  240.60    7.60
  -2   2   5  240.00    9.00
   2  -2  -4  177.00    6.30
  -2   2   4  174.40    7.30
   2  -2  -3   74.50    2.20
  -2   2   3   75.50    2.80
   2  -2   3   19.00    1.30
  -2   2  -3   18.40    1.30
   2  -2   4  249.80    8.60
   2  -2   5  127.50    4.50
   2  -2   6  162.50    4.50
   2  -2   7   16.60    0.90
   2  -2   8  175.20    4.80
   2  -2   9   66.30    2.10
   2  -2  10  291.70    7.40
   2  -2  11    8.10    0.80
   2  -2  12  168.00    8.30
   2  -2  13   -0.40    0.50
   2  -2  14   63.70    4.30
   2  -2  15   17.80    2.60
   2  -2  16    2.90    3.30
   2  -2  17    6.50    3.10
   2  -1 -18    4.70    4.30
  -2   1  18    4.30    4.00
   2  -1 -17   41.70    6.50
  -2   1  17   42.40    4.70
   2  -1 -16   41.50    5.50
  -2   1  16   40.30    3.70
   2  -1 -15   13.80    3.40
  -2   1  15   13.50    2.30
   2  -1 -14   50.40    4.80
  -2   1  14   59.80    6.20
   2  -1 -13   52.10    4.10
  -2   1  13   48.10    5.70
   2  -1 -12   25.60    1.40
  -2   1  12   28.20    3.80
   2  -1 -11  105.20    3.80
  -2   1  11   88.70    7.10
   2  -1 -10   50.80    1.80
  -2   1  10   49.00    4.10
   2  -1  -9   17.20    1.00
  -2   1   9   16.80    2.00
   2  -1  -8  982.20   31.20
  -2   1   8 1076.50   47.90
   2  -1  -7   64.60    3.20
  -2   1   7   72.40    4.00
   2  -1  -6  268.00    8.60
  -2   1   6  293.30   14.10
   2  -1  -5   79.70    2.80
  -2   1   5   82.20    4.20
   2  -1  -4  233.40    8.70
  -2   1   4  237.60   11.80
   2  -1   3   35.00    1.30
   2  -1   4  441.50   17.00
  -2   1  -4  442.20   23.90
   2  -1   5  106.70    3.50
  -2   1  -5  109.40    6.00
   2  -1   6   65.10    2.40
  -2   1  -6   69.50    4.00
   2  -1   7  459.70   13.90
  -2   1  -7  455.60   19.20
   2  -1   8   41.30    1.80
  -2   1  -8   47.10    3.00
   2  -1   9   46.10    1.70
  -2   1  -9   43.50    3.50
   2  -1  10  107.40    3.30
  -2   1 -10   99.10    5.50
   2  -1  11    2.10    0.70
  -2   1 -11    5.10    1.60
   2  -1  12   95.30    3.60
  -2   1 -12   97.50    7.90
   2  -1  13    9.00    0.90
  -2   1 -13    9.30    2.20
   2  -1  14   31.30    3.30
   2  -1  15   18.40    4.10
   2  -1  16   25.80    4.80
   2  -1  17   -1.90    4.10
   2   0 -18   16.70    5.90
  -2   0  18   18.60    4.10
   2   0 -17   -2.10    3.70
  -2   0  17    7.20    3.20
   2   0 -16    7.50    3.80
  -2   0  16   10.20    2.30
   2   0 -15   66.10    7.00
  -2   0  15   70.20    4.70
   2   0 -14   62.00    5.00
  -2   0  14   58.00    3.60
   2   0 -13   -1.30    2.30
  -2   0  13    2.70    1.20
   2   0 -12    6.00    1.80
  -2   0  12    0.60    1.90
   2   0 -11   17.30    2.20
  -2   0  11   18.40    2.50
   2   0 -10   52.90    2.90
  -2   0  10   58.40    3.90
   2   0  -9  360.20   13.40
  -2   0   9  371.00   17.30
   2   0  -8   33.40    2.00
  -2   0   8   35.80    2.80
   2   0  -7   74.20    4.10
  -2   0   7   78.80    4.10
   2   0  -6  453.00   20.50
  -2   0   6  470.00   25.90
   2   0  -5  100.30    4.20
  -2   0   5  101.70    4.90
   2   0   2  378.10   13.90
  -2   0  -2  384.50   21.90
   2   0   3   19.00    1.00
  -2   0  -3   16.60    0.90
   2   0   4   42.00    1.60
  -2   0  -4   50.10    3.50
   2   0   5   23.80    1.30
  -2   0  -5   27.20    2.10
   2   0   6  485.00   14.10
  -2   0  -6  488.00   23.20
   2   0   7   18.30    1.10
  -2   0  -7   25.30    2.20
   2   0   8   74.00    2.70
  -2   0  -8   77.10    4.30
   2   0   9   19.60    1.10
  -2   0  -9   12.40    2.10
   2   0  10   61.40    2.60
  -2   0 -10   57.90    3.90
   2   0  11  152.40    5.90
  -2   0 -11  152.00    8.70
   2   0  12   62.10    2.50
  -2   0 -12   54.20    4.80
   2   0  13   18.90    1.30
  -2   0 -13   22.10    3.80
   2   0  14    4.70    2.10
  -2   0 -14   -0.10    2.90
   2   0  15    6.10    3.60
   2   0  16    4.10    2.90
  -2  -1  19   -2.20    3.70
   2   1 -18    5.90    4.20
  -2  -1  18   13.40    4.30
   2   1 -17  103.90    9.90
  -2  -1  17   95.10    8.10
   2   1 -16   37.30    4.30
  -2  -1  16   32.70    3.30
   2   1 -15   57.20    6.00
  -2  -1  15   48.10    3.50
   2   1 -14    6.30    2.30
  -2  -1  14    2.80    1.50
   2   1 -13    6.00    2.10
  -2  -1  13    7.80    1.50
   2   1 -12   78.20    4.30
  -2  -1  12   81.60    3.80
   2   1 -11   32.90    2.80
  -2  -1  11   42.60    2.40
   2   1 -10   16.80    1.90
  -2  -1  10   16.40    1.40
   2   1  -9  536.30   27.90
  -2  -1   9  541.30   20.90
   2   1  -8  380.90   15.50
  -2  -1   8  383.30   13.60
   2   1  -7   26.00    0.90
  -2  -1   7   25.10    1.60
   2   1  -6   58.40    3.70
  -2  -1   6   52.30    2.20
   2   1  -5    3.10    0.50
  -2  -1   5    5.20    0.90
   2   1   2  243.80    8.70
  -2  -1  -2  245.20    9.30
   2   1   3    8.70    0.80
  -2  -1  -3    9.20    0.80
   2   1   4 1653.70   53.70
  -2  -1  -4 1644.80   63.80
   2   1   5  124.80    3.90
  -2  -1  -5  130.40    4.60
   2   1   6  398.50   12.30
  -2  -1  -6  386.10   13.10
   2   1   7   33.80    1.70
  -2  -1  -7   37.00    1.70
   2   1   8   18.30    1.20
  -2  -1  -8   20.60    1.30
   2   1   9   51.30    2.40
  -2  -1  -9   52.70    3.70
   2   1  10   31.70    1.80
  -2  -1 -10   22.90    2.20
   2   1  11   36.70    2.20
  -2  -1 -11   34.90    3.70
   2   1  12  207.70   11.30
  -2  -1 -12  207.10   15.70
   2   1  13   10.40    1.60
  -2  -1 -13    8.40    3.00
   2   1  14    4.20    1.10
  -2  -1 -14    3.30    3.40
   2   1  15   -2.40    3.10
  -2  -1 -15    0.60    3.60
   2   1  16   28.80    6.10
  -2  -2  19    6.60    4.30
  -2  -2  18   -1.30    3.30
   2   2 -17   16.30    4.10
  -2  -2  17   14.00    3.60
   2   2 -16   10.20    2.30
  -2  -2  16    9.20    2.00
   2   2 -15   73.60    6.30
  -2  -2  15   70.50    4.10
   2   2 -14   11.20    2.60
  -2  -2  14   12.70    1.80
   2   2 -13    4.10    1.90
  -2  -2  13    3.00    1.50
   2   2 -12    3.60    1.80
  -2  -2  12    3.70    1.30
   2   2 -11   74.50    4.70
  -2  -2  11   72.60    3.70
   2   2 -10  133.30    6.30
  -2  -2  10  137.10    5.00
   2   2  -9   -1.50    1.00
  -2  -2   9    0.70    1.10
   2   2  -8  382.30   18.00
  -2  -2   8  384.40   13.20
   2   2  -7   20.20    0.80
  -2  -2   7   21.10    1.40
   2   2  -6   22.80    1.00
  -2  -2   6   20.20    1.30
   2   2  -5   92.50    2.60
  -2  -2   5   96.00    2.70
   2   2   1   27.80    1.30
  -2  -2  -1   28.10    1.30
   2   2   2  249.60    8.60
  -2  -2  -2  255.50    9.80
   2   2   3    0.80    0.70
  -2  -2  -3   -0.10    0.60
   2   2   4  973.50   30.20
  -2  -2  -4  972.00   36.30
   2   2   5    0.90    0.80
  -2  -2  -5    0.30    0.80
   2   2   6   23.80    1.40
  -2  -2  -6   22.30    1.40
   2   2   7   43.70    2.20
  -2  -2  -7   44.10    1.90
   2   2   8   32.40    1.80
  -2  -2  -8   30.30    1.70
   2   2   9    7.80    1.00
  -2  -2  -9    6.60    1.10
   2   2  10  629.90   25.80
  -2  -2 -10  625.10   31.80
   2   2  11   38.60    2.50
  -2  -2 -11   36.30    3.60
   2   2  12    6.40    1.40
  -2  -2 -12    7.00    2.70
   2   2  13    1.00    1.40
  -2  -2 -13    0.50    2.80
  -2  -2 -14   14.90    3.40
   2   2  15   12.00    4.40
  -2  -2 -15   14.30    4.50
  -2  -3  20    9.50    3.60
  -2  -3  19    0.20    2.40
  -2  -3  18    1.60    2.30
  -2  -3  17  157.70   11.40
  -2  -3  16   75.60    4.40
   2   3 -15   32.60    3.70
  -2  -3  15   32.30    2.70
   2   3 -14    4.10    2.10
  -2  -3  14    6.80    1.50
   2   3 -13    0.90    1.70
  -2  -3  13   -2.10    1.20
   2   3 -12    9.30    2.30
  -2  -3  12   10.70    1.20
   2   3 -11   36.10    2.60
  -2  -3  11   38.20    2.00
   2   3 -10  151.00    6.20
  -2  -3  10  157.60    6.30
   2   3  -9  480.30   19.60
  -2  -3   9  494.10   18.00
   2   3  -8    6.70    0.50
  -2  -3   8    4.20    1.00
   2   3  -7    8.60    0.50
  -2  -3   7    7.30    0.50
   2   3  -6  271.20    9.60
  -2  -3   6  269.60    7.80
   2   3  -5  169.30    5.50
  -2  -3   5  167.80    5.10
   2   3  -4  356.70   13.30
  -2  -3   4  362.90   13.80
   2   3  -3    4.00    0.70
  -2  -3   3    5.30    0.90
   2   3  -2 2616.40  154.10
  -2  -3   2 2716.10  169.50
   2   3  -1   74.80    2.30
  -2  -3   1   72.60    2.10
   2   3   0   67.70    2.10
  -2  -3   0   68.60    2.70
   2   3   1   48.80    1.40
  -2  -3  -1   52.40    2.10
   2   3   2  207.20    6.30
  -2  -3  -2  211.40    7.80
   2   3   3   51.90    2.10
  -2  -3  -3   49.90    2.20
   2   3   4  544.50   18.20
  -2  -3  -4  533.90   19.40
   2   3   5   32.80    1.70
  -2  -3  -5   29.60    1.70
   2   3   6   56.60    2.30
  -2  -3  -6   61.00    2.50
   2   3   7   51.90    2.30
  -2  -3  -7   53.50    2.60
   2   3   8  140.90    5.10
  -2  -3  -8  144.30    5.30
   2   3   9    3.90    1.10
  -2  -3  -9    5.30    1.50
   2   3  10   55.50    3.30
  -2  -3 -10   65.00    3.50
   2   3  11   70.80    4.40
  -2  -3 -11   73.30    5.80
   2   3  12   12.70    1.40
  -2  -3 -12   24.00    3.60
   2   3  13   28.50    2.50
  -2  -3 -13   26.70    4.10
  -2  -3 -14   -1.00    3.00
  -2  -3 -15    8.10    4.60
  -2  -4  20    4.90    3.90
  -2  -4  19   15.50    4.20
  -2  -4  18    1.30    1.90
  -2  -4  17   35.80    3.30
  -2  -4  16    6.20    1.80
  -2  -4  15   47.00    3.10
  -2  -4  14   16.40    1.90
  -2  -4  13    1.30    1.10
  -2  -4  12   26.90    2.00
  -2  -4  11   19.50    1.50
  -2  -4  10   45.90    2.40
   2   4  -9  457.20   21.40
  -2  -4   9  479.50   14.90
   2   4  -8  389.00   13.50
  -2  -4   8  390.10   10.30
   2   4  -7   47.40    1.80
  -2  -4   7   52.30    1.70
   2   4  -6  172.80    6.10
  -2  -4   6  168.70    4.80
   2   4  -5  155.60    5.50
  -2  -4   5  158.80    5.60
   2   4  -4  423.70   15.00
  -2  -4   4  422.80   15.70
   2   4  -3   74.60    2.70
  -2  -4   3   72.00    2.40
   2   4  -2 1981.50   63.40
  -2  -4   2 1956.40   55.40
   2   4  -1   44.70    1.70
  -2  -4   1   46.90    1.70
   2   4   0  580.20   17.80
  -2  -4   0  569.90   22.20
   2   4   1   64.30    2.60
  -2  -4  -1   64.00    2.70
   2   4   2 1443.20   36.90
  -2  -4  -2 1420.60   52.50
   2   4   3   19.40    0.90
  -2  -4  -3   19.40    1.20
   2   4   4   82.80    2.40
  -2  -4  -4   86.40    3.20
   2   4   5   -0.40    0.60
  -2  -4  -5    1.40    1.00
   2   4   6  286.40    7.50
  -2  -4  -6  278.20    8.20
   2   4   7    1.70    0.80
  -2  -4  -7   -0.20    0.70
   2   4   8  116.40    3.60
  -2  -4  -8  117.20    4.90
   2   4   9   19.00    1.40
  -2  -4  -9   20.90    1.70
   2   4  10    9.70    1.40
  -2  -4 -10   14.10    1.60
   2   4  11    9.60    1.50
  -2  -4 -11    5.50    1.50
   2   4  12    2.00    1.60
  -2  -4 -12    1.30    2.80
   2   4  13    7.40    2.70
  -2  -4 -13    8.80    3.30
  -2  -4 -14   25.00    5.00
  -2  -5  20    4.20    4.60
  -2  -5  19   -1.40    4.00
  -2  -5  18   20.10    4.20
  -2  -5  17   39.70    3.50
  -2  -5  16   14.80    2.10
  -2  -5  15    1.60    1.40
  -2  -5  14   64.10    3.30
  -2  -5  13   98.60    4.30
  -2  -5  12    9.10    1.50
  -2  -5  11   45.30    2.40
   2   5 -10  758.40   32.30
  -2  -5  10  762.50   19.20
   2   5  -9   20.20    1.10
  -2  -5   9   22.60    0.90
   2   5  -8  165.70    6.10
  -2  -5   8  168.60    5.00
   2   5  -7  249.00    9.00
  -2  -5   7  245.00    7.20
   2   5  -6  381.10   12.90
  -2  -5   6  393.50   20.30
   2   5  -5  133.20    5.10
  -2  -5   5  130.00    4.50
   2   5  -4   45.70    1.90
  -2  -5   4   45.40    1.60
   2   5  -3  118.10    4.50
  -2  -5   3  114.00    3.00
   2   5  -2   50.40    1.70
  -2  -5   2   53.30    2.90
   2   5  -1  221.80    6.10
  -2  -5   1  227.40    7.20
   2   5   0  118.50    3.60
  -2  -5   0  119.40    3.60
   2   5   1   29.70    1.40
  -2  -5  -1   32.50    1.60
   2   5   2  255.10    6.90
  -2  -5  -2  259.00    8.20
   2   5   3   20.30    0.90
  -2  -5  -3   19.10    1.40
   2   5   4    6.30    0.60
  -2  -5  -4    4.60    1.20
   2   5   5    7.00    0.80
  -2  -5  -5    7.60    1.10
   2   5   6   36.00    1.60
  -2  -5  -6   40.90    1.90
   2   5   7    3.20    0.80
  -2  -5  -7    2.90    1.10
   2   5   8    1.20    1.30
  -2  -5  -8    2.60    1.20
   2   5   9   22.80    1.60
  -2  -5  -9   19.20    1.80
   2   5  10    2.20    1.20
  -2  -5 -10    2.70    1.50
   2   5  11   16.20    1.70
  -2  -5 -11   15.70    2.10
   2   5  12   47.40    5.00
  -2  -5 -12   43.30    4.00
  -2  -5 -13   36.30    6.40
  -2  -6  20    9.90    4.20
  -2  -6  19   18.80    4.50
  -2  -6  18   21.90    3.30
  -2  -6  17  103.50    6.10
  -2  -6  16  102.80    5.70
  -2  -6  15  214.90    9.90
  -2  -6  14   29.90    2.10
  -2  -6  13   42.00    2.60
  -2  -6  12   21.70    1.50
   2   6 -11    0.70    1.30
  -2  -6  11    1.20    0.50
   2   6 -10   46.70    2.30
  -2  -6  10   45.70    2.10
   2   6  -9   87.40    3.10
  -2  -6   9   82.80    2.40
   2   6  -8  863.60   27.10
  -2  -6   8  872.50   23.90
   2   6  -7  333.10   10.60
  -2  -6   7  334.90    9.80
   2   6  -6  251.30    9.30
  -2  -6   6  248.00    9.70
   2   6  -5  170.70    5.90
  -2  -6   5  175.60    4.40
   2   6  -4  196.50    7.30
  -2  -6   4  193.50    5.80
   2   6  -3    1.30    0.70
  -2  -6   3    0.60    0.80
   2   6  -2  163.50    5.80
  -2  -6   2  165.50    5.90
   2   6  -1    7.30    0.80
  -2  -6   1    8.50    0.60
   2   6   0  655.00   20.70
  -2  -6   0  623.80   15.80
   2   6   1   23.20    1.40
  -2  -6  -1   21.50    1.40
   2   6   2    0.20    0.80
  -2  -6  -2    1.80    0.90
   2   6   3    0.90    0.40
  -2  -6  -3    0.70    0.90
   2   6   4   72.10    2.20
  -2  -6  -4   68.30    2.60
   2   6   5    4.50    0.70
  -2  -6  -5    5.30    1.20
   2   6   6  210.20    6.80
  -2  -6  -6  208.90    7.20
   2   6   7   12.70    1.00
  -2  -6  -7   10.70    1.50
   2   6   8   28.70    1.70
  -2  -6  -8   33.70    2.70
   2   6   9    0.90    0.90
  -2  -6  -9   -0.20    1.30
   2   6  10    3.80    1.20
  -2  -6 -10    2.50    1.60
   2   6  11   -0.10    2.20
  -2  -6 -11    2.80    1.80
   2   6  12   19.40    3.90
  -2  -6 -12   26.10    3.00
  -2  -6 -13   11.10    4.70
  -2  -7  21   13.00    5.20
  -2  -7  20   -1.00    4.20
  -2  -7  19   83.20    9.70
  -2  -7  18    7.00    2.70
  -2  -7  17    4.70    2.00
  -2  -7  16    9.80    2.10
  -2  -7  15   91.40    4.90
  -2  -7  14   26.10    1.90
   2   7 -13  197.40   11.00
  -2  -7  13  205.20    8.00
   2   7 -12   36.60    2.80
  -2  -7  12   37.90    1.30
   2   7 -11   27.80    2.50
  -2  -7  11   29.80    1.30
   2   7 -10   11.00    1.00
  -2  -7  10    9.40    0.90
   2   7  -9   80.20    3.10
  -2  -7   9   84.30    2.50
   2   7  -8  257.80    8.50
  -2  -7   8  259.40    8.90
   2   7  -7  415.70   13.20
  -2  -7   7  415.70   12.30
   2   7  -6  157.80    6.00
  -2  -7   6  162.00    6.20
   2   7  -5   48.40    2.20
  -2  -7   5   49.60    1.60
   2   7  -4   60.30    2.50
  -2  -7   4   60.20    2.60
   2   7  -3   83.10    2.70
  -2  -7   3   88.30    5.10
   2   7  -2   50.60    1.90
  -2  -7   2   52.30    2.10
   2   7  -1  153.00    5.10
  -2  -7   1  151.70    4.00
   2   7   0   96.20    3.30
  -2  -7   0   93.20    2.70
   2   7   1    4.10    1.00
  -2  -7  -1    2.60    0.90
   2   7   2  348.90   10.70
  -2  -7  -2  339.70   10.90
   2   7   3   12.20    1.30
  -2  -7  -3   14.50    1.30
   2   7   4  201.50    5.90
  -2  -7  -4  200.40    7.20
   2   7   5   15.60    1.50
  -2  -7  -5   15.70    1.50
   2   7   6  490.40   16.90
  -2  -7  -6  484.00   20.80
   2   7   7    8.00    1.00
  -2  -7  -7    6.20    1.40
   2   7   8    6.80    1.20
  -2  -7  -8    8.90    1.80
   2   7   9   12.80    1.60
  -2  -7  -9   18.50    2.30
   2   7  10   11.00    2.20
  -2  -7 -10   13.40    2.50
   2   7  11   10.80    3.40
  -2  -7 -11   15.00    2.60
   2   7  12   13.00    3.70
  -2  -7 -12   14.50    3.10
  -2  -8  21   12.40    4.90
  -2  -8  20   15.70    4.40
  -2  -8  19    3.10    3.50
  -2  -8  18   11.20    2.70
  -2  -8  17    4.10    1.70
  -2  -8  16   39.50    3.00
  -2  -8  15  399.40   16.40
   2   8 -14   -0.20    1.30
  -2  -8  14    1.90    1.20
   2   8 -13    3.60    1.70
  -2  -8  13    6.00    0.70
   2   8 -12  142.10   10.40
  -2  -8  12  140.80    4.00
   2   8 -11   61.60    2.50
  -2  -8  11   67.40    2.00
   2   8 -10   20.50    1.30
  -2  -8  10   18.60    1.10
   2   8  -9  145.80    4.60
  -2  -8   9  144.30    4.80
   2   8  -8  283.10    9.60
  -2  -8   8  277.10    9.10
   2   8  -7    4.90    1.10
  -2  -8   7    5.70    1.20
   2   8  -6  103.50    4.70
  -2  -8   6  104.60    3.20
   2   8  -5    1.60    1.10
  -2  -8   5   -0.50    1.00
   2   8  -4  118.20    4.10
  -2  -8   4  112.10    4.10
   2   8  -3  118.30    3.70
  -2  -8   3  115.80    5.60
   2   8  -2  561.00   16.40
  -2  -8   2  548.60   16.80
   2   8  -1  108.50    3.50
  -2  -8   1  107.90    2.80
   2   8   0  120.60    3.40
  -2  -8   0  110.00    3.00
   2   8   1   60.70    3.50
  -2  -8  -1   50.60    2.30
   2   8   2  148.10    5.20
  -2  -8  -2  132.80    5.20
   2   8   3   14.40    2.50
  -2  -8  -3   14.80    1.40
   2   8   4  168.60    7.30
  -2  -8  -4  164.10    7.10
   2   8   5    9.20    0.80
  -2  -8  -5    8.10    1.70
   2   8   6   37.40    1.90
  -2  -8  -6   28.50    2.30
   2   8   7   -0.20    0.80
  -2  -8  -7    0.50    1.30
   2   8   8    0.10    0.90
  -2  -8  -8   -1.20    1.50
   2   8   9    2.80    1.70
  -2  -8  -9    6.20    2.20
   2   8  10   12.90    2.60
  -2  -8 -10   14.90    3.20
   2   8  11   -0.10    2.70
  -2  -8 -11    0.90    2.40
  -2  -9  21   10.60    5.00
  -2  -9  20    2.40    3.60
  -2  -9  19   11.50    3.00
  -2  -9  18   -1.50    2.10
  -2  -9  17    7.80    2.00
  -2  -9  16   15.70    2.30
   2   9 -15  195.30   18.80
  -2  -9  15  195.30   11.90
   2   9 -14   95.30    7.70
  -2  -9  14   96.20    4.00
   2   9 -13   32.40    3.00
  -2  -9  13   27.60    1.50
   2   9 -12    3.40    1.70
  -2  -9  12    3.10    0.70
   2   9 -11    5.30    1.10
  -2  -9  11    6.40    0.80
   2   9 -10   38.50    1.80
  -2  -9  10   34.40    1.80
   2   9  -9    1.20    0.80
  -2  -9   9    0.70    0.90
   2   9  -8  111.10    3.70
  -2  -9   8  114.80    4.40
   2   9  -7  208.80    7.10
  -2  -9   7  202.00    5.30
   2   9  -6  267.10    9.50
  -2  -9   6  274.30    9.20
   2   9  -5   87.80    3.50
  -2  -9   5   79.90    3.00
   2   9  -4  181.80    6.40
  -2  -9   4  188.60    5.90
   2   9  -3   32.90    1.50
  -2  -9   3   31.40    1.70
   2   9  -2  282.80    8.10
  -2  -9   2  281.80    7.50
   2   9  -1    2.50    0.70
  -2  -9   1    3.10    0.60
   2   9   0  304.90    7.60
  -2  -9   0  294.30    8.10
   2   9   1    2.90    1.20
  -2  -9  -1    2.60    1.00
   2   9   2  182.60   10.10
  -2  -9  -2  174.70    7.90
   2   9   3   54.80    2.90
  -2  -9  -3   56.80    3.00
   2   9   4  233.60   11.40
  -2  -9  -4  226.80   12.00
   2   9   5    0.40    1.00
  -2  -9  -5    0.70    1.30
   2   9   6   77.90    5.10
  -2  -9  -6   76.10    5.20
   2   9   7    6.60    1.70
  -2  -9  -7    2.80    1.70
   2   9   8   23.40    2.60
  -2  -9  -8   30.20    3.20
   2   9   9    8.00    3.10
  -2  -9  -9    6.10    2.20
   2   9  10   33.60    6.40
  -2  -9 -10   33.10    5.10
  -2 -10  21   10.80    4.50
  -2 -10  20    6.80    4.20
  -2 -10  19    4.10    3.40
  -2 -10  18   -0.60    2.20
  -2 -10  17   12.80    2.30
   2  10 -16   10.30    3.00
  -2 -10  16   11.90    2.30
   2  10 -15   55.20    4.80
  -2 -10  15   54.20    2.30
   2  10 -14    1.60    2.30
  -2 -10  14    3.70    1.00
   2  10 -13   -3.80    2.00
  -2 -10  13    0.80    0.80
   2  10 -12   85.60    3.60
  -2 -10  12   78.70    2.80
   2  10 -11  208.60    7.60
  -2 -10  11  197.60    7.00
   2  10 -10    8.50    1.20
  -2 -10  10    7.60    1.00
   2  10  -9   81.10    3.40
  -2 -10   9   85.10    2.50
   2  10  -8  221.10    8.70
  -2 -10   8  235.90    6.10
   2  10  -7   57.90    2.40
  -2 -10   7   53.30    2.10
   2  10  -6   39.40    2.30
  -2 -10   6   40.40    2.40
   2  10  -5   50.20    2.50
  -2 -10   5   46.20    2.40
   2  10  -4  599.00   14.70
  -2 -10   4  610.60   30.00
   2  10  -3  154.00    4.70
  -2 -10   3  154.80    5.20
   2  10  -2   12.60    1.10
  -2 -10   2   12.40    0.80
   2  10  -1   44.50    2.10
  -2 -10   1   43.70    1.50
   2  10   0    5.80    0.90
  -2 -10   0    7.80    0.70
   2  10   1   41.80    2.20
  -2 -10  -1   44.50    2.90
   2  10   2   24.30    1.90
  -2 -10  -2   29.80    2.20
   2  10   3   21.60    3.10
  -2 -10  -3   24.00    2.20
   2  10   4  171.90   10.10
  -2 -10  -4  177.90    9.80
   2  10   5    0.70    1.60
  -2 -10  -5    1.70    1.70
   2  10   6    2.70    2.00
  -2 -10  -6    5.70    2.00
   2  10   7    4.80    2.20
  -2 -10  -7    7.50    2.30
   2  10   8    5.30    2.40
  -2 -10  -8    7.40    2.70
   2  10   9    3.80    3.00
  -2 -10  -9   -3.70    2.30
  -2 -11  21    3.50    2.70
  -2 -11  20   37.30    7.20
  -2 -11  19   -1.80    3.60
  -2 -11  18    0.40    2.40
   2  11 -17    9.40    3.50
  -2 -11  17    5.50    2.30
   2  11 -16   15.20    3.20
  -2 -11  16   16.40    1.40
   2  11 -15  184.20   14.60
  -2 -11  15  191.20    7.90
   2  11 -14   70.20    7.00
  -2 -11  14   81.10    3.50
   2  11 -13    4.50    2.10
  -2 -11  13    1.20    1.10
   2  11 -12    4.50    1.20
  -2 -11  12    4.50    0.90
   2  11 -11   70.90    3.20
  -2 -11  11   65.20    3.30
   2  11 -10   16.00    1.50
  -2 -11  10   17.60    0.90
   2  11  -9   96.50    4.20
  -2 -11   9   99.20    2.90
   2  11  -8  107.60    4.50
  -2 -11   8  116.60    4.30
   2  11  -7   12.80    1.50
  -2 -11   7   12.90    1.50
   2  11  -6   69.60    3.30
  -2 -11   6   72.00    3.30
   2  11  -5   80.70    3.40
  -2 -11   5   76.90    4.80
   2  11  -4    1.10    0.60
  -2 -11   4    0.50    0.90
   2  11  -3  223.60    7.10
  -2 -11   3  225.40    6.50
   2  11  -2  257.30    8.80
  -2 -11   2  257.40    7.40
   2  11  -1    5.40    1.10
  -2 -11   1    4.30    0.60
   2  11   0   23.40    1.60
  -2 -11   0   26.80    1.90
   2  11   1   52.30    2.70
  -2 -11  -1   53.70    3.30
   2  11   2   14.60    1.60
  -2 -11  -2   14.90    1.80
   2  11   3    4.30    1.80
  -2 -11  -3    1.10    1.70
   2  11   4    1.10    2.50
  -2 -11  -4   -0.70    1.30
   2  11   5    2.20    1.90
  -2 -11  -5    1.40    1.80
   2  11   6   19.20    3.10
  -2 -11  -6   13.80    2.50
   2  11   7   12.00    2.90
  -2 -11  -7   11.70    2.80
   2  11   8   -0.20    4.00
  -2 -11  -8    4.00    3.70
  -2 -12  21   25.50    5.50
  -2 -12  20    5.30    2.90
  -2 -12  19    8.00    3.00
  -2 -12  18    1.40    3.40
   2  12 -17   89.20   10.60
  -2 -12  17   99.50    5.20
   2  12 -16   15.20    3.90
  -2 -12  16   10.60    1.30
   2  12 -15   68.10    6.90
  -2 -12  15   57.30    3.30
   2  12 -14    4.00    2.50
  -2 -12  14    5.60    1.00
   2  12 -13   52.40    5.10
  -2 -12  13   52.00    2.40
   2  12 -12   16.40    1.60
  -2 -12  12   14.00    1.60
   2  12 -11   69.30    3.40
  -2 -12  11   67.00    2.30
   2  12 -10   14.40    1.50
  -2 -12  10   10.70    1.40
   2  12  -9   10.20    1.30
  -2 -12   9    9.50    1.40
   2  12  -8   59.30    2.80
  -2 -12   8   61.10    3.30
   2  12  -7   87.00    4.20
  -2 -12   7   85.60    4.30
   2  12  -6    1.80    1.10
  -2 -12   6    0.90    1.40
   2  12  -5  153.60    6.30
  -2 -12   5  156.00    9.70
   2  12  -4  332.50    9.60
  -2 -12   4  327.70   11.70
   2  12  -3    9.90    1.20
  -2 -12   3    7.10    1.00
   2  12  -2   60.60    2.70
  -2 -12   2   60.60    2.20
   2  12  -1   27.40    1.80
  -2 -12   1   31.80    1.40
   2  12   0    7.10    1.30
  -2 -12   0    5.30    1.60
   2  12   1   15.20    1.70
  -2 -12  -1   13.40    1.70
   2  12   2   26.00    2.30
  -2 -12  -2   26.80    2.50
   2  12   3    2.10    1.60
  -2 -12  -3    2.20    1.70
   2  12   4   56.10    5.10
  -2 -12  -4   55.80    5.40
   2  12   5    2.40    2.50
  -2 -12  -5   -0.90    1.70
   2  12   6   14.20    4.30
  -2 -12  -6   10.80    3.80
   2  12   7    3.90    3.50
  -2 -12  -7    3.30    3.90
  -2 -13  20   17.10    5.40
  -2 -13  19   53.00    6.50
  -2 -13  18   20.50    4.50
  -2 -13  17   18.10    1.80
   2  13 -16   23.20    3.50
  -2 -13  16   20.70    2.00
   2  13 -15   12.20    2.80
  -2 -13  15   10.90    1.40
   2  13 -14   10.70    3.20
  -2 -13  14    6.80    1.40
   2  13 -13   38.40    2.50
  -2 -13  13   36.10    2.30
   2  13 -12    1.80    1.30
  -2 -13  12    1.60    0.50
   2  13 -11  215.40   10.10
  -2 -13  11  195.50    8.30
   2  13 -10   51.60    3.20
  -2 -13  10   48.30    2.80
   2  13  -9   32.40    2.40
  -2 -13   9   27.60    2.20
   2  13  -8  101.70    4.60
  -2 -13   8  110.00    4.80
   2  13  -7  259.50   10.90
  -2 -13   7  261.50   11.00
   2  13  -6   57.00    3.00
  -2 -13   6   48.40    3.60
   2  13  -5   22.10    1.80
  -2 -13   5   17.30    1.60
   2  13  -4   11.30    1.10
  -2 -13   4   12.60    1.20
   2  13  -3   44.20    2.40
  -2 -13   3   46.60    2.00
   2  13  -2    1.70    1.20
  -2 -13   2    1.40    0.70
   2  13  -1   11.10    1.60
  -2 -13   1   12.20    1.00
   2  13   0   15.90    1.60
  -2 -13   0   12.60    2.10
   2  13   1    5.00    1.40
  -2 -13  -1    6.40    2.10
   2  13   2   -0.30    1.40
  -2 -13  -2   -0.40    1.70
   2  13   3   28.50    3.70
  -2 -13  -3   29.50    3.30
   2  13   4   20.80    3.50
  -2 -13  -4   25.70    4.30
   2  13   5    1.80    2.90
  -2 -13  -5   -3.80    3.40
   2  13   6   15.40    5.30
  -2 -13  -6    3.90    3.90
  -2 -14  20   15.30    6.00
  -2 -14  19    0.80    3.90
  -2 -14  18    6.50    3.10
  -2 -14  17    3.00    1.40
   2  14 -16   39.90    5.00
  -2 -14  16   48.80    3.30
   2  14 -15   -0.30    2.70
  -2 -14  15    0.60    1.40
   2  14 -14    3.20    1.80
  -2 -14  14    2.80    0.60
   2  14 -13  257.10   12.70
  -2 -14  13  244.80   11.50
   2  14 -12   33.30    2.50
  -2 -14  12   32.30    2.90
   2  14 -11   -1.60    1.60
  -2 -14  11   -0.30    1.50
   2  14 -10    4.70    1.30
  -2 -14  10    3.80    1.30
   2  14  -9    8.70    1.70
  -2 -14   9   11.70    1.80
   2  14  -8    3.40    1.80
  -2 -14   8    0.00    1.70
   2  14  -7   38.90    2.90
  -2 -14   7   29.10    3.50
   2  14  -6   99.20    4.50
  -2 -14   6   95.10    4.40
   2  14  -5    7.90    1.60
  -2 -14   5    6.80    1.10
   2  14  -4    9.70    1.20
  -2 -14   4   10.20    1.00
   2  14  -3    3.40    1.10
  -2 -14   3    5.10    1.00
   2  14  -2    0.40    1.30
  -2 -14   2   -0.80    0.80
   2  14  -1   45.40    2.80
  -2 -14   1   45.00    3.90
   2  14   0   42.40    3.80
  -2 -14   0   43.70    3.40
   2  14   1    2.90    1.70
  -2 -14  -1    1.80    1.90
   2  14   2   16.80    3.10
  -2 -14  -2   13.80    4.00
   2  14   3    9.10    2.50
  -2 -14  -3    8.20    3.00
   2  14   4   18.30    3.70
  -2 -14  -4   22.60    4.30
   2  14   5   -2.60    4.40
  -2 -14  -5   -0.40    3.80
  -2 -15  20    4.70    4.60
  -2 -15  19   11.70    5.50
  -2 -15  18   31.90    6.90
  -2 -15  17    2.80    1.90
  -2 -15  16   -0.50    1.50
   2  15 -15   27.00    4.60
  -2 -15  15   29.30    2.40
   2  15 -14    6.10    2.80
  -2 -15  14   11.00    2.20
   2  15 -13   15.00    2.00
  -2 -15  13   10.60    1.90
   2  15 -12   74.00    5.60
  -2 -15  12   65.40    3.90
   2  15 -11   50.90    3.30
  -2 -15  11   51.50    3.50
   2  15 -10   12.40    2.10
  -2 -15  10   11.90    2.20
   2  15  -9  125.20    7.40
  -2 -15   9  122.70    7.10
   2  15  -8   31.50    2.70
  -2 -15   8   24.60    2.20
   2  15  -7   53.30    4.30
  -2 -15   7   51.00    5.00
   2  15  -6   59.50    4.20
  -2 -15   6   62.30    4.00
   2  15  -5    3.60    1.90
  -2 -15   5    3.30    1.20
   2  15  -4    6.00    1.10
  -2 -15   4    5.60    1.20
   2  15  -3   23.40    1.90
  -2 -15   3   22.80    1.60
   2  15  -2   38.50    2.90
  -2 -15   2   40.50    2.30
   2  15  -1   13.30    2.00
  -2 -15   1   12.50    2.00
   2  15   0   46.90    4.70
  -2 -15   0   44.10    5.80
   2  15   1    8.10    2.60
  -2 -15  -1    9.10    3.40
   2  15   2   13.40    2.80
  -2 -15  -2   11.20    3.90
   2  15   3   -3.10    2.70
  -2 -15  -3   -1.40    3.50
  -2 -16  19    3.50    4.80
  -2 -16  18   18.00    5.30
  -2 -16  17    1.40    4.10
  -2 -16  16    9.80    2.00
  -2 -16  15   15.20    2.20
   2  16 -14    3.00    2.80
  -2 -16  14    1.90    2.00
   2  16 -13   62.40    4.80
  -2 -16  13   68.80    4.50
   2  16 -12    7.20    2.10
  -2 -16  12    3.30    2.00
   2  16 -11    2.30    1.80
  -2 -16  11    3.30    1.90
   2  16 -10   18.60    2.30
  -2 -16  10   16.90    2.40
   2  16  -9   14.70    2.40
  -2 -16   9   17.00    2.30
   2  16  -8    8.10    1.80
  -2 -16   8    6.60    2.50
   2  16  -7   30.00    3.00
  -2 -16   7   28.70    2.80
   2  16  -6    6.90    1.80
  -2 -16   6    6.90    1.50
   2  16  -5    3.30    2.10
  -2 -16   5    1.90    1.20
   2  16  -4   10.70    2.00
  -2 -16   4    6.80    1.20
   2  16  -3   42.70    3.30
  -2 -16   3   48.90    3.20
   2  16  -2   47.30    4.10
  -2 -16   2   49.60    2.80
   2  16  -1   -2.30    2.10
  -2 -16   1    3.10    2.90
   2  16   0    3.50    2.00
  -2 -16   0    5.30    3.40
   2  16   1    1.50    2.50
  -2 -16  -1    5.00    3.70
   2  16   2    1.70    2.90
  -2 -16  -2    6.20    4.00
  -2 -17  18   10.60    4.10
  -2 -17  17    5.60    4.20
  -2 -17  16    0.80    2.00
  -2 -17  15   13.50    2.60
  -2 -17  14    6.20    2.10
   2  17 -13    6.10    3.00
  -2 -17  13    7.50    2.50
   2  17 -12    9.50    2.00
  -2 -17  12   15.10    2.60
   2  17 -11   -0.20    1.50
  -2 -17  11    1.10    2.00
   2  17 -10    9.40    2.20
  -2 -17  10   10.20    2.50
   2  17  -9    3.00    2.10
  -2 -17   9    2.90    2.70
   2  17  -8    6.70    2.20
  -2 -17   8   10.40    2.30
   2  17  -7    2.90    2.00
  -2 -17   7    1.90    1.50
   2  17  -6   12.70    3.70
  -2 -17   6   10.40    1.90
   2  17  -5    0.10    2.60
  -2 -17   5    0.90    1.50
   2  17  -4   20.20    3.90
  -2 -17   4   26.20    2.30
   2  17  -3   31.00    3.40
  -2 -17   3   32.80    2.60
   2  17  -2    8.50    2.30
  -2 -17   2    7.50    4.00
   2  17  -1    9.80    2.70
  -2 -17   1   18.50    4.60
   2  17   0   10.90    2.80
  -2 -17   0   11.30    4.70
  -2 -18  17   20.10    4.40
  -2 -18  16   -3.00    2.60
  -2 -18  15   29.50    3.40
  -2 -18  14    4.10    2.70
   2  18 -13    2.50    3.20
  -2 -18  13    0.90    2.20
   2  18 -12   69.40    7.90
  -2 -18  12   58.50    5.40
   2  18 -11    7.00    3.90
  -2 -18  11    6.60    2.70
   2  18  -9  111.20   13.30
   2  18  -8   11.10    3.20
  -2 -18   8   20.70    2.30
   2  18  -7    9.00    4.80
  -2 -18   7   11.80    2.10
   2  18  -6   10.10    3.90
  -2 -18   6   14.70    2.20
  -2 -18   5   17.70    2.30
   2  18  -4   12.30    3.80
  -2 -18   4    5.90    1.80
   2  18  -3   17.90    4.50
  -2 -18   3   17.30    4.20
   2  18  -2   12.60    5.20
  -2 -18   2   24.20    5.30
  -2 -19  16    0.00    4.70
  -2 -19  15   -4.60    4.50
  -2 -19  14    8.10    5.10
  -2 -19  13   23.20    5.60
   2  19 -12   15.20    4.70
  -2 -19  12   19.60    5.00
   2  19 -11   20.00    5.10
   2  19 -10   24.30    5.10
   2  19  -9   -1.50    4.50
  -2 -19   9    5.60    2.30
   2  19  -8    1.70    3.90
  -2 -19   8    7.40    2.30
   2  19  -7    4.60    2.90
  -2 -19   7   -0.10    1.90
   2  19  -6   12.70    5.30
  -2 -19   6    3.30    2.20
   2  19  -5    7.20    4.90
  -2 -19   5   -0.40    4.00
   2  19  -4   30.10    7.80
  -2 -19   4   22.50    6.40
  -2 -20  13    8.80    4.90
   2  20 -12    6.60    4.50
   2  20 -11   23.40    5.70
   2  20 -10   67.80    9.60
  -2 -20  10   64.10    6.70
   2  20  -9    5.80    5.00
  -2 -20   9    4.50    2.60
   2  20  -8    7.40    3.90
  -2 -20   8    0.30    2.00
   3 -21   5   39.60    5.40
   3 -21   6    1.20    3.20
   3 -21   7   -3.00    2.50
   3 -21   8    1.10    2.80
   3 -21   9   32.80    5.40
   3 -21  10    0.70    2.90
   3 -21  11   17.20    6.30
   3 -21  12   23.80    7.30
   3 -20   2    3.70    2.30
   3 -20   3   47.00    5.30
   3 -20   4    1.10    2.40
   3 -20   5    3.10    4.70
   3 -20   6    2.20    2.70
   3 -20   7    3.60    2.60
   3 -20   8   11.90    3.80
   3 -20   9   16.00    4.60
   3 -20  10   18.30    5.10
   3 -20  11   38.60    6.30
   3 -20  12   -1.50    5.10
   3 -20  13    8.00    4.90
   3 -20  14    3.20    3.90
   3 -19  -1   -1.10    3.60
   3 -19   0   -2.20    2.60
   3 -19   1   31.90    3.50
   3 -19   2    1.10    2.20
   3 -19   3   24.20    3.70
   3 -19   4   -1.30    2.10
   3 -19   5   19.50    3.10
   3 -19   6   13.70    2.80
   3 -19   7    3.40    3.40
   3 -19   8   -2.10    3.00
   3 -19   9   18.90    4.30
   3 -19  10   48.70    5.20
   3 -19  11    8.90    2.80
   3 -19  12   20.70    3.50
   3 -19  13   48.60    4.70
   3 -19  14   24.00    3.40
   3 -19  15    2.40    4.10
   3 -18  -2    0.70    2.10
  -3  18   2   -5.30    3.30
   3 -18  -1   22.40    3.00
  -3  18   1   16.90    4.00
   3 -18   0   -3.20    2.80
  -3  18   0    1.40    1.90
   3 -18   1   83.30    6.50
  -3  18  -1   74.80    8.40
   3 -18   2    1.00    1.50
  -3  18  -2   -0.20    1.50
   3 -18   3   14.60    2.40
  -3  18  -3   16.10    1.50
   3 -18   4    7.80    2.20
   3 -18   5   21.90    2.50
   3 -18   6    7.80    2.20
   3 -18   7   25.40    3.10
   3 -18   8    9.50    2.40
  -3  18  -8    8.40    2.70
   3 -18   9   23.60    2.80
   3 -18  10    6.20    2.40
   3 -18  11   18.10    3.10
   3 -18  12    6.80    2.40
   3 -18  13    4.30    2.60
   3 -18  14   39.60    4.50
   3 -18  15   -0.80    2.40
   3 -18  16   -2.30    4.60
   3 -17  -4   -2.20    4.50
   3 -17  -3   10.20    5.40
   3 -17  -2    7.40    2.40
   3 -17  -1   -1.20    1.80
   3 -17   0   -2.30    1.60
  -3  17   0    4.50    2.00
   3 -17   1   10.80    2.30
  -3  17  -1   10.20    2.00
   3 -17   2    8.10    1.80
  -3  17  -2    6.60    1.40
   3 -17   3   51.80    3.20
  -3  17  -3   53.50    2.80
   3 -17   4   13.60    1.90
  -3  17  -4   10.40    2.90
   3 -17   5   50.10    3.10
  -3  17  -5   45.60    5.30
   3 -17   6    1.20    1.80
  -3  17  -6   -1.50    2.40
   3 -17   7    1.80    2.00
  -3  17  -7    5.30    2.50
   3 -17   8    2.20    1.70
  -3  17  -8    0.40    2.60
   3 -17   9   17.40    2.40
  -3  17  -9   17.90    3.40
   3 -17  10    4.50    1.90
  -3  17 -10    1.80    2.70
   3 -17  11   48.10    4.00
  -3  17 -11   42.10    6.00
   3 -17  12   98.50    7.80
   3 -17  13   61.10    5.10
   3 -17  14   12.10    2.70
   3 -17  15    0.00    1.70
   3 -17  16    1.90    3.00
   3 -17  17   14.40    5.70
   3 -16  -6   14.30    4.80
   3 -16  -5   23.30    5.80
   3 -16  -4   -1.80    3.80
   3 -16  -3   25.80    3.00
   3 -16  -2    0.50    1.70
   3 -16  -1   10.80    1.80
   3 -16   0    3.80    1.50
  -3  16   0    5.20    2.60
   3 -16   1   67.60    3.60
  -3  16  -1   54.30    7.50
   3 -16   2    7.70    1.20
  -3  16  -2    9.70    1.30
   3 -16   3   25.70    2.10
  -3  16  -3   24.50    1.60
   3 -16   4   57.70    2.70
  -3  16  -4   46.00    5.20
   3 -16   5   63.60    3.80
  -3  16  -5   68.30    7.00
   3 -16   6    2.90    1.70
  -3  16  -6    3.00    2.00
   3 -16   7   76.60    7.10
  -3  16  -7   72.60    6.50
   3 -16   8   12.50    2.10
  -3  16  -8   10.30    1.90
   3 -16   9   20.80    2.70
  -3  16  -9   14.20    2.80
   3 -16  10   24.40    2.60
  -3  16 -10   24.50    4.50
   3 -16  11   21.10    2.60
  -3  16 -11   19.70    3.30
   3 -16  12   32.50    3.20
  -3  16 -12   29.70    4.60
   3 -16  13   68.70    4.90
  -3  16 -13   46.30    9.90
   3 -16  14   67.30    5.30
   3 -16  15    9.20    2.30
   3 -16  16   -1.10    4.20
   3 -16  17   17.60    4.90
   3 -16  18   13.40    4.40
   3 -15  -7    2.00    4.00
   3 -15  -6    1.90    3.70
   3 -15  -5   29.80    5.60
   3 -15  -4    6.20    3.60
   3 -15  -3   41.90    3.20
   3 -15  -2   17.40    1.80
  -3  15   2   15.60    4.40
   3 -15  -1    4.80    1.30
  -3  15   1    6.30    2.50
   3 -15   0    0.80    1.10
  -3  15   0    3.00    2.10
   3 -15   1    4.10    1.30
  -3  15  -1    5.40    2.20
   3 -15   2   13.60    1.60
  -3  15  -2   11.70    2.50
   3 -15   3  194.10    8.60
  -3  15  -3  198.00    8.60
   3 -15   4    2.10    1.70
  -3  15  -4    2.50    2.10
   3 -15   5   37.90    2.30
  -3  15  -5   34.10    4.40
   3 -15   6    5.20    2.60
  -3  15  -6    7.80    2.50
   3 -15   7   14.90    1.90
  -3  15  -7   22.50    4.20
   3 -15   8   14.20    1.90
  -3  15  -8   11.10    2.60
   3 -15   9    3.20    1.50
  -3  15  -9   -2.80    2.10
   3 -15  10   27.80    2.70
  -3  15 -10   25.00    3.80
   3 -15  11  104.80    6.40
  -3  15 -11  103.10    7.70
   3 -15  12    6.50    1.80
  -3  15 -12    6.60    3.20
   3 -15  13  105.10    5.70
  -3  15 -13  106.10   11.30
   3 -15  14   -0.70    1.80
   3 -15  15    3.50    1.80
   3 -15  16   32.00    5.50
   3 -15  17    7.80    3.90
   3 -15  18   -0.10    4.00
   3 -14  -8    2.70    4.60
   3 -14  -7    5.40    4.00
   3 -14  -6    2.50    2.30
   3 -14  -5    8.10    2.30
   3 -14  -4   32.70    4.00
  -3  14   4   32.60    5.30
   3 -14  -3  269.70   14.10
  -3  14   3  249.10   25.90
   3 -14  -2   12.80    1.40
  -3  14   2   17.80    3.10
   3 -14  -1    0.70    1.10
  -3  14   1    0.40    2.10
   3 -14   0    0.00    0.90
  -3  14   0    2.50    2.10
   3 -14   1    7.50    1.30
  -3  14  -1   16.60    2.70
   3 -14   2    7.90    1.30
  -3  14  -2   11.30    2.10
   3 -14   3  177.70    6.40
  -3  14  -3  171.10    6.90
   3 -14   4   91.00    4.70
  -3  14  -4   87.80    6.20
   3 -14   5   98.80    5.60
  -3  14  -5  106.30    6.80
   3 -14   6   12.30    1.70
  -3  14  -6   17.10    2.50
   3 -14   7   22.60    2.00
  -3  14  -7   23.80    3.50
   3 -14   8    1.00    1.40
  -3  14  -8    1.70    2.00
   3 -14   9  109.10    5.40
  -3  14  -9  115.90    6.80
   3 -14  10   30.40    2.30
  -3  14 -10   25.00    3.00
   3 -14  11   53.10    2.80
  -3  14 -11   52.80    5.30
   3 -14  12  100.70    5.50
  -3  14 -12  106.00    7.90
   3 -14  13    2.50    0.80
  -3  14 -13    0.90    2.70
   3 -14  14   42.00    2.20
  -3  14 -14   54.20    6.50
   3 -14  15   56.00    2.90
   3 -14  16    1.40    2.20
   3 -14  17   42.50    5.90
   3 -14  18    9.90    5.00
   3 -13  -9    2.80    3.30
   3 -13  -8    0.60    2.00
   3 -13  -7    2.50    2.10
   3 -13  -6    7.40    2.30
   3 -13  -5   39.70    3.80
  -3  13   5   30.50    4.60
   3 -13  -4    3.00    1.30
  -3  13   4    4.50    2.40
   3 -13  -3   17.50    1.70
  -3  13   3   18.70    2.90
   3 -13  -2    2.80    1.10
  -3  13   2    4.20    2.20
   3 -13  -1  111.70    4.30
  -3  13   1  108.70    9.40
   3 -13   0    6.90    1.20
  -3  13   0    3.90    2.00
   3 -13   1    0.40    0.80
  -3  13  -1    5.30    2.10
   3 -13   2    0.30    1.10
  -3  13  -2    5.10    2.10
   3 -13   3  489.40   18.70
  -3  13  -3  477.20   26.80
   3 -13   4   18.80    1.40
  -3  13  -4   22.60    2.90
   3 -13   5   14.70    1.50
  -3  13  -5   17.20    2.90
   3 -13   6   31.60    2.10
  -3  13  -6   35.00    3.30
   3 -13   7  182.90    8.10
  -3  13  -7  174.70   10.50
   3 -13   8   39.70    2.30
  -3  13  -8   41.00    4.00
   3 -13   9   71.40    3.40
  -3  13  -9   69.40    5.40
   3 -13  10    1.30    2.50
  -3  13 -10    1.00    1.50
   3 -13  11   17.50    1.70
  -3  13 -11   17.30    2.90
   3 -13  12   14.90    1.20
  -3  13 -12   19.40    3.10
   3 -13  13   15.40    1.40
  -3  13 -13   18.00    3.30
   3 -13  14    5.80    1.00
  -3  13 -14    7.00    2.80
   3 -13  15   17.80    1.60
  -3  13 -15   17.30    4.40
   3 -13  16  101.90    5.70
   3 -13  17    3.60    3.80
   3 -13  18   14.90    3.80
   3 -12 -10    3.70    2.50
   3 -12  -9   24.00    3.90
   3 -12  -8    7.80    2.60
  -3  12   8    5.90    1.80
   3 -12  -7   18.60    2.70
  -3  12   7   22.10    3.20
   3 -12  -6   -0.10    1.80
   3 -12  -5   16.50    1.90
   3 -12  -4   22.10    1.90
  -3  12   4   21.80    2.80
   3 -12  -3  622.30   24.40
  -3  12   3  641.60   55.40
   3 -12  -2   12.30    1.30
  -3  12   2   10.50    1.80
   3 -12  -1  338.90   10.30
  -3  12   1  340.50   20.50
   3 -12   0   34.50    1.80
  -3  12   0   32.00    3.30
   3 -12   1   46.50    1.90
  -3  12  -1   46.20    3.90
   3 -12   2   38.20    1.60
  -3  12  -2   45.10    3.40
   3 -12   3  175.70    6.30
  -3  12  -3  181.50    9.10
   3 -12   4    4.40    1.10
  -3  12  -4    7.80    1.70
   3 -12   5   24.90    1.60
  -3  12  -5   24.70    2.60
   3 -12   6   26.70    2.10
  -3  12  -6   24.50    3.10
   3 -12   7   38.30    2.10
  -3  12  -7   36.00    3.10
   3 -12   8   27.20    1.60
  -3  12  -8   28.70    3.00
   3 -12   9  449.70   14.40
  -3  12  -9  462.40   32.10
   3 -12  10    1.80    0.60
  -3  12 -10    4.20    2.10
   3 -12  11   29.20    1.40
  -3  12 -11   27.60    3.00
   3 -12  12  111.30    4.00
  -3  12 -12  119.60   11.90
   3 -12  13   92.80    3.30
  -3  12 -13   92.80    7.20
   3 -12  14  133.40    5.30
  -3  12 -14  126.40    8.70
   3 -12  15    4.80    1.10
  -3  12 -15   10.60    4.10
   3 -12  16   51.70    3.00
   3 -12  17    2.00    2.10
   3 -12  18    0.70    3.60
   3 -12  19    4.90    3.30
   3 -11 -11    5.30    2.30
   3 -11 -10   16.20    3.20
   3 -11  -9    8.40    2.50
  -3  11   9    5.80    1.50
   3 -11  -8   -2.10    1.70
  -3  11   8    0.70    1.30
   3 -11  -7   17.60    2.30
  -3  11   7   18.60    1.90
   3 -11  -6   10.10    2.00
  -3  11   6    9.80    1.80
   3 -11  -5    8.30    1.60
  -3  11   5    6.90    2.10
   3 -11  -4   11.10    1.20
   3 -11  -3  108.80    4.00
  -3  11   3  117.50    6.80
   3 -11  -2    5.20    1.00
  -3  11   2    7.30    1.90
   3 -11  -1   96.60    3.10
  -3  11   1  102.80    6.20
   3 -11   0   10.20    1.10
  -3  11   0   10.30    1.90
   3 -11   1  155.30    4.30
  -3  11  -1  163.90    8.90
   3 -11   2   22.40    1.80
  -3  11  -2   20.20    2.50
   3 -11   3  244.80    8.30
  -3  11  -3  250.80   13.20
   3 -11   4   40.80    2.10
  -3  11  -4   41.40    3.20
   3 -11   5   42.00    1.80
  -3  11  -5   43.60    2.80
   3 -11   6  100.80    3.70
  -3  11  -6  102.10    6.10
   3 -11   7   88.10    3.60
  -3  11  -7   94.10    6.40
   3 -11   8  131.20    6.80
  -3  11  -8  124.40    8.10
   3 -11   9   12.80    0.90
  -3  11  -9   15.70    2.30
   3 -11  10   42.80    1.60
  -3  11 -10   44.50    3.90
   3 -11  11   52.60    2.00
  -3  11 -11   50.50    4.50
   3 -11  12    2.40    0.70
  -3  11 -12    4.90    2.30
   3 -11  13    7.40    1.10
  -3  11 -13    8.70    2.50
   3 -11  14   95.40    4.10
  -3  11 -14   90.40    7.90
   3 -11  15   75.20    2.80
   3 -11  16   29.70    2.00
   3 -11  17    4.30    2.30
   3 -11  18    1.20    2.50
   3 -11  19    3.00    4.80
   3 -10 -12   29.00    4.10
   3 -10 -11    9.20    2.30
   3 -10 -10   16.80    3.00
  -3  10  10   11.70    2.60
   3 -10  -9    4.30    1.50
  -3  10   9    7.60    1.80
   3 -10  -8    2.10    1.70
  -3  10   8    3.90    1.20
   3 -10  -7   61.30    3.40
  -3  10   7   58.30    4.00
   3 -10  -6   14.70    1.70
  -3  10   6    9.90    1.50
   3 -10  -5   76.40    4.00
  -3  10   5   73.80    4.00
   3 -10  -4   11.90    1.20
  -3  10   4   12.80    1.80
   3 -10  -3   54.30    2.20
   3 -10  -2    4.40    0.90
  -3  10   2    7.20    1.70
   3 -10  -1   17.20    1.30
  -3  10   1   21.50    2.30
   3 -10   0   40.20    1.70
  -3  10   0   48.00    3.20
   3 -10   1   80.40    2.60
  -3  10  -1   91.20    5.60
   3 -10   2   15.80    1.00
  -3  10  -2   21.00    1.90
   3 -10   3  186.50    6.00
  -3  10  -3  180.30    9.30
   3 -10   4   18.10    1.40
  -3  10  -4   20.50    2.00
   3 -10   5  432.90   13.50
  -3  10  -5  442.40   21.90
   3 -10   6   74.30    3.10
  -3  10  -6   77.30    4.60
   3 -10   7   50.70    2.30
  -3  10  -7   48.20    3.50
   3 -10   8   22.60    1.00
  -3  10  -8   18.40    2.50
   3 -10   9   78.20    2.50
  -3  10  -9   82.10    5.00
   3 -10  10   63.10    2.20
  -3  10 -10   65.30    5.00
   3 -10  11   51.10    2.00
  -3  10 -11   52.10    4.60
   3 -10  12    1.40    0.70
  -3  10 -12   -1.20    2.00
   3 -10  13   50.00    2.20
  -3  10 -13   60.00    5.30
   3 -10  14   61.80    2.40
   3 -10  15    1.80    0.80
   3 -10  16   24.80    2.70
   3 -10  17    7.20    2.50
   3 -10  18   66.00    5.40
   3 -10  19    8.40    4.60
   3  -9 -13   23.20    3.50
   3  -9 -12    2.50    2.00
  -3   9  12    3.90    2.00
   3  -9 -11    7.00    1.80
  -3   9  11    3.30    2.70
   3  -9 -10   13.60    2.40
  -3   9  10   14.80    1.90
   3  -9  -9   10.80    1.60
  -3   9   9   12.00    1.90
   3  -9  -8    7.20    1.70
  -3   9   8    8.60    1.60
   3  -9  -7   18.50    1.90
  -3   9   7   24.20    2.00
   3  -9  -6   39.20    2.30
  -3   9   6   35.40    2.50
   3  -9  -5    6.70    1.10
  -3   9   5    8.10    1.10
   3  -9  -4   19.50    1.30
  -3   9   4   22.40    1.90
   3  -9  -3   87.30    2.60
  -3   9   3   96.00    5.10
   3  -9  -2   39.20    1.60
  -3   9   2   34.80    2.90
   3  -9  -1  557.40   13.40
  -3   9   1  549.80   28.40
   3  -9   0   10.30    1.10
  -3   9   0    8.40    1.70
   3  -9   1  223.00    8.40
  -3   9  -1  224.00   11.70
   3  -9   2  113.50    3.20
  -3   9  -2  108.60    5.60
   3  -9   3   65.40    2.50
  -3   9  -3   64.00    2.50
   3  -9   4    6.20    0.90
  -3   9  -4    7.10    1.40
   3  -9   5   33.10    1.80
  -3   9  -5   38.90    2.80
   3  -9   6  188.40    6.30
  -3   9  -6  192.20    9.30
   3  -9   7   39.50    1.40
  -3   9  -7   41.30    3.00
   3  -9   8   22.10    1.10
  -3   9  -8   23.90    2.00
   3  -9   9  125.70    3.70
  -3   9  -9  125.90    7.20
   3  -9  10   19.20    1.10
  -3   9 -10   21.40    2.90
   3  -9  11  177.50    4.70
  -3   9 -11  173.90   10.90
   3  -9  12   -0.20    0.80
  -3   9 -12   -0.60    1.60
   3  -9  13   17.20    1.30
   3  -9  14   21.20    1.40
   3  -9  15   63.80    1.90
   3  -9  16   20.00    3.30
   3  -9  17    0.70    3.90
   3  -9  18   22.40    5.20
   3  -9  19   27.80    5.80
   3  -8 -14    5.20    4.20
   3  -8 -13   15.30    2.80
  -3   8  13   11.40    3.10
   3  -8 -12    2.10    2.00
  -3   8  12   -0.30    2.20
   3  -8 -11   66.10    4.60
  -3   8  11   63.90    5.20
   3  -8 -10   25.50    3.80
  -3   8  10   25.00    2.70
   3  -8  -9   31.10    2.80
  -3   8   9   31.00    2.80
   3  -8  -8   12.50    1.90
  -3   8   8   13.10    1.50
   3  -8  -7    1.60    1.10
  -3   8   7    1.80    1.00
   3  -8  -6    6.60    1.40
  -3   8   6    5.00    1.00
   3  -8  -5   12.80    1.00
  -3   8   5   10.10    1.20
   3  -8  -4   63.20    2.20
  -3   8   4   68.00    3.00
   3  -8  -3   43.90    1.60
  -3   8   3   39.00    2.80
   3  -8  -2   36.80    1.50
  -3   8   2   34.40    1.80
   3  -8  -1  794.60   20.20
  -3   8   1  812.60   49.20
   3  -8   0   18.00    1.30
  -3   8   0   20.00    2.00
   3  -8   1   21.50    1.40
  -3   8  -1   25.40    2.20
   3  -8   2   27.80    1.50
  -3   8  -2   30.30    2.30
   3  -8   3   99.20    3.60
  -3   8  -3  102.70    4.00
   3  -8   4    0.70    0.90
  -3   8  -4    4.90    1.30
   3  -8   5  157.50    5.40
  -3   8  -5  166.50    9.00
   3  -8   6   16.50    0.80
  -3   8  -6   18.00    1.80
   3  -8   7  319.80    8.80
  -3   8  -7  305.80   14.80
   3  -8   8   41.00    1.50
  -3   8  -8   42.30    3.00
   3  -8   9  281.30    8.30
  -3   8  -9  280.30   15.70
   3  -8  10  115.80    3.20
  -3   8 -10  106.30    7.40
   3  -8  11   13.60    1.10
  -3   8 -11   10.70    2.30
   3  -8  12   20.60    1.20
   3  -8  13    0.60    0.70
   3  -8  14    2.60    0.50
   3  -8  15   -1.00    2.10
   3  -8  16   36.60    4.30
   3  -8  17   29.30    5.10
   3  -8  18   51.40    7.20
   3  -7 -15   14.60    6.00
   3  -7 -14    4.30    2.00
  -3   7  14    9.30    3.40
   3  -7 -13    4.70    1.80
  -3   7  13   10.10    3.20
   3  -7 -12    0.80    1.50
  -3   7  12    0.60    1.60
   3  -7 -11    3.60    1.50
  -3   7  11    3.80    1.70
   3  -7 -10   57.70    3.50
  -3   7  10   61.50    4.10
   3  -7  -9    8.30    1.30
  -3   7   9    5.90    1.30
   3  -7  -8   -0.40    1.10
  -3   7   8   -0.50    0.90
   3  -7  -7  129.90    4.80
  -3   7   7  128.20    5.80
   3  -7  -6   17.70    1.70
  -3   7   6   21.70    1.60
   3  -7  -5   35.00    1.50
  -3   7   5   39.80    2.10
   3  -7  -4   73.00    2.20
  -3   7   4   75.10    3.40
   3  -7  -3 2957.40   68.40
  -3   7   3 3030.10  108.30
   3  -7  -2   29.00    1.30
  -3   7   2   27.20    2.00
   3  -7  -1  347.70    9.30
  -3   7   1  374.20   24.80
   3  -7   0   11.70    0.90
  -3   7   0   11.80    1.50
   3  -7   1  137.90    3.90
  -3   7  -1  142.60    8.90
   3  -7   2   20.50    1.50
  -3   7  -2   23.30    2.30
   3  -7   3  521.30   17.30
  -3   7  -3  517.20   19.20
   3  -7   4   -0.90    1.20
  -3   7  -4    1.90    1.40
   3  -7   5 1319.50   36.00
  -3   7  -5 1288.50   65.20
   3  -7   6   76.20    2.70
  -3   7  -6   64.90    4.50
   3  -7   7   83.80    2.40
  -3   7  -7   86.60    4.90
   3  -7   8   15.10    1.30
  -3   7  -8   16.30    2.30
   3  -7   9  112.20    4.20
  -3   7  -9  127.60    6.20
   3  -7  10   38.30    1.60
  -3   7 -10   40.10    3.60
   3  -7  11  190.70    5.40
   3  -7  12   49.90    2.10
   3  -7  13   35.20    1.30
   3  -7  14   22.70    2.70
   3  -7  15   50.70    4.40
   3  -7  16   10.20    2.70
   3  -7  17    4.90    4.00
   3  -7  18   54.00    6.90
   3  -6 -16    7.40    4.30
   3  -6 -15    2.60    2.00
  -3   6  15    4.00    3.00
   3  -6 -14    5.90    1.90
  -3   6  14    9.60    3.40
   3  -6 -13    6.90    1.50
  -3   6  13    9.60    2.00
   3  -6 -12    0.00    1.20
  -3   6  12   -0.30    1.30
   3  -6 -11   43.60    2.90
  -3   6  11   38.00    2.90
   3  -6 -10  132.50    6.50
  -3   6  10  122.20    7.10
   3  -6  -9   71.00    3.50
  -3   6   9   88.90    6.00
   3  -6  -8   44.40    2.00
  -3   6   8   44.40    2.90
   3  -6  -7   32.90    2.10
  -3   6   7   39.60    2.10
   3  -6  -6    6.00    1.10
  -3   6   6    8.10    1.10
   3  -6  -5   37.00    1.80
  -3   6   5   41.40    2.10
   3  -6  -4   47.60    1.60
  -3   6   4   45.90    2.20
   3  -6  -3    2.90    0.80
  -3   6   3    3.50    0.90
   3  -6  -2   24.60    1.20
  -3   6   2   24.60    2.00
   3  -6  -1  300.10    8.30
  -3   6   1  308.40   13.20
   3  -6   0   73.00    2.60
  -3   6   0   74.50    4.90
   3  -6   1 1186.20   32.60
  -3   6  -1 1161.40   67.40
   3  -6   2   22.20    1.20
  -3   6  -2   18.90    0.90
   3  -6   3  355.60   15.40
  -3   6  -3  352.90   15.60
   3  -6   4   23.00    1.20
  -3   6  -4   26.20    2.10
   3  -6   5   20.60    1.10
  -3   6  -5   19.10    1.90
   3  -6   6    1.90    0.80
  -3   6  -6    0.50    1.20
   3  -6   7  153.20    4.90
  -3   6  -7  153.50    8.40
   3  -6   8  128.80    4.40
  -3   6  -8  133.10    7.00
   3  -6   9  702.70   20.30
   3  -6  10   32.60    2.00
   3  -6  11  228.30    6.60
   3  -6  12   79.30    2.40
   3  -6  13    0.50    0.40
   3  -6  14   26.40    2.60
   3  -6  15   52.90    4.00
   3  -6  16   36.10    4.70
   3  -6  17    9.70    4.80
   3  -6  18    7.10    4.30
   3  -5 -16    9.20    5.30
  -3   5  16    1.00    3.60
   3  -5 -15    9.10    1.90
  -3   5  15    6.60    3.20
   3  -5 -14    1.00    1.60
  -3   5  14    6.90    2.70
   3  -5 -13    1.60    1.40
  -3   5  13    3.20    1.90
   3  -5 -12    0.50    1.10
  -3   5  12    2.70    1.40
   3  -5 -11  392.70   18.30
  -3   5  11  383.80   19.60
   3  -5 -10  199.40    7.90
  -3   5  10  199.70   11.30
   3  -5  -9   33.20    2.00
  -3   5   9   30.50    2.00
   3  -5  -8    5.40    1.00
  -3   5   8    4.90    1.20
   3  -5  -7   36.80    1.80
  -3   5   7   36.50    1.70
   3  -5  -6   16.10    1.40
  -3   5   6   15.50    1.20
   3  -5  -5   16.90    1.20
  -3   5   5   16.70    1.20
   3  -5  -4   44.90    1.60
  -3   5   4   42.60    2.00
   3  -5  -3 2857.50   78.50
  -3   5   3 2910.70  108.70
   3  -5  -2  217.60    5.60
  -3   5   2  214.00    8.40
   3  -5  -1 1905.50   54.30
  -3   5   1 1922.10   77.50
   3  -5   0   16.10    1.10
  -3   5   0   17.60    1.50
   3  -5   1   49.00    2.90
  -3   5  -1   46.50    3.40
   3  -5   2    9.00    1.30
  -3   5  -2    8.40    0.70
   3  -5   3   40.70    1.50
  -3   5  -3   40.70    1.80
   3  -5   4   63.00    2.20
  -3   5  -4   61.60    3.60
   3  -5   5  470.70   16.10
  -3   5  -5  452.80   22.60
   3  -5   6   42.20    2.00
  -3   5  -6   46.70    3.10
   3  -5   7   66.30    2.80
  -3   5  -7   69.10    4.00
   3  -5   8   66.30    3.30
   3  -5   9  332.80   10.40
   3  -5  10  100.50    3.10
   3  -5  11   98.00    3.50
   3  -5  12    0.20    0.50
   3  -5  13    4.20    0.40
   3  -5  14   60.00    3.70
   3  -5  15   38.70    3.20
   3  -5  16    6.20    3.20
   3  -5  17    3.70    4.00
   3  -5  18   11.10    4.60
   3  -4 -17   11.20    3.80
  -3   4  17    3.90    3.80
   3  -4 -16    3.80    4.30
  -3   4  16    2.80    3.90
   3  -4 -15   -0.40    1.30
  -3   4  15   -2.00    2.70
   3  -4 -14    3.00    1.40
  -3   4  14    4.60    2.40
   3  -4 -13    4.40    1.20
  -3   4  13    8.00    1.70
   3  -4 -12   56.90    3.20
  -3   4  12   56.20    4.00
   3  -4 -11   16.40    1.50
  -3   4  11   19.90    1.70
   3  -4 -10  231.30    8.50
  -3   4  10  225.70   10.80
   3  -4  -9   15.20    1.30
  -3   4   9   18.10    1.60
   3  -4  -8   64.40    2.40
  -3   4   8   58.80    2.90
   3  -4  -7   34.30    1.70
  -3   4   7   35.40    1.70
   3  -4  -6   95.80    3.10
  -3   4   6  104.00    3.90
   3  -4  -5  355.00   11.80
  -3   4   5  345.40   13.40
   3  -4  -4   30.50    1.20
  -3   4   4   32.80    1.60
   3  -4  -3  467.60   13.00
  -3   4   3  479.60   19.30
   3  -4  -2   24.10    1.10
  -3   4   2   28.90    1.40
   3  -4  -1   72.20    2.60
  -3   4   1   74.70    3.30
   3  -4   0   52.70    2.70
  -3   4   0   51.50    3.00
   3  -4   1 1502.80   70.90
  -3   4  -1 1522.00   82.10
   3  -4   2    2.00    0.60
  -3   4  -2    2.70    0.80
   3  -4   3  704.40   22.80
  -3   4  -3  694.40   35.00
   3  -4   4   56.70    2.00
  -3   4  -4   57.60    3.20
   3  -4   5  112.90    4.30
  -3   4  -5  116.40    5.60
   3  -4   6  103.40    3.80
   3  -4   7  120.40    4.40
   3  -4   8   53.40    2.40
   3  -4   9  270.80    6.90
   3  -4  10    5.80    0.70
   3  -4  11  130.50    4.10
   3  -4  12    4.80    0.80
   3  -4  13   72.10    2.50
   3  -4  14   67.20    4.60
   3  -4  15   73.90    5.10
   3  -4  16   11.50    3.70
   3  -4  17    6.40    4.60
   3  -4  18    3.70    4.50
   3  -3 -17    0.00    2.40
  -3   3  17    3.30    2.70
   3  -3 -16    8.10    4.10
  -3   3  16    9.90    2.90
   3  -3 -15    4.40    1.10
  -3   3  15    3.20    2.70
   3  -3 -14   26.30    2.00
  -3   3  14   21.50    2.20
   3  -3 -13   52.10    3.10
  -3   3  13   49.60    3.80
   3  -3 -12   21.40    1.50
  -3   3  12   19.20    1.70
   3  -3 -11   19.10    1.40
  -3   3  11   23.20    2.00
   3  -3 -10    2.90    0.90
  -3   3  10    3.10    1.20
   3  -3  -9   48.80    2.20
  -3   3   9   48.20    2.50
   3  -3  -8   15.50    1.30
  -3   3   8   18.30    1.50
   3  -3  -7   15.20    1.10
  -3   3   7   17.20    1.30
   3  -3  -6   87.60    3.10
  -3   3   6   89.00    3.40
   3  -3  -5  202.10    6.90
  -3   3   5  201.30    8.00
   3  -3  -4   35.20    1.30
  -3   3   4   36.50    1.80
   3  -3  -3  476.90   15.00
  -3   3   3  483.60   19.60
   3  -3  -2  252.90    8.40
  -3   3   2  262.60    9.90
   3  -3   2   25.90    1.10
  -3   3  -2   24.10    1.20
   3  -3   3   71.60    2.50
  -3   3  -3   72.70    3.80
   3  -3   4   50.20    2.00
  -3   3  -4   55.90    3.20
   3  -3   5  410.90   13.10
   3  -3   6   41.10    2.00
   3  -3   7  366.90    9.20
   3  -3   8   64.70    2.10
   3  -3   9 1075.90   27.70
   3  -3  10  136.90    4.40
   3  -3  11   71.30    2.40
   3  -3  12   17.10    1.10
   3  -3  13    2.70    0.70
   3  -3  14    3.10    2.10
   3  -3  15    1.50    2.30
   3  -3  16   12.00    4.40
   3  -3  17   29.50    6.60
   3  -2 -18   51.80    5.90
  -3   2  18   58.50    8.80
   3  -2 -17    7.00    4.00
  -3   2  17    6.30    2.60
   3  -2 -16   20.90    4.10
  -3   2  16   16.20    2.80
   3  -2 -15    1.30    2.20
  -3   2  15    5.40    2.20
   3  -2 -14   21.40    1.60
  -3   2  14   20.50    2.30
   3  -2 -13   23.70    1.70
  -3   2  13   28.90    2.30
   3  -2 -12    8.20    1.10
  -3   2  12    7.20    1.30
   3  -2 -11  148.00    4.80
  -3   2  11  153.90    7.90
   3  -2 -10   21.90    1.40
  -3   2  10   21.40    1.70
   3  -2  -9  136.00    4.50
  -3   2   9  137.00    5.70
   3  -2  -8  211.70    7.20
  -3   2   8  216.80    7.60
   3  -2  -7   72.20    2.90
  -3   2   7   78.30    3.30
   3  -2  -6   36.40    1.70
  -3   2   6   35.60    1.90
   3  -2  -5  456.70   16.90
  -3   2   5  445.60   18.10
   3  -2  -4    2.70    0.90
  -3   2   4    2.80    0.60
   3  -2  -3   77.60    2.70
  -3   2   3   82.50    3.20
   3  -2   2   34.20    1.50
  -3   2  -2   32.20    1.50
   3  -2   3   91.20    3.50
   3  -2   4   20.40    1.10
   3  -2   5  101.20    3.10
   3  -2   6   31.90    1.30
   3  -2   7  764.80   19.60
   3  -2   8   26.00    1.20
   3  -2   9    4.40    0.80
   3  -2  10   36.70    1.50
   3  -2  11   18.10    1.20
   3  -2  12  143.70    5.00
   3  -2  13   24.30    1.50
   3  -2  14   39.20    1.80
   3  -2  15   11.40    2.70
   3  -2  16    5.30    3.50
   3  -2  17   16.50    5.10
   3  -1 -18   -3.70    3.70
  -3   1  18    0.60    4.30
   3  -1 -17    5.20    3.60
  -3   1  17    2.40    2.20
   3  -1 -16   30.00    4.80
  -3   1  16   27.50    2.50
   3  -1 -15   19.20    3.40
  -3   1  15   12.10    1.90
   3  -1 -14   13.30    3.00
  -3   1  14    9.40    2.80
   3  -1 -13    4.20    0.60
  -3   1  13    5.00    2.60
   3  -1 -12   43.40    1.90
  -3   1  12   45.90    4.30
   3  -1 -11   45.60    1.70
  -3   1  11   55.60    4.70
   3  -1 -10   17.50    1.10
  -3   1  10   17.20    2.30
   3  -1  -9  104.20    3.40
  -3   1   9  123.20    7.20
   3  -1  -8  347.70   10.60
  -3   1   8  373.20   18.90
   3  -1  -7  587.20   19.20
  -3   1   7  624.80   30.60
   3  -1  -6   14.50    1.50
  -3   1   6   17.10    1.70
   3  -1  -5   39.80    2.40
  -3   1   5   39.20    1.70
   3  -1  -4   60.50    3.50
  -3   1   4   62.10    2.80
   3  -1   2   33.70    1.50
   3  -1   3  618.60   18.10
   3  -1   4    2.60    0.80
   3  -1   5  133.30    4.50
   3  -1   6   18.50    1.20
  -3   1  -6   17.20    2.00
   3  -1   7   62.30    2.30
  -3   1  -7   57.70    3.50
   3  -1   8    7.20    1.00
  -3   1  -8    6.90    1.60
   3  -1   9  349.90   10.10
  -3   1  -9  345.80   17.30
   3  -1  10   62.00    2.10
  -3   1 -10   65.40    5.50
   3  -1  11  201.10    6.70
   3  -1  12   15.50    1.90
   3  -1  13   46.20    2.30
   3  -1  14    2.10    0.90
   3  -1  15    3.50    3.30
   3  -1  16    3.20    3.20
   3   0 -19    1.30    4.30
  -3   0  19   -4.10    4.00
   3   0 -18   34.90    6.10
  -3   0  18   41.90    5.40
   3   0 -17   18.80    4.70
  -3   0  17   13.90    3.60
   3   0 -16  101.10    9.90
  -3   0  16   98.50    6.20
   3   0 -15   36.70    4.40
  -3   0  15   43.90    3.10
   3   0 -14   23.60    3.30
  -3   0  14   24.60    2.30
   3   0 -13   40.80    3.20
  -3   0  13   41.00    2.50
   3   0 -12    4.70    1.90
  -3   0  12    2.30    1.20
   3   0 -11  125.80    7.70
  -3   0  11  140.00    8.40
   3   0 -10   66.90    4.10
  -3   0  10   79.30    5.40
   3   0  -9 1373.40   55.20
  -3   0   9 1382.10   61.90
   3   0  -8  243.10    6.80
  -3   0   8  252.30   11.40
   3   0  -7   90.90    4.10
  -3   0   7   93.80    5.30
   3   0  -6   56.00    2.60
  -3   0   6   59.70    3.10
   3   0  -5   42.80    2.60
  -3   0   5   46.60    2.50
   3   0  -4   12.70    1.20
  -3   0   4   12.70    1.00
   3   0   1  228.70    6.40
  -3   0  -1  228.90   12.10
   3   0   2   13.60    0.70
  -3   0  -2   14.50    1.20
   3   0   3 1369.00   43.50
  -3   0  -3 1379.70   70.50
   3   0   4   19.40    1.20
  -3   0  -4   19.30    1.70
   3   0   5  346.30   10.60
  -3   0  -5  354.80   17.80
   3   0   6  162.20    5.80
  -3   0  -6  162.70    7.80
   3   0   7  107.00    3.50
  -3   0  -7  102.60    5.40
   3   0   8    5.70    1.00
  -3   0  -8    6.40    1.20
   3   0   9  213.50    7.00
  -3   0  -9  223.00    9.80
   3   0  10  129.70    5.20
  -3   0 -10  117.50    6.10
   3   0  11   20.40    1.50
  -3   0 -11   20.90    3.10
   3   0  12  138.40    5.70
  -3   0 -12  130.50    9.60
   3   0  13   30.60    1.90
   3   0  14    0.20    1.00
   3   0  15    8.90    3.70
   3   0  16    8.30    4.00
   3   1 -19    5.60    4.70
  -3  -1  19   -0.40    3.40
   3   1 -18   14.60    4.90
  -3  -1  18    1.30    3.40
   3   1 -17    1.00    3.30
  -3  -1  17    6.20    2.90
   3   1 -16   96.90    8.80
  -3  -1  16   95.80    6.30
   3   1 -15   82.20    6.40
  -3  -1  15   92.30    5.20
   3   1 -14    5.50    2.20
  -3  -1  14   10.30    1.60
   3   1 -13   18.10    2.70
  -3  -1  13   19.00    1.90
   3   1 -12    9.80    2.00
  -3  -1  12   12.70    1.40
   3   1 -11    8.50    1.90
  -3  -1  11    4.40    1.00
   3   1 -10   34.70    2.40
  -3  -1  10   33.20    2.10
   3   1  -9  762.30   20.90
  -3  -1   9  768.40   24.80
   3   1  -8  718.00   32.50
  -3  -1   8  760.50   25.70
   3   1  -7  112.10    5.40
  -3  -1   7  118.60    5.10
   3   1  -6   46.70    2.60
  -3  -1   6   44.40    2.10
   3   1  -5   53.80    2.90
  -3  -1   5   52.50    2.30
   3   1  -4   96.10    3.40
  -3  -1   4  100.40    3.70
   3   1   0   37.30    0.90
  -3  -1   0   37.90    1.30
   3   1   1   15.30    0.70
  -3  -1  -1   14.80    0.90
   3   1   2   54.90    1.70
  -3  -1  -2   54.40    2.20
   3   1   3   18.30    1.20
  -3  -1  -3   20.30    1.20
   3   1   4   75.70    2.60
  -3  -1  -4   72.70    3.30
   3   1   5   41.90    1.90
  -3  -1  -5   41.80    1.90
   3   1   6    2.80    0.70
  -3  -1  -6    4.70    1.00
   3   1   7   59.00    2.40
  -3  -1  -7   56.40    3.50
   3   1   8    7.10    1.10
  -3  -1  -8   14.70    2.10
   3   1   9  167.40    6.30
  -3  -1  -9  170.00    8.20
   3   1  10   21.60    1.50
  -3  -1 -10   23.00    3.10
   3   1  11   24.50    1.80
  -3  -1 -11   22.60    3.20
   3   1  12    6.20    1.30
  -3  -1 -12    6.50    2.60
   3   1  13    9.60    1.40
  -3  -1 -13    9.80    3.30
   3   1  14   -2.90    3.10
   3   1  15    2.30    3.70
  -3  -2  20   10.60    4.50
  -3  -2  19   -4.00    3.20
   3   2 -18   94.80    8.20
  -3  -2  18   90.10    7.60
   3   2 -17    7.40    3.50
  -3  -2  17    0.70    2.20
   3   2 -16    8.00    2.80
  -3  -2  16    6.80    2.00
   3   2 -15    2.70    1.70
  -3  -2  15    3.90    1.80
  -3  -2  14   15.50    1.90
   3   2 -13   24.00    2.60
  -3  -2  13   31.30    2.10
   3   2 -12  103.10    5.50
  -3  -2  12  101.60    4.00
   3   2 -11   18.10    2.40
  -3  -2  11   14.60    1.70
   3   2 -10  132.10    7.50
  -3  -2  10  150.40    6.20
   3   2  -9  168.50    4.80
  -3  -2   9  167.80    6.20
   3   2  -8    6.00    0.60
  -3  -2   8    6.30    1.00
   3   2  -7  227.30    8.00
  -3  -2   7  234.10    8.20
   3   2  -6  220.50    6.80
  -3  -2   6  223.70    7.30
   3   2  -5 3976.10  160.60
   3   2  -4  947.20   30.60
  -3  -2   4  954.70   27.00
   3   2  -3   94.70    3.30
  -3  -2   3   99.10    3.70
   3   2  -2  169.00    5.60
  -3  -2   2  171.10    4.20
   3   2  -1   44.00    1.20
  -3  -2   1   46.50    1.60
   3   2   0   30.10    0.90
  -3  -2   0   30.20    1.00
   3   2   1  311.20    9.30
  -3  -2  -1  311.00   12.20
   3   2   2   10.90    0.80
  -3  -2  -2   11.80    1.00
   3   2   3 1531.70   48.00
  -3  -2  -3 1545.30   52.30
   3   2   4   13.90    1.20
  -3  -2  -4   14.00    1.20
   3   2   5    4.40    0.90
  -3  -2  -5    0.00    0.90
   3   2   6   36.10    1.90
  -3  -2  -6   34.60    1.70
   3   2   7  117.30    4.10
  -3  -2  -7  121.60    4.00
   3   2   8   13.80    1.30
  -3  -2  -8   12.20    1.20
   3   2   9   50.10    2.70
  -3  -2  -9   45.90    3.70
   3   2  10   21.00    1.90
  -3  -2 -10   19.80    2.90
   3   2  11   77.00    4.40
  -3  -2 -11   81.90    7.60
   3   2  12   42.70    3.50
  -3  -2 -12   36.50    3.70
   3   2  13   12.70    1.90
  -3  -2 -13   16.50    4.20
   3   2  14    7.90    4.10
  -3  -2 -14    5.00    4.30
   3   2  15   16.10    5.00
  -3  -3  20    5.70    4.40
  -3  -3  19   -2.70    3.50
  -3  -3  18   27.30    4.20
  -3  -3  17   88.20    6.40
   3   3 -16   31.60    3.80
  -3  -3  16   37.60    3.10
   3   3 -15    6.10    2.30
  -3  -3  15    6.60    1.70
   3   3 -14    1.80    2.10
  -3  -3  14    2.50    1.50
   3   3 -13    1.30    1.70
  -3  -3  13    0.70    1.30
   3   3 -12   72.80    4.50
  -3  -3  12   70.10    3.20
   3   3 -11   26.40    2.60
  -3  -3  11   27.30    1.80
   3   3 -10  128.50    5.80
  -3  -3  10  128.80    4.80
   3   3  -9 1135.70   36.60
  -3  -3   9 1165.60   40.80
   3   3  -8  228.30    7.00
  -3  -3   8  233.80    7.60
   3   3  -7  697.40   18.70
  -3  -3   7  715.50   30.40
   3   3  -6  153.90    5.80
  -3  -3   6  156.20    5.00
   3   3  -5  265.10   10.70
  -3  -3   5  255.30    8.60
   3   3  -4   76.30    2.60
  -3  -3   4   78.60    2.20
   3   3  -3  115.70    4.40
  -3  -3   3  114.10    3.30
   3   3  -2  271.90    7.60
  -3  -3   2  269.80    6.90
   3   3  -1   86.20    3.10
  -3  -3   1   87.90    2.90
   3   3   0   65.60    2.20
  -3  -3   0   64.50    2.40
   3   3   1   26.30    1.10
  -3  -3  -1   26.70    1.30
   3   3   2   39.50    1.90
  -3  -3  -2   42.20    1.70
   3   3   3  883.30   30.00
  -3  -3  -3  893.60   29.10
   3   3   4   11.00    1.10
  -3  -3  -4   10.10    1.20
   3   3   5   98.70    3.50
  -3  -3  -5  100.80    3.50
   3   3   6    1.80    0.90
  -3  -3  -6    0.40    0.80
   3   3   7   -1.20    1.50
  -3  -3  -7    0.70    0.90
   3   3   8   11.50    1.30
  -3  -3  -8   10.30    1.30
   3   3   9  211.00    9.60
  -3  -3  -9  209.80   10.00
   3   3  10   14.80    1.80
  -3  -3 -10    5.60    2.20
   3   3  11   17.20    2.10
  -3  -3 -11   21.00    3.90
   3   3  12    4.30    1.40
  -3  -3 -12    1.90    2.50
   3   3  13   14.10    2.50
  -3  -3 -13    3.90    3.70
  -3  -3 -14   12.80    4.90
  -3  -4  20    4.70    4.40
  -3  -4  19   27.60    5.20
  -3  -4  18   61.90    6.50
  -3  -4  17   20.20    2.60
  -3  -4  16   51.30    4.10
  -3  -4  15    7.50    1.70
  -3  -4  14  218.00   12.00
  -3  -4  13   39.60    2.30
  -3  -4  12    8.40    1.30
  -3  -4  11   63.10    2.70
   3   4 -10   33.40    1.80
  -3  -4  10   34.70    2.20
   3   4  -9   57.40    2.30
  -3  -4   9   52.60    2.20
   3   4  -8   50.90    2.00
  -3  -4   8   48.20    1.70
   3   4  -7  273.90    8.50
  -3  -4   7  280.80    7.80
   3   4  -6  165.70    5.50
  -3  -4   6  166.80    4.70
   3   4  -5  877.50   30.80
  -3  -4   5  906.80   36.50
   3   4  -4   11.60    1.00
  -3  -4   4   13.40    1.00
   3   4  -3  120.70    5.00
  -3  -4   3  121.40    4.10
   3   4  -2   35.90    1.50
  -3  -4   2   35.00    1.30
   3   4  -1  289.80   10.90
  -3  -4   1  277.60   10.80
   3   4   0    7.70    0.70
  -3  -4   0    6.60    0.90
   3   4   1  181.20    5.00
  -3  -4  -1  178.60    6.60
   3   4   2   32.00    1.00
  -3  -4  -2   32.50    1.60
   3   4   3  530.70   13.90
  -3  -4  -3  538.00   17.60
   3   4   4    8.50    0.80
  -3  -4  -4    9.40    1.00
   3   4   5   17.90    0.90
  -3  -4  -5   19.00    1.30
   3   4   6    8.10    0.80
  -3  -4  -6    6.10    1.10
   3   4   7    8.10    1.00
  -3  -4  -7    8.10    1.30
   3   4   8   61.10    2.70
  -3  -4  -8   64.80    3.20
   3   4   9   47.90    2.40
  -3  -4  -9   54.30    3.30
   3   4  10    7.70    1.20
  -3  -4 -10    8.50    1.60
   3   4  11   14.40    1.50
  -3  -4 -11   12.20    3.50
   3   4  12   21.20    2.10
  -3  -4 -12   30.30    4.90
  -3  -4 -13   21.40    4.70
  -3  -5  21    3.20    4.00
  -3  -5  20   17.50    3.80
  -3  -5  19    6.00    3.50
  -3  -5  18   47.70    6.20
  -3  -5  17   -0.60    2.00
  -3  -5  16  131.10    7.70
  -3  -5  15   31.60    2.30
  -3  -5  14    3.70    1.30
  -3  -5  13   67.70    3.40
  -3  -5  12   62.60    2.80
   3   5 -11   15.90    0.90
  -3  -5  11   18.50    1.30
   3   5 -10    1.90    0.60
  -3  -5  10    1.10    0.50
   3   5  -9  191.90    6.60
  -3  -5   9  190.70    5.50
   3   5  -8  125.00    3.90
  -3  -5   8  129.90    3.90
   3   5  -7  517.90   18.10
  -3  -5   7  516.00   15.20
   3   5  -6    4.40    0.90
  -3  -5   6    1.90    0.90
   3   5  -5  286.00   10.00
  -3  -5   5  295.00   11.10
   3   5  -4   85.40    3.20
  -3  -5   4   82.20    2.40
   3   5  -3    2.90    0.80
  -3  -5   3    2.40    0.60
   3   5  -2   36.90    1.40
  -3  -5   2   34.10    1.40
   3   5  -1   47.50    1.60
  -3  -5   1   49.00    1.30
   3   5   0    0.20    0.60
  -3  -5   0    2.00    0.80
   3   5   1  231.20    5.90
  -3  -5  -1  231.60    7.70
   3   5   2    2.10    0.70
  -3  -5  -2    1.40    0.90
   3   5   3  532.40   13.10
  -3  -5  -3  538.60   19.40
   3   5   4   26.70    1.10
  -3  -5  -4   28.80    1.70
   3   5   5  153.80    4.20
  -3  -5  -5  158.50    5.50
   3   5   6   11.80    0.90
  -3  -5  -6   10.80    1.50
   3   5   7   29.30    1.50
  -3  -5  -7   29.40    2.00
   3   5   8    4.90    1.10
  -3  -5  -8    1.80    1.20
   3   5   9    2.50    1.00
  -3  -5  -9    2.20    1.30
   3   5  10    7.30    1.30
  -3  -5 -10    0.80    1.60
   3   5  11    0.80    1.30
  -3  -5 -11    1.60    1.80
   3   5  12    7.50    2.90
  -3  -5 -12   10.50    3.90
  -3  -5 -13    8.50    4.80
  -3  -6  21   11.10    5.00
  -3  -6  20    8.80    3.90
  -3  -6  19    4.10    3.10
  -3  -6  18    3.00    2.40
  -3  -6  17    0.60    1.30
  -3  -6  16   35.40    2.60
  -3  -6  15    9.80    1.90
  -3  -6  14  212.80    8.80
  -3  -6  13   12.40    1.40
   3   6 -12   60.50    3.80
  -3  -6  12   67.70    2.90
   3   6 -11    4.50    0.70
  -3  -6  11    2.10    0.70
   3   6 -10   12.20    0.90
  -3  -6  10   11.30    0.80
   3   6  -9   35.60    1.80
  -3  -6   9   37.20    1.40
   3   6  -8  350.10   10.90
  -3  -6   8  351.10    9.70
   3   6  -7   20.70    1.40
  -3  -6   7   20.40    1.30
   3   6  -6  462.50   14.40
  -3  -6   6  455.50   15.20
   3   6  -5   93.70    3.60
  -3  -6   5   95.20    2.80
   3   6  -4    6.40    1.00
  -3  -6   4    7.70    0.70
   3   6  -3  188.30    5.60
  -3  -6   3  184.00    7.80
   3   6  -2    3.10    0.70
  -3  -6   2    4.40    0.80
   3   6  -1    4.20    0.90
  -3  -6   1    6.70    0.40
   3   6   0   44.70    1.80
  -3  -6   0   42.70    2.00
   3   6   1  247.00    6.30
  -3  -6  -1  240.40    9.00
   3   6   2   14.50    1.10
  -3  -6  -2   12.00    1.10
   3   6   3   93.30    3.50
  -3  -6  -3   92.60    3.30
   3   6   4   22.90    0.90
  -3  -6  -4   24.00    1.80
   3   6   5   61.20    2.00
  -3  -6  -5   64.70    3.10
   3   6   6    3.60    0.70
  -3  -6  -6    6.70    1.40
   3   6   7    7.50    1.00
  -3  -6  -7    7.00    1.40
   3   6   8    4.00    0.90
  -3  -6  -8    4.70    1.60
   3   6   9   42.60    2.20
  -3  -6  -9   42.70    3.60
   3   6  10    4.20    1.40
  -3  -6 -10    0.50    1.80
   3   6  11   45.40    5.00
  -3  -6 -11   37.40    4.30
   3   6  12    2.60    3.80
  -3  -6 -12    5.80    4.20
  -3  -7  21   -1.80    4.20
  -3  -7  20    6.80    3.10
  -3  -7  19   -0.50    3.10
  -3  -7  18   26.30    3.40
  -3  -7  17   66.30    4.50
  -3  -7  16  250.50   11.30
  -3  -7  15   29.70    2.30
  -3  -7  14    2.10    1.40
   3   7 -13    5.20    2.00
  -3  -7  13    5.70    1.40
   3   7 -12   36.70    1.70
  -3  -7  12   34.60    1.40
   3   7 -11  115.30    4.10
  -3  -7  11  115.80    3.40
   3   7 -10  114.60    4.10
  -3  -7  10  113.30    3.20
   3   7  -9  101.70    3.60
  -3  -7   9  102.10    3.00
   3   7  -8  139.30    5.10
  -3  -7   8  136.70    4.60
   3   7  -7   86.60    3.10
  -3  -7   7   93.40    3.50
   3   7  -6   59.70    2.50
  -3  -7   6   60.10    1.90
   3   7  -5  887.40   30.10
  -3  -7   5  884.50   26.10
   3   7  -4   57.20    2.70
  -3  -7   4   54.40    1.90
   3   7  -3  455.20   14.60
  -3  -7   3  464.50   15.10
   3   7  -2   38.10    1.70
  -3  -7   2   35.40    1.70
   3   7  -1  439.40   11.70
  -3  -7   1  425.80    9.80
   3   7   0  245.80    8.80
  -3  -7   0  253.50    7.30
   3   7   1    1.90    0.80
  -3  -7  -1    2.80    0.80
   3   7   2   30.30    1.50
  -3  -7  -2   29.20    1.80
   3   7   3  602.90   19.40
  -3  -7  -3  615.70   24.70
   3   7   4    2.20    1.10
  -3  -7  -4    1.60    1.10
   3   7   5  150.20    5.10
  -3  -7  -5  158.80    6.90
   3   7   6   13.80    0.90
  -3  -7  -6   14.60    1.90
   3   7   7    1.20    0.70
  -3  -7  -7    2.00    1.30
   3   7   8    1.80    0.90
  -3  -7  -8    2.50    1.50
   3   7   9   -1.50    2.10
  -3  -7  -9   -0.20    1.80
   3   7  10    2.50    2.60
  -3  -7 -10    0.70    2.00
   3   7  11   19.10    4.00
  -3  -7 -11   10.00    3.10
  -3  -8  21   -2.50    3.80
  -3  -8  20   19.80    4.80
  -3  -8  19   20.10    4.20
  -3  -8  18    5.60    2.00
  -3  -8  17    4.10    1.90
  -3  -8  16  107.60    6.10
  -3  -8  15   14.20    2.10
   3   8 -14   35.30    3.60
  -3  -8  14   36.90    2.30
   3   8 -13  146.10    9.30
  -3  -8  13  140.60    4.40
   3   8 -12   44.30    1.80
  -3  -8  12   41.70    1.80
   3   8 -11   67.90    2.80
  -3  -8  11   75.90    2.30
   3   8 -10  379.90   11.30
  -3  -8  10  382.60   10.50
   3   8  -9   95.20    3.40
  -3  -8   9   96.90    3.70
   3   8  -8  358.40   11.80
  -3  -8   8  362.10   12.00
   3   8  -7   16.00    1.30
  -3  -8   7   15.40    0.90
   3   8  -6   13.20    1.20
  -3  -8   6   13.60    0.90
   3   8  -5   66.30    3.00
  -3  -8   5   69.10    2.40
   3   8  -4   84.00    3.60
  -3  -8   4   76.50    4.30
   3   8  -3  122.70    3.90
  -3  -8   3  124.60    3.90
   3   8  -2  246.90    6.70
  -3  -8   2  238.70    5.80
   3   8  -1    1.20    0.70
  -3  -8   1    0.50    0.30
   3   8   0   79.10    2.50
  -3  -8   0   76.30    2.80
   3   8   1   59.90    2.50
  -3  -8  -1   63.10    2.90
   3   8   2   47.20    2.10
  -3  -8  -2   46.50    2.50
   3   8   3   19.10    1.40
  -3  -8  -3   22.10    1.70
   3   8   4   25.80    2.20
  -3  -8  -4   27.40    2.20
   3   8   5  170.10    9.30
  -3  -8  -5  170.30    8.00
   3   8   6   19.10    2.40
  -3  -8  -6   15.70    2.00
   3   8   7    3.00    1.70
  -3  -8  -7    1.50    1.60
   3   8   8    4.30    1.90
  -3  -8  -8    6.10    2.10
   3   8   9   22.40    3.00
  -3  -8  -9   20.30    3.10
   3   8  10    5.00    3.40
  -3  -8 -10    6.40    2.30
  -3  -9  21    6.50    4.50
  -3  -9  20    9.70    4.00
  -3  -9  19    0.20    3.30
  -3  -9  18    2.00    2.20
  -3  -9  17   31.90    3.00
  -3  -9  16    4.90    2.20
   3   9 -15   -0.80    2.10
  -3  -9  15    2.30    1.30
   3   9 -14  175.60   17.40
  -3  -9  14  186.20    6.40
   3   9 -13   54.90    2.60
  -3  -9  13   56.00    2.20
   3   9 -12  131.00    4.60
  -3  -9  12  139.40    4.40
   3   9 -11   55.10    2.40
  -3  -9  11   64.00    2.40
   3   9 -10  141.00    4.80
  -3  -9  10  147.50    5.20
   3   9  -9   10.90    1.30
  -3  -9   9   10.20    1.30
   3   9  -8   72.20    3.00
  -3  -9   8   73.10    2.20
   3   9  -7   67.10    2.70
  -3  -9   7   63.00    2.10
   3   9  -6   12.50    1.50
  -3  -9   6   11.10    0.80
   3   9  -5  533.40   19.10
  -3  -9   5  551.00   18.50
   3   9  -4  245.80    6.90
  -3  -9   4  245.70    7.60
   3   9  -3  144.60    4.70
  -3  -9   3  133.20    4.40
   3   9  -2   56.10    2.10
  -3  -9   2   60.00    1.80
   3   9  -1   84.90    2.80
  -3  -9   1   78.00    2.30
   3   9   0   32.80    1.60
  -3  -9   0   39.80    2.10
   3   9   1   49.80    2.70
  -3  -9  -1   43.00    2.60
   3   9   2   51.20    2.90
  -3  -9  -2   49.20    2.90
   3   9   3  272.40   10.50
  -3  -9  -3  262.30   11.90
   3   9   4    3.70    1.20
  -3  -9  -4    1.60    1.20
   3   9   5    2.20    1.30
  -3  -9  -5    0.50    1.30
   3   9   6    0.70    1.50
  -3  -9  -6    2.20    1.80
   3   9   7    7.90    2.00
  -3  -9  -7    8.60    2.20
  -3  -9  -8   10.20    2.70
   3   9   9    0.10    2.20
  -3  -9  -9    0.00    2.20
  -3  -9 -10    7.80    3.10
  -3 -10  21   15.40    5.00
  -3 -10  20    1.50    3.80
  -3 -10  19   -2.00    3.10
  -3 -10  18   25.30    3.50
  -3 -10  17    6.80    2.00
   3  10 -16  103.80    8.00
  -3 -10  16  102.80    6.70
   3  10 -15   71.20    5.80
  -3 -10  15   76.80    3.20
   3  10 -14   26.60    3.70
  -3 -10  14   29.60    1.60
   3  10 -13   16.60    1.40
  -3 -10  13   17.80    1.30
   3  10 -12   35.00    2.10
  -3 -10  12   37.40    1.70
   3  10 -11  111.30    4.10
  -3 -10  11  113.30    3.60
   3  10 -10   26.60    1.70
  -3 -10  10   14.60    1.90
   3  10  -9   22.00    1.60
  -3 -10   9   19.10    1.00
   3  10  -8   12.70    1.40
  -3 -10   8   13.70    0.90
   3  10  -7  108.80    4.10
  -3 -10   7   97.10    2.90
   3  10  -6   37.70    2.00
  -3 -10   6   33.00    1.80
   3  10  -5    7.50    1.20
  -3 -10   5   11.30    2.10
   3  10  -4   37.20    1.60
  -3 -10   4   38.40    1.80
   3  10  -3   24.80    1.50
  -3 -10   3   26.60    1.20
   3  10  -2   51.50    2.20
  -3 -10   2   53.30    1.80
   3  10  -1    4.20    0.80
  -3 -10   1    3.60    2.00
   3  10   0   15.50    1.40
  -3 -10   0   13.30    1.40
   3  10   1   48.20    2.40
  -3 -10  -1   41.00    2.60
   3  10   2   22.00    1.90
  -3 -10  -2   19.40    2.10
   3  10   3   59.10    3.80
  -3 -10  -3   56.40    3.50
   3  10   4    5.00    1.40
  -3 -10  -4    6.30    1.60
   3  10   5   52.00    3.40
  -3 -10  -5   52.30    3.80
   3  10   6    4.20    1.70
  -3 -10  -6    6.20    2.20
   3  10   7    0.70    3.40
  -3 -10  -7    7.80    2.30
   3  10   8    5.70    2.60
  -3 -10  -8   12.90    2.80
   3  10   9   26.70    8.30
  -3 -10  -9   44.40    7.00
  -3 -11  21    8.80    4.70
  -3 -11  20    2.50    4.30
  -3 -11  19   16.60    4.30
  -3 -11  18   20.10    3.00
   3  11 -17   -3.40    2.90
  -3 -11  17   -1.50    1.90
   3  11 -16   10.90    3.10
  -3 -11  16    7.90    1.20
   3  11 -15   11.10    2.60
  -3 -11  15   12.20    1.20
   3  11 -14  122.40    5.80
  -3 -11  14  118.50    5.00
   3  11 -13   17.30    1.60
  -3 -11  13   20.00    1.50
   3  11 -12   25.40    1.70
  -3 -11  12   33.60    1.80
   3  11 -11   11.30    1.40
  -3 -11  11    8.40    1.30
   3  11 -10   31.60    1.80
  -3 -11  10   32.40    1.40
   3  11  -9   35.30    3.20
  -3 -11   9   32.70    1.40
   3  11  -8    6.20    1.00
  -3 -11   8    5.50    1.20
   3  11  -7   20.80    1.80
  -3 -11   7   19.50    1.70
   3  11  -6  106.50    4.30
  -3 -11   6  107.30    4.00
   3  11  -5   86.50    3.60
  -3 -11   5   84.10    3.40
   3  11  -4   26.40    1.30
  -3 -11   4   28.80    2.10
   3  11  -3   11.30    1.10
  -3 -11   3   12.80    0.90
   3  11  -2   27.10    1.60
  -3 -11   2   22.00    1.10
   3  11  -1   44.00    2.10
  -3 -11   1   43.50    2.70
   3  11   0   35.90    2.10
  -3 -11   0   38.70    2.90
   3  11   1   39.60    2.20
  -3 -11  -1   42.80    2.80
   3  11   2   30.30    2.20
  -3 -11  -2   29.80    2.50
   3  11   3   65.20    5.10
  -3 -11  -3   66.90    4.50
   3  11   4   17.80    2.70
  -3 -11  -4   16.60    2.40
   3  11   5    0.40    2.40
  -3 -11  -5   -1.30    2.00
   3  11   6    3.70    2.20
  -3 -11  -6   13.00    2.70
   3  11   7   54.80    6.20
  -3 -11  -7   68.30   11.10
   3  11   8    7.30    4.70
  -3 -11  -8    5.80    3.80
  -3 -12  21   -2.00    4.30
  -3 -12  20    7.20    3.90
  -3 -12  19   11.50    4.50
  -3 -12  18    2.00    2.30
   3  12 -17    2.70    2.70
  -3 -12  17    2.50    1.10
   3  12 -16    9.30    2.90
  -3 -12  16    4.20    1.30
   3  12 -15   61.40    5.10
  -3 -12  15   40.80    2.40
   3  12 -14    1.50    1.10
  -3 -12  14    0.60    1.10
   3  12 -13   18.60    1.70
  -3 -12  13   19.90    1.40
   3  12 -12   95.80    5.00
  -3 -12  12   97.10    4.90
   3  12 -11   28.10    3.40
  -3 -12  11   29.80    1.40
   3  12 -10   31.20    2.00
  -3 -12  10   30.40    1.40
   3  12  -9   18.60    1.70
  -3 -12   9   16.30    1.50
   3  12  -8    7.90    1.30
  -3 -12   8    8.90    1.30
   3  12  -7    6.40    1.10
  -3 -12   7    8.70    1.30
   3  12  -6   17.20    1.70
  -3 -12   6   19.50    2.60
   3  12  -5  225.90    8.60
  -3 -12   5  230.40    8.50
   3  12  -4  118.70    4.40
  -3 -12   4  112.50    3.70
   3  12  -3  196.00    7.10
  -3 -12   3  191.10    5.80
   3  12  -2   19.80    1.60
  -3 -12   2   22.00    1.20
   3  12  -1    1.50    1.00
  -3 -12   1    1.20    1.30
   3  12   0   12.90    1.40
  -3 -12   0    9.10    1.70
   3  12   1    5.20    1.70
  -3 -12  -1    5.70    1.90
   3  12   2   41.60    3.10
  -3 -12  -2   37.30    3.30
   3  12   3   46.60    3.30
  -3 -12  -3   47.90    3.80
   3  12   4    2.00    3.30
  -3 -12  -4    2.30    2.00
   3  12   5   41.60    6.30
  -3 -12  -5   61.20    7.00
   3  12   6    2.60    3.90
  -3 -12  -6    4.20    3.90
  -3 -13  21    1.40    2.80
  -3 -13  20    0.50    3.20
  -3 -13  19   16.90    4.20
  -3 -13  18   15.30    3.10
   3  13 -17    4.10    3.50
  -3 -13  17    2.60    1.50
   3  13 -16    2.00    2.60
  -3 -13  16    3.70    1.20
   3  13 -15    1.70    2.50
  -3 -13  15    5.70    1.30
   3  13 -14  131.90    8.10
  -3 -13  14  119.40    5.20
   3  13 -13   23.60    2.10
  -3 -13  13   22.20    1.20
   3  13 -12    2.30    1.40
  -3 -13  12    2.30    0.60
   3  13 -11  246.60   12.20
  -3 -13  11  242.80    9.90
   3  13 -10   88.80    5.00
  -3 -13  10   91.90    4.80
   3  13  -9   21.10    2.00
  -3 -13   9   25.80    2.10
   3  13  -8    9.90    1.60
  -3 -13   8    8.30    1.50
   3  13  -7   46.80    2.90
  -3 -13   7   41.80    3.50
   3  13  -6   30.70    2.10
  -3 -13   6   29.10    2.20
   3  13  -5   25.70    2.20
  -3 -13   5   29.10    2.20
   3  13  -4   18.80    1.60
  -3 -13   4   20.20    1.30
   3  13  -3   54.20    3.00
  -3 -13   3   56.20    2.30
   3  13  -2   11.00    1.30
  -3 -13   2   13.10    0.90
   3  13  -1    6.80    1.40
  -3 -13   1    8.80    1.80
   3  13   0   11.90    1.80
  -3 -13   0   13.00    2.40
   3  13   1   21.50    2.20
  -3 -13  -1   16.70    2.70
   3  13   2   32.10    2.90
  -3 -13  -2   38.30    4.30
   3  13   3    0.50    2.30
  -3 -13  -3   -1.90    2.50
   3  13   4    2.30    2.80
  -3 -13  -4   -0.80    3.30
  -3 -13  -5    0.30    3.30
  -3 -14  20   46.30   21.90
  -3 -14  19   -0.30    3.50
  -3 -14  18    0.20    3.30
  -3 -14  17   20.80    2.40
   3  14 -16   19.20    3.50
  -3 -14  16   23.60    1.90
   3  14 -15   28.20    4.50
  -3 -14  15   21.10    2.00
   3  14 -14   17.40    2.20
  -3 -14  14   14.40    1.00
   3  14 -13   10.90    3.20
  -3 -14  13   11.50    0.80
   3  14 -12  102.20    5.50
  -3 -14  12  102.60    5.60
   3  14 -11   16.60    2.10
  -3 -14  11   13.40    2.00
   3  14 -10   37.90    2.70
  -3 -14  10   36.20    2.70
   3  14  -9   15.00    1.80
  -3 -14   9   13.40    1.90
   3  14  -8   58.40    3.50
  -3 -14   8   55.60    3.70
   3  14  -7    5.30    1.70
  -3 -14   7    4.90    2.40
   3  14  -6   65.70    4.60
  -3 -14   6   69.30    3.80
   3  14  -5  100.60    6.40
  -3 -14   5  103.40    4.10
   3  14  -4   10.60    1.50
  -3 -14   4    8.20    1.10
   3  14  -3   89.20    4.50
  -3 -14   3   89.30    3.80
   3  14  -2   23.10    2.10
  -3 -14   2   23.90    2.50
   3  14  -1   27.20    2.50
  -3 -14   1   24.00    2.50
   3  14   0   -0.50    1.50
  -3 -14   0    1.40    1.90
   3  14   1   12.60    3.00
  -3 -14  -1    6.90    3.10
   3  14   2    2.90    2.30
  -3 -14  -2    5.70    3.00
   3  14   3    3.90    2.20
  -3 -14  -3    0.90    3.80
   3  14   4   -0.10    4.60
  -3 -14  -4   -0.10    3.40
  -3 -15  20   -0.40    4.80
  -3 -15  19    8.30    4.50
  -3 -15  18   14.60    4.30
  -3 -15  17   17.30    2.30
  -3 -15  16    3.30    1.40
   3  15 -15   39.50    4.90
  -3 -15  15   39.00    2.80
   3  15 -14   67.80    4.90
  -3 -15  14   66.70    5.20
   3  15 -13    8.10    2.00
  -3 -15  13    3.10    1.90
   3  15 -12    2.10    1.90
  -3 -15  12    3.90    2.00
   3  15 -11  121.30    7.80
  -3 -15  11  117.20    5.80
   3  15 -10   99.20    5.80
  -3 -15  10   88.90    5.90
   3  15  -9  159.80    9.00
  -3 -15   9  157.80    8.40
   3  15  -8    0.20    1.80
  -3 -15   8    0.90    2.50
   3  15  -7   22.50    2.50
  -3 -15   7   24.00    2.50
   3  15  -6   45.40    3.20
  -3 -15   6   47.90    2.70
   3  15  -5    0.00    2.00
  -3 -15   5   -0.70    1.00
   3  15  -4    6.20    1.40
  -3 -15   4    7.20    1.10
   3  15  -3   94.60    5.00
  -3 -15   3  101.50    4.60
   3  15  -2   35.70    2.80
  -3 -15   2   41.40    4.60
   3  15  -1    5.50    2.00
  -3 -15   1    1.00    3.50
   3  15   0    8.30    3.00
  -3 -15   0   11.90    4.20
   3  15   1    6.80    2.90
  -3 -15  -1    9.70    3.10
   3  15   2    0.30    3.70
  -3 -15  -2   -0.40    3.10
   3  15   3   -0.60    4.60
  -3 -15  -3   -3.10    3.60
  -3 -16  19    6.30   11.60
  -3 -16  18    2.20    4.40
  -3 -16  17    3.80    2.20
  -3 -16  16   10.60    2.20
  -3 -16  15   -2.30    1.70
   3  16 -14   10.70    2.80
  -3 -16  14   12.30    2.40
   3  16 -13    7.20    2.20
  -3 -16  13    3.90    1.70
   3  16 -12   15.00    2.20
  -3 -16  12   11.20    2.20
   3  16 -11   16.60    2.40
  -3 -16  11   14.80    2.50
   3  16 -10    8.30    1.80
  -3 -16  10    7.70    2.00
   3  16  -9   29.90    2.90
  -3 -16   9   25.00    4.90
   3  16  -8   28.40    4.20
  -3 -16   8   30.80    3.00
   3  16  -7   30.80    3.40
  -3 -16   7   34.80    3.70
   3  16  -6    1.70    1.60
  -3 -16   6    5.30    1.30
   3  16  -5   16.00    2.70
  -3 -16   5   19.00    1.90
   3  16  -4   10.90    2.80
  -3 -16   4   14.70    1.50
   3  16  -3   30.10    3.40
  -3 -16   3   35.40    4.70
   3  16  -2   20.30    3.10
  -3 -16   2   18.20    3.90
   3  16  -1    1.40    2.30
  -3 -16   1    7.60    2.80
   3  16   0    2.20    2.30
  -3 -16   0    4.40    3.20
   3  16   1    4.50    2.60
  -3 -16  -1    2.00    4.20
  -3 -17  18   13.90    5.00
  -3 -17  17    7.20    4.90
  -3 -17  16    3.40    2.10
  -3 -17  15    3.10    1.90
   3  17 -14    2.40    2.90
  -3 -17  14    3.50    2.60
   3  17 -13    7.20    3.50
  -3 -17  13   13.20    2.30
   3  17 -12    2.20    3.00
  -3 -17  12    3.20    2.20
   3  17 -11   76.50    7.50
  -3 -17  11   72.30    4.90
   3  17 -10   83.90    8.50
  -3 -17  10   76.50    9.90
   3  17  -9   11.10    2.90
  -3 -17   9   10.00    4.10
   3  17  -8    0.40    3.10
  -3 -17   8    2.60    2.80
   3  17  -7   -1.70    2.20
  -3 -17   7    3.90    1.50
   3  17  -6   11.40    3.80
  -3 -17   6   13.20    1.90
   3  17  -5    7.20    4.20
  -3 -17   5   11.70    1.70
   3  17  -4    4.30    4.20
  -3 -17   4    8.50    1.50
   3  17  -3   41.20    5.30
  -3 -17   3   42.50    5.40
   3  17  -2   45.40    5.40
  -3 -17   2   54.80    7.80
   3  17  -1   11.90    3.50
  -3 -17   1    8.30    3.60
  -3 -18  17    1.00    2.80
  -3 -18  16    1.90    3.00
  -3 -18  15    0.00    2.70
   3  18 -14    7.00    3.60
  -3 -18  14   15.80    3.00
   3  18 -13    4.70    3.80
  -3 -18  13   -0.10    2.50
   3  18 -12   10.70    4.10
  -3 -18  12    5.00    4.80
   3  18 -11    6.40    3.20
  -3 -18  11    5.60    3.10
   3  18 -10    0.90    3.50
   3  18  -9   23.80    4.10
  -3 -18   9   27.90    4.90
   3  18  -8    6.90    3.80
  -3 -18   8    5.60    2.10
  -3 -18   7   11.00    2.30
   3  18  -6    8.50    4.30
  -3 -18   6   10.70    2.10
   3  18  -5   12.40    5.20
  -3 -18   5   13.30    3.20
   3  18  -4   14.90    5.40
  -3 -18   4   14.20    3.90
   3  18  -3    5.00    3.30
  -3 -18   3    5.90    3.90
  -3 -19  16   10.00    3.70
  -3 -19  15    0.70    5.00
   3  19 -14    8.90    4.80
  -3 -19  14   10.60    6.30
   3  19 -13    0.10    4.20
  -3 -19  13   13.00    4.90
   3  19 -12   27.20    5.70
  -3 -19  12   31.60    7.10
   3  19 -11    3.80    4.50
   3  19 -10   17.40    5.50
  -3 -19  10   23.60    5.80
   3  19  -9   16.90    5.20
  -3 -19   9   15.10    2.30
   3  19  -8   -0.60    3.50
  -3 -19   8    3.70    2.20
   3  19  -7    3.40    4.70
  -3 -19   7   -1.90    3.40
   3  19  -6    4.20    5.10
  -3 -19   6    4.40    4.20
  -3 -19   5    1.20    3.30
  -3 -20  11   29.00    6.80
   4 -21   4   -0.40    2.80
   4 -21   5    0.50    2.90
   4 -21   6    2.00    3.20
   4 -21   7   11.40    3.00
   4 -21   8    7.70    4.80
   4 -21   9   28.90    5.20
   4 -21  10    1.80    2.80
   4 -21  11   19.20    4.50
   4 -20   1   -0.40    2.80
   4 -20   2   42.50    4.80
   4 -20   3    8.10    2.60
   4 -20   4   17.50    3.40
   4 -20   5    1.40    2.90
   4 -20   6    0.00    2.80
   4 -20   7    2.90    2.50
   4 -20   8   11.20    4.20
   4 -20   9   32.60    3.90
   4 -20  10    3.00    4.50
   4 -20  11    4.00    4.40
   4 -20  12   17.60    5.30
   4 -20  13   32.00    6.50
   4 -20  14   15.70    5.80
   4 -19  -1   11.80    2.80
   4 -19   0    6.00    2.50
   4 -19   1    2.70    2.40
   4 -19   2   -0.10    2.00
  -4  19  -2    3.10    1.50
   4 -19   3   -0.40    1.90
   4 -19   4    0.70    2.10
   4 -19   5    1.70    2.40
   4 -19   6   27.50    3.50
   4 -19   7   11.20    3.60
   4 -19   8   18.40    3.20
   4 -19   9   41.60    4.60
   4 -19  10   32.40    3.80
   4 -19  11    5.50    3.10
   4 -19  12   12.40    3.00
   4 -19  13   40.00    4.50
   4 -19  14   45.70    5.40
   4 -19  15   -0.70    4.30
   4 -18  -3    7.30    4.70
   4 -18  -2    6.80    2.40
   4 -18  -1    4.70    2.60
   4 -18   0    0.30    1.90
   4 -18   1    5.20    2.20
  -4  18  -1    4.30    1.70
   4 -18   2  125.90    7.30
  -4  18  -2  120.40    8.70
   4 -18   3    7.80    2.40
   4 -18   4   87.30    6.40
   4 -18   5   29.30    2.80
  -4  18  -5   22.10    5.00
   4 -18   6   31.40    3.40
  -4  18  -6   20.80    4.90
   4 -18   7   40.80    3.10
  -4  18  -7   40.60    5.90
   4 -18   8    4.70    2.00
   4 -18   9    9.30    2.50
   4 -18  10    9.50    2.20
   4 -18  11    0.00    1.90
   4 -18  12   10.30    2.40
   4 -18  13    5.80    2.70
   4 -18  14   18.60    3.20
   4 -18  15   14.40    4.80
   4 -18  16    7.90    5.10
   4 -17  -5    8.70    4.30
   4 -17  -4    7.00    4.40
   4 -17  -3    5.10    2.30
   4 -17  -2   24.00    2.90
   4 -17  -1   12.40    2.50
   4 -17   0   26.80    3.10
   4 -17   1   -1.60    1.50
  -4  17  -1    1.70    2.80
   4 -17   2   21.30    2.10
  -4  17  -2   18.40    1.90
   4 -17   3    1.00    1.40
  -4  17  -3    4.00    0.80
   4 -17   4   62.70    3.70
  -4  17  -4   52.00    6.90
   4 -17   5   37.00    3.30
  -4  17  -5   43.80    4.90
   4 -17   6   56.80    4.50
  -4  17  -6   53.90    5.60
   4 -17   7    8.60    2.30
  -4  17  -7    8.10    2.70
   4 -17   8   46.10    3.40
  -4  17  -8   53.60    5.50
   4 -17   9    8.90    2.00
  -4  17  -9    5.40    3.10
   4 -17  10   19.10    2.50
  -4  17 -10   24.40    4.30
   4 -17  11    3.80    2.00
  -4  17 -11    3.50    3.10
   4 -17  12   24.50    2.70
   4 -17  13  100.20    7.20
   4 -17  14   53.30    4.90
   4 -17  15    0.90    2.00
   4 -17  16    4.20    4.30
   4 -17  17    4.20    4.40
   4 -16  -6    3.90    3.80
   4 -16  -5    2.00    2.60
   4 -16  -4   21.40    4.50
   4 -16  -3    4.50    1.60
   4 -16  -2   14.30    2.40
   4 -16  -1    1.50    1.50
  -4  16   1    1.20    2.80
   4 -16   0    2.40    1.50
  -4  16   0    3.70    2.80
   4 -16   1    8.80    1.50
  -4  16  -1    9.60    3.10
   4 -16   2   23.40    1.90
  -4  16  -2   26.10    3.60
   4 -16   3    9.70    1.60
  -4  16  -3   14.00    1.10
   4 -16   4  153.70    5.90
  -4  16  -4  153.30   14.10
   4 -16   5   26.70    2.40
  -4  16  -5   23.10    3.20
   4 -16   6   10.00    1.40
  -4  16  -6   14.00    3.20
   4 -16   7    5.90    1.60
  -4  16  -7    7.40    2.10
   4 -16   8   27.80    2.50
  -4  16  -8   37.00    4.10
   4 -16   9   47.80    3.60
  -4  16  -9   59.90    6.70
   4 -16  10   24.50    2.60
  -4  16 -10   30.40    4.00
   4 -16  11    4.90    1.90
  -4  16 -11   13.10    3.20
   4 -16  12    5.10    2.00
  -4  16 -12    2.50    2.10
   4 -16  13   23.80    4.20
   4 -16  14   16.20    2.50
   4 -16  15   10.50    2.10
   4 -16  16   34.00    5.60
   4 -16  17   -4.20    3.10
   4 -15  -7    9.60    4.80
   4 -15  -6   27.20    5.10
   4 -15  -5    6.40    3.90
   4 -15  -4   37.10    3.30
   4 -15  -3    4.70    1.50
  -4  15   3   14.20    3.70
   4 -15  -2    3.20    1.30
  -4  15   2    0.30    2.70
   4 -15  -1   16.10    2.00
  -4  15   1   14.50    3.10
   4 -15   0    7.20    1.20
  -4  15   0   11.20    3.30
   4 -15   1   10.80    1.90
  -4  15  -1   13.50    3.00
   4 -15   2   17.70    1.80
  -4  15  -2   22.90    3.60
   4 -15   3    5.30    1.60
  -4  15  -3    8.30    0.80
   4 -15   4  103.80    5.40
  -4  15  -4  103.50    7.20
   4 -15   5   40.60    2.20
  -4  15  -5   44.20    4.00
   4 -15   6   11.10    1.80
  -4  15  -6   10.70    2.50
   4 -15   7   14.70    1.80
  -4  15  -7   17.30    2.60
   4 -15   8    7.60    1.60
  -4  15  -8    3.40    2.20
   4 -15   9    1.90    1.30
  -4  15  -9    4.60    2.70
   4 -15  10    1.30    1.60
  -4  15 -10    0.10    2.40
   4 -15  11  129.20    6.30
  -4  15 -11  131.30   13.70
   4 -15  12   87.00    4.90
  -4  15 -12   78.80    7.00
   4 -15  13   41.00    3.40
  -4  15 -13   36.90    4.50
   4 -15  14    0.90    2.00
   4 -15  15    9.10    3.60
   4 -15  16   -0.20    3.80
   4 -15  17   26.30    5.80
   4 -14  -9    6.90    3.60
   4 -14  -8    6.30    4.90
   4 -14  -7    3.30    2.70
   4 -14  -6    4.40    2.80
   4 -14  -5    9.00    2.10
  -4  14   5    8.50    3.90
   4 -14  -4    1.60    1.30
  -4  14   4    2.40    3.00
   4 -14  -3    6.10    1.40
  -4  14   3   12.30    3.10
   4 -14  -2    0.70    1.20
  -4  14   2    3.80    2.50
   4 -14  -1    7.60    1.40
  -4  14   1    6.90    1.90
   4 -14   0   12.90    1.50
  -4  14   0   11.60    2.70
   4 -14   1    9.60    1.30
  -4  14  -1   10.90    2.40
   4 -14   2   93.20    3.90
  -4  14  -2   92.90    9.40
   4 -14   3    6.50    1.30
  -4  14  -3    9.30    2.20
   4 -14   4   48.50    2.40
  -4  14  -4   57.10    5.00
   4 -14   5   18.60    1.90
  -4  14  -5   23.60    2.60
   4 -14   6    0.80    1.50
  -4  14  -6    1.00    2.20
   4 -14   7   16.20    1.80
  -4  14  -7   20.10    3.20
   4 -14   8   13.40    1.40
  -4  14  -8   14.00    3.20
   4 -14   9   44.60    2.50
  -4  14  -9   43.10    3.90
   4 -14  10  287.90   12.10
  -4  14 -10  293.20   23.70
   4 -14  11    7.20    1.60
  -4  14 -11    7.80    2.60
   4 -14  12  101.60    6.30
  -4  14 -12  101.60    8.80
   4 -14  13   18.40    1.50
  -4  14 -13   15.10    4.00
   4 -14  14   68.50    2.90
  -4  14 -14   63.10    5.80
   4 -14  15   69.90    3.50
   4 -14  16    5.60    4.00
   4 -14  17   22.30    4.80
   4 -14  18   -2.20    2.70
   4 -13 -10   -4.80    4.90
   4 -13  -9    1.20    2.70
   4 -13  -8    8.50    3.40
   4 -13  -7    0.90    2.30
   4 -13  -6   24.90    2.90
  -4  13   6   27.20    4.80
   4 -13  -5   22.10    2.80
  -4  13   5   24.10    3.80
   4 -13  -4  239.10   10.70
  -4  13   4  250.90   22.00
   4 -13  -3    7.30    1.40
  -4  13   3    8.20    2.20
   4 -13  -2  197.20    7.90
  -4  13   2  193.00   16.30
   4 -13  -1    1.50    1.10
  -4  13   1    1.20    2.20
   4 -13   0  155.00    5.40
  -4  13   0  155.80   11.30
   4 -13   1   30.10    1.90
  -4  13  -1   27.90    2.70
   4 -13   2  112.90    3.90
  -4  13  -2  108.80    6.90
   4 -13   3    8.60    1.30
  -4  13  -3   10.60    2.10
   4 -13   4   18.00    1.50
  -4  13  -4   17.30    2.40
   4 -13   5   -0.40    0.90
  -4  13  -5    0.50    1.90
   4 -13   6    8.40    1.50
  -4  13  -6   11.00    1.80
   4 -13   7   37.40    2.40
  -4  13  -7   36.80    3.50
   4 -13   8  497.90   18.20
  -4  13  -8  482.50   30.10
   4 -13   9  105.10    4.60
  -4  13  -9   89.90    7.50
   4 -13  10    3.80    1.20
  -4  13 -10    2.10    1.40
   4 -13  11   24.10    2.20
  -4  13 -11   26.90    3.20
   4 -13  12   10.80    1.00
  -4  13 -12    9.30    2.60
   4 -13  13   22.50    1.50
  -4  13 -13   23.10    3.20
   4 -13  14    1.40    0.90
  -4  13 -14   -1.20    3.00
   4 -13  15   24.10    2.30
   4 -13  16   22.70    3.10
   4 -13  17   10.70    4.70
   4 -13  18    2.30    4.00
   4 -12 -11   16.10    3.70
   4 -12 -10   -2.70    2.30
   4 -12  -9    7.00    2.40
  -4  12   9    3.50    2.40
   4 -12  -8   -0.20    1.70
  -4  12   8    3.70    2.10
   4 -12  -7   18.30    2.50
  -4  12   7   17.70    2.50
   4 -12  -6   86.00    5.70
  -4  12   6   85.70    7.90
   4 -12  -5   12.70    1.50
  -4  12   5   11.10    2.10
   4 -12  -4  150.70    6.60
  -4  12   4  146.90   11.50
   4 -12  -3    9.60    1.20
  -4  12   3   10.60    2.70
   4 -12  -2  171.80    6.00
  -4  12   2  173.40   11.40
   4 -12  -1    7.00    1.20
  -4  12   1    4.90    2.30
   4 -12   0   22.40    1.60
  -4  12   0   27.30    3.20
   4 -12   1   10.70    1.20
  -4  12  -1   10.80    2.00
   4 -12   2   62.50    2.60
  -4  12  -2   62.40    4.90
   4 -12   3    2.20    1.10
  -4  12  -3    6.50    2.10
   4 -12   4   40.80    2.30
  -4  12  -4   40.70    3.50
   4 -12   5    3.50    1.30
  -4  12  -5    4.20    1.80
   4 -12   6  648.10   23.80
  -4  12  -6  640.80   36.70
   4 -12   7  141.00    5.40
  -4  12  -7  144.50    9.30
   4 -12   8    6.60    1.30
  -4  12  -8    5.10    2.00
   4 -12   9   51.10    2.70
  -4  12  -9   44.90    4.10
   4 -12  10   27.20    1.40
  -4  12 -10   27.70    2.80
   4 -12  11   11.10    1.10
  -4  12 -11   15.00    2.90
   4 -12  12    4.60    1.00
  -4  12 -12    5.50    2.70
   4 -12  13   24.40    1.50
  -4  12 -13   26.80    3.50
   4 -12  14   97.00    3.60
  -4  12 -14   89.90    8.80
   4 -12  15  104.80    6.50
   4 -12  16    1.70    2.20
   4 -12  17    4.00    2.40
   4 -12  18   24.90    6.10
   4 -11 -12    3.20    2.70
   4 -11 -11   -0.70    2.20
   4 -11 -10    4.60    2.10
  -4  11  10    4.10    2.80
   4 -11  -9   -1.60    1.90
  -4  11   9   -0.90    2.00
   4 -11  -8    0.10    1.40
  -4  11   8    0.40    1.40
   4 -11  -7    2.90    1.70
  -4  11   7    4.00    1.30
   4 -11  -6  124.70    6.90
  -4  11   6  123.60   11.50
   4 -11  -5   18.40    1.60
  -4  11   5   13.90    2.30
   4 -11  -4   72.30    3.20
  -4  11   4   71.00    6.10
   4 -11  -3   19.50    1.50
  -4  11   3   17.40    2.70
   4 -11  -2   35.90    1.80
  -4  11   2   33.10    2.70
   4 -11  -1   25.30    1.50
  -4  11   1   24.70    2.90
   4 -11   0  627.20   15.90
  -4  11   0  625.00   32.50
   4 -11   1    0.00    0.90
  -4  11  -1    2.30    1.10
   4 -11   2   73.30    3.40
  -4  11  -2   78.00    5.70
   4 -11   3   46.20    2.00
  -4  11  -3   47.90    3.50
   4 -11   4   59.90    3.10
  -4  11  -4   57.30    3.80
   4 -11   5   45.40    2.40
  -4  11  -5   41.10    2.90
   4 -11   6   79.60    3.30
  -4  11  -6   80.30    4.90
   4 -11   7   31.20    1.90
  -4  11  -7   30.50    3.30
   4 -11   8  563.10   17.10
  -4  11  -8  566.80   30.40
   4 -11   9   19.30    1.20
  -4  11  -9   21.70    2.60
   4 -11  10   20.20    1.10
  -4  11 -10   15.30    2.60
   4 -11  11  161.60    5.20
  -4  11 -11  171.30   16.20
   4 -11  12  217.00    6.90
  -4  11 -12  219.10   13.40
   4 -11  13   11.30    1.00
  -4  11 -13    7.10    3.00
   4 -11  14   -0.50    0.90
   4 -11  15   81.80    4.00
   4 -11  16   24.00    2.90
   4 -11  17   37.80    4.00
   4 -11  18   11.30    3.50
   4 -10 -13    0.50    2.40
   4 -10 -12   37.40    5.00
   4 -10 -11   -0.90    2.00
  -4  10  11    4.70    2.50
   4 -10 -10  101.80    8.20
  -4  10  10   96.20    7.20
   4 -10  -9   18.90    2.40
  -4  10   9   20.10    2.40
   4 -10  -8    5.00    1.70
  -4  10   8    7.50    1.50
   4 -10  -7    4.20    1.70
  -4  10   7    4.50    1.40
   4 -10  -6    3.10    1.00
  -4  10   6    3.60    1.30
   4 -10  -5    5.60    1.10
  -4  10   5    0.50    1.70
   4 -10  -4  564.60   16.10
  -4  10   4  565.30   29.90
   4 -10  -3  104.10    3.40
  -4  10   3  118.20    7.50
   4 -10  -2  168.40    4.70
  -4  10   2  181.70    9.40
   4 -10  -1    4.60    1.00
  -4  10   1    6.90    1.60
   4 -10   0   90.10    2.80
  -4  10   0   92.30    5.50
   4 -10   1    7.60    1.30
  -4  10  -1   10.10    1.90
   4 -10   2  147.00    4.20
  -4  10  -2  141.20    8.50
   4 -10   3  146.50    5.40
  -4  10  -3  143.90    4.90
   4 -10   4    4.30    1.00
  -4  10  -4    7.70    0.60
   4 -10   5  100.00    3.30
  -4  10  -5  106.40    5.80
   4 -10   6  291.90    9.90
  -4  10  -6  293.20   14.30
   4 -10   7   28.50    1.90
  -4  10  -7   30.60    2.70
   4 -10   8   18.80    1.10
  -4  10  -8   22.20    2.30
   4 -10   9   43.70    1.70
  -4  10  -9   36.60    3.10
   4 -10  10   73.20    2.50
  -4  10 -10   79.90    5.70
   4 -10  11  119.90    3.90
  -4  10 -11  115.60    9.60
   4 -10  12    1.30    0.80
  -4  10 -12    2.00    2.30
   4 -10  13   43.20    1.90
   4 -10  14   37.40    1.80
   4 -10  15    8.40    0.90
   4 -10  16    6.40    2.30
   4 -10  17   13.50    3.00
   4 -10  18    4.30    3.10
   4  -9 -14   -0.70    3.00
   4  -9 -13   19.30    3.20
   4  -9 -12    5.50    2.40
  -4   9  12    1.60    3.30
   4  -9 -11    0.00    1.70
  -4   9  11   -0.90    2.10
   4  -9 -10   11.20    1.80
  -4   9  10    8.80    1.70
   4  -9  -9   40.80    2.80
  -4   9   9   43.90    3.20
   4  -9  -8    3.10    1.60
  -4   9   8    6.30    1.50
   4  -9  -7    4.20    1.40
  -4   9   7    4.80    1.20
   4  -9  -6  360.10   14.70
  -4   9   6  358.30   15.80
   4  -9  -5   22.80    1.40
  -4   9   5   21.80    1.70
   4  -9  -4  348.20    9.20
  -4   9   4  362.80   19.50
   4  -9  -3    7.00    1.00
  -4   9   3    8.50    1.70
   4  -9  -2   11.70    1.10
  -4   9   2   10.90    1.70
   4  -9  -1   38.40    1.70
  -4   9   1   40.70    3.00
   4  -9   0  142.50    4.00
  -4   9   0  128.00    6.80
   4  -9   1   26.10    1.80
  -4   9  -1   25.30    2.40
   4  -9   2   34.40    1.50
  -4   9  -2   33.90    2.50
   4  -9   3   43.00    2.00
  -4   9  -3   43.30    1.80
   4  -9   4   83.90    3.20
  -4   9  -4   90.30    5.20
   4  -9   5   37.30    1.70
  -4   9  -5   39.10    2.90
   4  -9   6  468.40   14.20
  -4   9  -6  475.50   25.20
   4  -9   7    7.50    0.70
  -4   9  -7    7.30    1.60
   4  -9   8  400.40   10.00
  -4   9  -8  392.80   19.30
   4  -9   9   77.70    2.40
  -4   9  -9   83.30    5.40
   4  -9  10   33.40    1.70
  -4   9 -10   39.30    3.10
   4  -9  11   36.50    1.70
  -4   9 -11   38.90    3.60
   4  -9  12   79.60    2.70
   4  -9  13  135.20    4.20
   4  -9  14    3.80    0.70
   4  -9  15   15.10    0.90
   4  -9  16   46.60    4.80
   4  -9  17   79.50    6.30
   4  -9  18    8.00    4.60
   4  -8 -14   17.20    3.50
   4  -8 -13   11.40    2.70
  -4   8  13   14.00    3.90
   4  -8 -12    2.40    1.80
  -4   8  12    2.50    2.20
   4  -8 -11    5.40    1.70
  -4   8  11    5.80    1.70
   4  -8 -10   51.10    3.30
  -4   8  10   55.80    4.00
   4  -8  -9    7.40    1.60
  -4   8   9    6.90    1.60
   4  -8  -8   20.90    2.50
  -4   8   8   17.60    1.70
   4  -8  -7    9.90    1.40
  -4   8   7   11.20    1.40
   4  -8  -6    1.00    1.20
  -4   8   6    1.70    1.00
   4  -8  -5    8.20    1.00
  -4   8   5    5.70    1.10
   4  -8  -4  741.80   18.80
  -4   8   4  785.70   29.50
   4  -8  -3   54.20    2.00
  -4   8   3   55.10    3.70
   4  -8  -2 2911.90   69.30
  -4   8   2 2952.00  103.40
   4  -8  -1  143.20    3.90
  -4   8   1  143.70    7.70
   4  -8   0  294.30    9.40
  -4   8   0  299.60   18.10
   4  -8   1  105.70    3.00
  -4   8  -1  110.50    6.90
   4  -8   2   45.70    2.20
  -4   8  -2   44.20    2.80
   4  -8   3   37.30    1.70
  -4   8  -3   38.60    1.70
   4  -8   4  226.80    7.70
  -4   8  -4  217.00   13.50
   4  -8   5   27.10    1.50
  -4   8  -5   30.30    2.50
   4  -8   6   14.10    1.20
  -4   8  -6    6.10    2.50
   4  -8   7    0.20    0.70
  -4   8  -7   -2.20    1.30
   4  -8   8  167.70    5.10
  -4   8  -8  156.20    9.10
   4  -8   9   39.90    2.00
  -4   8  -9   40.70    3.00
   4  -8  10  436.60   11.30
  -4   8 -10  444.30   28.60
   4  -8  11   37.00    1.60
   4  -8  12    2.40    0.80
   4  -8  13   37.30    1.40
   4  -8  14   11.90    0.80
   4  -8  15    5.90    0.70
   4  -8  16    2.80    2.30
   4  -8  17   59.40    5.10
   4  -8  18   22.70    4.90
   4  -7 -15   15.50    4.60
  -4   7  15    9.90    3.30
   4  -7 -14   11.40    2.20
  -4   7  14    8.30    3.70
   4  -7 -13    3.30    2.00
  -4   7  13    7.00    3.00
   4  -7 -12    2.60    1.50
  -4   7  12    2.00    1.50
   4  -7 -11    4.30    1.50
  -4   7  11    0.20    1.60
   4  -7 -10  235.60   12.50
  -4   7  10  234.90   13.40
   4  -7  -9  121.10    6.40
  -4   7   9  112.40    6.00
   4  -7  -8   28.30    2.10
  -4   7   8   22.30    2.70
   4  -7  -7   35.50    2.10
  -4   7   7   38.80    2.20
   4  -7  -6   79.30    3.30
  -4   7   6   69.90    3.40
   4  -7  -5   30.60    1.40
  -4   7   5   28.30    2.00
   4  -7  -4  844.20   21.50
  -4   7   4  874.40   30.00
   4  -7  -3   78.00    2.20
  -4   7   3   81.90    5.10
   4  -7  -2   33.30    1.50
  -4   7   2   34.50    1.80
   4  -7  -1   40.30    1.60
  -4   7   1   42.00    3.10
   4  -7   0   41.00    2.00
  -4   7   0   42.60    2.80
   4  -7   1   28.20    1.20
  -4   7  -1   26.20    2.00
   4  -7   2  130.90    6.00
  -4   7  -2  135.00    5.00
   4  -7   3   16.50    1.70
  -4   7  -3   17.30    0.90
   4  -7   4    0.40    1.30
  -4   7  -4    4.40    1.30
   4  -7   5   12.80    1.00
  -4   7  -5   11.70    1.60
   4  -7   6  442.40   12.80
  -4   7  -6  437.80   20.30
   4  -7   7   37.20    1.80
  -4   7  -7   34.60    2.70
   4  -7   8  575.30   17.00
  -4   7  -8  580.50   28.00
   4  -7   9   19.60    1.30
  -4   7  -9   19.30    2.40
   4  -7  10    1.60    0.80
   4  -7  11   12.00    1.20
   4  -7  12   53.40    2.10
   4  -7  13   16.10    1.30
   4  -7  14   33.30    1.40
   4  -7  15   36.60    2.60
   4  -7  16   65.60    5.10
   4  -7  17    4.90    3.70
   4  -7  18    7.40    4.70
   4  -6 -16    2.50    4.40
   4  -6 -15    3.90    1.80
  -4   6  15    0.00    3.30
   4  -6 -14   11.00    2.20
  -4   6  14   20.00    3.60
   4  -6 -13    7.60    1.60
  -4   6  13    8.30    2.40
   4  -6 -12    5.80    1.50
  -4   6  12    6.10    1.70
   4  -6 -11  191.40    9.40
  -4   6  11  191.90   11.50
   4  -6 -10   13.50    1.50
  -4   6  10   12.40    1.70
   4  -6  -9   45.60    2.60
  -4   6   9   42.90    2.80
   4  -6  -8    2.30    1.00
  -4   6   8    3.70    1.00
   4  -6  -7   16.10    1.40
  -4   6   7   16.70    1.40
   4  -6  -6  268.20    8.50
  -4   6   6  254.90    9.40
   4  -6  -5   17.20    1.10
  -4   6   5   18.70    1.50
   4  -6  -4  681.30   17.60
  -4   6   4  696.70   25.00
   4  -6  -3   38.40    1.40
  -4   6   3   38.10    1.80
   4  -6  -2  419.90   11.10
  -4   6   2  409.60   22.90
   4  -6  -1   10.10    1.00
  -4   6   1   11.30    1.00
   4  -6   0   79.90    3.10
  -4   6   0   86.10    6.10
   4  -6   1   81.40    2.90
  -4   6  -1   80.70    5.30
   4  -6   2  977.60   47.00
  -4   6  -2  975.10   37.90
   4  -6   3   54.00    3.00
  -4   6  -3   56.00    2.20
   4  -6   4 1291.30   40.00
  -4   6  -4 1283.10   65.20
   4  -6   5  105.70    3.90
  -4   6  -5  100.90    5.70
   4  -6   6   60.50    2.70
  -4   6  -6   52.80    3.30
   4  -6   7   44.30    2.30
  -4   6  -7   40.60    3.10
   4  -6   8  490.40   13.10
  -4   6  -8  508.90   25.90
   4  -6   9  167.20    5.10
   4  -6  10   41.10    2.40
   4  -6  11   35.10    1.80
   4  -6  12   15.10    1.10
   4  -6  13   12.20    1.10
   4  -6  14  126.80    4.00
   4  -6  15    2.20    2.30
   4  -6  16   41.20    5.20
   4  -6  17   35.30    5.20
   4  -5 -17   32.00    6.40
   4  -5 -16    5.40    3.90
  -4   5  16    6.80    3.40
   4  -5 -15    2.60    1.40
  -4   5  15    4.00    2.90
   4  -5 -14    9.50    1.70
  -4   5  14    7.50    2.20
   4  -5 -13   24.10    2.20
  -4   5  13   26.50    2.30
   4  -5 -12   -1.30    2.40
  -4   5  12   -0.10    1.60
   4  -5 -11  101.30    4.50
  -4   5  11  101.20    5.90
   4  -5 -10  241.20   10.20
  -4   5  10  246.70   12.10
   4  -5  -9    4.60    1.00
  -4   5   9    6.40    1.20
   4  -5  -8   64.50    2.70
  -4   5   8   62.30    3.30
   4  -5  -7   15.10    1.10
  -4   5   7   13.40    1.10
   4  -5  -6  124.80    4.60
  -4   5   6  123.30    4.60
   4  -5  -5  275.90    6.30
  -4   5   5  271.30    9.90
   4  -5  -4  337.10    8.60
  -4   5   4  331.50   13.10
   4  -5  -3   69.20    2.20
  -4   5   3   68.70    3.00
   4  -5  -2   74.70    2.70
  -4   5   2   74.40    4.40
   4  -5  -1    1.10    0.80
  -4   5   1    1.10    0.80
   4  -5   0   91.00    3.30
  -4   5   0  101.40    6.30
   4  -5   1   17.80    1.00
  -4   5  -1   20.20    1.30
   4  -5   2  844.80   38.00
  -4   5  -2  844.80   32.60
   4  -5   3   25.00    1.20
  -4   5  -3   23.50    1.40
   4  -5   4   21.20    1.20
  -4   5  -4   20.60    1.90
   4  -5   5  123.30    4.50
  -4   5  -5  118.10    5.50
   4  -5   6    5.50    0.90
  -4   5  -6    7.50    1.60
   4  -5   7   54.70    2.00
   4  -5   8  127.10    3.90
   4  -5   9   60.10    2.90
   4  -5  10   91.70    3.20
   4  -5  11    6.90    0.90
   4  -5  12   30.60    1.70
   4  -5  13   49.30    2.30
   4  -5  14   33.80    3.30
   4  -5  15   53.40    4.90
   4  -5  16    0.70    3.50
   4  -5  17   38.90    6.30
   4  -4 -17   31.60    5.00
  -4   4  17   25.50    5.90
   4  -4 -16    6.90    1.80
  -4   4  16    4.70    3.50
   4  -4 -15    1.10    1.20
  -4   4  15    1.60    2.20
   4  -4 -14    3.40    1.40
  -4   4  14    1.20    2.00
   4  -4 -13   42.60    2.90
  -4   4  13   36.80    3.50
   4  -4 -12   28.50    1.70
  -4   4  12   30.40    2.70
   4  -4 -11   34.20    1.90
  -4   4  11   31.70    2.30
   4  -4 -10   54.10    2.40
  -4   4  10   55.00    3.10
   4  -4  -9    3.00    0.80
  -4   4   9    4.80    0.90
   4  -4  -8  192.70    6.00
  -4   4   8  189.70    7.40
   4  -4  -7   85.70    3.10
  -4   4   7   88.00    3.60
   4  -4  -6   74.60    2.90
  -4   4   6   76.20    3.50
   4  -4  -5  140.10    3.70
  -4   4   5  136.60    5.30
   4  -4  -4   25.70    1.50
  -4   4   4   25.50    1.60
   4  -4  -3    8.90    1.00
  -4   4   3   11.20    1.00
   4  -4  -2   62.00    2.50
  -4   4   2   67.20    4.40
   4  -4  -1   -1.00    1.10
  -4   4   1    0.40    0.60
   4  -4   0   27.80    1.20
  -4   4   0   26.30    1.60
   4  -4   1   26.00    1.50
  -4   4  -1   25.50    1.20
   4  -4   2  515.70   17.60
  -4   4  -2  523.90   20.60
   4  -4   3   23.50    1.10
  -4   4  -3   23.70    1.20
   4  -4   4   52.30    2.20
  -4   4  -4   52.40    2.80
   4  -4   5  115.00    4.70
  -4   4  -5  111.10    6.30
   4  -4   6   44.50    1.70
   4  -4   7    8.50    0.90
   4  -4   8 1139.20   32.20
   4  -4   9   56.50    2.00
   4  -4  10  136.30    4.30
   4  -4  11    5.40    0.90
   4  -4  12    9.70    1.00
   4  -4  13   53.70    2.40
   4  -4  14    1.60    0.80
   4  -4  15   79.10    7.20
   4  -4  16   15.20    3.60
   4  -4  17    0.10    3.70
   4  -3 -18    3.80    4.40
  -4   3  18    7.90    4.90
   4  -3 -17   17.70    5.40
  -4   3  17   12.50    3.10
   4  -3 -16    1.20    3.60
  -4   3  16    5.50    3.60
   4  -3 -15   17.30    1.70
  -4   3  15   22.20    2.60
   4  -3 -14    0.20    0.90
  -4   3  14   -0.50    1.50
   4  -3 -13   52.00    3.20
  -4   3  13   48.40    3.60
   4  -3 -12    8.70    1.00
  -4   3  12    7.80    1.30
   4  -3 -11   51.00    2.60
  -4   3  11   51.20    3.00
   4  -3 -10  171.20    5.50
  -4   3  10  177.90    6.90
   4  -3  -9   84.70    3.20
  -4   3   9   81.00    3.80
   4  -3  -8   91.80    4.10
  -4   3   8   95.40    3.70
   4  -3  -7    4.50    1.00
  -4   3   7    5.00    1.10
   4  -3  -6  585.00   19.20
  -4   3   6  584.10   23.10
   4  -3  -5   57.20    2.40
  -4   3   5   57.70    2.40
   4  -3  -4  311.90   10.80
  -4   3   4  309.90   13.40
   4  -3  -3   45.80    2.00
  -4   3   3   45.00    1.80
   4  -3  -2 1124.00   41.00
  -4   3   2 1165.70   58.00
   4  -3  -1   47.90    2.60
  -4   3   1   51.60    1.90
   4  -3   0  149.30    5.20
  -4   3   0  154.60    7.40
   4  -3   1   25.60    1.40
  -4   3  -1   24.70    1.20
   4  -3   2 2510.10   89.70
  -4   3  -2 2453.20   97.10
   4  -3   3   17.40    1.00
  -4   3  -3   17.20    1.60
   4  -3   4  443.60   15.40
   4  -3   5   77.20    2.40
   4  -3   6  242.50    6.50
   4  -3   7   17.30    1.00
   4  -3   8   26.50    1.30
   4  -3   9   36.80    1.50
   4  -3  10   11.70    1.00
   4  -3  11   98.10    3.50
   4  -3  12    5.00    0.90
   4  -3  13    3.20    0.90
   4  -3  14   58.50    2.70
   4  -3  15    4.50    3.00
   4  -3  16    3.60    3.40
   4  -3  17   -3.80    3.50
   4  -2 -18   11.40    5.20
  -4   2  18   12.10    3.60
   4  -2 -17    7.60    4.00
  -4   2  17    3.60    2.20
   4  -2 -16    3.30    3.40
  -4   2  16    3.40    2.00
   4  -2 -15   84.20    7.20
  -4   2  15   72.60    5.80
   4  -2 -14   11.60    1.20
  -4   2  14   11.10    2.10
   4  -2 -13   81.90    3.50
  -4   2  13   80.10    4.40
   4  -2 -12   14.30    1.10
  -4   2  12   16.80    1.80
   4  -2 -11    3.50    0.90
  -4   2  11    2.90    1.00
   4  -2 -10  208.50    6.60
  -4   2  10  207.50    7.70
   4  -2  -9  343.70    9.50
  -4   2   9  352.10   12.90
   4  -2  -8  109.60    3.80
  -4   2   8  107.80    4.50
   4  -2  -7   81.70    2.90
  -4   2   7   85.50    3.50
   4  -2  -6   58.40    2.90
  -4   2   6   60.80    2.70
   4  -2  -5   88.50    4.60
  -4   2   5   91.40    3.40
   4  -2  -4  487.10   17.20
  -4   2   4  481.20   20.30
   4  -2  -3   32.90    1.40
  -4   2   3   34.80    1.70
   4  -2  -2  113.00    5.00
  -4   2   2  123.00    8.50
   4  -2  -1   51.40    1.70
  -4   2   1   52.80    3.60
   4  -2   0    3.70    0.60
  -4   2   0    3.90    0.90
   4  -2   1    5.70    0.70
  -4   2  -1    5.30    0.70
   4  -2   2   20.00    1.10
  -4   2  -2   17.70    1.80
   4  -2   3   40.90    1.40
   4  -2   4   85.60    2.70
   4  -2   5   15.40    0.90
   4  -2   6    3.50    0.70
   4  -2   7   11.40    1.00
   4  -2   8  435.20   11.80
   4  -2   9   19.30    1.10
   4  -2  10  105.00    3.70
   4  -2  11    0.80    0.80
   4  -2  12   25.30    1.70
   4  -2  13   27.40    1.60
   4  -2  14    6.10    1.20
   4  -2  15   -3.10    3.30
   4  -2  16   31.40    6.60
   4  -1 -19   23.90    4.60
  -4   1  19   29.10    6.80
   4  -1 -18    0.70    2.60
  -4   1  18    5.60    3.60
   4  -1 -17   28.60    3.80
  -4   1  17   35.30    3.40
   4  -1 -16   10.10    2.50
  -4   1  16   15.90    2.20
   4  -1 -15   12.90    2.80
  -4   1  15   11.10    1.80
   4  -1 -14    3.20    2.20
  -4   1  14    2.80    1.70
   4  -1 -13    8.20    0.80
  -4   1  13    4.50    1.70
   4  -1 -12   33.30    1.40
  -4   1  12   35.70    2.60
   4  -1 -11   50.40    1.90
  -4   1  11   44.80    3.60
   4  -1 -10  146.00    5.00
  -4   1  10  141.20    7.70
   4  -1  -9   29.60    1.40
  -4   1   9   26.80    1.60
   4  -1  -8  226.80    8.20
  -4   1   8  231.10    8.40
   4  -1  -7  138.50    6.60
  -4   1   7  138.60    4.70
   4  -1  -6   62.20    3.00
  -4   1   6   68.70    3.10
   4  -1  -5   47.30    2.50
  -4   1   5   52.80    2.00
   4  -1  -4  202.80    7.10
  -4   1   4  206.60    8.20
   4  -1  -3  145.70    4.80
  -4   1   3  146.80    5.80
   4  -1  -1   63.00    1.90
  -4   1   1   66.10    3.50
   4  -1   0  462.80   13.80
  -4   1   0  467.30   25.50
   4  -1   1   56.40    2.10
  -4   1  -1   60.20    3.50
   4  -1   2  342.40   12.80
   4  -1   3   13.60    0.80
   4  -1   4   92.10    2.60
   4  -1   5   25.60    1.20
   4  -1   6   33.00    1.60
   4  -1   7   51.80    2.30
   4  -1   8  203.50    6.20
   4  -1   9   24.70    1.20
   4  -1  10  628.00   20.40
   4  -1  11   80.30    3.40
   4  -1  12   67.80    3.20
   4  -1  13    3.40    1.10
   4  -1  14   39.90    2.70
   4  -1  15   -2.80    3.10
   4  -1  16   22.70    5.30
   4   0 -19    6.60    4.50
  -4   0  19    8.20    3.70
   4   0 -18   23.00    4.60
  -4   0  18   12.30    3.20
   4   0 -17   43.80    7.60
  -4   0  17   51.10    4.70
   4   0 -16    2.80    2.10
  -4   0  16    2.60    2.00
   4   0 -15   15.20    3.20
  -4   0  15   14.60    1.80
   4   0 -14   16.80    2.60
  -4   0  14   13.50    1.80
   4   0 -13    8.50    2.40
  -4   0  13    7.80    1.20
   4   0 -12   62.70    4.30
  -4   0  12   61.80    3.30
   4   0 -11   34.20    1.30
  -4   0  11   32.80    2.90
   4   0 -10  276.90    8.30
  -4   0  10  312.50   17.30
   4   0  -9  520.40   14.40
  -4   0   9  544.80   23.50
   4   0  -8  206.80    8.90
  -4   0   8  230.70   11.20
   4   0  -7   21.60    1.70
  -4   0   7   19.20    2.00
   4   0  -6   55.00    3.60
  -4   0   6   57.80    2.50
   4   0  -5   18.30    1.50
  -4   0   5   17.50    0.80
   4   0  -4  218.10   11.30
  -4   0   4  224.90    7.10
   4   0  -3  303.80    9.60
  -4   0   3  299.90    8.60
   4   0  -1  169.60    9.00
  -4   0   1  155.50    5.90
   4   0   0  120.60    3.40
  -4   0   0  120.40    6.50
   4   0   1  154.60    4.20
  -4   0  -1  152.70    7.20
   4   0   2  174.10    4.50
   4   0   3   65.10    1.90
   4   0   4  934.40   22.40
  -4   0  -4  942.10   52.70
   4   0   5   37.20    1.60
  -4   0  -5   44.60    2.90
   4   0   6   26.30    1.50
  -4   0  -6   28.00    2.40
   4   0   7    6.90    1.00
  -4   0  -7    6.80    1.30
   4   0   8  138.10    5.20
  -4   0  -8  139.30    7.00
   4   0   9    9.40    1.30
  -4   0  -9    6.00    1.70
   4   0  10   22.10    1.70
  -4   0 -10   24.60    2.50
   4   0  11   10.00    1.10
   4   0  12   25.70    1.90
   4   0  13    3.70    1.30
   4   0  14   -0.90    2.90
   4   0  15    6.00    4.00
   4   1 -20    1.50    4.20
  -4  -1  20   -1.90    3.40
   4   1 -19   17.80    5.60
  -4  -1  19   15.00    4.60
   4   1 -18    1.60    3.10
  -4  -1  18    5.70    3.20
   4   1 -17    1.00    2.10
  -4  -1  17    6.20    2.00
   4   1 -16    4.20    3.00
  -4  -1  16    5.10    1.90
   4   1 -15  143.80   10.00
  -4  -1  15  147.00    8.00
   4   1 -14   14.00    2.80
  -4  -1  14   11.00    1.80
   4   1 -13   12.10    2.40
  -4  -1  13   13.20    1.60
   4   1 -12   11.20    1.60
  -4  -1  12   16.20    1.50
   4   1 -11   92.70    2.80
  -4  -1  11   94.20    3.90
   4   1 -10   95.90    2.50
  -4  -1  10   95.60    3.80
   4   1  -9   11.40    2.00
  -4  -1   9    8.50    1.20
   4   1  -8   93.00    4.70
  -4  -1   8  101.20    4.10
   4   1  -7   45.00    2.90
  -4  -1   7   53.40    2.30
   4   1  -6  369.40   16.10
  -4  -1   6  369.50   13.90
   4   1  -5  183.00    8.30
  -4  -1   5  180.10    6.30
   4   1  -4 4151.10  255.00
  -4  -1   4 4229.80  231.10
   4   1  -3 1031.60   27.10
  -4  -1   3  999.10   36.10
   4   1  -2  111.00    2.60
  -4  -1   2  105.10    3.80
   4   1  -1  102.40    2.40
  -4  -1   1  106.90    3.70
   4   1   0  186.70    4.70
  -4  -1   0  189.90    7.40
   4   1   1   71.10    1.80
  -4  -1  -1   73.60    2.80
   4   1   2  844.30   22.90
  -4  -1  -2  828.70   32.00
   4   1   3   29.90    1.30
  -4  -1  -3   30.30    1.50
   4   1   4  266.10    7.20
  -4  -1  -4  262.40   14.30
   4   1   5    1.60    0.90
  -4  -1  -5    0.60    1.30
   4   1   6  182.90    6.00
  -4  -1  -6  169.70    9.40
   4   1   7   39.50    1.90
  -4  -1  -7   34.40    2.70
   4   1   8    4.30    1.00
  -4  -1  -8    5.10    2.00
   4   1   9   96.00    3.90
  -4  -1  -9  107.30    7.00
   4   1  10  270.80   11.40
  -4  -1 -10  263.10   16.40
   4   1  11    7.10    1.30
  -4  -1 -11    7.20    3.00
   4   1  12    0.50    1.10
   4   1  13    0.50    1.30
   4   1  14   31.00    5.30
   4   1  15   22.40    5.40
  -4  -2  20    1.30    3.10
   4   2 -19    5.20    3.50
  -4  -2  19    0.80    2.10
   4   2 -18    0.20    3.50
  -4  -2  18    0.70    1.80
   4   2 -17  130.20   10.90
  -4  -2  17  115.00    9.00
   4   2 -16    3.40    1.60
  -4  -2  16    3.20    1.70
   4   2 -15   18.00    3.10
  -4  -2  15   15.30    2.00
   4   2 -14   10.40    2.20
  -4  -2  14   10.80    1.60
   4   2 -13   34.40    2.80
  -4  -2  13   29.50    2.00
   4   2 -12  135.70    5.60
  -4  -2  12  136.50    5.80
   4   2 -11   21.20    2.00
  -4  -2  11   27.00    1.70
   4   2 -10   78.60    2.70
  -4  -2  10   82.70    3.30
   4   2  -9   35.20    1.70
  -4  -2   9   38.60    2.10
   4   2  -8  443.00   14.60
  -4  -2   8  438.60   16.10
   4   2  -7    5.20    0.80
  -4  -2   7    4.90    0.80
   4   2  -6 1022.60   27.90
  -4  -2   6 1039.30   36.00
   4   2  -5 2435.10   71.20
  -4  -2   5 2511.90  110.60
   4   2  -4 3745.00  205.00
  -4  -2   4 3701.60  204.80
   4   2  -3   43.70    1.80
  -4  -2   3   42.80    1.30
   4   2  -2  351.20   12.50
  -4  -2   2  341.90   10.70
   4   2  -1    6.80    0.40
  -4  -2   1    6.90    0.40
   4   2   0   40.60    1.20
  -4  -2   0   40.20    1.60
   4   2   1   36.40    1.00
  -4  -2  -1   40.40    1.70
   4   2   2  787.90   21.70
  -4  -2  -2  770.70   28.60
   4   2   3   33.20    1.40
  -4  -2  -3   37.10    1.80
   4   2   4  309.00    7.70
  -4  -2  -4  313.30   10.00
   4   2   5    5.20    1.00
  -4  -2  -5    4.90    1.00
   4   2   6   33.90    1.70
  -4  -2  -6   39.20    2.10
   4   2   7   42.30    1.80
  -4  -2  -7   42.90    2.80
   4   2   8    1.10    0.80
  -4  -2  -8    4.40    1.90
   4   2   9    6.40    2.60
  -4  -2  -9    8.30    2.30
   4   2  10  190.40    8.00
  -4  -2 -10  196.50   14.50
   4   2  11    2.60    1.70
  -4  -2 -11    0.70    2.40
   4   2  12    3.10    1.70
  -4  -2 -12    2.10    2.80
   4   2  13   16.50    2.80
  -4  -2 -13   16.40    3.70
   4   2  14    0.50    3.60
  -4  -3  20   -0.70    3.70
  -4  -3  19   38.50    6.80
   4   3 -18   90.40   10.70
  -4  -3  18   93.80   10.00
   4   3 -17  126.60   14.20
  -4  -3  17  139.90    7.80
   4   3 -16   37.50    3.70
  -4  -3  16   33.50    2.60
   4   3 -15  151.60    9.30
  -4  -3  15  163.80    9.10
   4   3 -14    2.20    1.80
  -4  -3  14    1.20    1.10
   4   3 -13  181.20    8.40
  -4  -3  13  177.60    7.90
   4   3 -12   29.00    2.50
  -4  -3  12   33.60    2.40
   4   3 -11  276.20    7.30
  -4  -3  11  289.70   10.80
   4   3 -10   23.30    1.10
  -4  -3  10   25.00    1.70
   4   3  -9  242.90    9.70
  -4  -3   9  250.60    8.40
   4   3  -8   32.30    1.30
  -4  -3   8   27.80    1.50
   4   3  -7  374.80   10.40
  -4  -3   7  383.50   13.40
   4   3  -6  753.20   25.70
  -4  -3   6  753.00   21.80
   4   3  -5  195.20    7.60
  -4  -3   5  193.60    6.20
   4   3  -4  163.50    6.10
  -4  -3   4  165.20    5.20
   4   3  -3   14.60    0.90
  -4  -3   3   14.30    0.70
   4   3  -2   32.00    1.20
  -4  -3   2   31.60    1.00
   4   3  -1  106.00    3.00
  -4  -3   1  106.20    3.30
   4   3   0  498.00   14.00
  -4  -3   0  501.90   18.70
   4   3   1   64.10    1.80
  -4  -3  -1   67.90    2.80
   4   3   2  989.40   26.00
  -4  -3  -2  983.90   35.60
   4   3   3   12.80    1.20
  -4  -3  -3   10.80    1.10
   4   3   4    9.30    1.00
  -4  -3  -4   11.10    1.10
   4   3   5    7.80    1.10
  -4  -3  -5   11.70    1.20
   4   3   6  316.60   10.90
  -4  -3  -6  308.80   10.70
   4   3   7   24.00    1.70
  -4  -3  -7   27.10    2.00
   4   3   8    0.20    1.30
  -4  -3  -8   -0.40    1.10
   4   3   9   28.90    3.60
  -4  -3  -9   36.80    3.20
   4   3  10   88.60    6.20
  -4  -3 -10   82.50    6.80
   4   3  11    8.90    1.80
  -4  -3 -11    7.80    3.20
   4   3  12    3.00    1.50
  -4  -3 -12    0.10    3.70
  -4  -3 -13    0.80    3.80
  -4  -4  21   -0.60    3.80
  -4  -4  20   -2.50    3.90
  -4  -4  19   40.90    6.30
  -4  -4  18   38.40    4.00
  -4  -4  17   73.20    4.70
  -4  -4  16   53.30    3.70
  -4  -4  15   32.50    2.20
   4   4 -14   13.00    2.30
  -4  -4  14   15.10    1.80
   4   4 -13   21.70    2.60
  -4  -4  13   24.00    1.90
   4   4 -12   56.10    4.00
  -4  -4  12   58.30    2.90
   4   4 -11  124.60    3.60
  -4  -4  11  125.10    5.20
   4   4 -10   66.50    2.50
  -4  -4  10   67.50    2.90
   4   4  -9   40.70    1.70
  -4  -4   9   39.80    2.00
   4   4  -8  128.50    4.40
  -4  -4   8  130.80    4.40
   4   4  -7  219.70    8.50
  -4  -4   7  218.50    6.40
   4   4  -6  255.60    9.90
  -4  -4   6  257.60    8.10
   4   4  -5  448.50   16.00
  -4  -4   5  442.40   12.70
   4   4  -4  358.10   13.30
  -4  -4   4  369.50   11.20
   4   4  -3   32.90    1.60
  -4  -4   3   34.10    1.60
   4   4  -2   38.90    1.40
  -4  -4   2   41.10    1.30
   4   4  -1   19.60    1.40
  -4  -4   1   18.20    1.10
   4   4   0  353.80    9.70
  -4  -4   0  360.90   13.80
   4   4   1   55.20    2.00
  -4  -4  -1   53.70    2.40
   4   4   2 1009.70   24.30
  -4  -4  -2 1008.00   33.80
   4   4   3   20.60    0.80
  -4  -4  -3   21.60    1.20
   4   4   4   58.20    1.60
  -4  -4  -4   52.10    2.40
   4   4   5   14.50    1.00
  -4  -4  -5   14.60    1.40
   4   4   6    4.60    0.80
  -4  -4  -6    3.80    1.10
   4   4   7    6.10    0.90
  -4  -4  -7    8.00    1.50
   4   4   8   35.60    1.90
  -4  -4  -8   34.50    2.70
   4   4   9    2.20    1.00
  -4  -4  -9    3.50    1.40
   4   4  10   51.80    2.70
  -4  -4 -10   51.40    5.80
   4   4  11   -1.40    1.20
  -4  -4 -11    3.90    3.20
   4   4  12   11.70    3.20
  -4  -4 -12   20.50    4.40
  -4  -4 -13    9.90    4.00
  -4  -5  21   -4.10    3.20
  -4  -5  20    8.10    4.50
  -4  -5  19   25.30    4.60
  -4  -5  18    3.80    2.10
  -4  -5  17   18.80    2.80
  -4  -5  16   68.60    4.10
  -4  -5  15  129.80    6.70
  -4  -5  14   17.50    1.60
  -4  -5  13   16.10    1.30
   4   5 -12   49.80    2.30
  -4  -5  12   49.50    2.50
   4   5 -11   18.10    0.90
  -4  -5  11   16.80    1.60
   4   5 -10    4.90    0.80
  -4  -5  10    5.60    1.00
   4   5  -9   48.30    2.00
  -4  -5   9   44.20    1.50
   4   5  -8   47.50    1.90
  -4  -5   8   49.10    1.80
   4   5  -7  256.70    8.40
  -4  -5   7  254.70    7.30
   4   5  -6  194.70    7.30
  -4  -5   6  192.60    5.60
   4   5  -5  163.40    5.60
  -4  -5   5  168.40    4.60
   4   5  -4  125.80    4.30
  -4  -5   4  127.90    3.70
   4   5  -3  173.40    7.70
  -4  -5   3  173.00    4.20
   4   5  -2   31.60    1.30
  -4  -5   2   30.40    1.30
   4   5  -1    9.60    0.90
  -4  -5   1   11.50    0.90
   4   5   0  604.60   16.10
  -4  -5   0  609.40   20.50
   4   5   1  114.90    3.20
  -4  -5  -1  113.50    4.20
   4   5   2   29.70    1.20
  -4  -5  -2   31.60    1.70
   4   5   3    1.50    0.70
  -4  -5  -3    1.90    0.90
   4   5   4    1.70    0.40
  -4  -5  -4    1.90    1.00
   4   5   5    0.40    0.50
  -4  -5  -5   -0.90    1.10
   4   5   6  136.10    4.50
  -4  -5  -6  138.70    6.10
   4   5   7   26.60    1.50
  -4  -5  -7   24.40    2.00
   4   5   8    4.90    1.00
  -4  -5  -8    4.20    1.40
   4   5   9    3.20    1.00
  -4  -5  -9    1.90    1.50
   4   5  10   10.70    1.40
  -4  -5 -10    5.90    2.50
   4   5  11    5.10    4.10
  -4  -5 -11    9.30    3.60
  -4  -5 -12   11.60    4.60
  -4  -6  21   13.70   20.30
  -4  -6  20   -6.40    2.80
  -4  -6  19   42.10    5.50
  -4  -6  18   10.60    2.40
  -4  -6  17   44.70    3.40
  -4  -6  16    7.50    1.90
  -4  -6  15   96.40    5.30
  -4  -6  14   52.90    3.10
   4   6 -13  109.90    4.50
  -4  -6  13   98.40    4.50
   4   6 -12   12.20    1.00
  -4  -6  12   18.60    1.70
   4   6 -11   23.90    1.10
  -4  -6  11   24.50    1.20
   4   6 -10    3.90    0.70
  -4  -6  10    4.10    0.70
   4   6  -9   25.80    1.30
  -4  -6   9   29.60    1.20
   4   6  -8   69.60    2.40
  -4  -6   8   72.80    2.20
   4   6  -7  126.40    4.60
  -4  -6   7  119.80    3.20
   4   6  -6  725.20   22.40
  -4  -6   6  750.70   21.00
   4   6  -5   43.50    2.20
  -4  -6   5   44.00    1.50
   4   6  -4  584.10   18.90
  -4  -6   4  605.00   17.40
   4   6  -3    5.20    0.80
  -4  -6   3    6.50    0.70
   4   6  -2  110.80    3.70
  -4  -6   2  106.60    3.70
   4   6  -1   73.20    2.20
  -4  -6   1   68.10    2.70
   4   6   0   51.70    1.90
  -4  -6   0   46.10    1.90
   4   6   1    4.30    0.70
  -4  -6  -1    2.70    0.70
   4   6   2    9.70    1.10
  -4  -6  -2    7.80    1.10
   4   6   3    0.30    0.80
  -4  -6  -3   -0.60    1.00
   4   6   4  334.30   10.10
  -4  -6  -4  340.30   13.10
   4   6   5   27.90    1.00
  -4  -6  -5   27.60    2.10
   4   6   6  106.50    3.50
  -4  -6  -6  113.80    5.80
   4   6   7   19.60    1.20
  -4  -6  -7   18.40    2.00
   4   6   8    0.80    0.70
  -4  -6  -8   -0.20    1.50
   4   6   9   30.60    2.00
  -4  -6  -9   29.00    3.30
   4   6  10    2.10    2.10
  -4  -6 -10   -2.50    2.10
   4   6  11    6.90    3.50
  -4  -6 -11    1.80    3.30
  -4  -7  21    5.50    2.90
  -4  -7  20   15.40    4.00
  -4  -7  19   15.80    4.10
  -4  -7  18    2.20    2.20
  -4  -7  17   31.00    3.00
  -4  -7  16   73.40    4.50
  -4  -7  15   36.60    2.40
  -4  -7  14   79.20    3.70
   4   7 -13   48.30    2.10
  -4  -7  13   49.60    3.00
   4   7 -12   13.80    1.00
  -4  -7  12   16.80    1.10
   4   7 -11   14.20    1.30
  -4  -7  11   16.40    1.10
   4   7 -10   32.30    1.50
  -4  -7  10   28.40    1.30
   4   7  -9   15.50    1.20
  -4  -7   9   13.60    0.90
   4   7  -8  313.80   10.70
  -4  -7   8  289.10    8.80
   4   7  -7  102.70    3.90
  -4  -7   7  106.40    3.90
   4   7  -6   37.90    1.80
  -4  -7   6   40.50    1.50
   4   7  -5   40.60    1.90
  -4  -7   5   36.70    1.40
   4   7  -4  261.10    9.80
  -4  -7   4  261.40    9.10
   4   7  -3  481.90   12.20
  -4  -7   3  475.80   14.00
   4   7  -2   50.20    1.80
  -4  -7   2   47.40    1.40
   4   7  -1    4.00    0.80
  -4  -7   1    4.50    0.90
   4   7   0  201.40    6.40
  -4  -7   0  215.20    7.20
   4   7   1   26.90    1.40
  -4  -7  -1   26.10    1.60
   4   7   2   17.30    1.10
  -4  -7  -2   18.20    1.40
   4   7   3   10.90    1.60
  -4  -7  -3    8.50    1.10
   4   7   4  635.50   23.10
  -4  -7  -4  634.90   29.20
   4   7   5   24.10    1.90
  -4  -7  -5   31.80    2.30
   4   7   6   20.10    1.80
  -4  -7  -6   21.20    2.30
   4   7   7   22.20    1.10
  -4  -7  -7   24.00    2.60
   4   7   8   22.30    1.40
  -4  -7  -8   21.30    2.70
   4   7   9    8.00    2.30
  -4  -7  -9    9.90    2.40
   4   7  10    1.20    2.30
  -4  -7 -10    0.20    2.20
  -4  -7 -11    2.70    3.50
  -4  -8  21   22.00    5.50
  -4  -8  20   -0.30    3.40
  -4  -8  19    6.70    2.90
  -4  -8  18   13.60    2.40
  -4  -8  17   75.90    4.50
  -4  -8  16    9.50    1.80
   4   8 -15  353.80   28.00
  -4  -8  15  364.50   14.10
   4   8 -14   18.60    1.30
  -4  -8  14   13.50    1.70
   4   8 -13   71.40    3.00
  -4  -8  13   71.50    2.50
   4   8 -12   11.60    1.00
  -4  -8  12   11.90    1.00
   4   8 -11    7.10    1.00
  -4  -8  11    8.40    1.00
   4   8 -10   11.60    1.20
  -4  -8  10   11.80    1.00
   4   8  -9    3.40    1.50
  -4  -8   9    2.40    0.80
   4   8  -8    3.80    1.00
  -4  -8   8    1.10    0.80
   4   8  -7  175.10    9.70
  -4  -8   7  170.00    4.70
   4   8  -6   65.70    2.90
  -4  -8   6   64.90    2.40
   4   8  -5   58.00    2.60
  -4  -8   5   58.70    1.90
   4   8  -4  623.10   20.20
  -4  -8   4  630.50   17.90
   4   8  -3   11.00    1.00
  -4  -8   3   11.90    1.20
   4   8  -2   -0.10    0.70
  -4  -8   2    1.30    0.30
   4   8  -1    8.20    0.90
  -4  -8   1    8.10    1.10
   4   8   0   23.00    1.40
  -4  -8   0   14.90    1.30
   4   8   1   16.30    1.70
  -4  -8  -1   15.20    1.20
   4   8   2  204.90    7.40
  -4  -8  -2  201.80    7.90
   4   8   3   42.90    2.10
  -4  -8  -3   43.60    2.70
   4   8   4   25.00    1.70
  -4  -8  -4   28.60    2.20
   4   8   5    0.30    1.20
  -4  -8  -5    0.90    1.50
   4   8   6   20.30    2.10
  -4  -8  -6   15.60    2.10
   4   8   7   -0.20    1.60
  -4  -8  -7   -0.30    1.80
   4   8   8    5.90    2.30
  -4  -8  -8    7.00    2.40
   4   8   9    9.70    2.50
  -4  -8  -9    7.00    2.50
   4   8  10   36.30    8.40
  -4  -8 -10   37.20    4.30
  -4  -9  21    9.20    4.80
  -4  -9  20   14.20    3.00
  -4  -9  19   26.00    4.30
  -4  -9  18    1.10    1.90
  -4  -9  17  102.50    6.90
   4   9 -16    4.00    2.60
  -4  -9  16    3.00    1.30
   4   9 -15   18.40    2.80
  -4  -9  15   14.90    2.00
   4   9 -14    3.80    1.00
  -4  -9  14    3.80    0.90
   4   9 -13   16.30    1.30
  -4  -9  13   17.70    1.20
   4   9 -12   18.80    1.40
  -4  -9  12   17.50    1.30
   4   9 -11  154.50    5.90
  -4  -9  11  157.00    4.50
   4   9 -10   44.60    2.40
  -4  -9  10   42.00    1.80
   4   9  -9  152.00    5.40
  -4  -9   9  152.40    4.90
   4   9  -8  125.90    5.00
  -4  -9   8  123.50    3.80
   4   9  -7   12.10    1.40
  -4  -9   7    9.90    0.90
   4   9  -6   12.70    1.40
  -4  -9   6   13.50    1.00
   4   9  -5   49.20    2.30
  -4  -9   5   46.20    3.50
   4   9  -4  233.50    6.90
  -4  -9   4  223.70    7.00
   4   9  -3   28.80    1.30
  -4  -9   3   32.90    1.80
   4   9  -2   26.40    1.30
  -4  -9   2   25.00    1.50
   4   9  -1   10.60    0.90
  -4  -9   1   10.50    1.20
   4   9   0    3.70    0.80
  -4  -9   0    1.20    1.10
   4   9   1   23.90    1.90
  -4  -9  -1   18.00    1.70
   4   9   2   38.80    2.50
  -4  -9  -2   39.90    2.50
   4   9   3    7.50    1.40
  -4  -9  -3    6.40    1.30
   4   9   4  140.10    6.70
  -4  -9  -4  146.50    9.10
   4   9   5    6.20    1.30
  -4  -9  -5    5.60    1.70
   4   9   6   17.70    2.10
  -4  -9  -6   17.10    2.50
   4   9   7    8.40    2.40
  -4  -9  -7    8.00    2.80
   4   9   8   30.80    4.70
  -4  -9  -8   28.60    3.80
   4   9   9   -0.50    3.50
  -4  -9  -9    0.40    2.60
  -4 -10  21    4.80    3.70
  -4 -10  20    0.00    4.70
  -4 -10  19    6.10    3.80
  -4 -10  18    2.60    2.20
   4  10 -17    1.00    2.90
  -4 -10  17    0.50    2.00
   4  10 -16    4.20    2.30
  -4 -10  16    3.50    1.60
   4  10 -15   79.30    3.80
  -4 -10  15   80.60    3.30
   4  10 -14   10.20    1.60
  -4 -10  14    9.00    1.10
   4  10 -13  277.10   10.20
  -4 -10  13  277.20    9.80
   4  10 -12   59.90    3.00
  -4 -10  12   60.40    2.30
   4  10 -11  284.80    9.50
  -4 -10  11  283.50    8.00
   4  10 -10   69.50    3.10
  -4 -10  10   70.20    2.30
   4  10  -9   13.20    1.40
  -4 -10   9   12.40    0.80
   4  10  -8   27.60    1.80
  -4 -10   8   29.20    1.40
   4  10  -7   19.30    1.40
  -4 -10   7   17.80    1.10
   4  10  -6    0.00    1.00
  -4 -10   6    0.80    1.00
   4  10  -5   14.20    1.90
  -4 -10   5   13.50    1.20
   4  10  -4    0.90    0.80
  -4 -10   4    1.10    1.10
   4  10  -3   74.70    2.90
  -4 -10   3   75.90    2.20
   4  10  -2   31.10    1.80
  -4 -10   2   35.60    1.90
   4  10  -1    5.10    1.00
  -4 -10   1    3.40    1.10
   4  10   0    4.90    1.00
  -4 -10   0    5.70    1.10
   4  10   1   20.60    1.70
  -4 -10  -1   17.40    1.90
   4  10   2  115.00    6.70
  -4 -10  -2  117.00    6.30
   4  10   3    1.10    1.90
  -4 -10  -3    1.70    1.30
   4  10   4   40.70    3.20
  -4 -10  -4   43.50    3.30
   4  10   5    2.20    1.50
  -4 -10  -5    3.00    1.90
   4  10   6   20.90    3.10
  -4 -10  -6   18.30    3.00
   4  10   7    8.50    2.60
  -4 -10  -7   11.80    2.80
   4  10   8   26.80    4.40
  -4 -10  -8   40.70    5.70
  -4 -11  21    3.30    4.80
  -4 -11  20    1.80    3.80
  -4 -11  19    2.90    4.70
  -4 -11  18    4.30    2.30
   4  11 -17   41.40    4.30
  -4 -11  17   32.60    3.20
   4  11 -16    3.30    2.50
  -4 -11  16    1.80    1.00
   4  11 -15   11.70    1.60
  -4 -11  15   10.70    1.20
   4  11 -14   21.20    1.80
  -4 -11  14   20.80    1.70
   4  11 -13  237.50   10.60
  -4 -11  13  242.40    8.90
   4  11 -12   45.20    2.60
  -4 -11  12   45.00    2.10
   4  11 -11   45.00    2.40
  -4 -11  11   44.70    1.80
   4  11 -10   -0.50    1.20
  -4 -11  10    0.90    0.70
   4  11  -9    5.60    1.20
  -4 -11   9    7.90    0.80
   4  11  -8   25.50    1.80
  -4 -11   8   19.60    1.20
   4  11  -7    7.50    1.70
  -4 -11   7    8.10    1.40
   4  11  -6    2.10    1.10
  -4 -11   6    5.40    2.10
   4  11  -5   16.20    1.70
  -4 -11   5   14.50    1.40
   4  11  -4   66.60    2.60
  -4 -11   4   72.60    3.50
   4  11  -3   -0.10    0.90
  -4 -11   3   -0.10    0.50
   4  11  -2    7.60    1.10
  -4 -11   2   10.40    1.50
   4  11  -1    7.20    1.20
  -4 -11   1    4.80    1.20
   4  11   0    9.20    1.30
  -4 -11   0    7.70    1.40
   4  11   1   17.70    1.70
  -4 -11  -1   19.80    2.10
   4  11   2   31.70    2.50
  -4 -11  -2   26.60    2.80
   4  11   3   16.40    2.50
  -4 -11  -3   19.00    2.00
   4  11   4   41.60    4.10
  -4 -11  -4   29.90    3.80
   4  11   5    1.60    2.50
  -4 -11  -5    1.00    2.40
   4  11   6    3.20    4.10
  -4 -11  -6    9.30    3.90
   4  11   7    0.30    4.20
  -4 -11  -7    6.40    4.20
  -4 -12  21    2.00    3.00
  -4 -12  20   10.50    3.70
  -4 -12  19    3.70    3.30
  -4 -12  18   15.80    2.90
   4  12 -17    6.20    3.20
  -4 -12  17    1.10    1.20
   4  12 -16    2.20    2.40
  -4 -12  16    1.20    1.00
   4  12 -15   24.20    2.10
  -4 -12  15   22.70    1.70
   4  12 -14    2.00    1.30
  -4 -12  14    3.30    1.20
   4  12 -13   64.70    3.50
  -4 -12  13   62.00    2.90
   4  12 -12   60.30    3.30
  -4 -12  12   62.30    2.40
   4  12 -11   54.00    3.00
  -4 -12  11   51.70    2.00
   4  12 -10    2.50    1.40
  -4 -12  10    4.50    0.70
   4  12  -9    0.90    1.00
  -4 -12   9    5.30    1.50
   4  12  -8   42.10    2.60
  -4 -12   8   45.30    2.40
   4  12  -7   17.10    1.80
  -4 -12   7   19.80    2.80
   4  12  -6   10.30    1.50
  -4 -12   6    9.50    1.40
   4  12  -5   11.40    1.60
  -4 -12   5   12.70    1.60
   4  12  -4  205.10    7.80
  -4 -12   4  195.80    6.50
   4  12  -3   24.40    1.70
  -4 -12   3   23.40    1.10
   4  12  -2   59.80    2.90
  -4 -12   2   57.10    3.40
   4  12  -1   30.70    2.20
  -4 -12   1   30.60    2.60
   4  12   0    0.80    1.20
  -4 -12   0    1.50    1.30
   4  12   1    1.10    1.30
  -4 -12  -1    0.20    1.30
   4  12   2    7.60    2.10
  -4 -12  -2    8.90    1.90
   4  12   3    0.70    1.60
  -4 -12  -3    1.70    2.10
   4  12   4   12.80    2.80
  -4 -12  -4   12.80    3.30
   4  12   5    3.70    4.30
  -4 -12  -5    1.50    3.60
   4  12   6   13.30    5.10
  -4 -12  -6   16.30    4.30
  -4 -13  21   38.10    5.40
  -4 -13  20    3.70    3.80
  -4 -13  19   10.30    4.10
  -4 -13  18    0.40    2.40
   4  13 -17    4.00    3.60
  -4 -13  17    6.30    1.60
   4  13 -16    1.60    1.50
  -4 -13  16    2.70    1.30
   4  13 -15   10.20    1.90
  -4 -13  15   11.20    1.60
   4  13 -14   32.00    2.10
  -4 -13  14   34.10    2.10
   4  13 -13  233.70   13.50
  -4 -13  13  242.50    8.10
   4  13 -12   31.50    2.50
  -4 -13  12   28.50    1.50
   4  13 -11   10.40    1.80
  -4 -13  11   11.20    1.00
   4  13 -10   42.40    2.50
  -4 -13  10   47.80    3.00
   4  13  -9   22.50    1.90
  -4 -13   9   28.70    2.30
   4  13  -8    0.60    1.10
  -4 -13   8    4.90    1.50
   4  13  -7    9.80    1.70
  -4 -13   7    9.40    2.60
   4  13  -6    1.30    1.40
  -4 -13   6    1.50    1.40
   4  13  -5   29.40    2.30
  -4 -13   5   30.30    1.60
   4  13  -4    9.70    1.30
  -4 -13   4    8.80    1.10
   4  13  -3   30.30    2.10
  -4 -13   3   26.90    2.50
   4  13  -2    9.30    1.50
  -4 -13   2   11.00    1.90
   4  13  -1   12.30    1.70
  -4 -13   1   12.80    1.90
   4  13   0    6.80    1.60
  -4 -13   0    4.20    1.70
   4  13   1    5.90    1.80
  -4 -13  -1    5.10    2.50
   4  13   2   14.20    2.90
  -4 -13  -2   17.90    3.50
   4  13   3   -0.80    2.40
  -4 -13  -3    6.60    3.50
   4  13   4   21.00    6.10
  -4 -13  -4   24.40    6.10
  -4 -14  20    2.80    3.90
  -4 -14  19   27.30    4.20
  -4 -14  18    2.80    2.20
  -4 -14  17    5.30    1.50
   4  14 -16   -0.50    1.50
  -4 -14  16   -0.70    1.70
   4  14 -15   15.00    2.10
  -4 -14  15   15.90    1.30
   4  14 -14    7.10    2.00
  -4 -14  14    7.90    0.90
   4  14 -13   47.80    3.80
  -4 -14  13   42.70    2.00
   4  14 -12  102.40    6.20
  -4 -14  12   94.60    5.80
   4  14 -11   42.30    3.20
  -4 -14  11   40.50    3.00
   4  14 -10   32.90    2.30
  -4 -14  10   37.70    2.90
   4  14  -9   34.40    2.30
  -4 -14   9   33.20    2.90
   4  14  -8   30.80    2.30
  -4 -14   8   30.80    3.90
   4  14  -7   97.00    5.30
  -4 -14   7   97.60    5.70
   4  14  -6   12.50    1.80
  -4 -14   6    8.30    1.60
   4  14  -5   21.40    2.30
  -4 -14   5   24.30    1.50
   4  14  -4  112.30    5.50
  -4 -14   4  118.00    4.60
   4  14  -3   27.40    2.20
  -4 -14   3   28.60    2.40
   4  14  -2   44.30    3.20
  -4 -14   2   44.80    3.80
   4  14  -1   -0.90    1.60
  -4 -14   1    1.80    2.20
   4  14   0   35.80    3.60
  -4 -14   0   30.20    4.80
   4  14   1   -0.10    2.40
  -4 -14  -1    2.30    3.20
   4  14   2    5.30    2.30
  -4 -14  -2    4.90    3.00
   4  14   3    2.30    4.50
  -4 -14  -3    7.80    4.80
  -4 -15  20    2.10    3.00
  -4 -15  19    4.50    4.30
  -4 -15  18   30.00    6.00
  -4 -15  17   12.50    1.90
   4  15 -16   -0.30    2.20
  -4 -15  16   -0.40    1.50
   4  15 -15    9.90    2.00
  -4 -15  15   12.10    1.00
   4  15 -14    1.30    1.70
  -4 -15  14    1.60    1.60
   4  15 -13   28.00    3.00
  -4 -15  13   26.80    2.40
   4  15 -12   30.80    2.40
  -4 -15  12   22.70    2.30
   4  15 -11   69.90    4.50
  -4 -15  11   80.00    4.70
   4  15 -10    9.20    1.60
  -4 -15  10    8.50    1.90
   4  15  -9  245.70   14.10
  -4 -15   9  229.50   17.00
   4  15  -8   10.60    1.90
  -4 -15   8   11.50    2.10
   4  15  -7   78.30    5.00
  -4 -15   7   97.80    6.00
   4  15  -6  194.60   10.80
  -4 -15   6  210.40    9.50
   4  15  -5   23.30    2.80
  -4 -15   5   31.30    1.90
   4  15  -4   11.20    2.50
  -4 -15   4    9.40    0.90
   4  15  -3    9.60    1.70
  -4 -15   3    6.90    2.60
   4  15  -2   13.70    2.60
  -4 -15   2   22.90    3.20
   4  15  -1   11.80    2.60
  -4 -15   1   17.50    3.60
   4  15   0   20.40    3.50
  -4 -15   0   23.60    4.50
   4  15   1    1.80    2.60
  -4 -15  -1    2.50    2.90
   4  15   2    5.30    5.20
  -4 -16  19   -0.70    4.60
  -4 -16  18    9.30    4.60
  -4 -16  17    5.00    2.30
   4  16 -16    3.70    2.70
  -4 -16  16    1.10    1.70
   4  16 -15    2.20    3.00
  -4 -16  15    7.60    2.10
   4  16 -14    0.90    3.10
  -4 -16  14    5.10    1.80
   4  16 -13   19.60    2.90
  -4 -16  13   19.60    2.50
   4  16 -12   48.10    4.50
  -4 -16  12   49.20    3.70
   4  16 -11  142.20   11.70
  -4 -16  11  149.80   12.30
   4  16 -10   55.40    5.20
  -4 -16  10   62.80    5.10
   4  16  -9    3.70    2.30
  -4 -16   9    2.80    2.10
   4  16  -8   38.70    3.60
  -4 -16   8   40.70    3.60
   4  16  -7    6.60    2.20
  -4 -16   7    6.00    1.30
   4  16  -6   60.50    5.00
  -4 -16   6   73.30    4.90
   4  16  -5   26.20    3.70
  -4 -16   5   36.50    2.30
   4  16  -4    4.50    4.40
  -4 -16   4    3.90    2.40
   4  16  -3   45.00    5.50
  -4 -16   3   47.60    5.30
   4  16  -2   12.10    3.00
  -4 -16   2   12.00    3.60
   4  16  -1    0.90    2.30
  -4 -16   1   -0.50    2.60
   4  16   0    7.80    3.40
  -4 -16   0    5.50    3.50
  -4 -17  18    6.50    5.80
  -4 -17  17   38.60    6.70
   4  17 -16   10.30    3.90
  -4 -17  16    8.50    2.60
   4  17 -15    2.10    2.90
  -4 -17  15    0.40    1.80
   4  17 -14    3.80    2.90
  -4 -17  14    4.50    2.60
   4  17 -13    5.60    3.30
  -4 -17  13   -0.70    2.80
   4  17 -12    1.70    3.30
  -4 -17  12    8.50    2.80
   4  17 -11    2.70    3.80
  -4 -17  11    1.30    2.20
   4  17 -10    3.10    3.30
   4  17  -9   20.60    4.80
  -4 -17   9   13.40    3.60
   4  17  -8    6.70    2.60
  -4 -17   8    3.40    1.50
   4  17  -7   62.80    8.20
  -4 -17   7   75.80    4.80
   4  17  -6    4.40    3.70
  -4 -17   6    2.60    1.40
   4  17  -5   32.60    6.50
  -4 -17   5   38.20    2.40
   4  17  -4    7.50    4.60
  -4 -17   4    6.70    3.00
   4  17  -3    4.60    2.60
  -4 -17   3    6.00    2.90
   4  17  -2   40.80    6.10
  -4 -17   2   51.10    6.70
  -4 -18  17    4.90    5.40
   4  18 -16   -0.50    3.70
  -4 -18  16   -0.40    2.60
   4  18 -15    6.00    3.90
  -4 -18  15    4.60    2.10
   4  18 -14    2.60    3.50
  -4 -18  14    1.10    4.10
   4  18 -13   -1.00    3.80
  -4 -18  13    2.90    4.40
   4  18 -12   14.00    4.10
  -4 -18  12   23.10    5.00
   4  18 -11   25.70    4.40
   4  18 -10   18.30    3.70
  -4 -18  10   14.00    3.50
   4  18  -9    1.20    3.70
  -4 -18   9    3.20    3.00
  -4 -18   8    4.40    1.80
   4  18  -7    5.60    4.20
  -4 -18   7   -2.50    3.30
   4  18  -6    9.60    4.50
  -4 -18   6    3.00    3.20
   4  18  -5   -1.70    4.30
  -4 -18   5   -1.00    2.90
   4  18  -4    3.70    4.30
  -4 -18   4    1.20    3.20
   4  19 -15    1.70    3.50
  -4 -19  15   -1.00    4.90
   4  19 -14    4.90    4.90
  -4 -19  14   -0.20    3.60
   4  19 -13    8.70    4.70
  -4 -19  13    0.90    4.20
   4  19 -12    6.50    4.70
   4  19 -11   27.20    7.00
  -4 -19  11   23.90    4.40
   4  19 -10   26.30    5.00
  -4 -19  10   25.80    5.80
   4  19  -9    4.00    4.30
  -4 -19   9    3.80    2.00
   4  19  -8   12.40    5.10
  -4 -19   8    4.50    3.10
   4  19  -7    2.90    5.70
  -4 -19   7    1.00    3.10
   5 -21   4    1.70    3.30
   5 -21   5    4.30    3.00
   5 -21   6    1.60    3.20
   5 -21   7   13.80    4.10
   5 -21   8   -2.90    3.80
   5 -21   9   24.00    5.70
   5 -21  10    3.90    3.40
   5 -21  11   16.80    5.80
   5 -20   1   50.20    5.90
   5 -20   2   29.70    4.10
   5 -20   3   11.50    3.00
   5 -20   4    2.40    2.60
   5 -20   5    5.00    3.00
   5 -20   6    8.40    2.50
   5 -20   7   19.90    4.70
   5 -20   8   20.80    4.60
   5 -20   9   18.90    3.60
   5 -20  10    1.70    5.20
   5 -20  11   -2.30    4.20
   5 -20  12   37.20    7.60
   5 -20  13    8.90    5.60
   5 -19  -2    7.50    2.90
   5 -19  -1   18.80    3.80
   5 -19   0    4.50    3.00
   5 -19   1    9.70    2.90
  -5  19  -1    4.00    2.00
   5 -19   2    3.00    2.20
  -5  19  -2    0.20    1.10
   5 -19   3   23.30    6.70
   5 -19   4   -0.10    1.90
   5 -19   5    6.00    2.60
   5 -19   6   11.70    3.90
   5 -19   7  135.90   11.40
   5 -19   8    4.60    2.30
   5 -19   9   10.60    2.90
   5 -19  10    3.30    2.70
   5 -19  11   22.70    3.80
   5 -19  12   -1.00    2.90
   5 -19  13    4.80    2.80
   5 -19  14   32.20    4.20
   5 -18  -3   29.90    4.50
   5 -18  -2    9.10    2.70
   5 -18  -1   13.20    2.90
   5 -18   0    9.70    2.70
   5 -18   1    7.30    2.60
   5 -18   2    8.10    2.40
  -5  18  -2    7.30    1.30
   5 -18   3    7.10    2.30
   5 -18   4    6.40    1.60
  -5  18  -4   -0.30    2.90
   5 -18   5   46.10    3.80
  -5  18  -5   48.40    6.10
   5 -18   6    4.00    2.20
  -5  18  -6    6.00    3.30
   5 -18   7  107.00    5.80
  -5  18  -7   88.30    9.60
   5 -18   8   14.00    2.80
  -5  18  -8    8.90    3.90
   5 -18   9    4.00    1.90
   5 -18  10   19.00    2.90
   5 -18  11    1.00    2.50
   5 -18  12   41.30    4.20
   5 -18  13   12.90    2.80
   5 -18  14    6.50    2.60
   5 -18  15    1.20    3.90
   5 -17  -5   -2.90    3.90
   5 -17  -4    9.10    2.30
   5 -17  -3    1.40    2.00
   5 -17  -2    2.00    2.20
   5 -17  -1    2.20    2.20
   5 -17   0    4.60    1.80
  -5  17   0   -2.20    2.20
   5 -17   1    4.90    1.60
  -5  17  -1   12.40    3.30
   5 -17   2    8.70    1.70
  -5  17  -2    2.60    3.20
   5 -17   3   35.10    2.50
  -5  17  -3   21.50    4.10
   5 -17   4    1.90    1.20
  -5  17  -4    3.40    2.30
   5 -17   5  116.90    7.00
  -5  17  -5  130.50   12.80
   5 -17   6   31.60    2.50
  -5  17  -6   32.90    5.50
   5 -17   7   41.20    3.70
  -5  17  -7   32.90    5.00
   5 -17   8   24.40    2.70
  -5  17  -8   27.50    4.00
   5 -17   9    1.00    2.00
  -5  17  -9    8.30    3.70
   5 -17  10    5.30    1.80
  -5  17 -10    8.00    2.70
   5 -17  11   50.30    4.70
   5 -17  12   11.00    2.80
   5 -17  13   38.80    3.70
   5 -17  14   27.60    3.70
   5 -17  15   10.80    4.90
   5 -17  16    6.30    4.30
   5 -16  -7    0.50    5.30
   5 -16  -6    5.80    4.00
   5 -16  -5   24.60    5.80
   5 -16  -4    7.90    2.30
   5 -16  -3   82.20    6.10
   5 -16  -2    6.30    1.50
  -5  16   2    5.30    3.00
   5 -16  -1    5.10    1.40
  -5  16   1    1.70    2.20
   5 -16   0    9.80    1.70
  -5  16   0   11.90    3.30
   5 -16   1    0.60    1.30
  -5  16  -1   -0.40    2.20
   5 -16   2    5.60    1.50
  -5  16  -2    5.30    2.80
   5 -16   3  155.10    7.50
  -5  16  -3  150.20   12.10
   5 -16   4    9.20    2.10
  -5  16  -4    4.10    2.70
   5 -16   5   37.70    2.40
  -5  16  -5   25.90    3.80
   5 -16   6   -0.20    1.20
  -5  16  -6   -1.00    1.50
   5 -16   7   58.50    3.50
  -5  16  -7   63.30    6.60
   5 -16   8   20.50    2.30
  -5  16  -8   28.60    3.50
   5 -16   9   36.30    2.90
  -5  16  -9   40.80    5.30
   5 -16  10   23.40    2.60
  -5  16 -10   23.10    3.50
   5 -16  11   85.30    5.50
  -5  16 -11   90.80    7.00
   5 -16  12   35.50    3.10
  -5  16 -12   32.00    5.20
   5 -16  13   11.40    2.30
   5 -16  14   13.40    2.80
   5 -16  15    5.30    4.20
   5 -16  16   17.80    6.10
   5 -16  17   10.50    5.10
   5 -15  -8    2.10    4.80
   5 -15  -7   -3.60    2.40
   5 -15  -5    7.30    1.70
   5 -15  -4    2.60    1.50
  -5  15   4    0.90    3.30
   5 -15  -3   78.20    4.30
  -5  15   3   68.70    8.90
   5 -15  -2   11.90    1.70
  -5  15   2   14.40    3.00
   5 -15  -1   13.70    1.80
  -5  15   1   17.00    3.30
   5 -15   0   23.70    1.90
  -5  15   0   23.80    3.00
   5 -15   1   37.40    2.30
  -5  15  -1   33.00    3.60
   5 -15   2    3.00    1.30
  -5  15  -2    1.00    1.70
   5 -15   3    4.60    1.70
  -5  15  -3    6.70    2.50
   5 -15   4   36.70    2.60
  -5  15  -4   31.20    4.20
   5 -15   5   19.60    1.70
  -5  15  -5   28.30    3.50
   5 -15   6   25.30    2.30
  -5  15  -6   25.50    3.10
   5 -15   7   32.30    2.50
  -5  15  -7   35.30    4.20
   5 -15   8   26.40    2.30
  -5  15  -8   27.20    3.40
   5 -15   9   42.80    3.00
  -5  15  -9   40.50    4.30
   5 -15  10   71.00    4.30
  -5  15 -10   72.60    6.60
   5 -15  11    9.70    1.70
  -5  15 -11    9.50    3.10
   5 -15  12   23.20    2.80
  -5  15 -12   24.00    4.50
   5 -15  13   21.50    2.60
  -5  15 -13   15.00    4.50
   5 -15  14   53.90    5.00
   5 -15  15    2.90    3.80
   5 -15  16    0.10    3.60
   5 -15  17   17.50    4.10
   5 -14  -9    8.60    5.10
   5 -14  -8    6.60    4.20
   5 -14  -7    1.10    2.20
   5 -14  -6    2.30    2.20
   5 -14  -5  134.80    7.20
  -5  14   5  108.90   11.80
   5 -14  -4    9.00    1.50
  -5  14   4    9.80    2.90
   5 -14  -3   14.80    1.70
  -5  14   3   13.90    3.30
   5 -14  -2   -0.60    1.20
  -5  14   2    1.40    2.10
   5 -14  -1    9.30    1.50
  -5  14   1    8.30    2.70
   5 -14   0   10.80    1.30
  -5  14   0    9.00    2.40
   5 -14   1   19.50    1.70
  -5  14  -1   18.30    3.20
   5 -14   2   11.20    1.40
  -5  14  -2    9.20    2.60
   5 -14   3   32.70    2.40
  -5  14  -3   33.10    4.00
   5 -14   4    9.60    1.40
  -5  14  -4   11.40    2.50
   5 -14   5   24.00    2.00
  -5  14  -5   18.30    3.50
   5 -14   6    8.00    1.70
  -5  14  -6    7.30    2.60
   5 -14   7  284.60   11.00
  -5  14  -7  289.60   20.40
   5 -14   8  103.10    5.00
  -5  14  -8   95.50    6.20
   5 -14   9  143.80    6.30
  -5  14  -9  137.50   11.80
   5 -14  10   33.80    2.50
  -5  14 -10   37.60    3.40
   5 -14  11  119.60    6.80
  -5  14 -11  127.40    9.20
   5 -14  12    0.20    1.50
  -5  14 -12    1.80    2.30
   5 -14  13    2.10    1.00
  -5  14 -13    3.80    3.20
   5 -14  14    9.90    1.40
   5 -14  15   13.80    2.00
   5 -14  16   67.10    7.70
   5 -14  17    7.20    4.60
   5 -13 -10    5.20    4.80
   5 -13  -9    3.60    2.70
  -5  13   9    2.40    2.20
   5 -13  -8    2.90    2.10
  -5  13   8   -2.10    2.80
   5 -13  -7    9.20    2.60
   5 -13  -6   14.80    2.50
  -5  13   6   11.60    3.30
   5 -13  -5  170.20    8.70
  -5  13   5  169.70   12.90
   5 -13  -4   34.20    2.20
  -5  13   4   33.90    4.40
   5 -13  -3   80.90    3.60
  -5  13   3   85.00    6.50
   5 -13  -2   23.20    1.80
  -5  13   2   27.50    3.50
   5 -13  -1   22.80    1.80
  -5  13   1   26.80    2.90
   5 -13   0   12.50    1.20
  -5  13   0   11.60    2.10
   5 -13   1   89.00    3.30
  -5  13  -1   83.30    6.00
   5 -13   2   51.50    3.30
  -5  13  -2   51.30    4.00
   5 -13   3  109.90    4.10
  -5  13  -3  114.60    7.50
   5 -13   4   -1.30    0.80
  -5  13  -4    0.50    0.40
   5 -13   5   19.10    1.80
  -5  13  -5   22.20    3.00
   5 -13   6   49.30    2.60
  -5  13  -6   58.40    5.20
   5 -13   7   12.50    1.60
  -5  13  -7    5.80    2.10
   5 -13   8    1.00    0.90
  -5  13  -8    0.60    2.10
   5 -13   9   33.90    2.10
  -5  13  -9   35.00    3.90
   5 -13  10   32.60    2.20
  -5  13 -10   31.00    4.00
   5 -13  11    7.40    1.50
  -5  13 -11   12.00    3.00
   5 -13  12    8.70    1.10
  -5  13 -12   12.00    2.60
   5 -13  13   52.10    2.20
  -5  13 -13   48.30    4.60
   5 -13  14   52.20    2.80
  -5  13 -14   43.50    5.40
   5 -13  15    0.90    1.40
   5 -13  16   40.50    6.30
   5 -13  17    4.20    3.90
   5 -12 -11    5.60    2.80
   5 -12 -10    1.50    2.70
  -5  12  10    1.60    2.60
   5 -12  -9    4.30    2.30
  -5  12   9    9.50    2.90
   5 -12  -8    2.40    1.80
  -5  12   8    6.40    2.10
   5 -12  -7   15.90    2.40
   5 -12  -6   45.00    3.30
  -5  12   6   42.30    4.20
   5 -12  -5   20.80    1.70
  -5  12   5   25.60    3.60
   5 -12  -4   22.30    1.60
  -5  12   4   13.20    2.60
   5 -12  -3  142.00    4.90
  -5  12   3  147.80   12.20
   5 -12  -2    5.50    1.20
  -5  12   2   10.30    2.60
   5 -12  -1   76.30    2.90
  -5  12   1   78.10    5.40
   5 -12   0   23.50    1.50
  -5  12   0   24.30    2.50
   5 -12   1  163.40    5.00
  -5  12  -1  143.30    7.90
   5 -12   2   20.00    1.70
  -5  12  -2   25.10    2.90
   5 -12   3    7.80    1.00
  -5  12  -3    6.10    0.70
   5 -12   4    4.00    1.20
  -5  12  -4    4.00    0.50
   5 -12   5    4.20    1.20
  -5  12  -5    2.20    1.60
   5 -12   6   67.20    3.10
  -5  12  -6   64.10    4.80
   5 -12   7  654.20   21.80
  -5  12  -7  617.40   39.00
   5 -12   8   41.80    2.60
  -5  12  -8   46.00    4.00
   5 -12   9   34.20    2.30
  -5  12  -9   30.60    3.70
   5 -12  10   80.60    3.00
  -5  12 -10   73.00    6.50
   5 -12  11    3.70    0.90
  -5  12 -11    3.20    2.20
   5 -12  12    7.40    1.20
  -5  12 -12    6.30    2.50
   5 -12  13    3.30    1.00
  -5  12 -13    2.70    2.70
   5 -12  14   42.40    2.20
  -5  12 -14   45.90    5.90
   5 -12  15  202.20   11.00
   5 -12  16   18.80    3.20
   5 -12  17   -0.20    3.60
   5 -11 -12    9.50    2.40
   5 -11 -11    4.70    2.00
   5 -11 -10    2.90    2.00
  -5  11  10    0.90    2.00
   5 -11  -9    0.60    1.50
  -5  11   9    3.50    1.90
   5 -11  -8    0.50    1.60
  -5  11   8    0.40    1.50
   5 -11  -7   58.90    4.30
  -5  11   7   66.30    5.70
   5 -11  -6   43.00    2.50
  -5  11   6   45.00    4.30
   5 -11  -5  349.70   12.40
  -5  11   5  372.80   23.70
   5 -11  -4   20.40    1.80
  -5  11   4   20.00    2.00
   5 -11  -3 1247.40   35.30
  -5  11   3 1302.00   81.70
   5 -11  -2   64.60    2.50
  -5  11   2   65.80    4.40
   5 -11  -1   82.80    2.90
  -5  11   1   74.70    4.60
   5 -11   0    3.80    1.00
  -5  11   0    3.60    1.50
   5 -11   1   82.40    3.70
  -5  11  -1   97.00    5.70
   5 -11   2    1.70    1.00
  -5  11  -2   -0.30    1.40
   5 -11   3  192.80    5.20
  -5  11  -3  196.00    7.20
   5 -11   4    5.80    1.10
  -5  11  -4    5.00    0.60
   5 -11   5  303.10   10.10
  -5  11  -5  307.90   19.20
   5 -11   6   24.60    1.70
  -5  11  -6   26.00    2.60
   5 -11   7  338.40   11.20
  -5  11  -7  311.70   17.20
   5 -11   8   12.50    1.40
  -5  11  -8   14.90    2.10
   5 -11   9  464.10   13.00
  -5  11  -9  497.00   26.20
   5 -11  10   22.90    1.40
  -5  11 -10   27.50    3.10
   5 -11  11    3.50    0.90
  -5  11 -11    7.10    2.50
   5 -11  12    6.60    1.00
  -5  11 -12    5.60    2.90
   5 -11  13  214.50    7.40
  -5  11 -13  214.20   11.50
   5 -11  14    6.60    1.20
   5 -11  15    8.30    1.40
   5 -11  16   14.90    2.80
   5 -11  17    4.00    2.70
   5 -10 -13    3.80    3.20
   5 -10 -12   10.20    2.80
  -5  10  12   12.70    3.20
   5 -10 -11    6.00    1.90
  -5  10  11    2.10    2.30
   5 -10 -10   22.10    2.60
  -5  10  10   22.10    3.00
   5 -10  -9   26.00    2.70
  -5  10   9   25.90    2.60
   5 -10  -8    6.10    1.80
  -5  10   8    8.60    1.50
   5 -10  -7    3.50    1.50
  -5  10   7    3.30    1.40
   5 -10  -6   33.50    2.10
  -5  10   6   27.20    2.30
   5 -10  -5   59.30    2.30
  -5  10   5   57.60    4.00
   5 -10  -4    3.40    1.20
  -5  10   4    0.90    1.40
   5 -10  -3   81.30    2.80
  -5  10   3   93.90    3.80
   5 -10  -2   45.80    2.10
  -5  10   2   47.20    3.70
   5 -10  -1  578.00   14.50
  -5  10   1  579.70   27.50
   5 -10   0   41.10    1.70
  -5  10   0   43.00    2.80
   5 -10   1  492.60   17.70
  -5  10  -1  485.80   24.70
   5 -10   2   38.20    1.90
  -5  10  -2   36.90    2.50
   5 -10   3   37.90    1.90
  -5  10  -3   37.20    1.70
   5 -10   4    1.80    0.90
  -5  10  -4    3.30    0.60
   5 -10   5   66.40    2.80
  -5  10  -5   66.60    4.10
   5 -10   6   18.90    1.40
  -5  10  -6   18.70    2.00
   5 -10   7  301.20   10.10
  -5  10  -7  296.60   18.40
   5 -10   8   42.30    1.60
  -5  10  -8   40.50    3.60
   5 -10   9  101.30    3.20
  -5  10  -9  103.90    8.70
   5 -10  10   30.00    2.20
  -5  10 -10   29.70    3.50
   5 -10  11  215.80    5.70
  -5  10 -11  221.80   13.50
   5 -10  12    4.00    0.90
  -5  10 -12    6.80    2.40
   5 -10  13   12.50    1.20
   5 -10  14   70.50    3.20
   5 -10  15   24.30    1.50
   5 -10  16    3.20    2.50
   5 -10  17    1.00    2.00
   5  -9 -14   18.90    3.10
   5  -9 -13    4.20    2.10
  -5   9  13    0.90    2.40
   5  -9 -12   27.50    3.40
  -5   9  12   29.80    5.20
   5  -9 -11    1.80    2.00
  -5   9  11    3.00    1.70
   5  -9 -10    5.90    1.90
  -5   9  10    4.90    1.80
   5  -9  -9    2.70    2.10
  -5   9   9    1.70    1.50
   5  -9  -8   15.70    1.70
  -5   9   8   15.80    1.80
   5  -9  -7   35.40    2.80
  -5   9   7   34.20    2.10
   5  -9  -6   94.00    3.40
  -5   9   6   91.40    4.70
   5  -9  -5  148.10    4.50
  -5   9   5  148.10    9.20
   5  -9  -4   13.60    1.40
  -5   9   4   15.00    1.70
   5  -9  -3  777.20   18.80
  -5   9   3  781.90   26.60
   5  -9  -2   23.10    1.40
  -5   9   2   22.30    2.50
   5  -9  -1   17.70    1.20
  -5   9   1   20.30    2.10
   5  -9   0   23.80    1.80
  -5   9   0   26.30    2.50
   5  -9   1  231.40    6.30
  -5   9  -1  239.40   14.70
   5  -9   2   24.50    1.20
  -5   9  -2   21.80    2.00
   5  -9   3  160.20    5.50
  -5   9  -3  169.40    6.20
   5  -9   4   72.90    4.20
  -5   9  -4   79.00    3.10
   5  -9   5  162.90    6.60
  -5   9  -5  141.20    7.40
   5  -9   6   78.20    3.60
  -5   9  -6   80.10    4.60
   5  -9   7  227.60    6.80
  -5   9  -7  229.50   11.80
   5  -9   8   60.50    2.40
  -5   9  -8   59.30    4.80
   5  -9   9  540.10   16.20
  -5   9  -9  524.50   35.70
   5  -9  10   12.30    1.00
  -5   9 -10   11.80    2.30
   5  -9  11    3.70    0.80
  -5   9 -11    4.00    2.20
   5  -9  12   31.20    1.90
   5  -9  13   87.50    3.10
   5  -9  14   14.90    1.10
   5  -9  15   19.70    1.60
   5  -9  16    9.20    2.50
   5  -9  17   18.70    3.40
   5  -8 -15    1.20    3.50
   5  -8 -14    0.60    1.60
  -5   8  14   -4.30    3.30
   5  -8 -13    1.10    1.70
  -5   8  13   -1.30    2.60
   5  -8 -12    4.40    2.20
  -5   8  12    3.30    1.60
   5  -8 -11   12.90    1.80
  -5   8  11   16.50    2.30
   5  -8 -10   72.40    4.50
  -5   8  10   67.30    4.80
   5  -8  -9   18.70    1.70
  -5   8   9   18.70    2.10
   5  -8  -8   17.00    1.80
  -5   8   8   15.50    1.80
   5  -8  -7   92.80    4.00
  -5   8   7   87.50    6.70
   5  -8  -6   33.90    1.70
  -5   8   6   30.90    2.00
   5  -8  -5  416.50   10.70
  -5   8   5  439.60   17.20
   5  -8  -4   65.50    2.10
  -5   8   4   64.70    3.90
   5  -8  -3    5.80    1.00
  -5   8   3    6.60    1.00
   5  -8  -2  141.10    3.80
  -5   8   2  142.30    5.30
   5  -8  -1  410.70   10.50
  -5   8   1  419.20   21.60
   5  -8   0    2.50    1.20
  -5   8   0    0.60    1.30
   5  -8   1   25.60    1.70
  -5   8  -1   32.30    2.50
   5  -8   2   50.10    2.00
  -5   8  -2   49.80    2.10
   5  -8   3   93.60    4.60
  -5   8  -3  103.60    4.00
   5  -8   4   65.40    3.20
  -5   8  -4   63.90    2.40
   5  -8   5  242.60   14.20
  -5   8  -5  232.00   11.60
   5  -8   6    1.30    0.70
  -5   8  -6    0.70    1.30
   5  -8   7    8.10    1.00
  -5   8  -7   10.70    1.90
   5  -8   8    3.90    1.00
  -5   8  -8    0.40    1.90
   5  -8   9    7.50    1.20
  -5   8  -9    4.40    1.80
   5  -8  10   11.10    1.20
   5  -8  11    2.40    1.10
   5  -8  12   15.40    1.60
   5  -8  13    0.60    0.70
   5  -8  14    1.40    0.70
   5  -8  15   49.30    2.70
   5  -8  16   10.50    2.70
   5  -8  17    6.40    3.80
   5  -7 -16   26.30    7.40
   5  -7 -15   -0.30    1.50
  -5   7  15   -2.10    3.00
   5  -7 -14   -0.20    1.80
  -5   7  14   -2.80    3.10
   5  -7 -13    6.30    1.90
  -5   7  13    5.70    3.00
   5  -7 -12   67.10    4.60
  -5   7  12   59.50    4.80
   5  -7 -11   18.30    2.00
  -5   7  11   16.50    2.10
   5  -7 -10   55.20    3.80
  -5   7  10   47.70    3.30
   5  -7  -9   34.30    2.20
  -5   7   9   34.40    2.50
   5  -7  -8   20.60    1.70
  -5   7   8   20.00    1.80
   5  -7  -7   20.30    1.50
  -5   7   7   23.60    1.70
   5  -7  -6    2.00    0.90
  -5   7   6    1.10    1.30
   5  -7  -5  338.50    9.10
  -5   7   5  342.40   13.50
   5  -7  -4  126.70    3.60
  -5   7   4  129.70    5.90
   5  -7  -3  281.80    7.70
  -5   7   3  285.10   13.70
   5  -7  -2   66.40    2.10
  -5   7   2   72.30    2.90
   5  -7  -1  978.30   30.90
  -5   7   1  954.60   53.80
   5  -7   0    6.70    1.20
  -5   7   0    4.80    1.30
   5  -7   1  429.40   14.40
  -5   7  -1  449.00   22.60
   5  -7   2  101.70    5.10
  -5   7  -2  104.80    3.90
   5  -7   3  260.10   12.00
  -5   7  -3  264.90   10.00
   5  -7   4    3.00    1.50
  -5   7  -4    4.40    1.30
   5  -7   5   64.30    2.30
  -5   7  -5   60.10    3.70
   5  -7   6   15.40    1.20
  -5   7  -6   13.50    1.90
   5  -7   7   92.00    3.00
  -5   7  -7   90.40    5.50
   5  -7   8  140.70    5.00
  -5   7  -8  143.80    7.10
   5  -7   9  539.10   16.10
   5  -7  10    2.50    1.10
   5  -7  11    2.20    1.10
   5  -7  12   16.90    1.20
   5  -7  13    8.80    1.20
   5  -7  14    2.70    0.70
   5  -7  15   20.40    3.00
   5  -7  16   27.30    3.90
   5  -7  17   32.10    7.10
   5  -6 -16   -0.10    4.70
  -5   6  16    5.40    3.20
   5  -6 -15    3.10    1.60
  -5   6  15    4.90    2.80
   5  -6 -14    2.10    1.50
  -5   6  14    1.70    2.80
   5  -6 -13   15.40    2.00
  -5   6  13   15.30    2.40
   5  -6 -12   81.60    5.10
  -5   6  12   73.80    7.80
   5  -6 -11  241.10   11.70
  -5   6  11  228.60   13.00
   5  -6 -10   55.40    4.70
  -5   6  10   53.20    3.60
   5  -6  -9   23.70    1.60
  -5   6   9   21.40    1.90
   5  -6  -8   87.30    3.50
  -5   6   8   95.00    4.80
   5  -6  -7   18.90    1.50
  -5   6   7   18.20    1.40
   5  -6  -6   36.50    1.60
  -5   6   6   34.00    2.00
   5  -6  -5   53.00    2.00
  -5   6   5   55.40    2.80
   5  -6  -4    1.90    0.80
  -5   6   4    1.90    1.00
   5  -6  -3  435.20   12.50
  -5   6   3  455.80   25.90
   5  -6  -2   75.80    2.70
  -5   6   2   79.60    3.50
   5  -6  -1  390.90   14.10
  -5   6   1  402.40   14.80
   5  -6   0   54.90    2.20
  -5   6   0   52.90    3.50
   5  -6   1  461.10   16.30
  -5   6  -1  448.50   24.20
   5  -6   2  124.90    5.80
  -5   6  -2  113.80    4.00
   5  -6   3   39.50    2.60
  -5   6  -3   37.80    1.60
   5  -6   4   21.20    1.20
  -5   6  -4   24.20    2.20
   5  -6   5  603.00   17.40
  -5   6  -5  580.90   31.40
   5  -6   6   12.20    1.10
  -5   6  -6   11.70    1.60
   5  -6   7  324.30   11.40
  -5   6  -7  323.70   15.10
   5  -6   8   15.90    1.20
   5  -6   9  479.60   12.70
   5  -6  10   42.60    2.10
   5  -6  11   77.40    2.80
   5  -6  12    8.40    1.10
   5  -6  13   26.10    1.60
   5  -6  14    3.40    0.90
   5  -6  15   59.60    5.20
   5  -6  16    2.00    3.60
   5  -6  17    4.50    3.30
   5  -5 -17    7.90    5.20
   5  -5 -16   14.00    2.10
  -5   5  16   18.20    4.40
   5  -5 -15   -0.80    1.30
  -5   5  15    6.40    2.20
   5  -5 -14    6.60    1.70
  -5   5  14    5.10    2.10
   5  -5 -13   57.80    3.30
  -5   5  13   55.40    3.80
   5  -5 -12   33.00    2.70
  -5   5  12   29.10    2.70
   5  -5 -11  108.60    5.50
  -5   5  11  110.40    6.70
   5  -5 -10  146.00    6.50
  -5   5  10  141.20    6.70
   5  -5  -9    7.50    1.00
  -5   5   9    7.30    1.30
   5  -5  -8  137.50    5.30
  -5   5   8  135.50    5.80
   5  -5  -7   52.10    2.30
  -5   5   7   54.50    2.50
   5  -5  -6  100.90    2.60
  -5   5   6  105.90    4.20
   5  -5  -5  278.30    7.40
  -5   5   5  288.20   10.70
   5  -5  -4   16.80    1.30
  -5   5   4   16.10    1.10
   5  -5  -3   18.30    1.20
  -5   5   3   18.50    1.80
   5  -5  -2   50.40    2.10
  -5   5   2   53.80    2.80
   5  -5  -1    8.60    1.20
  -5   5   1   11.10    1.00
   5  -5   0   13.10    1.50
  -5   5   0   16.20    1.30
   5  -5   1  736.80   24.00
  -5   5  -1  728.50   27.00
   5  -5   2  117.90    5.80
  -5   5  -2  118.40    4.30
   5  -5   3  548.00   17.20
  -5   5  -3  536.20   20.50
   5  -5   4   48.50    2.00
  -5   5  -4   43.30    3.20
   5  -5   5  303.60   10.30
  -5   5  -5  289.90   17.00
   5  -5   6   13.60    1.20
   5  -5   7  288.90    7.70
   5  -5   8  186.80    5.50
   5  -5   9    5.80    0.80
   5  -5  10   10.60    1.00
   5  -5  11    4.30    0.80
   5  -5  12   18.00    1.20
   5  -5  13   87.00    3.70
   5  -5  14    2.60    0.90
   5  -5  15   73.20    7.70
   5  -5  16    1.80    3.60
   5  -5  17    0.30    4.80
   5  -4 -18    3.30    5.20
  -5   4  18   18.10    4.90
   5  -4 -17    0.90    3.60
  -5   4  17    0.40    3.90
   5  -4 -16    0.70    1.20
  -5   4  16   -0.10    3.20
   5  -4 -15   39.90    2.80
  -5   4  15   34.10    5.50
   5  -4 -14   74.00    6.10
  -5   4  14   92.70    6.30
   5  -4 -13   10.00    1.40
  -5   4  13   15.80    1.90
   5  -4 -12  145.70    7.00
  -5   4  12  146.90    9.30
   5  -4 -11   42.70    2.20
  -5   4  11   40.60    2.70
   5  -4 -10    9.60    1.20
  -5   4  10    8.30    1.40
   5  -4  -9    5.40    1.10
  -5   4   9    5.30    1.10
   5  -4  -8   19.60    1.60
  -5   4   8   23.30    1.70
   5  -4  -7  672.10   23.20
  -5   4   7  692.40   25.40
   5  -4  -6    8.10    0.90
  -5   4   6   10.90    1.10
   5  -4  -5   91.30    3.10
  -5   4   5   95.60    4.20
   5  -4  -4    9.90    1.20
  -5   4   4   11.80    1.20
   5  -4  -3   19.20    1.20
  -5   4   3   19.20    1.20
   5  -4  -2   41.80    1.90
  -5   4   2   40.30    1.80
   5  -4  -1   12.80    1.30
  -5   4   1   13.90    1.00
   5  -4   0   21.20    1.10
  -5   4   0   24.50    1.40
   5  -4   1 3578.10  177.30
  -5   4  -1 3520.70  207.80
   5  -4   2   12.50    1.00
  -5   4  -2   13.20    1.00
   5  -4   3  161.70    5.20
  -5   4  -3  166.80    6.00
   5  -4   4  137.70    5.00
  -5   4  -4  132.70    7.00
   5  -4   5  201.90    7.30
   5  -4   6   39.50    1.80
   5  -4   7   59.00    2.20
   5  -4   8  110.70    2.80
   5  -4   9  282.10    7.20
   5  -4  10   56.80    2.10
   5  -4  11   32.40    1.60
   5  -4  12    3.50    0.90
   5  -4  13   67.90    2.70
   5  -4  14   12.30    1.40
   5  -4  15    2.10    2.70
   5  -4  16   15.30    4.70
   5  -3 -18    6.10    5.70
  -5   3  18   -3.90    9.20
   5  -3 -17    6.90    4.50
  -5   3  17    9.20    2.80
   5  -3 -16   10.30    1.20
  -5   3  16    7.40    3.50
   5  -3 -15   39.30    2.60
  -5   3  15   42.70    4.70
   5  -3 -14    3.20    0.90
  -5   3  14    2.20    1.90
   5  -3 -13   28.70    1.90
  -5   3  13   29.90    2.80
   5  -3 -12    4.40    1.00
  -5   3  12    7.70    1.50
   5  -3 -11   43.70    2.70
  -5   3  11   45.40    2.90
   5  -3 -10   97.90    3.80
  -5   3  10   94.60    4.20
   5  -3  -9  674.50   23.30
  -5   3   9  680.10   23.90
   5  -3  -8  557.10   15.40
  -5   3   8  570.60   20.40
   5  -3  -7   18.80    2.20
  -5   3   7   20.40    1.50
   5  -3  -6  266.20   11.20
  -5   3   6  279.60   11.20
   5  -3  -5    7.40    1.10
  -5   3   5    7.70    0.80
   5  -3  -4   21.40    1.50
  -5   3   4   19.80    1.30
   5  -3  -3   16.90    1.10
  -5   3   3   20.50    1.40
   5  -3  -2    9.80    1.00
  -5   3   2    8.80    0.70
   5  -3  -1   56.90    2.30
  -5   3   1   53.80    2.10
   5  -3   0  307.60   10.50
  -5   3   0  315.00   11.50
   5  -3   1  108.80    3.20
  -5   3  -1  110.80    4.30
   5  -3   2  209.40    6.30
  -5   3  -2  203.10    8.80
   5  -3   3  496.40   15.40
   5  -3   4  157.80    4.30
   5  -3   5   38.30    1.50
   5  -3   6    5.10    0.70
   5  -3   7  574.30   13.40
   5  -3   8    1.80    0.70
   5  -3   9    3.20    0.70
   5  -3  10   34.20    1.70
   5  -3  11   36.30    1.70
   5  -3  12    9.50    1.20
   5  -3  13    3.10    0.90
   5  -3  14   -1.00    0.90
   5  -3  15   24.30    4.30
   5  -3  16    0.70    3.60
   5  -2 -19    2.20    3.40
  -5   2  19    0.90    4.80
   5  -2 -18   -7.10    4.20
  -5   2  18    4.70    3.90
   5  -2 -17    2.00    4.30
  -5   2  17   -0.10    1.80
   5  -2 -16    2.00    3.60
  -5   2  16    5.00    1.80
   5  -2 -15    6.90    0.90
  -5   2  15    5.60    2.00
   5  -2 -14  118.40    5.50
  -5   2  14  116.60    6.10
   5  -2 -13   30.20    1.80
  -5   2  13   29.30    2.20
   5  -2 -12   15.90    1.30
  -5   2  12   21.30    2.00
   5  -2 -11   15.30    1.20
  -5   2  11   15.10    1.70
   5  -2 -10   25.70    1.60
  -5   2  10   24.30    1.80
   5  -2  -9   72.50    2.80
  -5   2   9   75.20    3.20
   5  -2  -8  558.80   20.50
  -5   2   8  567.50   19.50
   5  -2  -7  410.90   16.90
  -5   2   7  417.30   14.30
   5  -2  -6    7.40    1.70
  -5   2   6    9.00    0.90
   5  -2  -5  167.90    6.00
  -5   2   5  174.30    7.00
   5  -2  -4  101.00    4.20
  -5   2   4  105.70    3.90
   5  -2  -3  286.50   11.00
  -5   2   3  288.40   11.10
   5  -2  -2    4.30    0.60
  -5   2   2    5.00    1.10
   5  -2  -1   11.10    0.60
  -5   2   1   12.90    1.40
   5  -2   0  173.90    5.50
  -5   2   0  183.40    6.70
   5  -2   1 1204.30   34.50
  -5   2  -1 1201.10   56.30
   5  -2   2   19.20    1.10
  -5   2  -2   22.40    2.10
   5  -2   3  664.40   18.00
   5  -2   4   52.60    1.50
   5  -2   5  364.80    8.50
   5  -2   6   88.60    2.60
   5  -2   7   63.80    1.90
   5  -2   8  131.20    3.50
   5  -2   9    4.50    0.80
   5  -2  10  164.40    5.10
   5  -2  11    5.40    1.10
   5  -2  12    1.70    1.00
   5  -2  13  164.70    6.50
   5  -2  14   -2.00    2.90
   5  -2  15    1.70    3.00
   5  -1 -19   -3.30    4.80
  -5   1  19   -0.20   12.50
   5  -1 -18   23.30    5.20
  -5   1  18   21.40    4.60
   5  -1 -17    5.80    3.70
  -5   1  17    6.10    2.40
   5  -1 -16    5.00    2.90
  -5   1  16    1.80    1.50
   5  -1 -15    5.40    2.80
  -5   1  15   -1.60    1.30
   5  -1 -14   38.00    1.80
  -5   1  14   36.50    2.20
   5  -1 -13    0.70    0.50
  -5   1  13   -0.60    1.30
   5  -1 -12   43.40    2.10
  -5   1  12   46.60    3.00
   5  -1 -11  164.40    5.30
  -5   1  11  160.80    7.10
   5  -1 -10  157.20    5.50
  -5   1  10  157.40    6.40
   5  -1  -9  728.30   35.70
  -5   1   9  736.10   23.20
   5  -1  -8   59.90    3.60
  -5   1   8   61.50    2.80
   5  -1  -7   67.40    4.40
  -5   1   7   73.70    3.10
   5  -1  -6   17.70    1.80
  -5   1   6   22.80    1.30
   5  -1  -5  247.70   11.80
  -5   1   5  250.10    9.40
   5  -1  -4  224.20    7.80
  -5   1   4  234.30   13.00
   5  -1  -3  180.80    7.30
  -5   1   3  174.80    7.20
   5  -1  -2  104.90    3.60
  -5   1   2  100.30    5.30
   5  -1  -1  277.10    9.40
  -5   1   1  270.20   10.80
   5  -1   0  148.70    4.00
  -5   1   0  151.00    8.40
   5  -1   1   93.00    2.90
  -5   1  -1   99.70    5.30
   5  -1   2   58.20    1.80
   5  -1   3  152.80    4.30
   5  -1   4   78.00    2.30
   5  -1   5   23.40    1.30
   5  -1   6   67.80    2.30
   5  -1   7  224.90    5.70
   5  -1   8   33.30    1.30
   5  -1   9   68.80    2.40
   5  -1  10    2.90    0.90
   5  -1  11  147.10    6.10
   5  -1  12    8.40    1.40
   5  -1  13    9.50    1.60
   5  -1  14    0.80    2.30
   5  -1  15    4.90    3.60
   5   0 -20    2.30    5.20
  -5   0  20    6.70    4.70
   5   0 -19   -1.10    3.40
  -5   0  19    5.80    4.10
   5   0 -18    2.10    3.60
  -5   0  18    2.60    2.60
   5   0 -17   18.20    3.80
  -5   0  17   16.70    2.20
   5   0 -16  166.00   12.60
  -5   0  16  182.10    8.30
   5   0 -15    2.80    2.30
  -5   0  15    5.00    1.40
   5   0 -14   23.50    3.00
  -5   0  14   21.70    2.30
   5   0 -13    3.30    0.50
  -5   0  13   -0.20    1.00
   5   0 -12   15.30    1.00
  -5   0  12   15.90    1.50
   5   0 -11  334.50    9.70
  -5   0  11  322.80   11.80
   5   0 -10   24.70    2.30
  -5   0  10   25.20    1.80
   5   0  -9   35.00    2.30
  -5   0   9   34.50    1.90
   5   0  -8  496.40   25.80
  -5   0   8  489.60   13.40
   5   0  -7  106.30    6.00
  -5   0   7  110.10    3.80
   5   0  -6   49.40    2.90
  -5   0   6   48.70    1.70
   5   0  -5  473.10   21.80
  -5   0   5  480.00   15.60
   5   0  -4  297.00    9.90
  -5   0   4  300.00    9.20
   5   0  -3   59.50    2.50
  -5   0   3   56.50    1.80
   5   0  -2   58.20    1.50
  -5   0   2   59.20    2.50
   5   0  -1  463.60   28.50
  -5   0   1  469.40   17.90
   5   0   0   50.20    1.40
  -5   0   0   51.20    3.30
   5   0   1  162.60    4.10
  -5   0  -1  166.30    9.80
   5   0   2   36.80    1.30
   5   0   3  172.20    4.60
   5   0   4    7.10    0.90
   5   0   5   95.00    3.10
   5   0   6   28.20    1.30
   5   0   7    1.40    0.80
   5   0   8    5.50    1.00
   5   0   9  311.60   10.20
   5   0  10   37.30    1.80
   5   0  11   74.10    3.40
   5   0  12   -0.40    1.00
   5   0  13   38.60    3.20
   5   0  14    0.80    3.10
   5   1 -20   10.80    4.80
  -5  -1  20    3.70    3.50
   5   1 -19   10.80    4.90
  -5  -1  19   13.40    3.90
   5   1 -18  122.50   11.60
  -5  -1  18  126.20    8.70
   5   1 -17    9.30    3.30
  -5  -1  17    8.50    2.10
   5   1 -16   -2.50    2.40
  -5  -1  16   -2.20    1.70
   5   1 -15    6.40    3.00
  -5  -1  15   10.90    1.90
   5   1 -14   44.70    3.80
  -5  -1  14   51.10    3.30
   5   1 -13   30.90    2.70
  -5  -1  13   37.20    2.40
   5   1 -12   30.00    1.00
  -5  -1  12   27.00    1.90
   5   1 -11    3.60    0.60
  -5  -1  11    5.10    1.20
   5   1 -10  149.90    5.10
  -5  -1  10  138.30    5.60
   5   1  -9  531.90   28.40
  -5  -1   9  547.20   21.70
   5   1  -8   68.70    3.10
  -5  -1   8   72.60    3.20
   5   1  -7   40.70    2.60
  -5  -1   7   42.90    2.10
   5   1  -6    3.40    1.20
  -5  -1   6    5.50    0.60
   5   1  -5  657.60   22.50
  -5  -1   5  662.10   22.70
   5   1  -4  163.60    4.50
  -5  -1   4  160.30    4.70
   5   1  -3  139.70    3.60
  -5  -1   3  139.00    5.40
   5   1  -2   20.20    0.60
  -5  -1   2   16.00    0.90
   5   1  -1  742.50   19.30
  -5  -1   1  763.90   27.80
   5   1   0  156.50    3.60
  -5  -1   0  151.20    7.10
   5   1   1  463.50   11.60
   5   1   2   34.70    1.30
   5   1   3  861.60   22.60
  -5  -1  -3  865.20   45.90
   5   1   4    5.00    1.00
  -5  -1  -4    6.90    1.20
   5   1   5   49.70    1.80
  -5  -1  -5   56.20    3.40
   5   1   6    4.60    0.90
  -5  -1  -6    7.10    1.80
   5   1   7   34.00    1.70
  -5  -1  -7   31.50    2.30
   5   1   8   21.50    1.60
  -5  -1  -8   23.70    2.70
   5   1   9   38.70    2.20
  -5  -1  -9   40.70    4.40
   5   1  10    1.90    1.20
   5   1  11   35.90    2.50
   5   1  12    9.70    1.50
   5   1  13    2.30    2.20
   5   1  14   10.40    3.60
   5   2 -20   13.20    5.00
  -5  -2  20    8.70    4.30
   5   2 -19   20.60    4.60
  -5  -2  19   28.30    4.50
   5   2 -18    4.80    3.50
  -5  -2  18   11.40    3.40
   5   2 -17   20.80    3.00
  -5  -2  17   21.00    2.70
   5   2 -16   75.40    6.80
  -5  -2  16   88.00    5.40
   5   2 -15   11.50    2.50
  -5  -2  15   11.10    1.80
   5   2 -14   37.20    3.10
  -5  -2  14   34.50    2.50
   5   2 -13    9.00    1.90
  -5  -2  13   11.20    1.40
   5   2 -12   65.40    2.20
  -5  -2  12   61.20    3.00
   5   2 -11   10.80    0.90
  -5  -2  11    9.70    1.20
   5   2 -10   62.80    2.20
  -5  -2  10   67.00    2.70
   5   2  -9  139.00    4.70
  -5  -2   9  150.80    6.50
   5   2  -8  741.60   21.40
  -5  -2   8  732.30   22.10
   5   2  -7  197.30    6.40
  -5  -2   7  193.10    7.20
   5   2  -6  338.50    9.90
  -5  -2   6  338.20   11.90
   5   2  -5 2201.30   69.50
  -5  -2   5 2215.70   71.40
   5   2  -4 1139.30   40.80
  -5  -2   4 1127.80   38.30
   5   2  -3   64.90    2.60
  -5  -2   3   63.00    2.50
   5   2  -2   18.50    0.80
  -5  -2   2   19.20    1.00
   5   2  -1  241.20    5.70
  -5  -2   1  242.50    7.40
   5   2   0   75.70    2.00
  -5  -2   0   73.80    2.30
   5   2   1  863.60   18.90
  -5  -2  -1  874.30   30.70
   5   2   2   37.30    1.50
  -5  -2  -2   41.40    1.90
   5   2   3  289.20    8.30
  -5  -2  -3  290.60   10.00
   5   2   4   31.10    1.40
  -5  -2  -4   31.50    1.70
   5   2   5   36.20    1.70
  -5  -2  -5   42.00    2.70
   5   2   6   14.80    1.20
  -5  -2  -6   17.20    2.00
   5   2   7   68.70    2.80
  -5  -2  -7   69.70    3.90
   5   2   8   28.60    1.80
  -5  -2  -8   26.70    2.60
   5   2   9  170.90    6.80
  -5  -2  -9  173.30   11.10
   5   2  10   11.00    1.50
  -5  -2 -10   10.20    2.90
   5   2  11   11.70    1.90
   5   2  12    1.60    1.80
   5   2  13   74.30    8.70
  -5  -3  21    5.40    4.50
  -5  -3  20    1.70    4.00
  -5  -3  19    7.50    3.70
   5   3 -18   55.40    6.30
  -5  -3  18   50.20    4.80
   5   3 -17    3.30    2.40
  -5  -3  17    2.00    2.00
   5   3 -16    9.20    2.80
  -5  -3  16    7.50    1.80
   5   3 -15   20.40    2.90
  -5  -3  15   23.20    2.10
   5   3 -14   53.10    3.70
  -5  -3  14   56.00    2.90
   5   3 -13   55.50    3.50
  -5  -3  13   53.60    2.50
   5   3 -12   44.20    1.60
  -5  -3  12   45.00    2.50
   5   3 -11   17.80    1.00
  -5  -3  11   18.50    1.50
   5   3 -10   25.70    1.20
  -5  -3  10   24.70    1.50
   5   3  -9  124.10    4.10
  -5  -3   9  129.40    5.70
   5   3  -8   35.60    1.30
  -5  -3   8   38.40    1.70
   5   3  -7   58.90    1.80
  -5  -3   7   59.00    2.30
   5   3  -6  559.00   19.20
  -5  -3   6  555.80   19.30
   5   3  -5 1926.40   66.20
  -5  -3   5 1976.40   54.30
   5   3  -4  163.40    5.40
  -5  -3   4  162.00    4.10
   5   3  -3   91.40    3.40
  -5  -3   3   93.90    2.90
   5   3  -2  298.00    7.90
  -5  -3   2  294.60    6.70
   5   3  -1    5.10    0.50
  -5  -3   1    4.80    0.60
   5   3   0    1.90    0.40
  -5  -3   0    1.50    0.70
   5   3   1 1343.70   29.60
  -5  -3  -1 1374.90   48.20
   5   3   2   17.20    0.70
  -5  -3  -2   16.10    1.20
   5   3   3  395.80    9.80
  -5  -3  -3  390.60   12.80
   5   3   4    8.50    1.00
  -5  -3  -4    7.50    1.00
   5   3   5   31.90    1.70
  -5  -3  -5   35.00    1.70
   5   3   6   11.90    1.20
  -5  -3  -6   10.00    1.40
   5   3   7  376.00   13.10
  -5  -3  -7  386.50   19.70
   5   3   8   14.30    1.70
  -5  -3  -8   19.00    2.70
   5   3   9   60.70    3.60
  -5  -3  -9   61.30    5.50
   5   3  10    1.80    1.40
  -5  -3 -10    1.90    2.30
   5   3  11   13.10    1.80
  -5  -3 -11   17.40    4.20
   5   3  12   -1.30    1.80
  -5  -4  21    5.10    4.30
  -5  -4  20   14.70    4.60
  -5  -4  19    1.20    2.60
  -5  -4  18   92.90    5.30
  -5  -4  17   -0.70    2.30
   5   4 -16    6.60    1.80
  -5  -4  16    9.40    2.00
   5   4 -15   19.90    2.60
  -5  -4  15   23.20    1.90
   5   4 -14   -0.20    1.40
  -5  -4  14   -0.80    1.10
   5   4 -13    6.40    1.90
  -5  -4  13    7.50    1.40
   5   4 -12   61.50    2.00
  -5  -4  12   62.90    2.90
   5   4 -11   59.10    2.30
  -5  -4  11   62.50    2.40
   5   4 -10   60.00    2.30
  -5  -4  10   56.70    2.70
   5   4  -9  143.80    5.00
  -5  -4   9  143.20    5.50
   5   4  -8   99.20    4.00
  -5  -4   8  109.70    4.20
   5   4  -7  146.40    6.30
  -5  -4   7  149.90    4.10
   5   4  -6  144.30    4.60
  -5  -4   6  143.00    4.10
   5   4  -5  260.20   10.10
  -5  -4   5  260.90    7.40
   5   4  -4    9.80    0.90
  -5  -4   4   10.30    0.60
   5   4  -3   59.20    2.40
  -5  -4   3   59.30    1.60
   5   4  -2   21.20    1.10
  -5  -4   2   20.70    0.70
   5   4  -1  510.20   15.50
  -5  -4   1  503.10   19.20
   5   4   0  763.20   18.90
  -5  -4   0  785.60   25.00
   5   4   1   21.80    1.10
  -5  -4  -1   22.70    1.30
   5   4   2   28.10    1.30
  -5  -4  -2   30.10    1.50
   5   4   3  140.10    2.70
  -5  -4  -3  139.10    5.10
   5   4   4    6.40    0.90
  -5  -4  -4    7.50    1.10
   5   4   5   74.50    2.80
  -5  -4  -5   74.00    3.30
   5   4   6    1.90    0.60
  -5  -4  -6    2.00    1.20
   5   4   7   19.80    1.20
  -5  -4  -7   22.60    1.90
   5   4   8   85.10    3.60
  -5  -4  -8   84.00    6.80
   5   4   9   14.20    1.30
  -5  -4  -9   12.40    2.90
   5   4  10   18.90    1.80
  -5  -4 -10   21.90    3.80
   5   4  11    8.10    2.10
  -5  -4 -11    7.40    3.20
  -5  -4 -12    7.40    4.00
  -5  -5  21    3.80    4.20
  -5  -5  20   19.70    4.30
  -5  -5  19   34.30    5.20
  -5  -5  18    4.00    2.10
  -5  -5  17   -0.90    1.70
  -5  -5  16   59.30    4.10
  -5  -5  15   12.20    1.70
   5   5 -14  255.90    9.20
  -5  -5  14  248.90   11.30
   5   5 -13    5.20    0.80
  -5  -5  13    6.80    1.30
   5   5 -12   51.30    2.40
  -5  -5  12   45.10    2.40
   5   5 -11   12.50    1.00
  -5  -5  11   11.20    1.30
   5   5 -10   33.30    1.50
  -5  -5  10   34.90    2.00
   5   5  -9  110.50    4.30
  -5  -5   9  109.80    3.20
   5   5  -8  122.50    4.60
  -5  -5   8  118.90    3.70
   5   5  -7  849.10   27.60
  -5  -5   7  868.20   24.70
   5   5  -6  466.00   15.20
  -5  -5   6  466.70   12.80
   5   5  -5  164.30    6.20
  -5  -5   5  157.90    5.10
   5   5  -4   60.90    2.30
  -5  -5   4   57.20    2.20
   5   5  -3   77.90    2.60
  -5  -5   3   73.20    2.00
   5   5  -2  529.30   15.30
  -5  -5   2  507.30   12.30
   5   5  -1  662.00   19.20
  -5  -5   1  661.10   22.40
   5   5   0    1.00    0.60
  -5  -5   0    0.60    0.70
   5   5   1   89.40    2.60
  -5  -5  -1  100.90    3.70
   5   5   2   87.20    2.70
  -5  -5  -2   87.10    3.30
   5   5   3   24.50    1.50
  -5  -5  -3   27.40    1.80
   5   5   4   22.20    1.50
  -5  -5  -4   24.20    1.70
   5   5   5    8.60    0.70
  -5  -5  -5    8.70    1.40
   5   5   6   -0.30    0.60
  -5  -5  -6   -1.10    1.40
   5   5   7   23.00    1.40
  -5  -5  -7   21.60    2.00
   5   5   8   12.30    1.10
  -5  -5  -8    9.90    1.70
   5   5   9    7.20    1.20
  -5  -5  -9    4.80    2.60
   5   5  10   12.10    2.30
  -5  -5 -10    5.10    3.70
   5   5  11    9.40    3.30
  -5  -5 -11   17.80    5.00
  -5  -6  21   26.80    5.10
  -5  -6  20    1.90    3.50
  -5  -6  19    0.80    2.80
  -5  -6  18   21.40    2.70
  -5  -6  17    6.50    1.80
  -5  -6  16   23.30    2.20
  -5  -6  15   28.10    2.30
   5   6 -14  315.40   12.40
  -5  -6  14  300.20   12.00
   5   6 -13   29.70    1.50
  -5  -6  13   26.50    2.10
   5   6 -12   17.50    1.20
  -5  -6  12   16.80    1.50
   5   6 -11   37.90    1.70
  -5  -6  11   37.90    1.60
   5   6 -10   16.30    1.10
  -5  -6  10   16.00    1.00
   5   6  -9    7.40    0.90
  -5  -6   9    5.60    0.80
   5   6  -8   49.90    2.10
  -5  -6   8   49.50    1.60
   5   6  -7   63.00    2.70
  -5  -6   7   60.80    2.10
   5   6  -6   43.10    2.00
  -5  -6   6   40.80    1.50
   5   6  -5  173.00    7.20
  -5  -6   5  183.30    5.00
   5   6  -4   91.60    3.50
  -5  -6   4   92.30    2.60
   5   6  -3  183.80    5.10
  -5  -6   3  180.40    4.80
   5   6  -2    7.70    0.90
  -5  -6   2    6.60    0.90
   5   6  -1    1.40    0.80
  -5  -6   1    1.90    0.60
   5   6   0   16.70    1.10
  -5  -6   0   17.80    1.20
   5   6   1   84.50    2.80
  -5  -6  -1   86.40    3.10
   5   6   2   32.60    1.60
  -5  -6  -2   33.90    2.10
   5   6   3  313.10   10.20
  -5  -6  -3  303.20   11.10
   5   6   4    2.00    0.90
  -5  -6  -4    5.50    1.10
   5   6   5    6.30    1.20
  -5  -6  -5    5.10    1.40
   5   6   6    0.10    1.00
  -5  -6  -6    1.80    1.40
   5   6   7   40.70    1.70
  -5  -6  -7   41.90    3.00
   5   6   8    5.90    0.80
  -5  -6  -8   10.40    2.10
   5   6   9    6.60    2.10
  -5  -6  -9    3.80    3.40
   5   6  10    9.80    2.90
  -5  -6 -10    5.50    3.70
  -5  -6 -11    3.50    3.80
  -5  -7  21   19.90    5.70
  -5  -7  20    0.70    3.40
  -5  -7  19   26.50    3.40
  -5  -7  18   27.80    3.10
  -5  -7  17   34.90    3.50
  -5  -7  16  208.00   11.50
   5   7 -15    2.30    0.80
  -5  -7  15    1.50    1.50
   5   7 -14   91.00    3.50
  -5  -7  14   96.20    4.70
   5   7 -13    5.70    0.90
  -5  -7  13    7.10    1.30
   5   7 -12   31.70    1.70
  -5  -7  12   29.50    1.40
   5   7 -11   24.00    1.40
  -5  -7  11   24.30    1.20
   5   7 -10   12.80    1.20
  -5  -7  10   16.80    1.10
   5   7  -9  110.30    4.00
  -5  -7   9  111.30    3.80
   5   7  -8  112.10    4.20
  -5  -7   8  118.60    3.20
   5   7  -7  172.40    6.10
  -5  -7   7  179.10    5.80
   5   7  -6  145.70    5.50
  -5  -7   6  151.90    4.00
   5   7  -5   52.50    2.60
  -5  -7   5   51.10    2.20
   5   7  -4    0.80    1.10
  -5  -7   4    0.90    0.60
   5   7  -3  180.60    5.10
  -5  -7   3  175.30    4.80
   5   7  -2    2.90    0.80
  -5  -7   2    2.90    0.80
   5   7  -1    3.80    0.90
  -5  -7   1    5.10    0.90
   5   7   0   81.80    3.50
  -5  -7   0   71.30    2.80
   5   7   1   39.40    1.60
  -5  -7  -1   34.80    2.10
   5   7   2    3.20    0.90
  -5  -7  -2    2.90    1.30
   5   7   3    3.20    1.00
  -5  -7  -3    4.00    1.00
   5   7   4   72.90    3.40
  -5  -7  -4   78.20    4.40
   5   7   5   90.10    4.90
  -5  -7  -5   97.90    5.20
   5   7   6    4.90    1.40
  -5  -7  -6    3.40    1.60
   5   7   7    3.00    2.20
  -5  -7  -7    3.70    1.60
   5   7   8    0.00    1.80
  -5  -7  -8   -0.90    2.20
   5   7   9    1.80    2.10
  -5  -7  -9    4.80    2.30
   5   7  10    6.20    3.90
  -5  -7 -10    8.00    3.70
  -5  -8  21   11.90    4.50
  -5  -8  20   51.20    5.70
  -5  -8  19   18.40    3.00
  -5  -8  18   29.80    3.00
  -5  -8  17    1.40    1.40
  -5  -8  16    2.80    1.50
   5   8 -15    1.50    0.80
  -5  -8  15    1.60    1.40
   5   8 -14  234.50    9.20
  -5  -8  14  243.60   10.40
   5   8 -13  136.70    4.70
  -5  -8  13  133.80    4.50
   5   8 -12  122.10    4.90
  -5  -8  12  114.00    3.50
   5   8 -11    1.90    1.60
  -5  -8  11    0.10    0.70
   5   8 -10   10.60    1.20
  -5  -8  10    8.60    1.00
   5   8  -9   31.50    1.90
  -5  -8   9   39.70    1.80
   5   8  -8    2.90    1.00
  -5  -8   8    2.60    0.80
   5   8  -7   43.30    2.00
  -5  -8   7   36.10    1.50
   5   8  -6   36.40    1.80
  -5  -8   6   38.70    1.60
   5   8  -5  310.20    9.40
  -5  -8   5  305.20    9.90
   5   8  -4  183.40    6.40
  -5  -8   4  178.70    5.70
   5   8  -3   36.20    1.80
  -5  -8   3   35.70    1.80
   5   8  -2   14.20    1.20
  -5  -8   2   14.10    1.10
   5   8  -1   20.00    1.20
  -5  -8   1   21.80    1.50
   5   8   0   16.70    1.30
  -5  -8   0   13.10    1.30
   5   8   1   10.30    1.60
  -5  -8  -1   13.20    1.30
   5   8   2   19.10    1.40
  -5  -8  -2   17.00    1.80
   5   8   3  423.50   17.10
  -5  -8  -3  440.90   19.70
   5   8   4   13.10    1.40
  -5  -8  -4   16.20    1.80
   5   8   5    9.20    1.70
  -5  -8  -5   13.60    1.90
   5   8   6    2.80    1.60
  -5  -8  -6    5.60    1.90
  -5  -8  -7   18.30    2.60
   5   8   8   15.90    3.10
  -5  -8  -8   19.60    2.70
   5   8   9    0.30    2.60
  -5  -8  -9    1.80    2.40
  -5  -9  21    8.20    4.40
  -5  -9  20    1.70    3.50
  -5  -9  19   -0.40    2.00
  -5  -9  18    0.60    1.90
  -5  -9  17   11.80    2.20
   5   9 -16  122.30    5.70
  -5  -9  16  111.10    5.80
   5   9 -15   18.10    1.50
  -5  -9  15   15.30    1.80
   5   9 -14    9.20    1.00
  -5  -9  14   12.40    1.10
   5   9 -13  180.80    7.80
  -5  -9  13  181.70    6.40
   5   9 -12   24.30    1.60
  -5  -9  12   24.30    1.50
   5   9 -11   38.80    2.00
  -5  -9  11   41.40    1.80
   5   9 -10   12.00    1.30
  -5  -9  10   11.40    1.00
   5   9  -9   32.10    2.00
  -5  -9   9   33.20    1.50
   5   9  -8  110.30    4.70
  -5  -9   8  104.80    3.20
   5   9  -7   99.90    4.20
  -5  -9   7  102.80    2.90
   5   9  -6   42.70    2.40
  -5  -9   6   35.40    1.50
   5   9  -5   25.60    1.80
  -5  -9   5   28.80    1.70
   5   9  -4   27.30    1.90
  -5  -9   4   27.90    1.50
   5   9  -3   24.50    1.40
  -5  -9   3   22.40    1.40
   5   9  -2   23.70    1.60
  -5  -9   2   20.40    1.50
   5   9  -1    0.30    1.00
  -5  -9   1    2.90    1.00
   5   9   0   26.10    1.70
  -5  -9   0   21.40    1.70
   5   9   1  113.00    5.40
  -5  -9  -1  110.60    5.70
   5   9   2  216.70   10.80
  -5  -9  -2  218.70   12.50
   5   9   3    9.50    1.40
  -5  -9  -3    9.90    1.60
   5   9   4   21.50    2.00
  -5  -9  -4   21.90    2.40
   5   9   5   33.20    2.80
  -5  -9  -5   27.80    3.10
   5   9   6    7.40    2.30
  -5  -9  -6    6.90    2.00
   5   9   7    9.50    2.70
  -5  -9  -7    8.10    2.50
   5   9   8    6.90    4.30
  -5  -9  -8    6.40    4.20
  -5 -10  21    4.10    3.90
  -5 -10  20   84.10   10.10
  -5 -10  19   13.90    2.90
  -5 -10  18   49.00    4.60
   5  10 -17   69.70    6.20
  -5 -10  17   57.80    3.60
   5  10 -16    2.10    1.00
  -5 -10  16    3.60    1.60
   5  10 -15   16.00    1.70
  -5 -10  15   13.50    1.20
   5  10 -14   91.30    4.20
  -5 -10  14   80.60    3.80
   5  10 -13   35.80    2.40
  -5 -10  13   40.00    2.00
   5  10 -12  190.50    8.00
  -5 -10  12  198.80    6.40
   5  10 -11   76.00    3.30
  -5 -10  11   76.40    2.60
   5  10 -10  339.30   12.50
  -5 -10  10  324.20    9.10
   5  10  -9   13.50    1.60
  -5 -10   9   12.50    1.10
   5  10  -8   76.00    3.10
  -5 -10   8   74.00    2.70
   5  10  -7   60.10    3.30
  -5 -10   7   52.30    2.10
   5  10  -6   30.60    1.90
  -5 -10   6   30.10    3.20
   5  10  -5   42.70    2.30
  -5 -10   5   47.40    2.40
   5  10  -4   11.80    1.10
  -5 -10   4   11.20    1.40
   5  10  -3   44.70    2.20
  -5 -10   3   47.00    2.50
   5  10  -2   60.80    2.70
  -5 -10   2   53.50    2.90
   5  10  -1  101.20    4.00
  -5 -10   1   94.40    5.10
   5  10   0   90.60    4.90
  -5 -10   0   84.60    4.40
   5  10   1   19.20    1.70
  -5 -10  -1   17.00    1.70
   5  10   2   27.50    2.90
  -5 -10  -2   27.50    2.60
   5  10   3    9.70    2.10
  -5 -10  -3   12.90    2.00
   5  10   4   47.30    4.10
  -5 -10  -4   54.10    4.60
   5  10   5   12.70    2.00
  -5 -10  -5    7.10    2.50
   5  10   6    3.80    2.50
  -5 -10  -6    5.20    4.00
   5  10   7    3.80    4.00
  -5 -10  -7    9.60    4.30
  -5 -11  21    2.30    2.60
  -5 -11  20   28.90    4.40
  -5 -11  19    6.70    2.40
   5  11 -18    5.00    3.10
  -5 -11  18   -0.50    2.30
   5  11 -17    7.90    2.90
  -5 -11  17    8.20    2.20
   5  11 -16   11.30    1.30
  -5 -11  16   11.70    1.40
   5  11 -15    3.50    1.30
  -5 -11  15    3.40    1.20
   5  11 -14   44.00    2.70
  -5 -11  14   41.30    2.30
   5  11 -13  166.00    6.40
  -5 -11  13  162.70    6.10
   5  11 -12  470.90   17.10
  -5 -11  12  468.80   16.90
   5  11 -11  346.90   14.00
  -5 -11  11  348.30   10.00
   5  11 -10    8.10    1.30
  -5 -11  10    4.50    0.80
   5  11  -9   62.30    2.90
  -5 -11   9   62.10    2.40
   5  11  -8   12.90    1.60
  -5 -11   8   10.50    1.00
   5  11  -7    4.60    1.40
  -5 -11   7    4.10    2.00
   5  11  -6    2.60    1.30
  -5 -11   6    2.50    1.00
   5  11  -5   90.90    4.50
  -5 -11   5   86.30    3.50
   5  11  -4   33.00    2.30
  -5 -11   4   33.80    1.40
   5  11  -3   35.10    2.10
  -5 -11   3   35.20    2.40
   5  11  -2   54.80    2.80
  -5 -11   2   51.00    3.20
   5  11  -1    0.60    1.10
  -5 -11   1    2.90    1.30
   5  11   0    5.90    1.60
  -5 -11   0    7.70    1.70
   5  11   1   70.30    4.50
  -5 -11  -1   66.50    4.40
   5  11   2    2.50    1.50
  -5 -11  -2    5.30    1.70
   5  11   3   65.00    4.40
  -5 -11  -3   70.30    6.20
   5  11   4    1.00    2.30
  -5 -11  -4    4.90    2.70
   5  11   5   36.40    7.10
  -5 -11  -5   44.90    6.80
   5  11   6   23.00    5.50
  -5 -11  -6   12.60    4.50
  -5 -12  21    5.90    3.40
  -5 -12  20    8.10    4.10
  -5 -12  19   -1.10    2.70
   5  12 -18    5.20    3.40
  -5 -12  18    5.70    2.20
   5  12 -17   19.50    2.30
  -5 -12  17   18.50    1.90
   5  12 -16    9.50    1.80
  -5 -12  16   12.00    1.60
   5  12 -15    1.70    1.40
  -5 -12  15    1.30    1.10
   5  12 -14   80.60    7.10
  -5 -12  14   86.00    4.10
   5  12 -13    3.20    1.40
  -5 -12  13    1.10    0.80
   5  12 -12    5.50    1.40
  -5 -12  12    4.00    0.80
   5  12 -11    1.80    1.40
  -5 -12  11    1.90    0.90
   5  12 -10   18.60    2.00
  -5 -12  10   20.70    1.40
   5  12  -9   26.60    2.10
  -5 -12   9   27.80    2.10
   5  12  -8    1.30    1.50
  -5 -12   8    1.50    1.40
   5  12  -7  199.90    9.20
  -5 -12   7  192.80    8.60
   5  12  -6  210.30    9.60
  -5 -12   6  219.30    9.00
   5  12  -5   80.70    4.10
  -5 -12   5   77.90    4.00
   5  12  -4   13.40    1.40
  -5 -12   4   12.00    0.80
   5  12  -3    2.90    1.20
  -5 -12   3    2.10    1.60
   5  12  -2    2.10    1.30
  -5 -12   2    3.30    1.30
   5  12  -1   24.40    2.00
  -5 -12   1   25.20    2.50
   5  12   0    1.80    1.50
  -5 -12   0    3.80    1.80
   5  12   1   -0.80    1.60
  -5 -12  -1    2.60    1.70
   5  12   2    7.60    2.40
  -5 -12  -2    8.10    3.10
   5  12   3    2.00    2.50
  -5 -12  -3    2.60    3.00
   5  12   4    1.80    4.40
  -5 -12  -4    0.70    2.60
   5  12   5    0.60    4.20
  -5 -12  -5   -8.50    4.00
  -5 -13  21    1.90    4.00
  -5 -13  20   47.70    6.80
  -5 -13  19   -1.00    3.90
  -5 -13  18    0.70    1.60
   5  13 -17    5.20    1.60
  -5 -13  17    8.30    1.80
   5  13 -16   -1.00    1.40
  -5 -13  16    2.90    1.40
   5  13 -15    7.40    1.80
  -5 -13  15    6.50    1.50
   5  13 -14   79.70    5.10
  -5 -13  14   77.70    3.10
   5  13 -13   42.40    3.50
  -5 -13  13   45.00    2.10
   5  13 -12  135.30    7.90
  -5 -13  12  132.60    5.40
   5  13 -11  144.40    7.20
  -5 -13  11  145.30    6.80
   5  13 -10   32.90    2.80
  -5 -13  10   37.10    2.20
   5  13  -9    2.10    1.50
  -5 -13   9    1.20    1.50
   5  13  -8   54.40    3.40
  -5 -13   8   58.80    4.90
   5  13  -7    0.40    1.50
  -5 -13   7   -0.70    1.10
   5  13  -6   31.50    2.80
  -5 -13   6   34.00    2.00
   5  13  -5   18.60    1.90
  -5 -13   5   21.60    1.30
   5  13  -4   42.60    2.50
  -5 -13   4   47.10    3.60
   5  13  -3    1.80    1.30
  -5 -13   3   -1.30    1.70
   5  13  -2    4.30    1.40
  -5 -13   2    2.90    1.70
   5  13  -1   30.90    2.40
  -5 -13   1   23.90    3.10
   5  13   0   -0.20    1.80
  -5 -13   0   -0.10    1.90
   5  13   1   31.50    4.20
  -5 -13  -1   29.30    4.50
   5  13   2    2.10    3.80
  -5 -13  -2    8.30    2.80
   5  13   3    2.20    3.80
  -5 -13  -3    3.30    3.30
  -5 -14  20   37.20    6.50
  -5 -14  19    2.40    4.20
  -5 -14  18    7.50    2.80
   5  14 -17    3.40    2.00
  -5 -14  17    1.10    1.80
   5  14 -16    0.60    1.70
  -5 -14  16    1.00    1.10
   5  14 -15    9.10    2.00
  -5 -14  15    8.90    1.10
   5  14 -14   29.10    3.00
  -5 -14  14   24.40    1.60
   5  14 -13   20.20    2.50
  -5 -14  13   17.70    1.20
   5  14 -12   19.40    2.40
  -5 -14  12   23.50    2.50
   5  14 -11   46.10    3.20
  -5 -14  11   46.00    3.30
   5  14 -10   88.20    6.60
  -5 -14  10   97.50    6.10
   5  14  -9   52.30    3.70
  -5 -14   9   45.50    5.00
   5  14  -8   29.40    2.40
  -5 -14   8   29.80    2.30
   5  14  -7   16.20    2.30
  -5 -14   7   13.90    1.70
   5  14  -6    2.70    1.80
  -5 -14   6    1.10    1.10
   5  14  -5    0.70    2.00
  -5 -14   5    6.10    0.90
   5  14  -4   -1.00    1.70
  -5 -14   4    3.60    1.40
   5  14  -3   14.90    1.60
  -5 -14   3    9.10    2.90
   5  14  -2    3.10    1.50
  -5 -14   2    5.50    2.20
   5  14  -1   11.70    3.40
  -5 -14   1   13.70    3.30
   5  14   0   10.40    2.60
  -5 -14   0    4.60    2.30
   5  14   1    1.50    2.10
  -5 -14  -1    6.30    2.40
   5  14   2   22.60    7.90
  -5 -14  -2   24.20    4.40
  -5 -15  20   41.40    8.00
  -5 -15  19   -0.80    4.20
  -5 -15  18    4.80    2.40
   5  15 -17   -0.60    2.60
  -5 -15  17   -0.30    1.60
   5  15 -16    7.00    2.60
  -5 -15  16    6.80    1.90
   5  15 -15    1.80    2.00
  -5 -15  15    0.40    0.90
   5  15 -14   14.10    2.40
  -5 -15  14   10.30    1.70
   5  15 -13   15.00    2.50
  -5 -15  13   10.60    1.90
   5  15 -12   97.40    5.50
  -5 -15  12   92.00    5.80
   5  15 -11    1.80    1.60
  -5 -15  11   12.30    2.30
   5  15 -10    3.30    1.70
  -5 -15  10    4.00    1.80
   5  15  -9    9.80    1.70
  -5 -15   9   10.50    2.00
   5  15  -8    2.60    2.00
  -5 -15   8    4.30    2.00
   5  15  -7   18.20    2.60
  -5 -15   7   20.40    2.50
   5  15  -6   33.70    3.70
  -5 -15   6   30.80    2.00
   5  15  -5    6.20    2.00
  -5 -15   5    5.70    0.80
   5  15  -4   19.00    2.90
  -5 -15   4   14.20    2.90
   5  15  -3    6.00    3.40
  -5 -15   3    4.70    2.80
   5  15  -2    5.00    2.40
  -5 -15   2    5.60    2.50
   5  15  -1   38.50    4.30
  -5 -15   1   32.20    4.70
   5  15   0    0.60    2.80
  -5 -15   0    0.40    3.20
  -5 -16  19   15.70    5.00
  -5 -16  18   40.30    6.40
   5  16 -17    4.70    2.60
  -5 -16  17    4.40    2.20
   5  16 -16   -0.10    3.00
  -5 -16  16    1.40    1.70
   5  16 -15    0.90    2.00
  -5 -16  15    0.50    1.60
   5  16 -14    5.10    3.30
  -5 -16  14   -0.50    1.90
   5  16 -13    8.20    2.20
  -5 -16  13    5.10    2.30
   5  16 -12    7.10    1.90
  -5 -16  12    5.20    2.40
   5  16 -11   24.20    3.10
  -5 -16  11   21.40    2.90
   5  16 -10   44.70    4.40
  -5 -16  10   45.10    7.10
   5  16  -9   31.60    3.20
  -5 -16   9   28.80    3.50
   5  16  -8    0.50    2.10
  -5 -16   8    1.70    1.90
   5  16  -7   -3.10    2.10
  -5 -16   7    1.90    1.30
   5  16  -6   -0.80    3.20
  -5 -16   6    0.50    2.50
   5  16  -5   11.20    3.90
  -5 -16   5   16.30    3.30
   5  16  -4    9.00    4.50
  -5 -16   4    4.10    2.30
   5  16  -3   69.90    8.50
  -5 -16   3   80.20    9.40
   5  16  -2    6.80    2.10
  -5 -16   2    4.30    3.20
   5  16  -1   10.40    3.20
  -5 -16   1    7.10    3.60
  -5 -17  18    0.60    4.40
   5  17 -17    0.00    2.90
  -5 -17  17    6.60    2.60
   5  17 -16    1.20    3.50
  -5 -17  16    5.10    2.10
   5  17 -15   -3.30    3.20
  -5 -17  15    0.60    1.90
   5  17 -14    2.20    2.30
  -5 -17  14    1.30    2.00
   5  17 -13    7.70    4.70
  -5 -17  13    5.30    1.90
   5  17 -12   27.40    5.20
  -5 -17  12   29.90    4.90
   5  17 -11   12.10    4.10
   5  17 -10    1.60    5.20
  -5 -17  10    2.20    2.50
   5  17  -9   -0.50    2.30
  -5 -17   9    2.60    2.60
   5  17  -8   20.60    4.00
  -5 -17   8   14.30    2.10
   5  17  -7    7.10    4.50
  -5 -17   7    7.70    1.50
   5  17  -6    1.50    4.00
  -5 -17   6    2.30    3.10
   5  17  -5   31.70    6.40
  -5 -17   5   31.20    5.00
   5  17  -4   14.50    4.80
  -5 -17   4   13.00    4.10
   5  17  -3    8.10    5.30
  -5 -17   3   -2.50    2.70
   5  18 -16   -1.60    4.00
  -5 -18  16   -2.30    2.90
   5  18 -15   -1.70    3.70
  -5 -18  15    0.60    2.60
   5  18 -14    4.70    4.20
  -5 -18  14    4.60    4.80
   5  18 -13   12.50    5.30
  -5 -18  13   21.50    5.10
   5  18 -12   38.90    6.00
   5  18 -11    2.40    4.10
  -5 -18  11   -0.50    3.30
   5  18 -10    1.20    3.90
  -5 -18  10    5.20    2.70
   5  18  -9    2.80    3.20
  -5 -18   9    2.70    1.80
   5  18  -8   -0.10    5.20
  -5 -18   8    2.20    3.80
   5  18  -7    3.60    4.80
  -5 -18   7   -1.50    3.00
   5  18  -6   13.40    5.30
  -5 -18   6   19.70    4.20
   5  19 -13   13.80    5.00
   5  19 -12   -2.10    4.80
  -5 -19  12    6.40    5.30
   5  19 -11    4.30    5.10
  -5 -19  11   -2.70    3.20
   5  19 -10    6.70    4.90
  -5 -19  10   -0.60    3.00
   6 -21   3    2.20    2.70
   6 -21   4    6.60    3.20
   6 -21   5    9.00    3.50
   6 -21   6    9.40    3.70
   6 -21   7   -1.20    4.30
   6 -21   8   30.30    5.70
   6 -21   9   40.90    5.30
   6 -21  10   15.00    3.00
   6 -20   0   35.00    4.60
   6 -20   1    1.50    2.50
   6 -20   2    7.00    3.20
   6 -20   3    7.10    3.10
   6 -20   4    2.70    2.90
   6 -20   5    1.20    2.00
   6 -20   6   34.00    4.20
   6 -20   7   14.70    4.60
   6 -20   8   23.30    3.60
   6 -20   9   18.50    3.00
   6 -20  10    0.20    4.60
   6 -20  11    4.30    4.20
   6 -20  12    9.30    4.90
   6 -19  -2    6.40    2.80
   6 -19  -1    3.30    2.50
   6 -19   0   30.00    4.10
   6 -19   1   11.20    3.00
   6 -19   2   -0.60    2.40
  -6  19  -2    1.30    1.10
   6 -19   3    6.10    2.10
   6 -19   4   40.30    4.00
   6 -19   5   -2.40    1.90
   6 -19   6  125.50   11.90
   6 -19   7    0.10    2.60
   6 -19   8    5.30    2.70
   6 -19   9   26.20    6.00
   6 -19  10   10.90    2.60
   6 -19  11   21.70    3.30
   6 -19  12   17.50    3.30
   6 -19  13   19.70    3.40
   6 -19  14    3.30    4.30
   6 -18  -4    5.90    2.80
   6 -18  -3    6.40    2.80
   6 -18  -2   32.10    3.90
   6 -18  -1   13.60    3.40
   6 -18   0   10.70    2.60
   6 -18   1    8.50    2.50
   6 -18   2    3.90    2.40
   6 -18   3    3.40    1.70
  -6  18  -3    3.00    3.10
   6 -18   4   25.30    2.80
  -6  18  -4   33.20    4.90
   6 -18   5    9.70    2.40
  -6  18  -5    8.20    3.10
   6 -18   6   16.40    2.90
  -6  18  -6   17.60    4.10
   6 -18   7   12.90    2.20
  -6  18  -7   13.20    4.00
   6 -18   8    4.40    2.30
  -6  18  -8    2.80    3.20
   6 -18   9    1.70    2.20
   6 -18  10   17.10    2.80
   6 -18  11    4.50    2.10
   6 -18  12   29.90    3.80
   6 -18  13   27.20    3.70
   6 -18  14    6.30    3.00
   6 -18  15    8.30    4.00
   6 -17  -5   -3.50    3.90
   6 -17  -4   38.60    3.70
   6 -17  -3   11.20    2.80
   6 -17  -2   83.80    6.60
   6 -17  -1    9.70    2.90
   6 -17   0   14.30    2.40
  -6  17   0   10.00    3.80
   6 -17   1    3.10    1.50
  -6  17  -1    1.20    2.40
   6 -17   2    5.90    1.80
  -6  17  -2    3.70    3.00
   6 -17   3    4.20    1.80
  -6  17  -3    1.90    0.60
   6 -17   4   14.30    2.50
  -6  17  -4   17.50    4.00
   6 -17   5   14.10    2.40
  -6  17  -5   18.50    3.40
   6 -17   6  207.90   11.60
  -6  17  -6  181.70   18.30
   6 -17   7   27.30    2.40
  -6  17  -7   29.50    5.10
   6 -17   8   57.60    4.30
  -6  17  -8   57.50    7.60
   6 -17   9    7.20    2.30
  -6  17  -9    9.90    3.50
   6 -17  10   16.00    2.90
  -6  17 -10   17.50    4.10
   6 -17  11   21.40    2.80
   6 -17  12    6.40    2.50
   6 -17  13   37.00    4.00
   6 -17  14   22.10    3.00
   6 -17  15   19.30    5.10
   6 -16  -7   -1.30    5.20
   6 -16  -6    5.90    3.10
   6 -16  -5    2.10    2.10
   6 -16  -4  140.10    9.20
   6 -16  -3    9.80    2.10
   6 -16  -2    5.30    1.70
  -6  16   2    2.80    3.10
   6 -16  -1    4.30    1.50
  -6  16   1   -2.20    2.70
   6 -16   0    9.00    2.10
  -6  16   0    6.60    2.50
   6 -16   1   14.90    1.90
  -6  16  -1   14.70    3.80
   6 -16   2    5.40    1.60
  -6  16  -2    8.90    2.60
   6 -16   3   15.80    1.70
  -6  16  -3   14.40    1.20
   6 -16   4  285.20   15.10
  -6  16  -4  286.90   24.30
   6 -16   5   13.60    1.70
  -6  16  -5   18.00    2.80
   6 -16   6   12.60    1.50
  -6  16  -6   15.60    3.00
   6 -16   7    1.80    1.80
  -6  16  -7    1.60    2.40
   6 -16   8   56.80    3.90
  -6  16  -8   55.80    5.70
   6 -16   9    0.70    1.80
  -6  16  -9    1.60    2.40
   6 -16  10    0.10    1.90
  -6  16 -10    3.10    3.00
   6 -16  11    8.00    2.10
  -6  16 -11   10.70    3.40
   6 -16  12  102.40    6.80
   6 -16  13    5.80    1.90
   6 -16  14    9.20    3.90
   6 -16  15   13.20    3.60
   6 -16  16    6.60    4.50
   6 -15  -8   25.60    6.50
   6 -15  -7    4.60    4.30
   6 -15  -6   17.40    4.90
   6 -15  -5   23.20    2.50
   6 -15  -4   36.50    2.80
  -6  15   4   36.60    5.00
   6 -15  -3   19.20    2.00
  -6  15   3   19.20    3.60
   6 -15  -2   17.20    1.70
  -6  15   2   12.00    3.30
   6 -15  -1    6.20    1.40
  -6  15   1    4.60    2.10
   6 -15   0   19.60    1.60
  -6  15   0   16.20    3.40
   6 -15   1   30.10    2.20
  -6  15  -1   26.30    3.50
   6 -15   2   54.00    2.60
  -6  15  -2   55.10    5.30
   6 -15   3    5.00    1.30
  -6  15  -3    6.50    0.90
   6 -15   4   15.80    1.60
  -6  15  -4   16.20    3.00
   6 -15   5    3.30    1.40
  -6  15  -5    1.30    2.20
   6 -15   6  112.20    6.00
  -6  15  -6  102.90    7.40
   6 -15   7   13.30    2.00
  -6  15  -7   18.80    3.00
   6 -15   8   81.70    4.50
  -6  15  -8   75.10    5.90
   6 -15   9   34.80    2.60
  -6  15  -9   33.80    4.30
   6 -15  10   26.90    2.70
  -6  15 -10   34.60    4.30
   6 -15  11    0.90    1.80
  -6  15 -11    5.50    2.90
   6 -15  12    2.90    1.70
  -6  15 -12    1.70    3.00
   6 -15  13   10.40    2.10
   6 -15  14   29.30    3.40
   6 -15  15  123.40   11.20
   6 -15  16    3.70    4.60
   6 -14  -9   -2.20    4.10
   6 -14  -8   -0.70    4.20
   6 -14  -7    4.30    2.70
   6 -14  -6   16.80    2.10
  -6  14   6   14.70    3.70
   6 -14  -5    9.00    2.20
  -6  14   5    9.80    3.70
   6 -14  -4  130.90    5.40
  -6  14   4  135.50   11.80
   6 -14  -3    3.90    1.10
  -6  14   3    1.30    1.70
   6 -14  -2    0.90    1.00
  -6  14   2   -1.20    2.30
   6 -14  -1    1.20    1.10
  -6  14   1    1.60    1.70
   6 -14   0   88.10    3.80
  -6  14   0   84.70    6.60
   6 -14   1    5.80    1.20
  -6  14  -1    2.50    1.90
   6 -14   2   21.40    1.60
  -6  14  -2   22.30    2.80
   6 -14   3   15.60    2.10
  -6  14  -3   12.80    1.00
   6 -14   4   62.20    2.70
  -6  14  -4   63.30    2.70
   6 -14   5   53.60    2.50
  -6  14  -5   59.10    5.00
   6 -14   6    7.50    1.70
  -6  14  -6    7.80    2.10
   6 -14   7   15.70    1.60
  -6  14  -7   13.40    2.60
   6 -14   8  493.20   24.40
  -6  14  -8  489.50   33.20
   6 -14   9    9.80    1.80
  -6  14  -9   13.70    2.90
   6 -14  10    6.30    1.50
  -6  14 -10    5.30    2.40
   6 -14  11    1.70    1.30
  -6  14 -11   -0.90    2.30
   6 -14  12   45.70    3.60
  -6  14 -12   49.60    5.50
   6 -14  13    2.30    1.20
  -6  14 -13    3.80    2.30
   6 -14  14    1.30    1.50
   6 -14  15   26.40    4.60
   6 -14  16    8.90    4.50
   6 -14  17    4.10    4.60
   6 -13 -11    8.30    4.80
   6 -13 -10   22.20    3.80
   6 -13  -9    7.50    3.00
  -6  13   9    1.20    2.40
   6 -13  -8    8.60    3.00
  -6  13   8    6.50    2.60
   6 -13  -7    8.10    2.30
  -6  13   7    7.20    1.90
   6 -13  -6  155.70    8.40
  -6  13   6  166.10   15.80
   6 -13  -5   31.00    2.30
  -6  13   5   27.30    3.90
   6 -13  -4   95.50    4.10
  -6  13   4   84.60    7.30
   6 -13  -3    9.20    1.30
  -6  13   3    5.80    2.40
   6 -13  -2    4.90    1.30
  -6  13   2    9.60    1.80
   6 -13  -1    3.90    1.30
  -6  13   1    3.30    1.90
   6 -13   0   29.80    1.90
  -6  13   0   35.70    3.60
   6 -13   1    4.40    1.10
  -6  13  -1    2.20    1.70
   6 -13   2   44.40    2.70
  -6  13  -2   48.40    4.10
   6 -13   3   -0.60    1.00
  -6  13  -3    0.90    0.70
   6 -13   4  190.80    5.90
  -6  13  -4  192.00    7.20
   6 -13   5   33.00    2.20
  -6  13  -5   36.00    2.90
   6 -13   6  444.40   15.50
  -6  13  -6  436.50   34.90
   6 -13   7   12.30    1.50
  -6  13  -7   11.20    2.10
   6 -13   8  159.70    6.30
  -6  13  -8  158.60   11.10
   6 -13   9    8.60    1.70
  -6  13  -9    5.30    2.40
   6 -13  10   15.80    2.10
  -6  13 -10   19.70    2.80
   6 -13  11   14.80    1.90
  -6  13 -11   17.20    3.10
   6 -13  12    1.90    1.10
  -6  13 -12   -3.10    2.30
   6 -13  13   11.70    1.50
  -6  13 -13   15.00    3.60
   6 -13  14   72.20    3.50
   6 -13  15   32.00    3.50
   6 -13  16   -2.80    3.20
   6 -13  17   11.30    4.50
   6 -12 -12    3.60    3.50
   6 -12 -11    3.10    2.30
   6 -12 -10    0.20    2.60
  -6  12  10    4.70    2.90
   6 -12  -9    4.60    2.20
  -6  12   9    3.50    2.60
   6 -12  -8   13.40    2.50
  -6  12   8   15.40    2.80
   6 -12  -7    2.30    1.90
  -6  12   7    0.20    1.80
   6 -12  -6  208.50    9.10
  -6  12   6  223.10   12.10
   6 -12  -5   42.20    2.40
  -6  12   5   34.20    2.60
   6 -12  -4  231.60    9.00
  -6  12   4  233.30   15.70
   6 -12  -3    9.80    1.30
  -6  12   3    6.00    2.40
   6 -12  -2   30.10    1.90
  -6  12   2   30.30    2.90
   6 -12  -1   13.30    1.40
  -6  12   1   10.90    2.30
   6 -12   0  671.50   18.80
  -6  12   0  666.20   38.40
   6 -12   1   53.60    2.90
  -6  12  -1   51.90    4.40
   6 -12   2  111.30    4.80
  -6  12  -2  111.20    5.60
   6 -12   3   35.00    1.70
  -6  12  -3   41.80    2.00
   6 -12   4  138.00    5.70
  -6  12  -4  145.20    6.30
   6 -12   5    9.80    1.60
  -6  12  -5    8.90    2.00
   6 -12   6   32.10    2.10
  -6  12  -6   26.60    2.70
   6 -12   7  161.50    6.80
  -6  12  -7  160.10   10.80
   6 -12   8   20.90    1.60
  -6  12  -8   22.50    3.20
   6 -12   9    0.20    1.30
  -6  12  -9    3.70    2.10
   6 -12  10   15.90    1.20
  -6  12 -10   12.30    2.60
   6 -12  11    4.30    1.00
  -6  12 -11    7.40    2.60
   6 -12  12  122.40    4.70
  -6  12 -12  117.80    8.70
   6 -12  13    0.70    1.00
  -6  12 -13    2.30    2.60
   6 -12  14   22.10    1.80
   6 -12  15   45.30    4.30
   6 -12  16   10.20    3.00
   6 -12  17   13.20    5.00
   6 -11 -13   10.40    3.40
   6 -11 -12   29.00    4.60
  -6  11  12   29.40    6.10
   6 -11 -11    7.10    2.60
  -6  11  11    8.50    3.30
   6 -11 -10   12.70    2.60
  -6  11  10   12.60    2.90
   6 -11  -9   31.90    3.20
  -6  11   9   38.50    3.40
   6 -11  -8   15.10    2.00
  -6  11   8   15.20    2.10
   6 -11  -7   33.30    2.80
  -6  11   7   39.10    4.30
   6 -11  -6  559.70   21.80
  -6  11   6  547.90   36.10
   6 -11  -5    7.10    1.20
  -6  11   5    6.80    1.50
   6 -11  -4  301.00   10.20
  -6  11   4  284.40   12.30
   6 -11  -3   33.00    2.10
  -6  11   3   31.10    3.20
   6 -11  -2  289.00    8.00
  -6  11   2  293.20   15.50
   6 -11  -1   21.60    1.40
  -6  11   1   18.50    2.50
   6 -11   0  679.70   18.10
  -6  11   0  674.40   34.90
   6 -11   1   84.90    3.60
  -6  11  -1   80.60    4.20
   6 -11   2   35.60    1.70
  -6  11  -2   42.90    2.90
   6 -11   3   13.90    1.10
  -6  11  -3   12.70    1.00
   6 -11   4   23.10    1.70
  -6  11  -4   23.10    1.40
   6 -11   5   19.80    1.90
  -6  11  -5   22.80    2.40
   6 -11   6  564.10   20.70
  -6  11  -6  566.80   32.90
   6 -11   7   32.60    1.90
  -6  11  -7   34.10    3.00
   6 -11   8   53.60    2.80
  -6  11  -8   42.90    3.90
   6 -11   9    5.40    0.90
  -6  11  -9    2.60    2.30
[truncated: 492,858 more chars]
