# Supplementary material for: Structural and Functional Diversity in Rigid Thiosemicarbazones with Extended Aromatic Frameworks: Microwave-Assisted Synthesis and Structural Investigations
Source: ACS Omega. 2023 Apr 25;8(18):16047–79. doi: 10.1021/acsomega.2c08157 (PMC10173449; doi:10.1021/acsomega.2c08157)
Supplement: Supplementary file 1 — ao2c08157_si_001.zip [file ao2c08157_si_001.zip › Updated Cifs_files/3 - FCT090_traces.cif]

data_FCT090
 
_audit_creation_method            'SHELXL-2018/3'
_shelx_SHELXL_version_number      '2018/3'
_chemical_name_systematic         ?
_chemical_name_common             ?
_chemical_melting_point           ?
_chemical_formula_moiety          '2(C20 H22 N4 O4), H2 O'
_chemical_formula_sum
 'C40 H46 N8 O9' 
_chemical_formula_weight          782.85

loop_
 _atom_type_symbol
 _atom_type_description
 _atom_type_scat_dispersion_real
 _atom_type_scat_dispersion_imag
 _atom_type_scat_source
 'C'  'C'   0.0033   0.0016
 'International Tables Vol C Tables 4.2.6.8 and 6.1.1.4'
 'H'  'H'   0.0000   0.0000
 'International Tables Vol C Tables 4.2.6.8 and 6.1.1.4'
 'N'  'N'   0.0061   0.0033
 'International Tables Vol C Tables 4.2.6.8 and 6.1.1.4'
 'O'  'O'   0.0106   0.0060
 'International Tables Vol C Tables 4.2.6.8 and 6.1.1.4'
 
_space_group_crystal_system       monoclinic
_space_group_IT_number            13
_space_group_name_H-M_alt         'P 2/n'
_space_group_name_Hall            '-P 2yac'
 
_shelx_space_group_comment
;
The symmetry employed for this shelxl refinement is uniquely defined
by the following loop, which should always be used as a source of
symmetry information in preference to the above space-group names.
They are only intended as comments.
;
 
loop_
 _space_group_symop_operation_xyz
 'x, y, z'
 '-x+1/2, y, -z+1/2'
 '-x, -y, -z'
 'x-1/2, -y, z-1/2'
 
_cell_length_a                    17.9444(13)
_cell_length_b                    5.6177(4)
_cell_length_c                    20.2368(14)
_cell_angle_alpha                 90
_cell_angle_beta                  104.650(3)
_cell_angle_gamma                 90
_cell_volume                      1973.7(2)
_cell_formula_units_Z             2
_cell_measurement_temperature     100(2)
_cell_measurement_reflns_used           18476
_cell_measurement_theta_min             2.1
_cell_measurement_theta_max             27.5
 
_exptl_crystal_description        plate
_exptl_crystal_colour             yellow
_exptl_crystal_density_meas       ?
_exptl_crystal_density_method     ?
_exptl_crystal_density_diffrn     1.317          
_exptl_crystal_F_000              828
_exptl_transmission_factor_min    ?
_exptl_transmission_factor_max    ?
_exptl_crystal_size_max           0.350
_exptl_crystal_size_mid           0.060
_exptl_crystal_size_min           0.010
_exptl_absorpt_coefficient_mu     0.095
_shelx_estimated_absorpt_T_min    0.967
_shelx_estimated_absorpt_T_max    0.999
_exptl_absorpt_correction_type          'Multi-scan'
_exptl_absorpt_correction_T_max         1.000
_exptl_absorpt_correction_T_min         0.456
_exptl_absorpt_process_details    
;
CrystalClear-SM Expert 3.1 b27 (Rigaku, 20112)
;
_diffrn_ambient_temperature       100(2)
_diffrn_radiation_wavelength      0.71073
_diffrn_radiation_type            MoK\a
_diffrn_source                          'Sealed Tube'
_diffrn_radiation_monochromator         'Mirrors'
_diffrn_measurement_specimen_support    'MiTeGen'
_diffrn_detector                        'CCD'
_diffrn_measurement_device
;
AFC12 (Right): Kappa 3 circle
;
_diffrn_measurement_device_type
;
Rigaku Saturn724+ (2x2 bin mode)
;
_diffrn_detector_area_resol_mean        28.5714
_diffrn_measurement_method              'profile data from \w-scans'
_diffrn_reflns_number             22628
_diffrn_reflns_av_unetI/netI      0.0549
_diffrn_reflns_av_R_equivalents   0.0845
_diffrn_reflns_limit_h_min        -23
_diffrn_reflns_limit_h_max        23
_diffrn_reflns_limit_k_min        -7
_diffrn_reflns_limit_k_max        6
_diffrn_reflns_limit_l_min        -26
_diffrn_reflns_limit_l_max        26
_diffrn_reflns_theta_min          2.346
_diffrn_reflns_theta_max          27.550
_diffrn_reflns_theta_full         25.242
_diffrn_measured_fraction_theta_max   0.994
_diffrn_measured_fraction_theta_full  0.999
_diffrn_reflns_Laue_measured_fraction_max    0.994
_diffrn_reflns_Laue_measured_fraction_full   0.999
_diffrn_reflns_point_group_measured_fraction_max   0.994
_diffrn_reflns_point_group_measured_fraction_full  0.999
_reflns_number_total              4541
_reflns_number_gt                 3033
_reflns_threshold_expression      'I > 2\s(I)'
_reflns_Friedel_coverage          0.000
_reflns_Friedel_fraction_max      .
_reflns_Friedel_fraction_full     .
 
_reflns_special_details
;
 Reflections were merged by SHELXL according to the crystal
 class for the calculation of statistics and refinement.
 
 _reflns_Friedel_fraction is defined as the number of unique
 Friedel pairs measured divided by the number that would be
 possible theoretically, ignoring centric projections and
 systematic absences.
;
 
_computing_data_collection
;
CrystalClear-SM Expert 3.1 b27 (Rigaku, 20112)
;
_computing_cell_refinement
;
CrystalClear-SM Expert 3.1 b27 (Rigaku, 20112)
;
_computing_data_reduction
;
CrystalClear-SM Expert 3.1 b27 (Rigaku, 20112)
;
_computing_structure_solution     SHELXT
_computing_structure_refinement 'SHELXL-2018/3 (Sheldrick, 2018)'
_computing_molecular_graphics     ?
_computing_publication_material   ?
_refine_special_details           ?
_refine_ls_structure_factor_coef  Fsqd
_refine_ls_matrix_type            full
_refine_ls_weighting_scheme       calc
_refine_ls_weighting_details
'w=1/[\s^2^(Fo^2^)+(0.0909P)^2^+0.3270P] where P=(Fo^2^+2Fc^2^)/3'
_atom_sites_solution_primary     dual
_atom_sites_solution_secondary    ?
_atom_sites_solution_hydrogens    mixed
_refine_ls_hydrogen_treatment     mixed
_refine_ls_extinction_method      none
_refine_ls_extinction_coef        .
_refine_ls_number_reflns          4541
_refine_ls_number_parameters      277
_refine_ls_number_restraints      0
_refine_ls_R_factor_all           0.0932
_refine_ls_R_factor_gt            0.0583
_refine_ls_wR_factor_ref          0.1684
_refine_ls_wR_factor_gt           0.1464
_refine_ls_goodness_of_fit_ref    1.012
_refine_ls_restrained_S_all       1.012
_refine_ls_shift/su_max           0.000
_refine_ls_shift/su_mean          0.000
 
loop_
 _atom_site_label
 _atom_site_type_symbol
 _atom_site_fract_x
 _atom_site_fract_y
 _atom_site_fract_z
 _atom_site_U_iso_or_equiv
 _atom_site_adp_type
 _atom_site_occupancy
 _atom_site_site_symmetry_order  
 _atom_site_calc_flag
 _atom_site_refinement_flags_posn
 _atom_site_refinement_flags_adp
 _atom_site_refinement_flags_occupancy
 _atom_site_disorder_assembly
 _atom_site_disorder_group
O1 O 0.48355(9) 1.1457(3) 0.83478(8) 0.0407(4) Uani 1 1 d . . . . .
O2 O 0.41177(10) 0.8892(3) 0.75640(8) 0.0434(4) Uani 1 1 d . . . . .
O3 O 0.52324(9) 0.6685(3) 0.56603(7) 0.0340(4) Uani 1 1 d . . . . .
O4 O 0.79217(9) -0.0147(3) 0.65451(7) 0.0371(4) Uani 1 1 d . . . . .
O5 O 0.750000 0.3127(4) 0.750000 0.0359(5) Uani 1 2 d S T P . .
H5A H 0.767(2) 0.224(6) 0.7233(17) 0.088(12) Uiso 1 1 d . . . . .
N1 N 0.54189(12) 0.9028(4) 0.77882(10) 0.0425(5) Uani 1 1 d . . . . .
H1 H 0.5840(19) 0.974(6) 0.8097(16) 0.073(10) Uiso 1 1 d . . . . .
N2 N 0.62539(11) 0.5787(4) 0.65391(8) 0.0332(4) Uani 1 1 d . . . . .
H2 H 0.6598(15) 0.473(5) 0.6697(13) 0.041(7) Uiso 1 1 d . . . . .
N3 N 0.59425(10) 0.3410(3) 0.55698(8) 0.0285(4) Uani 1 1 d . . . . .
H3 H 0.5646(16) 0.314(4) 0.5166(13) 0.044(7) Uiso 1 1 d . . . . .
N4 N 0.65740(10) 0.2138(3) 0.58625(8) 0.0280(4) Uani 1 1 d . . . . .
C1 C 0.41815(14) 1.2410(4) 0.85796(12) 0.0393(5) Uani 1 1 d . . . . .
C2 C 0.45632(16) 1.4288(5) 0.90905(13) 0.0497(7) Uani 1 1 d . . . . .
H2A H 0.417371 1.507091 0.927810 0.074 Uiso 1 1 calc R U . . .
H2B H 0.481288 1.547208 0.886261 0.074 Uiso 1 1 calc R U . . .
H2C H 0.495022 1.353617 0.946147 0.074 Uiso 1 1 calc R U . . .
C3 C 0.3840(2) 1.0479(5) 0.89334(17) 0.0638(8) Uani 1 1 d . . . . .
H3A H 0.347436 1.118866 0.916373 0.096 Uiso 1 1 calc R U . . .
H3B H 0.425210 0.967890 0.927080 0.096 Uiso 1 1 calc R U . . .
H3C H 0.357083 0.931757 0.859483 0.096 Uiso 1 1 calc R U . . .
C4 C 0.35827(16) 1.3525(5) 0.79984(13) 0.0500(7) Uani 1 1 d . . . . .
H4A H 0.318484 1.429210 0.817878 0.075 Uiso 1 1 calc R U . . .
H4B H 0.334672 1.228873 0.767029 0.075 Uiso 1 1 calc R U . . .
H4C H 0.382886 1.471653 0.776983 0.075 Uiso 1 1 calc R U . . .
C5 C 0.47299(14) 0.9705(4) 0.78756(10) 0.0364(5) Uani 1 1 d . . . . .
C6 C 0.55061(14) 0.7098(4) 0.73341(11) 0.0380(6) Uani 1 1 d . . . . .
H6A H 0.500798 0.679999 0.699908 0.046 Uiso 1 1 calc R U . . .
H6B H 0.565923 0.562440 0.760240 0.046 Uiso 1 1 calc R U . . .
C7 C 0.61089(13) 0.7732(4) 0.69630(10) 0.0330(5) Uani 1 1 d . . . . .
H7A H 0.593631 0.914576 0.667267 0.040 Uiso 1 1 calc R U . . .
H7B H 0.659425 0.815076 0.730074 0.040 Uiso 1 1 calc R U . . .
C8 C 0.57773(12) 0.5385(4) 0.59205(9) 0.0286(5) Uani 1 1 d . . . . .
C9 C 0.68034(12) 0.0335(4) 0.55795(9) 0.0277(4) Uani 1 1 d . . . . .
C10 C 0.75349(12) -0.0839(4) 0.59871(9) 0.0311(5) Uani 1 1 d . . . . .
C11 C 0.76880(13) -0.2871(4) 0.55820(10) 0.0314(5) Uani 1 1 d . . . . .
C12 C 0.82487(13) -0.4595(4) 0.56943(11) 0.0363(5) Uani 1 1 d . . . . .
H12 H 0.864918 -0.460571 0.610398 0.044 Uiso 1 1 calc R U . . .
C13 C 0.82185(14) -0.6347(4) 0.51900(11) 0.0372(5) Uani 1 1 d . . . . .
H13 H 0.860400 -0.754623 0.526287 0.045 Uiso 1 1 calc R U . . .
C14 C 0.76374(13) -0.6357(4) 0.45895(11) 0.0353(5) Uani 1 1 d . . . . .
H14 H 0.762998 -0.756869 0.426052 0.042 Uiso 1 1 calc R U . . .
C15 C 0.70554(13) -0.4593(4) 0.44579(10) 0.0314(5) Uani 1 1 d . . . . .
C16 C 0.64273(13) -0.4379(4) 0.38675(10) 0.0355(5) Uani 1 1 d . . . . .
H16 H 0.636859 -0.549031 0.350414 0.043 Uiso 1 1 calc R U . . .
C17 C 0.59101(13) -0.2566(4) 0.38266(10) 0.0358(5) Uani 1 1 d . . . . .
H17 H 0.550013 -0.243958 0.342572 0.043 Uiso 1 1 calc R U . . .
C18 C 0.59543(13) -0.0858(4) 0.43539(10) 0.0326(5) Uani 1 1 d . . . . .
H18 H 0.557896 0.036486 0.430863 0.039 Uiso 1 1 calc R U . . .
C19 C 0.65528(12) -0.1018(4) 0.49306(9) 0.0282(5) Uani 1 1 d . . . . .
C20 C 0.70970(12) -0.2876(4) 0.49692(10) 0.0293(5) Uani 1 1 d . . . . .
 
loop_
 _atom_site_aniso_label
 _atom_site_aniso_U_11
 _atom_site_aniso_U_22
 _atom_site_aniso_U_33
 _atom_site_aniso_U_23
 _atom_site_aniso_U_13
 _atom_site_aniso_U_12
O1 0.0329(9) 0.0497(10) 0.0372(8) -0.0114(7) 0.0045(7) 0.0004(8)
O2 0.0326(9) 0.0433(9) 0.0505(9) -0.0060(8) 0.0033(7) -0.0062(8)
O3 0.0304(8) 0.0384(8) 0.0260(6) -0.0031(6) -0.0060(6) 0.0066(7)
O4 0.0314(8) 0.0457(9) 0.0267(7) -0.0017(6) -0.0066(6) 0.0064(7)
O5 0.0333(13) 0.0408(13) 0.0275(10) 0.000 -0.0032(9) 0.000
N1 0.0316(11) 0.0550(13) 0.0381(10) -0.0186(9) 0.0035(8) -0.0054(10)
N2 0.0281(10) 0.0390(10) 0.0254(8) -0.0054(7) -0.0066(7) 0.0067(9)
N3 0.0235(9) 0.0340(9) 0.0218(7) -0.0018(7) -0.0056(7) 0.0034(7)
N4 0.0231(9) 0.0329(9) 0.0238(7) 0.0011(7) -0.0018(6) 0.0011(7)
C1 0.0364(13) 0.0405(12) 0.0436(11) 0.0024(10) 0.0151(10) 0.0064(11)
C2 0.0454(15) 0.0579(16) 0.0436(12) -0.0095(12) 0.0073(11) 0.0094(13)
C3 0.079(2) 0.0492(16) 0.0786(19) 0.0083(14) 0.0494(18) 0.0077(16)
C4 0.0419(15) 0.0427(14) 0.0571(14) -0.0020(11) -0.0025(12) 0.0053(12)
C5 0.0366(13) 0.0391(12) 0.0304(10) -0.0019(9) 0.0028(9) -0.0026(11)
C6 0.0370(13) 0.0408(13) 0.0328(10) -0.0085(9) 0.0023(9) -0.0064(10)
C7 0.0282(11) 0.0400(12) 0.0258(9) -0.0069(8) -0.0026(8) -0.0021(10)
C8 0.0259(11) 0.0334(11) 0.0222(8) -0.0009(8) -0.0015(8) -0.0010(9)
C9 0.0237(10) 0.0323(11) 0.0233(8) 0.0019(7) -0.0008(8) 0.0000(9)
C10 0.0278(11) 0.0368(12) 0.0247(9) 0.0031(8) -0.0008(8) 0.0018(9)
C11 0.0271(11) 0.0356(11) 0.0281(9) 0.0035(8) 0.0007(8) -0.0001(9)
C12 0.0320(12) 0.0416(13) 0.0329(10) 0.0035(9) 0.0040(9) 0.0048(10)
C13 0.0318(12) 0.0375(12) 0.0423(11) 0.0036(9) 0.0094(10) 0.0074(10)
C14 0.0353(13) 0.0357(12) 0.0368(10) -0.0026(9) 0.0128(10) -0.0008(10)
C15 0.0326(12) 0.0311(11) 0.0306(9) 0.0005(8) 0.0081(9) -0.0021(10)
C16 0.0369(13) 0.0368(12) 0.0297(9) -0.0060(8) 0.0025(9) -0.0042(10)
C17 0.0340(13) 0.0389(12) 0.0281(9) -0.0024(9) -0.0039(9) -0.0016(10)
C18 0.0310(11) 0.0329(11) 0.0290(9) -0.0008(8) -0.0018(8) 0.0013(9)
C19 0.0275(11) 0.0298(10) 0.0245(8) 0.0003(8) 0.0013(8) -0.0032(9)
C20 0.0275(11) 0.0321(11) 0.0268(9) 0.0035(8) 0.0038(8) -0.0023(9)
 
_geom_special_details
;
 All esds (except the esd in the dihedral angle between two l.s. planes)
 are estimated using the full covariance matrix.  The cell esds are taken
 into account individually in the estimation of esds in distances, angles
 and torsion angles; correlations between esds in cell parameters are only
 used when they are defined by crystal symmetry.  An approximate (isotropic)
 treatment of cell esds is used for estimating esds involving l.s. planes.
;
 
loop_
 _geom_bond_atom_site_label_1
 _geom_bond_atom_site_label_2
 _geom_bond_distance
 _geom_bond_site_symmetry_2
 _geom_bond_publ_flag
O1 C5 1.352(3) . ?
O1 C1 1.470(3) . ?
O2 C5 1.209(3) . ?
O3 C8 1.227(2) . ?
O4 C10 1.229(2) . ?
O5 H5A 0.85(3) . ?
O5 H5A 0.85(3) 2_656 ?
N1 C5 1.347(3) . ?
N1 C6 1.455(3) . ?
N1 H1 0.94(3) . ?
N2 C8 1.345(2) . ?
N2 C7 1.452(3) . ?
N2 H2 0.86(3) . ?
N3 N4 1.344(2) . ?
N3 C8 1.389(3) . ?
N3 H3 0.87(3) . ?
N4 C9 1.282(3) . ?
C1 C3 1.513(4) . ?
C1 C4 1.514(3) . ?
C1 C2 1.514(3) . ?
C2 H2A 0.9800 . ?
C2 H2B 0.9800 . ?
C2 H2C 0.9800 . ?
C3 H3A 0.9800 . ?
C3 H3B 0.9800 . ?
C3 H3C 0.9800 . ?
C4 H4A 0.9800 . ?
C4 H4B 0.9800 . ?
C4 H4C 0.9800 . ?
C6 C7 1.507(3) . ?
C6 H6A 0.9900 . ?
C6 H6B 0.9900 . ?
C7 H7A 0.9900 . ?
C7 H7B 0.9900 . ?
C9 C19 1.485(3) . ?
C9 C10 1.513(3) . ?
C10 C11 1.472(3) . ?
C11 C12 1.373(3) . ?
C11 C20 1.413(3) . ?
C12 C13 1.409(3) . ?
C12 H12 0.9500 . ?
C13 C14 1.387(3) . ?
C13 H13 0.9500 . ?
C14 C15 1.415(3) . ?
C14 H14 0.9500 . ?
C15 C20 1.403(3) . ?
C15 C16 1.425(3) . ?
C16 C17 1.366(3) . ?
C16 H16 0.9500 . ?
C17 C18 1.422(3) . ?
C17 H17 0.9500 . ?
C18 C19 1.375(3) . ?
C18 H18 0.9500 . ?
C19 C20 1.418(3) . ?
 
loop_
 _geom_angle_atom_site_label_1
 _geom_angle_atom_site_label_2
 _geom_angle_atom_site_label_3
 _geom_angle
 _geom_angle_site_symmetry_1
 _geom_angle_site_symmetry_3
 _geom_angle_publ_flag
C5 O1 C1 120.68(18) . . ?
H5A O5 H5A 108(5) . 2_656 ?
C5 N1 C6 122.8(2) . . ?
C5 N1 H1 114(2) . . ?
C6 N1 H1 123(2) . . ?
C8 N2 C7 120.63(19) . . ?
C8 N2 H2 117.2(17) . . ?
C7 N2 H2 121.4(16) . . ?
N4 N3 C8 117.69(15) . . ?
N4 N3 H3 124.6(17) . . ?
C8 N3 H3 117.6(17) . . ?
C9 N4 N3 123.61(16) . . ?
O1 C1 C3 110.0(2) . . ?
O1 C1 C4 111.69(19) . . ?
C3 C1 C4 111.8(2) . . ?
O1 C1 C2 102.22(19) . . ?
C3 C1 C2 110.1(2) . . ?
C4 C1 C2 110.6(2) . . ?
C1 C2 H2A 109.5 . . ?
C1 C2 H2B 109.5 . . ?
H2A C2 H2B 109.5 . . ?
C1 C2 H2C 109.5 . . ?
H2A C2 H2C 109.5 . . ?
H2B C2 H2C 109.5 . . ?
C1 C3 H3A 109.5 . . ?
C1 C3 H3B 109.5 . . ?
H3A C3 H3B 109.5 . . ?
C1 C3 H3C 109.5 . . ?
H3A C3 H3C 109.5 . . ?
H3B C3 H3C 109.5 . . ?
C1 C4 H4A 109.5 . . ?
C1 C4 H4B 109.5 . . ?
H4A C4 H4B 109.5 . . ?
C1 C4 H4C 109.5 . . ?
H4A C4 H4C 109.5 . . ?
H4B C4 H4C 109.5 . . ?
O2 C5 N1 124.6(2) . . ?
O2 C5 O1 126.2(2) . . ?
N1 C5 O1 109.22(19) . . ?
N1 C6 C7 110.13(19) . . ?
N1 C6 H6A 109.6 . . ?
C7 C6 H6A 109.6 . . ?
N1 C6 H6B 109.6 . . ?
C7 C6 H6B 109.6 . . ?
H6A C6 H6B 108.1 . . ?
N2 C7 C6 112.02(19) . . ?
N2 C7 H7A 109.2 . . ?
C6 C7 H7A 109.2 . . ?
N2 C7 H7B 109.2 . . ?
C6 C7 H7B 109.2 . . ?
H7A C7 H7B 107.9 . . ?
O3 C8 N2 123.34(19) . . ?
O3 C8 N3 120.40(16) . . ?
N2 C8 N3 116.25(18) . . ?
N4 C9 C19 137.72(18) . . ?
N4 C9 C10 115.66(17) . . ?
C19 C9 C10 106.62(17) . . ?
O4 C10 C11 127.99(19) . . ?
O4 C10 C9 125.0(2) . . ?
C11 C10 C9 107.02(16) . . ?
C12 C11 C20 120.0(2) . . ?
C12 C11 C10 133.40(18) . . ?
C20 C11 C10 106.62(18) . . ?
C11 C12 C13 118.71(19) . . ?
C11 C12 H12 120.6 . . ?
C13 C12 H12 120.6 . . ?
C14 C13 C12 121.3(2) . . ?
C14 C13 H13 119.3 . . ?
C12 C13 H13 119.3 . . ?
C13 C14 C15 121.2(2) . . ?
C13 C14 H14 119.4 . . ?
C15 C14 H14 119.4 . . ?
C20 C15 C14 116.34(18) . . ?
C20 C15 C16 116.32(19) . . ?
C14 C15 C16 127.3(2) . . ?
C17 C16 C15 119.66(19) . . ?
C17 C16 H16 120.2 . . ?
C15 C16 H16 120.2 . . ?
C16 C17 C18 123.33(18) . . ?
C16 C17 H17 118.3 . . ?
C18 C17 H17 118.3 . . ?
C19 C18 C17 118.4(2) . . ?
C19 C18 H18 120.8 . . ?
C17 C18 H18 120.8 . . ?
C18 C19 C20 118.30(18) . . ?
C18 C19 C9 135.6(2) . . ?
C20 C19 C9 106.12(16) . . ?
C15 C20 C11 122.5(2) . . ?
C15 C20 C19 123.94(18) . . ?
C11 C20 C19 113.60(18) . . ?
 
loop_
 _geom_torsion_atom_site_label_1
 _geom_torsion_atom_site_label_2
 _geom_torsion_atom_site_label_3
 _geom_torsion_atom_site_label_4
 _geom_torsion
 _geom_torsion_site_symmetry_1
 _geom_torsion_site_symmetry_2
 _geom_torsion_site_symmetry_3
 _geom_torsion_site_symmetry_4
 _geom_torsion_publ_flag
C8 N3 N4 C9 -177.3(2) . . . . ?
C5 O1 C1 C3 63.3(3) . . . . ?
C5 O1 C1 C4 -61.5(3) . . . . ?
C5 O1 C1 C2 -179.75(19) . . . . ?
C6 N1 C5 O2 -4.3(4) . . . . ?
C6 N1 C5 O1 177.3(2) . . . . ?
C1 O1 C5 O2 6.2(3) . . . . ?
C1 O1 C5 N1 -175.49(19) . . . . ?
C5 N1 C6 C7 140.7(2) . . . . ?
C8 N2 C7 C6 80.3(2) . . . . ?
N1 C6 C7 N2 175.98(17) . . . . ?
C7 N2 C8 O3 4.8(3) . . . . ?
C7 N2 C8 N3 -176.75(19) . . . . ?
N4 N3 C8 O3 176.0(2) . . . . ?
N4 N3 C8 N2 -2.6(3) . . . . ?
N3 N4 C9 C19 -0.4(4) . . . . ?
N3 N4 C9 C10 179.09(18) . . . . ?
N4 C9 C10 O4 -2.2(3) . . . . ?
C19 C9 C10 O4 177.4(2) . . . . ?
N4 C9 C10 C11 178.97(19) . . . . ?
C19 C9 C10 C11 -1.4(2) . . . . ?
O4 C10 C11 C12 3.1(4) . . . . ?
C9 C10 C11 C12 -178.2(2) . . . . ?
O4 C10 C11 C20 -177.6(2) . . . . ?
C9 C10 C11 C20 1.1(2) . . . . ?
C20 C11 C12 C13 -0.1(3) . . . . ?
C10 C11 C12 C13 179.1(2) . . . . ?
C11 C12 C13 C14 0.0(4) . . . . ?
C12 C13 C14 C15 0.5(4) . . . . ?
C13 C14 C15 C20 -0.7(3) . . . . ?
C13 C14 C15 C16 179.9(2) . . . . ?
C20 C15 C16 C17 0.1(3) . . . . ?
C14 C15 C16 C17 179.4(2) . . . . ?
C15 C16 C17 C18 -1.0(4) . . . . ?
C16 C17 C18 C19 0.9(4) . . . . ?
C17 C18 C19 C20 0.1(3) . . . . ?
C17 C18 C19 C9 -179.5(2) . . . . ?
N4 C9 C19 C18 0.3(5) . . . . ?
C10 C9 C19 C18 -179.2(2) . . . . ?
N4 C9 C19 C20 -179.4(3) . . . . ?
C10 C9 C19 C20 1.1(2) . . . . ?
C14 C15 C20 C11 0.6(3) . . . . ?
C16 C15 C20 C11 180.0(2) . . . . ?
C14 C15 C20 C19 -178.4(2) . . . . ?
C16 C15 C20 C19 1.0(3) . . . . ?
C12 C11 C20 C15 -0.1(3) . . . . ?
C10 C11 C20 C15 -179.6(2) . . . . ?
C12 C11 C20 C19 179.0(2) . . . . ?
C10 C11 C20 C19 -0.5(3) . . . . ?
C18 C19 C20 C15 -1.1(3) . . . . ?
C9 C19 C20 C15 178.7(2) . . . . ?
C18 C19 C20 C11 179.9(2) . . . . ?
C9 C19 C20 C11 -0.4(2) . . . . ?
 
loop_
 _geom_hbond_atom_site_label_D 
 _geom_hbond_atom_site_label_H 
 _geom_hbond_atom_site_label_A 
 _geom_hbond_distance_DH 
 _geom_hbond_distance_HA 
 _geom_hbond_distance_DA 
 _geom_hbond_angle_DHA 
 _geom_hbond_site_symmetry_A 
 _geom_hbond_publ_flag
O5 H5A O4  0.85(3) 2.06(3) 2.903(2) 171(4) . yes
N1 H1 O4  0.94(3) 2.16(3) 2.978(3) 145(3) 2_666 yes
N2 H2 O5  0.86(3) 2.18(3) 2.969(2) 153(2) . yes
N3 H3 O3  0.87(3) 1.99(3) 2.827(2) 162(2) 3_666 yes
 
_refine_diff_density_max    0.538
_refine_diff_density_min   -0.193
_refine_diff_density_rms    0.057

_shelx_res_file
;
TITL shelx (2) in P 2/n
    FCT090.res
    created by SHELXL-2018/3 at 16:17:09 on 28-Jul-2022
CELL  0.71073  17.9444   5.6177  20.2368   90.000  104.650   90.000
ZERR  2   0.0013   0.0004   0.0014    0.000    0.003    0.000
LATT   1
SYMM  1/2 - X,   Y, 1/2 - Z
SFAC C H N O
UNIT 80 92 16 18
OMIT 0 0 2
ACTA
FMAP   2
PLAN   5
BOND $H
CONF
HTAB O5 O4
EQIV $2 -x+3/2, y+1, -z+3/2
HTAB N1 O4_$2
HTAB N2 O5
EQIV $3 -x+1, -y+1, -z+1
HTAB N3 O3_$3
LIST   4
L.S.  10
TEMP -173
SIZE 0.35 0.06 0.01
WGHT    0.090900    0.327000
FVAR       2.02030
O1    4    0.483549    1.145733    0.834782    11.00000    0.03289    0.04968 =
         0.03725   -0.01136    0.00454    0.00036
O2    4    0.411775    0.889170    0.756395    11.00000    0.03259    0.04328 =
         0.05048   -0.00604    0.00334   -0.00615
O3    4    0.523245    0.668505    0.566030    11.00000    0.03044    0.03840 =
         0.02600   -0.00310   -0.00599    0.00663
O4    4    0.792165   -0.014682    0.654511    11.00000    0.03141    0.04569 =
         0.02673   -0.00166   -0.00663    0.00637
O5    4    0.750000    0.312703    0.750000    10.50000    0.03332    0.04082 =
         0.02751    0.00000   -0.00325    0.00000
H5A   2    0.767129    0.223698    0.723294    11.00000    0.08769
N1    3    0.541892    0.902764    0.778824    11.00000    0.03157    0.05500 =
         0.03808   -0.01863    0.00355   -0.00544
H1    2    0.584039    0.974392    0.809679    11.00000    0.07326
N2    3    0.625386    0.578706    0.653910    11.00000    0.02812    0.03903 =
         0.02535   -0.00541   -0.00664    0.00673
H2    2    0.659796    0.472702    0.669680    11.00000    0.04121
N3    3    0.594247    0.341019    0.556981    11.00000    0.02355    0.03403 =
         0.02180   -0.00180   -0.00560    0.00336
H3    2    0.564551    0.313655    0.516575    11.00000    0.04354
N4    3    0.657403    0.213806    0.586255    11.00000    0.02308    0.03294 =
         0.02383    0.00108   -0.00185    0.00110
C1    1    0.418147    1.240996    0.857964    11.00000    0.03641    0.04053 =
         0.04359    0.00237    0.01509    0.00637
C2    1    0.456324    1.428792    0.909052    11.00000    0.04535    0.05791 =
         0.04356   -0.00950    0.00728    0.00944
AFIX 137
H2A   2    0.417371    1.507091    0.927810    11.00000   -1.50000
H2B   2    0.481288    1.547208    0.886261    11.00000   -1.50000
H2C   2    0.495022    1.353617    0.946147    11.00000   -1.50000
AFIX   0
C3    1    0.383960    1.047878    0.893339    11.00000    0.07948    0.04918 =
         0.07864    0.00830    0.04940    0.00768
AFIX 137
H3A   2    0.347436    1.118866    0.916373    11.00000   -1.50000
H3B   2    0.425210    0.967890    0.927080    11.00000   -1.50000
H3C   2    0.357083    0.931757    0.859483    11.00000   -1.50000
AFIX   0
C4    1    0.358270    1.352512    0.799840    11.00000    0.04191    0.04268 =
         0.05714   -0.00201   -0.00251    0.00532
AFIX 137
H4A   2    0.318484    1.429210    0.817878    11.00000   -1.50000
H4B   2    0.334672    1.228873    0.767029    11.00000   -1.50000
H4C   2    0.382886    1.471653    0.776983    11.00000   -1.50000
AFIX   0
C5    1    0.472993    0.970462    0.787562    11.00000    0.03661    0.03906 =
         0.03045   -0.00190    0.00281   -0.00258
C6    1    0.550606    0.709805    0.733415    11.00000    0.03698    0.04079 =
         0.03285   -0.00848    0.00232   -0.00641
AFIX  23
H6A   2    0.500798    0.679999    0.699908    11.00000   -1.20000
H6B   2    0.565923    0.562440    0.760240    11.00000   -1.20000
AFIX   0
C7    1    0.610889    0.773160    0.696296    11.00000    0.02817    0.04003 =
         0.02578   -0.00691   -0.00259   -0.00210
AFIX  23
H7A   2    0.593631    0.914576    0.667267    11.00000   -1.20000
H7B   2    0.659425    0.815076    0.730074    11.00000   -1.20000
AFIX   0
C8    1    0.577730    0.538509    0.592048    11.00000    0.02592    0.03343 =
         0.02223   -0.00085   -0.00147   -0.00097
C9    1    0.680342    0.033492    0.557949    11.00000    0.02375    0.03228 =
         0.02332    0.00189   -0.00079    0.00001
C10   1    0.753492   -0.083860    0.598709    11.00000    0.02776    0.03679 =
         0.02469    0.00309   -0.00076    0.00180
C11   1    0.768799   -0.287135    0.558198    11.00000    0.02712    0.03558 =
         0.02809    0.00353    0.00074   -0.00005
C12   1    0.824871   -0.459496    0.569427    11.00000    0.03201    0.04163 =
         0.03291    0.00346    0.00403    0.00478
AFIX  43
H12   2    0.864918   -0.460571    0.610398    11.00000   -1.20000
AFIX   0
C13   1    0.821849   -0.634705    0.519001    11.00000    0.03182    0.03748 =
         0.04235    0.00365    0.00936    0.00739
AFIX  43
H13   2    0.860400   -0.754623    0.526287    11.00000   -1.20000
AFIX   0
C14   1    0.763741   -0.635659    0.458948    11.00000    0.03532    0.03574 =
         0.03685   -0.00257    0.01276   -0.00076
AFIX  43
H14   2    0.762998   -0.756869    0.426052    11.00000   -1.20000
AFIX   0
C15   1    0.705544   -0.459349    0.445793    11.00000    0.03264    0.03105 =
         0.03059    0.00050    0.00807   -0.00205
C16   1    0.642731   -0.437862    0.386746    11.00000    0.03692    0.03683 =
         0.02966   -0.00602    0.00251   -0.00421
AFIX  43
H16   2    0.636859   -0.549031    0.350414    11.00000   -1.20000
AFIX   0
C17   1    0.591007   -0.256567    0.382663    11.00000    0.03401    0.03888 =
         0.02808   -0.00240   -0.00390   -0.00161
AFIX  43
H17   2    0.550013   -0.243958    0.342572    11.00000   -1.20000
AFIX   0
C18   1    0.595428   -0.085776    0.435391    11.00000    0.03096    0.03292 =
         0.02895   -0.00075   -0.00183    0.00132
AFIX  43
H18   2    0.557896    0.036486    0.430863    11.00000   -1.20000
AFIX   0
C19   1    0.655283   -0.101756    0.493061    11.00000    0.02753    0.02983 =
         0.02452    0.00030    0.00129   -0.00321
C20   1    0.709695   -0.287643    0.496923    11.00000    0.02753    0.03208 =
         0.02678    0.00349    0.00380   -0.00225
HKLF    4


REM  shelx (2) in P 2/n
REM wR2 = 0.1684, GooF = S = 1.012, Restrained GooF = 1.012 for all data
REM R1 = 0.0583 for 3033 Fo > 4sig(Fo) and 0.0932 for all 4541 data
REM 277 parameters refined using 0 restraints

END

WGHT      0.0909      0.3270

REM Highest difference peak  0.538,  deepest hole -0.193,  1-sigma level  0.057
Q1    1   0.2528  0.8118  0.7980  11.00000  0.05    0.54
Q2    1   0.7821 -0.1596  0.5712  11.00000  0.05    0.28
Q3    1   0.5717 -0.1999  0.4182  11.00000  0.05    0.25
Q4    1   0.4956  0.7711  0.5805  11.00000  0.05    0.25
Q5    1   0.6734  0.0073  0.5218  11.00000  0.05    0.25
;
_shelx_res_checksum   41789

_shelx_hkl_file
;
   0   0  -2 1273.93  136.15   1-0.78690-0.78528 0.61414 0.60488 0.06003 0.13203
   0   0   3   90.44   45.13   1-0.22842-0.23135 0.95599 0.96988 0.18408 0.07617
   0   0   3   77.94   38.17   1-0.79894-0.80148 0.58295 0.59668 0.14784 0.03982
   0   0   3   16.29   75.47   1-0.01974-0.02361 0.98290 0.99689 0.18304 0.07517
   0   0  -3   27.84   37.58   1-0.69445-0.69247-0.70733-0.72104-0.13194-0.02385
   0   0  -3   28.82   53.62   1 0.06863 0.07121-0.98094-0.99472-0.18176-0.07384
   0   0   3   38.38   71.41   1 0.04260 0.04003-0.99639-0.98261-0.07337-0.18129
   0   0   4  475.75   68.26   1-0.22717-0.23108 0.95269 0.97119 0.20191 0.05804
   0   0   4  529.18   56.59   1-0.80050-0.80390 0.57607 0.59438 0.16531 0.02128
   0   0  -4  535.61   50.32   1-0.78013-0.77689 0.62512 0.60661 0.02468 0.16867
   0   0   4  623.72  116.96   1-0.00609-0.01112 0.98004 0.99843 0.19866 0.05481
   0   0  -4  473.85  117.20   1-0.12493-0.11977 0.99036 0.97172 0.05965 0.20348
   0   0  -4  524.23   57.08   1-0.70253-0.69988-0.69631-0.71424-0.14693-0.00273
   0   0   4  570.27   63.40   1-0.62136-0.62400-0.78342-0.76548-0.01278-0.15697
   0   0  -4  439.17   81.66   1 0.07290 0.07633-0.97714-0.99552-0.19967-0.05577
   0   0   4  585.32   77.50   1 0.03819 0.03476-0.99774-0.97937-0.05515-0.19904
   0   0   5   -6.09   58.35   1-0.22584-0.23074 0.94906 0.97219 0.21971 0.03986
   0   0   5  -13.40   44.71   1-0.80178-0.80603 0.56897 0.59186 0.18274 0.00271
   0   0  -5   10.76   37.39   1-0.77632-0.77227 0.63029 0.60715 0.00696 0.18694
   0   0   5  -70.84   83.72   1 0.00911 0.00282 0.97636 0.99934 0.21595 0.03615
   0   0  -5   94.20  101.85   1-0.13981-0.13336 0.98929 0.96599 0.04175 0.22152
   0   0  -5   -8.14   36.12   1-0.71116-0.70785-0.68374-0.70615-0.16352 0.01672
   0   0   5   43.51   46.64   1-0.60970-0.61300-0.79262-0.77020 0.00416-0.17607
   0   0  -5   19.89   59.38   1 0.07715 0.08144-0.97299-0.99596-0.21753-0.03766
   0   0   5    6.83   61.12   1 0.03377 0.02948-0.99874-0.97578-0.03688-0.21675
   0   0   648548.84  533.89   1-0.22444-0.23031 0.94511 0.97287 0.23746 0.02164
   0   0   645533.73  432.67   1-0.80278-0.80787 0.56167 0.58913 0.20014-0.01589
   0   0  -647955.55  438.69   1-0.77223-0.76737 0.63524 0.60748-0.01080 0.20518
   0   0   647946.32  563.46   1 0.02436 0.01681 0.97212 0.99970 0.23317 0.01741
   0   0  -644125.63  948.44   1-0.15466-0.14692 0.98768 0.95971 0.02377 0.23950
   0   0  -646613.10  520.26   1-0.71946-0.71549-0.67078-0.69767-0.18007 0.03622
   0   0  -646269.36  507.89   1 0.08138 0.08653-0.96849-0.99605-0.23535-0.01950
   0   0   649101.28  669.23   1 0.02932 0.02418-0.99939-0.97183-0.01857-0.23441
   0   0   7   43.81   58.79   1-0.22295-0.22979 0.94081 0.97323 0.25526 0.00353
   0   0   7   93.30   38.68   1-0.80350-0.80944 0.55414 0.58618 0.21750-0.03453
   0   0  -7   56.00   35.99   1-0.76785-0.76218 0.63998 0.60759-0.02859 0.22338
   0   0   7  147.76   98.28   1 0.03964 0.03083 0.96734 0.99952 0.25032-0.00139
   0   0  -7   45.21   87.88   1-0.16947-0.16045 0.98551 0.95288 0.00571 0.25740
   0   0  -7   16.25   35.16   1-0.72741-0.72278-0.65744-0.68882-0.19657 0.05577
   0   0   7   52.65   38.71   1-0.58674-0.59136-0.80895-0.77696 0.03630-0.21591
   0   0  -7 -101.80   58.86   1 0.08541 0.09135-0.96385-0.99581-0.25235-0.00053
   0   0   7   49.59   64.21   1 0.02485 0.01885-0.99969-0.96753-0.00021-0.25202
   0   0   8 5711.82  195.23   1-0.22139-0.22921 0.93621 0.97326 0.27292-0.01477
   0   0   8 5990.45  167.07   1-0.80392-0.81071 0.54639 0.58301 0.23483-0.05321
   0   0  -8 6667.77  189.36   1-0.76318-0.75671 0.64450 0.60748-0.04642 0.24155
   0   0   8 6901.42  231.54   1 0.05496 0.04490 0.96201 0.99878 0.26740-0.02028
   0   0  -8 5873.92  288.85   1-0.18425-0.17393 0.98280 0.94551-0.01240 0.27523
   0   0  -8 6323.65  198.23   1-0.73501-0.72972-0.64371-0.67957-0.21303 0.07535
   0   0   8 6864.04  193.66   1-0.57411-0.57938-0.81703-0.78047 0.05335-0.23488
   0   0  -8 6356.93  204.40   1 0.08960 0.09639-0.95866-0.99518-0.27007 0.01770
   0   0   8 6445.49  251.10   1 0.02037 0.01351-0.99962-0.96287 0.01819-0.26959
   0   0   9   74.03   66.04   1-0.21975-0.22855 0.93128 0.97296 0.29053-0.03312
   0   0   9  -53.61   46.86   1-0.80406-0.81170 0.53843 0.57962 0.25212-0.07192
   0   0  -9  -16.03   30.58   1-0.75823-0.75094 0.64880 0.60715-0.06428 0.25968
   0   0   9  -31.04   95.42   1 0.07032 0.05900 0.95612 0.99748 0.28441-0.03923
   0   0  -9   -2.22   95.94   1-0.19899-0.18739 0.97952 0.93757-0.03060 0.29299
   0   0  -9   18.16   42.55   1-0.74227-0.73631-0.62958-0.66993-0.22945 0.09498
   0   0   9   36.46   45.47   1-0.56112-0.56706-0.82472-0.78359 0.07045-0.25382
   0   0  -9   -5.63   61.03   1 0.09377 0.10141-0.95310-0.99419-0.28775 0.03600
   0   0   9   53.37   62.32   1 0.01586 0.00814-0.99920-0.95786 0.03664-0.28711
   0   0  10 4860.46  158.44   1-0.21804-0.22781 0.92602 0.97233 0.30810-0.05151
   0   0  10 5595.10  170.81   1-0.80391-0.81239 0.53024 0.57601 0.26938-0.09067
   0   0 -10 4649.49  141.75   1-0.75298-0.74489 0.65288 0.60660-0.08218 0.27778
   0   0  10 6222.99  241.28   1 0.08571 0.07313 0.94965 0.99561 0.30134-0.05826
   0   0 -10 4725.01  304.27   1-0.21370-0.20080 0.97567 0.92906-0.04887 0.31067
   0   0 -10 5056.79  177.05   1-0.74916-0.74255-0.61506-0.65989-0.24583 0.11465
   0   0  10 5339.01  167.13   1-0.54778-0.55437-0.83202-0.78631 0.08759-0.27271
   0   0 -10 5313.32  185.78   1 0.09792 0.10640-0.94717-0.99283-0.30539 0.05434
   0   0  10 5217.79  202.55   1 0.01133 0.00276-0.99841-0.95247 0.05514-0.30459
   0   0  11  -20.51   41.84   1-0.21624-0.22699 0.92043 0.97138 0.32562-0.06995
   0   0  11  -57.90   44.45   1-0.80345-0.81279 0.52183 0.57217 0.28661-0.10945
   0   0  11    9.99   88.89   1 0.10115 0.08731 0.94261 0.99317 0.31819-0.07737
   0   0 -11  -95.38   79.08   1-0.22836-0.21417 0.97125 0.91997-0.06723 0.32828
   0   0 -11   -2.78   38.89   1-0.75570-0.74842-0.60014-0.64945-0.26216 0.13437
   0   0  11   28.05   29.45   1-0.53407-0.54133-0.83891-0.78864 0.10478-0.29155
   0   0 -11   -0.52   52.99   1 0.10205 0.11138-0.94088-0.99111-0.32297 0.07273
   0   0  12 6261.21  157.44   1-0.21436-0.22609 0.91451 0.97008 0.34310-0.08843
   0   0  12 6038.04  157.93   1-0.80270-0.81288 0.51319 0.56811 0.30379-0.12827
   0   0  12 6046.52  222.13   1 0.11662 0.10153 0.93497 0.99013 0.33497-0.09655
   0   0 -12 5496.63  333.88   1-0.24299-0.22751 0.96623 0.91030-0.08565 0.34580
   0   0 -12 7137.93  182.27   1-0.76187-0.75393-0.58481-0.63860-0.27845 0.15413
   0   0  12 6383.02  180.03   1-0.52000-0.52792-0.84540-0.79055 0.12201-0.31035
   0   0 -12 6554.86  172.18   1 0.10616 0.11634-0.93422-0.98901-0.34051 0.09116
   0   0  13  -40.20   37.92   1-0.21240-0.22511 0.90823 0.96844 0.36053-0.10696
   0   0  13   -1.70   29.73   1-0.80165-0.81268 0.50432 0.56382 0.32095-0.14712
   0   0  13   19.52   78.09   1 0.13214 0.11578 0.92674 0.98649 0.35167-0.11581
   0   0 -13   -7.07   75.70   1-0.25757-0.24081 0.96062 0.90003-0.10416 0.36325
   0   0 -13   31.22   36.58   1 0.11025 0.12127-0.92718-0.98654-0.35800 0.10965
   0   0  14 4022.91  186.56   1-0.21036-0.22404 0.90162 0.96645 0.37792-0.12554
   0   0  14 3658.89  150.95   1-0.80029-0.81217 0.49521 0.55929 0.33806-0.16601
   0   0  14 4465.66  233.37   1 0.14770 0.13008 0.91790 0.98224 0.36829-0.13515
   0   0 -14 4061.38  174.72   1 0.11432 0.12619-0.91976-0.98368-0.37544 0.12818
   0   0  15   30.89   60.28   1-0.20823-0.22289 0.89465 0.96412 0.39525-0.14416
   0   0  15  -48.43   32.58   1-0.79862-0.81134 0.48587 0.55453 0.35514-0.18494
   0   0 -15  -78.91   51.24   1 0.11836 0.13108-0.91196-0.98044-0.39283 0.14676
   0   0  16  508.25   80.99   1-0.20601-0.22166 0.88733 0.96143 0.41254-0.16284
   0   0  16  409.72   66.35   1-0.79663-0.81020 0.47629 0.54952 0.37218-0.20391
   0   0 -16  476.35   77.59   1 0.12238 0.13595-0.90375-0.97680-0.41017 0.16540
   0   0  17   37.05   60.22   1-0.20371-0.22033 0.87964 0.95837 0.42978-0.18156
   0   0  17  -69.38   51.03   1-0.79431-0.80874 0.46647 0.54427 0.38918-0.22291
   0   0 -17   29.29   52.81   1 0.12638 0.14080-0.89515-0.97277-0.42746 0.18408
   0   0  18 3045.21  187.66   1-0.20132-0.21892 0.87159 0.95495 0.44697-0.20033
   0   0  18 3143.24  184.23   1-0.79167-0.80695 0.45639 0.53877 0.40614-0.24196
   0   0 -18 3145.41  192.12   1 0.13036 0.14562-0.88614-0.96832-0.44469 0.20282
   0   0  19  -44.35   57.83   1-0.19884-0.21742 0.86316 0.95115 0.46411-0.21915
   0   0  19   29.79   46.68   1-0.78869-0.80482 0.44606 0.53302 0.42306-0.26104
   0   0 -19   27.47   50.27   1 0.13432 0.15042-0.87671-0.96346-0.46188 0.22161
   0   0  20 3197.61  224.37   1-0.19627-0.21582 0.85435 0.94697 0.48120-0.23803
   0   0  20 2916.07  196.12   1-0.78537-0.80234 0.43546 0.52700 0.43994-0.28017
   0   0 -20 3080.24  216.71   1 0.13824 0.15520-0.86685-0.95817-0.47900 0.24045
   0   0  21  -20.56   41.68   1-0.19361-0.21414 0.84514 0.94239 0.49823-0.25695
   0   0 -21   55.65   43.27   1 0.14215 0.15996-0.85655-0.95244-0.49608 0.25936
   0   0  22  579.03   69.22   1-0.19084-0.21235 0.83554 0.93742 0.51521-0.27594
   0   0 -22  671.11   76.87   1 0.14603 0.16468-0.84581-0.94626-0.51309 0.27832
   0   0  23   67.91   46.81   1-0.18798-0.21047 0.82552 0.93203 0.53214-0.29497
   0   0 -23 -110.07   63.98   1 0.14988 0.16938-0.83461-0.93962-0.53005 0.29733
   0   0  24  136.92   66.67   1-0.18502-0.20848 0.81507 0.92622 0.54901-0.31407
   0   0 -24   70.91   61.89   1 0.15371 0.17406-0.82293-0.93251-0.54694 0.31641
   0   0  25  -33.81   65.01   1-0.18195-0.20639 0.80420 0.91997 0.56581-0.33322
   0   0 -25 -111.26   50.70   1 0.15751 0.17871-0.81076-0.92491-0.56377 0.33555
   0  -1   0   67.67   45.10   1-0.06202 0.06443 0.34967 0.35562 0.93481 0.93240
   0  -1   0  135.06   67.91   1-0.09733 0.02925 0.48525 0.49031-0.86893-0.87105
   0   1   0   96.16  103.67   1 0.02582-0.10051 0.97169 0.96592 0.23481 0.23850
   0  -1   0   77.78   99.57   1-0.10570 0.02061 0.99095 0.99667 0.08262 0.07883
   0   1   0   94.87  112.37   1 0.00661-0.11972 0.90809 0.90175-0.41871-0.41533
   0  -1   0  205.73  116.21   1-0.11977 0.00656 0.85846 0.86480-0.49868-0.50205
   0   1   1   18.55   83.79   1-0.13648-0.26387 0.63725 0.63612 0.75847 0.72506
   0  -1  -1    3.71   76.37   1-0.19777-0.07033 0.85949 0.86049 0.47132 0.50457
   0  -1   1   27.58   69.21   1-0.33441-0.20862 0.60886 0.61868-0.71933-0.75743
   0   1  -1    2.22   77.58   1-0.21765-0.34344 0.55317 0.54336-0.80412-0.76602
   0   1  -1   45.90  143.51   1 0.08627-0.03880 0.94941 0.93904 0.30194 0.34158
   0   1   1   -0.24  106.82   1 0.00534-0.12224 0.97732 0.97615 0.21167 0.17940
   0  -1  -1   48.38  103.89   1-0.09890 0.02869 0.99095 0.99200 0.09069 0.12285
   0  -1   1  -19.17  127.22   1-0.13706-0.01203 0.98953 0.99991 0.04507 0.00532
   0  -1  -1   80.52   72.76   1-0.17918-0.05194-0.87481-0.87325 0.45009 0.48449
   0   1   1   29.40   77.57   1-0.06507-0.19232-0.84438-0.84594 0.53177 0.49737
   0  -1  -1   20.92  110.20   1 0.02451 0.15205 0.91330 0.91490-0.40653-0.37393
   0   1  -1   16.36   95.10   1-0.17256-0.29762 0.83095 0.81971-0.52890-0.48936
   0  -1   1  -10.22   92.95   1-0.32585-0.20078 0.72636 0.73759-0.60516-0.64470
   0   1  -1  -36.55  102.65   1 0.08016-0.04547-0.96983-0.98034-0.23021-0.19197
   0  -1   1  -20.31  107.32   1 0.02024 0.14589-0.99962-0.98910 0.01870-0.01952
   0   1   234908.02  475.93   1-0.18621-0.31462 0.81927 0.82290 0.54231 0.47310
   0  -1  -233242.00  451.93   1-0.21876-0.09035 0.92826 0.92463 0.30077 0.36998
   0  -1   233633.33  408.74   1-0.49478-0.36983 0.66503 0.67959-0.55938-0.63354
   0   1   234656.26  496.47   1-0.00021-0.12906 0.97868 0.98211 0.20535 0.13711
   0  -1  -233889.13  617.09   1-0.10123 0.02765 0.99096 0.98736 0.08792 0.15605
   0  -1  -234523.12  419.90   1-0.29832-0.17038-0.88741-0.89052 0.35141 0.42183
   0   1   233726.69  475.72   1-0.18367-0.31161-0.87565-0.87255 0.44663 0.37622
   0   1  -228346.93  774.70   1-0.38503-0.50884 0.67494 0.65897-0.62944-0.55392
   0  -1  -232219.80  467.35   1 0.12593 0.25414-0.89616-0.89936-0.42547-0.35575
   0   1  -233349.03  419.94   1 0.07623-0.04855-0.97393-0.98904-0.21362-0.13942
   0  -1   234413.35  548.87   1 0.02794 0.15273-0.99952-0.98442-0.01290-0.08710
   0   1   324246.00  340.96   1-0.20112-0.33052 0.87092 0.87918 0.44837 0.34320
   0  -1  -323191.54  415.15   1-0.22581-0.09643 0.94896 0.94066 0.22015 0.32533
   0  -1   323567.49  326.41   1-0.59460-0.47046 0.68321 0.70248-0.42387-0.53401
   0   1  -325628.40  359.44   1-0.49099-0.61513 0.66404 0.64477-0.56388-0.45374
   0   1   324280.72  402.45   1 0.00139-0.12871 0.97829 0.98632 0.20718 0.10298
   0  -1  -323763.11  547.76   1-0.10794 0.02224 0.99093 0.98266 0.07995 0.18403
   0  -1  -322810.36  322.24   1-0.38585-0.25731-0.88247-0.89039 0.26898 0.37549
   0   1   321411.12  328.50   1-0.26193-0.39056-0.88578-0.87801 0.38310 0.27667
   0  -1  -324138.28  528.14   1 0.10322 0.23229-0.93904-0.94690-0.32793-0.22227
   0   1  -322646.92  335.53   1 0.07646-0.04746-0.97369-0.99339-0.21462-0.10444
   0   1   322269.33  463.87   1 0.01530-0.11377-0.99912-0.99126 0.03892-0.06673
   0  -1   323797.08  428.71   1 0.02943 0.15336-0.99938-0.97968-0.01902-0.12920
   0   1   4 1145.34   85.06   1-0.20711-0.33748 0.89096 0.90385 0.40408 0.26294
   0  -1  -4 1156.06   83.00   1-0.22945-0.09909 0.95864 0.94572 0.16834 0.30949
   0  -1   4 1152.17   71.76   1-0.65724-0.53392 0.68409 0.70785-0.31629-0.46245
   0   1  -4 1348.26   91.56   1-0.55401-0.67733 0.67784 0.65384-0.48331-0.33719
   0   1   4 1138.07  120.48   1 0.00701-0.12435 0.97690 0.98951 0.21356 0.07340
   0  -1  -4 1019.80  121.73   1-0.11707 0.01439 0.99071 0.97778 0.06906 0.20909
   0   1  -4  785.87  132.62   1-0.44921-0.57055 0.81678 0.79274-0.36203-0.21452
   0  -1  -4 1116.93   82.63   1-0.45045-0.32125-0.86970-0.88218 0.20175 0.34429
   0   1   4 1165.27   84.76   1-0.31360-0.44292-0.88748-0.87504 0.33767 0.19522
   0  -1  -4 1254.23   91.40   1 0.09728 0.22719-0.94812-0.96045-0.30263-0.16097
   0   1  -4 1139.47   88.60   1 0.07833-0.04474-0.97178-0.99607-0.22247-0.07632
   0  -1   4 1269.60  106.26   1 0.02850 0.15158-0.99947-0.97518-0.01520-0.16135
   0   1   4 1196.57   99.79   1 0.01842-0.11151-0.99948-0.98703 0.02616-0.11546
   0   1   510362.00  211.81   1-0.20977-0.34112 0.89972 0.91724 0.38274 0.20564
   0  -1  -5 9984.58  234.50   1-0.23176-0.10042 0.96414 0.94658 0.12928 0.30641
   0  -1   5 9983.85  193.40   1-0.23165-0.11009 0.96388 0.99260 0.13138-0.05118
   0  -1   5 9137.22  207.45   1-0.69867-0.57616 0.67751 0.70590-0.22982-0.41198
   0   1  -510308.04  201.06   1-0.59327-0.71578 0.68308 0.65436-0.42592-0.24381
   0   1   510666.22  249.43   1 0.01510-0.11752 0.97476 0.99197 0.22272 0.04660
   0  -1  -5 9700.30  403.86   1-0.12768 0.00507 0.99021 0.97262 0.05635 0.23233
   0   1  -5 8835.23  616.33   1-0.33821-0.45808 0.91756 0.88854-0.20900-0.02543
   0  -1  -5 9769.93  218.52   1-0.50055-0.37069-0.85344-0.87050 0.14518 0.32375
   0   1   510461.88  237.13   1-0.34800-0.47787-0.88622-0.86917 0.30575 0.12718
   0  -1  -510853.21  234.40   1 0.09642 0.22718-0.94936-0.96626-0.29900-0.12136
   0   1  -510538.17  220.91   1 0.08099-0.04122-0.96893-0.99781-0.23368-0.05156
   0  -1   510261.72  294.94   1 0.02638 0.14860-0.99963-0.97074-0.00647-0.18860
   0   1   510078.45  244.60   1 0.01779-0.11299-0.99942-0.98237 0.02873-0.14887
   0   1   6 3168.38  142.29   1-0.21086-0.34319 0.90327 0.92543 0.37366 0.16061
   0  -1   6 3090.52  134.42   1-0.22968-0.10911 0.95922 0.99256 0.16470-0.05383
   0  -1  -6 3215.91  137.24   1-0.79438-0.66274 0.46672 0.44472 0.38874 0.60248
   0  -1   6 3160.11  125.57   1-0.72718-0.60547 0.66774 0.70076-0.15909-0.37724
   0   1  -6 3012.91  134.18   1-0.61837-0.74007 0.68475 0.65131-0.38563-0.16754
   0  -1   6 2449.66  160.79   1 0.14041 0.25920 0.92211 0.95546 0.36053 0.14108
   0   1   6 3064.50  165.83   1 0.02482-0.10905 0.97199 0.99380 0.23369 0.02161
   0  -1  -6 2859.57  225.19   1-0.13926-0.00520 0.98934 0.96709 0.04241 0.25436
   0   1  -6 2965.03  254.20   1-0.30491-0.42349 0.93795 0.90426-0.16516 0.05436
   0  -1  -6 3029.67  146.62   1-0.54068-0.41015-0.83566-0.85729 0.09654 0.31115
   0   1   6 3439.18  161.21   1-0.37038-0.50090-0.88432-0.86269 0.28423 0.06963
   0  -1  -6 2849.27  134.19   1 0.09753 0.22914-0.94775-0.96921-0.30372-0.09010
   0   1  -6 3180.33  150.83   1 0.08409-0.03726-0.96541-0.99889-0.24678-0.02868
   0  -1   6 3222.06  189.85   1 0.02357 0.14493-0.99970-0.96622 0.00504-0.21305
   0   1   6 3246.04  179.76   1 0.01563-0.11601-0.99917-0.97752 0.03757-0.17600
   0   1   7   30.82   58.05   1-0.21108-0.34438 0.90397 0.93075 0.37186 0.12284
   0  -1   7  -23.95   57.29   1-0.22777-0.10817 0.95428 0.99225 0.19352-0.06098
   0  -1  -7   20.24   39.07   1-0.80187-0.66938 0.50597 0.47938 0.31779 0.56754
   0  -1   7  -15.53   41.38   1-0.74756-0.62667 0.65665 0.69430-0.09972-0.35387
   0   1  -7   17.78   48.08   1-0.63465-0.75554 0.68500 0.64684-0.35774-0.10366
   0  -1   7    3.99   82.29   1 0.13844 0.25596 0.92323 0.96118 0.35842 0.10301
   0   1   7   27.39   91.06   1 0.03569-0.09944 0.96863 0.99504 0.24590-0.00213
   0  -1  -7   46.98   99.50   1-0.15149-0.01614 0.98807 0.96115 0.02762 0.27552
   0   1  -7  -39.50   76.50   1-0.29386-0.41115 0.94387 0.90553-0.15078 0.10469
   0  -1  -7   22.37   48.78   1-0.57373-0.44255-0.81726-0.84346 0.05385 0.30448
   0   1   7   37.54   39.04   1-0.38471-0.51589-0.88262-0.85642 0.27011 0.01948
   0  -1  -7  -18.66   49.52   1 0.09963 0.23209-0.94462-0.97064-0.31266-0.06308
   0   1  -7   28.38   60.15   1 0.08733-0.03324-0.96153-0.99942-0.26044-0.00640
   0  -1   7  -27.00   63.24   1 0.02033 0.14084-0.99962-0.96155 0.01831-0.23575
   0   1   7  -38.38   56.42   1 0.01269-0.11981-0.99868-0.97245 0.04960-0.19995
   0   1   8 2358.13  101.79   1-0.21074-0.34502 0.90287 0.93429 0.37469 0.08971
   0  -1   8 2581.00  112.06   1-0.22586-0.10724 0.94910 0.99169 0.21953-0.07094
   0  -1  -8 2658.38  105.85   1-0.80404-0.67071 0.53571 0.50455 0.25790 0.54366
   0  -1   8 1897.16   77.56   1-0.76258-0.64250 0.64505 0.68732-0.04863-0.33878
   0   1  -8 2177.11   99.59   1-0.64455-0.76464 0.68480 0.64252-0.33999-0.04985
   0  -1   8 2361.20  159.33   1 0.14322 0.25949 0.92050 0.96304 0.36353 0.07216
   0   1   8 2635.92  156.56   1 0.04740-0.08899 0.96471 0.99571 0.25898-0.02501
   0  -1  -8 2253.44  168.45   1-0.16418-0.02755 0.98635 0.95477 0.01218 0.29603
   0   1  -8 2262.64  222.40   1-0.29249-0.40849 0.94458 0.90158-0.14900 0.14242
   0  -1   8 2528.64   90.40   1-0.74122-0.61995-0.63168-0.59017-0.22705-0.51706
   0  -1  -8 2653.08  120.17   1-0.60161-0.46976-0.79863-0.82940 0.01567 0.30233
   0   1   8 2666.05  122.19   1-0.39326-0.52511-0.88143-0.85066 0.26156-0.02509
   0  -1  -8 2532.78  115.88   1 0.10230 0.23560-0.94049-0.97108-0.32403-0.03847
   0   1  -8 2554.04  117.46   1 0.09087-0.02885-0.95701-0.99947-0.27543 0.01457
   0  -1   8 2528.56  160.31   1 0.01680 0.13645-0.99932-0.95665 0.03277-0.25727
   0   1   8 2686.70  139.37   1 0.00929-0.12407-0.99794-0.96710 0.06348-0.22204
   0   1   9  909.26   88.19   1-0.21002-0.34528 0.90054 0.93659 0.38066 0.05971
   0  -1   9  865.95   83.90   1-0.22393-0.10629 0.94365 0.99088 0.24365-0.08279
   0  -1  -9  869.52   69.34   1-0.80306-0.66888 0.55909 0.52335 0.20615 0.52791
   0  -1   9  830.80   70.37   1-0.77389-0.65462 0.63329 0.68019-0.00370-0.32984
   0   1  -9  878.23   75.23   1-0.65108-0.77036 0.68450 0.63759-0.32793-0.00179
   0   1   9  814.13  121.14   1 0.05973-0.07791 0.96024 0.99583 0.27270-0.04726
   0  -1  -9  617.11  125.33   1-0.17722-0.03929 0.98416 0.94792-0.00376 0.31604
   0   1  -9  640.04   97.96   1-0.29617-0.41088 0.94267 0.89500-0.15378 0.17360
   0  -1   9  722.67   54.85   1-0.71523-0.59462-0.67749-0.63149-0.17156-0.49762
   0  -1  -9  895.42   82.54   1-0.62480-0.49228-0.78057-0.81527-0.01788 0.30494
   0   1   9  898.71   73.27   1-0.39753-0.53003-0.88078-0.84544 0.25726-0.06543
   0  -1  -9  854.60   81.53   1 0.10532 0.23947-0.93562-0.97078-0.33691-0.01538
   0   1  -9  859.65   87.89   1 0.09452-0.02435-0.95205-0.99908-0.29093 0.03504
   0  -1   9  825.71   92.67   1 0.01306 0.13185-0.99875-0.95149 0.04805-0.27796
   0   1   9  923.64   98.70   1 0.00559-0.12862-0.99689-0.96147 0.07854-0.24295
   0   1  10   42.67   56.88   1-0.20903-0.34526 0.89728 0.93796 0.38883 0.03192
   0  -1  10   -8.23   58.36   1-0.22195-0.10527 0.93788 0.98982 0.26664-0.09568
   0  -1 -10   36.59   38.68   1-0.80010-0.66506 0.57800 0.53768 0.16047 0.51824
   0  -1  10   78.51   46.32   1-0.78253-0.66406 0.62153 0.67306 0.03656-0.32557
   0   1  10  -68.12   67.18   1 0.07256-0.06634 0.95521 0.99540 0.28688-0.06903
   0  -1 -10   58.40   98.27   1-0.19050-0.05128 0.98148 0.94058-0.02010 0.33566
   0   1 -10   65.60   74.03   1-0.30281-0.41623 0.93910 0.88678-0.16242 0.20092
   0  -1  10   68.78   30.92   1-0.68979-0.56984-0.71338-0.66290-0.12350-0.48562
   0  -1 -10   76.06   49.66   1-0.64574-0.51256-0.76192-0.80110-0.04982 0.30905
   0   1  10   85.10   49.41   1-0.39852-0.53168-0.88063-0.84072 0.25626-0.10246
   0  -1 -10  130.83   52.37   1 0.10857 0.24356-0.93014-0.96986-0.35078 0.00671
   0   1 -10   58.52   57.56   1 0.09826-0.01977-0.94668-0.99828-0.30680 0.05516
   0   1  10   29.11   61.23   1 0.00169-0.13338-0.99553-0.95551 0.09441-0.26305
   0   1  11  830.15   88.80   1-0.20780-0.34502 0.89326 0.93857 0.39861 0.00574
   0  -1  11  938.31   94.85   1-0.21995-0.10425 0.93189 0.98846 0.28843-0.10985
   0  -1  11  810.38   74.93   1-0.78920-0.67198 0.60971 0.66551 0.07352-0.32483
   0   1  11  834.10  117.26   1 0.08579-0.05437 0.94962 0.99441 0.30142-0.09046
   0   1 -11  631.39  113.89   1-0.31132-0.42345 0.93432 0.87733-0.17353 0.22576
   0  -1 -11  809.66   87.98   1-0.66426-0.53042-0.74324-0.78690-0.07959 0.31532
   0  -1  11  767.10   75.34   1-0.66511-0.54582-0.74233-0.68736-0.08100-0.47916
   0  -1 -11  836.34   86.40   1 0.11197 0.24781-0.92411-0.96840-0.36534 0.02813
   0   1 -11  744.51   84.75   1 0.10204-0.01514-0.94090-0.99706-0.32292 0.07501
   0   1  11  899.32  104.51   1-0.00236-0.13829-0.99383-0.94922 0.11086-0.28257
   0   1  12  362.40   66.16   1-0.20640-0.34459 0.88861 0.93855 0.40959-0.01923
   0  -1  12  462.04   63.68   1-0.21790-0.10317 0.92560 0.98680 0.30948-0.12477
   0  -1  12  458.24   60.74   1-0.79424-0.67787 0.59804 0.65842 0.10731-0.32704
   0   1  12  616.49  115.18   1 0.09933-0.04209 0.94347 0.99285 0.31621-0.11163
   0   1 -12  259.61   75.44   1-0.32109-0.43193 0.92853 0.86688-0.18635 0.24889
   0  -1 -12  615.88   76.72   1-0.68080-0.54630-0.72451-0.77265-0.10762 0.32335
   0  -1  12  457.77   60.79   1-0.64116-0.52253-0.76621-0.70676-0.04269-0.47690
   0  -1 -12  570.18   78.46   1 0.11547 0.25216-0.91758-0.96644-0.38039 0.04905
   0   1 -12  399.26   70.09   1 0.10586-0.01047-0.93472-0.99545-0.33923 0.09467
   0   1  13 1735.31   94.20   1-0.20483-0.34400 0.88339 0.93796 0.42149-0.04330
   0  -1  13 1907.81  110.85   1-0.21578-0.10203 0.91900 0.98484 0.32994-0.14027
   0  -1  13 2012.96   93.82   1-0.79802-0.68251 0.58640 0.65136 0.13884-0.33151
   0   1  13 1923.26  135.35   1 0.11314-0.02953 0.93674 0.99072 0.33121-0.13259
   0   1 -13 1187.59  137.78   1-0.33173-0.44128 0.92184 0.85553-0.20040 0.27080
   0  -1 -13 1872.06  113.84   1-0.69569-0.56052-0.70569-0.75831-0.13420 0.33281
   0  -1  13 1716.37  110.80   1-0.61783-0.49986-0.78627-0.72234-0.00760-0.47786
   0  -1 -13 1842.61  100.86   1 0.11905 0.25659-0.91058-0.96400-0.39579 0.06963
   0   1 -13 1992.17  113.12   1 0.10971-0.00578-0.92814-0.99343-0.35567 0.11420
   0   1  14  582.93  100.82   1-0.20312-0.34327 0.87766 0.93686 0.43410-0.06664
   0  -1  14  327.10   74.89   1-0.21360-0.10083 0.91209 0.98255 0.34994-0.15623
   0  -1  14  421.08   71.93   1-0.80076-0.68609 0.57477 0.64431 0.16853-0.33783
   0   1  14  534.40  115.59   1 0.12718-0.01675 0.92944 0.98802 0.34635-0.15341
   0   1 -14  331.25   85.67   1-0.34300-0.45126 0.91430 0.84333-0.21537 0.29179
   0  -1 -14  407.65   71.79   1-0.70915-0.57332-0.68674-0.74386-0.15960 0.34346
   0  -1 -14  360.03   74.82   1 0.12268 0.26107-0.90313-0.96112-0.41145 0.08994
   0   1 -14  392.15   69.88   1 0.11357-0.00107-0.92117-0.99102-0.37221 0.13364
   0   1  15   77.03   59.72   1-0.20128-0.34240 0.87145 0.93528 0.44728-0.08943
   0  -1  15   87.52   59.51   1-0.21135-0.09955 0.90485 0.97995 0.36955-0.17258
   0  -1  15   35.69   31.68   1-0.80261-0.68879 0.56313 0.63723 0.19671-0.34566
   0   1  15   20.57   66.53   1 0.14142-0.00378 0.92154 0.98471 0.36160-0.17412
   0   1 -15    7.10   69.90   1-0.35473-0.46171 0.90596 0.83032-0.23106 0.31205
   0  -1 -15   13.32   38.79   1-0.72138-0.58489-0.66764-0.72923-0.18399 0.35512
   0  -1 -15    0.25   50.71   1 0.12635 0.26558-0.89523-0.95778-0.42730 0.11006
   0   1 -15   -9.75   39.34   1 0.11743 0.00363-0.91379-0.98821-0.38882 0.15300
   0   1  16  453.47   76.68   1-0.19932-0.34142 0.86477 0.93324 0.46090-0.11176
   0  -1  16  400.13   63.56   1-0.20902-0.09821 0.89727 0.97700 0.38884-0.18925
   0  -1  16  500.16   68.42   1-0.80368-0.69071 0.55143 0.63012 0.22362-0.35476
   0  -1 -16  305.60   47.22   1-0.73251-0.59536-0.64834-0.71441-0.20754 0.36762
   0  -1 -16  406.87   71.46   1 0.13004 0.27012-0.88688-0.95400-0.44330 0.13004
   0   1 -16  530.64   70.73   1 0.12130 0.00835-0.90601-0.98500-0.40548 0.17231
   0   1  17  270.13   67.74   1-0.19723-0.34031 0.85765 0.93075 0.47489-0.13374
   0  -1  17  234.91   51.71   1-0.20662-0.09678 0.88935 0.97371 0.40786-0.20619
   0  -1  17  285.52   56.91   1-0.80406-0.69194 0.53967 0.62293 0.24947-0.36491
   0  -1 -17  138.91   37.77   1-0.74265-0.60484-0.62880-0.69936-0.23035 0.38086
   0  -1 -17  204.86   60.29   1 0.13375 0.27468-0.87809-0.94977-0.45941 0.14990
   0   1 -17  218.56   50.31   1 0.12516 0.01306-0.89783-0.98138-0.42217 0.19160
   0   1  18  341.25   67.86   1-0.19504-0.33909 0.85009 0.92782 0.48918-0.15542
   0  -1  18  330.43   67.57   1-0.20414-0.09527 0.88107 0.97006 0.42665-0.22337
   0  -1  18  337.06   51.59   1-0.80380-0.69253 0.52781 0.61565 0.27441-0.37598
   0  -1 -18  375.21   62.81   1-0.75189-0.61341-0.60899-0.68403-0.25254 0.39472
   0  -1 -18  287.85   67.28   1 0.13746 0.27924-0.86885-0.94510-0.47559 0.16970
   0   1 -18  359.71   66.24   1 0.12902 0.01777-0.88923-0.97735-0.43888 0.21086
   0   1  19  187.74   59.65   1-0.19273-0.33776 0.84210 0.92446 0.50370-0.17686
   0  -1  19  151.46   67.38   1-0.20157-0.09368 0.87243 0.96605 0.44523-0.24075
   0  -1  19  237.94   58.37   1-0.80296-0.69254 0.51584 0.60825 0.29858-0.38782
   0  -1 -19  206.62   54.94   1-0.76028-0.62115-0.58888-0.66841-0.27417 0.40914
   0  -1 -19  253.49   62.66   1 0.14118 0.28380-0.85916-0.93998-0.49182 0.18943
   0   1 -19  201.39   57.89   1 0.13287 0.02246-0.88021-0.97290-0.45559 0.23012
   0   1  20  -81.29   55.00   1-0.19031-0.33632 0.83368 0.92067 0.51841-0.19810
   0  -1  20   21.28   57.84   1-0.19892-0.09201 0.86341 0.96166 0.46362-0.25832
   0  -1  20   44.54   34.79   1-0.80157-0.69199 0.50373 0.60072 0.32207-0.40033
   0  -1 -20    8.16   42.33   1 0.14489 0.28837-0.84902-0.93440-0.50810 0.20913
   0   1 -20  -31.44   55.76   1 0.13671 0.02715-0.87076-0.96802-0.47230 0.24939
   0   1  21  -80.11   53.74   1-0.18778-0.33477 0.82482 0.91644 0.53328-0.21919
   0  -1  21   98.66   55.45   1-0.19617-0.09024 0.85401 0.95689 0.48185-0.27606
   0  -1  21   44.22   50.70   1-0.79965-0.69092 0.49146 0.59303 0.34498-0.41343
   0  -1 -21   36.30   39.66   1 0.14860 0.29292-0.83840-0.92835-0.52439 0.22881
   0   1 -21   97.87   61.31   1 0.14053 0.03182-0.86088-0.96270-0.48899 0.26866
   0   1  22   15.23   53.81   1-0.18515-0.33311 0.81553 0.91178 0.54829-0.24015
   0  -1  22  -62.75   40.79   1-0.19334-0.08838 0.84421 0.95172 0.49992-0.29394
   0  -1  22   19.46   36.33   1-0.79722-0.68934 0.47902 0.58517 0.36737-0.42704
   0  -1 -22   54.25   44.18   1 0.15230 0.29747-0.82731-0.92182-0.54069 0.24849
   0   1 -22   42.12   63.65   1 0.14434 0.03648-0.85056-0.95694-0.50567 0.28796
   0   1  23  133.12   54.95   1-0.18240-0.33135 0.80580 0.90668 0.56339-0.26101
   0  -1  23   -3.59   55.34   1-0.19040-0.08643 0.83400 0.94615 0.51786-0.31197
   0  -1  23 -110.21   51.91   1-0.79430-0.68727 0.46639 0.57712 0.38930-0.44112
   0  -1 -23   39.21   59.45   1 0.15598 0.30200-0.81573-0.91481-0.55699 0.26816
   0   1 -23  -33.82   46.24   1 0.14813 0.04112-0.83977-0.95072-0.52232 0.30728
   0   1  24 -116.81   60.37   1-0.17954-0.32946 0.79561 0.90113 0.57857-0.28179
   0  -1  24   68.77   63.42   1-0.18737-0.08437 0.82337 0.94015 0.53566-0.33013
   0  -1  24  -55.16   38.51   1-0.79088-0.68470 0.45355 0.56886 0.41082-0.45560
   0  -1 -24  -53.51   68.78   1 0.15965 0.30652-0.80365-0.90729-0.57328 0.28785
   0   1 -24  -70.70   44.06   1 0.15190 0.04574-0.82852-0.94404-0.53895 0.32664
   0   1  25  509.70   87.87   1-0.17657-0.32747 0.78497 0.89512 0.59382-0.30250
   0  -1  25  615.24   98.32   1-0.18424-0.08222 0.81231 0.93372 0.55334-0.34841
   0  -1  25  408.38   76.38   1-0.78698-0.68165 0.44049 0.56037 0.43198-0.47045
   0  -1 -25  545.93   81.22   1 0.16330 0.31102-0.79105-0.89926-0.58954 0.30756
   0   1 -25  623.98  102.63   1 0.15565 0.05033-0.81679-0.93687-0.55553 0.34602
   0   2   0 1557.60  143.39   1 0.17099-0.08194-0.62401-0.63590 0.76247 0.76740
   0  -2   0 2122.82  154.17   1-0.14185 0.11105 0.65742 0.66895 0.74004 0.73495
   0  -2   0 2600.98  142.27   1-0.16171 0.09145 0.52285 0.53297-0.83694-0.84117
   0   2   0 2365.77  167.51   1 0.09247-0.16019 0.94664 0.93510 0.30873 0.31609
   0  -2   0 1869.84  182.82   1-0.17115 0.08147 0.98523 0.99666 0.00366-0.00391
   0  -2   0 1480.70   99.68   1-0.07837 0.17473-0.84880-0.83633 0.52287 0.51962
   0  -2   0 1820.60  165.76   1-0.18244 0.07023 0.82533 0.83801-0.53435-0.54110
   0   2   0 2492.41  171.27   1 0.15542-0.09760-0.81752-0.82940-0.55451-0.55005
   0  -2   1 3274.20  161.21   1 0.03467 0.28670-0.04060-0.02413 0.99857 0.95771
   0   2   1 2607.57  214.33   1 0.00413-0.24969 0.08449 0.07717 0.99641 0.96524
   0  -2  -1 3034.10  245.47   1-0.20361 0.05028 0.87930 0.88593 0.43053 0.46106
   0  -2   1 3314.18  152.49   1-0.28518-0.03280 0.58670 0.60158-0.75792-0.79813
   0   2  -1 3389.19  224.72   1 0.13078-0.12062 0.92749 0.91135 0.35021 0.39354
   0   2   1 3436.55  191.76   1 0.07047-0.18344 0.95605 0.94911 0.28458 0.25598
   0  -2  -1 2933.46  174.63   1-0.15726 0.09665 0.98734 0.99411 0.02061 0.04898
   0  -2   1 2800.28  208.35   1-0.19771 0.05362 0.97982 0.99592-0.02902-0.07255
   0  -2  -1 2286.57  172.45   1-0.16215 0.09164-0.87137-0.86357 0.46305 0.49582
   0   2  -1 2464.37  178.88   1-0.00516-0.25664 0.90442 0.88700-0.42660-0.38387
   0  -2  -1 2924.91  202.19   1-0.09984 0.15403 0.86780 0.87574-0.48677-0.45755
   0  -2   1 3200.00  208.43   1-0.28403-0.03264 0.75876 0.77649-0.58616-0.62927
   0   2  -1 3224.28  151.18   1 0.12273-0.12944-0.90303-0.91947-0.41166-0.37123
   0  -2   2  218.94   48.13   1 0.15736 0.40847-0.56310-0.54214 0.81126 0.73432
   0   2   2  273.32   51.28   1-0.09627-0.35106 0.48362 0.48136 0.86996 0.80314
   0  -2  -2  290.69   51.55   1-0.21961 0.03526 0.93085 0.93285 0.29202 0.35852
   0  -2   2  302.69   63.63   1-0.39073-0.13921 0.63160 0.65127-0.66962-0.74596
   0   2  -2  291.19   66.79   1-0.15677-0.40835 0.52006 0.50043-0.83961-0.76341
   0   2   2  346.41   94.37   1 0.05833-0.19684 0.96076 0.95842 0.27114 0.20659
   0  -2  -2  270.46   91.69   1-0.15099 0.10421 0.98813 0.99023 0.02821 0.09255
   0  -2   2  300.96   85.27   1-0.24769 0.00235 0.96449 0.98525-0.09161-0.17110
   0  -2  -2  308.23   66.22   1-0.23528 0.01920-0.88332-0.88019 0.40542 0.47422
   0  -2  -2  236.49  111.43   1-0.03333 0.22174 0.89484 0.89804-0.44512-0.37992
   0   2  -2  143.49   82.47   1-0.08991-0.34019 0.87224 0.85008-0.48074-0.40203
   0  -2   2  219.43   85.07   1-0.39867-0.14854 0.66210 0.68456-0.63457-0.71365
   0   2  -2  213.28   48.75   1 0.10885-0.14248-0.92965-0.95065-0.35198-0.27558
   0   2   322760.06  364.93   1-0.14224-0.39795 0.65885 0.66122 0.73870 0.63593
   0  -2  -320053.95  357.49   1-0.22592 0.02989 0.94928 0.94656 0.21865 0.32111
   0  -2   320665.85  426.94   1-0.47622-0.22551 0.66000 0.68439-0.58103-0.69335
   0   2   323766.87  400.49   1 0.05259-0.20384 0.96287 0.96512 0.26477 0.16425
   0  -2  -323890.15  581.86   1-0.14968 0.10681 0.98828 0.98573 0.02980 0.13009
   0  -2   319689.16 1030.22   1-0.34925-0.10048 0.90992 0.93534-0.22372-0.33916
   0  -2  -323150.94  373.64   1-0.29867-0.04349-0.88742-0.88896 0.35110 0.45591
   0  -2  -322870.52  493.58   1 0.01928 0.27556 0.91182 0.91028-0.41011-0.30893
   0   2  -323409.43  344.87   1 0.10233-0.14815-0.94045-0.96602-0.32415-0.21177
   0  -2   324106.90  457.94   1-0.00162 0.24880-0.99416-0.96854 0.10790-0.00453
   0   2   4 9520.75  276.89   1-0.16481-0.42146 0.74237 0.74938 0.64939 0.51066
   0  -2  -4 8745.69  278.84   1-0.22942 0.02738 0.95856 0.95121 0.16886 0.30730
   0  -2   4 9900.19  270.07   1-0.54420-0.29430 0.67610 0.70520-0.49671-0.64502
   0   2  -4 8594.21  288.24   1-0.32903-0.57903 0.60654 0.57739-0.72376-0.57561
   0   2   4 9682.87  303.01   1 0.05124-0.20645 0.96336 0.97020 0.26326 0.12679
   0  -2  -4 9830.30  400.68   1-0.15177 0.10602 0.98803 0.98082 0.02728 0.16352
   0  -2  -410779.86  289.10   1-0.35488-0.09910-0.88573-0.89243 0.29920 0.44016
   0   2   4 9377.91  281.84   1-0.12431-0.38018-0.86231-0.85611 0.49087 0.35004
   0  -2  -4 9481.92  352.45   1 0.06038 0.31786 0.92238 0.91611-0.38150-0.24434
   0   2  -4 7711.53  385.09   1-0.28335-0.53096 0.75927 0.72732-0.58584-0.43481
   0  -2  -4 9244.04  419.42   1 0.18175 0.43817-0.71719-0.72358-0.67275-0.53332
   0   2  -4 9286.33  257.01   1 0.09945-0.15018-0.94490-0.97504-0.31187-0.16352
   0  -2   410206.86  336.29   1 0.00294 0.25252-0.99599-0.96578 0.08933-0.05907
   0   2   5 2672.69  125.11   1-0.17673-0.43454 0.78554 0.79743 0.59302 0.41864
   0  -2  -5 2326.87  125.09   1-0.23169 0.02608 0.96398 0.95201 0.13053 0.30493
   0  -2   5 2229.96  117.39   1-0.23172 0.01627 0.96404 0.99834 0.13008-0.05520
   0  -2   5 2442.76  101.82   1-0.59779-0.34871 0.68349 0.71732-0.41890-0.60319
   0   2  -5 2821.11  127.52   1-0.38798-0.63706 0.63056 0.59673-0.67220-0.48791
   0   2   5 2841.52  162.16   1 0.05304-0.20591 0.96271 0.97415 0.26526 0.09282
   0  -2  -5 2355.22  193.84   1-0.15627 0.10280 0.98747 0.97559 0.02181 0.19401
   0  -2  -5 2682.06  114.69   1-0.40236-0.14593-0.88000-0.89127 0.25235 0.42934
   0   2   5 2594.35  130.55   1-0.16512-0.42169-0.87199-0.86112 0.46081 0.28396
   0   2  -5 1857.86  162.96   1-0.38075-0.62711 0.67889 0.64221-0.62779-0.44079
   0  -2  -5 2690.02  136.97   1 0.15581 0.41308-0.81629-0.82724-0.55622-0.38081
   0   2  -5 2438.19  110.07   1 0.09862-0.15016-0.94614-0.98085-0.30834-0.12401
   0  -2   5 2801.15  148.52   1 0.00483 0.25355-0.99665-0.96184 0.08162-0.10275
   0   2   6 1074.31   96.72   1-0.18393-0.44272 0.81123 0.82775 0.55503 0.34469
   0  -2   6 1046.04   89.89   1-0.22971 0.01730 0.95929 0.99822 0.16424-0.05701
   0  -2   6 1043.79   86.84   1-0.63979-0.39152 0.68493 0.72321-0.34859-0.56892
   0   2  -6  796.65   77.80   1-0.43285-0.68112 0.64660 0.60804-0.62812-0.40784
   0   2   6  956.29  137.24   1 0.05717-0.20303 0.96120 0.97724 0.26985 0.06145
   0  -2  -6  963.97  132.38   1-0.16257 0.09780 0.98659 0.97005 0.01415 0.22230
   0  -2  -6  714.30   70.62   1-0.44395-0.18686-0.87138-0.88721 0.20880 0.42182
   0   2   6  885.20   95.19   1-0.19690-0.45416-0.87798-0.86243 0.43632 0.22345
   0   2  -6  789.61  141.13   1-0.47079-0.71588 0.58719 0.54577-0.65844-0.43546
   0  -2  -6 1007.29   86.19   1 0.14342 0.40154-0.85311-0.86863-0.50162-0.29024
   0   2  -6  884.69   83.86   1 0.09906-0.14888-0.94549-0.98475-0.31021-0.08991
   0  -2   6 1139.09  111.47   1 0.00508 0.25294-0.99673-0.95733 0.08061-0.13974
   0   2   7 5409.66  172.17   1-0.18825-0.44802 0.82647 0.84762 0.53056 0.28426
   0  -2   7 5441.85  178.31   1-0.22775 0.01828 0.95425 0.99781 0.19368-0.06354
   0  -2   7 5822.33  174.08   1-0.67330-0.42584 0.68239 0.72529-0.28460-0.54092
   0   2   7 6005.67  220.34   1 0.06309-0.19838 0.95896 0.97960 0.27641 0.03205
   0  -2  -7 4675.32  323.03   1-0.17021 0.09144 0.98539 0.96419 0.00481 0.24892
   0  -2  -7 5066.52  170.51   1-0.48063-0.22288-0.86063-0.88104 0.16818 0.41723
   0   2   7 5496.88  211.57   1-0.22138-0.47933-0.88163-0.86142 0.41679 0.16790
   0  -2  -7 4847.71  192.06   1 0.13716 0.39613-0.86962-0.88971-0.47427-0.22692
   0   2  -7 5337.62  171.87   1 0.10034-0.14675-0.94355-0.98738-0.31564-0.05937
   0  -2   7 5863.34  236.20   1 0.00424 0.25125-0.99645-0.95246 0.08403-0.17230
   0   2   8  581.16   60.27   1-0.19082-0.45156 0.83547 0.86125 0.51533 0.23307
   0  -2   8  473.27   66.46   1-0.22581 0.01925 0.94896 0.99714 0.22016-0.07303
   0  -2   8  361.80   45.67   1-0.70010-0.45345 0.67714 0.72467-0.22654-0.51886
   0   2   8  426.34  110.76   1 0.07039-0.19233 0.95608 0.98132 0.28449 0.00417
   0  -2  -8  581.29   67.60   1-0.51323-0.25482-0.84831-0.87329 0.13015 0.41523
   0  -2  -8  442.45   58.10   1 0.13416 0.39398-0.87708-0.90174-0.46121-0.17788
   0   2  -8  577.15   68.99   1 0.10219-0.14405-0.94067-0.98907-0.32355-0.03130
   0  -2   8  518.22   74.40   1 0.00264 0.24879-0.99589-0.94730 0.09053-0.20177
   0   2   9  136.79   54.57   1-0.19225-0.45397 0.84044 0.87086 0.50664 0.18840
   0  -2   9  132.34   53.67   1-0.22381 0.02030 0.94331 0.99625 0.24507-0.08401
   0  -2  -9  161.01   45.87   1-0.78941-0.52868 0.44844 0.41816 0.41919 0.73867
   0  -2   9  115.06   44.97   1-0.72171-0.47586 0.67006 0.72222-0.17362-0.50193
   0   2   9  139.83  100.00   1 0.07882-0.18516 0.95262 0.98244 0.29376-0.02251
   0  -2  -9  102.90   39.52   1-0.54240-0.28333-0.83479-0.86434 0.09438 0.41549
   0  -2  -9  149.42   45.33   1 0.13309 0.39375-0.87969-0.90891-0.45653-0.13722
   0   2  -9  220.52   55.43   1 0.10446-0.14093-0.93704-0.99000-0.33322-0.00501
   0   2  10  104.32   51.19   1-0.19289-0.45559 0.84266 0.87771 0.50269 0.14850
   0  -2  10  161.88   53.57   1-0.22182 0.02131 0.93749 0.99506 0.26814-0.09690
   0  -2 -10  209.66   47.50   1-0.79818-0.53661 0.48368 0.44882 0.35908 0.71456
   0  -2  10  197.64   43.99   1-0.73925-0.49421 0.66171 0.71849-0.12508-0.48940
   0   2  10  213.45  102.27   1 0.08814-0.17709 0.94858 0.98300 0.30399-0.04824
   0  -2 -10  135.09   50.30   1-0.56867-0.30894-0.82032-0.85444 0.06056 0.41770
   0  -2 -10   90.74   44.79   1 0.13324 0.39475-0.87933-0.91311-0.45718-0.10190
   0   2 -10   77.18   36.86   1 0.10703-0.13751-0.93276-0.99029-0.34422 0.01996
   0   2  11 6689.22  255.71   1-0.19295-0.45662 0.84287 0.88255 0.50231 0.11216
   0  -2  11 6358.51  245.78   1-0.21979 0.02237 0.93138 0.99358 0.29019-0.11081
   0  -2  11 5396.47  186.76   1-0.75356-0.50933 0.65245 0.71387-0.08027-0.48058
   0   2  11 7472.80  323.00   1 0.09821-0.16828 0.94399 0.98301 0.31500-0.07320
   0  -2  11 6634.46  243.46   1-0.76133-0.51547-0.58620-0.52558-0.27700-0.67678
   0  -2 -11 5993.74  218.65   1-0.59246-0.33207-0.80509-0.84377 0.02844 0.42161
   0  -2 -11 7001.67  258.87   1 0.13421 0.39657-0.87696-0.91531-0.46143-0.07017
   0   2 -11 6539.11  242.59   1 0.10983-0.13386-0.92792-0.99002-0.35621 0.04395
   0   2  12   85.48   55.55   1-0.19257-0.45722 0.84156 0.88587 0.50466 0.07854
   0  -2  12  -16.11   48.80   1-0.21770 0.02348 0.92498 0.99181 0.31147-0.12549
   0  -2  12   99.50   43.71   1-0.76526-0.52184 0.64255 0.70859-0.03862-0.47493
   0   2  12   53.67   83.81   1 0.10891-0.15884 0.93885 0.98247 0.32662-0.09753
   0   2 -12   13.08   48.83   1-0.51278-0.75047 0.72716 0.66066-0.45637-0.01747
   0  -2  12   32.67   25.36   1-0.73751-0.49231-0.63896-0.57386-0.21861-0.65444
   0  -2 -12   64.34   47.44   1-0.61348-0.35240-0.78970-0.83220-0.00127 0.42807
   0  -2 -12   68.41   41.63   1 0.13577 0.39897-0.87312-0.91604-0.46820-0.04097
   0   2 -12    1.79   51.68   1 0.11281-0.13004-0.92256-0.98923-0.36897 0.06716
   0   2  13  173.04   59.28   1-0.19185-0.45747 0.83903 0.88797 0.50913 0.04705
   0  -2  13  278.08   68.52   1-0.21555 0.02465 0.91826 0.98973 0.33214-0.14078
   0  -2  13  179.39   48.13   1-0.77482-0.53222 0.63217 0.70283 0.00033-0.47196
   0   2  13  131.36   92.92   1 0.12014-0.14887 0.93316 0.98138 0.33877-0.12135
   0   2 -13   75.93   47.33   1-0.50222-0.73866 0.74428 0.67317-0.44023 0.03462
   0  -2  13  178.85   41.71   1-0.71201-0.46746-0.68246-0.61288-0.16517-0.63705
   0  -2 -13  229.01   61.96   1-0.63326-0.37153-0.77332-0.82030-0.03058 0.43481
   0  -2 -13  274.81   64.28   1 0.13774 0.40180-0.86814-0.91562-0.47681-0.01361
   0   2 -13  242.89   63.99   1 0.11592-0.12608-0.91672-0.98795-0.38233 0.08977
   0   2  14   -8.74   39.74   1-0.19083-0.45744 0.83549 0.88907 0.51529 0.01725
   0  -2  14   16.55   55.48   1-0.21333 0.02589 0.91123 0.98733 0.35233-0.15655
   0  -2  14    5.40   40.32   1-0.78261-0.54082 0.62140 0.69669 0.03700-0.47130
   0   2  14  -80.26   88.65   1 0.13182-0.13845 0.92692 0.97973 0.35133-0.14475
   0   2 -14   -4.02   48.55   1-0.49718-0.73238 0.75209 0.67638-0.43261 0.07821
   0  -2  14  -26.27   30.41   1-0.68562-0.44174-0.71864-0.64458-0.11606-0.62400
   0  -2 -14   72.48   52.76   1-0.65141-0.38901-0.75643-0.80789-0.05877 0.44267
   0  -2 -14   13.57   50.47   1 0.14003 0.40493-0.86221-0.91426-0.48680 0.01236
   0   2 -14   60.67   52.35   1 0.11914-0.12201-0.91040-0.98619-0.39618 0.11189
   0   2  15  264.38   70.07   1-0.18957-0.45716 0.83110 0.88931 0.52280-0.01120
   0  -2  15  298.27   59.39   1-0.21105 0.02720 0.90386 0.98459 0.37213-0.17272
   0  -2  15  333.90   56.86   1-0.78897-0.54860 0.61017 0.68974 0.07213-0.47253
   0   2  15  459.44  111.97   1 0.14389-0.12763 0.92011 0.97752 0.36424-0.16779
   0   2 -15  103.24   60.63   1-0.49599-0.72994 0.75391 0.67359-0.43081 0.11598
   0  -2 -15  383.80   66.87   1-0.66811-0.40504-0.73907-0.79502-0.08597 0.45152
   0  -2 -15  387.91   67.20   1 0.14255 0.40830-0.85546-0.91208-0.49784 0.03729
   0   2 -15  402.09   70.78   1 0.12244-0.11786-0.90363-0.98399-0.41042 0.13363
   0   2  16 2422.04  125.91   1-0.18811-0.45667 0.82596 0.88879 0.53141-0.03855
   0  -2  16 2206.86  117.26   1-0.20868 0.02858 0.89616 0.98151 0.39159-0.18922
   0  -2  16 2774.38  113.87   1-0.79394-0.55442 0.59883 0.68297 0.10511-0.47555
   0  -2 -16 2690.49  140.70   1-0.68348-0.41976-0.72127-0.78169-0.11230 0.46124
   0  -2 -16 2154.54  118.67   1 0.14526 0.41186-0.84799-0.90917-0.50970 0.06141
   0   2 -16 2251.26  120.49   1 0.12581-0.11365-0.89642-0.98134-0.42497 0.15505
   0   2  17   14.91   53.62   1-0.18645-0.45599 0.82013 0.88760 0.54093-0.06499
   0  -2  17  -50.81   52.68   1-0.20624 0.03005 0.88810 0.97809 0.41077-0.20599
   0  -2  17   18.32   41.64   1-0.79778-0.55912 0.58725 0.67597 0.13662-0.48005
   0  -2 -17  -44.03   46.41   1-0.69767-0.43329-0.70302-0.76793-0.13786 0.47173
   0  -2 -17   14.08   49.93   1 0.14811 0.41555-0.83985-0.90559-0.52221 0.08487
   0   2 -17   72.33   50.56   1 0.12923-0.10938-0.88876-0.97825-0.43977 0.17622
   0   2  18  567.97   78.58   1-0.18462-0.45514 0.81368 0.88578 0.55120-0.09068
   0  -2  18  720.96   88.06   1-0.20372 0.03159 0.87968 0.97430 0.42971-0.22302
   0  -2  18  685.77   69.22   1-0.80063-0.56281 0.57545 0.66874 0.16686-0.48582
   0  -2 -18  663.12   75.78   1-0.71076-0.44571-0.68435-0.75374-0.16273 0.48291
   0  -2 -18  697.85   79.55   1 0.15106 0.41935-0.83108-0.90139-0.53523 0.10782
   0   2 -18  489.77   67.35   1 0.13268-0.10508-0.88066-0.97471-0.45478 0.19719
   0   2  19  265.41   63.91   1-0.18264-0.45413 0.80665 0.88338 0.56209-0.11575
   0  -2  19  334.59   72.96   1-0.20111 0.03322 0.87088 0.97014 0.44844-0.24025
   0  -2  19  188.32   42.45   1-0.80257-0.56560 0.56343 0.66131 0.19598-0.49270
   0  -2 -19  349.95   58.75   1-0.72283-0.45712-0.66524-0.73911-0.18698 0.49471
   0  -2 -19  303.05   63.22   1 0.15410 0.42324-0.82170-0.89658-0.54867 0.13036
   0   2 -19  332.53   63.46   1 0.13617-0.10074-0.87211-0.97073-0.46996 0.21798
   0   2  20  215.42   49.15   1-0.18050-0.45298 0.79905 0.88041 0.57352-0.14028
   0  -2  20   59.97   43.56   1-0.19842 0.03494 0.86171 0.96559 0.46698-0.25767
   0  -2  20  156.49   48.81   1-0.80369-0.56757 0.55121 0.65366 0.22411-0.50057
   0  -2 -20  191.05   57.52   1-0.73395-0.46758-0.64569-0.72405-0.21068 0.50705
   0  -2 -20  208.15   60.62   1 0.15721 0.42720-0.81174-0.89118-0.56244 0.15256
   0   2 -20  119.84   61.01   1 0.13968-0.09638-0.86312-0.96631-0.48528 0.23863
   0   2  21  134.65   55.46   1-0.17823-0.45168 0.79091 0.87690 0.58539-0.16437
   0  -2  21  -56.92   41.70   1-0.19563 0.03675 0.85215 0.96066 0.48535-0.27527
   0  -2  21   41.66   45.70   1-0.80406-0.56879 0.53878 0.64580 0.25138-0.50932
   0  -2 -21   18.30   40.57   1-0.74417-0.47714-0.62570-0.70854-0.23389 0.51990
   0  -2 -21  -10.28   49.45   1 0.16037 0.43121-0.80120-0.88521-0.57649 0.17449
   0   2 -21   46.78   59.70   1 0.14321-0.09201-0.85368-0.96143-0.50071 0.25918
   0   2  22  130.84   57.42   1-0.17581-0.45024 0.78224 0.87287 0.59764-0.18809
   0  -2  22  -69.78   53.30   1-0.19275 0.03865 0.84218 0.95532 0.50356-0.29301
   0  -2  22  150.47   35.91   1-0.80372-0.56929 0.52613 0.63773 0.27787-0.51883
   0  -2 -22   56.40   36.87   1-0.75353-0.48584-0.60524-0.69256-0.25664 0.53320
   0  -2 -22  168.91   56.90   1 0.16358 0.43526-0.79009-0.87866-0.59076 0.19619
   0   2 -22  105.66   58.48   1 0.14675-0.08762-0.84377-0.95609-0.51623 0.27963
   0   2  23   49.80   60.03   1-0.17326-0.44866 0.77306 0.86831 0.61021-0.21148
   0  -2  23   61.75   62.74   1-0.18977 0.04066 0.83179 0.94956 0.52163-0.31090
   0  -2  23   37.74   43.97   1-0.80271-0.56913 0.51325 0.62943 0.30366-0.52904
   0  -2 -23  -39.48   33.78   1-0.76206-0.49371-0.58430-0.67611-0.27898 0.54691
   0  -2 -23   42.89   56.20   1 0.16681 0.43934-0.77839-0.87153-0.60520 0.21772
   0   2 -23   11.37   63.67   1 0.15029-0.08323-0.83340-0.95029-0.53182 0.30001
   0   2  24  137.85   68.52   1-0.17058-0.44696 0.76335 0.86323 0.62304-0.23460
   0  -2  24   24.35   57.75   1-0.18669 0.04276 0.82097 0.94338 0.53957-0.32893
   0  -2  24   32.90   54.07   1-0.80106-0.56833 0.50015 0.62090 0.32884-0.53987
   0  -2 -24  175.66   52.32   1 0.17006 0.44344-0.76611-0.86382-0.61979 0.23910
   0   2 -24  118.81   68.55   1 0.15383-0.07884-0.82256-0.94401-0.54747 0.32034
   0  -3   0 5831.79  274.29   1-0.22587 0.15388 0.55744 0.57262-0.79890-0.80524
   0  -3   0 5166.84  323.92   1-0.23617 0.14277 0.96865 0.98579-0.07705-0.08842
   0  -3   0 5597.20  311.12   1-0.24474 0.13428 0.78648 0.80550-0.56704-0.57717
   0   3   1 2873.14  217.58   1 0.14531-0.23501-0.50991-0.52322 0.84786 0.81915
   0  -3   1 3692.55  189.07   1-0.15126 0.22717 0.69250 0.71444 0.70538 0.66178
   0  -3   1 3201.29  193.71   1-0.30659 0.07236 0.59659 0.61653-0.74166-0.78399
   0  -3  -1 3483.00  189.25   1-0.13945 0.24109 0.51017 0.52059-0.84868-0.81905
   0   3   1 4599.92  215.37   1 0.13688-0.24336 0.92411 0.91140 0.35676 0.33184
   0  -3  -1 2778.42  222.99   1-0.21947 0.16076 0.97400 0.98649-0.05609-0.03150
   0  -3   1 3252.49  203.13   1-0.26147 0.11618 0.95901 0.98082-0.10913-0.15646
   0  -3  -1 4096.33  166.33   1-0.19517 0.18517-0.87769-0.86365 0.43768 0.46883
   0  -3   1 3112.59  189.79   1-0.08396 0.29500-0.85059-0.82722 0.51907 0.47819
   0  -3  -1 4340.62  218.93   1-0.18573 0.19449 0.82343 0.83771-0.53614-0.51029
   0  -3   1 3258.87  239.68   1-0.31383 0.06387 0.73599 0.76020-0.59985-0.64653
   0   3  -1 4269.80  182.85   1 0.16879-0.20990-0.77097-0.79334-0.61409-0.57143
   0   3   2 1812.58  131.97   1 0.02654-0.35463-0.00716-0.01584 0.99962 0.93486
   0  -3   2 2567.13  163.09   1 0.00542 0.38299 0.07924 0.10628 0.99684 0.91761
   0  -3   2 2307.37  124.04   1-0.22987 0.14750 0.95969 0.98569 0.16168 0.08157
   0  -3   2 2214.58  139.95   1-0.38023-0.00214 0.62759 0.65237-0.67937-0.75789
   0  -3  -2 2065.88  150.73   1-0.05024 0.33109 0.45599 0.46165-0.88856-0.82295
   0   3   2 2416.78  157.19   1 0.12156-0.25994 0.93242 0.92430 0.34030 0.27943
   0  -3  -2 1734.66  168.65   1-0.20888 0.17264 0.97700 0.98482-0.04287 0.01766
   0  -3   2 1142.31  151.76   1-0.29948 0.07689 0.94091 0.96738-0.15808-0.24136
   0  -3  -2 2042.96  145.77   1-0.24489 0.13615-0.88433-0.87497 0.39747 0.46463
   0   3  -2 2139.20  185.57   1 0.04304-0.33358 0.91822 0.88972-0.39371-0.31163
   0  -3  -2 1222.68  162.70   1-0.13485 0.24656 0.85102 0.86056-0.50751-0.44568
   0  -3   2 1663.48  175.95   1-0.38857-0.01211 0.67165 0.70060-0.63079-0.71344
   0   3  -2 2365.62  130.60   1 0.14865-0.22919-0.83824-0.86519-0.52463-0.44599
   0  -3   3  923.81   87.40   1 0.10700 0.48370-0.34410-0.31254 0.93281 0.81752
   0   3   3  762.15   87.00   1-0.04992-0.43201 0.30178 0.29768 0.95206 0.85132
   0  -3   3  938.36   89.53   1-0.22843 0.14796 0.95604 0.98667 0.18382 0.06774
   0  -3   3 1061.24   79.44   1-0.44486-0.06758 0.65052 0.68003-0.61555-0.73006
   0   3  -3  871.97   90.06   1-0.09416-0.47154 0.48333 0.45388-0.87035-0.75606
   0   3   3 1058.67  113.15   1 0.11165-0.27112 0.93749 0.93397 0.32959 0.23275
   0  -3  -3 1005.76  137.75   1-0.20277 0.18004 0.97858 0.98175-0.03528 0.06120
   0  -3   3  404.65  102.62   1-0.35740 0.01767 0.90398 0.93511-0.23465-0.35389
   0  -3  -3 1065.08   81.41   1-0.29073 0.09099-0.88724-0.88255 0.35813 0.46132
   0   3  -3  777.76  146.48   1-0.00678-0.38220 0.90390 0.87066-0.42768-0.30962
   0  -3  -3  760.96  102.96   1-0.09161 0.29100 0.87148 0.87628-0.48178-0.38397
   0  -3   3  690.74  105.63   1-0.46880-0.09360 0.58943 0.62313-0.65786-0.77649
   0   3  -3  943.04   81.49   1 0.13660-0.24040-0.87104-0.90255-0.47182-0.35721
   0  -3   4 3459.25  158.08   1 0.15913 0.53487-0.57094-0.53495 0.80542 0.65401
   0   3   4 3416.88  168.59   1-0.09385-0.47696 0.47424 0.47549 0.87537 0.73919
   0  -3   4 3516.84  159.27   1-0.22703 0.14838 0.95232 0.98757 0.20379 0.05175
   0  -3   4 2853.70  121.91   1-0.50106-0.12460 0.66663 0.70086-0.55183-0.70233
   0   3  -4 2424.23  120.82   1-0.16164-0.53823 0.52281 0.48860-0.83697-0.68670
   0   3   4 3401.25  163.49   1 0.10582-0.27820 0.94036 0.94144 0.32327 0.19048
   0  -3  -4 3621.08  260.65   1-0.20006 0.18404 0.97926 0.97776-0.03192 0.10052
   0  -3   4 1690.65  253.34   1-0.44601-0.07202 0.82055 0.85579-0.35744-0.51227
   0  -3  -4 2744.15  139.68   1-0.33467 0.04766-0.88695-0.88784 0.31828 0.45766
   0   3  -4 3126.94  226.62   1-0.05909-0.43332 0.88511 0.84713-0.46160-0.30756
   0   3  -4 3726.48  144.12   1 0.12919-0.24695-0.88883-0.92491-0.43962-0.28904
   0  -3   5 1951.64  112.80   1 0.18635 0.56119-0.69383-0.65330 0.69560 0.50819
   0   3   5 1681.70  151.63   1-0.12143-0.50547 0.58025 0.58613 0.80533 0.63319
   0  -3   5 1844.02  113.78   1-0.22559 0.14884 0.94836 0.98824 0.22295 0.03494
   0  -3   5 1844.87  109.46   1-0.54939-0.17374 0.67704 0.71598-0.48967-0.67614
   0   3   5 2196.15  137.16   1 0.10317-0.28211 0.94164 0.94732 0.32039 0.15163
   0  -3  -5 1524.70  144.49   1-0.37322 0.00977-0.88401-0.88948 0.28145 0.45686
   0   3  -5 1547.04  180.93   1-0.11341-0.48643 0.86151 0.81879-0.49490-0.30488
   0   3  -5 1703.38  140.42   1 0.12470-0.25060-0.89884-0.93948-0.42015-0.23360
   0   3   6  -25.28   42.49   1-0.13894-0.52392 0.64648 0.65700 0.75016 0.54207
   0  -3   6   24.13   45.64   1-0.22409 0.14936 0.94411 0.98862 0.24170 0.01772
   0  -3   6   16.37   47.59   1-0.59067-0.21583 0.68283 0.72649-0.42993-0.65239
   0   3   6  113.52   97.54   1 0.10303-0.28351 0.94171 0.95198 0.32024 0.11552
   0  -3  -6   14.88   39.53   1-0.40871-0.02505-0.87892-0.88895 0.24586 0.45730
   0   3  -6  -43.22   70.30   1-0.16894-0.54077 0.83296 0.78550-0.52689-0.30090
   0   3  -6  -22.85   41.95   1 0.12213-0.25232-0.90428-0.94948-0.40908-0.18656
   0   3   7 4104.14  191.69   1-0.15048-0.53639 0.68957 0.70472 0.70840 0.46436
   0  -3   7 3807.82  197.12   1-0.22245 0.15007 0.93936 0.98867 0.26097 0.00110
   0  -3   7 4674.20  188.41   1-0.62582-0.25179 0.68495 0.73334-0.37306-0.63151
   0   3   7 5536.68  247.54   1 0.10491-0.28288 0.94080 0.95567 0.32229 0.08161
   0  -3  -7 4698.05  184.41   1-0.44144-0.05712-0.87200-0.88661 0.21150 0.45897
   0   3  -7 2974.16  213.88   1-0.22462-0.59525 0.79970 0.74750-0.55679-0.29482
   0  -3  -7 4302.09  200.01   1 0.20562 0.59101-0.58557-0.60027-0.78410-0.53885
   0   3  -7 4306.54  179.72   1 0.12092-0.25268-0.90679-0.95656-0.40385-0.14535
   0   3   8  262.88   58.00   1-0.15827-0.54512 0.71839 0.73818 0.67739 0.39739
   0  -3   8  294.99   57.59   1-0.22081 0.15074 0.93449 0.98843 0.27921-0.01661
   0  -3   8  272.17   45.58   1-0.65550-0.28228 0.68422 0.73700-0.31962-0.61411
   0   3   8  254.54   89.78   1 0.10845-0.28060 0.93908 0.95854 0.32612 0.04948
   0  -3  -8  225.00   59.00   1-0.47167-0.08669-0.86355-0.88273 0.17831 0.46180
   0   3  -8  220.43   81.11   1-0.28216-0.65106 0.76014 0.70275-0.58528-0.28678
   0  -3  -8  272.41   53.28   1 0.19091 0.57713-0.67268-0.69198-0.71487-0.43366
   0   3  -8  336.34   58.09   1 0.12068-0.25207-0.90728-0.96162-0.40282-0.10835
   0   3   9 1416.89  102.68   1-0.16359-0.55138 0.73793 0.76236 0.65474 0.33879
   0  -3   9 1643.02   95.95   1-0.21910 0.15148 0.92928 0.98786 0.29735-0.03444
   0  -3   9 1782.20   97.19   1-0.68089-0.30849 0.68124 0.73865-0.26886-0.59935
   0   3   9 1553.62  132.24   1 0.11336-0.27695 0.93663 0.96069 0.33144 0.01884
   0  -3  -9 1445.56   87.85   1-0.49966-0.11402-0.85378-0.87753 0.14622 0.46575
   0   3  -9 1215.75  144.84   1-0.33423-0.70187 0.71948 0.65735-0.60878-0.27432
   0  -3  -9 1582.13  113.84   1 0.18141 0.56847-0.71871-0.74263-0.67121-0.35403
   0   3  -9 1376.51   86.22   1 0.12117-0.25074-0.90628-0.96518-0.40493-0.07448
   0   3  10 2136.51  141.79   1-0.16721-0.55594 0.75114 0.78021 0.63860 0.28669
   0  -3  10 2526.82  135.34   1-0.21730 0.15230 0.92374 0.98694 0.31540-0.05235
   0  -3  10 2611.20  119.44   1-0.70252-0.33092 0.67649 0.73853-0.22092-0.58740
   0   3  10 1865.85  128.42   1 0.11942-0.27215 0.93353 0.96219 0.33799-0.01056
   0  -3 -10 2373.35  117.91   1-0.52562-0.13932-0.84288-0.87120 0.11517 0.47073
   0   3 -10 1428.59  157.21   1-0.38248-0.74886 0.67730 0.61043-0.62846-0.25801
   0  -3 -10 2254.74  132.00   1 0.17531 0.56319-0.74512-0.77364-0.64347-0.29032
   0   3 -10 2447.59  126.90   1 0.12221-0.24885-0.90411-0.96758-0.40942-0.04300
   0   3  11  275.40   55.52   1-0.16934-0.55947 0.75886 0.79291 0.62884 0.24140
   0  -3  11  400.47   75.36   1-0.21541 0.15320 0.91785 0.98568 0.33337-0.07034
   0  -3  11  404.31   67.04   1-0.72095-0.35016 0.67036 0.73703-0.17558-0.57806
   0   3  11  219.93   99.69   1 0.12646-0.26637 0.92983 0.96308 0.34557-0.03894
   0  -3 -11  316.10   67.39   1-0.54975-0.16279-0.83098-0.86387 0.08508 0.47667
   0   3 -11  191.03   98.26   1-0.42594-0.79106 0.63520 0.56360-0.64426-0.23785
   0  -3 -11  400.45   69.02   1 0.17117 0.56005-0.76178-0.79419-0.62480-0.23578
   0   3 -11  345.69   69.65   1 0.12369-0.24653-0.90100-0.96904-0.41579-0.01339
   0   3  12 1194.64   87.80   1-0.17085-0.56196 0.76434 0.80302 0.62176 0.19835
   0  -3  12 1374.81  113.63   1-0.21345 0.15419 0.91161 0.98407 0.35128-0.08839
   0  -3  12  940.68  100.42   1-0.73666-0.36668 0.66312 0.73442-0.13263-0.57111
   0   3  12 1388.67  145.84   1 0.13433-0.25975 0.92553 0.96338 0.35402-0.06645
   0  -3 -12 1179.04   75.28   1-0.57221-0.18459-0.81819-0.85565 0.05587 0.48350
   0   3 -12  866.44  141.09   1-0.46406-0.82792 0.59472 0.51837-0.65647-0.21407
   0  -3 -12 1279.49  121.83   1 0.16893 0.55865-0.77041-0.80739-0.61474-0.18975
   0   3 -12 1298.93  105.14   1 0.12550-0.24386-0.89709-0.96969-0.42363 0.01473
   0   3  13  571.15   80.02   1-0.17166-0.56375 0.76727 0.81058 0.61792 0.15855
   0  -3  13  688.47   92.03   1-0.21140 0.15526 0.90501 0.98211 0.36912-0.10651
   0  -3  13  680.07   80.83   1-0.75003-0.38087 0.65498 0.73090-0.09183-0.56631
   0   3  13  454.38  106.11   1 0.14293-0.25241 0.92067 0.96311 0.36322-0.09322
   0  -3 -13  639.51   77.20   1-0.59316-0.20488-0.80461-0.84664 0.02748 0.49113
   0   3 -13  423.67   94.47   1-0.49667-0.85927 0.55712 0.47603-0.66552-0.18716
   0  -3 -13  568.52   82.36   1 0.16784 0.55841-0.77455-0.81609-0.60983-0.14886
   0   3 -13  682.93   85.09   1 0.12759-0.24093-0.89248-0.96964-0.43266 0.04167
   0   3  14  659.63   82.67   1-0.17191-0.56498 0.76818 0.81612 0.61671 0.12139
   0  -3  14  538.77   76.73   1-0.20926 0.15642 0.89805 0.97978 0.38690-0.12469
   0  -3  14  630.87   74.00   1-0.76140-0.39304 0.64611 0.72666-0.05298-0.56345
   0   3  14  404.20   89.53   1 0.15216-0.24444 0.91524 0.96228 0.37304-0.11935
   0  -3 -14  387.52   59.25   1-0.61219-0.22322-0.79070-0.83651 0.00057 0.50041
   0   3 -14  455.36   83.45   1-0.52392-0.88526 0.52337 0.43755-0.67199-0.15765
   0  -3 -14  524.61   74.35   1 0.16759 0.55901-0.77547-0.82158-0.60872-0.11178
   0   3 -14  557.57   78.52   1 0.12989-0.23778-0.88722-0.96895-0.44266 0.06765
   0   3  15 1250.70  103.82   1-0.17171-0.56575 0.76745 0.82003 0.61767 0.08638
   0  -3  15 1172.36   90.28   1-0.20704 0.15767 0.89073 0.97709 0.40463-0.14293
   0  -3  15 1169.13   80.97   1-0.77101-0.40346 0.63662 0.72180-0.01586-0.56233
   0  -3 -15 1092.48   88.36   1-0.63046-0.24083-0.77576-0.82606-0.02635 0.50952
   0  -3 -15 1257.13  113.66   1 0.16799 0.56025-0.77400-0.82467-0.61049-0.07757
   0   3 -15 1413.86   98.84   1 0.13238-0.23444-0.88139-0.96768-0.45345 0.09282
   0   3  16  764.50  103.70   1-0.17113-0.56616 0.76537 0.82257 0.62041 0.05316
   0  -3  16  672.02   88.11   1-0.20472 0.15901 0.88303 0.97402 0.42230-0.16122
   0  -3  16  691.08   84.81   1-0.77908-0.41234 0.62660 0.71641 0.01968-0.56278
   0  -3 -16  652.13   83.90   1-0.64755-0.25726-0.76019-0.81497-0.05266 0.51926
   0  -3 -16  904.71   86.98   1 0.16888 0.56199-0.77064-0.82588-0.61448-0.04559
   0   3 -16  745.24   93.80   1 0.13501-0.23096-0.87499-0.96586-0.46491 0.11734
   0   3  17  283.87   64.41   1-0.17024-0.56624 0.76212 0.82396 0.62464 0.02143
   0  -3  17  289.28   52.49   1-0.20232 0.16044 0.87495 0.97057 0.43991-0.17957
   0  -3  17  259.39   43.68   1-0.78590-0.42068 0.61595 0.71012 0.05439-0.56457
   0  -3 -17  128.69   41.69   1-0.66354-0.27259-0.74401-0.80327-0.07840 0.52957
   0  -3 -17  195.34   47.12   1 0.17015 0.56411-0.76574-0.82555-0.62023-0.01536
   0   3 -17  265.83   54.50   1 0.13777-0.22736-0.86807-0.96350-0.47692 0.14130
   0   3  18  325.50   55.88   1-0.16906-0.56604 0.75786 0.82432 0.63013-0.00904
   0  -3  18  446.54   74.97   1-0.19982 0.16196 0.86648 0.96673 0.45747-0.19797
   0  -3  18  368.59   55.69   1-0.79137-0.42700 0.60507 0.70382 0.08726-0.56771
   0  -3 -18  244.13   45.72   1-0.67850-0.28689-0.72724-0.79098-0.10363 0.54039
   0  -3 -18  280.68   64.88   1 0.17174 0.56655-0.75953-0.82391-0.62737 0.01345
   0   3 -18  317.58   66.88   1 0.14063-0.22365-0.86064-0.96063-0.48940 0.16479
   0   3  19  888.29   92.55   1-0.16782-0.56496 0.75335 0.82415 0.63583-0.03966
   0  -3  19 1117.38   99.47   1-0.19722 0.16358 0.85761 0.96249 0.47497-0.21643
   0  -3  19 1007.74   78.32   1-0.79574-0.43223 0.59382 0.69714 0.11899-0.57198
   0  -3 -19  763.30   60.70   1-0.69249-0.30021-0.70990-0.77813-0.12837 0.55170
   0  -3 -19  973.48   97.13   1 0.17381 0.56919-0.75125-0.82122-0.63671 0.04014
   0   3 -19  733.95   80.00   1 0.14357-0.21986-0.85270-0.95726-0.50228 0.18790
   0   3  20  110.51   45.77   1-0.16617-0.56425 0.74734 0.82278 0.64331-0.06813
   0  -3  20  318.05   83.14   1-0.19453 0.16529 0.84833 0.95784 0.49242-0.23494
   0  -3  20   70.05   32.19   1-0.79912-0.43645 0.58222 0.69012 0.14972-0.57726
   0  -3 -20  174.86   51.03   1-0.70555-0.31261-0.69200-0.76471-0.15267 0.56344
   0  -3 -20  141.14   40.47   1 0.17584 0.57205-0.74290-0.81748-0.64589 0.06693
   0   3 -20  172.74   70.34   1 0.14657-0.21601-0.84426-0.95339-0.51548 0.21066
   0   3  21  262.90   66.33   1-0.16432-0.56333 0.74057 0.82065 0.65157-0.09583
   0  -3  21  566.97   80.79   1-0.19173 0.16711 0.83864 0.95278 0.50981-0.25351
   0  -3  21  323.69   43.88   1-0.80157-0.43975 0.57030 0.68278 0.17953-0.58345
   0  -3 -21  474.98   58.11   1-0.71773-0.32413-0.67355-0.75074-0.17657 0.57560
   0  -3 -21  523.21   77.10   1 0.17803 0.57507-0.73361-0.81280-0.65582 0.09296
   0   3 -21  440.57   74.08   1 0.14964-0.21209-0.83533-0.94902-0.52897 0.23315
   0   3  22  257.20   65.70   1-0.16227-0.56222 0.73309 0.81780 0.66048-0.12287
   0  -3  22  278.71   59.72   1-0.18884 0.16903 0.82851 0.94729 0.52715-0.27214
   0  -3  22  239.94   55.17   1-0.80316-0.44219 0.55806 0.67512 0.20851-0.59048
   0  -3 -22  345.21   59.96   1-0.72906-0.33480-0.65453-0.73621-0.20009 0.58813
   0  -3 -22  303.86   73.58   1 0.18036 0.57823-0.72344-0.80724-0.66640 0.11836
   0   3 -22  216.51   68.28   1 0.15275-0.20813-0.82591-0.94416-0.54271 0.25539
   0   3  23   58.29   59.20   1-0.16005-0.56093 0.72492 0.81427 0.66997-0.14934
   0  -3  23  100.00   56.28   1-0.18583 0.17105 0.81795 0.94136 0.54443-0.29082
   0  -3  23  306.86   60.06   1-0.80395-0.44383 0.54552 0.66715 0.23675-0.59825
   0  -3 -23  228.00   60.89   1-0.73957-0.34465-0.63495-0.72111-0.22327 0.60100
   0   3 -23  325.82   67.49   1 0.15590-0.20413-0.81598-0.93880-0.55664 0.27742
   0  -4   0    2.00   53.46   1-0.28979 0.21654 0.58886 0.60910-0.75448-0.76295
   0  -4   0  -34.34   58.77   1-0.30071 0.20455 0.94025 0.96311-0.15968-0.17484
   0  -4   0   36.29   52.55   1-0.20494 0.30127-0.87927-0.85434 0.42997 0.42348
   0  -4   1  799.15   82.96   1-0.34797 0.15757 0.61460 0.63960-0.70793-0.75238
   0  -4  -1  379.12   81.23   1-0.22834 0.27878 0.55871 0.57419-0.79730-0.76978
   0  -4  -1  415.53  117.08   1-0.28255 0.22399 0.94953 0.96773-0.13617-0.11537
   0  -4   1  340.44  109.11   1-0.32537 0.17860 0.92589 0.95341-0.19199-0.24311
   0  -4  -1  530.48   99.61   1-0.24263 0.26426-0.88410-0.86384 0.39934 0.42887
   0  -4   1  595.23  107.82   1-0.16563 0.33989-0.87210-0.84250 0.46043 0.41792
   0   4  -1  699.77   70.63   1 0.21264-0.29261-0.53428-0.56228-0.81812-0.77344
   0  -4   2   12.07   56.33   1-0.40261 0.10204 0.63602 0.66591-0.65830-0.73901
   0  -4  -2   29.62   65.35   1-0.16469 0.34323 0.52452 0.53524-0.83531-0.77181
   0  -4   2    4.61   54.10   1-0.35867 0.14401 0.90304 0.93523-0.23635-0.32342
   0  -4  -2   55.03   49.58   1-0.27863 0.22895-0.88678-0.87119 0.36873 0.43428
   0  -4   2   58.15   53.87   1-0.12484 0.37998-0.86245-0.82819 0.49048 0.41196
   0   4  -2   28.83   35.40   1 0.18994-0.31448-0.67770-0.71030-0.71038-0.62973
   0  -4   3    2.40   18.99   1-0.10426 0.39774 0.51446 0.55137 0.85114 0.73333
   0  -4   3  -27.10   55.67   1-0.45221 0.05163 0.65285 0.68746-0.60768-0.72437
   0  -4  -3  -19.16   66.21   1-0.10016 0.40855 0.48696 0.49293-0.86765-0.76818
   0  -4   3   17.87   52.40   1-0.40179 0.09976 0.86684 0.90308-0.29518-0.41771
   0  -4  -3   -3.73   55.21   1-0.31292 0.19536-0.88748-0.87656 0.33829 0.43985
   0  -4   3  -43.94   53.61   1-0.08280 0.42133-0.85022-0.81128 0.51986 0.40532
   0  -4   3   58.47   69.69   1-0.47466 0.02686 0.58281 0.62300-0.65956-0.78175
   0   4  -3   14.96   32.86   1 0.17424-0.32927-0.74949-0.78693-0.63866-0.52183
   0  -4   4 3089.69  171.65   1 0.03175 0.53401-0.02856 0.01350 0.99908 0.84536
   0   4   4 2211.75  155.39   1 0.00866-0.50078 0.06601 0.06055 0.99778 0.86345
   0  -4   4 3352.20  180.78   1-0.19488 0.30705 0.84955 0.89060 0.49018 0.33548
   0  -4   4 3293.59  183.71   1-0.49718 0.00585 0.66565 0.70498-0.55651-0.70919
   0  -4  -4 2214.66  140.56   1-0.34751 0.16139-0.88626-0.88136 0.30622 0.44401
   0  -4   4 1743.31  166.77   1-0.53600-0.03574 0.50765 0.55258-0.67452-0.83269
   0   4  -4 2922.97  153.23   1 0.16327-0.33940-0.79118-0.83319-0.58938-0.43657
   0  -4   5  122.05   44.75   1 0.09807 0.59942-0.30598-0.25935 0.94697 0.75725
   0   4   5  107.31   42.38   1-0.03899-0.54935 0.25828 0.25740 0.96528 0.79495
   0  -4   5  111.21   47.62   1-0.20287 0.29808 0.87680 0.92248 0.43595 0.24529
   0  -4   5  112.05   57.05   1-0.53759-0.03536 0.67483 0.71889-0.50556-0.69422
   0  -4   5   34.89   55.37   1-0.55009-0.05106 0.65706 0.70238-0.51542-0.70996
   0  -4  -5   63.02   56.54   1-0.37820 0.13136-0.88344-0.88311 0.27656 0.45038
   0   4  -5   59.81   75.82   1 0.04810-0.45126 0.91948 0.87042-0.39017-0.19677
   0   4  -5  137.39   48.61   1 0.15557-0.34625-0.81706-0.86364-0.55515-0.36637
   0  -4   6  141.70   43.51   1 0.13714 0.63753-0.47419-0.42317 0.86967 0.64379
   0   4   6  109.30   42.51   1-0.07115-0.58241 0.38564 0.38934 0.91990 0.71358
   0  -4   6  131.04   57.04   1-0.20596 0.29401 0.88714 0.93745 0.41297 0.18634
   0  -4   6  115.58   42.08   1-0.57365-0.07224 0.68083 0.72961-0.45538-0.68003
   0  -4  -6   94.87   43.90   1-0.40731 0.10291-0.87916-0.88340 0.24730 0.45716
   0   4  -6   77.70   77.40   1 0.01678-0.48138 0.91110 0.85730-0.41182-0.18244
   0   4  -6   99.74   45.87   1 0.15020-0.35077-0.83367-0.88482-0.53142-0.30667
   0  -4   7  392.35   79.52   1 0.16140 0.66087-0.58104-0.52548 0.79771 0.53582
   0   4   7  368.09   67.28   1-0.09236-0.60474 0.46845 0.47784 0.87864 0.63714
   0  -4   7  527.04   91.58   1-0.20712 0.29187 0.89100 0.94594 0.40399 0.14140
   0  -4   7  460.57   79.49   1-0.60569-0.10509 0.68409 0.73759-0.40638-0.66701
   0  -4  -7  477.90   83.96   1-0.43491 0.07597-0.87356-0.88237 0.21848 0.46437
   0   4  -7  283.25   93.52   1-0.01449-0.51146 0.90137 0.84283-0.43279-0.16744
   0   4  -7  447.15   75.47   1 0.14653-0.35359-0.84438-0.90009-0.51530-0.25457
   0  -4   8    6.17   44.87   1 0.17719 0.67574-0.65198-0.59189 0.73723 0.43935
   0   4   8   -3.28   35.96   1-0.10829-0.62160 0.52999 0.54401 0.84105 0.56360
   0  -4   8  -23.70   44.72   1-0.20728 0.29073 0.89154 0.95111 0.40271 0.10416
   0  -4   8  -43.65   51.25   1-0.63404-0.13425 0.68501 0.74323-0.35881-0.65542
   0  -4  -8    4.40   55.78   1-0.46108 0.05046-0.86675-0.88013 0.19011 0.47203
   0   4  -8   87.53   76.69   1-0.04544-0.54121 0.89038 0.82710-0.45292-0.15159
   0   4  -8   11.18   46.10   1 0.14415-0.35512-0.85107-0.91134-0.50486-0.20816
   0  -4   9   26.60   56.55   1 0.18782 0.68546-0.70061-0.63597 0.68837 0.35449
   0   4   9   16.30   41.30   1-0.11982-0.63406 0.57413 0.59279 0.80994 0.49654
   0  -4   9   65.05   52.72   1-0.20684 0.29019 0.89007 0.95427 0.40617 0.07167
   0  -4   9   32.20   50.88   1-0.65893-0.15995 0.68395 0.74662-0.31307-0.64572
   0  -4  -9   17.78   57.63   1-0.48588 0.02632-0.85884-0.87679 0.16219 0.48014
   0   4  -9   -4.37   76.36   1-0.07573-0.57030 0.87832 0.81030-0.47201-0.13470
   0   4  -9   57.86   48.87   1 0.14276-0.35566-0.85489-0.91973-0.49876-0.16608
   0   4  10   42.53   47.57   1-0.12826-0.64344 0.60622 0.62951 0.78488 0.43552
   0  -4  10  158.67   55.55   1-0.20598 0.29007 0.88723 0.95606 0.41277 0.04230
   0  -4  10  142.95   52.50   1-0.68094-0.18278 0.68123 0.74852-0.26875-0.63741
   0  -4 -10  169.14   56.37   1-0.50940 0.00346-0.84991-0.87243 0.13473 0.48871
   0   4 -10  131.08   72.45   1-0.10501-0.59838 0.86543 0.79267-0.48989-0.11660
   0   4  11   24.67   43.35   1-0.13448-0.65059 0.62969 0.65763 0.76511 0.37979
   0  -4  11  -19.47   45.34   1-0.20482 0.29026 0.88336 0.95682 0.42156 0.01513
   0  -4  11    3.52   36.27   1-0.70032-0.20296 0.67709 0.74901-0.22604-0.63069
   0  -4 -11   -1.31   40.22   1-0.53170-0.01817-0.84005-0.86714 0.10771 0.49772
   0   4 -11  -61.38   74.15   1-0.13287-0.62505 0.85202 0.77452-0.50636-0.09709
   0  -4 -11    4.25   31.76   1 0.22192 0.73716-0.45051-0.47778-0.86474-0.47780
   0   4 -11  -25.64   35.00   1 0.14215-0.35458-0.85657-0.93054-0.49606-0.09144
   0   4  12  158.54   51.65   1-0.13903-0.65608 0.64683 0.67940 0.74985 0.32858
   0  -4  12  149.55   56.92   1-0.20342 0.29068 0.87866 0.95676 0.43193-0.01046
   0  -4  12  240.26   51.50   1-0.71733-0.22078 0.67175 0.74830-0.18488-0.62553
   0  -4 -12  195.51   43.94   1-0.55285-0.03867-0.82931-0.86098 0.08112 0.50716
   0   4 -12   36.55   77.13   1-0.15890-0.64987 0.83846 0.75622-0.52127-0.07602
   0  -4 -12  116.27   38.71   1 0.21476 0.73084-0.51701-0.54890-0.82859-0.40568
   0   4 -12  187.52   50.40   1 0.14264-0.35323-0.85521-0.93375-0.49824-0.05765
   0   4  13   22.94   50.06   1-0.14232-0.66030 0.65915 0.69636 0.73841 0.28119
   0  -4  13  -31.84   55.24   1-0.20182 0.29131 0.87326 0.95599 0.44348-0.03487
   0  -4  13  -42.15   32.37   1-0.73223-0.23650 0.66538 0.74656-0.14521-0.62185
   0  -4 -13   32.52   38.42   1-0.57291-0.05807-0.81776-0.85400 0.05494 0.51701
   0   4 -13   93.30   67.81   1-0.18267-0.67244 0.82520 0.73822-0.53447-0.05324
   0  -4 -13   17.51   49.04   1 0.20941 0.72631-0.55889-0.59538-0.80236-0.34348
   0   4 -13 -115.12   52.02   1 0.14355-0.35148-0.85274-0.93584-0.50221-0.02565
   0   4  14  226.91   57.38   1-0.14462-0.66354 0.66775 0.70959 0.73019 0.23701
   0  -4  14  223.03   60.91   1-0.20004 0.29211 0.86724 0.95460 0.45592-0.05838
   0  -4  14  244.38   54.17   1-0.74526-0.25033 0.65814 0.74394-0.10693-0.61957
   0  -4 -14  197.35   46.71   1-0.59194-0.07643-0.80545-0.84625 0.02916 0.52726
   0   4 -14  246.63   58.33   1 0.14479-0.34939-0.84929-0.93696-0.50766 0.00487
   0   4  15  -32.24   51.14   1-0.14613-0.66598 0.67338 0.71986 0.72470 0.19557
   0  -4  15   71.75   40.50   1-0.19811 0.29306 0.86064 0.95263 0.46907-0.08119
   0  -4  15  -20.14   41.17   1-0.75659-0.26248 0.65012 0.74055-0.06996-0.61860
   0  -4 -15  -26.21   48.91   1-0.60957-0.09337-0.79271-0.83736 0.00435 0.53861
   0   4 -15  -19.01   44.60   1 0.14632-0.34702-0.84500-0.93723-0.51435 0.03415
   0   4  16   -3.94   47.30   1-0.14699-0.66778 0.67660 0.72772 0.72152 0.15643
   0  -4  16    3.83   50.87   1-0.19603 0.29416 0.85351 0.95013 0.48278-0.10345
   0  -4  16  -84.19   31.93   1-0.76641-0.27310 0.64143 0.73649-0.03421-0.61885
   0  -4 -16   52.76   53.64   1-0.62666-0.10980-0.77901-0.82814-0.02065 0.54966
   0   4 -16   -9.86   36.76   1 0.14808-0.34441-0.83994-0.93673-0.52208 0.06240
   0   4  17  661.50   63.66   1-0.14732-0.66904 0.67782 0.73358 0.72030 0.11926
   0  -4  17  808.88   85.54   1-0.19381 0.29540 0.84587 0.94712 0.49692-0.12527
   0  -4  17  590.68   52.61   1-0.77484-0.28234 0.63215 0.73183 0.00040-0.62023
   0  -4 -17  832.27   90.13   1-0.64286-0.12534-0.76463-0.81824-0.04532 0.56103
   0   4 -17  609.30   71.60   1 0.15003-0.34161-0.83417-0.93554-0.53069 0.08976
   0   4  18   -4.72   38.29   1-0.14719-0.66985 0.67735 0.73774 0.72078 0.08378
   0  -4  18  -90.03   49.38   1-0.19147 0.29677 0.83772 0.94360 0.51142-0.14674
   0  -4  18   30.48   33.27   1-0.78202-0.29033 0.62232 0.72664 0.03397-0.62265
   0  -4 -18  -64.55   51.86   1-0.65820-0.14002-0.74960-0.80769-0.06967 0.57273
   0   4 -18  -79.77   36.98   1 0.15215-0.33864-0.82775-0.93369-0.54005 0.11637
   0   4  19   71.13   51.74   1-0.14667-0.67027 0.67541 0.74044 0.72270 0.04975
   0  -4  19  -27.52   52.87   1-0.18900 0.29826 0.82908 0.93959 0.52621-0.16791
   0  -4  19  -27.82   32.18   1-0.78815-0.29808 0.61179 0.72057 0.06723-0.62603
   0  -4 -19  -73.20   43.58   1-0.67272-0.15387-0.73393-0.79650-0.09373 0.58472
   0   4 -19   54.11   51.08   1 0.15442-0.33553-0.82071-0.93121-0.55006 0.14234
   0   4  20   62.01   57.86   1-0.14580-0.67034 0.67218 0.74185 0.72588 0.01697
   0  -4  20   11.45   57.93   1-0.18640 0.29988 0.81994 0.93509 0.54123-0.18885
   0  -4  20   77.72   36.36   1-0.79308-0.30387 0.60101 0.71437 0.09893-0.63033
   0  -4 -20  -22.70   35.53   1-0.68643-0.16693-0.71762-0.78468-0.11751 0.59699
   0   4 -20  -66.94   54.97   1 0.15681-0.33229-0.81307-0.92813-0.56063 0.16774
   0   4  21  243.63   62.18   1-0.14463-0.67010 0.66781 0.74211 0.73014-0.01471
   0  -4  21  358.38   73.99   1-0.18367 0.30163 0.81032 0.93010 0.55645-0.20960
   0  -4  21  356.11   55.82   1-0.79703-0.30866 0.58981 0.70775 0.12981-0.63546
   0  -4 -21  394.61   58.84   1-0.69937-0.17920-0.70069-0.77224-0.14102 0.60953
   0   4 -21  390.04   71.94   1 0.15930-0.32895-0.80485-0.92448-0.57169 0.19266
   0  -5   0 1231.09  149.84   1-0.35346 0.27945 0.61688 0.64218-0.70321-0.71379
   0  -5   0  614.15   89.50   1-0.26871 0.36405-0.88624-0.85507 0.37730 0.36919
   0  -5   1   76.07   59.53   1-0.39806 0.23398 0.63434 0.66462-0.66268-0.70959
   0  -5  -1  152.11   53.98   1-0.30734 0.32637 0.59693 0.61747-0.74108-0.71568
   0  -5  -1  186.14   59.11   1-0.29633 0.33712-0.88738-0.86088 0.35318 0.38108
   0  -5   1  157.70   50.01   1-0.24047 0.39159-0.88388-0.84805 0.40114 0.35701
   0  -5   2  111.54   63.78   1-0.43957 0.19165 0.64881 0.68382-0.62113-0.70402
   0  -5  -2  127.47   77.03   1-0.25961 0.37489 0.57442 0.59020-0.77630-0.71491
   0  -5  -2   84.61   58.80   1-0.32590 0.30825-0.88726-0.86742 0.32642 0.39057
   0  -5   2   41.91   55.04   1-0.21171 0.41967-0.88028-0.83978 0.42457 0.34443
   0  -5   3 1049.52  103.43   1-0.47839 0.15202 0.66061 0.70033-0.57855-0.69743
   0  -5  -3 1537.90  169.31   1-0.21085 0.42444 0.54961 0.56063-0.80836-0.71100
   0  -5  -3 1511.94  138.01   1-0.35186 0.28295-0.88596-0.87069 0.30208 0.40227
   0  -5   3 1568.60  148.04   1-0.18253 0.44815-0.87544-0.83027 0.44751 0.33135
   0   5  -3 1390.31  111.27   1 0.21156-0.41854-0.54268-0.58574-0.81285-0.69406
   0  -5   4 2591.64  183.11   1-0.51440 0.11520 0.66985 0.71430-0.53542-0.69028
   0  -5  -4 1760.53  165.72   1-0.16176 0.47432 0.52288 0.52914-0.83691-0.70357
   0  -5  -4 2660.13  181.73   1-0.37707 0.25840-0.88357-0.87288 0.27767 0.41388
   0  -5   4 2206.56  185.02   1-0.15308 0.47692-0.86937-0.81953 0.46984 0.31766
   0   5  -4 1840.97  137.22   1 0.19858-0.43069-0.63010-0.67776-0.75068-0.59592
   0  -5   5  141.77   58.80   1-0.54757 0.08122 0.67671 0.72588-0.49215-0.68300
   0  -5  -5  144.38   81.50   1-0.11303 0.52385 0.49468 0.49619-0.86169-0.69236
   0  -5  -5  180.31   61.81   1-0.40150 0.23462-0.88015-0.87402 0.25323 0.42547
   0  -5   5   50.88   62.70   1-0.12351 0.50579-0.86210-0.80760 0.49144 0.30324
   0   5  -5  155.38   37.54   1 0.18858-0.43986-0.68457-0.73685-0.70411-0.51339
   0   5   6  900.00  105.42   1 0.03230-0.60549-0.03082-0.03322 0.99900 0.79515
   0  -5   6 1458.53  118.96   1-0.57795 0.05003 0.68139 0.73528-0.44908-0.67591
   0  -5  -6 1074.27  138.19   1-0.06536 0.57231 0.46554 0.46230-0.88260-0.67730
   0  -5  -6 1600.59  122.27   1-0.42515 0.21164-0.87572-0.87417 0.22880 0.43707
   0  -5   6  951.26  134.67   1-0.09403 0.53458-0.85371-0.79454 0.51217 0.28795
   0   5  -6 1145.14   98.20   1 0.18096-0.44665-0.72077-0.77765-0.66912-0.44243
   0   5   7  384.83   70.33   1-0.00751-0.64613 0.13174 0.13408 0.99125 0.75135
   0  -5   7  742.09  102.90   1-0.60564 0.02152 0.68409 0.74270-0.40646-0.66927
   0  -5  -7  973.58   86.50   1-0.44801 0.18944-0.87034-0.87336 0.20441 0.44872
   0  -5   7  464.21   99.95   1-0.06483 0.56308-0.84430-0.78045 0.53193 0.27169
   0   5  -7  571.05   82.08   1 0.17518-0.45160-0.74566-0.80714-0.64288-0.38022
   0   5   8  168.17   44.91   1-0.03589-0.67542 0.24591 0.25284 0.96862 0.69273
   0  -5   8  282.96   60.37   1-0.63079-0.00443 0.68501 0.74834-0.36449-0.66329
   0  -5  -8  218.78   55.14   1-0.47007 0.16803-0.86405-0.87164 0.18010 0.46044
   0   5  -8  203.57   49.46   1 0.17082-0.45496-0.76314-0.82935-0.62324-0.32431
   0   5   9   81.15   41.47   1-0.05684-0.69726 0.32920 0.34071 0.94254 0.63065
   0  -5   9  244.13   48.74   1-0.65349-0.02795 0.68435 0.75227-0.32342-0.65825
   0  -5  -9  172.03   54.91   1-0.49136 0.14741-0.85689-0.86904 0.15589 0.47225
   0   5  -9  144.25   45.02   1 0.16765-0.45729-0.77524-0.84602-0.60900-0.27409
   0   5  10    1.01   37.10   1-0.07259-0.71392 0.39128 0.40738 0.91740 0.56951
   0  -5  10   75.28   53.23   1-0.67398-0.04925 0.68229 0.75484-0.28321-0.65404
   0  -5 -10   88.82   42.83   1-0.51187 0.12755-0.84889-0.86561 0.13178 0.48418
   0   5 -10   36.55   50.22   1 0.16542-0.45867-0.78348-0.85882-0.59899-0.22811
   0   5  11   53.65   38.91   1-0.08359-0.72616 0.43432 0.45648 0.89687 0.51410
   0  -5  11  -14.56   36.67   1-0.69242-0.06850 0.67900 0.75618-0.24394-0.65076
   0  -5 -11   44.42   40.39   1-0.53162 0.10846-0.84008-0.86138 0.10780 0.49623
   0   5 -11    9.66   35.52   1 0.16395-0.45930-0.78877-0.86868-0.59241-0.18556
   0   5  12  210.73   49.49   1-0.09287-0.73637 0.47042 0.49722 0.87754 0.45881
   0  -5  12  407.70   63.34   1-0.70896-0.08585 0.67460 0.75641-0.20561-0.64843
   0  -5 -12  339.21   59.77   1-0.55063 0.09011-0.83051-0.85638 0.08396 0.50841
   0   5 -12  266.93   59.83   1 0.16310-0.45929-0.79175-0.87623-0.58865-0.14583
   0   5  13  152.57   47.71   1-0.10002-0.74446 0.49809 0.52953 0.86133 0.40665
   0  -5  13   94.32   46.86   1-0.72376-0.10146 0.66922 0.75565-0.16824-0.64705
   0  -5 -13  237.18   58.28   1-0.56891 0.07250-0.82018-0.85062 0.06025 0.52074
   0   5 -13  220.03   52.73   1 0.16279-0.45876-0.79287-0.88191-0.58723-0.10843
   0   5  14  -66.09   37.04   1-0.10550-0.75088 0.51926 0.55534 0.84807 0.35744
   0  -5  14   18.94   34.09   1-0.73695-0.11546 0.66297 0.75402-0.13179-0.64661
   0  -5 -14  -43.15   54.63   1-0.58646 0.05560-0.80914-0.84415 0.03668 0.53320
   0   5 -14   50.42   52.09   1 0.16291-0.45779-0.79245-0.88605-0.58777-0.07300
   0  -5  15  917.89   84.66   1-0.74866-0.12798 0.65592 0.75161-0.09625-0.64706
   0  -5 -15  615.84   76.57   1-0.60300 0.03976-0.79762-0.83661 0.01370 0.54635
   0   5 -15  750.00   89.85   1 0.16340-0.45645-0.79071-0.88888-0.58997-0.03923
   0  -5  16 1422.27  124.15   1-0.75900-0.13913 0.64816 0.74848-0.06158-0.64839
   0  -5 -16 1163.58  118.41   1-0.61914 0.02429-0.78522-0.82869-0.00952 0.55916
   0   5 -16 1167.79  115.93   1 0.16421-0.45479-0.78783-0.89056-0.59359-0.00687
   0  -5  17   26.35   41.17   1-0.76806-0.14901 0.63976 0.74470-0.02773-0.65054
   0  -5 -17  109.08   56.06   1-0.63460 0.00949-0.77215-0.82010-0.03261 0.57212
   0   5 -17  -17.23   53.83   1 0.16529-0.45287-0.78394-0.89124-0.59842 0.02426
   0  -5  18  866.27  107.89   1-0.77595-0.15770 0.63076 0.74033 0.00532-0.65347
   0  -5 -18  531.80   88.45   1-0.64939-0.00464-0.75841-0.81085-0.05556 0.58522
   0   5 -18  748.38  108.79   1 0.16660-0.45071-0.77914-0.89101-0.60429 0.05436
   0  -6   0  250.14   67.66   1-0.41745 0.34196 0.64133 0.67200-0.64375-0.65685
   0  -6   0  147.84   69.49   1-0.33598 0.42342-0.88689-0.85212 0.31706 0.30757
   0  -6   1   48.11   69.99   1-0.45154 0.30707 0.65264 0.68803-0.60841-0.65750
   0  -6  -1   30.20   65.49   1-0.38195 0.37828 0.62825 0.65420-0.67779-0.65491
   0  -6  -1  143.34   49.38   1-0.35630 0.40376-0.88562-0.85542 0.29784 0.32438
   0  -6   1   70.53   60.02   1-0.31220 0.44642-0.88749-0.84542 0.33894 0.29319
   0  -6   2   19.16   64.60   1-0.48401 0.27378 0.66217 0.70228-0.57206-0.65714
   0  -6  -2  -32.66   63.85   1-0.34458 0.41651 0.61318 0.63402-0.71082-0.65155
   0  -6  -2   28.31   57.49   1-0.37648 0.38424-0.88364-0.85801 0.27825 0.34082
   0  -6   2  -10.43   56.11   1-0.29155 0.46638-0.88726-0.84053 0.35742 0.27565
   0  -6   3  144.79   72.38   1-0.51474 0.24224 0.66993 0.71477-0.53499-0.65606
   0  -6  -3  174.11   67.09   1-0.30698 0.45490 0.59676 0.61285-0.74136-0.64612
   0  -6  -3   98.48   45.79   1-0.39645 0.36493-0.88095-0.85989 0.25835 0.35695
   0  -6   3  226.05   66.77   1-0.27097 0.48627-0.88638-0.83497 0.37537 0.25758
   0  -6   4  231.68   51.21   1-0.54364 0.21253 0.67599 0.72555-0.49747-0.65452
   0  -6  -4  173.65   68.45   1-0.26886 0.49381 0.57892 0.59025-0.76977-0.63855
   0  -6  -4  368.87   63.80   1-0.41618 0.34586-0.87753-0.86104 0.23816 0.37279
   0  -6   4  220.81   67.38   1-0.25056 0.50598-0.88486-0.82879 0.39271 0.23891
   0  -6   5  542.35   71.83   1-0.57067 0.18469 0.68042 0.73470-0.45972-0.65276
   0  -6  -5  484.45   99.30   1-0.23059 0.53287 0.55987 0.56643-0.79584-0.62864
   0  -6  -5  503.30   80.94   1-0.43561 0.32709-0.87340-0.86148 0.21774 0.38840
   0  -6   5  477.13   75.93   1-0.23045 0.52540-0.88276-0.82202 0.40940 0.21957
   0  -6   6  -37.72   48.87   1-0.59583 0.15871 0.68332 0.74232-0.42195-0.65097
   0  -6  -6   25.65   82.49   1-0.19256 0.57169 0.53985 0.54166-0.81943-0.61624
   0  -6  -6   81.49   44.99   1-0.45471 0.30865-0.86855-0.86120 0.19711 0.40380
   0  -6   6   21.76   56.29   1-0.21075 0.54442-0.88014-0.81474 0.42534 0.19950
   0  -6   7  249.75   45.39   1-0.61916 0.13458 0.68478 0.74850-0.38432-0.64932
   0  -6  -7  244.05   86.17   1-0.15516 0.60988 0.51916 0.51621-0.84047-0.60130
   0  -6  -7  312.33   65.39   1-0.47344 0.29057-0.86299-0.86021 0.17632 0.41904
   0  -6   7  244.81   85.88   1-0.19159 0.56288-0.87707-0.80700 0.44048 0.17862
   0  -6   8 1029.51  116.25   1-0.64076 0.11214 0.68491 0.75346-0.34685-0.64785
   0  -6  -8  639.58   99.62   1-0.11877 0.64706 0.49809 0.49039-0.85895-0.58380
   0  -6  -8  914.39  104.84   1-0.49180 0.27288-0.85673-0.85852 0.15538 0.43413
   0  -6   9  179.00   56.87   1-0.66053 0.09156 0.68382 0.75699-0.30997-0.64697
   0  -6  -9   83.32   82.02   1-0.08371 0.68291 0.47694 0.46448-0.87493-0.56380
   0  -6  -9   45.28   42.45   1-0.50974 0.25559-0.84977-0.85613 0.13432 0.44911
   0  -6  10  420.81   54.76   1-0.67866 0.07262 0.68160 0.75940-0.27355-0.64654
   0  -6 -10  379.76   88.12   1-0.05027 0.71714 0.45601 0.43879-0.88855-0.54143
   0  -6 -10  665.28  104.14   1-0.52726 0.23873-0.84213-0.85306 0.11317 0.46399
   0  -6  11  410.91   65.62   1-0.69523 0.05524 0.67835 0.76079-0.23764-0.64664
   0  -6 -11  220.90   61.75   1-0.54434 0.22232-0.83380-0.84931 0.09194 0.47879
   0  -6  12   39.74   51.83   1-0.71033 0.03934 0.67417 0.76122-0.20229-0.64728
   0  -6 -12   23.27   49.13   1-0.56096 0.20635-0.82481-0.84489 0.07065 0.49353
   0  -6  13   33.26   47.82   1-0.72403 0.02482 0.66911 0.76079-0.16752-0.64851
   0  -6 -13   25.70   52.88   1-0.57712 0.19085-0.81516-0.83980 0.04932 0.50823
   0  -6  14  -21.64   34.38   1-0.73642 0.01163 0.66325 0.75956-0.13333-0.65032
   0  -6 -14   40.25   43.61   1-0.59281 0.17582-0.80485-0.83406 0.02795 0.52289
   0  -7   0   63.33   96.52   1-0.48050 0.40549 0.66120 0.69698-0.57613-0.59142
   0  -7   1  -61.37   63.41   1-0.50711 0.37806 0.66812 0.70863-0.54445-0.59573
   0  -7  -1  110.23   66.80   1-0.45290 0.43390 0.65306 0.68413-0.60694-0.58625
   0  -7  -1   -3.96   51.25   1-0.41548 0.47114-0.87766-0.84167 0.23888 0.26383
   0  -7   1   25.26   55.28   1-0.38574 0.49956-0.88249-0.83735 0.26908 0.22198
   0  -7   2    8.55   46.36   1-0.53263 0.35173 0.67383 0.71906-0.51209-0.59935
   0  -7  -2  191.63   85.50   1-0.42445 0.46316 0.64376 0.67010-0.63671-0.58003
   0  -7  -2  191.42   54.26   1-0.43065 0.45664-0.87453-0.84310 0.22300 0.28399
   0  -7   2  181.09   55.70   1-0.37132 0.51333-0.88422-0.83451 0.28331 0.20018
   0  -7   3   89.06   68.57   1-0.55697 0.32658 0.67834 0.72828-0.47919-0.60244
   0  -7  -3  -74.11   56.98   1-0.39533 0.49309 0.63333 0.65495-0.66527-0.57261
   0  -7  -3   73.27   57.93   1-0.44592 0.44203-0.87088-0.84402 0.20667 0.30369
   0  -7   4   19.65   54.31   1-0.58008 0.30266 0.68165 0.73632-0.44592-0.60515
   0  -7   5  138.07   54.33   1-0.60191 0.28002 0.68382 0.74321-0.41241-0.60763
   0  -7  -5  110.67   47.99   1-0.47656 0.41270-0.86198-0.84426 0.17280 0.34188
   0  -7   6   51.51   56.06   1-0.62245 0.25867 0.68488 0.74899-0.37879-0.60999
   0  -7  -6   40.24   56.95   1-0.49184 0.39808-0.85671-0.84356 0.15533 0.36044
   0  -7   7   31.39   58.14   1-0.64188 0.23839 0.68488 0.75406-0.34483-0.61201
   0  -7  -7    9.17   57.21   1-0.50703 0.38355-0.85088-0.84230 0.13754 0.37868
  -1   0  25   50.94   62.43   1-0.17595-0.20176 0.78276 0.93647 0.59692-0.28688
   1   0 -25  -46.94   41.99   1 0.16453 0.18724-0.78669-0.93879-0.59500 0.28913
  -1   0  24   57.40   62.75   1-0.17886-0.20369 0.79319 0.94227 0.58210-0.26573
   1   0 -24  -35.52   37.85   1 0.16121 0.18307-0.79834-0.94587-0.58022 0.26794
  -1   0  23  142.16   64.97   1-0.18166-0.20551 0.80316 0.94761 0.56738-0.24450
   1   0 -23  160.69   60.17   1 0.15791 0.17892-0.80947-0.95244-0.56552 0.24666
  -1   0  22  -10.65   59.54   1-0.18434-0.20721 0.81268 0.95250 0.55277-0.22314
   1   0 -22   32.78   43.25   1 0.15462 0.17478-0.82008-0.95849-0.55095 0.22526
  -1   0  21  916.53  101.95   1-0.18691-0.20880 0.82175 0.95694 0.53831-0.20164
   1   0 -21  891.58   92.54   1 0.15135 0.17067-0.83019-0.96403-0.53652 0.20372
  -1   0  20  -21.18   62.68   1-0.18937-0.21028 0.83037 0.96093 0.52403-0.17995
   1   0 -20  -65.14   40.92   1 0.14812 0.16659-0.83981-0.96908-0.52227 0.18199
  -1   0  19   97.15   60.31   1-0.19171-0.21164 0.83855 0.96448 0.50997-0.15805
   1   0 -19   94.88   44.07   1 0.14493 0.16255-0.84892-0.97363-0.50825 0.16004
  -1   0  18   43.76   53.68   1-0.19393-0.21289 0.84628 0.96757 0.49618-0.13589
  -1   0  18   14.56   50.29   1-0.78688-0.80352 0.44018 0.56055 0.43248-0.20033
   1   0 -18  -26.58   40.73   1 0.14179 0.15856-0.85753-0.97768-0.49449 0.13783
  -1   0  17 1966.34  102.95   1-0.19604-0.21402 0.85355 0.97022 0.48270-0.11340
  -1   0  17 2032.19  111.05   1-0.78964-0.80543 0.44924 0.56503 0.41789-0.17891
   1   0 -17 2143.17  111.75   1 0.13871 0.15464-0.86564-0.98121-0.48105 0.11529
  -1   0  16    9.25   40.50   1-0.19802-0.21503 0.86036 0.97240 0.46962-0.09051
  -1   0  16   11.56   49.47   1-0.79210-0.80704 0.45795 0.56916 0.40354-0.15726
   1   0 -16  -31.66   35.44   1 0.13573 0.15081-0.87322-0.98423-0.46802 0.09235
  -1   0  15 9804.81  363.54   1-0.19988-0.21591 0.86669 0.97410 0.45703-0.06715
  -1   0  1510364.07  367.12   1-0.79427-0.80836 0.46628 0.57292 0.38949-0.13530
   1   0 -1510770.26  213.77   1 0.13284 0.14708-0.88027-0.98672-0.45548 0.06892
  -1   0  14  -20.29   59.09   1-0.20160-0.21664 0.87252 0.97529 0.44504-0.04318
  -1   0  14  -15.78   44.08   1-0.79616-0.80940 0.47421 0.57628 0.37581-0.11297
   1   0 -14   99.81   52.27   1 0.13010 0.14348-0.88675-0.98863-0.44354 0.04488
  -1   0  13  114.05   57.89   1-0.20316-0.21723 0.87780 0.97594 0.43380-0.01845
  -1   0  13  170.27   46.53   1-0.79778-0.81018 0.48171 0.57920 0.36260-0.09018
   1   0 -13  140.43   76.91   1-0.18702-0.16900 0.98222 0.88379-0.01580 0.43628
   1   0 -13  170.94   53.19   1 0.12752 0.14006-0.89262-0.98993-0.43238 0.02007
  -1   0  12  -70.77   38.60   1-0.20456-0.21765 0.88248 0.97599 0.42352 0.00721
  -1   0  12  -12.69   41.27   1-0.79916-0.81070 0.48872 0.58163 0.34998-0.06679
   1   0 -12  -61.67   84.26   1-0.16605-0.14932 0.98606 0.89229 0.00990 0.42603
  -1   0  12    2.62   33.60   1-0.57622-0.58568-0.81572-0.72291 0.05053-0.36655
   1   0 -12    3.00   36.80   1 0.12516 0.13685-0.89782-0.99057-0.42218-0.00569
  -1   0  11 7309.72  237.31   1-0.20576-0.21788 0.88649 0.97537 0.41446 0.03412
  -1   0  11 5987.67  175.26   1-0.80028-0.81098 0.49518 0.58351 0.33813-0.04264
   1   0 -11 5892.38  361.24   1-0.14392-0.12848 0.98890 0.89979 0.03678 0.41696
  -1   0  11 7651.30  213.68   1-0.59268-0.60148-0.80494-0.71670 0.02814-0.35291
   1   0 -11 7665.69  219.37   1 0.12309 0.13393-0.90227-0.99045-0.41322-0.03271
  -1   0  10   10.13   43.93   1-0.20673-0.21787 0.88971 0.97396 0.40702 0.06264
  -1   0  10    9.36   52.10   1-0.80118-0.81103 0.50098 0.58473 0.32728-0.01748
   1   0 -10  -47.85   40.38   1-0.77321-0.76380 0.63410 0.54986-0.00664 0.33800
   1   0 -10   49.76   88.20   1-0.12030-0.10615 0.99059 0.90614 0.06520 0.40942
  -1   0  10  -38.10   40.85   1-0.60805-0.61617-0.79386-0.71103 0.00652-0.33875
   1   0 -10   -8.21   37.50   1 0.12140 0.13139-0.90581-0.98942-0.40590-0.06136
  -1   0  10   15.49   61.18   1 0.03970 0.02963-0.99732-0.91344-0.06138-0.40588
  -1   0   910433.66  277.24   1-0.20741-0.21757 0.89195 0.97157 0.40174 0.09332
  -1   0   9 9465.42  249.97   1-0.80187-0.81086 0.50598 0.58515 0.31778 0.00901
   1   0  -910404.44  258.51   1-0.77887-0.77027 0.62689 0.54728 0.01869 0.32734
   1   0  -9 8192.62  377.65   1-0.09622-0.08361 0.99092 0.91169 0.09387 0.40227
   1   0  -910759.28  281.60   1-0.76645-0.75899-0.57250-0.65084-0.29119 0.01803
  -1   0   910944.29  266.76   1-0.62491-0.63237-0.78048-0.70213-0.01804-0.32727
   1   0  -910034.78  274.68   1 0.12021 0.12935-0.90825-0.98730-0.40078-0.09221
  -1   0   910873.34  341.28   1 0.04720 0.03798-0.99460-0.91531-0.09241-0.40094
  -1   0   8   -2.69   60.56   1-0.20770-0.21688 0.89291 0.96789 0.39945 0.12700
   1   0  -8  -17.44   57.76   1-0.23192-0.22274 0.96448 0.88953 0.12638 0.39888
  -1   0   8    7.35   44.19   1-0.80235-0.81050 0.50994 0.58454 0.31014 0.03738
   1   0  -8  -16.22   38.39   1-0.78431-0.77652 0.61867 0.54368 0.04581 0.31846
   1   0  -8   85.78   80.29   1-0.06790-0.05655 0.98954 0.91491 0.12723 0.39967
   1   0  -8   46.55   38.85   1-0.76399-0.75719-0.57923-0.65309-0.28427-0.01109
  -1   0   8  -38.80   35.69   1-0.64219-0.64898-0.76526-0.69139-0.04427-0.31746
   1   0  -8  -26.45   54.76   1 0.11972 0.12802-0.90924-0.98372-0.39868-0.12608
  -1   0   8    6.98   62.34   1 0.05540 0.04703-0.99041-0.91572-0.12648-0.39903
  -1   0   7  215.22   63.33   1-0.20745-0.21565 0.89208 0.96243 0.40144 0.16494
   1   0  -7  133.46   58.05   1-0.22971-0.22151 0.95928 0.88896 0.16431 0.40084
  -1   0   7  201.39   43.59   1-0.80263-0.80993 0.51249 0.58251 0.30517 0.06841
   1   0  -7  241.19   41.25   1-0.78954-0.78224 0.60901 0.53899 0.07562 0.31238
   1   0  -7  145.06   83.62   1-0.03573-0.02564 0.98570 0.91566 0.16463 0.40111
   1   0  -7  168.78   37.50   1-0.76236-0.75623-0.58352-0.65290-0.27980-0.04267
  -1   0   7  178.98   36.25   1-0.66016-0.66629-0.74757-0.67820-0.07285-0.30998
   1   0  -7  140.88   55.81   1 0.12023 0.12768-0.90819-0.97811-0.40089-0.16427
  -1   0   7  194.72   65.85   1 0.06460 0.05709-0.98419-0.91409-0.16487-0.40145
  -1   0   6    6.89   56.79   1-0.20637-0.21360 0.88851 0.95424 0.40981 0.20928
   1   0  -6   -8.31   59.41   1-0.22668-0.21946 0.95136 0.88566 0.20863 0.40919
   1   0  -6   15.83   87.06   1 0.00210 0.01094 0.97812 0.91268 0.20799 0.40851
  -1   0   6  -11.98   33.04   1-0.67922-0.68469-0.72640-0.66150-0.10486-0.30594
   1   0  -6   -8.65   53.64   1 0.12224 0.12884-0.90406-0.96941-0.40955-0.20890
  -1   0   6    0.55   59.80   1 0.07530 0.06865-0.97485-0.90935-0.20971-0.41032
  -1   0   5 6251.40  366.14   1-0.20392-0.21017 0.88033 0.94142 0.42829 0.26372
   1   0  -5 6263.07  361.76   1-0.22226-0.21601 0.93878 0.87769 0.26320 0.42777
  -1   0   5 5463.92  196.00   1-0.80238-0.80799 0.51025 0.57112 0.30953 0.14479
   1   0  -5 6374.33  360.15   1-0.79902-0.79342 0.58261 0.52174 0.14873 0.31347
   1   0  -5 5610.87  386.12   1 0.04882 0.05639 0.96421 0.90337 0.26057 0.42513
   1   0  -5 6073.95  346.20   1-0.76376-0.75895-0.57983-0.64024-0.28364-0.11861
  -1   0   5 6087.93  330.08   1-0.69998-0.70479-0.69986-0.63945-0.14215-0.30718
   1   0  -5 5580.44  214.76   1 0.12659 0.13234-0.89470-0.95549-0.42833-0.26366
  -1   0   5 6084.81  386.72   1 0.08816 0.08241-0.96049-0.89970-0.26396-0.42864
  -1   0   4   26.79   59.95   1-0.19887-0.20414 0.86324 0.91971 0.46395 0.33534
   1   0  -4    1.90   62.00   1-0.21527-0.20999 0.91737 0.86091 0.33477 0.46338
  -1   0   4   23.73   52.64   1-0.80130-0.80605 0.50178 0.55807 0.32577 0.19703
   1   0  -4   -9.91   46.54   1-0.80271-0.79796 0.56226 0.50597 0.19874 0.32748
   1   0  -4   29.73  122.45   1 0.11034 0.11666 0.93814 0.88190 0.32817 0.45677
  -1   0   4   17.61   29.26   1-0.72338-0.72753-0.66432-0.60839-0.18812-0.31710
   1   0  -4  -38.40   64.76   1 0.13486 0.13976-0.87537-0.93159-0.46425-0.33555
  -1   0   4   -6.32   57.77   1 0.10514 0.10023-0.93593-0.87971-0.33612-0.46482
   1   0  -347967.16  638.32   1-0.20253-0.19824 0.87567 0.82384 0.43837 0.53101
  -1   0   343448.93  482.01   1-0.79774-0.80164 0.48149 0.53320 0.36300 0.27026
  -1   0   346514.73  633.38   1 0.12925 0.12519-0.88870-0.83705-0.43987-0.53260
   1   0  -2  -23.48   85.18   1-0.17382-0.17050 0.77507 0.72787 0.60748 0.66417
  -1   0   2  -83.63   85.37   1 0.16708 0.16387-0.77737-0.73028-0.60644-0.66319
  -1   0  -2  -12.42   69.05   1-0.68033-0.68003 0.68133 0.71004-0.27004-0.18272
  -1   0  -2  -88.64  145.22   1-0.42033-0.41907 0.84868 0.87732-0.32102-0.23381
  -1   0  -2  -49.90   67.38   1-0.41723-0.41752-0.87733-0.84875 0.23707 0.32448
   1   0   2   47.27   67.68   1-0.31380-0.31352-0.88748-0.91606 0.33748 0.25007
   1   0   3 8890.04  161.76   1-0.76072-0.76184 0.64670 0.62261-0.05541-0.17872
  -1   0  -3 9574.96  194.33   1-0.71576-0.71464 0.67232 0.69640-0.18885-0.06554
   1   0   3 9352.25  248.27   1-0.26658-0.26920 0.95684 0.93299-0.11565-0.23885
  -1   0  -3 8784.88  288.55   1-0.35522-0.35260 0.90560 0.92945-0.23172-0.10852
  -1   0  -3 9173.90  243.30   1-0.53587-0.53544-0.83804-0.81379 0.10254 0.22591
   1   0   3 9873.33  234.99   1-0.41632-0.41675-0.87751-0.90176 0.23802 0.11465
  -1   0  -3 9097.88  229.98   1-0.00723-0.00616-0.99140-0.96724 0.13061 0.25377
   1   0   4   -5.09   39.70   1-0.77776-0.77968 0.62841 0.60895 0.01350-0.14580
  -1   0  -4   -4.51   39.41   1-0.72924-0.72732 0.66681 0.68626-0.15348 0.00582
   1   0   4   12.04   86.55   1-0.20042-0.20432 0.97917 0.95998-0.03237-0.19152
  -1   0  -4  119.56  109.41   1-0.32003-0.31612 0.92917 0.94836-0.18496-0.02581
  -1   0  -4  -11.50   56.32   1-0.59697-0.59588-0.80195-0.78227 0.02218 0.18158
   1   0   4   -1.45   56.89   1-0.46017-0.46126-0.86701-0.88669 0.19111 0.03171
  -1   0  -4  -36.77   66.24   1 0.01457 0.01650-0.99901-0.97944 0.04189 0.20102
   1   0   526496.67  319.13   1-0.78733-0.79021 0.61335 0.59825 0.06246-0.13285
  -1   0  -525850.91  301.35   1-0.73466-0.73192 0.66417 0.67900-0.13838 0.05692
   1   0   527855.73  440.18   1-0.15069-0.15589 0.98816 0.97363 0.02858-0.16652
  -1   0  -526843.96  609.54   1-0.30107-0.29587 0.94005 0.95458-0.16015 0.03495
  -1   0  -528086.96  414.60   1-0.63345-0.63164-0.77316-0.75758-0.03086 0.16459
   1   0   527967.74  367.04   1-0.47977-0.48152-0.86092-0.87603 0.16916-0.02626
  -1   0  -526112.49  375.71   1 0.03012 0.03291-0.99930-0.98433-0.02187 0.17323
   1   0   6    8.08   37.11   1-0.79343-0.79716 0.60014 0.58961 0.10142-0.12989
  -1   0  -6   21.37   37.16   1-0.73623-0.73268 0.66335 0.67355-0.13388 0.09742
   1   0   6   24.88   40.94   1-0.48767-0.49008-0.85821-0.86874 0.16013-0.07132
  -1   0  -6   14.58   65.89   1 0.04219 0.04584-0.99653-0.98615-0.07169 0.15938
   1   0   7 5068.41  195.61   1-0.23234-0.23784 0.96540 0.95985 0.11837-0.14866
   1   0   7 5209.85  192.29   1-0.79754-0.80211 0.58811 0.58216 0.13435-0.13297
  -1   0  -7 5540.52  200.69   1-0.73563-0.73127 0.66366 0.66924-0.13560 0.13169
   1   0   7 5546.82  233.99   1-0.07853-0.08605 0.99028 0.98459 0.11475-0.15221
  -1   0  -7 4734.42  263.68   1-0.28841-0.28064 0.94665 0.95186-0.14373 0.12328
  -1   0  -7 5609.38  228.72   1-0.68102-0.67790-0.72424-0.71763-0.10800 0.15955
   1   0   7 5848.98  216.99   1-0.48903-0.49210-0.85772-0.86369 0.15858-0.10891
  -1   0  -7 5163.75  211.25   1 0.05215 0.05665-0.99222-0.98643-0.11299 0.15405
   1   0   8   -3.22   59.23   1-0.23037-0.23685 0.96090 0.95998 0.15358-0.14941
   1   0   8   32.43   42.50   1-0.80035-0.80577 0.57682 0.57545 0.16343-0.13989
  -1   0  -8   62.78   43.26   1-0.73363-0.72847 0.66469 0.66564-0.14128 0.16201
   1   0   8   49.30   84.07   1-0.04885-0.05763 0.98756 0.98646 0.14944-0.15348
  -1   0  -8   21.58   81.63   1-0.28914-0.28008 0.94628 0.94683-0.14467 0.15829
  -1   0  -8  -24.53   43.38   1-0.69784-0.69405-0.70279-0.70065-0.13818 0.16542
   1   0   8  -25.46   46.09   1-0.48630-0.49003-0.85869-0.86009 0.16171-0.14180
  -1   0  -8   54.99   62.38   1 0.06074 0.06609-0.98700-0.98581-0.14874 0.15428
   1   0   9  764.67   84.57   1-0.22835-0.23581 0.95582 0.95953 0.18507-0.15390
   1   0   9  624.00   63.12   1-0.80223-0.80851 0.56598 0.56919 0.18993-0.14940
  -1   0  -9  685.78   65.48   1-0.73064-0.72467 0.66615 0.66247-0.14963 0.18966
   1   0   9  751.41  117.50   1-0.02202-0.03206 0.98334 0.98684 0.18042-0.15846
  -1   0  -9  766.73  124.19   1-0.29266-0.28231 0.94449 0.94038-0.14924 0.18969
  -1   0  -9  725.81   67.95   1-0.71204-0.70759-0.68240-0.68475-0.16525 0.17440
   1   0   9  759.19   73.53   1-0.48081-0.48519-0.86058-0.85740 0.16799-0.17155
  -1   0  -9  707.48   74.04   1 0.06837 0.07458-0.98116-0.98456-0.18066 0.15833
   1   0  10  -31.41   60.72   1-0.22629-0.23473 0.95028 0.95862 0.21388-0.16106
   1   0  10  -11.34   41.74   1-0.80340-0.81052 0.55542 0.56320 0.21459-0.16075
  -1   0 -10  105.25   40.30   1-0.72689-0.72011 0.66787 0.65956-0.15987 0.21541
   1   0  10  -68.97   81.94   1 0.00275-0.00854 0.97796 0.98606 0.20873-0.16612
  -1   0 -10   79.76   91.43   1-0.29820-0.28655 0.94159 0.93282-0.15642 0.21846
  -1   0 -10  -24.49   40.14   1-0.72435-0.71924-0.66268-0.66952-0.19014 0.18556
   1   0  10  -24.80   43.81   1-0.47331-0.47836-0.86303-0.85529 0.17647-0.19910
  -1   0 -10   12.18   58.64   1 0.07532 0.08239-0.97483-0.98282-0.20983 0.16513
   1   0  1114759.67  267.04   1-0.22417-0.23359 0.94435 0.95731 0.24070-0.17021
   1   0  1115396.40  267.26   1-0.80397-0.81194 0.54500 0.55736 0.23790-0.17344
   1   0  1113413.96  333.20   1 0.02600 0.01345 0.97164 0.98433 0.23502-0.17578
  -1   0 -1113141.28  481.82   1-0.30522-0.29228 0.93777 0.92434-0.16556 0.24527
  -1   0 -1115125.98  307.56   1-0.73520-0.72942-0.64336-0.65468-0.21344 0.19831
   1   0  1115505.16  305.22   1-0.46428-0.46998-0.86581-0.85350 0.18656-0.22504
  -1   0 -1116098.91  306.68   1 0.08177 0.08969-0.96806-0.98065-0.23696 0.17397
   1   0  12   14.46   56.36   1-0.22201-0.23238 0.93804 0.95568 0.26603-0.18074
   1   0  12  -18.80   28.41   1-0.80402-0.81285 0.53464 0.55157 0.26018-0.18717
   1   0  12   52.70   76.40   1 0.04810 0.03429 0.96447 0.98176 0.25977-0.18700
  -1   0 -12   50.29   74.22   1-0.31336-0.29914 0.93313 0.91504-0.17621 0.27058
  -1   0 -12    9.78   36.61   1-0.74487-0.73843-0.62424-0.64004-0.23554 0.21226
   1   0  12   34.90   43.86   1-0.45401-0.46038-0.86874-0.85185 0.19787-0.24976
  -1   0 -12  -17.48   40.18   1 0.08763 0.09629-0.96115-0.97798-0.26174 0.18513
   1   0  13  255.96   60.91   1-0.21979-0.23114 0.93140 0.95366 0.29014-0.19260
   1   0  13  341.09   55.41   1-0.80361-0.81328 0.52426 0.54578 0.28167-0.20169
   1   0  13  265.23   89.05   1 0.06932 0.05425 0.95652 0.97840 0.28330-0.19943
  -1   0 -13  274.73   41.40   1-0.75356-0.74646-0.60517-0.62545-0.25671 0.22714
  -1   0 -13  416.72   72.91   1 0.09338 0.10289-0.95363-0.97503-0.28609 0.19675
   1   0  14  -43.65   50.66   1-0.21751-0.22984 0.92440 0.95130 0.31329-0.20540
   1   0  14  -17.30   44.30   1-0.80277-0.81329 0.51384 0.53993 0.30252-0.21684
   1   0  14   76.19   84.76   1 0.08983 0.07350 0.94783 0.97431 0.30584-0.21284
  -1   0 -14  -20.83   39.06   1-0.76139-0.75363-0.58606-0.61082-0.27715 0.24275
  -1   0 -14  -21.81   39.71   1 0.09888 0.10924-0.94575-0.97171-0.30946 0.20935
   1   0  15  109.51   61.30   1-0.21517-0.22847 0.91707 0.94859 0.33567-0.21899
   1   0  15   76.72   34.92   1-0.80151-0.81288 0.50332 0.53399 0.32285-0.23252
   1   0  15   39.81   87.69   1 0.10979 0.09220 0.93842 0.96950 0.32758-0.22707
  -1   0 -15  138.36   59.62   1 0.10418 0.11539-0.93749-0.96802-0.33204 0.22275
   1   0  16   53.52   44.82   1-0.21276-0.22704 0.90938 0.94554 0.35741-0.23321
   1   0  16  -46.00   49.62   1-0.79986-0.81208 0.49268 0.52792 0.34275-0.24862
   1   0  16   79.18   64.38   1 0.12930 0.11046 0.92829 0.96397 0.34863-0.24198
  -1   0 -16  -33.64   54.93   1 0.10931 0.12136-0.92885-0.96394-0.35396 0.23680
   1   0  17 2736.30  136.09   1-0.21027-0.22553 0.90135 0.94214 0.37860-0.24798
   1   0  17 2862.62  136.08   1-0.79782-0.81089 0.48188 0.52171 0.36229-0.26509
   1   0  17 2746.53  190.83   1 0.14846 0.12836 0.91745 0.95772 0.36911-0.25746
  -1   0 -17 3043.23  138.50   1 0.11429 0.12719-0.91982-0.95948-0.37531 0.25142
   1   0  18  -20.86   58.63   1-0.20771-0.22395 0.89296 0.93838 0.39933-0.26321
   1   0  18  -76.32   34.62   1-0.79540-0.80931 0.47092 0.51532 0.38152-0.28186
  -1   0 -18    4.00   58.93   1 0.11915 0.13289-0.91039-0.95462-0.39620 0.26651
   1   0  19  323.48   63.99   1-0.20507-0.22229 0.88420 0.93425 0.41967-0.27884
   1   0  19  450.04   60.00   1-0.79259-0.80735 0.45977 0.50875 0.40049-0.29890
  -1   0 -19  391.17   64.52   1 0.12389 0.13849-0.90056-0.94936-0.41668 0.28200
   1   0  20  -24.31   43.93   1-0.20235-0.22054 0.87507 0.92975 0.43966-0.29481
   1   0  20  -67.78   51.82   1-0.78940-0.80501 0.44842 0.50198 0.41923-0.31617
  -1   0 -20  -37.03   38.83   1 0.12854 0.14398-0.89032-0.94368-0.43679 0.29786
   1   0  21  -20.34   61.96   1-0.19954-0.21871 0.86555 0.92486 0.45934-0.31109
   1   0  21   40.98   46.13   1-0.78582-0.80228 0.43685 0.49498 0.43775-0.33365
  -1   0 -21   64.64   58.94   1 0.13310 0.14939-0.87965-0.93758-0.45660 0.31403
   1   0  22 -178.62   60.49   1-0.19665-0.21679 0.85564 0.91958 0.47874-0.32765
  -1   0 -22   24.95   51.76   1 0.13758 0.15472-0.86855-0.93103-0.47612 0.33048
   1   0  23 1158.16  114.29   1-0.19366-0.21478 0.84532 0.91390 0.49791-0.34445
  -1   0 -23 1296.66  129.81   1 0.14199 0.15998-0.85698-0.92404-0.49538 0.34719
   1   0  24  -69.20   43.13   1-0.19057-0.21267 0.83459 0.90780 0.51684-0.36147
  -1   0 -24   26.01   57.90   1 0.14633 0.16517-0.84495-0.91658-0.51442 0.36413
   1   0  25   46.97   64.11   1-0.18739-0.21046 0.82343 0.90126 0.53558-0.37870
  -1   0 -25  112.92   71.37   1 0.15061 0.17029-0.83244-0.90863-0.53324 0.38128
  -1   1  25  -15.09   62.31   1-0.17042-0.32268 0.76278 0.91086 0.62379-0.25729
  -1  -1  25  125.97   75.77   1-0.17826-0.07760 0.79102 0.95037 0.58523-0.30128
   1  -1 -25  -51.96   41.99   1 0.17039 0.31961-0.76483-0.91099-0.62128 0.26062
   1   1 -25  113.83   58.69   1 0.16248 0.05868-0.79394-0.95197-0.58588 0.30048
  -1   1  24   47.53   60.86   1-0.17320-0.32449 0.77286 0.91631 0.61047-0.23465
  -1  -1  24   16.10   55.62   1-0.18125-0.07961 0.80169 0.95640 0.56958-0.28096
  -1  -1  24  -66.84   35.40   1-0.78766-0.68283 0.44265 0.59593 0.42854-0.42259
   1  -1 -24  -71.22   39.11   1 0.16725 0.31563-0.77675-0.91835-0.60718 0.23875
   1   1 -24  -33.76   57.23   1 0.15919 0.05453-0.80521-0.95868-0.57121 0.27918
  -1   1  23  163.27   56.79   1-0.17587-0.32617 0.78245 0.92127 0.59736-0.21180
  -1  -1  23   66.53   68.19   1-0.18412-0.08151 0.81191 0.96199 0.55398-0.26061
  -1  -1  23  129.30   46.69   1-0.79129-0.68562 0.45502 0.60373 0.40841-0.40672
   1  -1 -23   29.82   40.24   1 0.16413 0.31166-0.78811-0.92514-0.59324 0.21672
   1   1 -23  133.78   54.96   1 0.15591 0.05040-0.81598-0.96489-0.55665 0.25777
  -1   1  22   65.84   58.31   1-0.17840-0.32773 0.79154 0.92573 0.58449-0.18871
  -1  -1  22  -18.94   62.39   1-0.18689-0.08330 0.82168 0.96714 0.53842-0.24021
  -1  -1  22   71.14   52.48   1-0.79449-0.68797 0.46717 0.61130 0.38798-0.39114
   1  -1 -22  151.62   49.73   1 0.16105 0.30773-0.79891-0.93137-0.57948 0.19450
   1   1 -22   65.82   61.96   1 0.15264 0.04629-0.82625-0.97059-0.54222 0.23622
  -1   1  21  -13.09   41.97   1-0.18081-0.32916 0.80013 0.92968 0.57192-0.16531
  -1  -1  21  112.19   66.63   1-0.18955-0.08498 0.83102 0.97184 0.52293-0.21973
  -1  -1  21   14.97   36.74   1-0.79724-0.68987 0.47911 0.61867 0.36721-0.37591
   1  -1 -21  -41.91   39.86   1 0.15800 0.30384-0.80915-0.93705-0.56595 0.17206
   1   1 -21   97.53   55.68   1 0.14941 0.04221-0.83603-0.97580-0.52794 0.21452
  -1   1  20 1031.75   93.74   1-0.18308-0.33045 0.80821 0.93314 0.55970-0.14157
  -1  -1  20  927.86   92.69   1-0.19211-0.08656 0.83994 0.97613 0.50753-0.19917
  -1  -1  20 1114.73   91.65   1-0.79955-0.69133 0.49087 0.62585 0.34606-0.36105
   1  -1 -20  982.08  101.38   1 0.15501 0.30000-0.81883-0.94217-0.55269 0.14935
   1   1 -20  915.58   92.47   1 0.14621 0.03816-0.84531-0.98052-0.51386 0.19263
  -1   1  19 1624.15  110.85   1-0.18522-0.33161 0.81578 0.93607 0.54790-0.11742
  -1  -1  19 1694.07  118.03   1-0.19456-0.08803 0.84843 0.97999 0.49224-0.17850
  -1  -1  19 1303.26   82.10   1-0.80139-0.69233 0.50246 0.63286 0.32448-0.34663
   1  -1 -19 1675.93  114.27   1 0.15209 0.29623-0.82795-0.94672-0.53977 0.12630
   1   1 -19 1666.48  111.99   1 0.14305 0.03416-0.85412-0.98476-0.50001 0.17051
  -1   1  18 1652.22  122.73   1-0.18721-0.33263 0.82281 0.93848 0.53658-0.09277
  -1  -1  18 1777.81  128.55   1-0.19690-0.08940 0.85650 0.98343 0.47710-0.15768
  -1  -1  18 1887.42  129.62   1-0.80277-0.69286 0.51389 0.63972 0.30241-0.33269
   1  -1 -18 1950.31  129.98   1-0.76159-0.62161-0.58554-0.69858-0.27769 0.35436
   1  -1 -18 1749.82  140.57   1 0.14925 0.29254-0.83650-0.95070-0.52724 0.10285
   1   1 -18 1738.57  125.85   1 0.13995 0.03021-0.86243-0.98850-0.48644 0.14811
  -1   1  17 1734.07  117.72   1-0.18906-0.33350 0.82929 0.94032 0.52586-0.06753
  -1  -1  17 1868.31  110.71   1-0.19914-0.09066 0.86416 0.98645 0.46213-0.13668
  -1  -1  17 1657.66   98.54   1-0.80367-0.69291 0.52520 0.64645 0.27976-0.31933
   1  -1 -17 1467.39   84.17   1-0.75404-0.61472-0.60405-0.71261-0.25793 0.33806
   1  -1 -17 1933.49  120.21   1 0.14651 0.28896-0.84444-0.95408-0.51521 0.07891
   1   1 -17 1723.34  101.11   1 0.13691 0.02633-0.87024-0.99176-0.47320 0.12537
  -1   1  16   32.84   41.90   1-0.19074-0.33420 0.83517 0.94158 0.51584-0.04159
  -1  -1  16   98.61   62.81   1-0.20126-0.09181 0.87139 0.98905 0.44739-0.11546
  -1  -1  16   31.95   43.05   1-0.80405-0.69244 0.53639 0.65306 0.25646-0.30662
   1   1 -16   24.32   82.21   1-0.30361-0.40805 0.93866 0.82053-0.16347 0.40027
   1  -1 -16   -9.59   43.28   1-0.74582-0.60716-0.62225-0.72633-0.23779 0.32216
   1  -1 -16   90.36   55.40   1 0.14391 0.28550-0.85176-0.95683-0.50377 0.05437
   1   1 -16  103.21   54.21   1 0.13397 0.02253-0.87755-0.99450-0.46037 0.10223
  -1   1  15  555.58   92.76   1-0.19224-0.33473 0.84042 0.94219 0.50668-0.01478
  -1  -1  15  584.20   97.51   1-0.20328-0.09285 0.87820 0.99123 0.43293-0.09396
  -1  -1  15  705.98   56.41   1-0.80388-0.69142 0.54750 0.65960 0.23238-0.29470
   1   1 -15  230.11   92.49   1-0.28557-0.39129 0.94806 0.83459-0.14005 0.38773
   1  -1 -15  438.99   65.25   1-0.73688-0.59889-0.64017-0.73976-0.21719 0.30671
   1  -1 -15  581.27   92.04   1 0.14147 0.28221-0.85840-0.95890-0.49308 0.02909
   1   1 -15  534.04   86.29   1 0.13113 0.01884-0.88434-0.99672-0.44803 0.07860
  -1   1  14  327.45   63.30   1-0.19355-0.33506 0.84496 0.94210 0.49857 0.01306
  -1  -1  14  324.80   73.65   1-0.20518-0.09377 0.88457 0.99297 0.41883-0.07210
  -1  -1  14  292.15   59.79   1-0.80312-0.68981 0.55856 0.66608 0.20737-0.28371
   1   1 -14  144.58   75.81   1-0.26684-0.37385 0.95673 0.84792-0.11599 0.37584
   1  -1 -14  307.64   57.99   1-0.72717-0.58984-0.65784-0.75295-0.19607 0.29177
   1  -1 -14  319.52   67.92   1 0.13923 0.27913-0.86430-0.96024-0.48330 0.00289
   1   1 -14  342.58   63.03   1 0.12842 0.01529-0.89059-0.99840-0.43629 0.05436
  -1   1  13 2303.80  127.32   1-0.19463-0.33516 0.84870 0.94121 0.49175 0.04220
  -1  -1  13 2095.40  106.77   1-0.20697-0.09458 0.89049 0.99427 0.40518-0.04979
  -1  -1  13 1815.99   87.90   1-0.80168-0.68753 0.56959 0.67254 0.18124-0.27383
   1   1 -13 1723.94  189.80   1-0.24725-0.35555 0.96466 0.86051-0.09105 0.36482
   1  -1 -13 2363.62  119.47   1-0.71662-0.57995-0.67531-0.76594-0.17434 0.27746
  -1  -1  13 2169.38  123.59   1-0.66613-0.54966-0.74123-0.63930-0.08268-0.53772
   1  -1 -13 2338.78  114.83   1 0.13726 0.27631-0.86938-0.96075-0.47469-0.02446
   1   1 -13 2244.50  122.47   1 0.12589 0.01191-0.89624-0.99949-0.42530 0.02937
  -1   1  12   19.28   37.89   1-0.19544-0.33500 0.85150 0.93938 0.48655 0.07296
  -1  -1  12   33.91   37.92   1-0.20862-0.09525 0.89594 0.99508 0.39211-0.02689
  -1  -1  12   12.14   39.14   1-0.79950-0.68449 0.58065 0.67901 0.15374-0.26532
   1   1 -12   38.52   70.77   1-0.22652-0.33611 0.97183 0.87235-0.06492 0.35500
   1  -1 -12   53.76   40.96   1-0.70513-0.56913-0.69261-0.77875-0.15188 0.26387
  -1  -1  12    1.58   33.77   1-0.68870-0.57157-0.71477-0.61733-0.12155-0.54055
   1  -1 -12   21.10   33.24   1 0.13562 0.27383-0.87348-0.96030-0.46756-0.05331
   1   1 -12    7.14   51.57   1 0.12356 0.00873-0.90127-0.99995-0.41525 0.00345
  -1   1  11 4748.97  150.33   1-0.19593-0.33451 0.85318 0.93643 0.48340 0.10577
  -1  -1  11 4797.40  151.54   1-0.21013-0.09578 0.90088 0.99539 0.37980-0.00325
  -1  -1  11 4851.68  130.29   1-0.79642-0.68057 0.59177 0.68556 0.12455-0.25851
  -1   1  11 5072.53  206.78   1 0.14873 0.00727 0.91729 0.99994 0.36939-0.00724
   1   1 -11 3347.10  267.22   1-0.20423-0.31511 0.97821 0.88339-0.03709 0.34687
  -1  -1  11 4529.92  123.78   1-0.71133-0.59354-0.68349-0.59053-0.16384-0.54679
   1  -1 -11 4019.34  123.23   1-0.69258-0.55723-0.70979-0.79145-0.12853 0.25117
   1  -1 -11 4724.92  145.85   1 0.13443 0.27179-0.87643-0.95867-0.46237-0.08409
   1   1 -11 4461.18  138.19   1 0.12151 0.00583-0.90558-0.99970-0.40638-0.02364
  -1   1  11 4790.10  208.32   1 0.02590-0.11153-0.99965-0.91710-0.00452-0.38273
  -1   1  10 8385.02  244.35   1-0.19601-0.33361 0.85345 0.93206 0.48290 0.14124
  -1  -1  10 8750.12  251.50   1-0.21147-0.09615 0.90525 0.99513 0.36849 0.02140
   1  -1 -10 8050.04  283.57   1-0.23284-0.09526 0.96644 0.88781 0.10851 0.45023
   1  -1 -10 8553.79  232.95   1-0.80396-0.66757 0.54519 0.46689 0.23747 0.57995
  -1  -1  10 8790.16  231.13   1-0.79226-0.67556 0.60301 0.69222 0.09321-0.25384
  -1   1  10 7326.05  243.49   1 0.14109 0.00089 0.92172 0.99978 0.36125 0.02057
   1  -1 -10 6592.86  372.48   1-0.11703 0.02343 0.99071 0.91198 0.06911 0.40954
   1   1 -10 6272.74  332.38   1-0.17972-0.29189 0.98369 0.89352-0.00683 0.34118
  -1  -1  10 8126.13  216.19   1-0.73380-0.61535-0.64596-0.55748-0.21036-0.55726
   1  -1 -10 7685.32  227.53   1-0.67878-0.54409-0.72692-0.80409-0.10410 0.23954
  -1   1  10 8255.70  239.80   1-0.46032-0.59503-0.86697-0.78909 0.19094-0.15250
   1  -1 -10 8107.98  232.21   1 0.13383 0.27034-0.87789-0.95557-0.45977-0.11746
   1   1 -10 8473.75  245.23   1 0.11980 0.00328-0.90907-0.99862-0.39903-0.05226
  -1  -1  10 8484.79  317.88   1 0.03507 0.15150-0.99849-0.90869-0.04224-0.38900
  -1   1  10 8346.53  305.87   1 0.03293-0.10364-0.99889-0.92093-0.03343-0.37567
  -1   1   9  955.27   82.31   1-0.19555-0.33217 0.85185 0.92584 0.48589 0.18019
  -1  -1   9 1005.04   84.74   1-0.21263-0.09633 0.90897 0.99421 0.35855 0.04742
   1  -1  -9  922.41   93.08   1-0.23095-0.09435 0.96228 0.88828 0.14374 0.44949
   1  -1  -9 1092.94   85.94   1-0.80338-0.66784 0.52087 0.44715 0.28852 0.59500
  -1  -1   9 1108.64   85.08   1-0.78674-0.66919 0.61444 0.69907 0.05911-0.25194
   1   1  -9  966.86   81.28   1-0.68367-0.80164 0.68075 0.59588-0.26297 0.04784
  -1   1   9  973.37  131.73   1 0.13478-0.00415 0.92528 0.99875 0.35450 0.04978
   1  -1  -9  761.90  142.36   1-0.09865 0.04028 0.99095 0.91749 0.09099 0.39571
   1   1  -9  926.96  147.53   1-0.15191-0.26537 0.98802 0.90251 0.02711 0.33917
  -1  -1   9 1102.71   76.80   1-0.75569-0.63658-0.60016-0.51616-0.26215-0.57300
   1  -1  -9  897.85   77.52   1-0.66350-0.52948-0.74405-0.81675-0.07833 0.22927
  -1   1   9 1067.73   89.27   1-0.46359-0.59764-0.86601-0.79271 0.18732-0.12008
   1  -1  -9 1085.71   91.81   1 0.13404 0.26970-0.87737-0.95049-0.46069-0.15435
   1   1  -9 1056.62   94.11   1 0.11856 0.00118-0.91157-0.99655-0.39366-0.08287
  -1  -1   9 1098.59  108.44   1 0.04141 0.15870-0.99679-0.91159-0.06844-0.37922
  -1   1   9 1029.06  105.96   1 0.04053-0.09518-0.99707-0.92370-0.06482-0.37108
  -1   1   8 1399.23  111.64   1-0.19434-0.32999 0.84770 0.91706 0.49358 0.22384
  -1  -1   8 1521.30  110.23   1-0.21353-0.09626 0.91188 0.99249 0.35053 0.07536
   1  -1  -8 1468.22  117.54   1-0.22850-0.09288 0.95621 0.88684 0.18286 0.45264
   1  -1  -8 1521.04   99.67   1-0.79955-0.66485 0.49087 0.42173 0.34605 0.61653
  -1  -1   8 1730.87   77.70   1-0.77933-0.66055 0.62626 0.70651 0.02083-0.25398
   1   1  -8 1581.69   77.76   1-0.68039-0.79917 0.68132 0.60108-0.26991 0.00490
  -1   1   8 1520.27  144.93   1 0.13015-0.00753 0.92783 0.99670 0.34954 0.08078
   1  -1  -8 1400.80  167.69   1-0.07809 0.05958 0.99025 0.92139 0.11527 0.38403
   1   1  -8 1140.17  163.10   1-0.11886-0.23360 0.99065 0.90981 0.06692 0.34303
   1  -1  -8 1413.80   99.63   1-0.64641-0.51305-0.76129-0.82950-0.05086 0.22069
  -1   1   8 1623.56   85.77   1-0.46455-0.59794-0.86573-0.79700 0.18626-0.08512
   1  -1  -8 1502.92  109.91   1 0.13540 0.27021-0.87404-0.94259-0.46659-0.19623
   1   1  -8 1443.26  104.56   1 0.11793-0.00028-0.91281-0.99322-0.39098-0.11616
  -1   1   8 1443.44  125.22   1 0.04897-0.08589-0.99380-0.92503-0.09975-0.37004
  -1  -1   8 1609.02  109.32   1 0.04814 0.16628-0.99418-0.91357-0.09630-0.37111
  -1   1   7 1525.57   97.99   1-0.19207-0.32673 0.83980 0.90452 0.50778 0.27400
  -1  -1   7 1681.86   98.83   1-0.21412-0.09586 0.91373 0.98972 0.34530 0.10610
   1  -1  -7 1638.89  117.55   1-0.22524-0.09060 0.94738 0.88264 0.22742 0.46123
   1  -1  -7 1502.20   89.23   1-0.79071-0.65687 0.45296 0.38839 0.41180 0.64627
  -1  -1   7 1607.00   83.42   1-0.76952-0.64994 0.63823 0.71385-0.02191-0.26074
   1   1  -7 1656.52   85.22   1-0.67415-0.79373 0.68227 0.60666-0.28286-0.04403
  -1   1   7 1649.94  139.06   1 0.12771-0.00871 0.92915 0.99342 0.34691 0.11412
   1  -1  -7 1115.16  142.63   1-0.05638 0.08003 0.98844 0.92417 0.14068 0.37348
   1   1  -7  916.89  146.59   1-0.07904-0.19528 0.99031 0.91450 0.11416 0.35432
   1  -1  -7 1586.71  100.20   1-0.62702-0.49431-0.77871-0.84244-0.02118 0.21433
  -1   1   7 1625.98   90.70   1-0.46251-0.59525-0.86633-0.80217 0.18852-0.04683
   1  -1  -7 1526.65   91.17   1 0.13843 0.27239-0.86637-0.93035-0.47982-0.24543
   1   1  -7 1503.58   94.26   1 0.11816-0.00089-0.91235-0.98820-0.39198-0.15313
  -1   1   7 1471.49  115.64   1 0.05864-0.07536-0.98841-0.92423-0.13999-0.37431
  -1  -1   7 1538.39  121.14   1 0.05539 0.17439-0.99042-0.91440-0.12646-0.36530
  -1   1   6 2615.56  141.00   1-0.18813-0.32182 0.82603 0.88613 0.53128 0.33347
  -1  -1   6 2568.58  122.80   1-0.21422-0.09499 0.91407 0.98542 0.34435 0.14111
   1  -1  -6 2533.87  146.01   1-0.22076-0.08707 0.93432 0.87423 0.27981 0.47763
  -1  -1   6 2430.66  107.43   1-0.75612-0.63573 0.65049 0.72148-0.07158-0.27441
   1   1  -6 2568.95  113.66   1-0.66351-0.78390 0.68354 0.61255-0.30417-0.10134
  -1   1   6 2870.78  170.37   1 0.12819-0.00696 0.92889 0.98856 0.34744 0.15060
   1   1  -6 1909.06  218.67   1-0.01968-0.13717 0.98289 0.91168 0.18311 0.38732
   1  -1  -6 2013.88  192.32   1-0.03316 0.10200 0.98529 0.92562 0.16760 0.36444
   1  -1  -6 2577.89  140.76   1-0.60515-0.47308-0.79603-0.85562 0.01066 0.20998
  -1   1   6 2439.68  117.23   1-0.45642-0.58850-0.86807-0.80848 0.19523-0.00409
   1  -1  -6 2461.93  125.23   1 0.14404 0.27715-0.85140-0.91082-0.50433-0.30592
   1   1  -6 2294.52  116.54   1 0.11962-0.00028-0.90943-0.98072-0.39825-0.19538
  -1   1   6 2523.17  144.56   1 0.07027-0.06287-0.97952-0.91994-0.18863-0.38697
  -1  -1   6 2496.60  153.68   1 0.06342 0.18328-0.98508-0.91366-0.15994-0.36280
  -1   1   5 4689.24  193.33   1-0.18144-0.31415 0.80238 0.85784 0.56855 0.40670
   1  -1  -5 4365.22  220.80   1-0.21425-0.08154 0.91416 0.85870 0.34409 0.50594
  -1  -1   5 4644.23  189.01   1-0.21355-0.09334 0.91192 0.97864 0.35042 0.18313
  -1  -1   5 3600.16  142.77   1-0.73715-0.61594 0.66286 0.72922-0.13122-0.29806
   1   1  -5 4837.89  186.08   1-0.64590-0.76711 0.68474 0.61838-0.33752-0.17068
  -1   1   5 5181.71  233.00   1 0.13271-0.00118 0.92643 0.98150 0.35229 0.19141
   1  -1  -5 3933.62  285.08   1-0.00787 0.12602 0.98044 0.92537 0.19662 0.35749
   1  -1  -5 4570.96  178.10   1-0.57854-0.44712-0.81427-0.86929 0.04742 0.21072
  -1   1   5 4273.51  187.06   1-0.44463-0.57604-0.87121-0.81619 0.20807 0.04477
   1  -1  -5 4669.72  196.11   1 0.15380 0.28607-0.82266-0.87750-0.54733-0.38488
   1   1  -5 4501.63  179.91   1 0.12290 0.00214-0.90267-0.96939-0.41240-0.24550
  -1   1   5 4094.20  196.36   1 0.08523-0.04706-0.96407-0.90908-0.25157-0.41394
  -1  -1   5 4123.92  223.16   1 0.07260 0.19332-0.97742-0.91059-0.19840-0.36529
  -1   1   4 1591.43   99.91   1-0.16977-0.30150 0.76044 0.81127 0.62681 0.50092
   1  -1  -4 1486.51  101.34   1-0.20408-0.07235 0.88087 0.83004 0.42708 0.55297
  -1  -1   4 1461.02   91.55   1-0.21140-0.09022 0.90502 0.96712 0.36909 0.23777
  -1  -1   4 1613.46   83.70   1-0.70886-0.58684 0.67463 0.73636-0.20586-0.33670
   1   1  -4 1490.37   87.87   1-0.61667-0.73872 0.68468 0.62276-0.38848-0.25777
  -1   1   4 1297.93  132.38   1 0.14299 0.01034 0.92063 0.97111 0.36328 0.23837
   1  -1  -4 1209.84  132.66   1 0.02033 0.15298 0.97329 0.92281 0.22864 0.35355
   1  -1  -4 1475.39   85.64   1-0.54595-0.41519-0.83297-0.88342 0.08991 0.21717
  -1   1   4 1673.98   99.71   1-0.42438-0.55514-0.87588-0.82543 0.22960 0.10234
   1  -1  -4 1583.06   98.85   1 0.17066 0.30208-0.76376-0.81404-0.62252-0.49605
   1   1  -4 1512.70  100.55   1 0.12904 0.00743-0.88918-0.95134-0.43896-0.30803
  -1   1   4 1302.76  106.60   1 0.10610-0.02532-0.93434-0.88405-0.34022-0.46669
  -1  -1   4 1620.45  132.02   1 0.08363 0.20521-0.96595-0.90371-0.24483-0.37575
  -1   1   345825.38  523.93   1-0.14847-0.27916 0.68213 0.72818 0.71599 0.62595
   1  -1  -342271.60  560.57   1-0.18650-0.05574 0.82029 0.77409 0.54067 0.63060
  -1  -1   341708.86  476.79   1-0.20592-0.08376 0.88702 0.94442 0.41326 0.31788
   1   1  -343605.66  539.42   1-0.23116-0.35332 0.96277 0.90537 0.14012 0.23550
  -1  -1   344755.40  444.34   1-0.66369-0.54087 0.68352 0.74062-0.30381-0.39865
   1   1  -347141.00  485.80   1-0.56541-0.68828 0.67966 0.62246-0.46729-0.37256
   1  -1  -343659.42  855.22   1 0.05290 0.18429 0.96276 0.91688 0.26511 0.35407
  -1   1   345724.17  502.57   1-0.39092-0.52101-0.88177-0.83589 0.26391 0.17268
  -1   1   344228.13 1051.27   1 0.13999 0.00941-0.86232-0.81660-0.48661-0.57711
   1   1  -344717.51  482.98   1 0.13995 0.01749-0.86241-0.92000-0.48646-0.39151
  -1   1   2 5301.83  231.82   1-0.10536-0.23511 0.51870 0.56011 0.84843 0.79434
   1  -1  -2 5543.70  251.24   1-0.15245-0.02270 0.69689 0.65548 0.70078 0.75487
  -1  -1   2 5335.13  249.21   1-0.18896-0.06582 0.82896 0.88179 0.52640 0.46701
   1   1  -2 5551.21  297.06   1-0.22768-0.35082 0.95405 0.90128 0.19477 0.25417
  -1  -1   2 5471.78  204.28   1-0.58482-0.46114 0.68221 0.73469-0.43882-0.49756
   1   1  -2 5351.84  208.35   1-0.47118-0.59486 0.65856 0.60607-0.58675-0.52801
   1  -1  -2 5414.09  351.37   1 0.09231 0.22244 0.94671 0.90542 0.30855 0.36154
   1   1  -2 5031.20  386.56   1-0.43965-0.56225 0.82785 0.77518-0.34835-0.28804
   1  -1  -2 4506.91  176.58   1-0.44802-0.31858-0.87034-0.91165 0.20440 0.25960
  -1   1   2 5621.97  236.38   1-0.33542-0.46486-0.88691-0.84561 0.31758 0.26238
   1   1  -2 4413.34  307.16   1-0.48754-0.60984 0.56793 0.51414-0.66312-0.60311
  -1   1   2 5111.27  314.74   1 0.19885 0.06917-0.62852-0.58721-0.75194-0.80646
   1   1  -2 5649.53  222.51   1 0.15941 0.03610-0.80448-0.85750-0.57218-0.51320
  -1  -1   2 5004.15  242.57   1 0.11804 0.24134-0.91260-0.85957-0.39143-0.45041
  -1   1   1  913.32  117.00   1-0.01857-0.14742 0.17640 0.21294 0.98414 0.96587
   1  -1  -1  820.08  107.45   1-0.07923 0.04957 0.41728 0.38051 0.90531 0.92344
  -1  -1   1  883.52   78.67   1-0.09324 0.03085 0.47184 0.52016 0.87673 0.85351
   1   1  -1  939.15   81.60   1-0.21314-0.33726 0.91061 0.86241 0.35405 0.37748
  -1  -1   1  772.49   75.29   1-0.43533-0.31080 0.64742 0.69515-0.62555-0.64819
   1   1  -1  901.34   94.08   1-0.28937-0.41390 0.58867 0.54093-0.75480-0.73216
   1  -1  -1  834.38  134.30   1 0.14323 0.27211 0.92049 0.88380 0.36354 0.38057
   1   1  -1  987.92  170.11   1-0.32346-0.44730 0.92707 0.87900-0.18948-0.16513
  -1  -1   1  862.39  149.04   1-0.45985-0.33601 0.80381 0.85188-0.37739-0.40174
   1  -1  -1  738.39   72.71   1-0.36636-0.23758-0.88473-0.92146 0.28814 0.30732
  -1   1   1  898.23   89.35   1-0.23766-0.36658-0.88358-0.84723 0.40346 0.38445
   1   1  -1  825.21  128.85   1-0.33105-0.45461 0.72210 0.67304-0.60742-0.58337
  -1  -1   1  886.27  115.50   1-0.44486-0.32130 0.61555 0.66461-0.65052-0.67457
   1   1  -1  814.92  114.59   1 0.19416 0.07001-0.65530-0.70376-0.72997-0.70697
  -1  -1   1  839.19  106.83   1 0.15121 0.27537-0.83061-0.78215-0.53591-0.55892
  -1   1   021821.05  613.75   1 0.10937-0.01859-0.35421-0.32225 0.92874 0.94647
   1  -1   022554.85  402.11   1 0.04638 0.17434-0.08902-0.12098 0.99494 0.97722
   1  -1   022635.55  343.49   1-0.07001 0.05782 0.46845 0.43560-0.88070-0.89827
   1   1   023731.46  442.52   1-0.25493-0.38000 0.96168 0.91813-0.10080-0.11234
  -1  -1   023517.61  400.34   1-0.36139-0.23631 0.90098 0.94445-0.24002-0.22840
   1  -1   022311.70  328.17   1-0.23338-0.10516-0.88311-0.91479 0.40699 0.38999
  -1   1   024148.85  418.64   1-0.06976-0.19799-0.84596-0.81428 0.52865 0.54565
   1   1   023320.70  400.71   1-0.17193-0.29679 0.83130 0.78712-0.52856-0.54068
  -1  -1   022921.86  459.21   1-0.28420-0.15938 0.75864 0.80296-0.58624-0.57431
  -1  -1   021597.26  532.86   1 0.20916 0.33419-0.56070-0.51691-0.80116-0.78810
  -1   1  -1 6785.43  269.76   1 0.19489 0.06785-0.73338-0.70593 0.65127 0.70501
   1  -1   1 6837.97  205.14   1 0.15321 0.28025-0.54474-0.57218 0.82448 0.77074
   1  -1   1 7377.25  207.34   1-0.27276-0.14571 0.58080 0.55271-0.76698-0.82053
  -1   1  -1 7108.16  200.81   1-0.15988-0.28693 0.52182 0.54992-0.83793-0.78438
   1   1   1 6877.22  231.36   1-0.20734-0.33370 0.97741 0.93851-0.04096-0.08846
  -1  -1  -1 7124.88  249.70   1-0.30478-0.17842 0.93802 0.97691-0.16498-0.11749
   1   1   1 6621.42  226.52   1-0.03212-0.15817 0.89528 0.85585-0.44433-0.49244
   1  -1   1 6306.42  426.98   1-0.10873 0.01788 0.86370 0.83695-0.49211-0.54697
  -1  -1  -1 6870.30  253.54   1-0.14648-0.02043 0.84505 0.88448-0.51421-0.46611
   1  -1   2 4758.69  192.39   1-0.42739-0.30117 0.64476 0.62138-0.63373-0.72330
  -1   1  -2 4699.36  198.91   1-0.31393-0.44019 0.59989 0.62323-0.73591-0.64637
   1   1   2 4880.60  226.14   1-0.17102-0.29866 0.98526 0.95103 0.00383-0.07961
  -1  -1  -2 4530.24  226.70   1-0.27173-0.14409 0.95457 0.98880-0.12225-0.03880
  -1  -1  -2 4524.90  195.54   1-0.16808-0.04182-0.87261-0.83780 0.45857 0.54436
  -1  -1  -2 4450.12  238.45   1-0.04161 0.08564 0.89182 0.92651-0.45047-0.36639
  -1   1  -2 3998.56  357.07   1-0.10573-0.23115 0.86510 0.88711-0.49032-0.39948
   1  -1   2 4616.66  251.97   1-0.47521-0.34990 0.58218 0.56032-0.65971-0.75073
  -1   1  -2 4226.08  179.81   1-0.00285-0.12914-0.99360-0.97076 0.11286 0.20231
   1   1   314064.52  235.61   1-0.23112-0.35916 0.96269 0.93305 0.14074 0.02030
   1  -1   315088.18  249.36   1-0.53553-0.41013 0.67442 0.65577-0.50828-0.63384
  -1   1  -315659.41  275.18   1-0.41977-0.54517 0.64214 0.66079-0.64144-0.51588
   1   1   315440.01  336.69   1-0.14101-0.26995 0.98918 0.95961 0.04029-0.07910
  -1  -1  -313546.55  341.17   1-0.25290-0.12397 0.96249 0.99205-0.09822 0.02118
  -1  -1  -314013.74  260.64   1-0.27326-0.14630-0.88651-0.85636 0.37338 0.49520
   1   1   314413.58  309.33   1-0.13367-0.26063-0.86473-0.89487 0.48411 0.36229
  -1  -1  -315826.40  388.67   1 0.03545 0.16390 0.91626 0.94621-0.39899-0.27893
  -1   1  -314262.51  271.38   1 0.01629-0.10914-0.99925-0.98101 0.03489 0.16030
  -1  -1  -314066.19  278.12   1-0.00473 0.12284-0.99270-0.96262 0.12049 0.24139
   1   1   427712.95  342.89   1-0.22939-0.35840 0.95848 0.93347 0.16937 0.01296
   1  -1   425784.42  351.69   1-0.60973-0.48514 0.68434 0.67041-0.39986-0.56140
  -1   1  -427724.03  369.70   1-0.49024-0.61483 0.66384 0.67777-0.56477-0.40323
   1   1   430171.89  432.08   1-0.11486-0.24509 0.99079 0.96588 0.07170-0.08366
  -1  -1  -429274.20  531.75   1-0.24290-0.11268 0.96626 0.99117-0.08555 0.06980
   1  -1   427228.21  968.55   1-0.33097-0.20839 0.92233 0.90850-0.19939-0.36219
  -1  -1  -427859.87  374.95   1-0.35588-0.22822-0.88565-0.86018 0.29825 0.45606
   1   1   428403.48  381.95   1-0.19860-0.32625-0.87826-0.90373 0.43498 0.27715
  -1   1  -430077.01  425.66   1 0.03006-0.09451-0.99931-0.98566-0.02162 0.13976
  -1  -1  -428830.46  463.61   1 0.02205 0.15048-0.99969-0.97420 0.01128 0.16816
   1   1   5  624.25   68.38   1-0.22773-0.35773 0.95420 0.93382 0.19398 0.00160
  -1  -1  -5  833.19   58.94   1-0.79985-0.67042 0.49262 0.51317 0.34286 0.53589
   1  -1   5  609.70   57.83   1-0.66070-0.53687 0.68380 0.67423-0.30965-0.50713
  -1   1  -5  764.60   69.38   1-0.53731-0.66109 0.67478 0.68399-0.50592-0.30840
   1   1   5  768.90  108.87   1-0.09242-0.22376 0.99084 0.97019 0.09837-0.09299
   1  -1   5  519.51   80.67   1-0.19502-0.07390 0.98046 0.97164-0.02568-0.22458
  -1  -1  -5  585.84  105.40   1-0.23871-0.10719 0.96776 0.98801-0.08025 0.11106
  -1   1  -5  541.97  110.71   1-0.53869-0.66002 0.68028 0.68950-0.49700-0.29824
  -1  -1  -5  723.05   80.11   1-0.42126-0.29295-0.87652-0.85562 0.23287 0.42671
   1   1   5  640.75   69.63   1-0.24481-0.37315-0.88432-0.90513 0.39753 0.20368
  -1   1  -5  741.19   83.59   1 0.04089-0.08282-0.99696-0.98790-0.06628 0.13108
  -1  -1  -5  844.29   80.74   1 0.03914 0.16843-0.99748-0.97659-0.05906 0.13378
   1   1   6 7195.08  167.16   1-0.22609-0.35706 0.94975 0.93400 0.21643-0.01191
  -1  -1  -6 8084.33  162.55   1-0.80393-0.67365 0.53084 0.54682 0.26813 0.49716
   1  -1   6 6411.42  351.32   1-0.69744-0.57442 0.67782 0.67287-0.23265-0.46612
  -1   1  -6 7442.31  162.05   1-0.56913-0.69209 0.68020 0.68469-0.46195-0.22844
   1   1   6 6838.80  185.69   1-0.07054-0.20313 0.98975 0.97369 0.12414-0.10318
  -1  -1  -6 7061.11  321.70   1-0.23849-0.10569 0.96784 0.98342-0.07997 0.14729
  -1   1  -6 5560.14  303.52   1-0.48202-0.60210 0.77434 0.77895-0.40992-0.17520
   1  -1   6 7181.28  136.83   1-0.74301-0.61891-0.62808-0.63353-0.23118-0.46431
  -1  -1  -6 6759.64  195.64   1-0.47408-0.34510-0.86278-0.84645 0.17560 0.40548
   1   1   6 7774.14  182.46   1-0.27748-0.40651-0.88673-0.90287 0.36973 0.13987
  -1  -1  -6 7099.73  182.08   1 0.05159 0.18173-0.99252-0.97622-0.11064 0.11818
  -1   1  -6 7143.15  173.57   1 0.04993-0.07292-0.99334-0.98888-0.10376 0.12957
   1   1   7 1097.49   97.14   1-0.22443-0.35638 0.94508 0.93395 0.23758-0.02673
  -1  -1  -7 1223.45   89.26   1-0.80315-0.67202 0.55823 0.56963 0.20814 0.47318
   1  -1   7 1025.26   81.99   1-0.72429-0.60208 0.66900 0.66868-0.16682-0.43630
  -1   1  -7 1164.99   93.96   1-0.59085-0.71300 0.68285 0.68261-0.42965-0.16016
   1   1   7 1085.64  125.46   1-0.04985-0.18371 0.98768 0.97622 0.14827-0.11501
   1  -1   7  840.62  120.94   1-0.06152 0.05728 0.98897 0.98905 0.13468-0.13597
  -1  -1  -7 1107.56  142.61   1-0.24111-0.10702 0.96691 0.97783-0.08329 0.17994
  -1   1  -7  685.24  110.91   1-0.44581-0.56464 0.82078 0.82079-0.35714-0.08646
   1  -1   7 1038.71   72.53   1-0.70931-0.58587-0.68651-0.68747-0.15991-0.42909
  -1  -1  -7 1150.83   95.92   1-0.51756-0.38792-0.84647-0.83470 0.12496 0.39086
   1   1   7 1200.03  102.03   1-0.30030-0.43003-0.88744-0.89891 0.34964 0.08375
  -1   1  -7  991.35   96.81   1 0.05782-0.06418-0.98894-0.98907-0.13657 0.13273
  -1  -1  -7 1018.31   95.88   1 0.06148 0.19249-0.98648-0.97477-0.15186 0.11292
   1   1   8 1624.34   93.34   1-0.22273-0.35565 0.94017 0.93365 0.25779-0.04242
  -1  -1  -8 1850.56   81.77   1-0.79988-0.66791 0.57897 0.58580 0.15801 0.45905
   1  -1   8 1636.43   76.30   1-0.74438-0.62297 0.65868 0.66299-0.10965-0.41512
  -1   1  -8 1753.31   87.78   1-0.60569-0.72704 0.68409 0.67913-0.40638-0.10090
   1  -1   8 1779.77  129.52   1-0.01941 0.09813 0.98284 0.98751 0.18341-0.12319
   1   1   8 1749.16  125.59   1-0.03005-0.16516 0.98478 0.97791 0.17118-0.12806
  -1  -1  -8 1633.77  154.87   1-0.24583-0.11044 0.96519 0.97145-0.08925 0.20993
  -1   1  -8 1179.70  148.89   1-0.42362-0.54121 0.84527 0.84066-0.32565-0.01899
   1  -1   8 1899.41   96.61   1-0.67876-0.55598-0.72694-0.72342-0.10407-0.40930
  -1  -1  -8 1503.90  101.43   1-0.55400-0.42370-0.82869-0.82150 0.07964 0.38158
   1   1   8 1791.53   95.03   1-0.31584-0.44626-0.88746-0.89426 0.33563 0.03373
  -1  -1  -8 1718.38  100.01   1 0.06984 0.20170-0.97990-0.97279-0.18681 0.11395
  -1   1  -8 1665.35  104.92   1 0.06491-0.05623-0.98395-0.98868-0.16618 0.13910
   1   1   9   -4.77   42.00   1-0.22097-0.35487 0.93496 0.93307 0.27751-0.05866
   1  -1   9  -32.35   54.79   1-0.23132-0.11233 0.96313 0.97242 0.13732-0.20437
  -1  -1  -9   14.68   37.54   1-0.79520-0.66238 0.59538 0.59763 0.11469 0.45175
   1  -1   9   -6.93   45.38   1-0.75967-0.63908 0.64760 0.65653-0.05919-0.40066
  -1   1  -9   -3.96   49.27   1-0.61570-0.73624 0.68464 0.67497-0.39007-0.04861
   1  -1   9  -52.27   70.24   1 0.01501 0.13130 0.97478 0.98405 0.22263-0.11994
   1   1   9    1.19   98.51   1-0.01091-0.14728 0.98110 0.97883 0.19315-0.14205
  -1  -1  -9    7.81   91.79   1-0.25211-0.11544 0.96280 0.96439-0.09722 0.23791
  -1   1  -9  -31.03   69.44   1-0.41071-0.52705 0.85832 0.84910-0.30756 0.03505
   1  -1   9    3.19   34.36   1-0.65099-0.52887-0.75685-0.74885-0.05809-0.39937
  -1  -1  -9  -32.52   52.60   1-0.58505-0.45409-0.81007-0.80745 0.03861 0.37658
  -1  -1  -9   69.68   57.82   1 0.07719 0.20990-0.97296-0.97044-0.21767 0.11906
  -1   1  -9  -13.10   61.98   1 0.07143-0.04885-0.97849-0.98781-0.19349 0.14776
   1   1  10  154.44   59.58   1-0.21915-0.35402 0.92945 0.93219 0.29679-0.07534
   1  -1  10  127.43   53.99   1-0.22927-0.11126 0.95818 0.97210 0.17119-0.20647
  -1  -1 -10  199.57   43.01   1-0.78964-0.65597 0.60880 0.60647 0.07626 0.44931
   1  -1  10  224.51   44.78   1-0.77147-0.65168 0.63611 0.64967-0.01397-0.39144
   1  -1  10  119.71   74.02   1 0.04468 0.15972 0.96565 0.97952 0.25595-0.12257
   1   1  10  168.89   92.56   1 0.00772-0.12990 0.97672 0.97904 0.21437-0.15679
  -1  -1 -10   94.74   82.48   1-0.25962-0.12166 0.95978 0.95672-0.10677 0.26432
  -1   1 -10  121.23   65.96   1-0.40404-0.51914 0.86473 0.85090-0.29830 0.08027
   1  -1  10  206.86   39.97   1-0.62533-0.50388-0.78013-0.76764-0.01867-0.39600
  -1  -1 -10  181.99   53.16   1-0.61097-0.47928-0.79165-0.79282 0.00234 0.37643
   1   1  10  178.90   54.84   1-0.33074-0.46236-0.88710-0.88515 0.32194-0.05205
  -1  -1 -10  227.14   59.09   1 0.08384 0.21742-0.96570-0.96778-0.24571 0.12699
  -1   1 -10  134.69   62.07   1 0.07753-0.04190-0.97261-0.98652-0.21909 0.15813
   1   1  11  435.40   68.11   1-0.21726-0.35311 0.92363 0.93100 0.31574-0.09236
   1  -1  11  409.35   67.51   1-0.22714-0.11012 0.95263 0.97117 0.20223-0.21141
   1  -1  11  377.98   52.24   1-0.78062-0.66165 0.62440 0.64259 0.02709-0.38636
   1  -1  11  229.93   90.39   1 0.07121 0.18499 0.95575 0.97422 0.28540-0.12909
   1   1  11  405.24   93.36   1 0.02596-0.11291 0.97165 0.97857 0.23498-0.17214
  -1   1 -11  282.47   73.46   1-0.40173-0.51559 0.86690 0.84846-0.29510 0.11944
  -1  -1 -11  460.01   66.04   1-0.63445-0.50211-0.77227-0.77793-0.03239 0.37774
   1  -1  11  415.72   50.52   1-0.60333-0.48247-0.79738-0.77927 0.01324-0.39994
  -1  -1 -11  431.39   68.62   1 0.08978 0.22411-0.95843-0.96476-0.27082 0.13785
  -1   1 -11  436.64   72.77   1 0.08329-0.03527-0.96634-0.98484-0.24340 0.16980
   1   1  12  205.94   57.83   1-0.21530-0.35213 0.91749 0.92950 0.33442-0.10964
   1  -1  12  196.06   57.15   1-0.22495-0.10890 0.94656 0.96973 0.23109-0.21851
   1  -1  12  249.20   40.64   1-0.78777-0.67005 0.61251 0.63490 0.06504-0.38460
   1  -1  12   79.06   69.27   1 0.09559 0.20811 0.94521 0.96827 0.31213-0.13831
   1   1  12  229.37   93.12   1 0.04390-0.09623 0.96591 0.97744 0.25508-0.18800
  -1   1 -12  227.62   71.56   1-0.40255-0.51516 0.86613 0.84309-0.29624 0.15426
  -1  -1 -12  220.40   43.64   1-0.65520-0.52220-0.75265-0.76280-0.06483 0.38135
   1  -1  12  254.04   46.52   1-0.58040-0.46020-0.81308-0.79040 0.04491-0.40430
  -1   1 -12  183.01   57.04   1 0.08864-0.02921-0.95989-0.98265-0.26599 0.18310
  -1  -1 -12  243.58   50.25   1 0.09556 0.23074-0.95059-0.96149-0.29535 0.14929
   1   1  13   73.72   55.78   1-0.21327-0.35108 0.91103 0.92767 0.35288-0.12714
   1  -1  13   53.41   40.54   1-0.22268-0.10757 0.94002 0.96792 0.25839-0.22706
   1  -1  13   -6.73   29.08   1-0.79325-0.67637 0.60061 0.62758 0.10009-0.38556
   1  -1  13   48.81   53.26   1 0.11842 0.22968 0.93405 0.96171 0.33691-0.14950
   1   1  13   31.44   64.41   1 0.06160-0.07980 0.95953 0.97565 0.27476-0.20428
  -1   1 -13   32.63   64.01   1-0.40568-0.51704 0.86317 0.83552-0.30057 0.18589
  -1  -1 -13   55.99   47.42   1-0.67368-0.54001-0.73284-0.74747-0.09536 0.38687
   1  -1  13   -7.39   35.64   1-0.55824-0.43870-0.82635-0.79910 0.07419-0.41106
  -1  -1 -13   -3.01   50.88   1 0.10106 0.23708-0.94244-0.95790-0.31873 0.16189
  -1   1 -13  146.63   62.47   1 0.09394-0.02306-0.95287-0.98020-0.28845 0.19662
   1   1  14 3671.82  162.07   1-0.21116-0.34994 0.90423 0.92550 0.37116-0.14483
   1  -1  14 3853.83  170.73   1-0.22035-0.10622 0.93310 0.96562 0.28419-0.23722
   1  -1  14 2857.57  125.15   1-0.79738-0.68135 0.58864 0.62019 0.13293-0.38872
   1   1  14 3742.96  217.65   1 0.07910-0.06355 0.95250 0.97321 0.29408-0.22093
  -1   1 -14 2708.56  238.73   1-0.41055-0.52066 0.85847 0.82622-0.30735 0.21509
  -1  -1 -14 3600.28  175.16   1-0.69023-0.55590-0.71282-0.73194-0.12429 0.39399
   1  -1  14 2810.83  161.09   1-0.53658-0.41770-0.83769-0.80587 0.10166-0.41962
  -1  -1 -14 3045.13  142.85   1 0.10632 0.24320-0.93395-0.95398-0.34119 0.17539
  -1   1 -14 3698.01  161.54   1 0.09907-0.01708-0.94547-0.97737-0.31025 0.21080
   1   1  15 2368.18  102.23   1-0.20897-0.34873 0.89709 0.92299 0.38928-0.16266
   1  -1  15 2407.10   94.70   1-0.21796-0.10480 0.92578 0.96294 0.30888-0.24849
   1  -1  15 2035.59   77.94   1-0.80039-0.68521 0.57662 0.61274 0.16393-0.39372
   1   1  15 2035.62  132.42   1 0.09645-0.04746 0.94481 0.97012 0.31307-0.23790
  -1   1 -15 1495.84  162.30   1-0.41676-0.52562 0.85231 0.81545-0.31601 0.24238
  -1  -1 -15 2452.83  112.47   1-0.70513-0.57014-0.69261-0.71621-0.15187 0.40246
  -1  -1 -15 2517.53  105.43   1 0.11140 0.24912-0.92513-0.94972-0.36293 0.18963
  -1   1 -15 2393.82  109.28   1 0.10405-0.01125-0.93770-0.97417-0.33148 0.22553
   1   1  16 1377.49  107.91   1-0.20670-0.34744 0.88960 0.92013 0.40727-0.18064
   1  -1  16 1409.40  118.24   1-0.21549-0.10331 0.91809 0.95988 0.33266-0.26067
   1  -1  16 1281.08  102.98   1-0.80243-0.68810 0.56452 0.60522 0.19340-0.40026
   1   1  16 1285.82  140.88   1 0.11367-0.03150 0.93648 0.96638 0.33178-0.25515
  -1  -1 -16 1403.01  108.66   1-0.71859-0.58293-0.67218-0.70026-0.17830 0.41208
  -1  -1 -16 1313.12  113.99   1 0.11633 0.25490-0.91594-0.94510-0.38407 0.20446
  -1   1 -16 1516.59  122.85   1 0.10891-0.00554-0.92954-0.97057-0.35226 0.24073
   1   1  17 1601.19  108.06   1-0.20434-0.34606 0.88176 0.91691 0.42513-0.19874
   1  -1  17 1896.92  128.48   1-0.21295-0.10175 0.91001 0.95644 0.35568-0.27361
   1  -1  17 1730.08  113.74   1-0.80362-0.69014 0.55234 0.59762 0.22157-0.40809
   1   1  17  957.29  106.75   1 0.13080-0.01563 0.92748 0.96198 0.35024-0.27265
  -1  -1 -17 1942.97  126.38   1-0.73076-0.59445-0.65151-0.68407-0.20374 0.42269
  -1  -1 -17 1801.62  124.64   1 0.12112 0.26054-0.90638-0.94011-0.40471 0.21979
  -1   1 -17 1893.34  127.02   1 0.11366 0.00005-0.92098-0.96658-0.37263 0.25633
   1   1  18  787.40  105.06   1-0.20190-0.34459 0.87354 0.91333 0.44288-0.21695
   1  -1  18  636.24   92.52   1-0.21034-0.10011 0.90157 0.95262 0.37805-0.28720
   1  -1  18  591.93   78.00   1-0.80406-0.69142 0.54005 0.58991 0.24863-0.41704
   1   1  18  576.10  119.20   1 0.14785 0.00016 0.91780 0.95690 0.36846-0.29039
  -1  -1 -18  702.16   89.03   1-0.74178-0.60480-0.63057-0.66761-0.22832 0.43415
  -1  -1 -18  676.52   94.34   1 0.12580 0.26606-0.89644-0.93473-0.42493 0.23555
  -1   1 -18  785.51   98.70   1 0.11832 0.00555-0.91203-0.96220-0.39266 0.27228
   1   1  19  116.03   61.39   1-0.19937-0.34304 0.86495 0.90937 0.46054-0.23526
   1  -1  19  -54.61   60.18   1-0.20764-0.09840 0.89273 0.94842 0.39987-0.30135
   1  -1  19  178.71   41.19   1-0.80380-0.69201 0.52765 0.58208 0.27474-0.42694
  -1  -1 -19    8.14   47.09   1-0.75174-0.61410-0.60933-0.65086-0.25216 0.44636
  -1  -1 -19   37.93   55.95   1 0.13038 0.27149-0.88609-0.92895-0.44478 0.25167
  -1   1 -19  109.61   65.99   1 0.12290 0.01098-0.90267-0.95740-0.41239 0.28852
   1   1  20  140.11   61.80   1-0.19675-0.34140 0.85598 0.90503 0.47809-0.25366
   1  -1  20   63.24   44.51   1-0.20487-0.09660 0.88352 0.94383 0.42120-0.31597
   1  -1  20  104.68   50.83   1-0.80289-0.69196 0.51511 0.57412 0.30001-0.43768
  -1  -1 -20  -18.39   47.20   1-0.76072-0.62242-0.58777-0.63378-0.27534 0.45923
  -1  -1 -20  -64.25   43.01   1 0.13488 0.27684-0.87533-0.92275-0.46432 0.26810
  -1   1 -20  -12.05   49.03   1 0.12740 0.01633-0.89290-0.95219-0.43184 0.30504
   1   1  21   54.57   53.37   1-0.19403-0.33966 0.84662 0.90030 0.49555-0.27216
   1  -1  21   76.08   57.74   1-0.20201-0.09471 0.87391 0.93885 0.44212-0.33102
   1  -1  21   66.04   35.70   1-0.80139-0.69130 0.50242 0.56601 0.32455-0.44914
  -1  -1 -21  -85.21   51.20   1 0.13929 0.28210-0.86414-0.91613-0.48358 0.28482
  -1   1 -21   65.18   47.72   1 0.13183 0.02160-0.88270-0.94656-0.45106 0.32179
   1   1  22   67.51   43.22   1-0.19122-0.33783 0.83685 0.89517 0.51293-0.29075
   1  -1  22  -47.72   60.25   1-0.19906-0.09274 0.86389 0.93347 0.46266-0.34645
   1  -1  22  -13.33   44.12   1-0.79931-0.69007 0.48956 0.55772 0.34846-0.46123
  -1  -1 -22   92.25   60.03   1 0.14364 0.28729-0.85250-0.90905-0.50259 0.30178
  -1   1 -22   27.85   52.13   1 0.13620 0.02682-0.87205-0.94048-0.47006 0.33877
   1   1  23   94.49   51.06   1-0.18831-0.33589 0.82667 0.88962 0.53022-0.30942
   1  -1  23   88.85   44.29   1-0.19602-0.09068 0.85347 0.92767 0.48287-0.36220
   1  -1  23  -34.51   46.24   1-0.79667-0.68828 0.47650 0.54924 0.37180-0.47390
  -1  -1 -23  156.74   73.36   1 0.14792 0.29242-0.84040-0.90152-0.52138 0.31897
  -1   1 -23   -8.15   59.94   1 0.14050 0.03197-0.86096-0.93396-0.48886 0.35594
   1   1  24  458.27   81.01   1-0.18530-0.33386 0.81607 0.88364 0.54743-0.32817
   1  -1  24  489.50   79.30   1-0.19288-0.08852 0.84262 0.92145 0.50278-0.37825
   1  -1  24  585.17   79.42   1-0.79350-0.68596 0.46325 0.54057 0.39464-0.48707
  -1  -1 -24  578.78   84.45   1 0.15213 0.29748-0.82782-0.89350-0.53996 0.33636
  -1   1 -24  615.52   88.57   1 0.14475 0.03707-0.84941-0.92697-0.50748 0.37329
  -1   2  24   16.22   55.19   1-0.16405-0.44084 0.73962 0.87728 0.65272-0.18982
  -1  -2  24  -44.16   59.08   1-0.18040 0.04768 0.79869 0.95904 0.57405-0.27921
  -1  -2  24  -41.73   49.40   1-0.79942-0.56806 0.49020 0.64894 0.34729-0.50613
   1  -2 -24  106.98   59.60   1 0.17775 0.45225-0.73481-0.87161-0.65455 0.18908
   1   2 -24 -100.71   39.39   1 0.16082-0.07034-0.79969-0.95910-0.57846 0.27416
  -1   2  23   -8.78   45.45   1-0.16650-0.44235 0.74855 0.88157 0.64183-0.16475
  -1  -2  23 -124.12   43.58   1-0.18333 0.04574 0.80909 0.96480 0.55835-0.25895
  -1  -2  23   45.46   34.59   1-0.80147-0.56926 0.50302 0.65718 0.32341-0.49400
   1  -2 -23   55.30   54.16   1 0.17508 0.44875-0.74605-0.87824-0.64244 0.16522
   1   2 -23   51.15   43.05   1 0.15773-0.07428-0.81005-0.96489-0.56474 0.25190
  -1   2  22   92.44   43.68   1-0.16879-0.44371 0.75689 0.88528 0.63136-0.13926
  -1  -2  22   90.07   47.43   1-0.18614 0.04390 0.81903 0.97011 0.54271-0.23863
  -1  -2  22  157.98   50.75   1-0.80294-0.56988 0.51562 0.66521 0.29900-0.48241
   1  -2 -22  171.79   58.03   1-0.76061-0.49141-0.58806-0.71338-0.27504 0.49958
   1   2 -22  187.13   58.99   1 0.15468-0.07818-0.81989-0.97017-0.55121 0.22945
  -1   2  21  126.08   61.59   1-0.17080-0.44562 0.76418 0.88811 0.62196-0.11256
  -1  -2  21  113.23   57.07   1-0.18884 0.04218 0.82853 0.97498 0.52713-0.21824
  -1  -2  21   66.16   35.52   1-0.80381-0.56990 0.52801 0.67302 0.27399-0.47142
   1  -2 -21  117.38   44.30   1-0.75242-0.48389-0.60778-0.72862-0.25386 0.48471
   1  -2 -21   81.75   49.44   1 0.16975 0.44210-0.76728-0.88925-0.61843 0.11736
   1   2 -21  187.34   44.66   1 0.15167-0.08203-0.82923-0.97494-0.53793 0.20677
  -1   2  20   -2.37   53.04   1-0.17277-0.44660 0.77129 0.89058 0.61258-0.08598
  -1  -2  20    0.50   52.51   1-0.19143 0.04057 0.83758 0.97940 0.51165-0.19776
  -1  -2  20  -62.94   40.46   1-0.80406-0.56929 0.54021 0.68064 0.24830-0.46110
   1  -2 -20  -64.96   32.81   1-0.74350-0.47563-0.62707-0.74342-0.23233 0.47019
   1  -2 -20   15.45   39.26   1 0.16734 0.43884-0.77641-0.89381-0.60759 0.09222
   1   2 -20   -7.52   38.78   1 0.14872-0.08583-0.83806-0.97920-0.52491 0.18381
  -1   2  19 -127.57   40.76   1-0.17455-0.44741 0.77772 0.89239 0.60387-0.05873
  -1  -2  19   -5.61   51.79   1-0.19391 0.03906 0.84621 0.98340 0.49629-0.17716
  -1  -2  19   72.03   46.20   1-0.80363-0.56802 0.55222 0.68807 0.22185-0.45154
   1  -2 -19  -18.61   45.16   1-0.73382-0.46661-0.64592-0.75780-0.21041 0.45607
   1  -2 -19  -38.57   47.31   1 0.16506 0.43571-0.78479-0.89762-0.59737 0.06647
   1   2 -19   -2.46   38.90   1 0.14583-0.08957-0.84637-0.98295-0.51222 0.16053
  -1   2  18  216.26   62.16   1-0.17615-0.44803 0.78345 0.89349 0.59595-0.03068
  -1  -2  18   22.52   56.55   1-0.19629 0.03766 0.85441 0.98697 0.48108-0.15641
  -1  -2  18   -2.78   30.90   1-0.80249-0.56603 0.56404 0.69532 0.19454-0.44285
   1  -2 -18   39.12   45.75   1-0.72334-0.45680-0.66438-0.77177-0.18805 0.44238
   1  -2 -18   -6.08   50.35   1 0.16293 0.43274-0.79236-0.90063-0.58788 0.03998
   1   2 -18   63.80   51.36   1 0.14303-0.09322-0.85417-0.98619-0.49991 0.13686
  -1   2  17  535.10   72.30   1-0.17753-0.44843 0.78841 0.89381 0.58897-0.00170
  -1  -2  17  503.83   76.42   1-0.19856 0.03637 0.86218 0.99011 0.46605-0.13547
  -1  -2  17  430.57   55.28   1-0.80058-0.56327 0.57569 0.70240 0.16624-0.43514
   1  -2 -17  596.96   75.43   1-0.71202-0.44614-0.68243-0.78534-0.16521 0.42917
   1  -2 -17  467.26   68.12   1 0.16100 0.42996-0.79905-0.90275-0.57929 0.01259
   1   2 -17  510.86   80.48   1 0.14032-0.09678-0.86145-0.98890-0.48806 0.11274
  -1   2  16  369.83   72.69   1-0.17867-0.44860 0.79250 0.89328 0.58310 0.02837
  -1  -2  16  683.29   89.23   1-0.20071 0.03519 0.86952 0.99282 0.45126-0.11431
  -1  -2  16  514.73   68.08   1-0.79780-0.55965 0.58718 0.70930 0.13681-0.42857
   1   2 -16  180.17   69.76   1-0.43458-0.66605 0.83352 0.71073-0.34113 0.22634
   1  -2 -16  402.87   55.90   1-0.69980-0.43458-0.70011-0.79853-0.14182 0.41650
   1  -2 -16  502.37   74.09   1 0.15932 0.42743-0.80476-0.90390-0.57180-0.01588
   1   2 -16  311.38   65.67   1 0.13773-0.10021-0.86817-0.99105-0.47675 0.08807
  -1   2  15  807.33  104.29   1-0.17955-0.44849 0.79563 0.89178 0.57854 0.05978
  -1  -2  15  656.28   81.96   1-0.20275 0.03413 0.87642 0.99509 0.43676-0.09285
  -1  -2  15  877.62   95.91   1-0.79407-0.55507 0.59849 0.71603 0.10607-0.42330
   1   2 -15  285.10   96.54   1-0.42595-0.65867 0.84283 0.72464-0.32893 0.20258
   1  -2 -15  495.73   65.62   1-0.68661-0.42205-0.71740-0.81134-0.11783 0.40445
   1  -2 -15  835.19   97.12   1 0.15794 0.42520-0.80937-0.90394-0.56566-0.04570
   1   2 -15  826.68   95.03   1 0.13528-0.10351-0.87432-0.99264-0.46609 0.06276
  -1   2  14  134.68   45.94   1-0.18011-0.44808 0.79765 0.88916 0.57559 0.09279
  -1  -2  14  149.73   45.75   1-0.20468 0.03318 0.88288 0.99692 0.42262-0.07102
  -1  -2  14   82.32   44.65   1-0.78925-0.54939 0.60961 0.72259 0.07381-0.41955
   1   2 -14   72.59   62.34   1-0.41880-0.65276 0.85024 0.73667-0.31887 0.17667
   1  -2 -14  108.98   46.94   1-0.67237-0.40847-0.73433-0.82378-0.09314 0.39309
   1  -2 -14   88.14   51.92   1 0.15693 0.42335-0.81266-0.90266-0.56120-0.07722
   1   2 -14   16.23   51.56   1 0.13301-0.10663-0.87987-0.99362-0.45621 0.03667
  -1   2  13   -0.66   40.26   1-0.18030-0.44729 0.79833 0.88521 0.57458 0.12775
  -1  -2  13   12.68   48.56   1-0.20648 0.03236 0.88888 0.99828 0.40896-0.04872
  -1  -2  13  -30.88   41.41   1-0.78304-0.54175 0.62072 0.72935 0.03920-0.41777
   1   2 -13  -21.92   49.43   1-0.41381-0.64902 0.85526 0.74629-0.31189 0.14768
  -1  -2  13  -16.09   28.98   1-0.74584-0.50280-0.62221-0.51463-0.23783-0.69450
   1  -2 -13   21.76   44.26   1-0.65696-0.39372-0.75088-0.83585-0.06766 0.38252
   1  -2 -13  -15.11   46.62   1 0.15641 0.42198-0.81436-0.89979-0.55888-0.11088
   1   2 -13   59.30   50.16   1 0.13096-0.10953-0.88475-0.99393-0.44728 0.00963
  -1   2  12 1493.28  100.14   1-0.18004-0.44605 0.79739 0.87964 0.57597 0.16509
  -1  -2  12 1513.92   92.47   1-0.20815 0.03167 0.89439 0.99916 0.39589-0.02582
  -1  -2  12 1567.44   76.21   1-0.77543-0.53333 0.63141 0.73542 0.00301-0.41797
  -1  -2  12 1424.81   92.18   1-0.76633-0.52263-0.57282-0.46973-0.29086-0.71148
   1  -2 -12 1413.29  101.73   1-0.64025-0.37767-0.76705-0.84754-0.04127 0.37286
   1  -2 -12 1604.90  106.55   1 0.15651 0.42123-0.81403-0.89491-0.55932-0.14729
   1   2 -12 1470.84   87.20   1 0.12917-0.11217-0.88889-0.99351-0.43952-0.01857
  -1   2  12 1333.34  113.13   1-0.00048-0.26528-0.99465-0.91342 0.10325-0.30866
  -1   2  11  262.88   61.77   1-0.17921-0.44424 0.79442 0.87203 0.58032 0.20541
  -1  -2  11  214.21   58.37   1-0.20966 0.03113 0.89937 0.99951 0.38362-0.00213
  -1  -2  11  132.19   39.23   1-0.76602-0.52311 0.64181 0.74119-0.03569-0.42068
  -1   2  11  231.71   72.18   1 0.15054-0.11724 0.91621 0.99310 0.37132-0.00163
   1   2 -11  135.41   56.86   1-0.41628-0.65398 0.85279 0.75304-0.31535 0.07230
   1  -2 -11  120.41   37.49   1-0.62207-0.36016-0.78283-0.85884-0.01384 0.36424
   1  -2 -11  189.36   51.58   1 0.15742 0.42129-0.81105-0.88736-0.56338-0.18732
   1   2 -11  322.46   58.68   1 0.12771-0.11447-0.89220-0.99225-0.43320-0.04823
  -1   2  11  208.12   58.51   1 0.00475-0.25918-0.99662-0.91999 0.08194-0.29400
  -1   2  10  596.25   66.48   1-0.17763-0.44169 0.78879 0.86177 0.58843 0.24947
  -1  -2  10  565.77   70.45   1-0.21101 0.03076 0.90376 0.99927 0.37240 0.02260
   1  -2 -10  470.19   74.58   1-0.23280 0.03122 0.96635 0.89330 0.10936 0.44835
  -1  -2  10  713.08   69.00   1-0.75441-0.51069 0.65182 0.74657-0.07741-0.42640
  -1   2  10  542.27  105.70   1 0.14438-0.12214 0.91983 0.99212 0.36476 0.02777
   1   2 -10  209.15   78.45   1-0.43124-0.67019 0.83717 0.74203-0.33640 0.01529
   1  -2 -10  522.09   57.54   1-0.60274-0.34146-0.79781-0.86988 0.01407 0.35594
   1  -2 -10  668.34   73.14   1 0.15944 0.42246-0.80438-0.87612-0.57231-0.23223
   1   2 -10  620.73   73.21   1 0.12667-0.11636-0.89451-0.99000-0.42871-0.07971
  -1   2  10  554.52   75.72   1 0.01012-0.25295-0.99814-0.92610 0.06006-0.27990
  -1   2   9 1058.50   94.29   1-0.17507-0.43815 0.77959 0.84794 0.60131 0.29832
  -1  -2   9 1116.79  103.69   1-0.21216 0.03059 0.90746 0.99834 0.36263 0.04879
   1  -2  -9 1109.95  112.38   1-0.23092 0.03212 0.96221 0.89379 0.14430 0.44733
  -1  -2   9 1235.91   98.68   1-0.74003-0.49550 0.66126 0.75139-0.12276-0.43575
  -1   2   9 1020.67  113.16   1 0.13949-0.12577 0.92263 0.99033 0.35955 0.05851
   1   2  -9  897.65  136.23   1-0.47253-0.71272 0.78737 0.69683-0.39591-0.08018
   1  -2  -9 1155.85  106.57   1-0.58092-0.32030-0.81275-0.88026 0.04422 0.35005
   1  -2  -9 1179.69  108.20   1 0.16295 0.42513-0.79228-0.85946-0.58798-0.28387
   1   2  -9 1182.18  105.30   1 0.12617-0.11770-0.89561-0.98653-0.42655-0.11353
  -1  -2   9 1133.17  120.49   1 0.02622 0.27001-0.99963-0.90851-0.00584-0.31888
  -1   2   9 1050.72  120.32   1 0.01568-0.24654-0.99917-0.93173 0.03736-0.26663
  -1   2   8 2499.17  126.42   1-0.17114-0.43324 0.76538 0.82911 0.62039 0.35336
  -1  -2   8 2352.71  119.86   1-0.21304 0.03068 0.91030 0.99655 0.35488 0.07700
   1  -2  -8 2431.50  136.69   1-0.22850 0.03356 0.95620 0.89241 0.18291 0.44996
  -1  -2   8 2787.81   99.88   1-0.72214-0.47680 0.66989 0.75538-0.17249-0.44949
   1   2  -8 2687.03  116.85   1-0.52727-0.77265 0.67272 0.58679-0.51907-0.24224
  -1   2   8 2951.26  159.08   1 0.13615-0.12785 0.92452 0.98761 0.35597 0.09090
   1  -2  -8 2533.54  110.68   1-0.55680-0.29684-0.82715-0.89009 0.07605 0.34586
   1  -2  -8 2433.58  116.28   1 0.16860 0.42992-0.77169-0.83430-0.61323-0.34509
   1   2  -8 2400.09  105.86   1 0.12638-0.11834-0.89516-0.98151-0.42745-0.15040
  -1  -2   8 2759.57  166.55   1 0.03083 0.27547-0.99921-0.91268-0.02477-0.30184
  -1   2   8 2200.27  141.51   1 0.02154-0.23982-0.99967-0.93682 0.01338-0.25464
  -1   2   712993.44  358.22   1-0.16549-0.42638 0.74487 0.80370 0.64635 0.41503
  -1  -2   712427.68  330.71   1-0.21358 0.03113 0.91202 0.99363 0.35013 0.10822
   1  -2  -711605.86  351.03   1-0.22531 0.03577 0.94757 0.88841 0.22656 0.45765
   1   2  -713640.92  346.47   1-0.50314-0.74933 0.66715 0.58595-0.54931-0.30847
  -1   2   714068.57  394.99   1 0.13472-0.12802 0.92531 0.98382 0.35444 0.12533
   1  -2  -7 9674.79  401.95   1-0.09759 0.16515 0.99094 0.93244 0.09224 0.32136
   1  -2  -712849.07  318.28   1-0.52994-0.27064-0.84088-0.89924 0.10988 0.34366
  -1   2   712372.73  348.03   1-0.28439-0.54401-0.88703-0.82890 0.36371 0.13021
   1  -2  -712710.13  341.44   1 0.17760 0.43796-0.73548-0.79397-0.65385-0.42166
   1   2  -712505.55  323.74   1 0.12753-0.11804-0.89260-0.97439-0.43241-0.19134
  -1  -2   713061.51  418.69   1 0.03543 0.28094-0.99841-0.91647-0.04375-0.28484
  -1   2   712499.68  413.54   1 0.02789-0.23262-0.99953-0.94126-0.01268-0.24474
  -1   2   613109.98  361.97   1-0.15662-0.41657 0.71232 0.76651 0.68414 0.48879
  -1  -2   612102.50  334.76   1-0.21359 0.03209 0.91206 0.98904 0.35003 0.14407
   1  -2  -612244.27  374.81   1-0.22101 0.03913 0.93507 0.88060 0.27712 0.47222
  -1  -2   612288.78  299.96   1-0.67108-0.42412 0.68268 0.75892-0.28910-0.49410
   1   2  -614346.36  361.06   1-0.47068-0.71768 0.65841 0.58193-0.58732-0.38246
  -1   2   613561.88  373.19   1 0.13569-0.12580 0.92478 0.97868 0.35548 0.16232
   1  -2  -611415.03  515.70   1-0.08371 0.17778 0.99054 0.93664 0.10865 0.30181
   1  -2  -612169.35  317.98   1-0.49977-0.24113-0.85374-0.90753 0.14609 0.34384
  -1   2   614119.29  377.33   1-0.26367-0.52260-0.88591-0.83245 0.38162 0.18414
   1  -2  -612713.97  351.19   1 0.19080 0.45033-0.67324-0.72712-0.71437-0.51815
   1   2  -612182.97  313.31   1 0.12996-0.11646-0.88706-0.96429-0.44297-0.23786
  -1   2   610787.47  370.69   1 0.03513-0.22452-0.99847-0.94481-0.04249-0.23858
  -1  -2   612133.96  372.90   1 0.04005 0.28641-0.99722-0.91987-0.06281-0.26793
  -1   2   515673.51  408.58   1-0.14301-0.40202 0.66176 0.71131 0.73594 0.57654
   1  -2  -515603.85  429.79   1-0.21487 0.04429 0.91614 0.86631 0.33839 0.49753
  -1  -2   517034.76  416.77   1-0.21272 0.03394 0.90928 0.98163 0.35770 0.18770
  -1  -2   515003.38  374.57   1-0.63434-0.38653 0.68501 0.75677-0.35827-0.52715
   1   2  -516853.23  436.36   1-0.42697-0.67479 0.64462 0.57286-0.63415-0.46528
  -1   2   514846.53  389.14   1 0.13972-0.12051 0.92251 0.97181 0.35979 0.20260
   1  -2  -513336.48  531.03   1-0.07006 0.19017 0.98971 0.94041 0.12469 0.28189
   1  -2  -516072.17  378.13   1-0.46555-0.20757-0.86543-0.91465 0.18514 0.34685
  -1   2   517811.22  448.51   1-0.23588-0.49412-0.88339-0.83460 0.40493 0.24347
   1  -2  -515870.65  421.53   1 0.21014 0.46884-0.55345-0.60273-0.80593-0.64567
   1   2  -515818.12  384.53   1 0.13422-0.11305-0.87695-0.94961-0.46144-0.29231
  -1  -2   516948.94  469.61   1 0.04469 0.29190-0.99562-0.92288-0.08200-0.25115
  -1   2   513372.57  421.12   1 0.04418-0.21461-0.99582-0.94674-0.07990-0.24001
  -1   2   4 3562.29  152.47   1-0.12154-0.37961 0.58066 0.62558 0.80501 0.68156
   1  -2  -4 3503.39  163.60   1-0.20561 0.05257 0.88599 0.84079 0.41561 0.53879
  -1  -2   4 3478.62  170.67   1-0.21012 0.03752 0.90086 0.96858 0.37985 0.24582
  -1  -2   4 3860.05  133.08   1-0.58625-0.33762 0.68237 0.74940-0.43666-0.56955
   1   2  -4 3125.94  167.56   1-0.36758-0.61633 0.62261 0.55555-0.69081-0.55811
  -1   2   4 3957.64  182.44   1 0.14775-0.11122 0.91786 0.96257 0.36835 0.24712
   1   2  -4 4165.31  255.67   1 0.04772-0.19861 0.96460 0.89681 0.25935 0.39531
   1  -2  -4 2997.36  228.45   1-0.05673 0.20224 0.98848 0.94377 0.14027 0.26150
   1  -2  -4 3935.38  139.31   1-0.42631-0.16899-0.87547-0.92013 0.22758 0.35326
  -1   2   4 3872.07  162.94   1-0.19906-0.45661-0.87833-0.83421 0.43462 0.30917
   1   2  -4 3023.71  231.34   1-0.36843-0.61454 0.69005 0.62028-0.62295-0.48742
   1   2  -4 3832.33  147.67   1 0.14113-0.10699-0.85930-0.92739-0.49160-0.35845
  -1   2   4 3336.45  244.02   1 0.05778-0.20015-0.98896-0.94448-0.13640-0.26054
  -1  -2   4 3538.98  168.81   1 0.04937 0.29745-0.99361-0.92546-0.10143-0.23461
  -1   2   3 1605.62  112.97   1-0.08661-0.34375 0.44608 0.48636 0.89079 0.80329
   1  -2  -3 1539.35  108.60   1-0.19047 0.06673 0.83424 0.79367 0.51744 0.60466
  -1  -2   3 1581.23   90.11   1-0.52296-0.27352 0.67179 0.73410-0.52460-0.62150
   1   2  -3 1381.95  103.61   1-0.28841-0.53794 0.58822 0.52591-0.75552-0.65880
   1  -2  -3 1662.42  168.30   1-0.04384 0.21387 0.98690 0.94678 0.15525 0.24052
   1   2  -3 1271.73  155.33   1-0.03060-0.27812 0.98487 0.92162 0.17055 0.27066
  -1  -2   3 1163.03  143.47   1-0.52262-0.27495 0.71022 0.77311-0.47163-0.57157
   1  -2  -3 1876.81  102.13   1-0.38076-0.12410-0.88313-0.92321 0.27403 0.36368
  -1   2   3 1436.64  115.20   1-0.15064-0.40749-0.86881-0.82936 0.47165 0.38222
   1   2  -3 1438.33  145.61   1-0.28313-0.53049 0.75943 0.69440-0.58574-0.48618
   1   2  -3 1850.80  106.30   1 0.15210-0.09687-0.82792-0.89145-0.53981-0.44262
  -1   2   3 1450.88  139.42   1 0.08802-0.16906-0.96067-0.92078-0.26337-0.35153
  -1  -2   3 1601.71  109.77   1 0.05415 0.30308-0.99113-0.92757-0.12128-0.21848
  -1   2   2 9963.29  274.84   1-0.03052-0.28674 0.22440 0.25957 0.97401 0.92216
   1  -2  -210310.60  265.54   1-0.16410 0.09209 0.73979 0.70415 0.65250 0.70404
  -1  -2   210840.24  379.14   1-0.17757 0.07202 0.78857 0.84703 0.58874 0.52663
  -1  -2   2 9894.39  285.76   1-0.43968-0.18943 0.64885 0.70645-0.62101-0.68193
   1   2  -2 8896.52  309.42   1-0.18392-0.43425 0.53516 0.47761-0.82448-0.76374
   1  -2  -2 9182.59  377.59   1-0.03158 0.22487 0.98503 0.94951 0.16942 0.21873
  -1  -2   2 8128.96  380.15   1-0.42076-0.17184 0.84823 0.90651-0.32163-0.38560
   1  -2  -2 9203.51  245.72   1-0.32726-0.07126-0.88722-0.92273 0.32516 0.37878
  -1   2   211527.29  266.93   1-0.08738-0.34354-0.85166-0.81688 0.51674 0.46333
   1   2  -2 8914.61  355.22   1-0.19506-0.44386 0.81795 0.75796-0.54119-0.47799
  -1  -2   2 9189.84  350.95   1-0.45379-0.20517 0.60597 0.66626-0.65334-0.71693
  -1   2   210980.19  338.51   1 0.19388-0.06231-0.65683-0.62138-0.72867-0.78102
  -1  -2   210751.62  292.10   1 0.05910 0.30890-0.98810-0.92914-0.14193-0.20316
  -1   2   1 2302.09  150.83   1 0.05398-0.20133-0.12059-0.09000 0.99123 0.97538
   1  -2  -1 2273.86  140.48   1-0.11363 0.14163 0.55045 0.51945 0.82709 0.84267
  -1  -2   1 1828.04  103.03   1-0.33121-0.08009 0.60748 0.66027-0.72198-0.74673
   1  -2  -1 2103.31  216.05   1-0.02026 0.23494 0.98300 0.95208 0.18244 0.19579
   1   2  -1 1943.36  167.37   1-0.06670-0.31682 0.98944 0.93544 0.12863 0.15671
  -1  -2   1 2243.13  157.54   1-0.35387-0.10377 0.90659 0.96052-0.22990-0.25810
   1  -2  -1 1954.31  135.12   1-0.26067-0.00520-0.88569-0.91581 0.38418 0.40157
   1  -2  -1 2237.63  200.63   1-0.00099 0.25436 0.90574 0.87585-0.42382-0.41010
   1   2  -1 2279.89  181.32   1-0.11178-0.36178 0.86228 0.80703-0.49393-0.46670
  -1  -2   1 2243.31  172.93   1-0.35667-0.10678 0.70043 0.75599-0.61820-0.64581
   1   2  -1 2582.07  136.47   1 0.19678-0.05388-0.64058-0.69497-0.74224-0.71700
  -1  -2   1 2155.06  141.65   1 0.06447 0.31512-0.98429-0.92992-0.16433-0.18959
  -1   2   0   72.74   46.16   1 0.14475-0.10967-0.50748-0.48147 0.84941 0.86956
   1  -2   0   94.94   39.46   1-0.02959 0.22481 0.22069 0.19469 0.97489 0.95475
  -1  -2   0   86.84   53.92   1-0.19790 0.05401 0.54272 0.59075-0.81626-0.80503
   1  -2   0   79.85   56.74   1-0.13943 0.11499 0.51016 0.48236-0.84869-0.86838
   1  -2   0  128.17   74.23   1-0.01039 0.24355 0.98099 0.95467 0.19374 0.17113
   1   2   0   52.52   70.23   1-0.06779-0.31917 0.98953 0.94013 0.12735 0.11947
  -1  -2   0  117.44   71.05   1-0.30878-0.05740 0.93577 0.98504-0.17021-0.16246
   1  -2   0   48.25   49.95   1-0.18419 0.07058-0.87575-0.90120 0.44623 0.42761
   1   2   0   58.04   91.88   1-0.03358-0.28478 0.89475 0.84424-0.44528-0.45403
   1  -2   0  143.93   83.31   1-0.08455 0.16960 0.87457 0.84942-0.47746-0.49971
  -1  -2   0   69.03   86.33   1-0.26592-0.01472 0.77186 0.82237-0.57750-0.56875
  -1  -2   0   88.17   72.61   1 0.07101 0.32251-0.97887-0.92909-0.19171-0.18099
  -1   2   0   97.57   53.17   1 0.02633-0.22817-0.99963-0.97352-0.00628 0.01346
   1  -2   1 1882.24  110.58   1 0.06823 0.32175-0.18005-0.20150 0.98128 0.92513
   1   2   1 2079.66  172.99   1-0.11467-0.36709 0.55443 0.50963 0.82428 0.77814
   1  -2   1 1757.42  151.50   1-0.25340 0.00022 0.57136 0.54832-0.78059-0.83626
   1  -2   1 1990.33  203.83   1-0.00298 0.24970 0.97933 0.95760 0.20220 0.14363
   1   2   1 2146.47  142.35   1-0.06418-0.31682 0.98922 0.94441 0.13158 0.08774
  -1  -2  -1 1885.46  147.17   1-0.27916-0.02649 0.95115 0.99576-0.13180-0.08809
   1  -2   1 1417.69  103.70   1-0.09331 0.16076-0.85349-0.87427 0.51266 0.45802
  -1  -2  -1 1645.60  141.30   1-0.08039 0.17173-0.84945-0.80374 0.52150 0.56965
   1   2   1 2127.43  155.62   1 0.03835-0.21403 0.91702 0.87125-0.39697-0.44170
  -1  -2  -1 2257.80  156.42   1-0.18814 0.06425 0.82203 0.86780-0.53745-0.49273
   1  -2   1 2125.85  161.93   1-0.19207 0.06089 0.81972 0.79931-0.53958-0.59781
  -1  -2  -1 1316.29  163.78   1 0.08380 0.33617-0.96575-0.92056-0.24556-0.19886
  -1   2  -1 1815.84  107.59   1 0.03762-0.21602-0.99789-0.97638-0.05279 0.00293
   1  -2   2  267.56   49.23   1 0.13928 0.39188-0.48354-0.50050 0.86416 0.77196
   1   2   2  360.63   54.76   1-0.17435-0.42786 0.77699 0.73705 0.60488 0.52314
   1  -2   2  343.43   71.68   1-0.35386-0.10101 0.61704 0.59876-0.70287-0.79452
  -1   2  -2  299.84   67.51   1-0.12932-0.38217 0.50429 0.52257-0.85379-0.76214
   1  -2   2  139.51   77.53   1-0.00014 0.25129 0.97866 0.96153 0.20544 0.11091
   1   2   2  357.33   87.28   1-0.05764-0.31154 0.98858 0.94837 0.13921 0.05940
  -1  -2  -2  225.78   86.06   1-0.25993-0.00597 0.95965 0.99960-0.10717-0.02751
  -1  -2  -2  350.30   71.91   1-0.15771 0.09510-0.87040-0.82936 0.46638 0.55055
  -1  -2  -2  190.36  114.93   1-0.12244 0.13115 0.85717 0.89820-0.50025-0.41955
   1  -2   2  201.49   77.42   1-0.32753-0.07589 0.72499 0.70963-0.60589-0.70047
  -1  -2  -2  232.53   63.92   1 0.20736 0.46058-0.57359-0.53316-0.79246-0.70964
  -1  -2  -2  180.56   60.25   1 0.05058 0.30381-0.99302-0.95243-0.10647-0.02380
  -1   2  -2  322.20   58.84   1 0.04570-0.20708-0.99522-0.97830-0.08622 0.00547
   1  -2   3  287.55   56.60   1 0.17934 0.43102-0.66178-0.67421 0.72792 0.59971
   1   2   3  291.21   58.93   1-0.19277-0.44726 0.84224 0.80694 0.50344 0.38574
   1  -2   3  305.39   72.58   1-0.43904-0.18707 0.64864 0.63510-0.62168-0.74943
  -1   2  -3  247.27   70.50   1-0.21850-0.47056 0.55362 0.56714-0.80358-0.67595
   1  -2   3  186.35  113.90   1-0.00754 0.24262 0.98037 0.96783 0.19700 0.06651
   1   2   3  268.53   92.19   1-0.04916-0.30431 0.98760 0.95198 0.14908 0.03332
  -1  -2  -3  264.03   96.77   1-0.24792 0.00732 0.96440 0.99969-0.09190 0.02371
  -1  -2  -3  359.78   77.62   1-0.22677 0.02673-0.88232-0.84594 0.41240 0.53259
  -1   2  -3  115.98   77.80   1-0.03265-0.28322 0.89509 0.90602-0.44468-0.31449
  -1  -2  -3  285.56  117.86   1-0.06822 0.18656 0.88144 0.91773-0.46734-0.35065
   1  -2   3  192.61   89.12   1-0.47960-0.22922 0.57716 0.56654-0.66095-0.79150
  -1  -2  -3  232.29   73.44   1 0.07111 0.32519-0.97878-0.94278-0.19214-0.07350
  -1   2  -3  232.06   67.05   1 0.05237-0.19956-0.99211-0.97978-0.11388 0.01379
   1   2   4  605.58   78.03   1-0.20057-0.45604 0.86905 0.83837 0.45223 0.29857
   1  -2   4  503.31   76.47   1-0.50901-0.25785 0.66858 0.65976-0.54211-0.70584
  -1   2  -4  586.19   79.61   1-0.29106-0.54232 0.58946 0.59822-0.75353-0.58992
   1  -2   4  347.34  104.96   1-0.04862 0.20029 0.98753 0.97959 0.14971-0.01674
   1   2   4  420.99  103.07   1-0.03930-0.29572 0.98625 0.95523 0.16050 0.00878
  -1  -2  -4  541.26  114.18   1-0.24109 0.01544 0.96692 0.99754-0.08326 0.06830
  -1  -2  -4  634.79   84.34   1-0.28798-0.03377-0.88716-0.85545 0.36056 0.51677
   1   2   4  460.03   77.91   1-0.05077-0.30498-0.83937-0.87108 0.54117 0.38496
  -1  -2  -4  571.30  132.26   1-0.02423 0.23176 0.89806 0.92961-0.43920-0.28653
  -1   2  -4  303.62   92.60   1-0.13829-0.38766 0.84928 0.85547-0.50950-0.34334
  -1  -2  -4  501.43   70.87   1 0.07831 0.33325-0.97180-0.94039-0.22240-0.06778
  -1   2  -4  476.42   69.23   1 0.05828-0.19280-0.98864-0.98091-0.13848 0.02516
   1   2   5 9815.32  270.31   1-0.20433-0.46077 0.88171 0.85566 0.42524 0.23562
   1  -2   510123.95  256.95   1-0.56592-0.31557 0.67974 0.67564-0.46656-0.66627
  -1   2  -510163.12  286.74   1-0.34888-0.59935 0.61498 0.61899-0.70715-0.50756
   1   2   510267.41  304.51   1-0.02844-0.28611 0.98450 0.95808 0.17304-0.01464
  -1  -2  -5 9870.34  385.66   1-0.23808 0.01974 0.96798 0.99394-0.07946 0.10806
  -1  -2  -510863.98  300.16   1-0.34281-0.08793-0.88654-0.85984 0.31065 0.50292
   1   2   5 9609.87  286.07   1-0.09421-0.34911-0.85377-0.88081 0.51204 0.31982
  -1  -2  -511561.72  403.31   1 0.01097 0.26816 0.90940 0.93621-0.41576-0.22712
  -1  -2  -5 8721.37  322.25   1 0.08376 0.33956-0.96579-0.93898-0.24538-0.05479
  -1   2  -5 8919.60  260.46   1 0.06374-0.18648-0.98484-0.98171-0.16127 0.03834
   1   2   6 1131.80   96.12   1-0.20613-0.46355 0.88772 0.86631 0.41165 0.18606
   1  -2   6  850.80   72.09   1-0.61199-0.36245 0.68447 0.68509-0.39618-0.63187
  -1   2  -6  923.36   96.99   1-0.39456-0.64410 0.63304 0.63242-0.66600-0.43031
   1   2   6 1248.80  137.55   1-0.01682-0.27575 0.98233 0.96050 0.18639-0.03725
  -1  -2  -6 1177.41  141.41   1-0.23797 0.02114 0.96802 0.98932-0.07931 0.14416
  -1  -2  -6 1243.71  105.58   1-0.39049-0.13495-0.88183-0.85970 0.26434 0.49264
   1   2   6 1184.18  106.19   1-0.12904-0.38462-0.86355-0.88592 0.48746 0.25922
  -1  -2  -6 1332.67  164.83   1 0.03874 0.29714 0.91712 0.93919-0.39670-0.17208
  -1   2  -6  847.88  111.67   1-0.37701-0.62361 0.68232 0.67872-0.62633-0.38786
  -1  -2  -6 1121.08  108.00   1 0.08832 0.34493-0.96029-0.93785-0.26465-0.03807
  -1   2  -6  925.83  122.84   1 0.06890-0.18046-0.98071-0.98216-0.18289 0.05270
   1   2   7 4115.77  144.53   1-0.20684-0.46524 0.89006 0.87328 0.40620 0.14465
   1  -2   7 4096.43  128.75   1-0.64888-0.40010 0.68461 0.68955-0.33203-0.60368
  -1   2  -7 3447.46  167.53   1-0.43018-0.67890 0.64570 0.64036-0.63087-0.35920
   1   2   7 3918.28  176.12   1-0.00460-0.26479 0.97971 0.96248 0.20035-0.05924
  -1  -2  -7 3329.83  186.70   1-0.24008 0.02032 0.96728 0.98391-0.08199 0.17744
  -1  -2  -7 3430.76  138.86   1-0.43283-0.17663-0.87404-0.85648 0.22069 0.48501
   1   2   7 4031.19  161.13   1-0.15663-0.41291-0.87016-0.88787 0.46719 0.20293
  -1  -2  -7 3604.92  218.82   1 0.06029 0.31988 0.92237 0.93970-0.38157-0.12097
  -1   2  -7 2784.91  212.14   1-0.48378-0.72912 0.57233 0.56399-0.66210-0.38765
  -1  -2  -7 3326.32  180.76   1 0.09297 0.35042-0.95420-0.93633-0.28433-0.02178
  -1   2  -7 3818.05  142.31   1 0.07386-0.17464-0.97624-0.98229-0.20370 0.06786
   1   2   8 8908.36  247.47   1-0.20685-0.46623 0.89012 0.87797 0.40606 0.10855
  -1  -2  -8 7852.55  226.66   1-0.79187-0.53335 0.45710 0.46938 0.40496 0.70371
   1  -2   8 8460.25  216.23   1-0.67922-0.43125 0.68151 0.69107-0.27238-0.58002
   1   2   8 8758.70  267.47   1 0.00808-0.25335 0.97662 0.96399 0.21478-0.08077
  -1  -2  -8 8581.63  274.86   1-0.47059-0.21373-0.86389-0.85090 0.17952 0.47987
  -1  -2  -8 7824.89  267.03   1 0.09746 0.35576-0.94786-0.93456-0.30339-0.00487
  -1   2  -8 8323.46  246.85   1 0.07867-0.16897-0.97142-0.98206-0.22392 0.08361
   1   2   9 7458.64  194.50   1-0.20640-0.46676 0.88862 0.88110 0.40956 0.07609
   1  -2   9 6691.63  193.87   1-0.23135 0.01407 0.96321 0.97808 0.13670-0.20772
  -1  -2  -9 7215.96  194.00   1-0.80006-0.54069 0.49386 0.50156 0.34057 0.67533
   1  -2   9 7437.17  158.20   1-0.70401-0.45685 0.67608 0.69027-0.21743-0.56107
   1   2   9 7184.82  218.11   1 0.02117-0.24153 0.97305 0.96502 0.22958-0.10194
  -1  -2  -9 7509.24  229.67   1-0.50443-0.24691-0.85192-0.84350 0.14062 0.47700
  -1  -2  -9 7305.95  204.57   1 0.10184 0.36099-0.94122-0.93248-0.32206 0.01242
  -1   2  -9 7733.92  192.22   1 0.08337-0.16342-0.96625-0.98149-0.24370 0.09980
   1   2  10   65.80   51.40   1-0.20560-0.46694 0.88596 0.88307 0.41567 0.04624
   1  -2  10   91.96   47.09   1-0.22928 0.01516 0.95821 0.97771 0.17100-0.20938
  -1  -2 -10  107.90   39.19   1-0.80358-0.54336 0.52368 0.52680 0.28285 0.65362
   1  -2  10   76.99   43.13   1-0.72435-0.47801 0.66897 0.68779-0.16666-0.54630
   1   2  10   58.30   88.05   1 0.03457-0.22938 0.96899 0.96555 0.24465-0.12283
   1  -2  10   91.24   26.30   1-0.75067-0.50264-0.61174-0.59361-0.24951-0.62846
  -1  -2 -10   45.70   48.95   1-0.53489-0.27671-0.83852-0.83467 0.10376 0.47618
  -1  -2 -10   99.02   46.64   1 0.10615 0.36615-0.93424-0.93006-0.34047 0.02999
  -1   2 -10   91.92   40.33   1 0.08784-0.15822-0.96089-0.98047-0.26260 0.11678
   1   2  11  508.15   66.33   1-0.20453-0.46685 0.88240 0.88414 0.42370 0.01831
   1  -2  11  562.07   78.27   1-0.22713 0.01633 0.95258 0.97671 0.20243-0.21392
   1  -2  11  472.08   61.17   1-0.74111-0.49557 0.66064 0.68409-0.11954-0.53518
   1   2  11  478.56  102.80   1 0.04825-0.21696 0.96441 0.96557 0.25994-0.14350
   1  -2  11  408.60   56.98   1-0.72172-0.47436-0.66707-0.64446-0.18470-0.59970
  -1  -2 -11  493.74   70.55   1-0.56244-0.30360-0.82397-0.82469 0.06873 0.47718
  -1  -2 -11  280.64   48.44   1 0.11041 0.37125-0.92690-0.92729-0.35868 0.04776
  -1   2 -11  599.17   81.07   1 0.09236-0.15285-0.95503-0.97917-0.28174 0.13361
   1   2  12  874.04   76.36   1-0.20325-0.46654 0.87808 0.88446 0.43318-0.00817
   1  -2  12 1071.65   81.59   1-0.22491 0.01758 0.94643 0.97518 0.23166-0.22067
   1  -2  12  974.92   63.82   1-0.75494-0.51022 0.65141 0.67948-0.07560-0.52723
   1   2  12  887.51   91.46   1 0.06217-0.20430 0.95931 0.96507 0.27539-0.16401
   1  -2  12  787.45   74.95   1-0.69192-0.44521-0.71065-0.68355-0.12733-0.57838
  -1  -2 -12  857.89   87.15   1-0.58746-0.32795-0.80848-0.81377 0.03532 0.47980
  -1  -2 -12  834.96   81.21   1 0.11462 0.37631-0.91920-0.92416-0.37673 0.06567
  -1   2 -12  941.85   76.21   1 0.09681-0.14755-0.94880-0.97750-0.30066 0.15067
   1   2  13   40.43   56.18   1-0.20177-0.46604 0.87312 0.88412 0.44378-0.03353
   1  -2  13    3.39   39.20   1-0.22259 0.01897 0.93976 0.97329 0.25939-0.22877
   1  -2  13    4.46   31.40   1-0.76636-0.52244 0.64148 0.67418-0.03441-0.52203
   1   2  13  174.09  101.90   1 0.07629-0.19144 0.95367 0.96402 0.29098-0.18438
  -1   2 -13   -8.41   39.17   1-0.56062-0.79825 0.63389 0.60081-0.53280-0.04254
   1  -2  13   47.24   32.81   1-0.66213-0.41608-0.74551-0.71393-0.07607-0.56317
  -1  -2 -13   29.91   48.32   1-0.60954-0.34931-0.79273-0.80171 0.00439 0.48500
  -1  -2 -13   27.28   47.91   1 0.11879 0.38133-0.91111-0.92063-0.39466 0.08372
  -1   2 -13  104.78   55.63   1 0.10121-0.14230-0.94220-0.97547-0.31938 0.16791
   1   2  14 2068.52  151.56   1-0.20014-0.46538 0.86756 0.88320 0.45526-0.05801
   1  -2  14 2343.07  173.40   1-0.22023 0.02036 0.93273 0.97089 0.28548-0.23864
   1  -2  14 2340.18  154.38   1-0.77574-0.53264 0.63102 0.66835 0.00439-0.51922
   1   2  14 2385.62  213.49   1 0.09059-0.17840 0.94749 0.96243 0.30667-0.20465
  -1  -2 -14 1749.66  139.82   1-0.63040-0.36950-0.77582-0.78928-0.02626 0.49040
   1  -2  14 1500.31  133.66   1-0.63271-0.38734-0.77380-0.73774-0.02975-0.55290
  -1  -2 -14 2549.97  183.25   1 0.12292 0.38631-0.90263-0.91672-0.41248 0.10188
  -1   2 -14 2189.73  190.12   1 0.10556-0.13710-0.93522-0.97306-0.33794 0.18533
   1   2  15 1312.79  135.42   1-0.19835-0.46457 0.86148 0.88174 0.46744-0.08179
   1  -2  15 1136.67  120.93   1-0.21780 0.02181 0.92530 0.96809 0.31044-0.24964
   1  -2  15 1408.48   75.09   1-0.78342-0.54112 0.62012 0.66208 0.04113-0.51849
   1   2  15 1587.37  119.18   1 0.10505-0.16519 0.94074 0.96028 0.32243-0.22485
  -1  -2 -15 1436.40  104.85   1-0.64953-0.38797-0.75828-0.77622-0.05578 0.49693
   1  -2  15  948.45  117.32   1-0.60625-0.36147-0.79521-0.75302 0.00909-0.54980
  -1  -2 -15 1513.57   97.21   1 0.12702 0.39126-0.89374-0.91240-0.43020 0.12013
  -1   2 -15 1361.88   80.56   1 0.10987-0.13195-0.92786-0.97026-0.35635 0.20289
   1   2  16 1737.61  126.75   1-0.19643-0.46363 0.85488 0.87978 0.48019-0.10501
   1  -2  16 1818.71  126.36   1-0.21530 0.02333 0.91747 0.96490 0.33447-0.26157
   1  -2  16 1981.96  133.63   1-0.78967-0.54879 0.60874 0.65490 0.07642-0.51954
   1   2  16 1283.80  130.81   1 0.11965-0.15185 0.93341 0.95755 0.33824-0.24500
  -1  -2 -16 1923.87  142.02   1-0.66710-0.40487-0.74018-0.76261-0.08429 0.50447
  -1  -2 -16 1562.01  112.98   1 0.13109 0.39617-0.88445-0.90767-0.44784 0.13847
  -1   2 -16 1744.41  116.67   1 0.11413-0.12684-0.92011-0.96708-0.37464 0.22058
   1   2  17   39.61   57.02   1-0.19437-0.46255 0.84780 0.87733 0.49339-0.12776
   1  -2  17   21.37   42.95   1-0.21272 0.02493 0.90927 0.96132 0.35773-0.27428
   1  -2  17   97.10   44.94   1-0.79456-0.55453 0.59717 0.64790 0.10975-0.52221
   1   2  17  110.47   97.66   1 0.13439-0.13836 0.92550 0.95423 0.35409-0.26511
  -1  -2 -17   28.19   52.61   1-0.68325-0.42037-0.72155-0.74846-0.11189 0.51291
  -1  -2 -17   86.91   37.11   1 0.13512 0.40105-0.87472-0.90251-0.46539 0.15689
  -1   2 -17   79.92   51.91   1 0.11836-0.12177-0.91197-0.96350-0.39281 0.23838
   1   2  18  108.76   58.78   1-0.19220-0.46135 0.84025 0.87441 0.50697-0.15015
   1  -2  18  124.26   60.90   1-0.21007 0.02661 0.90068 0.95736 0.38032-0.28765
   1  -2  18   65.43   45.40   1-0.79832-0.55914 0.58531 0.64062 0.14170-0.52626
   1   2  18  -22.70   86.72   1 0.14926-0.12476 0.91697 0.95030 0.36996-0.28521
  -1  -2 -18   66.47   46.45   1-0.69812-0.43457-0.70241-0.73381-0.13869 0.52217
  -1  -2 -18   -7.56   37.11   1 0.13913 0.40591-0.86456-0.89692-0.48286 0.17539
  -1   2 -18  -93.33   54.14   1 0.12255-0.11673-0.90342-0.95952-0.41086 0.25630
   1   2  19   24.44   59.32   1-0.18990-0.46003 0.83224 0.87103 0.52086-0.17222
   1  -2  19  -11.16   52.72   1-0.20733 0.02837 0.89170 0.95301 0.40234-0.30159
   1  -2  19   89.78   46.64   1-0.80106-0.56273 0.57319 0.63308 0.17244-0.53153
  -1  -2 -19  100.90   45.31   1-0.71179-0.44759-0.68278-0.71866-0.16476 0.53215
  -1  -2 -19   42.98   49.34   1 0.14311 0.41073-0.85396-0.89088-0.50026 0.19396
  -1   2 -19  172.28   61.24   1 0.12670-0.11173-0.89445-0.95512-0.42882 0.27432
   1   2  20    8.06   58.05   1-0.18749-0.45860 0.82377 0.86719 0.53501-0.19403
   1  -2  20   42.58   44.70   1-0.20451 0.03021 0.88232 0.94827 0.42388-0.31602
   1  -2  20   49.87   44.64   1-0.80288-0.56540 0.56083 0.62529 0.20209-0.53788
  -1  -2 -20  -36.74   40.94   1-0.72437-0.45950-0.66266-0.70302-0.19017 0.54278
  -1  -2 -20   45.01   53.73   1 0.14705 0.41553-0.84289-0.88437-0.51759 0.21261
  -1   2 -20  -13.60   50.65   1 0.13082-0.10676-0.88507-0.95030-0.44668 0.29243
   1   2  21    6.40   51.18   1-0.18495-0.45704 0.81485 0.86290 0.54936-0.21564
   1  -2  21  -19.27   62.64   1-0.20161 0.03214 0.87255 0.94312 0.44498-0.33087
   1  -2  21  -14.56   41.93   1-0.80385-0.56722 0.54822 0.61726 0.23079-0.54519
  -1  -2 -21   51.21   44.59   1-0.73590-0.47037-0.64204-0.68689-0.21499 0.55401
  -1  -2 -21  -30.82   56.35   1 0.15097 0.42030-0.83134-0.87740-0.53485 0.23133
  -1   2 -21   92.61   43.20   1 0.13491-0.10182-0.87526-0.94505-0.46445 0.31063
   1   2  22  -26.56   51.09   1-0.18231-0.45537 0.80546 0.85815 0.56389-0.23707
   1  -2  22  -63.52   52.62   1-0.19861 0.03416 0.86236 0.93756 0.46570-0.34611
   1  -2  22  -51.00   32.20   1-0.80404-0.56825 0.53537 0.60899 0.25863-0.55336
  -1  -2 -22   57.43   49.25   1-0.74645-0.48026-0.62093-0.67025-0.23928 0.56577
  -1  -2 -22   30.00   44.88   1 0.15486 0.42503-0.81931-0.86993-0.55203 0.25012
  -1   2 -22  -33.64   40.42   1 0.13896-0.09692-0.86500-0.93936-0.48213 0.32892
   1   2  23   17.05   52.31   1-0.17954-0.45359 0.79562 0.85293 0.57857-0.25836
   1  -2  23  -77.16   43.10   1-0.19552 0.03627 0.85175 0.93159 0.48609-0.36169
   1  -2  23    8.66   48.48   1-0.80348-0.56855 0.52228 0.60047 0.28570-0.56229
  -1  -2 -23  101.30   61.35   1-0.75606-0.48920-0.59930-0.65311-0.26307 0.57803
  -1  -2 -23    8.43   49.35   1 0.15872 0.42974-0.80677-0.86195-0.56914 0.26898
  -1   2 -23   -4.44   61.84   1 0.14298-0.09205-0.85429-0.93322-0.49973 0.34730
   1   2  24   17.80   62.85   1-0.17666-0.45168 0.78530 0.84725 0.59336-0.27953
   1  -2  24  203.64   72.27   1-0.19233 0.03848 0.84070 0.92517 0.50617-0.37757
   1  -2  24   46.56   51.18   1-0.80223-0.56814 0.50893 0.59170 0.31209-0.57191
  -1  -2 -24   63.47   56.15   1-0.76476-0.49725-0.57714-0.63543-0.28642 0.59073
  -1  -2 -24   42.06   65.58   1 0.16255 0.43442-0.79370-0.85345-0.58618 0.28791
  -1   2 -24   -3.39   62.84   1 0.14698-0.08721-0.84311-0.92661-0.51725 0.36576
  -1   3  23   -0.05   62.53   1-0.15274-0.55505 0.69798 0.82523 0.69963-0.10440
  -1  -3  23  -36.00   60.36   1-0.17898 0.17654 0.79361 0.95495 0.58150-0.23851
  -1  -3  23  -59.68   38.70   1-0.80405-0.44529 0.53640 0.69602 0.25645-0.56326
   1  -3 -23  -17.82   38.47   1-0.74689-0.35047-0.61997-0.74413-0.24035 0.56871
   1   3 -23  -16.07   51.76   1 0.16294-0.19558-0.79232-0.95310-0.58793 0.23094
  -1   3  22  114.50   61.34   1-0.15466-0.55603 0.70506 0.82767 0.69207-0.07600
  -1  -3  22   -8.57   60.74   1-0.18178 0.17472 0.80361 0.96032 0.56670-0.21735
  -1  -3  22   -3.25   32.39   1-0.80382-0.44421 0.54883 0.70387 0.22943-0.55427
   1  -3 -22    7.46   32.62   1-0.73745-0.34168-0.63909-0.75876-0.21846 0.55454
   1  -3 -22   74.53   49.33   1 0.18860 0.58796-0.68450-0.80624-0.70418 0.06534
   1   3 -22   82.95   50.83   1 0.16024-0.19913-0.80164-0.95786-0.57591 0.20699
  -1   3  21  498.16   84.74   1-0.15636-0.55679 0.71134 0.82932 0.68523-0.04689
  -1  -3  21  711.21   93.97   1-0.18447 0.17301 0.81313 0.96521 0.55207-0.19602
  -1  -3  21  605.18   69.18   1-0.80286-0.44240 0.56099 0.71145 0.20171-0.54598
   1  -3 -21  459.49   59.02   1-0.72727-0.33217-0.65767-0.77286-0.19628 0.54067
   1  -3 -21  528.97   71.40   1 0.18694 0.58547-0.69271-0.80984-0.69655 0.03700
   1   3 -21  558.97   67.75   1 0.15762-0.20260-0.81042-0.96206-0.56424 0.18268
  -1   3  20   69.24   52.68   1-0.15783-0.55733 0.71677 0.83011 0.67921-0.01696
  -1  -3  20  158.32   62.12   1-0.18703 0.17143 0.82216 0.96961 0.53764-0.17449
  -1  -3  20  194.40   56.09   1-0.80112-0.43981 0.57287 0.71876 0.17323-0.53846
   1  -3 -20  124.13   46.45   1-0.71635-0.32191-0.67575-0.78645-0.17378 0.52712
   1  -3 -20  254.79   68.35   1 0.18549 0.58318-0.69977-0.81230-0.68985 0.00773
   1   3 -20  205.04   61.00   1 0.15508-0.20599-0.81863-0.96571-0.55298 0.15797
  -1   3  19   84.38   59.86   1-0.15905-0.55761 0.72127 0.82997 0.67414 0.01391
  -1  -3  19  322.85   68.05   1-0.18946 0.16997 0.83072 0.97354 0.52345-0.15272
  -1  -3  19   80.10   41.37   1-0.79854-0.43639 0.58447 0.72578 0.14390-0.53178
   1  -3 -19  156.68   52.76   1-0.70465-0.31087-0.69331-0.79953-0.15095 0.51391
   1  -3 -19  190.33   52.05   1 0.18426 0.58113-0.70557-0.81349-0.68425-0.02262
   1   3 -19  231.23   59.06   1 0.15264-0.20928-0.82627-0.96879-0.54218 0.13280
  -1   3  18  535.99   77.04   1-0.16000-0.55763 0.72474 0.82881 0.67017 0.04591
  -1  -3  18  761.38   87.04   1-0.19178 0.16864 0.83879 0.97697 0.50955-0.13065
  -1  -3  18  572.03   64.51   1-0.79507-0.43206 0.59577 0.73251 0.11362-0.52606
   1  -3 -18  628.18   60.48   1-0.69214-0.29903-0.71036-0.81210-0.12774 0.50107
   1  -3 -18  604.93   95.25   1 0.18333 0.57936-0.70994-0.81325-0.67997-0.05431
   1   3 -18  750.37   86.13   1 0.15031-0.21245-0.83333-0.97128-0.53193 0.10707
  -1   3  17 1440.30  122.09   1-0.16063-0.55732 0.72707 0.82650 0.66750 0.07918
  -1  -3  17 1704.19  138.67   1-0.19396 0.16743 0.84636 0.97992 0.49602-0.10822
  -1  -3  17 1185.16   87.93   1-0.79060-0.42675 0.60677 0.73893 0.08227-0.52140
   1  -3 -17 1183.74   99.03   1-0.67879-0.28634-0.72690-0.82416-0.10413 0.48863
   1  -3 -17 1358.01  131.14   1 0.18274 0.57794-0.71265-0.81135-0.67729-0.08760
   1   3 -17 1242.70  102.80   1 0.14813-0.21548-0.83978-0.97316-0.52232 0.08071
  -1   3  16  767.99  105.37   1-0.16091-0.55666 0.72808 0.82287 0.66633 0.11397
  -1  -3  16  714.48   91.49   1-0.19600 0.16636 0.85343 0.98236 0.48293-0.08535
  -1  -3  16  788.57   91.81   1-0.78504-0.42034 0.61743 0.74501 0.04973-0.51793
   1  -3 -16  874.92   74.25   1-0.66455-0.27276-0.74293-0.83570-0.08007 0.47664
   1  -3 -16  960.89   97.88   1 0.18258 0.57695-0.71338-0.80748-0.67656-0.12284
   1   3 -16  856.29  109.45   1 0.14611-0.21834-0.84557-0.97439-0.51346 0.05360
  -1   3  15  101.49   53.61   1-0.16076-0.55558 0.72755 0.81771 0.66694 0.15053
  -1  -3  15  122.02   42.11   1-0.19791 0.16543 0.85997 0.98427 0.47039-0.06193
  -1  -3  15   65.63   31.89   1-0.77812-0.41188 0.62792 0.75107 0.01516-0.51598
   1  -3 -15   79.98   53.64   1-0.64937-0.25823-0.75844-0.84673-0.05552 0.46514
   1  -3 -15  133.03   48.05   1 0.18295 0.57649-0.71169-0.80118-0.67824-0.16048
   1   3 -15  183.69   57.65   1 0.14430-0.22101-0.85068-0.97493-0.50548 0.02560
  -1   3  14  440.44   51.90   1-0.16012-0.55401 0.72520 0.81072 0.66965 0.18921
  -1  -3  14  683.04   89.86   1-0.19966 0.16466 0.86595 0.98562 0.45852-0.03783
  -1  -3  14  494.60   63.72   1-0.76993-0.40288 0.63780 0.75631-0.02027-0.51542
   1  -3 -14  687.12   90.15   1-0.63317-0.24270-0.77340-0.85721-0.03044 0.45417
   1  -3 -14  570.06   77.14   1 0.18398 0.57668-0.70693-0.79181-0.68293-0.20114
   1   3 -14  540.32   77.95   1 0.14272-0.22344-0.85502-0.97471-0.49856-0.00344
  -1   3  13  303.72   66.94   1-0.15887-0.55182 0.72061 0.80150 0.67488 0.23038
  -1  -3  13  287.41   69.24   1-0.20125 0.16405 0.87133 0.98636 0.44752-0.01287
  -1  -3  13  327.82   56.27   1-0.76016-0.39231 0.64718 0.76107-0.05743-0.51658
   1  -3 -13  298.82   58.32   1-0.61589-0.22608-0.78781-0.86714-0.00477 0.44379
   1   3 -13  170.38   66.24   1-0.53517-0.89626 0.50876 0.38984-0.67435-0.21148
   1  -3 -13  155.83   51.07   1 0.18583 0.57770-0.69814-0.77841-0.69142-0.24560
   1   3 -13  338.64   61.76   1 0.14142-0.22558-0.85851-0.97363-0.49289-0.03375
  -1   3  12   36.39   39.05   1-0.15688-0.54889 0.71325 0.78950 0.68311 0.27457
  -1  -3  12   90.68   40.11   1-0.20264 0.16364 0.87602 0.98643 0.43762 0.01318
  -1  -3  12   61.19   31.38   1-0.74857-0.37991 0.65598 0.76524-0.09652-0.51967
   1  -3 -12   77.86   54.59   1-0.59785-0.20868-0.80133-0.87675 0.02095 0.43329
   1   3 -12  150.84   72.94   1-0.50796-0.87032 0.54340 0.42923-0.66833-0.24144
   1  -3 -12  115.40   46.15   1 0.18873 0.57977-0.68384-0.75951-0.70479-0.29493
   1   3 -12  111.67   56.07   1 0.14047-0.22737-0.86104-0.97159-0.48874-0.06557
  -1   3  11 5183.52  186.08   1-0.15392-0.54500 0.70235 0.77396 0.69498 0.32239
  -1  -3  11 6522.53  197.01   1-0.20380 0.16346 0.87993 0.98571 0.42915 0.04067
  -1  -3  11 6487.66  157.41   1-0.73486-0.36538 0.66406 0.76870-0.13780-0.52496
   1  -3 -11 6283.05  206.51   1-0.57807-0.18956-0.81456-0.88542 0.04805 0.42437
   1   3 -11 4694.55  268.99   1-0.47603-0.83964 0.58125 0.47181-0.65995-0.26903
   1  -3 -11 5604.81  200.96   1 0.19299 0.58319-0.66169-0.73276-0.72450-0.35062
   1   3 -11 5918.38  186.95   1 0.13995-0.22875-0.86242-0.96841-0.48645-0.09926
  -1   3  10 4173.55  211.42   1-0.14973-0.53988 0.68681 0.75378 0.71124 0.37461
  -1  -3  10 3600.60  172.20   1-0.20468 0.16355 0.88290 0.98404 0.42259 0.07008
  -1  -3  10 3106.52  138.54   1-0.71863-0.34835 0.67126 0.77127-0.18155-0.53271
   1  -3 -10 5108.79  226.93   1-0.55686-0.16902-0.82711-0.89340 0.07596 0.41625
   1   3 -10 3321.10  240.59   1-0.43928-0.80416 0.62143 0.51673-0.64872-0.29378
   1  -3 -10 4288.93  209.38   1 0.19898 0.58836-0.62771-0.69417-0.75257-0.41466
   1   3 -10 4752.23  219.43   1 0.13995-0.22960-0.86242-0.96384-0.48646-0.13523
  -1   3   9    7.11   35.39   1-0.14388-0.53309 0.66502 0.72735 0.73283 0.43215
  -1  -3   9  -25.22   44.95   1-0.20521 0.16400 0.88464 0.98115 0.41866 0.10211
  -1  -3   9  -43.60   30.81   1-0.69943-0.32834 0.67732 0.77270-0.22808-0.54325
   1  -3  -9  -17.42   38.95   1-0.53408-0.14690-0.83891-0.90062 0.10476 0.40902
   1   3  -9   38.06   74.50   1-0.39789-0.76402 0.66284 0.56288-0.63428-0.31531
   1  -3  -9  -29.06   30.87   1 0.20719 0.59574-0.57475-0.63661-0.79165-0.48971
   1   3  -9    7.83   47.08   1 0.14061-0.22979-0.86068-0.95754-0.48933-0.17408
  -1   3   8  599.46   81.03   1-0.13577-0.52404 0.63457 0.69226 0.76084 0.49612
  -1  -3   8  719.19   88.62   1-0.20523 0.16496 0.88473 0.97661 0.41847 0.13788
   1  -3  -8  528.48   82.56   1-0.23178 0.15672 0.96418 0.90597 0.12891 0.39325
  -1  -3   8  619.46   73.82   1-0.67666-0.30476 0.68191 0.77266-0.27770-0.55687
   1  -3  -8  655.72   80.50   1-0.50955-0.12302-0.84985-0.90699 0.13455 0.40277
   1   3  -8  486.82  102.49   1-0.35229-0.71968 0.70423 0.60901-0.61640-0.33340
   1  -3  -8  520.90   69.96   1 0.21799 0.60570-0.48882-0.54606-0.84470-0.57872
   1   3  -8  628.81   75.14   1 0.14210-0.22914-0.85670-0.94899-0.49585-0.21657
  -1  -3   8  586.96   92.21   1 0.00550 0.37665-0.99686-0.90441 0.07892-0.20040
  -1   3   7   23.11   47.60   1-0.12446-0.51179 0.59177 0.64483 0.79643 0.56767
  -1  -3   7   29.26   44.56   1-0.20452 0.16665 0.88234 0.96959 0.42383 0.17920
   1  -3  -7   30.35   44.24   1-0.22964 0.15789 0.95910 0.90552 0.16546 0.39382
  -1  -3   7   55.59   44.56   1-0.64959-0.27688 0.68458 0.77070-0.33071-0.57388
   1  -3  -7   71.10   50.87   1-0.48306-0.09719-0.85981-0.91238 0.16542 0.39762
   1   3  -7   46.71   70.61   1-0.30321-0.67186 0.74429 0.65381-0.59505-0.34803
   1   3  -7   -8.45   45.69   1 0.14466-0.22742-0.84965-0.93738-0.50710-0.26380
  -1  -3   7  -11.17   37.10   1 0.00705 0.37906-0.99733-0.90948 0.07260-0.17074
  -1   3   6 1212.41  116.27   1-0.10852-0.49492 0.53086 0.57928 0.84047 0.64766
  -1  -3   6 1434.15  133.18   1-0.20258 0.16956 0.87584 0.95846 0.43801 0.22934
   1  -3  -6 1018.13  130.04   1-0.22679 0.15975 0.95167 0.90271 0.20708 0.39947
  -1  -3   6 1270.75  117.54   1-0.61732-0.24375 0.68471 0.76630-0.38739-0.59443
   1  -3  -6 1034.27   95.87   1-0.45435-0.06914-0.86864-0.91664 0.19750 0.39366
   1   3  -6  993.30  129.77   1-0.24918-0.61953 0.78347 0.69818-0.56926-0.35876
   1   3  -6 1181.18  102.79   1 0.14865-0.22429-0.83826-0.92142-0.52460-0.31727
  -1  -3   6 1359.74  133.29   1 0.00787 0.38073-0.99756-0.91430 0.06925-0.13812
  -1   3   5  221.07   47.41   1-0.08576-0.47123 0.44277 0.48655 0.89252 0.73566
  -1  -3   5  329.12   57.80   1-0.19834 0.17478 0.86145 0.93944 0.46749 0.29478
   1  -3  -5  216.25   50.43   1-0.22292 0.16270 0.94073 0.89653 0.25558 0.41201
  -1  -3   5  297.06   57.13   1-0.57874-0.20435 0.68149 0.75836-0.44790-0.61896
   1   3  -5  143.27   44.98   1-0.24158-0.61612 0.56545 0.48857-0.78860-0.61780
   1  -3  -5  237.73   61.61   1-0.42316-0.03861-0.87614-0.91957 0.23089 0.39102
   1   3  -5  261.95   87.74   1-0.19619-0.56773 0.81728 0.73673-0.54180-0.36728
   1   3  -5  293.81   55.92   1 0.15453-0.21926-0.82036-0.89895-0.55056-0.37920
  -1  -3   5  203.58   55.50   1 0.00766 0.38139-0.99751-0.91884 0.07009-0.10131
  -1  -3   4 9050.26  266.96   1 0.17753 0.55179-0.65353-0.57960 0.73578 0.59964
  -1   3   4 7784.08  266.63   1-0.05392-0.43840 0.31762 0.35602 0.94668 0.82525
  -1  -3   4 9425.18  270.24   1-0.18875 0.18535 0.82820 0.90155 0.52768 0.39093
   1  -3  -4 8034.09  267.12   1-0.21722 0.16742 0.92351 0.88394 0.31611 0.43658
   1   3  -4 9176.70  263.27   1-0.18052-0.55585 0.53329 0.46117-0.82644-0.69162
   1  -3  -4 8362.74  401.22   1-0.12831 0.25704 0.99017 0.95083 0.05559 0.17271
   1  -3  -4 9305.84  237.38   1-0.38914-0.00525-0.88202-0.92088 0.26569 0.38979
   1   3  -4 7993.21  333.81   1-0.14277-0.51551 0.84698 0.77117-0.51208-0.37354
   1   3  -4 9215.93  245.86   1 0.16302-0.21162-0.79205-0.86608-0.58827-0.45289
  -1  -3   4 9281.14  273.93   1 0.00594 0.38052-0.99700-0.92293 0.07712-0.05830
  -1  -3   3  879.14   84.37   1 0.10385 0.47905-0.33063-0.26115 0.93802 0.83803
  -1   3   3  504.88   71.82   1-0.00673-0.39031 0.12859 0.16240 0.99167 0.90624
  -1  -3   3  675.60   99.84   1-0.15988 0.21520 0.72431 0.79303 0.67067 0.56989
   1  -3  -3  491.40   69.86   1-0.20826 0.17541 0.89475 0.85981 0.39501 0.47952
  -1  -3   3  315.70   49.02   1-0.47811-0.10210 0.66053 0.72796-0.57887-0.67796
   1   3  -3  591.13   77.02   1-0.10803-0.48415 0.49169 0.42433-0.86403-0.76520
   1   3  -3  455.55  113.90   1 0.13574-0.23819 0.92475 0.85579 0.35553 0.45921
   1  -3  -3  567.09  112.58   1-0.12528 0.25878 0.99035 0.95567 0.05923 0.14039
  -1  -3   3  371.82   93.65   1-0.45925-0.08526 0.80454 0.87304-0.37653-0.48013
   1  -3  -3  500.75   71.38   1-0.35194 0.03128-0.88595-0.92024 0.30201 0.39008
   1  -3  -3  561.70  128.43   1-0.03028 0.35381 0.89593 0.86290-0.44314-0.36083
   1   3  -3  579.21  101.15   1-0.08983-0.46377 0.87227 0.80120-0.48069-0.37813
  -1  -3   3  460.17   82.55   1-0.49800-0.12431 0.55552 0.62704-0.66586-0.76899
   1   3  -3  594.08   72.06   1 0.17514-0.20043-0.74581-0.81511-0.64271-0.54351
  -1  -3   3  517.62   72.02   1 0.00180 0.37724-0.99557-0.92609 0.09394-0.00551
  -1   3   2  -33.84   39.20   1 0.05761-0.32510-0.13569-0.10651 0.98907 0.93966
   1  -3  -2    4.81   39.38   1-0.19278 0.18991 0.84227 0.81196 0.50340 0.55194
  -1  -3   2   30.12   55.42   1-0.41383-0.03701 0.64006 0.70276-0.64734-0.71045
   1   3  -2    4.20   74.81   1 0.09259-0.28260 0.94658 0.88222 0.30886 0.37658
   1  -3  -2   61.31   88.61   1-0.12467 0.25811 0.99038 0.96037 0.05997 0.10518
  -1  -3   2   14.53   57.17   1-0.39974-0.02450 0.86875 0.93263-0.29235-0.35998
   1  -3  -2  -14.05   49.87   1-0.30846 0.07425-0.88750-0.91605 0.34233 0.39411
   1   3  -2  -43.08   81.67   1-0.03813-0.41327 0.89310 0.82677-0.44822-0.38164
   1  -3  -2  -35.93  102.03   1-0.07339 0.30950 0.87930 0.85101-0.47056-0.42423
  -1  -3   2    1.33   72.58   1-0.42774-0.05279 0.63336 0.70015-0.64488-0.71203
   1   3  -2   -1.80   41.28   1 0.19228-0.18412-0.66545-0.73015-0.72124-0.65801
  -1  -3   2  -13.84   46.81   1-0.00652 0.36976-0.99178-0.92689 0.12775 0.06427
  -1   3   1 2519.89  150.95   1 0.13184-0.24997-0.45110-0.42648 0.88268 0.86926
   1  -3  -1 3056.65  163.20   1-0.16379 0.21792 0.73867 0.71299 0.65386 0.66644
  -1  -3   1 3511.23  177.24   1-0.33870 0.03900 0.61069 0.66854-0.71577-0.74264
   1  -3  -1 3377.39  173.94   1-0.12426 0.25754 0.50132 0.47383-0.85628-0.84211
   1   3  -1 2959.95  246.16   1 0.06580-0.31065 0.95791 0.89814 0.27941 0.31117
   1  -3  -1 3088.94  235.72   1-0.12727 0.25421 0.99023 0.96488 0.05684 0.06609
  -1  -3   1 2068.35  191.92   1-0.35747 0.01893 0.90393 0.96358-0.23474-0.26673
   1  -3  -1 3730.17  154.48   1-0.26323 0.11878-0.88587-0.90976 0.38199 0.39776
   1   3  -1 3571.84  209.56   1 0.01181-0.36452 0.90965 0.84806-0.41519-0.38459
   1  -3  -1 3844.83  261.14   1-0.12530 0.25639 0.85577 0.83222-0.50193-0.49158
  -1  -3   1 2780.03  225.66   1-0.36081 0.01539 0.69681 0.75886-0.61988-0.65107
   1   3  -1 3655.69  157.48   1 0.21554-0.16170-0.51049-0.57058-0.83243-0.80516
  -1   3   1 3862.62  239.32   1 0.16212-0.21979-0.79522-0.77050-0.58424-0.59833
  -1   3   0 2576.97  138.89   1 0.19287-0.18802-0.72395-0.70385 0.66233 0.68500
   1  -3   0 2896.51  160.90   1-0.11215 0.26863 0.54481 0.52421 0.83102 0.80810
  -1  -3   0 2396.80  127.44   1-0.25454 0.12395 0.57192 0.62501-0.77981-0.77070
   1  -3   0 3201.89  154.88   1-0.20562 0.17538 0.54684 0.52411-0.81159-0.83339
   1   3   0 3068.16  152.90   1 0.04918-0.32852 0.96409 0.90891 0.26097 0.25677
   1  -3   0 2233.75  193.30   1-0.13434 0.24585 0.98975 0.96906 0.04834 0.02164
  -1  -3   0 2534.40  193.73   1-0.32561 0.05208 0.92573 0.98071-0.19232-0.18835
  -1  -3   0 2320.12  154.03   1-0.08064 0.29734-0.84953-0.79291 0.52133 0.53184
   1   3   0 2928.46  160.90   1 0.05965-0.31788 0.92222 0.86537-0.38202-0.38740
   1  -3   0 2634.82  189.91   1-0.18707 0.19343 0.82266 0.80385-0.53687-0.56250
  -1  -3   0 2697.35  243.53   1-0.29906 0.07840 0.74747 0.80478-0.59315-0.58836
  -1   3   0 2732.46  156.39   1 0.12060-0.26045-0.90745-0.88730-0.40247-0.38059
   1  -3   1  -14.99   31.70   1-0.03555 0.34441 0.24453 0.22907 0.96898 0.91044
   1  -3   1  -16.38   45.66   1-0.28270 0.09751 0.58554 0.56756-0.75974-0.81753
  -1  -3  -1    3.01   61.52   1-0.16267 0.21661 0.52339 0.57172-0.83642-0.79133
   1   3   1  -65.92   80.09   1 0.03938-0.33958 0.96743 0.91686 0.25003 0.20987
   1  -3   1  -75.32   69.32   1-0.14786 0.23104 0.98848 0.97245 0.03201-0.03064
  -1  -3  -1   30.78   71.92   1-0.30257 0.07641 0.93923 0.98956-0.16210-0.12219
   1  -3   1  -58.21   52.05   1-0.15926 0.22137-0.87074-0.88529 0.46522 0.40896
  -1  -3  -1  100.07   63.15   1-0.13630 0.24237-0.86539-0.81344 0.48220 0.52873
   1  -3   1   37.40   75.98   1-0.25939 0.11991 0.77645 0.76238-0.57431-0.63591
  -1  -3  -1  -34.66   64.24   1-0.24192 0.13680 0.78837 0.84048-0.56563-0.52428
  -1   3  -1  -17.31   39.11   1 0.10525-0.27495-0.93573-0.92015-0.33662-0.27877
   1  -3   2  688.34   75.20   1 0.04457 0.42366-0.08151-0.09244 0.99567 0.90108
   1   3   2  589.05   83.98   1-0.03230-0.41199 0.23152 0.18492 0.97229 0.89222
   1  -3   2  812.57   86.59   1-0.35375 0.02567 0.61700 0.60378-0.70296-0.79673
  -1  -3  -2  881.74   91.67   1-0.06648 0.31359 0.46625 0.50982-0.88215-0.80108
   1   3   2  992.58  113.53   1 0.03439-0.34583 0.96905 0.92307 0.24444 0.16832
   1  -3   2  385.45   98.68   1-0.17128 0.20633 0.98521 0.97384 0.00350-0.09510
  -1  -3  -2  737.23   99.79   1-0.28615 0.09412 0.94778 0.99343-0.14081-0.06493
  -1  -3  -2  534.30   84.32   1-0.18871 0.19066-0.87657-0.82929 0.44273 0.52528
   1  -3   2  637.37   85.25   1-0.10019 0.27975-0.85556-0.86544 0.50791 0.41562
  -1  -3  -2  629.48  121.76   1-0.19300 0.18693 0.81917 0.86654-0.54009-0.46276
   1  -3   2  641.58  105.31   1-0.34435 0.03361 0.71101 0.70214-0.61308-0.71123
  -1   3  -2  598.29   75.45   1 0.09816-0.28119-0.94682-0.93580-0.30641-0.21258
   1  -3   3   45.99   36.04   1 0.10555 0.48374-0.33790-0.34426 0.93524 0.80465
   1   3   3   50.58   39.06   1-0.10396-0.48471 0.51330 0.47200 0.85188 0.73638
   1  -3   3   10.66   62.68   1-0.41810-0.03956 0.64156 0.63313-0.64310-0.77303
  -1   3  -3   33.98   43.21   1-0.07836-0.45700 0.47364 0.48211-0.87722-0.74747
   1   3   3   15.26   87.84   1 0.03294-0.34854 0.96951 0.92812 0.24281 0.13073
   1  -3   3    6.16   64.82   1-0.21129 0.16504 0.97634 0.96963-0.04588-0.18044
  -1  -3  -3   85.66   78.52   1-0.27480 0.10676 0.95318 0.99418-0.12619-0.01436
  -1  -3  -3  127.61   64.35   1-0.23771 0.14235-0.88359-0.84098 0.40343 0.52199
   1  -3   3   68.41   67.02   1-0.43598-0.05928 0.62487 0.62074-0.64764-0.78176
  -1   3  -3   81.54   44.24   1 0.09496-0.28355-0.95145-0.94500-0.29277-0.16297
   1  -3   4 1864.88  113.79   1 0.14586 0.52309-0.51232-0.51426 0.84631 0.67963
   1   3   4 1979.27  115.28   1-0.13802-0.51971 0.64303 0.60637 0.75329 0.60184
   1  -3   4 1879.04  123.65   1-0.47477-0.09704 0.65959 0.65588-0.58268-0.74859
   1   3   4 2115.61  127.92   1 0.03417-0.34857 0.96912 0.93233 0.24419 0.09615
  -1  -3  -4 1842.35  156.71   1-0.26740 0.11545 0.95648 0.99282-0.11671 0.03107
  -1  -3  -4 1752.33  164.46   1-0.28331 0.09744-0.88699-0.84904 0.36466 0.51924
  -1   3  -4 1146.45  191.57   1 0.05040-0.32530 0.92004 0.91989-0.38855-0.21901
   1  -3   4 1447.45  164.90   1-0.53234-0.15690 0.51247 0.51307-0.67378-0.84388
  -1   3  -4 2057.58  105.00   1 0.09391-0.28375-0.95291-0.95103-0.28832-0.12255
   1  -3   5 1109.61  110.23   1 0.17139 0.54771-0.62580-0.62320 0.76091 0.55823
   1   3   5 1024.09  106.76   1-0.15645-0.53908 0.71170 0.67967 0.68483 0.49742
   1  -3   5 1288.95  112.23   1-0.52437-0.14745 0.67209 0.67311-0.52279-0.72469
   1   3   5 1246.39  133.58   1 0.03748-0.34651 0.96805 0.93586 0.24791 0.06391
   1  -3   5  821.10  142.05   1-0.44185-0.06787 0.82535 0.82734-0.35149-0.55757
  -1  -3  -5 1134.62  106.31   1-0.32690 0.05455-0.88723-0.85473 0.32550 0.51618
  -1   3  -5  837.74  120.80   1-0.00057-0.37508 0.90587 0.90098-0.42354-0.21802
  -1  -3  -5 1056.31  133.28   1 0.21636 0.59861-0.50339-0.47093-0.83653-0.64798
  -1   3  -5 1087.14  103.44   1 0.09419-0.28262-0.95252-0.95520-0.28952-0.08778
   1  -3   613137.87  323.03   1 0.18771 0.56311-0.70007-0.69293 0.68895 0.45027
   1   3   611897.04  283.07   1-0.16737-0.55093 0.75169 0.72430 0.63791 0.41455
   1  -3   613741.40  266.31   1-0.56742-0.19131 0.67996 0.68569-0.46441-0.70229
   1   3   613338.01  319.64   1 0.04246-0.34279 0.96640 0.93881 0.25348 0.03351
  -1  -3  -614085.41  263.60   1-0.36589 0.01621-0.88477-0.85685 0.28859 0.51530
  -1   3  -6 9841.38  391.86   1-0.05486-0.42817 0.88677 0.87714-0.45892-0.21743
  -1  -3  -612857.37  316.10   1 0.17652 0.55964-0.74006-0.71169-0.64895-0.42460
   1  -3   7 1458.48   96.49   1 0.19836 0.57284-0.74963-0.73795 0.63142 0.35673
   1   3   7 1509.28  101.22   1-0.17376-0.55862 0.77485 0.75244 0.60778 0.34894
   1  -3   7 1463.38  106.55   1-0.23250 0.14132 0.96574 0.97694 0.11519-0.16001
   1  -3   7 1708.40   93.74   1-0.60460-0.22930 0.68401 0.69447-0.40813-0.68199
   1   3   7 1313.17  103.18   1 0.04879-0.33772 0.96423 0.94123 0.26053 0.00461
  -1  -3  -7 1900.25  104.70   1-0.40203-0.01926-0.88006-0.85670 0.25269 0.51543
  -1   3  -7  981.77  156.62   1-0.11186-0.48397 0.86224 0.84787-0.49398-0.21651
  -1  -3  -7 1342.77  115.60   1 0.16083 0.54480-0.79965-0.77584-0.57852-0.31820
  -1   3  -7 1595.83   96.01   1 0.09712-0.27799-0.94835-0.96016-0.30198-0.02829
   1   3   8  113.74   45.46   1-0.17813-0.56397 0.79056 0.77278 0.58589 0.29109
   1  -3   8  171.34   48.22   1-0.23046 0.14239 0.96112 0.97694 0.15209-0.15908
   1  -3   8   97.79   45.99   1-0.63661-0.26213 0.68498 0.70016-0.35426-0.66411
   1   3   8  -81.20   92.41   1 0.05621-0.33155 0.96155 0.94315 0.26879-0.02308
  -1  -3  -8  166.07   57.07   1-0.43552-0.05209-0.87342-0.85463 0.21783 0.51660
  -1   3  -8   74.09   59.74   1-0.17046-0.54137 0.83212 0.81301-0.52774-0.21428
  -1  -3  -8  126.10   40.03   1 0.15300 0.53782-0.82514-0.80590-0.54380-0.24750
  -1   3  -8  135.53   36.66   1 0.09933-0.27494-0.94507-0.96145-0.31137-0.00171
   1   3   910338.29  371.71   1-0.18088-0.56769 0.80038 0.78723 0.57154 0.24078
   1  -3   910812.31  248.29   1-0.22835 0.14351 0.95583 0.97628 0.18504-0.16210
   1  -3   912230.68  214.73   1-0.66382-0.29009 0.68351 0.70295-0.30357-0.64938
   1   3   912658.51  301.69   1 0.06457-0.32446 0.95839 0.94458 0.27805-0.04979
  -1  -3  -912254.20  257.12   1 0.14903 0.53470-0.83713-0.82246-0.52629-0.19402
  -1   3  -911058.17  222.27   1 0.10186-0.27156-0.94118-0.96213-0.32215 0.02348
   1   3  10   41.13   45.96   1-0.18251-0.57031 0.80620 0.79768 0.56277 0.19605
   1  -3  10   84.94   51.36   1-0.22619 0.14469 0.95003 0.97510 0.21511-0.16800
   1  -3  10   62.63   48.79   1-0.68747-0.31456 0.68004 0.70411-0.25480-0.63661
   1   3  10   12.71   70.14   1 0.07370-0.31659 0.95474 0.94553 0.28813-0.07566
  -1  -3 -10   37.45   54.08   1-0.49545-0.11069-0.85538-0.84574 0.15114 0.52198
  -1   3 -10  -29.74   55.28   1-0.28979-0.65768 0.75448 0.72544-0.58886-0.20292
  -1  -3 -10   19.28   40.09   1 0.14728 0.53379-0.84225-0.83214-0.51857-0.15033
  -1   3 -10    6.37   47.06   1 0.10464-0.26793-0.93674-0.96225-0.33399 0.04761
   1   3  11  377.62   64.42   1-0.18335-0.57212 0.80916 0.80528 0.55823 0.15555
   1  -3  11  330.10   59.98   1-0.22394 0.14603 0.94369 0.97359 0.24348-0.17547
   1  -3  11  411.16   69.81   1-0.70779-0.33569 0.67496 0.70366-0.20842-0.62622
   1   3  11  548.00  107.67   1 0.08350-0.30805 0.95062 0.94600 0.29890-0.10085
  -1  -3 -11  388.48   66.50   1-0.52227-0.13686-0.84439-0.83932 0.11925 0.52612
  -1   3 -11  271.59   75.75   1-0.34277-0.70939 0.71235 0.67857-0.61242-0.19050
  -1  -3 -11  427.16   78.17   1 0.14691 0.53428-0.84329-0.83775-0.51697-0.11276
  -1   3 -11  417.09   73.21   1 0.10760-0.26412-0.93179-0.96187-0.34665 0.07092
   1   3  12 5337.80  350.56   1-0.18358-0.57333 0.80998 0.81073 0.55696 0.11832
   1  -3  12 6133.86  397.40   1-0.22168 0.14732 0.93707 0.97159 0.26973-0.18518
   1  -3  12 4677.91  300.98   1-0.72525-0.35396 0.66859 0.70192-0.16427-0.61807
   1   3  12 6033.23  398.83   1 0.09387-0.29893 0.94600 0.94598 0.31026-0.12546
   1  -3  12 3933.70  276.34   1-0.76681-0.39354-0.57147-0.53872-0.29224-0.74491
  -1  -3 -12 5975.42  400.47   1-0.54725-0.16118-0.83230-0.83179 0.08826 0.53116
  -1   3 -12 3553.41  292.65   1-0.39037-0.75574 0.66995 0.63143-0.63147-0.17358
  -1  -3 -12 6002.45  398.02   1 0.14748 0.53569-0.84165-0.84067-0.51948-0.07929
  -1   3 -12 5358.65  342.52   1 0.11071-0.26017-0.92637-0.96101-0.35996 0.09359
   1   3  13 1330.27   71.93   1-0.18334-0.57407 0.80914 0.81451 0.55827 0.08366
   1  -3  13 1502.74   91.65   1-0.21935 0.14867 0.93007 0.96923 0.29469-0.19618
   1  -3  13 1402.84   74.78   1-0.74023-0.36974 0.66115 0.69911-0.12218-0.61198
   1   3  13 1501.04  127.96   1 0.10474-0.28932 0.94089 0.94547 0.32210-0.14958
   1  -3  13  938.28  112.16   1-0.74026-0.36765-0.63359-0.59636-0.22484-0.71356
  -1  -3 -13 1466.14  108.44   1-0.57052-0.18379-0.81921-0.82328 0.05811 0.53704
  -1   3 -13  955.79  139.69   1-0.43172-0.79583 0.62929 0.58603-0.64622-0.15235
  -1  -3 -13 1118.70  126.85   1 0.14871 0.53776-0.83809-0.84168-0.52486-0.04869
  -1   3 -13 1289.62  130.08   1 0.11393-0.25610-0.92048-0.95969-0.37379 0.11574
   1   3  14  805.26  102.56   1-0.18272-0.57443 0.80695 0.81695 0.56163 0.05107
   1  -3  14  913.21   85.59   1-0.21697 0.15008 0.92271 0.96649 0.31863-0.20820
   1  -3  14  630.90   72.49   1-0.75304-0.38337 0.65284 0.69542-0.08199-0.60779
   1   3  14  767.22  113.39   1 0.11605-0.27926 0.93527 0.94444 0.33436-0.17328
  -1  -3 -14  711.24   84.04   1-0.59224-0.20485-0.80524-0.81388 0.02875 0.54371
  -1   3 -14  610.29  111.59   1-0.46652-0.82937 0.59198 0.54399-0.65719-0.12735
  -1  -3 -14  870.46   88.36   1 0.15040 0.54031-0.83306-0.84122-0.53232-0.02019
  -1   3 -14  760.07   90.11   1 0.11725-0.25193-0.91415-0.95792-0.38803 0.13747
   1   3  15  493.37   80.05   1-0.18179-0.57447 0.80363 0.81827 0.56667 0.02014
   1  -3  15  559.91   77.66   1-0.21451 0.15156 0.91498 0.96340 0.34173-0.22107
   1  -3  15  572.65   77.93   1-0.76396-0.39510 0.64378 0.69099-0.04353-0.60532
   1   3  15  532.24   98.42   1 0.12776-0.26882 0.92913 0.94290 0.34697-0.19663
  -1  -3 -15  425.25   63.94   1-0.61192-0.22379-0.79091-0.80320 0.00096 0.55206
  -1   3 -15  252.11   74.22   1-0.49493-0.85652 0.55920 0.50647-0.66507-0.09926
  -1  -3 -15  581.87   86.96   1 0.15245 0.54320-0.82685-0.83957-0.54136 0.00674
  -1   3 -15  475.31   73.78   1 0.12063-0.24770-0.90738-0.95572-0.40261 0.15886
   1   3  16  580.05   70.33   1-0.18059-0.57425 0.79935 0.81862 0.57307-0.00941
   1  -3  16  608.27   81.82   1-0.21198 0.15311 0.90689 0.95994 0.36413-0.23463
   1  -3  16  854.02   73.45   1-0.77321-0.40516 0.63410 0.68594-0.00662-0.60441
   1   3  16  551.78   91.29   1 0.13981-0.25802 0.92246 0.94082 0.35988-0.21968
  -1  -3 -16  421.62   61.55   1-0.63086-0.24207-0.77542-0.79220-0.02695 0.56019
  -1  -3 -16  613.41   90.32   1 0.15476 0.54636-0.81962-0.83691-0.55159 0.03249
  -1   3 -16  758.30   66.78   1 0.12408-0.24341-0.90017-0.95307-0.41748 0.17997
   1   3  17 1394.86  127.00   1-0.17915-0.57379 0.79422 0.81812 0.58060-0.03784
   1  -3  17 1605.20  141.04   1-0.20938 0.15474 0.89844 0.95612 0.38595-0.24877
   1  -3  17 1533.98  116.24   1-0.78098-0.41374 0.62387 0.68034 0.02885-0.60493
   1   3  17 1159.83  134.80   1 0.15217-0.24692 0.91524 0.93820 0.37305-0.24247
  -1  -3 -17 1395.26  126.71   1-0.64856-0.25911-0.75922-0.78048-0.05424 0.56894
  -1  -3 -17 1596.35  146.58   1 0.15728 0.54973-0.81151-0.83337-0.56275 0.05729
  -1   3 -17 1678.24  141.87   1 0.12757-0.23907-0.89252-0.94999-0.43257 0.20085
   1   3  18  365.39   54.10   1-0.17750-0.57312 0.78833 0.81686 0.58908-0.06532
   1  -3  18  398.58   59.88   1-0.20670 0.15644 0.88960 0.95191 0.40728-0.26340
   1  -3  18  349.09   45.62   1-0.78751-0.42179 0.61300 0.67377 0.06353-0.60673
  -1  -3 -18  330.78   57.21   1-0.66509-0.27498-0.74235-0.76809-0.08096 0.57828
  -1  -3 -18  447.83   59.84   1 0.15996 0.55326-0.80260-0.82902-0.57466 0.08136
  -1   3 -18  393.87   61.69   1 0.13109-0.23470-0.88444-0.94648-0.44785 0.22154
   1   3  19  192.32   53.46   1-0.17567-0.57226 0.78173 0.81489 0.59836-0.09201
   1  -3  19  188.53   68.10   1-0.20393 0.15823 0.88037 0.94732 0.42818-0.27846
   1  -3  19  149.80   35.27   1-0.79274-0.42786 0.60186 0.66720 0.09653-0.60973
  -1  -3 -19  199.86   50.07   1-0.68053-0.28976-0.72483-0.75506-0.10714 0.58814
  -1  -3 -19  209.87   59.82   1 0.16277 0.55691-0.79294-0.82392-0.58715 0.10485
  -1   3 -19  235.93   53.92   1 0.13464-0.23030-0.87592-0.94252-0.46328 0.24208
   1   3  20   16.71   57.51   1-0.17365-0.57122 0.77447 0.81226 0.60830-0.11803
   1  -3  20  -64.20   55.43   1-0.20107 0.16011 0.87075 0.94233 0.44872-0.29389
   1  -3  20  -11.25   39.38   1-0.79688-0.43285 0.59031 0.66023 0.12848-0.61378
  -1  -3 -20    1.73   42.81   1-0.69494-0.30350-0.70668-0.74139-0.13283 0.59850
  -1  -3 -20  -43.77   51.93   1 0.16567 0.56066-0.78256-0.81811-0.60012 0.12785
  -1   3 -20  -13.69   42.65   1 0.13821-0.22589-0.86694-0.93811-0.47884 0.26250
   1   3  21 1216.64  132.49   1-0.17147-0.57002 0.76658 0.80900 0.61882-0.14347
   1  -3  21 1329.85  127.95   1-0.19813 0.16207 0.86072 0.93693 0.46892-0.30965
   1  -3  21 1503.91  133.89   1-0.80001-0.43683 0.57839 0.65289 0.15948-0.61879
  -1  -3 -21 1264.73  117.31   1-0.70836-0.31626-0.68792-0.72711-0.15806 0.60932
  -1  -3 -21 1342.26  156.17   1 0.16865 0.56449-0.77148-0.81160-0.61348 0.15047
  -1   3 -21 1572.00  148.38   1 0.14179-0.22145-0.85752-0.93326-0.49451 0.28280
   1   3  22  155.37   48.35   1-0.16912-0.56865 0.75809 0.80514 0.62983-0.16843
   1  -3  22  182.13   62.01   1-0.19509 0.16414 0.85027 0.93111 0.48884-0.32569
   1  -3  22  237.49   56.21   1-0.80221-0.43988 0.56612 0.64519 0.18960-0.62467
  -1  -3 -22  175.91   42.44   1-0.72083-0.32807-0.66854-0.71222-0.18287 0.62057
  -1  -3 -22  187.35   80.67   1 0.17169 0.56838-0.75973-0.80441-0.62715 0.17277
  -1   3 -22  241.59   62.45   1 0.14539-0.21701-0.84763-0.92794-0.51026 0.30303
  -1   4  21    3.05   56.14   1-0.13610-0.66299 0.63580 0.74801 0.75975 0.03017
  -1  -4  21  153.63   63.29   1-0.17556 0.30838 0.78134 0.93905 0.59890-0.15190
  -1  -4  21  -22.86   39.08   1-0.79926-0.31226 0.58163 0.73755 0.15123-0.59875
   1  -4 -21   -6.06   44.46   1-0.70932-0.18765-0.68650-0.79604-0.15992 0.57541
   1   4 -21  -92.29   46.33   1 0.16671-0.32003-0.77875-0.93633-0.60477 0.14439
  -1   4  20   31.53   54.21   1-0.13682-0.66278 0.63852 0.74609 0.75734 0.06371
  -1  -4  20   67.90   46.47   1-0.17796 0.30695 0.78997 0.94306 0.58673-0.12811
  -1  -4  20  -31.39   44.14   1-0.79605-0.30819 0.59291 0.74426 0.12145-0.59253
   1  -4 -20  -70.99   63.35   1-0.69752-0.17651-0.70322-0.80828-0.13758 0.56170
   1   4 -20   38.69   36.76   1 0.16469-0.32289-0.78610-0.93911-0.59574 0.11743
  -1   4  19  163.16   46.85   1-0.13718-0.66220 0.63988 0.74282 0.75612 0.09844
  -1  -4  19  222.14   59.88   1-0.18021 0.30568 0.79800 0.94645 0.57507-0.10380
  -1  -4  19  417.91   59.42   1-0.79191-0.30321 0.60382 0.75058 0.09088-0.58709
   1  -4 -19  257.68   43.51   1-0.68502-0.16467-0.71938-0.81995-0.11501 0.54822
   1   4 -19  304.82   72.19   1 0.16282-0.32562-0.79277-0.94122-0.58737 0.08984
  -1   4  18  136.39   40.30   1-0.13714-0.66122 0.63971 0.73802 0.75627 0.13455
  -1  -4  18  238.02   73.92   1-0.18228 0.30459 0.80538 0.94920 0.56402-0.07890
  -1  -4  18  198.48   58.76   1-0.78680-0.29725 0.61432 0.75651 0.05946-0.58251
   1  -4 -18  145.48   38.90   1-0.67181-0.15212-0.73495-0.83104-0.09220 0.53499
   1   4 -18   83.80   37.37   1 0.16110-0.32818-0.79872-0.94260-0.57972 0.06151
  -1   4  17   43.15   48.58   1-0.13663-0.65978 0.63779 0.73145 0.75799 0.17222
  -1  -4  17 -100.56   67.81   1-0.18417 0.30368 0.81209 0.95128 0.55369-0.05326
  -1  -4  17   63.71   44.15   1-0.78047-0.28929 0.62463 0.76229 0.02632-0.57898
   1  -4 -17   -9.87   50.55   1-0.65786-0.13884-0.74995-0.84156-0.06913 0.52201
   1   4 -17  -69.66   49.08   1 0.15958-0.33055-0.80391-0.94323-0.57293 0.03232
  -1   4  16   75.51   55.51   1-0.13557-0.65778 0.63381 0.72284 0.76151 0.21169
  -1  -4  16   53.11   42.70   1-0.18586 0.30296 0.81806 0.95262 0.54426-0.02673
  -1  -4  16  100.30   47.66   1-0.77310-0.28111 0.63424 0.76726-0.00711-0.57643
   1  -4 -16   36.93   51.38   1-0.64316-0.12479-0.76436-0.85148-0.04578 0.50931
   1   4 -16   19.61   42.24   1 0.15827-0.33271-0.80827-0.94302-0.56713 0.00215
  -1   4  15  475.49   71.63   1-0.13387-0.65515 0.62740 0.71179 0.76710 0.25324
  -1  -4  15  745.67   92.68   1-0.18733 0.30248 0.82322 0.95315 0.53591 0.00087
  -1  -4  15  778.00   74.16   1-0.76445-0.27165 0.64332 0.77173-0.04169-0.57501
   1  -4 -15  648.19   77.68   1-0.62766-0.10996-0.77816-0.86081-0.02214 0.49690
   1   4 -15  742.26   87.47   1 0.15722-0.33460-0.81171-0.94190-0.56248-0.02916
  -1   4  14  343.77   66.04   1-0.13139-0.65173 0.61804 0.69779 0.77508 0.29718
  -1  -4  14  432.80   62.80   1-0.18853 0.30225 0.82746 0.95275 0.52891 0.02984
  -1  -4  14  573.19   63.20   1-0.75438-0.26077 0.65183 0.77561-0.07750-0.57482
   1  -4 -14  486.95   58.65   1-0.61134-0.09430-0.79136-0.86952 0.00181 0.48480
   1   4 -14  490.26   91.84   1-0.29067-0.77683 0.75383 0.62368-0.58927-0.08686
   1  -4 -14  341.57   59.20   1 0.21785 0.73708-0.49011-0.56915-0.84399-0.36438
   1   4 -14  431.58   72.68   1 0.15648-0.33619-0.81413-0.93975-0.55919-0.06184
  -1   4  13   39.82   47.74   1-0.12796-0.64737 0.60507 0.68019 0.78581 0.34386
  -1  -4  13   82.36   57.11   1-0.18943 0.30233 0.83061 0.95128 0.52363 0.06051
  -1  -4  13   34.13   32.36   1-0.74274-0.24832 0.65968 0.77883-0.11465-0.57598
   1  -4 -13   25.01   40.36   1-0.59448-0.07809-0.80369-0.87789 0.02564 0.47244
   1   4 -13   55.36   89.62   1-0.26590-0.75419 0.77187 0.64706-0.57749-0.11176
   1  -4 -13   93.96   35.80   1 0.22211 0.74051-0.44852-0.52295-0.86573-0.42208
   1   4 -13  144.26   54.34   1 0.15610-0.33742-0.81537-0.93643-0.55749-0.09611
  -1   4  12   40.66   35.89   1-0.12335-0.64183 0.58758 0.65806 0.79970 0.39371
  -1  -4  12   99.85   57.44   1-0.18995 0.30278 0.83243 0.94847 0.52054 0.09338
  -1  -4  12   34.20   45.05   1-0.72932-0.23409 0.66677 0.78129-0.15327-0.57860
   1  -4 -12   85.85   49.68   1-0.57636-0.06063-0.81563-0.88526 0.05034 0.46111
   1   4 -12   47.74   73.47   1-0.24183-0.73132 0.78843 0.66836-0.56558-0.13583
   1   4 -12   61.21   55.48   1 0.15614-0.33823-0.81522-0.93171-0.55769-0.13229
  -1   4  11  153.04   53.67   1-0.11725-0.63479 0.56431 0.63015 0.81718 0.44715
  -1  -4  11  163.35   56.57   1-0.18999 0.30373 0.83256 0.94396 0.52032 0.12913
  -1  -4  11    7.32   34.38   1-0.71391-0.21787 0.67297 0.78286-0.19347-0.58279
   1  -4 -11  151.57   58.49   1-0.55728-0.04220-0.82688-0.89194 0.07543 0.45016
   1   4 -11   53.41   78.68   1-0.21541-0.70610 0.80553 0.69020-0.55200-0.15823
   1   4 -11  -21.58   49.72   1 0.15670-0.33851-0.81341-0.92533-0.56018-0.17075
  -1   4  10  832.24  105.87   1-0.10921-0.62582 0.53353 0.59474 0.83869 0.50461
  -1  -4  10 1218.07  137.50   1-0.18937 0.30532 0.83040 0.93717 0.52399 0.16876
  -1  -4  10 1572.56   91.94   1-0.69625-0.19940 0.67811 0.78337-0.23535-0.58868
   1  -4 -10 1377.53   92.88   1-0.53718-0.02276-0.83740-0.89789 0.10092 0.43962
   1   4 -10  609.92  134.78   1-0.18693-0.67882 0.82274 0.71214-0.53680-0.17901
   1   4 -10  957.62  105.97   1 0.15789-0.33817-0.80953-0.91689-0.56544-0.21198
  -1  -4   9  150.06   48.17   1 0.19865 0.69480-0.75099-0.64842 0.62971 0.31110
  -1   4   9   97.62   47.80   1-0.09865-0.61431 0.49280 0.54936 0.86453 0.56640
  -1  -4   9  195.92   56.18   1-0.18782 0.30785 0.82495 0.92709 0.53307 0.21380
  -1  -4   9  255.13   55.71   1-0.67602-0.17836 0.68200 0.78264-0.27903-0.59636
   1  -4  -9  257.10   66.63   1-0.51600-0.00225-0.84714-0.90305 0.12683 0.42951
   1   4  -9  132.55   82.58   1-0.15672-0.64981 0.83963 0.73378-0.52004-0.19823
   1   4  -9  143.51   54.51   1 0.15984-0.33707-0.80303-0.90582-0.57409-0.25661
  -1  -4   8  454.65   75.94   1 0.18890 0.68598-0.70560-0.60757 0.68296 0.40034
  -1   4   8  430.78   69.90   1-0.08469-0.59942 0.43861 0.49054 0.89467 0.63250
  -1  -4   8  638.55   86.70   1-0.18483 0.31182 0.81441 0.91192 0.55005 0.26675
  -1  -4   8  503.56   70.37   1-0.65288-0.15441 0.68439 0.78040-0.32457-0.60591
   1  -4  -8  669.91   90.69   1-0.49368 0.01941-0.85604-0.90738 0.15320 0.41984
   1   4  -8  484.50  108.17   1-0.12514-0.61943 0.85585 0.75474-0.50184-0.21601
   1   4  -8  505.93   72.43   1 0.16272-0.33503-0.79308-0.89131-0.58696-0.30546
  -1  -4   7   70.19   43.19   1 0.17331 0.67130-0.63444-0.54095 0.75329 0.50667
  -1   4   7  -18.57   34.85   1-0.06716-0.58081 0.36992 0.41613 0.92662 0.69963
  -1  -4   7   42.51   40.44   1-0.17940 0.31823 0.79509 0.88797 0.57933 0.33199
  -1  -4   7  105.83   51.66   1-0.62639-0.12705 0.68496 0.77639-0.37209-0.61730
   1  -4  -7   49.40   55.17   1-0.47013 0.04230-0.86403-0.91080 0.18004 0.41065
   1   4  -7  -17.01   71.51   1-0.09254-0.58802 0.87107 0.77470-0.48234-0.23249
   1   4  -7   48.56   41.69   1 0.16679-0.33181-0.77844-0.87211-0.60514-0.35960
  -1  -4   6  664.96   78.00   1 0.14650 0.64540-0.51515-0.42620 0.84448 0.63387
  -1   4   6  533.79   88.27   1-0.04241-0.55516 0.27191 0.31352 0.96138 0.77038
  -1  -4   6  887.57   79.70   1-0.16915 0.32945 0.75819 0.84644 0.62970 0.41832
  -1  -4   6 1071.48   70.64   1-0.59614-0.09599 0.68334 0.77005-0.42148-0.63071
   1  -4  -6  564.96   91.85   1-0.44529 0.06648-0.87104-0.91324 0.20736 0.40194
   1   4  -6  628.87  100.30   1-0.05924-0.55593 0.88505 0.79342-0.46170-0.24782
   1   4  -6  707.43   69.45   1 0.17234-0.32711-0.75716-0.84626-0.63007-0.42052
  -1  -4   5 1431.42  110.78   1 0.09372 0.59359-0.28753-0.20298 0.95317 0.77874
  -1   4   5 1100.44  105.28   1-0.00916-0.52100 0.13842 0.17545 0.99033 0.83532
  -1  -4   5 1623.27  120.65   1-0.14452 0.35520 0.66739 0.75156 0.73054 0.55585
  -1  -4   5 1549.91  106.37   1-0.56170-0.06074 0.67909 0.76108-0.47255-0.64580
   1  -4  -5 1065.16   96.30   1-0.41905 0.09205-0.87697-0.91460 0.23517 0.39372
   1   4  -5 1274.28  138.47   1-0.02558-0.52347 0.89758 0.81070-0.44008-0.26219
   1   4  -5 1257.39   99.30   1 0.17980-0.32063-0.72592-0.81028-0.66386-0.49054
  -1   4   4  469.84   87.44   1 0.03518-0.47581-0.04272-0.01037 0.99846 0.87948
   1  -4  -4  298.89   66.29   1-0.23246 0.27857 0.96566 0.93154 0.11598 0.23372
  -1  -4   4  322.50   64.26   1-0.52265-0.02088 0.67172 0.74898-0.52499-0.66225
  -1  -4   4  252.71   88.04   1-0.52384-0.02476 0.70806 0.78677-0.47352-0.61674
   1  -4  -4  627.98   66.35   1-0.39135 0.11910-0.88171-0.91477 0.26348 0.38600
   1   4  -4  307.27  103.35   1 0.00815-0.49092 0.90856 0.82641-0.41767-0.27575
   1   4  -4  471.82   84.69   1 0.18963-0.31163-0.67930-0.75906-0.70893-0.57158
  -1   4   3  433.23   87.18   1 0.09184-0.41824-0.27956-0.25177 0.95572 0.87273
   1  -4  -3  353.68   86.77   1-0.23066 0.27939 0.96160 0.93211 0.14868 0.23044
  -1  -4   3  330.36   67.65   1-0.47862 0.02395 0.66067 0.73322-0.57829-0.67956
   1  -4  -3  580.22  113.10   1-0.08905 0.42091 0.48021 0.44826-0.87261-0.78859
  -1  -4   3  250.17   86.08   1-0.46809 0.03222 0.79324 0.86734-0.38941-0.49666
   1  -4  -3  579.61   99.91   1-0.36208 0.14770-0.88513-0.91362 0.29228 0.37877
   1   4  -3  683.22  112.21   1 0.04175-0.45852 0.91789 0.84048-0.39461-0.28867
   1   4  -3  534.83   91.55   1 0.20243-0.29966-0.60648-0.68164-0.76889-0.66750
  -1   4   2  853.02   96.43   1 0.15687-0.35232-0.56094-0.53770 0.81285 0.76598
   1  -4  -2  841.15  111.72   1-0.22786 0.28122 0.95454 0.92967 0.19213 0.23793
  -1  -4   2 1045.10  104.21   1-0.42938 0.07400 0.64543 0.71325-0.63169-0.69698
   1  -4  -2 1093.43  118.17   1-0.15046 0.35871 0.51648 0.48929-0.84297-0.79492
  -1  -4   2  748.10  106.11   1-0.42407 0.07748 0.84480 0.91429-0.32628-0.39757
   1  -4  -2 1230.66   90.09   1-0.33117 0.17795-0.88709-0.91101 0.32154 0.37200
  -1  -4   2 1094.34   91.76   1-0.07313 0.43002-0.84708-0.77490 0.52639 0.46325
   1   4  -2 1129.13   92.89   1 0.21846-0.28447-0.48452-0.55507-0.84705-0.78164
   1  -4  -1  953.98  120.56   1-0.22225 0.28586 0.93875 0.91851 0.26333 0.27315
  -1  -4   1 1065.70   93.27   1-0.37495 0.12925 0.62553 0.68863-0.68419-0.71349
   1  -4  -1  937.91  110.46   1-0.21139 0.29698 0.54989 0.52746-0.80803-0.79597
   1  -4  -1  712.47  132.06   1-0.21605 0.29175 0.97500 0.95537-0.05181-0.04635
  -1  -4   1  575.84  121.61   1-0.38966 0.11314 0.87784 0.94272-0.27846-0.31379
   1  -4  -1  827.43  101.98   1-0.29543 0.21314-0.88736-0.90501 0.35398 0.36813
  -1  -4   1 1116.97   83.27   1-0.11518 0.38867-0.85985-0.79233 0.49738 0.47025
  -1  -4   0   65.10   57.15   1-0.31487 0.19020 0.60031 0.65846-0.73516-0.72817
   1  -4   0  131.68   60.03   1-0.27069 0.23690 0.57981 0.56213-0.76846-0.79238
   1   4   0  -36.81   79.22   1 0.14410-0.35994 0.92000 0.85905 0.36446 0.36394
   1  -4   0   27.60   66.27   1-0.22986 0.27666 0.97076 0.95579-0.06910-0.09959
  -1  -4   0   27.61   60.14   1-0.36385 0.14015 0.89910 0.95980-0.24334-0.24317
   1  -4   0  129.59   55.97   1-0.26067 0.24720-0.88569-0.89867 0.38418 0.36230
  -1  -4   0   11.57   53.73   1-0.15612 0.34841-0.87005-0.80720 0.46757 0.47646
   1  -4   1  709.28   76.72   1-0.32737 0.17943 0.60582 0.59290-0.72512-0.78502
  -1  -4  -1  695.61   99.91   1-0.25135 0.25452 0.57034 0.62374-0.78200-0.73903
   1   4   1  646.56   82.26   1 0.12844-0.37685 0.92876 0.87241 0.34770 0.31123
   1  -4   1  483.86  128.44   1-0.24982 0.25540 0.96368 0.95337-0.09430-0.16075
  -1  -4  -1  373.81   99.65   1-0.34304 0.16226 0.91428 0.97032-0.21542-0.17929
   1  -4   1  782.39   78.46   1-0.22410 0.28308-0.88198-0.89029 0.41457 0.35669
  -1  -4  -1  932.50   80.35   1-0.19574 0.30948-0.87778-0.81960 0.43723 0.48214
  -1   4  -1  751.44   70.89   1 0.16930-0.33743-0.76903-0.75939-0.61637-0.55629
   1  -4   2   35.69   37.21   1-0.08500 0.42037 0.43982 0.43427 0.89404 0.79667
   1  -4   2  -39.27   55.81   1-0.38110 0.12481 0.62793 0.61989-0.67857-0.77469
  -1  -4  -2   46.80   57.11   1-0.18484 0.32182 0.53566 0.58429-0.82395-0.74500
   1   4   2   29.07   61.66   1 0.11758-0.38897 0.93448 0.88273 0.33601 0.26357
   1  -4   2   50.14   56.14   1-0.27828 0.22565 0.95156 0.94591-0.13066-0.23307
  -1  -4  -2   24.33   56.46   1-0.23389 0.27203-0.88316-0.82965 0.40658 0.48750
   1  -4   2   77.55   38.39   1-0.18576 0.32073-0.87604-0.87968 0.44501 0.35111
   1  -4   2  -40.34   66.46   1-0.38629 0.11799 0.67377 0.67139-0.62992-0.73164
  -1   4  -2   61.10   37.69   1 0.15164-0.35423-0.82932-0.82424-0.53779-0.44173
   1   4   3  531.29  134.40   1 0.06266-0.44446-0.15677-0.20483 0.98564 0.87206
   1  -4   3  495.32   85.76   1-0.00876 0.49586 0.13681 0.13647 0.99055 0.85760
   1  -4   3  599.45   96.97   1-0.23164 0.27255 0.96387 0.96213 0.13150-0.00254
   1  -4   3  405.24   74.19   1-0.43051 0.07459 0.64581 0.64250-0.63053-0.76264
  -1  -4  -3  605.55   89.96   1-0.11686 0.39059 0.49695 0.54083-0.85987-0.74493
   1   4   3  725.27  107.57   1 0.11048-0.39733 0.93808 0.89092 0.32832 0.21992
   1  -4   3  216.13   98.38   1-0.31911 0.18353 0.92972 0.92873-0.18376-0.32211
  -1  -4  -3  530.88   99.32   1-0.27045 0.23616-0.88635-0.83750 0.37581 0.49275
   1  -4   3  316.42   67.32   1-0.14575 0.36005-0.86768-0.86666 0.47527 0.34534
   1  -4   3  508.08  109.67   1-0.45189 0.05113 0.60802 0.61038-0.65275-0.79044
  -1   4  -3  594.85   96.87   1 0.14078-0.36425-0.86023-0.85972-0.49007-0.35804
   1  -4   4  345.21   68.68   1 0.05340 0.55715-0.11819-0.11403 0.99155 0.82253
   1   4   4  311.59   71.04   1-0.02807-0.53603 0.21457 0.17119 0.97630 0.82665
   1  -4   4  316.21   72.45   1-0.22957 0.27364 0.95893 0.96182 0.16658-0.00343
   1  -4   4  511.44   91.44   1-0.47582 0.02847 0.65989 0.66129-0.58149-0.74958
  -1  -4  -4  215.11   64.16   1-0.04910 0.45914 0.45526 0.49439-0.88899-0.73808
   1   4   4  332.83   88.38   1 0.10636-0.40271 0.94010 0.89755 0.32385 0.17949
   1  -4   4  129.42   73.93   1-0.37635 0.12519 0.88916 0.89214-0.26027-0.43405
  -1  -4  -4  368.59   70.28   1-0.30540 0.20190-0.88749-0.84332 0.34507 0.49804
   1  -4   4  201.31   62.05   1-0.10427 0.40084-0.85675-0.85106 0.50506 0.33912
   1  -4   4  291.56   84.31   1-0.52079-0.01902 0.52736 0.53446-0.67131-0.84497
  -1   4  -4  360.56   69.17   1 0.13388-0.37030-0.87777-0.88182-0.45998-0.29197
   1  -4   5   31.11   37.23   1 0.09809 0.60093-0.30608-0.29736 0.94693 0.74192
   1   4   5    5.17   35.43   1-0.07418-0.58305 0.39752 0.35873 0.91458 0.72894
   1  -4   5   50.11   38.37   1-0.22765 0.27458 0.95398 0.96150 0.19517-0.01081
   1  -4   5   88.73   58.88   1-0.51700-0.01351 0.67045 0.67658-0.53216-0.73624
   1   4   5  116.92   92.23   1 0.10466-0.40566 0.94093 0.90297 0.32201 0.14169
   1  -4   5    0.47   50.88   1-0.47145 0.02884 0.78881 0.79640-0.39433-0.60407
  -1  -4  -5   19.14   57.67   1-0.34032 0.16769-0.88668-0.84839 0.31300 0.50210
   1  -4   5   65.87   38.54   1-0.06160 0.44282-0.84319-0.83283 0.53407 0.33211
  -1   4  -5   36.93   58.75   1 0.12953-0.37380-0.88806-0.89668-0.44108-0.23710
   1  -4   6   49.43   36.81   1 0.12930 0.63124-0.44010-0.42682 0.88858 0.64757
   1   4   6   25.99   38.91   1-0.10081-0.61082 0.50115 0.46799 0.85946 0.63864
   1  -4   6    5.75   41.12   1-0.22579 0.27546 0.94892 0.96107 0.22037-0.02158
   1  -4   6    4.84   39.08   1-0.55413-0.05146 0.67786 0.68871-0.48314-0.72320
   1   4   6   39.79   70.99   1 0.10497-0.40662 0.94078 0.90741 0.32234 0.10606
  -1  -4  -6   36.49   42.49   1-0.37183 0.13684-0.88416-0.85044 0.28281 0.50794
  -1   4  -6  -12.51   40.68   1 0.12692-0.37556-0.89396-0.90714-0.42979-0.18984
   1  -4   7  769.08   85.44   1 0.15110 0.65206-0.53541-0.51779 0.83096 0.55381
   1   4   7  650.09   68.20   1-0.11913-0.63008 0.57148 0.54295 0.81192 0.55514
   1  -4   7  779.02   75.73   1-0.22394 0.27633 0.94367 0.96044 0.24359-0.03433
   1  -4   7 1035.85   71.69   1-0.58745-0.08558 0.68250 0.69806-0.43485-0.71089
   1   4   7 1000.02   98.47   1 0.10694-0.40590 0.93982 0.91105 0.32449 0.07225
  -1  -4  -7 1114.88   77.91   1-0.40178 0.10755-0.88010-0.85095 0.25294 0.51411
  -1   4  -7  862.19   68.91   1 0.12557-0.37606-0.89694-0.91469-0.42393-0.14801
   1  -4   8   10.13   43.91   1 0.16646 0.66650-0.60365-0.58148 0.77967 0.46652
   1   4   8   53.58   41.52   1-0.13157-0.64346 0.61873 0.59485 0.77450 0.48177
   1  -4   8    1.95   47.69   1-0.22198 0.27740 0.93795 0.95958 0.26640-0.04737
   1  -4   8  -86.89   52.22   1-0.61720-0.11614 0.68471 0.70500-0.38759-0.69963
   1   4   8  -96.73   99.62   1 0.11033-0.40377 0.93815 0.91398 0.32816 0.03996
  -1  -4  -8   16.00   43.78   1-0.43023 0.07976-0.87462-0.85004 0.22344 0.52063
  -1   4  -8  -36.92   30.94   1 0.12514-0.37564-0.89787-0.92018-0.42209-0.11019
   1  -4   9 1287.15  152.39   1 0.17746 0.67658-0.65322-0.62651 0.73607 0.38692
   1   4   9 1095.31  125.35   1-0.14025-0.65307 0.65140 0.63216 0.74565 0.41697
   1  -4   9 1325.71  100.72   1-0.22005 0.27835 0.93218 0.95845 0.28740-0.06234
   1  -4   9 1366.67   84.66   1-0.64345-0.14317 0.68483 0.70953-0.34198-0.68996
   1   4   9 1466.38  126.75   1 0.11492-0.40044 0.93585 0.91627 0.33313 0.00896
  -1  -4  -9 1059.00  114.28   1-0.45724 0.05341-0.86784-0.84783 0.19433 0.52755
  -1   4  -9 1213.17  129.81   1 0.12542-0.37451-0.89726-0.92414-0.42330-0.07543
   1   4  10 1591.47  114.47   1-0.14638-0.66014 0.67433 0.65972 0.72377 0.35913
   1  -4  10 1751.54  107.81   1-0.21807 0.27935 0.92612 0.95702 0.30779-0.07791
   1  -4  10 2211.85  106.94   1-0.66694-0.16746 0.68318 0.71250-0.29740-0.68138
   1   4  10 1645.45  137.62   1 0.12054-0.39607 0.93295 0.91797 0.33920-0.02091
  -1  -4 -10 2106.97  115.00   1-0.48287 0.02844-0.85987-0.84444 0.16563 0.53489
  -1   4 -10  650.92  191.78   1 0.01010-0.48475 0.90914 0.87421-0.41635-0.02756
  -1  -4 -10 1580.96  110.28   1 0.21266 0.72558-0.53413-0.51886-0.81821-0.45200
  -1   4 -10 1730.65  105.18   1 0.12625-0.37284-0.89544-0.92689-0.42688-0.04304
   1   4  11 1080.33   92.37   1-0.15071-0.66540 0.69043 0.68046 0.70751 0.30692
   1  -4  11 1375.65  113.55   1-0.21602 0.28042 0.91974 0.95526 0.32773-0.09393
   1  -4  11 1569.33  112.81   1-0.68774-0.18907 0.67998 0.71394-0.25422-0.67419
   1   4  11 1517.65  140.86   1 0.12707-0.39081 0.92950 0.91912 0.34623-0.04985
  -1  -4 -11 1465.27  113.80   1-0.50719 0.00478-0.85081-0.83994 0.13736 0.54264
  -1   4 -11  653.24  161.17   1-0.01268-0.50634 0.90197 0.86230-0.43160-0.00683
  -1  -4 -11 1126.97  102.64   1 0.20334 0.71709-0.60068-0.59001-0.77319-0.37102
  -1   4 -11 1266.63  102.53   1 0.12751-0.37073-0.89264-0.92865-0.43235-0.01253
   1   4  12  362.81   60.57   1-0.15371-0.66934 0.70157 0.69624 0.69581 0.25926
   1  -4  12  484.55   78.56   1-0.21389 0.28157 0.91302 0.95317 0.34733-0.11029
   1  -4  12  398.41   59.16   1-0.70612-0.20827 0.67546 0.71405-0.21242-0.66839
   1   4  12  374.01  114.42   1 0.13438-0.38475 0.92550 0.91972 0.35408-0.07796
  -1  -4 -12  364.46   67.83   1-0.53025-0.01761-0.84073-0.83443 0.10950 0.55081
  -1   4 -12  112.14   65.30   1-0.03345-0.52592 0.89480 0.85039-0.44520 0.01553
  -1  -4 -12  318.62   59.15   1 0.19717 0.71175-0.63838-0.63232-0.74403-0.30589
  -1   4 -12  344.20   65.81   1 0.12913-0.36827-0.88899-0.92957-0.43933 0.01645
   1   4  13   54.96   52.08   1-0.15572-0.67228 0.70898 0.70828 0.68781 0.21531
   1  -4  13   71.88   56.56   1-0.21169 0.28279 0.90595 0.95074 0.36665-0.12694
   1  -4  13   39.41   48.88   1-0.72233-0.22528 0.66981 0.71302-0.17199-0.66395
   1   4  13  -46.51   92.55   1 0.14240-0.37799 0.92098 0.91979 0.36265-0.10535
  -1  -4 -13    3.07   38.76   1-0.55212-0.03882-0.82971-0.82798 0.08205 0.55940
  -1  -4 -13   59.12   37.77   1 0.19312 0.70853-0.66096-0.65951-0.72513-0.25103
  -1   4 -13   92.94   50.56   1 0.13102-0.36553-0.88460-0.92974-0.44755 0.04420
   1   4  14   20.68   34.89   1-0.15694-0.67444 0.71349 0.71743 0.68285 0.17440
   1  -4  14  -25.06   58.47   1-0.20941 0.28410 0.89852 0.94794 0.38574-0.14381
   1  -4  14   28.46   33.22   1-0.73658-0.24034 0.66316 0.71100-0.13287-0.66083
   1   4  14   90.32   74.81   1 0.15103-0.37062 0.91592 0.91933 0.37184-0.13212
  -1  -4 -14    7.84   39.24   1-0.57286-0.05890-0.81780-0.82064 0.05501 0.56839
  -1   4 -14   98.91   51.47   1 0.13315-0.36255-0.87954-0.92925-0.45679 0.07093
   1   4  15  491.90   97.74   1-0.15753-0.67597 0.71568 0.72426 0.68041 0.13601
   1  -4  15  793.31   86.79   1-0.20704 0.28549 0.89072 0.94477 0.40464-0.16087
   1  -4  15  645.51   66.12   1-0.74905-0.25362 0.65565 0.70812-0.09499-0.65896
  -1  -4 -15  530.49   68.67   1-0.59252-0.07790-0.80505-0.81247 0.02836 0.57777
  -1   4 -15  675.53   71.36   1 0.13547-0.35938-0.87387-0.92815-0.46689 0.09681
   1   4  16   88.01   48.30   1-0.15762-0.67699 0.71599 0.72920 0.68008 0.09971
   1  -4  16   47.98   45.76   1-0.20458 0.28697 0.88255 0.94123 0.42337-0.17810
   1  -4  16  168.13   54.59   1-0.75992-0.26530 0.64739 0.70448-0.05830-0.65826
  -1  -4 -16   96.63   43.20   1-0.61067-0.09531-0.79187-0.80300 0.00277 0.58829
  -1   4 -16  170.35   56.23   1 0.13795-0.35606-0.86762-0.92646-0.47770 0.12198
   1   4  17   25.45   36.59   1-0.15727-0.67757 0.71470 0.73255 0.68151 0.06519
   1  -4  17   75.47   55.82   1-0.20203 0.28854 0.87398 0.93729 0.44196-0.19547
   1  -4  17  -78.08   46.43   1-0.76933-0.27552 0.63844 0.70016-0.02271-0.65867
  -1  -4 -17   28.12   38.65   1-0.62830-0.11228-0.77762-0.79323-0.02310 0.59847
  -1   4 -17   96.90   55.70   1 0.14056-0.35260-0.86082-0.92422-0.48911 0.14654
   1   4  18  416.13   67.49   1-0.15655-0.67779 0.71205 0.73454 0.68444 0.03217
   1  -4  18  560.75   82.74   1-0.19939 0.29021 0.86501 0.93295 0.46042-0.21297
   1  -4  18  458.93   58.61   1-0.77740-0.28439 0.62889 0.69524 0.01183-0.66011
  -1  -4 -18  547.96   69.21   1-0.64499-0.12830-0.76264-0.78273-0.04863 0.60898
  -1   4 -18  370.03   70.32   1 0.14328-0.34902-0.85347-0.92145-0.50103 0.17059
   1   4  19  -76.31   63.70   1-0.15551-0.67769 0.70822 0.73534 0.68864 0.00042
   1  -4  19    4.26   60.28   1-0.19664 0.29198 0.85563 0.92820 0.47876-0.23059
   1  -4  19  -61.49   41.36   1-0.78424-0.29205 0.61878 0.68976 0.04543-0.66251
  -1  -4 -19  -11.68   43.71   1-0.66077-0.14342-0.74694-0.77152-0.07385 0.61982
  -1   4 -19  -62.02   48.30   1 0.14610-0.34536-0.84561-0.91815-0.51340 0.19419
   1   4  20    5.21   41.92   1-0.15418-0.67730 0.70332 0.73508 0.69394-0.03023
   1  -4  20  -46.27   52.60   1-0.19380 0.29384 0.84582 0.92303 0.49700-0.24832
   1  -4  20   93.38   46.16   1-0.79004-0.29946 0.60797 0.68335 0.07871-0.66584
  -1  -4 -20  140.99   55.10   1-0.67567-0.15766-0.73055-0.75961-0.09875 0.63096
  -1   4 -20   22.19   41.30   1 0.14900-0.34161-0.83723-0.91434-0.52614 0.21742
  -1  -5  18  957.79  105.67   1-0.78095-0.16402 0.62392 0.77146 0.02870-0.61477
   1  -5 -18  748.32   89.50   1-0.66241-0.01616-0.74521-0.83565-0.07655 0.54902
   1   5 -18  786.61  103.86   1 0.17479-0.44134-0.74724-0.89733-0.64115 0.00192
  -1  -5  17  -70.10   38.89   1-0.77396-0.15621 0.63322 0.77613-0.00343-0.61091
   1  -5 -17    1.38   46.50   1-0.64882-0.00322-0.75897-0.84493-0.05465 0.53486
   1   5 -17   10.85   51.76   1 0.17399-0.44297-0.75052-0.89601-0.63752-0.03041
  -1  -5  16   -4.69   41.17   1-0.76585-0.14729 0.64198 0.78026-0.03636-0.60785
   1  -5 -16   20.72   54.16   1-0.63462 0.01030-0.77212-0.85360-0.03265 0.52082
   1   5 -16   10.29   56.05   1 0.17346-0.44434-0.75268-0.89357-0.63511-0.06397
  -1   5  15   30.70   41.91   1-0.09667-0.74441 0.48517 0.56379 0.86905 0.35774
  -1  -5  15  102.58   41.80   1-0.75654-0.13717 0.65016 0.78382-0.07015-0.60564
   1  -5 -15  148.05   42.44   1-0.61982 0.02444-0.78466-0.86165-0.01052 0.50689
   1   5 -15  107.65   37.36   1 0.17324-0.44539-0.75357-0.88985-0.63412-0.09894
  -1   5  14  157.53   50.12   1-0.09153-0.73833 0.46524 0.53922 0.88043 0.40507
  -1  -5  14  363.74   52.76   1-0.74593-0.12576 0.65771 0.78674-0.10484-0.60433
   1  -5 -14  242.55   53.42   1-0.60441 0.03919-0.79658-0.86909 0.01171 0.49309
   1   5 -14  292.29   51.12   1 0.17338-0.44608-0.75299-0.88466-0.63477-0.13556
  -1   5  13  -43.32   42.56   1-0.08496-0.73083 0.43968 0.50902 0.89412 0.45472
  -1  -5  13   -7.16   44.94   1-0.73391-0.11293 0.66455 0.78895-0.14049-0.60398
   1  -5 -13  -59.12   53.37   1-0.58858 0.05437-0.80772-0.87612 0.03378 0.47899
   1   5 -13 -110.42   46.95   1 0.17395-0.44634-0.75069-0.87776-0.63733-0.17409
  -1   5  12   19.26   40.56   1-0.07754-0.72216 0.41066 0.47384 0.90848 0.50392
  -1  -5  12   61.87   37.73   1-0.72035-0.09856 0.67060 0.79037-0.17714-0.60464
   1  -5 -12   22.97   38.75   1-0.57187 0.07042-0.81840-0.88223 0.05632 0.46551
   1   5 -12   31.15   46.07   1 0.17501-0.44611-0.74634-0.86879-0.64214-0.21486
  -1   5  11   27.06   33.65   1-0.06701-0.71074 0.36935 0.42794 0.92686 0.55830
  -1  -5  11   75.89   57.98   1-0.70511-0.08250 0.67576 0.79091-0.21484-0.60634
   1  -5 -11   29.82   37.87   1-0.55451 0.08712-0.82841-0.88767 0.07899 0.45214
   1   5 -11   88.23   83.82   1-0.00427-0.62131 0.90470 0.78303-0.42601-0.02887
   1   5 -11   71.92   48.10   1 0.17666-0.44530-0.73946-0.85731-0.64960-0.25829
  -1   5  10  180.67   47.78   1-0.05365-0.69647 0.31657 0.37058 0.94704 0.61448
  -1  -5  10  270.12   56.48   1-0.68802-0.06461 0.67992 0.79044-0.25360-0.60911
   1  -5 -10  215.60   61.60   1-0.53649 0.10449-0.83774-0.89243 0.10178 0.43890
   1   5 -10  167.83   94.71   1 0.01067-0.60755 0.90931 0.79238-0.41597-0.05480
   1   5 -10  222.22   50.36   1 0.17900-0.44379-0.72942-0.84266-0.66022-0.30489
  -1   5   9    9.94   37.42   1-0.03662-0.67854 0.24883 0.29825 0.96785 0.67128
  -1  -5   9   65.03   46.13   1-0.66892-0.04469 0.68295 0.78884-0.29346-0.61296
   1  -5  -9   58.96   59.13   1-0.51779 0.12253-0.84637-0.89649 0.12468 0.42577
   1   5  -9    5.64   86.30   1 0.02723-0.59219 0.91405 0.80186-0.40466-0.07948
   1   5  -9   36.17   40.48   1 0.18216-0.44146-0.71530-0.82394-0.67464-0.35527
  -1   5   8   60.98   37.99   1-0.01482-0.65583 0.16128 0.20611 0.98679 0.72621
  -1  -5   8  134.23   48.84   1-0.64761-0.02258 0.68467 0.78593-0.33438-0.61789
   1  -5  -8  148.43   53.53   1-0.49840 0.14125-0.85426-0.89981 0.14770 0.41276
   1   5  -8  166.76   80.90   1 0.04515-0.57547 0.91875 0.81130-0.39224-0.10303
   1   5  -8   90.88   39.46   1 0.18631-0.43814-0.69579-0.79982-0.69365-0.41025
  -1   5   7  214.42   54.39   1 0.01326-0.62685 0.04726 0.08751 0.99879 0.77420
  -1  -5   7  410.95   70.76   1-0.62377 0.00213 0.68491 0.78145-0.37655-0.62395
   1   5  -7  235.55   44.33   1 0.19164-0.43364-0.66886-0.76829-0.71825-0.47082
  -1   5   6   33.48   38.47   1 0.04971-0.58957-0.10283-0.06731 0.99345 0.80490
  -1  -5   6  -45.23   52.81   1-0.59739 0.02932 0.68345 0.77527-0.41952-0.63094
   1  -5  -6  -31.98   85.49   1-0.05602 0.58290 0.45966 0.41850-0.88632-0.69647
   1  -5  -6  402.35  141.24   1-0.45753 0.18080-0.86776-0.90417 0.19401 0.38701
   1   5  -6  -22.58   29.82   1 0.19837-0.42775-0.63136-0.72618-0.74968-0.53821
  -1   5   5  150.99   52.77   1 0.09686-0.54152-0.30085-0.26989 0.94873 0.79618
  -1  -5   5  290.87   63.92   1-0.56822 0.05930 0.68007 0.76717-0.46325-0.63868
   1  -5  -5  197.70   74.06   1-0.10179 0.53634 0.48795 0.45154-0.86691-0.71304
   1  -5  -5  131.99   62.62   1-0.43604 0.20164-0.87330-0.90513 0.21728 0.37424
  -1  -5   5  142.65   49.08   1-0.07499 0.55264-0.84770-0.75527 0.52514 0.35232
   1   5  -5  157.07   38.07   1 0.20673-0.42022-0.57800-0.66821-0.78941-0.61391
  -1   5   4   72.98   53.57   1 0.15899-0.47850-0.57033-0.54394 0.80587 0.68931
  -1  -5   4  128.43   58.28   1-0.53610 0.09223 0.67454 0.75691-0.50752-0.64697
   1  -5  -4   61.33   70.91   1-0.14867 0.48867 0.51546 0.48382-0.84391-0.72602
   1  -5  -4   61.82   59.23   1-0.41383 0.22319-0.87798-0.90525 0.24059 0.36153
  -1  -5   4   -7.11   56.70   1-0.10572 0.52260-0.85718-0.76942 0.50404 0.36724
   1   5  -4   45.11   33.32   1 0.21684-0.41094-0.49914-0.58475-0.83894-0.69941
  -1  -5   3  229.53   47.12   1-0.50092 0.12822 0.66660 0.74425-0.55200-0.65546
   1  -5  -3  350.44   85.16   1-0.19606 0.44049 0.54173 0.51485-0.81736-0.73545
   1  -5  -3  399.45   72.60   1-0.39091 0.24545-0.88177-0.90447 0.26392 0.34883
  -1  -5   3  179.64   64.61   1-0.13652 0.49249-0.86544-0.78236 0.48203 0.38125
  -1  -5   2 1410.72  118.90   1-0.46263 0.16732 0.65604 0.72897-0.59629-0.66377
   1  -5  -2  868.66  128.81   1-0.24333 0.39243 0.56633 0.54420-0.78743-0.74150
   1  -5  -2 1252.45  135.14   1-0.36729 0.26840-0.88463-0.90276 0.28723 0.33611
  -1  -5   2 1424.58  117.33   1-0.16719 0.46252-0.87243-0.79401 0.45925 0.39448
  -1  -5   1  178.43   50.79   1-0.42130 0.20947 0.64267 0.71088-0.63989-0.67138
   1  -5  -1  194.08   74.32   1-0.28987 0.34509 0.58890 0.57153-0.75442-0.74448
   1  -5  -1  166.70   54.62   1-0.34300 0.29204-0.88653-0.90009 0.31048 0.32333
  -1  -5   1  166.61   57.02   1-0.19757 0.43283-0.87809-0.80434 0.43579 0.40705
  -1  -5   0 5165.59  265.12   1-0.37711 0.25447 0.62637 0.68986-0.68222-0.67773
   1  -5   0 3781.97  210.01   1-0.33514 0.29904 0.60917 0.59656-0.71873-0.74477
   1  -5   0 5583.54  235.40   1-0.31466 0.31977-0.88747-0.89422 0.33671 0.31321
  -1  -5   0 3229.71  201.75   1-0.22752 0.40357-0.88241-0.81333 0.41179 0.41906
   1  -5   1  613.37   95.35   1-0.37914 0.25415 0.62717 0.61952-0.68036-0.74269
  -1  -5  -1  694.77  109.26   1-0.32960 0.30285 0.60679 0.66524-0.72329-0.68244
   1  -5   1  689.51   93.77   1-0.28879 0.34495-0.88718-0.88926 0.35985 0.30034
  -1  -5  -1  352.92   82.09   1-0.25693 0.37485-0.88540-0.82099 0.38735 0.43064
   1  -5   2  143.03   52.54   1-0.42050 0.21198 0.64239 0.63947-0.64070-0.73900
  -1  -5  -2   98.63   53.35   1-0.28077 0.35247 0.58462 0.63832-0.76116-0.68432
  -1  -5  -2  239.91   69.28   1-0.28570 0.34677-0.88708-0.82733 0.36257 0.44187
   1  -5   2  114.23   62.57   1-0.26236 0.37069-0.88581-0.88323 0.38274 0.28721
  -1   5  -2  166.15   45.61   1 0.20396-0.42847-0.59662-0.59714-0.77616-0.67810
   1  -5   3  303.44   71.66   1-0.45949 0.17219 0.65509 0.65688-0.59976-0.73406
  -1  -5  -3  304.98   80.60   1-0.23054 0.40349 0.55984 0.60878-0.79587-0.68305
  -1  -5  -3  417.05   74.78   1-0.31376 0.31941-0.88748-0.83240 0.33753 0.45285
   1  -5   3  329.24   73.80   1-0.23546 0.39690-0.88334-0.87608 0.40528 0.27374
  -1   5  -3  240.72   44.29   1 0.18739-0.44421-0.69051-0.69563-0.69861-0.56459
   1  -5   4  246.92   67.63   1-0.49593 0.13493 0.66533 0.67185-0.55801-0.72829
  -1  -5  -4  218.27   79.31   1-0.17964 0.45518 0.53281 0.57700-0.82694-0.67814
  -1  -5  -4  120.29   55.56   1-0.34306 0.29086-0.88653-0.83787 0.31042 0.46191
   1  -5   4  187.58   62.09   1-0.20819 0.42348-0.87976-0.86784 0.42739 0.25982
  -1   5  -4  112.23   36.25   1 0.17580-0.45496-0.74306-0.75279-0.64571-0.47571
   1  -5   5  187.18   58.37   1-0.52976 0.10029 0.67324 0.68448-0.51583-0.72209
  -1  -5  -5  182.19   77.90   1-0.12889 0.50673 0.50403 0.54346-0.85400-0.66922
  -1  -5  -5   88.01   50.92   1-0.36936 0.26522-0.88442-0.84034 0.28522 0.47274
   1  -5   5  150.33   60.25   1-0.18069 0.45028-0.87510-0.85851 0.44894 0.24535
  -1   5  -5   92.17   34.86   1 0.16755-0.46230-0.77564-0.79019-0.60852-0.40232
   1  -5   6  466.45   77.06   1-0.56099 0.06825 0.67898 0.69494-0.47356-0.71581
  -1  -5  -6  276.05   90.05   1-0.07908 0.55733 0.47408 0.50875-0.87691-0.65615
  -1  -5  -6  337.68   62.05   1-0.39485 0.24039-0.88119-0.84167 0.25996 0.48351
   1  -5   6  320.84   83.90   1-0.15312 0.47716-0.86938-0.84812 0.46981 0.23021
  -1   5  -6  347.72   67.00   1 0.16159-0.46741-0.79703-0.81615-0.58191-0.33973
   1   5   7   78.50   39.05   1-0.03181-0.66894 0.22956 0.19399 0.97277 0.71755
   1  -5   7   92.81   57.80   1-0.58965 0.03878 0.68273 0.70341-0.43149-0.70972
  -1  -5  -7  161.50   46.37   1-0.41951 0.21639-0.87688-0.84193 0.23470 0.49428
   1  -5   7  163.74   59.71   1-0.12567 0.50392-0.86267-0.83674 0.48989 0.21427
  -1   5  -7  172.01   43.02   1 0.15736-0.47079-0.81127-0.83496-0.56309-0.28493
   1   5   8   -9.72   34.49   1-0.05895-0.69698 0.33755 0.30657 0.93945 0.64824
   1  -5   8  -10.94   55.83   1-0.61585 0.01176 0.68465 0.71005-0.38982-0.70404
  -1  -5  -8   -2.65   40.79   1-0.44333 0.19323-0.87153-0.84116 0.20947 0.50508
   1  -5   8  111.29   60.72   1-0.09856 0.53033-0.85508-0.82448 0.50903 0.19740
  -1   5  -8   31.13   40.71   1 0.15443-0.47287-0.82068-0.84893-0.55011-0.23598
   1   5   9   32.52   45.55   1-0.07803-0.71696 0.41258 0.38618 0.90757 0.58036
   1  -5   9  150.10   51.47   1-0.63959-0.01274 0.68494 0.71489-0.34896-0.69911
  -1  -5  -9  -13.35   39.79   1-0.46631 0.17091-0.86520-0.83939 0.18430 0.51594
   1  -5   9   68.49   53.04   1-0.07205 0.55616-0.84672-0.81146 0.52712 0.17946
  -1   5  -9   27.17   68.74   1 0.15251-0.47394-0.82664-0.85946-0.54165-0.19155
   1   5  10   35.65   41.53   1-0.09077-0.73098 0.46226 0.44188 0.88208 0.51999
   1  -5  10  -15.51   36.23   1-0.66121-0.03517 0.68375 0.71834-0.30865-0.69480
  -1  -5 -10   54.11   41.65   1-0.48847 0.14941-0.85792-0.83669 0.15922 0.52689
  -1   5 -10   67.14   44.57   1 0.15141-0.47420-0.83003-0.86742-0.53675-0.15068
   1   5  11   45.02   35.43   1-0.10112-0.74227 0.50236 0.48662 0.85872 0.46067
   1  -5  11  108.69   53.88   1-0.68078-0.05555 0.68125 0.72047-0.26911-0.69125
  -1  -5 -11  -37.52   37.75   1-0.50980 0.12874-0.84974-0.83308 0.13425 0.53795
  -1   5 -11  -75.60   46.49   1 0.15094-0.47381-0.83143-0.87338-0.53472-0.11268
   1  -5  12   82.11   49.98   1-0.69843-0.07400 0.67757 0.72141-0.23039-0.68853
  -1  -5 -12   12.28   49.95   1-0.53033 0.10887-0.84070-0.82860 0.10940 0.54914
  -1   5 -12   -0.99   47.11   1 0.15101-0.47290-0.83122-0.87774-0.53502-0.07700
   1  -5  13  214.42   48.09   1-0.71429-0.09068 0.67284 0.72130-0.19251-0.68665
  -1  -5 -13  292.94   59.62   1-0.55005 0.08980-0.83082-0.82329 0.08469 0.56046
  -1   5 -13   79.99   39.53   1 0.15152-0.47154-0.82969-0.88077-0.53725-0.04326
   1  -5  14   66.25   47.70   1-0.72851-0.10571 0.66714 0.72024-0.15548-0.68562
  -1  -5 -14   -9.57   53.92   1-0.56900 0.07152-0.82013-0.81718 0.06013 0.57192
  -1   5 -14  -17.05   44.98   1 0.15239-0.46983-0.82703-0.88268-0.54109-0.01112
   1  -5  15  848.89   82.70   1-0.74120-0.11921 0.66059 0.71831-0.11929-0.68542
  -1  -5 -15  939.02   97.16   1-0.58717 0.05400-0.80866-0.81028 0.03571 0.58353
  -1   5 -15  714.40   93.79   1 0.15356-0.46780-0.82339-0.88361-0.54628 0.01965
   1  -5  16   14.95   33.10   1-0.75246-0.13128 0.65326 0.71561-0.08391-0.68604
  -1  -5 -16  143.84   69.42   1-0.60423 0.03769-0.79671-0.80219 0.01196 0.59587
  -1   5 -16    4.73   44.81   1 0.15500-0.46552-0.81888-0.88366-0.55263 0.04927
   1  -5  17  420.69   58.93   1-0.76239-0.14202 0.64522 0.71219-0.04933-0.68746
  -1  -5 -17  319.41   56.26   1-0.62090 0.02169-0.78379-0.79375-0.01210 0.60784
  -1   5 -17  466.71   83.35   1 0.15665-0.46302-0.81357-0.88291-0.55996 0.07792
   1  -5  18  122.21   40.30   1-0.77109-0.15153 0.63652 0.70812-0.01550-0.68963
  -1  -5 -18   53.98   43.02   1-0.63684 0.00641-0.77015-0.78459-0.03603 0.61997
  -1   5 -18   27.17   54.23   1 0.15850-0.46033-0.80751-0.88143-0.56814 0.10571
  -1  -6  14  -34.12   45.50   1-0.74491 0.00182 0.65836 0.79264-0.10802-0.60968
   1  -6 -14  -31.28   45.56   1-0.60925 0.16092-0.79296-0.85982 0.00481 0.48457
  -1  -6  13   18.06   48.32   1-0.73353 0.01401 0.66474 0.79439-0.14156-0.60723
   1  -6 -13  -47.93   47.54   1-0.59495 0.17457-0.80337-0.86597 0.02499 0.46862
  -1  -6  12  177.48   57.94   1-0.72088 0.02747 0.67039 0.79542-0.17576-0.60543
   1  -6 -12  333.68   58.36   1-0.58009 0.18877-0.81328-0.87132 0.04533 0.45294
  -1  -6  11  375.91   53.23   1-0.70688 0.04228 0.67524 0.79564-0.21061-0.60428
   1  -6 -11  317.13   48.74   1-0.56482 0.20338-0.82259-0.87606 0.06562 0.43719
  -1  -6  10  100.65   46.03   1-0.69143 0.05853 0.67921 0.79499-0.24611-0.60379
   1  -6 -10  104.90   55.08   1-0.54915 0.21839-0.83129-0.88019 0.08584 0.42138
  -1  -6   9   69.63   51.59   1-0.67445 0.07632 0.68223 0.79337-0.28224-0.60392
   1  -6  -9   71.98   70.01   1-0.07303 0.69485 0.47034 0.41996-0.87945-0.58378
   1  -6  -9   71.49   40.30   1-0.53311 0.23377-0.83938-0.88370 0.10597 0.40548
  -1  -6   8   36.03   46.38   1-0.65584 0.09575 0.68419 0.79071-0.31897-0.60465
   1  -6  -8  267.34   75.89   1-0.51670 0.24952-0.84684-0.88659 0.12599 0.38947
  -1  -6   8  105.77   66.51   1-0.12392 0.62819-0.86221-0.74955 0.49114 0.20865
  -1  -6   7  410.72   58.53   1-0.63530 0.11717 0.68500 0.78665-0.35659-0.60617
   1  -6  -7  329.18   87.25   1-0.14226 0.62404 0.51179 0.47093-0.84724-0.62353
   1  -6  -7  301.26   52.57   1-0.49995 0.26561-0.85367-0.88885 0.14588 0.37333
  -1  -6   7  133.88   52.90   1-0.14407 0.60873-0.86728-0.75929 0.47651 0.23003
  -1  -6   6  150.44   49.83   1-0.61308 0.14020 0.68452 0.78145-0.39440-0.60800
   1  -6  -6  184.72   87.18   1-0.17858 0.58693 0.53223 0.49613-0.82754-0.63981
   1  -6  -6   57.43   55.53   1-0.48288 0.28202-0.85987-0.89049 0.16563 0.35704
  -1  -6   6   73.25   69.10   1-0.16490 0.58859-0.87195-0.76862 0.46098 0.25052
  -1  -6   5  -83.17   53.57   1-0.58895 0.16514 0.68265 0.77486-0.43255-0.61017
   1  -6  -5   81.96   61.72   1-0.21560 0.54911 0.55210 0.52076-0.80541-0.65366
   1  -6  -5   36.16   39.25   1-0.46551 0.29874-0.86544-0.89148 0.18520 0.34058
  -1  -6   5   -8.68   45.39   1-0.18627 0.56791-0.87613-0.77747 0.44462 0.27017
  -1  -6   4  127.66   48.23   1-0.56287 0.19203 0.67928 0.76676-0.47089-0.61252
   1  -6  -4   33.93   73.88   1-0.25298 0.51094 0.57115 0.54457-0.78088-0.66511
   1  -6  -4   47.30   57.29   1-0.44787 0.31571-0.87037-0.89185 0.20456 0.32391
  -1  -6   4   84.55   67.70   1-0.20806 0.54682-0.87974-0.78576 0.42749 0.28907
  -1  -6   3  596.93   87.40   1-0.53481 0.22091 0.67428 0.75704-0.50923-0.61488
   1  -6  -3  555.45   98.92   1-0.29036 0.47277 0.58913 0.56730-0.75406-0.67427
   1  -6  -3  514.95   64.50   1-0.43000 0.33292-0.87467-0.89157 0.22368 0.30700
  -1  -6   3  532.74   95.31   1-0.23013 0.52544-0.88273-0.79341 0.40966 0.30725
  -1  -6   2 2546.65  218.85   1-0.50476 0.25177 0.66755 0.74559-0.54734-0.61700
   1  -6  -2 2605.31  234.65   1-0.32738 0.43496 0.60582 0.58875-0.72511-0.68130
   1  -6  -2 2303.08  212.53   1-0.41195 0.35031-0.87833-0.89066 0.24253 0.28982
  -1  -6   2 1697.31  153.70   1-0.25238 0.50388-0.88502-0.80037 0.39119 0.32480
  -1  -6   1  -20.75   68.17   1-0.47278 0.28456 0.65902 0.73234-0.58494-0.61862
   1  -6  -1  -49.09   71.12   1-0.36374 0.39781 0.62107 0.60875-0.69423-0.68640
   1  -6  -1   -2.50   45.91   1-0.39377 0.36784-0.88135-0.88911 0.26105 0.27232
  -1  -6   1   39.51   59.31   1-0.27470 0.48225-0.88659-0.80660 0.37214 0.34177
  -1  -6   0 1918.70  192.98   1-0.43898 0.31917 0.64862 0.71722-0.62175-0.61944
   1  -6   0 2121.09  195.96   1-0.39965 0.36104 0.63493 0.62767-0.66116-0.68968
   1  -6   0 1698.10  180.55   1-0.37550 0.38545-0.88376-0.88695 0.27922 0.25445
  -1  -6   0 1711.97  167.07   1-0.29700 0.46064-0.88739-0.81208 0.35258 0.35823
   1  -6   1  -61.02   87.98   1-0.43376 0.32611 0.64690 0.64437-0.62718-0.69169
  -1  -6  -1   52.07   74.50   1-0.40353 0.35544 0.63635 0.70023-0.65742-0.61913
   1  -6   1   -3.40   39.92   1-0.35722 0.40307-0.88555-0.88417 0.29696 0.23616
  -1  -6  -1   10.24   40.00   1-0.32192 0.43659-0.88736-0.81919 0.33008 0.37189
   1  -6   2 1937.73  187.56   1-0.46646 0.29260 0.65718 0.65936-0.59205-0.69254
  -1  -6  -2 3118.27  208.81   1-0.36587 0.39396 0.62193 0.68068-0.69234-0.61762
  -1  -6  -2 1977.23  169.32   1-0.34374 0.41543-0.88649-0.82289 0.30978 0.38762
   1  -6   2 2430.97  236.00   1-0.33900 0.42062-0.88675-0.88079 0.31423 0.21741
   1  -6   3   38.69   65.25   1-0.49758 0.26066 0.66575 0.67266-0.55603-0.69251
  -1  -6  -3  -81.00   74.62   1-0.32782 0.43279 0.60601 0.66001-0.72475-0.61405
  -1  -6  -3  120.29   65.11   1-0.36534 0.39449-0.88483-0.82580 0.28913 0.40301
   1  -6   3  -31.63   56.22   1-0.32094 0.43802-0.88738-0.87685 0.33097 0.19811
   1  -6   4  108.82   66.92   1-0.52702 0.23041 0.67266 0.68429-0.51937-0.69184
  -1  -6  -4   46.41   89.38   1-0.28903 0.47238 0.58851 0.63775-0.75505-0.60837
  -1  -6  -4   55.79   52.12   1-0.38665 0.37384-0.88236-0.82791 0.26818 0.41808
   1  -6   4  177.72   70.69   1-0.29859 0.45962-0.88742-0.86926 0.35117 0.18198
   1  -6   5  241.29   49.54   1-0.55473 0.20190 0.67796 0.69431-0.48231-0.69076
  -1  -6  -5  247.81  106.39   1-0.24989 0.51232 0.56961 0.61410-0.78300-0.60033
  -1  -6  -5  240.85   49.01   1-0.40764 0.35351-0.87910-0.82922 0.24697 0.43290
   1  -6   5  193.12   60.34   1-0.28080 0.47672-0.88688-0.86406 0.36684 0.16164
   1  -6   6  136.71   56.42   1-0.58066 0.17515 0.68172 0.70279-0.44505-0.68948
  -1  -6  -6  131.85   76.69   1-0.21082 0.55217 0.54959 0.58932-0.80838-0.58974
  -1  -6  -6   25.10   54.86   1-0.42825 0.33355-0.87505-0.82974 0.22553 0.44750
   1  -6   6   16.32   51.96   1-0.26350 0.49334-0.88589-0.85840 0.38177 0.14054
   1  -6   7  176.39   52.78   1-0.60483 0.15017 0.68403 0.70982-0.40776-0.68818
  -1  -6  -7   77.22   74.93   1-0.17228 0.59151 0.52875 0.56372-0.83110-0.57648
  -1  -6  -7  203.38   63.78   1-0.44847 0.31400-0.87022-0.82948 0.20391 0.46191
   1  -6   8  311.40   74.64   1-0.62726 0.12692 0.68498 0.71549-0.37058-0.68699
  -1  -6  -8  422.61   89.94   1-0.13467 0.62991 0.50740 0.53761-0.85112-0.56051
  -1  -6  -8  253.67   62.28   1-0.46826 0.29487-0.86461-0.82844 0.18213 0.47616
   1  -6   9  596.01   77.85   1-0.64796 0.10544 0.68466 0.71986-0.33373-0.68605
  -1  -6  -9  563.02  100.91   1-0.09837 0.66700 0.48588 0.51134-0.86846-0.54188
  -1  -6  -9  474.79   64.75   1-0.48759 0.27619-0.85823-0.82663 0.16023 0.49028
   1  -6  10   48.48   54.76   1-0.66704 0.08555 0.68316 0.72300-0.29720-0.68552
  -1  -6 -10   -7.52   54.79   1-0.50646 0.25799-0.85110-0.82407 0.13822 0.50431
   1  -6  11  -42.04   36.59   1-0.68456 0.06723 0.68059 0.72505-0.26108-0.68539
  -1  -6 -11   -1.91   48.45   1-0.52484 0.24027-0.84323-0.82077 0.11613 0.51825
   1  -6  12   34.36   38.45   1-0.70059 0.05039 0.67702 0.72611-0.22541-0.68572
  -1  -6 -12    9.38   38.57   1-0.54272 0.22305-0.83463-0.81674 0.09398 0.53213
   1  -6  13  181.43   55.56   1-0.71521 0.03496 0.67251 0.72623-0.19024-0.68655
  -1  -6 -13   79.63   50.19   1-0.56009 0.20634-0.82531-0.81199 0.07179 0.54597
   1  -6  14  855.65  119.72   1-0.72848 0.02088 0.66716 0.72551-0.15558-0.68789
  -1  -6 -14  938.90  125.26   1-0.57694 0.19014-0.81527-0.80652 0.04956 0.55978
  -1  -7   7  706.69   99.70   1-0.65652 0.22245 0.68414 0.79129-0.31768-0.56953
   1  -7  -7  723.13   96.71   1-0.53048 0.36165-0.84062-0.87001 0.10921 0.33508
  -1  -7   6   -5.98   39.36   1-0.63833 0.24144 0.68496 0.78748-0.35122-0.56707
   1  -7  -6  -13.93   55.47   1-0.51670 0.37477-0.84684-0.87165 0.12599 0.31583
  -1  -7   5   57.63   53.66   1-0.61844 0.26222 0.68475 0.78207-0.38552-0.56532
   1  -7  -5   61.74   78.13   1-0.31783 0.57347 0.60162 0.57534-0.73281-0.58318
   1  -7  -5  -53.85   48.78   1-0.50288 0.38793-0.85253-0.87278 0.14244 0.29624
  -1  -7   4  204.90   66.40   1-0.59754 0.28394 0.68347 0.77607-0.41929-0.56310
   1  -7  -4   85.34   81.83   1-0.34751 0.54299 0.61441 0.59288-0.70832-0.59467
   1  -7  -4  112.19   43.84   1-0.48908 0.40107-0.85771-0.87338 0.15851 0.27629
  -1  -7   4  111.33   70.23   1-0.30121 0.58022-0.88745-0.78723 0.34883 0.20879
  -1  -7   3   10.09   56.96   1-0.57530 0.30698 0.68105 0.76893-0.45297-0.56080
   1  -7  -3   -9.15   92.42   1-0.37767 0.51201 0.62660 0.61028-0.68171-0.60446
   1  -7  -3   -1.57   47.83   1-0.47534 0.41415-0.86238-0.87348 0.17418 0.25592
  -1  -7   3  -26.72   56.48   1-0.31676 0.56536-0.88745-0.79189 0.33480 0.23077
  -1  -7   2   67.93   55.67   1-0.55175 0.33135 0.67745 0.76061-0.48642-0.55827
   1  -7  -2   35.95   55.83   1-0.40679 0.48209 0.63754 0.62595-0.65426-0.61300
   1  -7  -2   17.09   54.47   1-0.46173 0.42711-0.86656-0.87309 0.18939 0.23510
  -1  -7   2   68.00   64.19   1-0.33610 0.54699-0.88688-0.79921 0.31695 0.24909
  -1  -7   1   86.71   73.76   1-0.52693 0.35698 0.67264 0.75108-0.51950-0.55536
   1  -7  -1  -91.17   77.87   1-0.43535 0.45271 0.64743 0.64056-0.62553-0.62025
   1  -7  -1  -55.13   51.98   1-0.44829 0.43988-0.87027-0.87223 0.20410 0.21378
  -1  -7   1  -32.17   60.15   1-0.35218 0.53157-0.88594-0.80283 0.30178 0.26995
   1  -7   0  -72.16   62.62   1-0.46319 0.42406 0.65621 0.65406-0.59568-0.62639
   1  -7   0   54.00   49.67   1-0.43511 0.45241-0.87351-0.87091 0.21827 0.19192
  -1  -7   0  -13.05   58.38   1-0.36852 0.51589-0.88451-0.80598 0.28604 0.29024
   1  -7   1  116.98   59.01   1-0.42225 0.46460-0.87632-0.86915 0.23183 0.16945
  -1  -7  -1   64.31   55.31   1-0.38505 0.50002-0.88258-0.80862 0.26977 0.31000
   1  -7   2   11.91   68.39   1-0.51614 0.36949 0.67026 0.67755-0.53323-0.63591
  -1  -7  -2   59.22   65.44   1-0.40171 0.48403-0.88011-0.81072 0.25302 0.32928
   1  -7   3  -30.92   60.25   1-0.54104 0.34378 0.67550 0.68752-0.50096-0.63962
  -1  -7  -3   31.35   45.39   1-0.41842 0.46798-0.87709-0.81227 0.23583 0.34812
   1  -7   4    5.57   53.82   1-0.56478 0.31923 0.67957 0.69631-0.46819-0.64283
  -1  -7  -4  -56.43   63.04   1-0.43514 0.45192-0.87351-0.81326 0.21824 0.36656
   1  -7   5  130.77   68.07   1-0.58731 0.29588 0.68248 0.70394-0.43505-0.64568
  -1  -7  -5   89.56   60.78   1-0.45181 0.43590-0.86933-0.81366 0.20027 0.38463
   1  -7   6  187.35   64.59   1-0.60861 0.27377 0.68427 0.71046-0.40167-0.64829
  -1  -7  -6   81.17   55.23   1-0.46840 0.41998-0.86457-0.81346 0.18197 0.40236
  -2   0  25    4.18   42.64   1-0.16938-0.19655 0.75903 0.95068 0.62863-0.23993
   2   0 -25 -142.37   55.81   1 0.17158 0.19580-0.76017-0.95023-0.62664 0.24230
  -2   0  24    2.22   43.05   1-0.17209-0.19828 0.76885 0.95587 0.61583-0.21677
   2   0 -24   55.70   63.05   1 0.16875 0.19212-0.77111-0.95661-0.61392 0.21905
  -2   0  23  -93.51   43.65   1-0.17467-0.19988 0.77816 0.96055 0.60328-0.19335
   2   0 -23  -44.67   59.62   1 0.16597 0.18849-0.78148-0.96240-0.60144 0.19555
  -2   0  22   36.22   53.94   1-0.17712-0.20135 0.78695 0.96471 0.59103-0.16964
   2   0 -22  134.49   61.97   1 0.16324 0.18492-0.79126-0.96762-0.58927 0.17175
  -2   0  21   -1.43   59.85   1-0.17943-0.20269 0.79523 0.96836 0.57914-0.14557
   2   0 -21   43.26   50.90   1 0.16059 0.18142-0.80047-0.97226-0.57745 0.14759
  -2   0  20 8398.30  517.18   1-0.18161-0.20388 0.80297 0.97147 0.56766-0.12109
   2   0 -20 9085.45  214.03   1 0.15803 0.17801-0.80907-0.97630-0.56605 0.12302
  -2   0  19    4.80   54.26   1-0.18363-0.20493 0.81017 0.97404 0.55667-0.09611
   2   0 -19  -66.49   49.51   1 0.15557 0.17470-0.81707-0.97973-0.55514 0.09795
  -2   0  18 1748.21  103.16   1-0.18551-0.20583 0.81680 0.97604 0.54627-0.07055
   2   0 -18 2126.80  124.01   1 0.15323 0.17152-0.82442-0.98252-0.54483 0.07230
  -2   0  17   -8.07   59.36   1-0.18721-0.20656 0.82282 0.97742 0.53656-0.04430
   2   0 -17  -40.81   49.11   1 0.15106 0.16850-0.83109-0.98462-0.53521 0.04594
  -2   0  16  223.33   62.89   1-0.18874-0.20711 0.82819 0.97816 0.52770-0.01720
  -2   0  16  166.71   55.31   1-0.78606-0.80236 0.43760 0.58680 0.43657-0.10894
   2   0 -16  197.87   48.06   1 0.14907 0.16566-0.83703-0.98600-0.52644 0.01874
  -2   0  15   21.47   59.24   1-0.19007-0.20746 0.83284 0.97818 0.51985 0.01090
  -2   0  15   20.93   32.84   1-0.78822-0.80367 0.44449 0.58911 0.42558-0.08392
   2   0 -15  -72.54   50.18   1 0.14731 0.16305-0.84217-0.98657-0.51869-0.00948
  -2   0  14 1615.72   97.18   1-0.19117-0.20758 0.83667 0.97738 0.51324 0.04026
  -2   0  14 1498.33   81.85   1-0.79009-0.80469 0.45078 0.59083 0.41538-0.05812
   2   0 -14 1681.83   94.94   1 0.14583 0.16072-0.84639-0.98623-0.51219-0.03896
  -2   0  13   26.77   54.32   1-0.19200-0.20744 0.83957 0.97565 0.50817 0.07115
  -2   0  13  -28.20   43.40   1-0.79167-0.80542 0.45639 0.59186 0.40614-0.03135
   2   0 -13   -3.97   79.82   1-0.11289-0.09362 0.99084 0.85457 0.07405 0.51081
   2   0 -13  -11.89   47.15   1 0.14470 0.15875-0.84956-0.98483-0.50724-0.06997
  -2   0  12 1218.35  109.68   1-0.19251-0.20697 0.84135 0.97280 0.50502 0.10396
  -2   0  12 1034.49   87.18   1-0.79296-0.80587 0.46118 0.59208 0.39813-0.00336
   2   0 -12  871.37  135.18   1-0.08691-0.06924 0.99067 0.85979 0.10488 0.50592
   2   0 -12 1464.15  123.65   1 0.14401 0.15721-0.85148-0.98218-0.50421-0.10292
  -2   0  11   10.96   58.12   1-0.19263-0.20611 0.84175 0.96857 0.50432 0.13922
  -2   0  11   11.71   49.12   1-0.79395-0.80600 0.46500 0.59132 0.39167 0.02617
   2   0 -11   31.25   78.01   1-0.05716-0.04075 0.98853 0.86224 0.13977 0.50485
  -2   0  11    6.31   33.22   1-0.63953-0.64981-0.76771-0.64240-0.04016-0.40627
   2   0 -11   -5.41   51.41   1 0.14387 0.15623-0.85185-0.97798-0.50363-0.13831
  -2   0  10 2471.27  118.24   1-0.19223-0.20473 0.84037 0.96256 0.50676 0.17762
   2   0 -10 2348.62  130.26   1-0.22893-0.21645 0.95732 0.83517 0.17640 0.50559
  -2   0  10 2356.55   94.19   1-0.79460-0.80580 0.46761 0.58935 0.38722 0.05774
   2   0 -10 2142.27   88.39   1-0.78787-0.77666 0.61232 0.49058 0.06561 0.39510
   2   0 -10 1977.67  200.23   1-0.02457-0.00942 0.98381 0.86212 0.17749 0.50661
  -2   0  10 2477.10   95.24   1-0.65734-0.66696-0.75048-0.62966-0.06828-0.39835
   2   0 -10 2482.39  116.08   1 0.14446 0.15597-0.85022-0.97180-0.50620-0.17685
  -2   0  10 2246.63  146.84   1 0.06779 0.05621-0.98165-0.85983-0.17821-0.50747
  -2   0   9   -8.47   63.72   1-0.19115-0.20267 0.83661 0.95417 0.51335 0.22018
   2   0  -9   30.03   63.93   1-0.22590-0.21440 0.94923 0.83171 0.21891 0.51213
  -2   0   9   15.15   51.79   1-0.79485-0.80521 0.46864 0.58581 0.38545 0.09197
   2   0  -9   -4.18   39.03   1-0.79292-0.78256 0.60142 0.48426 0.09777 0.39125
   2   0  -9   36.29   93.33   1 0.01169 0.02558 0.97568 0.85858 0.21887 0.51202
  -2   0   9   50.28   37.89   1-0.67548-0.68444-0.73077-0.61443-0.09843-0.39244
   2   0  -9   32.38   53.61   1 0.14599 0.15664-0.84594-0.96294-0.51290-0.21952
  -2   0   9   19.55   64.91   1 0.07801 0.06729-0.97211-0.85488-0.22114-0.51443
  -2   0   811156.01  291.39   1-0.18911-0.19966 0.82948 0.94241 0.52553 0.26831
   2   0  -810655.95  337.81   1-0.22191-0.21136 0.93774 0.82482 0.26718 0.52439
  -2   0   8 9243.03  238.89   1-0.79458-0.80409 0.46755 0.58014 0.38732 0.12985
   2   0  -810778.97  271.60   1-0.79742-0.78791 0.58852 0.47593 0.13326 0.39074
   2   0  -8 8185.48  445.06   1 0.05282 0.06545 0.96279 0.85029 0.26502 0.52222
  -2   0   8 9968.10  235.48   1-0.69407-0.70236-0.70783-0.59597-0.13124-0.38921
   2   0  -810360.66  270.85   1 0.14877 0.15858-0.83791-0.95035-0.52513-0.26774
  -2   0   810531.13  359.54   1 0.08932 0.07951-0.95902-0.84658-0.26888-0.52628
  -2   0   7   31.06   43.89   1-0.18566-0.19523 0.81734 0.92563 0.54541 0.32416
   2   0  -7   41.06   59.29   1-0.21652-0.20695 0.92130 0.81301 0.32296 0.54422
  -2   0   7  -19.88   43.25   1-0.79355-0.80221 0.46345 0.57146 0.39430 0.17283
   2   0  -7   31.59   34.56   1-0.80113-0.79247 0.57279 0.46478 0.17343 0.39490
   2   0  -7  -36.96   91.68   1 0.10051 0.11188 0.94291 0.83501 0.31749 0.53873
  -2   0   7    6.81   26.47   1-0.71328-0.72091-0.68052-0.57314-0.16767-0.38959
   2   0  -7  -23.18   54.01   1 0.15327 0.16223-0.82432-0.93220-0.54496-0.32354
  -2   0   7   24.62   60.15   1 0.10253 0.09357-0.94014-0.83226-0.32499-0.54641
  -2   0   6  313.21   67.01   1-0.17999-0.18858 0.79723 0.90089 0.57620 0.39091
   2   0  -6  323.69   69.56   1-0.20893-0.20033 0.89695 0.79328 0.38965 0.57494
  -2   0   6  260.02   49.61   1-0.79124-0.79905 0.45483 0.55826 0.40872 0.22326
   2   0  -6  265.69   41.37   1-0.80359-0.79578 0.55284 0.44941 0.22043 0.40589
  -2   0   6  289.64   34.76   1-0.73324-0.74021-0.64700-0.54411-0.20913-0.39499
   2   0  -6  346.95   60.61   1 0.16014 0.16825-0.80200-0.90531-0.57544-0.38999
  -2   0   6  299.01   66.70   1 0.11812 0.11000-0.91244-0.80913-0.39177-0.57722
  -2   0   5   11.94   61.42   1-0.17063-0.17825 0.76356 0.86259 0.62277 0.47344
   2   0  -5   15.21   62.34   1-0.19765-0.19004 0.85909 0.76006 0.47211 0.62143
  -2   0   5  -13.00   43.84   1-0.78648-0.79344 0.43889 0.53775 0.43452 0.28507
   2   0  -5    4.26   39.48   1-0.80372-0.79676 0.52613 0.42727 0.27786 0.42732
  -2   0   5   18.42   36.13   1-0.75397-0.76029-0.60421-0.50579-0.25777-0.40758
   2   0  -5   41.37   69.60   1 0.17035 0.17762-0.76496-0.86370-0.62112-0.47165
  -2   0   5   36.02   61.15   1 0.13705 0.12978-0.86991-0.77117-0.47377-0.62325
  -2   0   417951.33  327.06   1-0.15459-0.16118 0.70483 0.79919 0.69231 0.57905
   2   0  -417947.93  332.28   1-0.17975-0.17312 0.79637 0.70197 0.57747 0.69084
   2   0  -418032.21  263.17   1-0.79893-0.79282 0.48753 0.39325 0.35214 0.46559
   2   0  -417232.46  311.66   1 0.18531 0.19162-0.70063-0.79493-0.68903-0.57563
  -2   0   416881.35  403.91   1 0.16056 0.15414-0.80057-0.70639-0.57732-0.69082
  -2   0   3   55.12   70.51   1-0.12574-0.13139 0.59666 0.68638 0.79257 0.71526
   2   0  -3   30.57   58.72   1-0.14902-0.14337 0.68414 0.59442 0.71395 0.79126
   2   0  -3   38.70   57.05   1 0.20559 0.21107-0.58578-0.67548-0.78395-0.70651
  -2   0   3    4.24   71.76   1 0.18967 0.18419-0.67906-0.58936-0.70915-0.78658
   2   0  -2 6217.92  376.54   1-0.09361-0.08889 0.47328 0.38819 0.87592 0.91727
  -2   0   2 5743.65  245.91   1 0.22101 0.21636-0.45985-0.37475-0.86005-0.90152
   2   0  -1    9.28   44.38   1-0.00133 0.00255 0.10670 0.02629 0.99428 0.99965
   2   0   0   36.85   53.06   1 0.10375 0.10673-0.33020-0.40604 0.93818 0.90759
   2   0   1  -11.10   54.51   1 0.17290 0.17496-0.63261-0.70393 0.75492 0.68838
   2   0   1   36.65   89.79   1-0.43372-0.43200 0.64689 0.57582-0.62722-0.69412
  -2   0  -1   79.55   90.20   1-0.32877-0.33049 0.60642 0.67750-0.72398-0.65708
  -2   0  -1  -35.69  127.96   1-0.50232-0.50407 0.55031 0.62122-0.66695-0.59998
   2   0   2183950.6 1317.66   1-0.62459-0.62368 0.68493 0.61851-0.37515-0.47795
  -2   0  -2194446.5 9908.97   1-0.53208-0.53298 0.67372 0.74014-0.51281-0.41001
   2   0   2201103.310266.18   1-0.49013-0.49015 0.76267 0.69617-0.42200-0.52449
  -2   0  -2203792.010406.26   1-0.54460-0.54458 0.66847 0.73497-0.50650-0.40402
   2   0   2193208.5 2395.93   1-0.09857-0.09800 0.86837 0.80219-0.48600-0.58896
  -2   0  -2203954.810492.88   1-0.25813-0.25862 0.77732 0.84350-0.57369-0.47075
   2   0   3    8.94   51.84   1-0.70267-0.70247 0.67645 0.61440-0.22057-0.35921
  -2   0  -3    2.98   44.28   1-0.61702-0.61711 0.68470 0.74639-0.38789-0.24911
   2   0   3  -57.36  101.56   1-0.40488-0.40615 0.86393 0.80203-0.29947-0.43791
  -2   0  -3   12.09   91.60   1-0.48899-0.48773 0.76434 0.82624-0.42030-0.28186
  -2   0  -3   57.16   60.10   1-0.34515-0.34641-0.88641-0.82458 0.30845 0.44727
   2   0   3   16.29   70.55   1-0.15411-0.15284-0.86960-0.93143 0.46908 0.33026
  -2   0  -3   30.62  100.41   1-0.07465-0.07402 0.87878 0.94022-0.47134-0.33241
   2   0   4  631.55   52.91   1-0.74170-0.74232 0.66030 0.60287-0.11777-0.29240
  -2   0  -4  698.30   68.02   1-0.65559-0.65498 0.68421 0.74163-0.31945-0.14482
   2   0   4  561.15  109.56   1-0.33125-0.33390 0.92215 0.86512-0.19976-0.37425
  -2   0  -4  763.48   95.49   1-0.44726-0.44475 0.81909 0.87637-0.35923-0.18481
  -2   0  -4  587.48   60.69   1-0.46319-0.46365-0.86613-0.80849 0.18777 0.36244
   2   0   4  616.45   71.26   1-0.25920-0.25863-0.88558-0.94274 0.38542 0.21059
  -2   0  -4  696.37  104.17   1 0.04171 0.04353 0.91788 0.97458-0.39464-0.21973
   2   0   5  -20.86   37.51   1-0.76374-0.76516 0.64398 0.59119-0.04433-0.25496
  -2   0  -5   -3.08   39.51   1-0.67636-0.67494 0.68195 0.73475-0.27831-0.06768
   2   0   5   30.27   92.21   1-0.27061-0.27455 0.95507 0.90271-0.12081-0.33125
  -2   0  -5   48.17   93.92   1-0.41782-0.41406 0.85123 0.90391-0.31750-0.10713
  -2   0  -5    3.16   42.93   1-0.53852-0.53832-0.83674-0.78367 0.09924 0.30994
   2   0   5  -10.50   50.27   1-0.31867-0.31879-0.88742-0.93991 0.33305 0.12220
  -2   0  -5  -69.41   66.88   1-0.00891-0.00763-0.99047-0.93755 0.13740 0.34775
   2   0   616448.50  230.21   1-0.77749-0.77972 0.62877 0.58060 0.01225-0.23437
  -2   0  -617039.30  257.79   1-0.68755-0.68532 0.68002 0.72819-0.25462-0.00799
   2   0   618596.00  355.54   1-0.21943-0.22467 0.97401 0.92631-0.05604-0.30244
  -2   0  -616973.78  482.62   1-0.39782-0.39282 0.87051 0.91859-0.28970-0.04336
  -2   0  -616564.25  277.46   1-0.58945-0.58859-0.80714-0.75863 0.03258 0.27932
   2   0   616587.93  273.38   1-0.35034-0.35120-0.88607-0.93457 0.30354 0.05680
  -2   0  -616605.52  304.79   1 0.00824 0.01038-0.99766-0.94934 0.06775 0.31407
   2   0   7  -26.34   42.38   1-0.78657-0.78979 0.61475 0.57082 0.05813-0.22447
  -2   0  -7  -10.54   41.25   1-0.69338-0.69034 0.67878 0.72232-0.24180 0.04082
   2   0   7  -72.42  106.60   1-0.17537-0.18189 0.98449 0.94145-0.00149-0.28385
  -2   0  -7   44.97   80.65   1-0.38483-0.37858 0.88204 0.92550-0.27184 0.01046
  -2   0  -7  -23.99   46.13   1-0.62500-0.62338-0.78040-0.73579-0.01818 0.26459
   2   0   7  -25.34   44.16   1-0.37043-0.37195-0.88431-0.92824 0.28418 0.00141
  -2   0  -7   82.73   70.99   1 0.02234 0.02534-0.99969-0.95596 0.01008 0.29237
   2   0   8 1892.27   80.71   1-0.79289-0.79696 0.60148 0.56213 0.09759-0.22102
  -2   0  -8 2154.41   91.16   1-0.69590-0.69205 0.67820 0.71711-0.23613 0.08248
   2   0   8 2243.25  142.76   1-0.13663-0.14444 0.98957 0.95118 0.04559-0.27271
  -2   0  -8 2392.70  171.36   1-0.37703-0.36953 0.88860 0.92746-0.26119 0.05707
  -2   0  -8 2200.95  115.88   1-0.65363-0.65134-0.75423-0.71410-0.06231 0.25651
   2   0   8 2168.13   97.55   1-0.38133-0.38351-0.88306-0.92242 0.27347-0.04532
  -2   0  -8 2180.86  121.29   1 0.03432 0.03817-0.99864-0.95950-0.03916 0.27909
   2   0   9   24.30   31.56   1-0.79732-0.80223 0.58886 0.55408 0.13235-0.22226
  -2   0  -9   35.51   47.60   1-0.69622-0.69156 0.67812 0.71241-0.23541 0.11920
   2   0   9   79.92   91.13   1-0.10349-0.11225 0.99097 0.95660 0.08524-0.26888
  -2   0  -9  -50.20   85.00   1-0.37312-0.36438 0.89179 0.92604-0.25589 0.09834
  -2   0  -9   12.77   48.17   1-0.67659-0.67364-0.72949-0.69384-0.10033 0.25454
   2   0   9    7.12   42.67   1-0.38609-0.38893-0.88244-0.91723 0.26874-0.08608
  -2   0  -9    8.63   65.51   1 0.04477 0.04948-0.99559-0.96105-0.08234 0.27189
   2   0  10 6556.63  211.38   1-0.23187-0.23896 0.96437 0.93477 0.12734-0.26285
   2   0  10 5972.07  165.23   1-0.80037-0.80614 0.57669 0.54649 0.16375-0.22688
  -2   0 -10 6676.40  205.44   1-0.69496-0.68949 0.67842 0.70808-0.23825 0.15236
   2   0  10 6143.84  204.49   1-0.07183-0.08184 0.98984 0.96008 0.12262-0.26747
  -2   0 -10 5982.56  294.69   1-0.37219-0.36220 0.89254 0.92218-0.25462 0.13557
  -2   0 -10 6730.26  233.52   1-0.69558-0.69197-0.70582-0.67466-0.13402 0.25690
   2   0  10 6796.51  203.42   1-0.38654-0.39004-0.88238-0.91260 0.26829-0.12256
  -2   0 -10 6652.04  214.27   1 0.05408 0.05964-0.99118-0.96122-0.12098 0.26922
   2   0  11   49.55   52.95   1-0.22985-0.23793 0.95964 0.93466 0.16201-0.26416
   2   0  11  -22.85   38.89   1-0.80239-0.80900 0.56484 0.53922 0.19265-0.23398
   2   0  11   -2.96   74.09   1-0.04254-0.05381 0.98672 0.96155 0.15675-0.26930
  -2   0 -11  -16.93   74.70   1-0.37356-0.36232 0.89144 0.91647-0.25647 0.16968
  -2   0 -11  -29.15   36.45   1-0.71168-0.70741-0.68295-0.65627-0.16453 0.26243
   2   0  11  -26.16   43.91   1-0.38381-0.38797-0.88274-0.90839 0.27101-0.15587
  -2   0 -11  -57.56   58.17   1 0.06252 0.06894-0.98574-0.96038-0.15618 0.26999
   2   0  12  537.78   76.49   1-0.22773-0.23678 0.95419 0.93384 0.19405-0.26808
   2   0  12  493.25   63.18   1-0.80357-0.81103 0.55319 0.53214 0.21965-0.24298
   2   0  12  520.10  102.31   1-0.01514-0.02766 0.98199 0.96141 0.18832-0.27369
  -2   0 -12  382.13   93.69   1-0.37673-0.36425 0.88885 0.90927-0.26079 0.20133
  -2   0 -12  529.46   63.52   1-0.72555-0.72062-0.66064-0.63844-0.19266 0.27036
   2   0  12  491.20   68.88   1-0.37864-0.38346-0.88339-0.90447 0.27612-0.18678
  -2   0 -12  448.44   77.12   1 0.07029 0.07757-0.97951-0.95875-0.18870 0.27345
   2   0  13   64.84   40.91   1-0.22551-0.23554 0.94813 0.93241 0.22402-0.27408
   2   0  13   22.02   29.44   1-0.80404-0.81235 0.54166 0.52519 0.24517-0.25347
   2   0  13    8.78   78.72   1 0.01077-0.00301 0.97592 0.95994 0.21782-0.28015
  -2   0 -13  -29.04   56.49   1 0.07752 0.08566-0.97262-0.95644-0.21908 0.27904
   2   0  14  -11.37   56.54   1-0.22320-0.23416 0.94155 0.93050 0.25231-0.28163
   2   0  14  -21.70   44.48   1-0.80390-0.81306 0.53018 0.51828 0.26951-0.26513
   2   0  14  -21.18   79.51   1 0.03547 0.02043 0.96870 0.95732 0.24565-0.28828
  -2   0 -14   -1.23   27.34   1-0.74831-0.74205-0.61694-0.60370-0.24375 0.29137
  -2   0 -14   31.73   43.32   1 0.08413 0.09297-0.96537-0.95338-0.24693 0.28708
   2   0  15   70.90   54.89   1-0.22081-0.23275 0.93448 0.92807 0.27923-0.29067
   2   0  15   -2.97   31.88   1-0.80321-0.81322 0.51869 0.51138 0.29290-0.27776
   2   0  15  -47.09   79.62   1 0.05919 0.04289 0.96044 0.95366 0.27209-0.29780
  -2   0 -15   47.73   29.80   1-0.75772-0.75080-0.59527-0.58652-0.26739 0.30377
  -2   0 -15  -33.34   59.52   1 0.09058 0.10027-0.95739-0.94997-0.27419 0.29579
   2   0  16  756.63   96.14   1-0.21834-0.23126 0.92698 0.92520 0.30500-0.30086
   2   0  16  657.94   82.71   1-0.80202-0.81287 0.50716 0.50443 0.31550-0.29116
   2   0  16  715.70  116.86   1 0.08210 0.06454 0.95122 0.94903 0.29737-0.30848
  -2   0 -16  740.91   85.62   1-0.76605-0.75847-0.57359-0.56932-0.29007 0.31714
  -2   0 -16  681.46   93.00   1 0.09672 0.10726-0.94893-0.94607-0.30028 0.30568
   2   0  17   20.35   54.65   1-0.21579-0.22969 0.91904 0.92189 0.32982-0.31200
   2   0  17   -1.62   34.56   1-0.80034-0.81205 0.49555 0.49739 0.33744-0.30523
   2   0  17   35.19   83.56   1 0.10434 0.08552 0.94108 0.94349 0.32166-0.32016
  -2   0 -17   -9.28   41.60   1 0.10262 0.11401-0.93999-0.94169-0.32539 0.31654
   2   0  18 1950.13  112.19   1-0.21316-0.22803 0.91069 0.91817 0.35383-0.32396
   2   0  18 1674.43  112.93   1-0.79821-0.81077 0.48383 0.49024 0.35882-0.31985
   2   0  18 1876.83  144.52   1 0.12602 0.10594 0.93006 0.93706 0.34510-0.33268
  -2   0 -18 2016.90  127.49   1 0.10830 0.12054-0.93059-0.93686-0.34965 0.32825
   2   0  19  -97.63   42.86   1-0.21045-0.22630 0.90192 0.91404 0.37713-0.33661
   2   0  19 -102.18   45.44   1-0.79564-0.80904 0.47196 0.48295 0.37973-0.33495
   2   0  19  -71.28   86.87   1 0.14723 0.12590 0.91817 0.92977 0.36780-0.34593
  -2   0 -19   34.87   41.52   1 0.11380 0.12688-0.92074-0.93157-0.37320 0.34067
   2   0  20   58.96   60.78   1-0.20765-0.22448 0.89275 0.90950 0.39983-0.34988
   2   0  20   95.08   40.14   1-0.79263-0.80688 0.45993 0.47550 0.40022-0.35046
  -2   0 -20   43.08   58.30   1 0.11913 0.13306-0.91043-0.92583-0.39613 0.35372
   2   0  21   -4.13   43.08   1-0.20476-0.22257 0.88316 0.90454 0.42200-0.36367
   2   0  21   61.15   52.70   1-0.78919-0.80429 0.44772 0.46787 0.42036-0.36633
  -2   0 -21  -63.63   41.87   1 0.12431 0.13909-0.89966-0.91963-0.41850 0.36732
   2   0  22  450.26   82.63   1-0.20179-0.22057 0.87316 0.89916 0.44369-0.37794
   2   0  22  311.06   67.01   1-0.78532-0.80127 0.43531 0.46003 0.44018-0.38252
  -2   0 -22  454.22   78.98   1 0.12937 0.14500-0.88843-0.91296-0.44040 0.38140
   2   0  23   59.29   63.23   1-0.19872-0.21848 0.86273 0.89336 0.46497-0.39262
  -2   0 -23   55.06   53.02   1 0.13431 0.15079-0.87672-0.90582-0.46186 0.39591
   2   0  24  166.65   66.52   1-0.19555-0.21629 0.85186 0.88713 0.48588-0.40768
  -2   0 -24   20.56   47.16   1 0.13914 0.15647-0.86452-0.89819-0.48293 0.41081
  -2   1  25  381.17   74.84   1-0.16379-0.31648 0.73865 0.92463 0.65387-0.21188
  -2  -1  25  450.17   68.71   1-0.17168-0.07238 0.76735 0.96463 0.61781-0.25345
   2  -1 -25  316.56   83.48   1 0.17764 0.32795-0.73529-0.92048-0.65405 0.21250
   2   1 -25  434.65   76.83   1 0.16937 0.06708-0.76875-0.96475-0.61670 0.25447
  -2   1  24  -10.61   42.66   1-0.16636-0.31811 0.74802 0.92936 0.64248-0.18732
  -2  -1  24  115.11   60.29   1-0.17448-0.07420 0.77745 0.97010 0.60425-0.23106
   2  -1 -24   50.90   63.64   1 0.17501 0.32448-0.74634-0.92692-0.64213 0.18845
   2   1 -24   -3.54   51.80   1 0.16653 0.06339-0.77940-0.97083-0.60398 0.23122
  -2   1  23  183.43   57.06   1-0.16878-0.31959 0.75683 0.93352 0.63144-0.16241
  -2  -1  23  219.10   69.10   1-0.17715-0.07590 0.78705 0.97508 0.59089-0.20846
  -2  -1  23  274.33   61.84   1-0.78756-0.68325 0.44233 0.62902 0.42905-0.37079
   2  -1 -23  156.83   63.40   1 0.17226 0.32130-0.75748-0.93247-0.62971 0.16506
   2   1 -23  248.70   60.69   1 0.16374 0.05975-0.78949-0.97636-0.59150 0.20772
  -2   1  22  267.02   65.67   1-0.17097-0.32166 0.76479 0.93691 0.62117-0.13678
  -2  -1  22   86.18   56.20   1-0.17970-0.07747 0.79617 0.97956 0.57776-0.18562
  -2  -1  22  234.25   41.27   1-0.79099-0.68583 0.45393 0.63605 0.41020-0.35363
   2  -1 -22  188.59   45.30   1 0.16977 0.31796-0.76723-0.93766-0.61848 0.14031
   2   1 -22  219.11   48.00   1 0.16101 0.05617-0.79903-0.98133-0.57932 0.18393
  -2   1  21   28.83   61.97   1-0.17309-0.32280 0.77244 0.93993 0.61104-0.11096
  -2  -1  21  -28.92   60.04   1-0.18212-0.07891 0.80478 0.98354 0.56493-0.16249
  -2  -1  21  -78.64   50.38   1-0.79403-0.68802 0.46531 0.64285 0.39115-0.33668
   2  -1 -21   49.74   39.55   1 0.16737 0.31471-0.77632-0.94217-0.60771 0.11511
   2   1 -21   20.31   41.42   1 0.15835 0.05266-0.80801-0.98574-0.56748 0.15979
  -2   1  20  120.77   46.22   1-0.17504-0.32378 0.77947 0.94234 0.60147-0.08456
  -2  -1  20   51.09   62.70   1-0.18440-0.08022 0.81290 0.98703 0.55243-0.13903
  -2  -1  20  156.29   50.15   1-0.79667-0.68981 0.47647 0.64944 0.37186-0.31996
   2  -1 -20  179.37   59.83   1 0.16508 0.31158-0.78471-0.94600-0.59747 0.08938
   2   1 -20   69.13   56.18   1 0.15577 0.04924-0.81642-0.98958-0.55605 0.13525
  -2   1  19   15.86   61.30   1-0.17682-0.32458 0.78587 0.94410 0.59257-0.05751
  -2  -1  19  -48.82   59.33   1-0.18656-0.08139 0.82050 0.99000 0.54033-0.11517
  -2  -1  19   18.12   35.39   1-0.79891-0.69121 0.48743 0.65582 0.35232-0.30350
   2  -1 -19  -63.31   51.88   1 0.16293 0.30858-0.79238-0.94910-0.58786 0.06301
   2   1 -19  109.04   58.68   1 0.15329 0.04591-0.82424-0.99284-0.54508 0.11024
  -2   1  18 1409.13  113.58   1-0.17841-0.32519 0.79157 0.94518 0.58444-0.02967
  -2  -1  18 1458.17  105.56   1-0.18857-0.08243 0.82758 0.99244 0.52872-0.09082
  -2  -1  18 1596.37  108.23   1-0.80077-0.69221 0.49821 0.66202 0.33249-0.28733
   2  -1 -18 1340.87  104.44   1 0.16094 0.30574-0.79927-0.95143-0.57901 0.03589
   2   1 -18 1474.22  110.83   1 0.15094 0.04271-0.83145-0.99549-0.53468 0.08467
  -2   1  17   69.73   55.53   1-0.17980-0.32560 0.79653 0.94550 0.57724-0.00091
  -2  -1  17   37.05   55.38   1-0.19043-0.08332 0.83410 0.99434 0.51768-0.06589
  -2  -1  17   93.62   53.13   1-0.80222-0.69282 0.50881 0.66804 0.31232-0.27149
   2  -1 -17   -2.46   47.65   1-0.76469-0.62387-0.57733-0.72388-0.28623 0.29455
   2  -1 -17   38.46   52.14   1 0.15915 0.30311-0.80532-0.95292-0.57106 0.00786
   2   1 -17  -10.93   38.04   1 0.14873 0.03965-0.83803-0.99750-0.52495 0.05843
  -2   1  16   67.15   56.93   1-0.18095-0.32578 0.80065 0.94500 0.57113 0.02894
  -2  -1  16  119.67   59.48   1-0.19214-0.08404 0.84004 0.99564 0.50735-0.04026
  -2  -1  16  112.47   36.79   1-0.80326-0.69301 0.51926 0.67392 0.29176-0.25604
   2   1 -16   38.21   80.68   1-0.23411-0.33729 0.96935 0.81338-0.07445 0.47395
   2  -1 -16   62.43   32.92   1-0.75824-0.61808-0.59399-0.73607-0.26875 0.27598
   2  -1 -16  100.07   51.56   1 0.15761 0.30072-0.81044-0.95347-0.56421-0.02125
   2   1 -16   62.75   54.14   1 0.14669 0.03677-0.84392-0.99883-0.51600 0.03140
  -2   1  15  192.93   66.97   1-0.18185-0.32570 0.80384 0.94355 0.56635 0.06012
  -2  -1  15  412.14   75.05   1-0.19366-0.08459 0.84534 0.99632 0.49787-0.01378
  -2  -1  15  363.80   66.34   1-0.80388-0.69278 0.52958 0.67966 0.27075-0.24104
   2   1 -15  141.22   77.22   1-0.20935-0.31382 0.97687 0.82556-0.04346 0.46899
   2  -1 -15  292.07   57.90   1-0.75132-0.61182-0.61028-0.74787-0.25112 0.25757
   2  -1 -15  307.05   69.66   1 0.15636 0.29863-0.81450-0.95296-0.55868-0.05170
   2   1 -15  255.14   54.81   1 0.14487 0.03410-0.84907-0.99941-0.50801 0.00342
  -2   1  14 1390.37   96.84   1-0.18244-0.32531 0.80595 0.94103 0.56316 0.09289
  -2  -1  14 1331.19   91.66   1-0.19499-0.08494 0.84994 0.99629 0.48945 0.01375
  -2  -1  14 1361.41   79.49   1-0.80406-0.69211 0.53979 0.68529 0.24920-0.22658
   2   1 -14  910.15  156.62   1-0.18276-0.28851 0.98310 0.83645-0.01056 0.46593
   2  -1 -14 1130.04   82.33   1-0.74391-0.60508-0.62622-0.75933-0.23329 0.23934
   2  -1 -14 1277.27   88.47   1 0.15549 0.29690-0.81732-0.95122-0.55479-0.08378
   2   1 -14 1375.64  101.20   1 0.14331 0.03169-0.85339-0.99916-0.50117-0.02570
  -2   1  13  337.44   64.45   1-0.18267-0.32456 0.80676 0.93721 0.56192 0.12761
  -2  -1  13  440.72   68.68   1-0.19610-0.08507 0.85375 0.99546 0.48233 0.04260
  -2  -1  13  222.55   38.51   1-0.80377-0.69097 0.54992 0.69084 0.22700-0.21278
   2   1 -13  175.49   71.86   1-0.15380-0.26084 0.98778 0.84580 0.02482 0.46537
   2  -1 -13  349.08   54.34   1-0.73602-0.59784-0.64182-0.77044-0.21526 0.22133
   2  -1 -13  323.09   53.51   1 0.15507 0.29563-0.81866-0.94799-0.55293-0.11790
   2   1 -13  349.16   55.97   1 0.14207 0.02960-0.85677-0.99797-0.49573-0.05624
  -2   1  12  225.02   63.61   1-0.18246-0.32337 0.80600 0.93181 0.56308 0.16474
  -2  -1  12  332.28   63.46   1-0.19693-0.08493 0.85662 0.99370 0.47688 0.07310
  -2  -1  12  318.67   50.11   1-0.80297-0.68932 0.56001 0.69635 0.20401-0.19977
   2   1 -12  240.01   80.70   1-0.12173-0.23006 0.99053 0.85320 0.06349 0.46808
   2  -1 -12  301.29   48.47   1-0.72760-0.59009-0.65710-0.78125-0.19697 0.20356
  -2  -1  12  327.79   40.84   1-0.72368-0.60805-0.66382-0.52838-0.18874-0.59252
   2  -1 -12  368.51   52.24   1 0.15522 0.29494-0.81816-0.94292-0.55363-0.15457
   2   1 -12  421.63   67.91   1 0.14123 0.02791-0.85904-0.99568-0.49203-0.08851
  -2   1  11  100.53   60.91   1-0.18168-0.32162 0.80325 0.92443 0.56725 0.20486
  -2  -1  11  -31.84   53.74   1-0.19744-0.08445 0.85835 0.99080 0.47354 0.10573
  -2  -1  11    7.33   29.75   1-0.80160-0.68711 0.57009 0.70186 0.18003-0.18774
   2   1 -11    4.48   71.48   1-0.08739-0.19731 0.99069 0.85863 0.10431 0.47308
  -2  -1  11   23.19   27.34   1-0.74370-0.62741-0.62667-0.49571-0.23278-0.60051
   2  -1 -11   51.95   41.52   1-0.71864-0.58179-0.67210-0.79176-0.17840 0.18608
   2  -1 -11   22.51   50.21   1 0.15612 0.29499-0.81528-0.93548-0.55760-0.19451
   2   1 -11   24.38   56.31   1 0.14087 0.02671-0.85997-0.99205-0.49049-0.12295
  -2   1  11  -53.56   56.91   1 0.05425-0.08468-0.99108-0.87058-0.12170-0.48467
  -2   1  10  131.81   46.06   1-0.18018-0.31914 0.79790 0.91446 0.57521 0.24879
  -2  -1  10  118.55   60.25   1-0.19752-0.08356 0.85863 0.98645 0.47299 0.14114
   2  -1 -10   50.34   62.69   1-0.22573-0.08680 0.94874 0.83217 0.22120 0.54767
   2  -1 -10   61.10   31.86   1-0.80256-0.66480 0.51180 0.39551 0.30652 0.63371
  -2  -1  10   76.80   45.54   1-0.79959-0.68425 0.58024 0.70743 0.15479-0.17698
   2   1 -10   57.77   44.26   1-0.71129-0.82713 0.67385 0.54639-0.19994 0.13154
   2  -1 -10   11.02   96.51   1-0.04309 0.09838 0.98679 0.87087 0.15612 0.48155
   2   1 -10   37.11   70.29   1-0.04533-0.15651 0.98710 0.85964 0.15353 0.48633
  -2  -1  10   71.54   31.70   1-0.76264-0.64569-0.58279-0.45631-0.28056-0.61224
   2  -1 -10   98.66   46.02   1-0.70909-0.57290-0.68684-0.80201-0.15948 0.16895
  -2   1  10    4.24   46.35   1-0.51532-0.65158-0.84743-0.73159 0.12766-0.20051
   2  -1 -10   18.87   49.14   1 0.15798 0.29600-0.80924-0.92487-0.56583-0.23871
   2   1 -10   92.67   57.84   1 0.14115 0.02614-0.85924-0.98674-0.49171-0.16013
  -2  -1  10   76.52   46.37   1 0.06078 0.17571-0.98697-0.85923-0.14894-0.48045
  -2   1  10   13.72   55.43   1 0.06412-0.07396-0.98456-0.86866-0.16285-0.48985
  -2   1   9 4516.60  157.07   1-0.17771-0.31569 0.78906 0.90098 0.58804 0.29758
  -2  -1   9 4316.14  162.25   1-0.19704-0.08210 0.85699 0.98018 0.47615 0.18027
   2  -1  -9 4434.07  185.08   1-0.22191-0.08392 0.93774 0.82582 0.26719 0.55765
   2   1  -9 4378.14  199.11   1-0.23249-0.34743 0.96571 0.84261 0.11550 0.41144
   2  -1  -9 4630.03  159.36   1-0.79796-0.66105 0.48256 0.37085 0.36108 0.65227
  -2  -1   9 3912.30  134.20   1-0.79681-0.68062 0.59052 0.71314 0.12791-0.16784
   2   1  -9 3988.54  142.75   1-0.71228-0.82893 0.67352 0.55069-0.19750 0.09799
   2   1  -9 2849.80  287.66   1 0.00503-0.10740 0.97740 0.85453 0.21132 0.50816
   2  -1  -9 2924.52  213.40   1-0.01715 0.12307 0.98239 0.87107 0.18601 0.47548
   2  -1  -9 4336.88  157.77   1-0.69889-0.56337-0.70135-0.81205-0.14013 0.15226
  -2   1   9 3721.89  130.36   1-0.52212-0.65771-0.84446-0.73320 0.11945-0.17269
   2  -1  -9 4327.39  153.88   1 0.16109 0.29827-0.79875-0.90982-0.57969-0.28854
   2   1  -9 4388.41  148.64   1 0.14224 0.02638-0.85632-0.97926-0.49646-0.20086
  -2   1   9 4001.65  195.02   1 0.07517-0.06204-0.97497-0.86366-0.20920-0.50022
  -2  -1   9 4126.78  205.37   1 0.06944 0.18522-0.98025-0.85710-0.18514-0.48068
  -2   1   8 2372.96  114.63   1-0.17388-0.31088 0.77529 0.88258 0.60720 0.35269
  -2  -1   8 2387.72  112.42   1-0.19577-0.07986 0.85263 0.97119 0.48443 0.22450
   2  -1  -8 2532.67  133.91   1-0.21693-0.07992 0.92259 0.81530 0.31898 0.57349
   2   1  -8 2632.25  137.87   1-0.23044-0.34637 0.96107 0.84260 0.15239 0.41235
   2  -1  -8 2754.11  113.65   1-0.78892-0.65286 0.44680 0.33967 0.42185 0.67704
  -2  -1   8 2021.21   78.68   1-0.79307-0.67603 0.60104 0.71908 0.09886-0.16089
   2   1  -8 2373.01  109.61   1-0.71184-0.82930 0.67367 0.55546-0.19859 0.06091
   2   1  -8 1712.57  193.37   1 0.06757-0.04612 0.95721 0.83894 0.28137 0.54225
   2  -1  -8 1925.82  185.95   1 0.01067 0.14963 0.97595 0.86922 0.21771 0.47123
   2  -1  -8 2620.99  128.88   1-0.68797-0.55310-0.71570-0.82191-0.12024 0.13610
  -2   1   8 2793.55  115.02   1-0.52745-0.66239-0.84204-0.73534 0.11294-0.14317
   2  -1  -8 2692.84  117.05   1 0.16590 0.30222-0.78173-0.88823-0.60114-0.34597
   2   1  -8 2672.48  115.25   1 0.14439 0.02768-0.85043-0.96881-0.50587-0.24625
  -2   1   8 2323.09  144.34   1 0.08764-0.04868-0.96114-0.85464-0.26175-0.51692
  -2  -1   8 2449.06  147.31   1 0.07893 0.19557-0.97115-0.85259-0.22501-0.48458
  -2   1   721124.71  336.23   1-0.16807-0.30410 0.75427 0.85694 0.63467 0.41613
  -2  -1   721330.01  328.16   1-0.19333-0.07644 0.84418 0.95811 0.49996 0.27600
   2  -1  -720000.76  375.00   1-0.21027-0.07425 0.90135 0.79869 0.37859 0.59713
   2   1  -721459.91  400.12   1-0.22769-0.34459 0.95408 0.84023 0.19463 0.41863
  -2  -1   721019.41  256.35   1-0.78807-0.67019 0.61193 0.72540 0.06680-0.15695
   2  -1  -717195.87  601.75   1 0.04089 0.17860 0.96693 0.86480 0.25172 0.46927
   2  -1  -721047.77  293.67   1-0.67619-0.54199-0.72995-0.83167-0.09965 0.12064
  -2   1   722289.00  299.71   1-0.53093-0.66521-0.84041-0.73829 0.10866-0.11141
   2  -1  -720445.57  311.85   1 0.17299 0.30847-0.75457-0.85651-0.63300-0.41380
   2   1  -721311.75  303.43   1 0.14795 0.03039-0.84031-0.95412-0.52152-0.29786
  -2  -1   719845.78  403.73   1 0.08941 0.20697-0.95890-0.84509-0.26927-0.49293
  -2   1   6   20.58   59.87   1-0.15945-0.29436 0.72274 0.82061 0.67246 0.48984
  -2  -1   6   59.68   55.34   1-0.18900-0.07113 0.82908 0.93838 0.52620 0.33819
   2  -1  -6   70.54   58.40   1-0.20107-0.06602 0.87075 0.77272 0.44871 0.63129
   2   1  -6   49.37   55.87   1-0.22382-0.34171 0.94335 0.83413 0.24493 0.43296
  -2  -1   6   16.37   39.58   1-0.78113-0.66205 0.62366 0.73262 0.02954-0.15796
   2   1  -6  101.91   41.30   1-0.70400-0.82308 0.67608 0.56713-0.21745-0.02994
   2  -1  -6    1.73  100.95   1 0.07420 0.21065 0.95454 0.85700 0.28869 0.47028
   2  -1  -6    1.81   30.99   1-0.66338-0.52984-0.74418-0.84143-0.07813 0.10610
  -2   1   6  -21.89   46.06   1-0.53196-0.66558-0.83992-0.74237 0.10739-0.07665
   2  -1  -6   14.72   47.58   1 0.18336 0.31786-0.70978-0.80745-0.68013-0.49697
   2   1  -6  -54.73   55.98   1 0.15343 0.03503-0.82381-0.93305-0.54570-0.35802
  -2   1   6   42.76   62.40   1 0.12091-0.01371-0.90681-0.80944-0.40381-0.58703
  -2  -1   6  -19.73   56.21   1 0.10159 0.22000-0.94160-0.83236-0.32101-0.50869
  -2   1   5 1275.19   94.27   1-0.14599-0.27996 0.67287 0.76610 0.72520 0.57853
  -2  -1   5 1228.71   87.13   1-0.18137-0.06253 0.80215 0.90681 0.56890 0.41686
   2  -1  -5 1211.05   94.04   1-0.18784-0.05376 0.82501 0.73161 0.53298 0.67959
   2   1  -5 1269.67  102.79   1-0.21800-0.33684 0.92591 0.82125 0.30847 0.46051
  -2  -1   5 1349.84   71.18   1-0.77158-0.65169 0.63598 0.74031-0.01351-0.16502
   2   1  -5 1383.20   76.43   1-0.69383-0.81371 0.67868 0.57435-0.24080-0.08928
   2  -1  -5 1061.45  130.73   1 0.11158 0.24677 0.93753 0.84459 0.32951 0.47515
   2  -1  -5 1359.05   84.52   1-0.64925-0.51637-0.75855-0.85131-0.05534 0.09284
  -2   1   5 1432.14   84.20   1-0.52959-0.66255-0.84104-0.74806 0.11031-0.03770
   2  -1  -5 1200.66   79.58   1 0.19748 0.33114-0.63656-0.72963-0.74550-0.59830
   2   1  -5 1221.83   84.98   1 0.16157 0.04232-0.79709-0.90177-0.58183-0.43012
  -2   1   5 1141.30  103.75   1 0.14394 0.01015-0.85167-0.75887-0.50391-0.65115
  -2  -1   5 1036.61   98.87   1 0.11596 0.23521-0.91664-0.81197-0.38250-0.53420
  -2   1   448118.85  556.41   1-0.12482-0.25786 0.59316 0.68175 0.79534 0.68462
  -2  -1   446634.31  505.90   1-0.16735-0.04753 0.75165 0.85168 0.63796 0.52188
   2  -1  -445520.50  563.84   1-0.16789-0.03479 0.75360 0.66483 0.63552 0.74617
   2   1  -447827.06  666.41   1-0.20845-0.32828 0.89540 0.79537 0.39344 0.50951
  -2  -1   449816.44  450.23   1-0.75743-0.63674 0.64945 0.74915-0.06705-0.18257
   2  -1  -449685.65  498.81   1-0.63335-0.50113-0.77324-0.86152-0.03072 0.08142
   2  -1  -447519.89  566.20   1 0.21564 0.34847-0.50963-0.59808-0.83293-0.72170
   2   1  -448379.69  522.64   1 0.17340 0.05330-0.75292-0.85304-0.63484-0.51911
  -2   1   443861.37  677.15   1 0.17330 0.04036-0.75334-0.66510-0.63438-0.74566
  -2   1   339167.32  535.30   1-0.09093-0.22304 0.46290 0.54686 0.88172 0.80696
  -2  -1   338913.44  498.45   1-0.13877-0.01796 0.64583 0.74132 0.75075 0.67090
   2  -1  -336575.39  509.29   1-0.13680-0.00469 0.63844 0.55448 0.75741 0.83218
   2   1  -338033.78  584.03   1-0.19038-0.31118 0.83392 0.73852 0.51799 0.59811
   2   1  -339866.01  452.81   1-0.63957-0.76118 0.68494 0.58980-0.34899-0.26969
   2  -1  -339558.19  412.49   1-0.61487-0.48331-0.78861-0.87241-0.00329 0.07279
  -2   1   338503.24  585.01   1 0.20829 0.07629-0.56699-0.48314-0.79695-0.87221
   2   1  -340720.48  451.55   1 0.19021 0.06917-0.67631-0.77186-0.71162-0.63201
  -2  -1   339620.25  690.67   1 0.15546 0.27640-0.81742-0.72187-0.55466-0.63442
  -2   1   2 6161.37  358.01   1-0.03810-0.16935 0.25471 0.33375 0.96626 0.92732
  -2  -1   2 6949.56  334.99   1-0.07599 0.04574 0.40459 0.49545 0.91133 0.86742
   2  -1  -2 6272.72  370.79   1-0.08724 0.04392 0.44855 0.36923 0.88948 0.92829
   2   1  -2 6781.05  259.05   1-0.14857-0.27031 0.68248 0.59162 0.71563 0.75954
  -2  -1   2 6633.28  139.88   1-0.69179-0.56947 0.67913 0.76958-0.24532-0.28884
   2   1  -2 6298.78  354.07   1-0.56518-0.68759 0.67963 0.58921-0.46762-0.42430
   2  -1  -2 6740.07  150.84   1-0.59193-0.46094-0.80545-0.88473 0.02918 0.06911
  -2   1   2 6848.02  196.11   1-0.47801-0.60899-0.86151-0.78224 0.17117 0.13124
   2   1  -2 6758.96  205.63   1-0.53305-0.65385 0.51154 0.41991-0.67392-0.62940
   2   1  -2 6529.67  371.63   1 0.21214 0.09027-0.53818-0.62912-0.81568-0.77204
  -2  -1   2 6216.21  401.22   1 0.18336 0.30524-0.70977-0.61883-0.68013-0.72378
  -2  -1   1  199.80   78.57   1 0.05298 0.17556-0.11645-0.03008 0.99178 0.98400
  -2   1   1  196.14   62.00   1 0.03640-0.09395-0.04773 0.02670 0.99819 0.99521
   2  -1  -1  242.73   60.38   1-0.01537 0.11497 0.16353 0.08907 0.98641 0.98936
   2   1  -1  207.08   79.66   1-0.04440-0.16698 0.27985 0.19349 0.95901 0.96678
  -2  -1   1  167.76   84.55   1-0.59202-0.46880 0.68296 0.76865-0.42785-0.43518
   2   1  -1  256.21  106.34   1-0.38659-0.50981 0.63003 0.54434-0.67349-0.66616
   2   1  -1  228.68   86.84   1-0.48163-0.60424 0.77489 0.68896-0.40935-0.40028
   2  -1  -1  232.72   51.87   1-0.56137-0.43105-0.82458-0.89928 0.07012 0.07402
  -2   1   1  270.73   68.65   1-0.42257-0.55289-0.87626-0.80156 0.23150 0.22761
   2   1  -1  183.83   99.02   1-0.41357-0.53563 0.64760 0.56071-0.63996-0.63142
  -2  -1   1  169.77   84.72   1-0.51755-0.39550 0.53146 0.61835-0.67058-0.67912
  -2  -1   1  177.04   58.67   1 0.21548 0.33818-0.51098-0.42465-0.83214-0.83982
  -2  -1   0 3029.20  152.25   1 0.17884 0.30234-0.65948-0.57768 0.73013 0.75820
   2   1   0 2286.39  194.63   1 0.10690-0.01658-0.34365-0.42544 0.93299 0.90483
  -2   1   0 2847.00  155.09   1 0.11574-0.01370-0.38156-0.31167 0.91706 0.95008
   2  -1   0 2790.84  130.36   1 0.06738 0.19684-0.17652-0.24641 0.98198 0.94896
  -2  -1   0 2761.40  220.70   1-0.31032-0.18625 0.59827 0.67916-0.73875-0.70996
   2  -1   0 2503.09  136.55   1-0.06081 0.06828 0.46268 0.39192-0.88443-0.91746
   2   1   0 3344.78  180.25   1-0.40789-0.53174 0.86105 0.77973-0.30365-0.33054
  -2  -1   0 3149.88  164.58   1-0.49471-0.37086 0.75585 0.83717-0.42888-0.40199
   2  -1   0 3183.88  154.54   1-0.51442-0.38476-0.84781-0.91794 0.12873 0.09659
  -2   1   0 2987.42  222.96   1-0.30080-0.43069-0.88745-0.81785 0.34920 0.38158
   2   1   0 3068.62  188.03   1-0.28340-0.40672 0.75923 0.67708-0.58587-0.61330
  -2  -1   0 3095.63  183.95   1-0.39478-0.27147 0.66579 0.74794-0.63313-0.60570
   2   1   1 5115.88  219.64   1 0.18885 0.06443-0.70533-0.78259 0.68325 0.61918
  -2   1  -1 5248.72  222.97   1 0.17474 0.04621-0.64089-0.57551 0.74747 0.81648
   2  -1   1 5734.13  217.31   1 0.13477 0.26329-0.46384-0.52921 0.87560 0.80660
   2  -1   1 5842.07  242.41   1-0.23623-0.10792 0.56274 0.49673-0.79215-0.86116
  -2   1  -1 5543.62  231.25   1-0.11061-0.23892 0.49324 0.55925-0.86282-0.79381
   2   1   1 5568.85  241.77   1-0.34669-0.47179 0.91174 0.83501-0.22029-0.28312
  -2  -1  -1 6084.54  363.16   1-0.43751-0.31241 0.83027 0.90698-0.34529-0.28244
   2  -1   1 5329.22  217.00   1-0.42182-0.29282-0.87641-0.94197 0.23228 0.16412
   2   1   1 5155.32  237.57   1-0.15428-0.27885 0.84094 0.76368-0.51865-0.58225
  -2  -1  -1 5570.22  262.62   1-0.27909-0.15451 0.76239 0.83981-0.58382-0.52042
   2  -1   2 3935.20  175.46   1 0.17676 0.30436-0.65003-0.71087 0.73906 0.63405
   2  -1   2 3727.27  167.19   1-0.37981-0.25233 0.62743 0.56612-0.67975-0.78474
  -2   1  -2 3741.89  174.71   1-0.24960-0.37711 0.56947 0.63072-0.78319-0.67820
   2   1   2 3763.73  191.27   1-0.29564-0.42203 0.94295 0.87088-0.15309-0.25188
  -2  -1  -2 3805.33  187.37   1-0.39582-0.26948 0.87234 0.94445-0.28693-0.18811
   2  -1   2 3307.47  184.67   1-0.13112-0.00261-0.86408-0.92435 0.48595 0.38153
  -2  -1  -2 3484.31  160.39   1-0.06420 0.06039-0.84408-0.77135 0.53235 0.63353
   2   1   2 3648.78  198.37   1-0.03740-0.16317 0.89337 0.82085-0.44775-0.54733
   2  -1   2 2671.41  288.00   1-0.17577-0.04886 0.82914 0.76930-0.53068-0.63701
  -2  -1  -2 3793.04  203.42   1-0.17881-0.05304 0.82741 0.89993-0.53236-0.43278
  -2  -1  -314705.66  240.58   1-0.79856-0.67219 0.48558 0.55327 0.35567 0.49197
  -2   1  -313478.78  259.43   1-0.35319-0.47992 0.61677 0.67327-0.70344-0.56247
   2   1   313495.45  284.05   1-0.25244-0.38012 0.96267 0.89526-0.09763-0.23237
  -2  -1  -314846.64  334.64   1-0.36652-0.23893 0.89703 0.96453-0.24694-0.11215
  -2  -1  -313478.22  250.17   1-0.17646-0.05118-0.87429-0.80623 0.45218 0.58937
  -2  -1  -314272.65  344.96   1-0.09860 0.02836 0.86836 0.93614-0.48602-0.35046
  -2  -1  -4 5058.36  184.14   1-0.80406-0.67684 0.53864 0.60175 0.25168 0.42399
   2  -1   4 4575.15  180.60   1-0.56852-0.44266 0.68012 0.62826-0.46283-0.63979
  -2   1  -4 4933.71  200.01   1-0.42737-0.55322 0.64475 0.69661-0.63375-0.45679
   2   1   4 5089.78  227.15   1-0.21497-0.34394 0.97531 0.91257-0.05046-0.22116
  -2  -1  -4 4538.80  231.91   1-0.34604-0.21707 0.91219 0.97493-0.21943-0.04874
   2  -1   4 4106.69  212.93   1-0.49058-0.36677 0.76200 0.71032-0.42269-0.60076
   2  -1   4 4865.27  186.30   1-0.71575-0.58882-0.67668-0.72910-0.17259-0.34884
  -2  -1  -4 4811.62  210.51   1-0.26967-0.14369-0.88630-0.82291 0.37648 0.54969
   2   1   4 4850.55  197.46   1-0.08573-0.21171-0.85115-0.91454 0.51787 0.34465
  -2  -1  -4 4782.42  261.52   1-0.03599 0.09217 0.89388 0.95692-0.44685-0.27531
  -2  -1  -537460.54  430.73   1-0.80167-0.67360 0.56969 0.62823 0.18101 0.38933
   2  -1   534257.91  362.72   1-0.62683-0.50179 0.68497 0.63783-0.37132-0.58426
  -2   1  -538733.44  434.65   1-0.48005-0.60509 0.66107 0.70821-0.57664-0.36370
  -2  -1  -534768.18  658.04   1-0.33272-0.20246 0.92119 0.97927-0.20172 0.00492
   2  -1   534121.23  545.23   1-0.37997-0.25740 0.88616 0.83908-0.26520-0.47924
  -2  -1  -535673.78  470.61   1-0.34578-0.21901-0.88637-0.82750 0.30786 0.51698
   2   1   535190.26  437.27   1-0.14028-0.26696-0.86637-0.92509 0.47929 0.27006
  -2  -1  -537239.08  692.93   1 0.01180 0.14117 0.90965 0.96795-0.41520-0.20768
  -2   1  -535396.91  448.03   1 0.00627-0.11894-0.99710-0.95010 0.07575 0.28835
  -2  -1  -534822.02  455.68   1-0.00794 0.11984-0.99101-0.93217 0.13349 0.34158
  -2  -1  -6 2275.10   93.84   1-0.79681-0.66789 0.59054 0.64450 0.12788 0.37220
   2  -1   6 2039.73   94.45   1-0.66913-0.54480 0.68292 0.64001-0.29302-0.54182
  -2   1  -6 2269.15  104.21   1-0.51745-0.64168 0.67055 0.71297-0.53158-0.28266
   2   1   6 2489.44  147.70   1-0.15160-0.28315 0.98805 0.93463 0.02749-0.21511
   2  -1   6 2172.99  135.44   1-0.28484-0.16375 0.94842 0.90643-0.13911-0.38930
  -2  -1  -6 2226.15  153.32   1-0.32451-0.19296 0.92641 0.97983-0.19087 0.05173
  -2   1  -6 1817.61  116.64   1-0.56379-0.68507 0.62655 0.66910-0.53811-0.28803
   2  -1   6 2535.56  110.68   1-0.62698-0.50137-0.77874-0.82219-0.02112-0.26946
  -2  -1  -6 2093.57  106.37   1-0.40901-0.28158-0.87886-0.82456 0.24555 0.49070
   2   1   6 2118.45  102.84   1-0.18112-0.30848-0.87518-0.92923 0.44860 0.20336
  -2  -1  -6 1969.34  153.14   1 0.04769 0.17826 0.91938 0.97294-0.39045-0.14696
  -2   1  -6 2140.57  104.52   1 0.01960-0.10476-0.99958-0.95717 0.02132 0.26989
  -2  -1  -6 2066.22  112.43   1 0.01166 0.14030-0.99848-0.94423 0.05381 0.29787
   2   1   7  -10.87   59.04   1-0.23258-0.36318 0.96590 0.91684 0.11373-0.16583
  -2  -1  -7   -0.63   39.11   1-0.79100-0.66124 0.60588 0.65527 0.08487 0.36520
   2  -1   7   96.05   52.08   1-0.70143-0.57791 0.67679 0.63850-0.22346-0.50825
  -2   1  -7   -5.16   41.62   1-0.54411-0.66753 0.67608 0.71378-0.49683-0.21192
   2   1   7   43.96  102.45   1-0.12387-0.25670 0.99042 0.94166 0.06093-0.21763
   2  -1   7   63.58   75.56   1-0.21055-0.09076 0.97654 0.93921-0.04496-0.33110
  -2  -1  -7   32.34   98.97   1-0.32018-0.18734 0.92908 0.97784-0.18516 0.09340
  -2   1  -7   -4.74   74.97   1-0.53163-0.65171 0.69381 0.73167-0.48578-0.19981
   2  -1   7   39.13   41.87   1-0.60264-0.47760-0.79787-0.83601 0.01421-0.27013
  -2  -1  -7   52.59   59.76   1-0.46170-0.33361-0.86657-0.81684 0.18941 0.47059
   2   1   7  -43.25   60.30   1-0.21132-0.33938-0.88023-0.92962 0.42488 0.14362
  -2   1  -7  -29.82   69.89   1 0.03097-0.09253-0.99919-0.96138-0.02536 0.25918
  -2  -1  -7   61.92   66.09   1 0.02716 0.15666-0.99958-0.94993-0.00969 0.27033
   2   1   8  423.77   70.64   1-0.23064-0.36222 0.96154 0.91711 0.14910-0.16643
  -2  -1  -8  329.63   51.70   1-0.78492-0.65451 0.61764 0.66180 0.04908 0.36554
   2  -1   8  326.57   46.17   1-0.72602-0.60331 0.66825 0.63459-0.16221-0.48300
  -2   1  -8  264.29   60.85   1-0.56313-0.68574 0.67932 0.71229-0.47053-0.14963
   2   1   8  200.59  107.42   1-0.09930-0.23313 0.99095 0.94622 0.09022-0.22427
   2  -1   8  290.57   83.77   1-0.15040-0.03189 0.98820 0.95553 0.02894-0.29314
  -2  -1  -8  229.31  104.21   1-0.31881-0.18468 0.92991 0.97400-0.18336 0.13115
  -2   1  -8  313.49   73.27   1-0.50724-0.62607 0.73626 0.76952-0.44789-0.12596
   2  -1   8  359.00   48.27   1-0.57926-0.45487-0.81381-0.84738 0.04645-0.27392
  -2  -1  -8  330.12   66.39   1-0.50610-0.37735-0.85125-0.80609 0.13864 0.45585
   2   1   8  369.17   67.76   1-0.23331-0.36206-0.88310-0.92782 0.40705 0.08976
  -2   1  -8  352.22   81.14   1 0.04093-0.08171-0.99694-0.96372-0.06645 0.25406
  -2  -1  -8  370.34   71.68   1 0.03995 0.17030-0.99725-0.95219-0.06239 0.25361
   2   1   9 3629.67  137.08   1-0.22863-0.36119 0.95655 0.91674 0.18089-0.17061
  -2  -1  -9 3717.53  132.45   1-0.77841-0.64719 0.62752 0.66706 0.01654 0.36899
   2  -1   9 3792.69  121.46   1-0.74501-0.62310 0.65829 0.62926-0.10771-0.46450
  -2   1  -9 3537.53  133.95   1-0.57661-0.69840 0.68122 0.70947-0.45105-0.09417
   2   1   9 3712.62  156.33   1-0.07488-0.20996 0.99006 0.94992 0.11904-0.23140
   2  -1   9 2897.97  215.71   1-0.10241 0.01516 0.99097 0.96237 0.08652-0.27129
  -2  -1  -9 3537.61  248.53   1-0.31977-0.18435 0.92932 0.96876-0.18462 0.16584
  -2   1  -9 3685.87  204.95   1-0.48971-0.60729 0.76328 0.79193-0.42138-0.06349
   2  -1   9 3934.12  137.57   1-0.55813-0.43440-0.82641-0.85541 0.07433-0.28207
  -2  -1  -9 3550.44  138.90   1-0.54395-0.41454-0.83400-0.79342 0.09243 0.44568
   2   1   9 3741.92  141.33   1-0.24890-0.37834-0.88471-0.92476 0.39411 0.04081
  -2  -1  -9 3666.86  151.98   1 0.05085 0.18207-0.99289-0.95243-0.10758 0.24439
  -2   1  -9 3787.62  150.67   1 0.04984-0.07194-0.99338-0.96476-0.10340 0.25309
   2   1  10 3579.88  116.30   1-0.22657-0.36011 0.95106 0.91588 0.21008-0.17740
  -2  -1 -10 3783.51  119.20   1-0.77168-0.63965 0.63587 0.67078-0.01308 0.37535
   2  -1  10 3563.91   98.57   1-0.75982-0.63872 0.64747 0.62307-0.05866-0.45144
   2   1  10 3167.61  129.31   1-0.05159-0.18794 0.98790 0.95236 0.14625-0.24016
   2  -1  10 3190.19  148.73   1-0.05959 0.05672 0.98878 0.96478 0.13694-0.25683
  -2   1 -10 2830.54  174.76   1-0.47773-0.59406 0.78031 0.80435-0.40357-0.00971
  -2  -1 -10 3374.37  145.95   1-0.57657-0.44650-0.81550-0.77949 0.05006 0.43934
   2  -1  10 3758.46  135.61   1-0.53827-0.41521-0.83686-0.86129 0.09955-0.29288
   2   1  10 3410.84  130.19   1-0.25944-0.38958-0.88560-0.92098 0.38521-0.00409
  -2   1 -10 3593.76  138.29   1 0.05797-0.06296-0.98884-0.96481-0.13718 0.25528
  -2  -1 -10 3094.28  133.83   1 0.06042 0.19249-0.98722-0.95135-0.14740 0.24054
   2   1  11  191.26   59.02   1-0.22445-0.35897 0.94515 0.91459 0.23729-0.18615
   2  -1  11   80.91   40.72   1-0.23207-0.11370 0.96482 0.94542 0.12354-0.30535
   2  -1  11   71.28   29.91   1-0.77145-0.65116 0.63612 0.61635-0.01403-0.44282
   2  -1  11  111.10   72.45   1-0.02202 0.09303 0.98334 0.96394 0.18042-0.24932
   2   1  11   94.50   60.44   1-0.02923-0.16683 0.98463 0.95370 0.17213-0.25024
  -2   1 -11   56.95   60.40   1-0.47012-0.58520 0.79058 0.81001-0.39237 0.03745
  -2  -1 -11  116.35   48.50   1-0.60397-0.47312-0.79690-0.76457 0.01233 0.43769
   2  -1  11  101.69   38.35   1-0.51914-0.39673-0.84578-0.86563 0.12305-0.30541
  -2   1 -11   25.74   58.18   1 0.06547-0.05460-0.98352-0.96408-0.16851 0.25992
  -2  -1 -11  112.63   53.32   1 0.06899 0.20192-0.98064-0.94936-0.18324 0.24068
   2   1  12 4559.33  184.91   1-0.22228-0.35775 0.93886 0.91292 0.26291-0.19639
   2  -1  12 3654.03  147.18   1-0.23005-0.11265 0.96011 0.94535 0.15889-0.30596
   2  -1  12 4762.75  173.74   1-0.78060-0.66112 0.62444 0.60929 0.02697-0.43780
   2  -1  12 3376.85  232.20   1 0.01164 0.12545 0.97569 0.96089 0.21882-0.24688
   2   1  12 4752.26  208.28   1-0.00761-0.14647 0.98039 0.95404 0.19692-0.26141
  -2  -1 -12 4298.01  184.78   1-0.62897-0.49747-0.77704-0.74919-0.02411 0.43729
   2  -1  12 3988.79  209.54   1-0.50038-0.37863-0.85350-0.86879 0.14538-0.31911
  -2  -1 -12 4580.53  194.36   1 0.07680 0.21059-0.97335-0.94667-0.21605 0.24384
  -2   1 -12 4639.10  191.32   1 0.07248-0.04673-0.97754-0.96269-0.19789 0.26652
   2   1  13  -17.13   56.43   1-0.22005-0.35649 0.93218 0.91088 0.28741-0.20785
   2  -1  13   23.86   40.12   1-0.22789-0.11147 0.95461 0.94447 0.19175-0.30908
   2  -1  13  -17.28   29.00   1-0.78779-0.66955 0.61248 0.60147 0.06513-0.43580
   2  -1  13   -4.11   71.43   1 0.04240 0.15494 0.96643 0.95622 0.25340-0.24825
   2   1  13  -52.15   79.99   1 0.01338-0.12673 0.97522 0.95348 0.22078-0.27351
  -2   1 -13   -7.75   65.26   1-0.46444-0.57704 0.79798 0.80819-0.38408 0.11767
  -2  -1 -13   10.76   49.69   1-0.65111-0.51894-0.75673-0.73336-0.05829 0.43916
   2  -1  13   -8.62   34.49   1-0.48178-0.36069-0.86025-0.87096 0.16688-0.33364
  -2  -1 -13  -40.45   38.79   1 0.08403 0.21867-0.96548-0.94339-0.24651 0.24935
  -2   1 -13  -32.64   58.48   1 0.07909-0.03926-0.97098-0.96072-0.22569 0.27469
   2   1  14  905.86   62.18   1-0.21775-0.35517 0.92514 0.90847 0.31094-0.22028
   2  -1  14  986.02   65.16   1-0.22562-0.11018 0.94844 0.94293 0.22258-0.31422
   2  -1  14  758.40   47.19   1-0.79333-0.67594 0.60039 0.59395 0.10070-0.43624
   2  -1  14  751.62  122.73   1 0.07091 0.18220 0.95588 0.95027 0.28506-0.25256
   2   1  14 1003.29  103.96   1 0.03388-0.10749 0.96921 0.95206 0.24387-0.28638
  -2   1 -14  624.88   94.84   1-0.46510-0.57645 0.79713 0.80273-0.38503 0.15268
  -2  -1 -14  882.62   64.03   1-0.67083-0.53800-0.73605-0.71717-0.09054 0.44295
   2  -1  14  711.78   83.54   1-0.46318-0.34275-0.86614-0.87228 0.18778-0.34877
  -2  -1 -14  867.39   76.63   1 0.09058 0.22594-0.95739-0.93946-0.27420 0.25758
  -2   1 -14  969.04   81.98   1 0.08521-0.03246-0.96410-0.95804-0.25148 0.28476
   2   1  15  283.56   71.60   1-0.21538-0.35378 0.91774 0.90570 0.33368-0.23351
   2  -1  15  211.13   68.36   1-0.22324-0.10872 0.94166 0.94089 0.25183-0.32078
   2  -1  15  178.13   40.79   1-0.79752-0.68098 0.58816 0.58630 0.13420-0.43874
   2  -1  15  229.95   85.71   1 0.09767 0.20770 0.94424 0.94323 0.31441-0.25917
   2   1  15  264.88  100.76   1 0.05395-0.08867 0.96238 0.94982 0.26628-0.29993
  -2   1 -15   47.25   62.13   1-0.46748-0.57758 0.79405 0.79505-0.38850 0.18517
  -2  -1 -15  203.67   55.52   1-0.68848-0.55499-0.71506-0.70065-0.12115 0.44839
  -2  -1 -15  199.36   62.95   1 0.09697 0.23317-0.94858-0.93521-0.30131 0.26644
  -2   1 -15  110.28   47.10   1 0.09122-0.02560-0.95655-0.95506-0.27692 0.29529
   2   1  16 1243.10  134.17   1-0.21295-0.35232 0.90999 0.90258 0.35575-0.24740
   2  -1  16 1534.00   92.83   1-0.22078-0.10723 0.93438 0.93823 0.27961-0.32896
   2  -1  16 1088.19  108.21   1-0.80055-0.68486 0.57581 0.57853 0.16595-0.44300
   2  -1  16 1393.17  123.66   1 0.12306 0.23184 0.93163 0.93521 0.34192-0.26762
   2   1  16 1133.78  137.59   1 0.07368-0.07021 0.95475 0.94679 0.28811-0.31406
  -2  -1 -16 1456.92   97.00   1-0.70433-0.57018-0.69375-0.68383-0.15035 0.45524
  -2   1 -16 1359.01  160.86   1 0.09700-0.01897-0.94853-0.95160-0.30146 0.30673
  -2  -1 -16 1420.79   87.62   1 0.10304 0.24010-0.93932-0.93052-0.32719 0.27654
   2   1  17 3471.21  202.85   1-0.21043-0.35079 0.90187 0.89909 0.37726-0.26184
   2  -1  17 4026.27  230.33   1-0.21822-0.10566 0.92660 0.93508 0.30623-0.33830
   2  -1  17 3211.26  181.79   1-0.80258-0.68774 0.56334 0.57063 0.19621-0.44875
   2  -1  17 3354.86  250.97   1 0.14735 0.25487 0.91810 0.92627 0.36793-0.27757
   2   1  17 4347.95  282.15   1 0.09310-0.05204 0.94635 0.94299 0.30942-0.32871
  -2  -1 -17 3827.05  219.99   1-0.71860-0.58379-0.67216-0.66672-0.17833 0.46331
  -2  -1 -17 4201.09  238.47   1 0.10886 0.24676-0.92962-0.92539-0.35205 0.28765
  -2   1 -17 3745.09  210.20   1 0.10258-0.01254-0.94005-0.94769-0.32523 0.31893
   2   1  18  204.14   61.47   1-0.20784-0.34918 0.89339 0.89524 0.39830-0.27677
   2  -1  18   66.69   63.65   1-0.21558-0.10399 0.91835 0.93147 0.33187-0.34863
   2  -1  18  120.78   43.37   1-0.80372-0.68973 0.55073 0.56260 0.22518-0.45578
   2   1  18   18.54   97.80   1 0.11228-0.03412 0.93717 0.93841 0.33028-0.34382
  -2  -1 -18  113.47   39.36   1-0.73146-0.59599-0.65025-0.64929-0.20525 0.47244
  -2  -1 -18   35.01   39.65   1 0.11446 0.25321-0.91950-0.91983-0.37604 0.29963
  -2   1 -18  146.78   59.78   1 0.10800-0.00628-0.93112-0.94333-0.34834 0.33179
   2   1  19   99.53   53.14   1-0.20517-0.34748 0.88453 0.89102 0.41892-0.29212
   2  -1  19   33.51   42.47   1-0.21284-0.10223 0.90966 0.92740 0.35666-0.35980
   2  -1  19  -10.41   47.26   1-0.80406-0.69091 0.53799 0.55444 0.25305-0.46391
   2   1  19  147.73   90.29   1 0.13125-0.01640 0.92723 0.93306 0.35072-0.35933
  -2  -1 -19  -48.86   31.73   1-0.74304-0.60690-0.62802-0.63155-0.23124 0.48249
  -2  -1 -19   33.62   63.49   1 0.11987 0.25946-0.90894-0.91384-0.39930 0.31234
  -2   1 -19   47.55   53.36   1 0.11326-0.00017-0.92174-0.93851-0.37088 0.34522
   2   1  20  540.97   65.26   1-0.20242-0.34571 0.87529 0.88641 0.43917-0.30782
   2  -1  20  443.59   69.53   1-0.21002-0.10039 0.90052 0.92290 0.38071-0.37171
   2  -1  20  290.12   52.61   1-0.80366-0.69137 0.52510 0.54613 0.27996-0.47301
   2   1  20  445.78   78.67   1 0.15005 0.00113 0.91650 0.92693 0.37080-0.37522
  -2  -1 -20  436.48   44.30   1-0.75344-0.61665-0.60544-0.61345-0.25642 0.49337
  -2  -1 -20  585.01   72.07   1 0.12511 0.26555-0.89794-0.90741-0.42193 0.32569
  -2   1 -20  619.90   78.64   1 0.11838 0.00580-0.91191-0.93325-0.39292 0.35916
   2   1  21  -64.78   50.95   1-0.19958-0.34384 0.86566 0.88141 0.45911-0.32385
   2  -1  21   82.06   57.36   1-0.20710-0.09845 0.89095 0.91795 0.40412-0.38426
   2  -1  21   13.61   35.26   1-0.80258-0.69114 0.51205 0.53765 0.30602-0.48296
  -2  -1 -21   49.42   35.22   1-0.76276-0.62530-0.58248-0.59498-0.28088 0.50496
  -2  -1 -21  -68.21   52.95   1 0.13021 0.27150-0.88650-0.90053-0.44401 0.33958
  -2   1 -21  -74.29   64.30   1 0.12339 0.01165-0.90163-0.92754-0.41452 0.37354
   2   1  22  118.79   59.58   1-0.19665-0.34189 0.85563 0.87601 0.47876-0.34016
   2  -1  22   -1.56   56.41   1-0.20410-0.09642 0.88093 0.91257 0.42696-0.39738
   2  -1  22  -74.04   50.73   1-0.80086-0.69026 0.49882 0.52900 0.33134-0.49364
  -2  -1 -22   33.78   40.58   1 0.13517 0.27732-0.87460-0.89319-0.46561 0.35396
  -2   1 -22   69.01   45.99   1 0.12829 0.01740-0.89089-0.92136-0.43572 0.38831
   2   1  23  356.38   56.85   1-0.19362-0.33984 0.84519 0.87019 0.49815-0.35673
   2  -1  23  325.01   68.15   1-0.20099-0.09429 0.87047 0.90674 0.44930-0.41100
   2  -1  23  237.67   87.91   1-0.79852-0.68877 0.48540 0.52015 0.35600-0.50499
  -2  -1 -23  407.17   79.92   1 0.14003 0.28301-0.86222-0.88538-0.48678 0.36876
  -2   1 -23  329.65   70.46   1 0.13309 0.02305-0.87967-0.91471-0.45656 0.40344
   2   1  24  367.93   63.72   1-0.19049-0.33769 0.83432 0.86396 0.51731-0.37353
   2  -1  24  300.14   59.24   1-0.19779-0.09207 0.85956 0.90046 0.47120-0.42507
   2  -1  24  241.25   63.48   1-0.79559-0.68669 0.47176 0.51110 0.38007-0.51693
  -2  -1 -24  339.36   69.85   1 0.14477 0.28861-0.84935-0.87708-0.50757 0.38395
  -2   1 -24  342.48   69.37   1 0.13781 0.02861-0.86798-0.90758-0.47708 0.41889
  -2   2  24  820.92  102.70   1-0.15686-0.43507 0.71321 0.88878 0.68316-0.14410
  -2  -2  24  943.24  117.21   1-0.17345 0.05328 0.77374 0.97202 0.60928-0.22874
  -2  -2  24  735.50   94.12   1-0.79722-0.56721 0.47902 0.67575 0.36737-0.47076
   2  -2 -24  854.15  115.99   1 0.18514 0.46113-0.70145-0.87619-0.68824 0.14016
   2   2 -24  932.08  117.81   1 0.16786-0.06178-0.77445-0.97182-0.60995 0.22748
  -2   2  23 -108.05   59.06   1-0.15903-0.43631 0.72121 0.89214 0.67421-0.11710
  -2  -2  23   17.19   62.22   1-0.17616 0.05154 0.78350 0.97715 0.59589-0.20617
  -2  -2  23  -30.78   51.52   1-0.79966-0.56880 0.49151 0.68365 0.34490-0.45723
   2  -2 -23   66.82   75.85   1 0.18302 0.45818-0.71139-0.88152-0.67853 0.11390
   2   2 -23  128.15   53.21   1 0.16524-0.06526-0.78414-0.97694-0.59817 0.20328
  -2   2  22   34.45   54.58   1-0.16102-0.43736 0.72852 0.89481 0.66582-0.08952
  -2  -2  22  120.04   62.90   1-0.17874 0.04994 0.79275 0.98177 0.58274-0.18336
  -2  -2  22   30.44   36.37   1-0.80158-0.56987 0.50378 0.69135 0.32198-0.44415
   2  -2 -22   11.03   33.96   1-0.76755-0.49686-0.56938-0.73270-0.29437 0.46504
   2  -2 -22   60.64   52.36   1 0.18101 0.45534-0.72052-0.88604-0.66938 0.08708
   2   2 -22   11.35   55.74   1 0.16268-0.06867-0.79326-0.98149-0.58674 0.17873
  -2   2  21  656.21   69.19   1-0.16282-0.43822 0.73511 0.89677 0.65809-0.06130
  -2  -2  21  600.85   78.12   1-0.18119 0.04847 0.80149 0.98588 0.56989-0.16025
  -2  -2  21  858.01   71.51   1-0.80296-0.57041 0.51584 0.69884 0.29856-0.43156
   2  -2 -21  868.35   73.88   1-0.76052-0.49048-0.58829-0.74713-0.27480 0.44856
   2  -2 -21  625.25  123.86   1 0.17915 0.45265-0.72877-0.88969-0.66090 0.05960
   2   2 -21  646.40   70.82   1 0.16020-0.07199-0.80180-0.98547-0.57570 0.15380
  -2   2  20  113.21   62.26   1-0.16441-0.43888 0.74094 0.89796 0.65113-0.03231
  -2  -2  20   76.05   47.16   1-0.18350 0.04713 0.80971 0.98947 0.55738-0.13679
  -2  -2  20   94.63   37.31   1-0.80380-0.57040 0.52772 0.70614 0.27459-0.41952
   2  -2 -20   64.14   33.42   1-0.75287-0.48349-0.60676-0.76112-0.25497 0.43233
   2  -2 -20  122.33   54.98   1 0.17745 0.45012-0.73610-0.89241-0.65319 0.03135
   2   2 -20   67.15   41.72   1 0.15782-0.07522-0.80976-0.98886-0.56513 0.12840
  -2   2  19   83.34   45.04   1-0.16579-0.43932 0.74594 0.89832 0.64504-0.00244
  -2  -2  19  -67.43   41.62   1-0.18568 0.04593 0.81741 0.99254 0.54530-0.11291
  -2  -2  19  -32.52   44.67   1-0.80406-0.56981 0.53942 0.71326 0.24999-0.40811
   2  -2 -19   22.32   40.12   1-0.74459-0.47588-0.62482-0.77469-0.23488 0.41638
   2  -2 -19  117.21   42.33   1 0.17595 0.44779-0.74242-0.89413-0.64640 0.00217
   2   2 -19   79.28   52.85   1 0.15555-0.07833-0.81711-0.99164-0.55509 0.10246
  -2   2  18  770.61  103.71   1-0.16691-0.43950 0.75004 0.89778 0.63998 0.02844
  -2  -2  18  693.62   95.68   1-0.18771 0.04488 0.82456 0.99506 0.53372-0.08853
  -2  -2  18  659.68   82.22   1-0.80371-0.56861 0.55096 0.72022 0.22468-0.39742
   2  -2 -18  809.48   99.60   1-0.73567-0.46762-0.64248-0.78787-0.21448 0.40073
   2  -2 -18  656.40   92.95   1 0.17470 0.44570-0.74764-0.89473-0.64071-0.02810
   2   2 -18  674.44   96.36   1 0.15343-0.08131-0.82382-0.99379-0.54568 0.07590
  -2   2  17  783.74  101.46   1-0.16776-0.43942 0.75313 0.89623 0.63612 0.06053
  -2  -2  17  747.05   99.46   1-0.18958 0.04398 0.83114 0.99700 0.52274-0.06355
  -2  -2  17  675.46   75.17   1-0.80270-0.56676 0.56234 0.72703 0.19855-0.38755
   2  -2 -17  627.27   74.25   1-0.72607-0.45868-0.65975-0.80066-0.19374 0.38541
   2  -2 -17  791.55  105.48   1 0.17373 0.44390-0.75159-0.89408-0.63633-0.05970
   2   2 -17  778.60   91.44   1 0.15146-0.08412-0.82986-0.99526-0.53701 0.04860
  -2   2  16  736.77   96.62   1-0.16829-0.43902 0.75507 0.89354 0.63367 0.09404
  -2  -2  16  893.82  105.18   1-0.19129 0.04325 0.83711 0.99834 0.51249-0.03784
  -2  -2  16  921.60   96.88   1-0.80099-0.56419 0.57359 0.73370 0.17147-0.37863
   2   2 -16  306.04   94.87   1-0.35271-0.58221 0.90743 0.74575-0.22835 0.32384
   2  -2 -16  810.09   95.14   1-0.71577-0.44904-0.67665-0.81307-0.17263 0.37048
   2  -2 -16  758.03   91.23   1 0.17290 0.44252-0.75494-0.89204-0.63258-0.09185
   2   2 -16  856.92  101.78   1 0.14969-0.08674-0.83518-0.99602-0.52920 0.02043
  -2   2  15 1555.92  132.61   1-0.16846-0.43825 0.75568 0.88951 0.63290 0.12922
  -2  -2  15 1607.65  130.93   1-0.19282 0.04270 0.84242 0.99902 0.50313-0.01123
  -2  -2  15 1650.18  119.01   1-0.79848-0.56084 0.58471 0.74024 0.14329-0.37080
   2  -2 -15 1857.19  141.80   1-0.70472-0.43866-0.69320-0.82514-0.15109 0.35597
   2  -2 -15 1569.78  133.98   1 0.17270 0.44148-0.75571-0.88823-0.63171-0.12696
   2   2 -15 1604.21  128.56   1 0.14815-0.08912-0.83970-0.99598-0.52243-0.00876
  -2   2  14  -26.34   58.29   1-0.16819-0.43705 0.75471 0.88390 0.63412 0.16640
  -2  -2  14   26.33   54.86   1-0.19414 0.04236 0.84699 0.99896 0.49488 0.01647
  -2  -2  14   29.36   29.94   1-0.79509-0.55660 0.59570 0.74666 0.11382-0.36426
   2   2 -14   23.79   65.54   1-0.31270-0.54477 0.93352 0.78116-0.17534 0.30495
   2  -2 -14   61.64   32.94   1-0.69288-0.42747-0.70940-0.83686-0.12907 0.34194
   2  -2 -14   90.53   34.26   1 0.17304 0.44097-0.75436-0.88232-0.63323-0.16445
   2   2 -14   66.58   52.74   1 0.14690-0.09123-0.84335-0.99505-0.51689-0.03919
  -2   2  13 1196.02   87.64   1-0.16740-0.43532 0.75183 0.87639 0.63774 0.20598
  -2  -2  13 1237.69   84.00   1-0.19522 0.04226 0.85072 0.99806 0.48800 0.04556
  -2  -2  13  950.12   63.84   1-0.79069-0.55135 0.60658 0.75296 0.08283-0.35924
   2   2 -13  442.20  126.60   1-0.29019-0.52356 0.94575 0.79805-0.14603 0.29830
   2  -2 -13 1059.68   82.10   1-0.68016-0.41542-0.72527-0.84825-0.10650 0.32846
   2  -2 -13 1224.90   89.24   1 0.17426 0.44110-0.74943-0.87349-0.63873-0.20597
   2   2 -13 1247.69   90.30   1 0.14597-0.09300-0.84598-0.99312-0.51284-0.07111
  -2   2  12 2081.07  115.61   1-0.16596-0.43294 0.74658 0.86650 0.64425 0.24844
  -2  -2  12 2062.54  112.16   1-0.19601 0.04244 0.85346 0.99617 0.48288 0.07639
  -2  -2  12 1715.88   90.84   1-0.78497-0.54418 0.61756 0.75953 0.04934-0.35632
   2  -2 -12 2460.71  130.82   1-0.66650-0.40242-0.74083-0.85932-0.08330 0.31562
   2  -2 -12 1909.06  110.33   1 0.17608 0.44209-0.74191-0.86137-0.64695-0.25015
   2   2 -12 2274.49  113.59   1 0.14546-0.09436-0.84742-0.99000-0.51059-0.10484
  -2   2  12 1658.84  116.48   1 0.02809-0.23821-0.99951-0.88034-0.01350-0.41018
  -2   2  11  834.74   98.45   1-0.16370-0.42974 0.73830 0.85359 0.65429 0.29443
  -2  -2  11  939.27  105.67   1-0.19645 0.04298 0.85497 0.99305 0.48001 0.10949
  -2  -2  11  702.37   76.69   1-0.77793-0.53633 0.62818 0.76553 0.01427-0.35538
   2   2 -11  394.12  119.38   1-0.23482-0.47076 0.96911 0.83073-0.07535 0.29707
   2  -2 -11  929.92  105.80   1-0.65178-0.38836-0.75607-0.87008-0.05935 0.30351
   2  -2 -11  680.99   80.77   1 0.17893 0.44411-0.72972-0.84457-0.65991-0.29908
   2   2 -11  861.12   93.87   1 0.14546-0.09521-0.84743-0.98544-0.51057-0.14080
  -2   2  11  659.67  100.32   1 0.03637-0.22907-0.99820-0.88362-0.04761-0.40832
  -2   2  10 7555.15  224.39   1-0.16036-0.42547 0.72608 0.83673 0.66864 0.34474
  -2  -2  10 8027.70  200.67   1-0.19644 0.04397 0.85492 0.98837 0.48012 0.14555
   2  -2 -10 7072.99  252.29   1-0.22577 0.03959 0.94885 0.83787 0.22069 0.54443
  -2  -2  10 8180.30  165.78   1-0.76914-0.52673 0.63864 0.77136-0.02346-0.35713
   2  -2 -10 8307.29  220.47   1-0.63587-0.37311-0.77102-0.88054-0.03454 0.29227
   2  -2 -10 8238.26  225.55   1 0.18311 0.44746-0.71095-0.82120-0.67897-0.35411
   2   2 -10 8028.14  202.62   1 0.14608-0.09543-0.84566-0.97911-0.51332-0.17952
  -2   2  10 7089.76  276.29   1 0.04550-0.21908-0.99530-0.88532-0.08539-0.41013
  -2   2   9  552.40   79.29   1-0.15560-0.41977 0.70855 0.81456 0.68828 0.40034
  -2  -2   9  325.32   50.48   1-0.19580 0.04558 0.85274 0.98155 0.48424 0.18563
   2  -2  -9  425.43   79.03   1-0.22205 0.04239 0.93816 0.83186 0.26560 0.55335
  -2  -2   9  320.47   41.98   1-0.75817-0.51495 0.64885 0.77695-0.06450-0.36217
   2   2  -9  194.24   82.60   1-0.14117-0.37970 0.98917 0.86011 0.04010 0.34062
   2  -2  -9  432.97   62.97   1-0.61859-0.35649-0.78566-0.89070-0.00872 0.28205
   2  -2  -9  462.19   64.11   1 0.18898 0.45249-0.68259-0.78823-0.70593-0.41704
   2   2  -9  468.17   68.34   1 0.14750-0.09486-0.84160-0.97048-0.51956-0.22173
  -2  -2   9  390.96   72.11   1 0.05199 0.29428-0.99230-0.86324-0.11232-0.41012
  -2   2   9  388.20   68.10   1 0.05584-0.20788-0.99015-0.88476-0.12833-0.41710
  -2   2   8 1247.98   86.05   1-0.14889-0.41212 0.68366 0.78503 0.71444 0.46245
  -2  -2   8 1248.89   83.42   1-0.19429 0.04808 0.84750 0.97169 0.49394 0.23131
   2  -2  -8 1106.81   90.58   1-0.21724 0.04622 0.92356 0.82190 0.31596 0.56774
  -2  -2   8 1331.70   68.04   1-0.74438-0.50035 0.65868 0.78215-0.10964-0.37131
   2   2  -8 1268.43   76.78   1-0.55982-0.80394 0.67880 0.55494-0.47520-0.21379
   2   2  -8 1108.88  221.21   1-0.05205-0.29208 0.98795 0.86391 0.14572 0.41028
   2  -2  -8 1360.68   87.08   1-0.60005-0.33854-0.79975-0.90065 0.01786 0.27239
   2  -2  -8 1238.14   83.76   1 0.19697 0.45965-0.63953-0.74057-0.74309-0.49017
   2   2  -8 1208.54   77.76   1 0.14993-0.09328-0.83446-0.95877-0.53027-0.26841
  -2   2   8 1065.39   94.20   1 0.06794-0.19493-0.98152-0.88072-0.17885-0.43164
  -2   2   7 2899.33  133.41   1-0.13942-0.40173 0.64830 0.74504 0.74850 0.53246
  -2  -2   7 2652.62  129.92   1-0.19142 0.05192 0.83754 0.95710 0.51173 0.28505
   2  -2  -7 2698.40  149.29   1-0.21090 0.05157 0.90341 0.80637 0.37332 0.58914
  -2  -2   7 2834.78   99.97   1-0.72687-0.48203 0.66788 0.78672-0.15994-0.38562
   2   2  -7 3182.37  130.80   1-0.53795-0.78288 0.67490 0.55577-0.50507-0.27964
   2  -2  -7 2471.52  221.50   1-0.02275 0.24128 0.98347 0.88711 0.17958 0.39345
   2  -2  -7 2856.75  122.18   1-0.57922-0.31837-0.81383-0.91016 0.04650 0.26500
  -2   2   7 2087.52  111.23   1-0.34562-0.60646-0.88638-0.79005 0.30801 0.08951
   2  -2  -7 2869.72  147.35   1 0.20746 0.46931-0.57287-0.66930-0.79294-0.57599
   2   2  -7 2894.29  125.25   1 0.15368-0.09038-0.82303-0.94278-0.54680-0.32091
  -2   2   7 2434.68  150.00   1 0.08271-0.17929-0.96700-0.87079-0.24096-0.45777
  -2  -2   7 2906.26  158.90   1 0.06656 0.31057-0.98265-0.86277-0.17310-0.39895
  -2   2   610275.30  301.13   1-0.12600-0.38737 0.59764 0.68974 0.79179 0.61171
  -2  -2   6 9507.25  271.93   1-0.18631 0.05801 0.81965 0.93457 0.54171 0.35099
   2  -2  -6 9269.17  320.42   1-0.20232 0.05918 0.87496 0.78256 0.43988 0.61974
  -2  -2   6 9206.71  261.24   1-0.70429-0.45864 0.67600 0.79021-0.21677-0.40645
   2   2  -6 9292.15  292.69   1-0.50774-0.75348 0.66828 0.55387-0.54368-0.35424
   2  -2  -6 8069.32  444.01   1-0.00274 0.26004 0.97928 0.88751 0.20248 0.38039
   2   2  -6 7775.39  417.19   1-0.44642-0.68911 0.82007 0.70550-0.35802-0.16547
   2  -2  -6 9287.69  252.00   1-0.55608-0.29589-0.82755-0.91931 0.07697 0.25944
  -2   2   610742.16  305.62   1-0.32931-0.58950-0.88715-0.79539 0.32326 0.14079
   2  -2  -6 9604.60  299.46   1 0.22032 0.48134-0.46669-0.55851-0.85653-0.67554
   2   2  -6 9984.51  270.32   1 0.15914-0.08576-0.80536-0.92054-0.57102-0.38111
  -2  -2   6 9382.82  327.51   1 0.07484 0.31970-0.97530-0.86001-0.20781-0.39769
  -2   2   5   65.77   56.32   1-0.10677-0.36720 0.52414 0.61160 0.84490 0.70077
  -2  -2   5   65.77   49.79   1-0.17710 0.06820 0.78686 0.89715 0.59117 0.43641
   2  -2  -5   53.37   55.91   1-0.19030 0.07022 0.83365 0.74589 0.51845 0.66235
  -2  -2   5  134.88   49.37   1-0.67462-0.42817 0.68221 0.79179-0.28190-0.43558
   2   2  -5   40.94   60.18   1-0.46581-0.71236 0.65698 0.54729-0.59277-0.43931
   2  -2  -5   66.89  105.92   1 0.01809 0.27961 0.97393 0.88676 0.22610 0.36805
   2   2  -5  192.30  116.92   1-0.36517-0.60911 0.89809 0.78812-0.24511-0.08852
   2  -2  -5   51.54   54.28   1-0.53009-0.27056-0.84081-0.92800 0.10970 0.25614
  -2   2   5   60.43   68.56   1-0.30484-0.56474-0.88749-0.80078 0.34558 0.19950
   2   2  -5  111.87  102.91   1-0.48913-0.73247 0.56607 0.45374-0.66355-0.50754
   2   2  -5   86.68   53.97   1 0.16689-0.07887-0.77809-0.88870-0.60557-0.45163
  -2   2   5   76.50   46.92   1 0.12728-0.13301-0.89316-0.80629-0.43134-0.57636
  -2  -2   5   61.97   66.81   1 0.08415 0.32987-0.96534-0.85465-0.24702-0.40092
  -2   2   4 7989.53  264.80   1-0.07975-0.33927 0.41931 0.50158 0.90432 0.79580
  -2  -2   4 9247.37  280.91   1-0.15848 0.08784 0.71917 0.82507 0.67651 0.55815
   2  -2  -4 8820.71  270.10   1-0.17288 0.08667 0.77169 0.68855 0.61204 0.71998
  -2  -2   4 7916.00  244.95   1-0.63452-0.38716 0.68500 0.78997-0.35796-0.47543
   2   2  -4 7747.24  249.39   1-0.40726-0.65462 0.63770 0.53274-0.65380-0.53633
   2  -2  -4 8103.66  446.64   1 0.03997 0.30024 0.96723 0.88466 0.25069 0.35668
  -2   2   4 8820.74  277.02   1-0.27318-0.53239-0.88650-0.80447 0.37346 0.26339
   2   2  -4 9611.37  384.97   1-0.42142-0.66602 0.63977 0.53218-0.64271-0.52268
   2   2  -4 9562.17  280.53   1 0.17771-0.06902-0.73501-0.84101-0.65435-0.53658
  -2   2   4 7479.18  295.48   1 0.16368-0.09576-0.78970-0.70740-0.59124-0.70029
  -2  -2   4 9225.86  306.01   1 0.09491 0.34152-0.95152-0.84547-0.29256-0.41052
  -2   2   3 3915.91  171.08   1-0.04018-0.29879 0.26303 0.34070 0.96394 0.89142
  -2  -2   3 4490.98  200.77   1-0.11751 0.12974 0.56532 0.66658 0.81645 0.73405
   2  -2  -3 3990.74  192.40   1-0.14734 0.11121 0.67792 0.59974 0.72020 0.79242
  -2  -2   3 3728.56  163.85   1-0.57966-0.33148 0.68160 0.78185-0.44654-0.52803
   2   2  -3 4087.18  177.76   1-0.32447-0.57275 0.60455 0.50433-0.72748-0.64622
   2  -2  -3 4197.66  297.30   1 0.06321 0.32222 0.95891 0.88093 0.27655 0.34658
   2  -2  -3 4301.27  175.87   1-0.46624-0.20803-0.86522-0.94327 0.18438 0.25876
  -2   2   3 3532.29  201.19   1-0.23008-0.48860-0.88272-0.80535 0.40970 0.33566
   2   2  -3 4762.90  264.79   1-0.34758-0.59344 0.70826 0.60540-0.61444-0.53038
  -2   2   3 4341.02  207.06   1 0.20936-0.04916-0.55927-0.48127-0.80210-0.87519
   2   2  -3 4536.87  189.59   1 0.19229-0.05526-0.66541-0.76681-0.72127-0.63948
  -2  -2   3 3925.20  177.84   1 0.10810 0.35556-0.93094-0.82946-0.34878-0.43076
  -2   2   2 2273.56  131.20   1 0.01343-0.24427 0.04657 0.11966 0.99882 0.96229
  -2  -2   2 2542.21  147.23   1 0.00255 0.25068 0.09089 0.18780 0.99585 0.94967
   2  -2  -2 2221.31  136.13   1-0.10856 0.14906 0.53100 0.45745 0.84038 0.87664
  -2  -2   2 1989.67  120.04   1-0.50330-0.25432 0.66719 0.76272-0.54911-0.59462
   2   2  -2 1935.21  150.84   1-0.21064-0.45971 0.54950 0.45404-0.80850-0.76321
   2  -2  -2 2383.01  232.10   1 0.08828 0.34603 0.94852 0.87514 0.30414 0.33821
   2   2  -2 1581.25  155.45   1-0.24623-0.49378 0.96504 0.86861-0.08976-0.04093
  -2  -2   2 2057.68  181.09   1-0.51757-0.26989 0.71904 0.81518-0.46377-0.51247
   2  -2  -2 1984.05  131.04   1-0.42585-0.16830-0.87557-0.94905 0.22806 0.26640
  -2   2   2 2553.75  146.71   1-0.17152-0.42936-0.87331-0.80061 0.45595 0.41793
   2   2  -2 1644.25  130.89   1-0.27030-0.51742 0.76874 0.67062-0.57962-0.53153
  -2  -2   2 2151.89  171.37   1-0.49790-0.25079 0.55564 0.65376-0.66584-0.71392
   2   2  -2 2539.98  141.38   1 0.21099-0.03739-0.54704-0.64383-0.81007-0.76424
  -2  -2   2 2272.95  155.80   1 0.12505 0.37336-0.89807-0.80116-0.42168-0.46769
  -2   2   1  181.38   52.28   1 0.07730-0.17953-0.21813-0.14964 0.97285 0.97230
   2  -2  -1  182.09   48.44   1-0.05434 0.20246 0.31931 0.25080 0.94609 0.94662
  -2  -2   1  225.36   66.18   1-0.39736-0.14756 0.63408 0.72489-0.66335-0.67287
   2   2  -1  178.92   63.52   1-0.05890-0.30877 0.46148 0.37078-0.88518-0.87588
   2  -2  -1  141.61   86.01   1 0.11584 0.37233 0.93538 0.86659 0.33412 0.33223
   2   2  -1  198.95   95.55   1-0.22036-0.46921 0.97373 0.88197-0.05720-0.04433
  -2  -2   1  209.76   78.43   1-0.45741-0.20849 0.80683 0.89837-0.37387-0.38660
   2  -2  -1   95.19   43.69   1-0.37719-0.12030-0.88356-0.95246 0.27755 0.27987
  -2   2   1  102.80   60.01   1-0.09215-0.34929-0.85314-0.78511 0.51346 0.51145
   2   2  -1  159.77   94.06   1-0.19078-0.43930 0.82048 0.72740-0.53889-0.52716
  -2  -2   1  202.79   87.33   1-0.41590-0.16752 0.64530 0.73868-0.64078-0.65290
  -2  -2   1  170.57   65.19   1 0.14821 0.39737-0.83953-0.74718-0.52269-0.53273
  -2   2   0  709.25   76.89   1 0.13848-0.11742-0.48003-0.41605 0.86625 0.90172
   2  -2   0  781.47   69.73   1 0.01253 0.26843 0.05025-0.01366 0.99865 0.96319
   2   2   0  487.46   87.83   1-0.00918-0.25912 0.13852 0.05079 0.99031 0.96450
  -2  -2   0  867.97   82.27   1-0.25459-0.00394 0.57195 0.65790-0.77977-0.75309
   2  -2   0  728.17   81.56   1-0.12697 0.12871 0.50291 0.43720-0.85495-0.89010
   2  -2   0  774.87  127.96   1 0.14697 0.40220 0.91832 0.85413 0.36752 0.32966
   2   2   0  927.60  119.78   1-0.19731-0.44744 0.97992 0.89282-0.02852-0.05160
  -2  -2   0  864.78   97.88   1-0.41086-0.16068 0.85817 0.94510-0.30778-0.28454
   2  -2   0  618.38   77.08   1-0.31270-0.05625-0.88749-0.95085 0.33849 0.30448
   2  -2   0  736.66  122.38   1 0.02702 0.28267 0.91399 0.85101-0.40481-0.44256
   2   2   0  843.09  122.45   1-0.11476-0.36447 0.86087 0.77253-0.49571-0.51995
  -2  -2   0  756.15  111.10   1-0.33779-0.08815 0.71653 0.80517-0.61031-0.58645
  -2  -2   0  872.85   92.50   1 0.18077 0.43083-0.72159-0.63401-0.66829-0.64218
  -2   2  -1 2487.57  152.13   1 0.18381-0.07118-0.68216-0.62273 0.70771 0.77919
   2   2   1 2142.24  219.77   1 0.17402-0.07686-0.63765-0.72086 0.75040 0.68880
   2  -2   1 2389.43  140.15   1 0.07732 0.33234-0.21825-0.27761 0.97282 0.90137
   2   2   1 2757.10  157.43   1-0.22337-0.47455 0.94203 0.85962 0.25033 0.18930
   2  -2   1 3130.89  161.47   1-0.23232 0.02256 0.56075 0.49980-0.79471-0.86584
  -2  -2  -1 1961.00  145.37   1-0.08211 0.16933 0.47595 0.55714-0.87562-0.81296
   2   2   1 3193.94  182.79   1-0.17607-0.42749 0.98437 0.90193-0.00235-0.06139
  -2  -2  -1 2864.33  160.36   1-0.37612-0.12470 0.88935 0.97166-0.25996-0.20076
   2  -2   1 1708.19  140.56   1-0.23612 0.01962-0.88341-0.94211 0.40473 0.33471
   2   2   1 2692.89  169.75   1-0.04223-0.29315 0.89158 0.80798-0.45087-0.51109
   2  -2   1 2522.32  189.65   1-0.08204 0.17241 0.87565 0.81741-0.47591-0.54964
  -2  -2  -1 2649.15  209.96   1-0.26537-0.01445 0.77225 0.85585-0.57723-0.51700
   2  -2   2 1377.85  113.37   1 0.12786 0.38198-0.43386-0.48866 0.89185 0.78440
   2   2   2 1343.05  104.18   1-0.22479-0.47694 0.94610 0.86832 0.23314 0.13614
   2  -2   2 1605.67  101.42   1-0.32746-0.07336 0.60586 0.54966-0.72504-0.83215
  -2   2  -2 1226.11  121.71   1-0.10170-0.35580 0.48789 0.54408-0.86695-0.75985
   2   2   2 1715.36  127.48   1-0.15606-0.40876 0.98750 0.90972 0.02207-0.07291
  -2  -2  -2 1496.96  137.57   1-0.35093-0.09822 0.90872 0.98650-0.22596-0.13097
   2  -2   2  868.78  106.80   1-0.13913 0.11592-0.86609-0.92011 0.48013 0.37408
  -2  -2  -2 1140.65  114.12   1-0.09279 0.15835-0.85334-0.77437 0.51303 0.61258
   2   2   2 1550.69  156.52   1 0.02575-0.22635 0.91364 0.83478-0.40568-0.50188
  -2  -2  -2 1460.04  150.04   1-0.20298 0.04912 0.81319 0.89205-0.54544-0.44923
   2  -2   2 1100.62  138.46   1-0.23035 0.02289 0.79600 0.74249-0.55974-0.66945
  -2   2  -2 1438.70  116.43   1-0.00587-0.26017-0.99212-0.93726 0.12510 0.23205
   2  -2   3  139.06   44.85   1 0.16214 0.41531-0.58437-0.63472 0.79511 0.65164
   2   2   3   76.22   44.71   1-0.22464-0.47778 0.94569 0.87254 0.23494 0.10197
   2  -2   3  129.55   73.34   1-0.41036-0.15712 0.63882 0.58735-0.65077-0.79393
  -2   2  -3  -30.26   66.07   1-0.18451-0.43782 0.53548 0.58691-0.82414-0.68105
   2   2   3   69.42  101.77   1-0.13691-0.39091 0.98954 0.91642 0.04525-0.08569
  -2  -2  -3   69.79   85.73   1-0.33258-0.07859 0.92128 0.99440-0.20153-0.07058
  -2  -2  -3  107.88   69.67   1-0.16449 0.08734-0.87186-0.79757 0.46129 0.59686
  -2  -2  -3   98.57  112.30   1-0.14955 0.10376 0.84345 0.91757-0.51596-0.38378
   2  -2   3   44.34   75.17   1-0.42328-0.17140 0.63789 0.58944-0.64335-0.78941
  -2   2  -3   84.65   56.07   1 0.00946-0.24398-0.99798-0.94771 0.06278 0.20570
   2  -2   4 6401.43  211.13   1 0.18414 0.43639-0.68368-0.72949 0.70616 0.52668
   2   2   4 6057.56  188.23   1-0.22394-0.47805 0.94367 0.87515 0.24355 0.07460
   2  -2   4 6511.89  214.11   1-0.48051-0.22808 0.66120 0.61445-0.57611-0.75525
  -2   2  -4 4746.75  219.89   1-0.25369-0.50621 0.57150 0.61818-0.78039-0.60132
   2   2   4 5899.26  217.99   1-0.11839-0.37368 0.99067 0.92221 0.06748-0.09941
  -2  -2  -4 5896.58  266.07   1-0.31983-0.06454 0.92929 0.99775-0.18469-0.01779
  -2  -2  -4 4851.54  197.22   1-0.22951 0.02302-0.88265-0.81303 0.41017 0.58176
  -2  -2  -4 4951.17  220.79   1-0.10468 0.14982 0.86558 0.93497-0.48969-0.32153
  -2   2  -4 5886.18  195.69   1 0.02178-0.23080-0.99968-0.95401 0.01240 0.19129
  -2  -2  -4 5680.12  193.44   1-0.00608 0.24735-0.99201-0.92266 0.12595 0.29580
   2  -2   511170.85  302.23   1 0.19813 0.44946-0.74857-0.78985 0.63274 0.41726
   2   2   512425.04  307.06   1-0.22297-0.47806 0.94087 0.87689 0.25501 0.05015
   2  -2   512608.12  319.05   1-0.53907-0.28746 0.67512 0.63309-0.50358-0.71871
  -2   2  -512277.08  335.68   1-0.31029-0.56202 0.59826 0.64018-0.73878-0.52372
   2   2   512485.13  344.02   1-0.10137-0.35776 0.99096 0.92668 0.08776-0.11516
  -2  -2  -5 9951.15  328.89   1-0.31141-0.05483 0.93427 0.99806-0.17365 0.02920
  -2  -2  -510523.95  275.81   1-0.28804-0.03482-0.88716-0.82220 0.36051 0.56812
  -2  -2  -511305.31  407.83   1-0.06761 0.18809 0.88169 0.94633-0.46695-0.26281
  -2   2  -511273.14  298.39   1 0.03213-0.21959-0.99902-0.95794-0.03015 0.18471
  -2  -2  -511847.65  364.44   1 0.02003 0.27432-0.99960-0.93485 0.01955 0.22538
   2   2   6   -6.09   52.34   1-0.22177-0.47784 0.93735 0.87800 0.26865 0.02783
   2  -2   6  -38.72   58.31   1-0.58757-0.33676 0.68251 0.64520-0.43467-0.68578
  -2   2  -6   28.69   63.27   1-0.35599-0.60692 0.61792 0.65508-0.70102-0.44999
   2   2   6  -67.09  101.07   1-0.08373-0.34137 0.99054 0.93085 0.10863-0.13025
  -2  -2  -6  -82.94   98.29   1-0.30642-0.04855 0.93710 0.99624-0.16712 0.07168
   2  -2   6  -38.16   61.73   1-0.34730-0.09966 0.91130 0.87444-0.22112-0.47478
  -2  -2  -6   15.49   68.49   1-0.34082-0.08682-0.88665-0.82656 0.31253 0.55610
   2   2   6   90.45   60.79   1-0.06139-0.31530-0.84311-0.90340 0.53421 0.29058
  -2  -2  -6  -36.37  106.97   1-0.03743 0.21947 0.89336 0.95326-0.44777-0.20766
  -2   2  -6   11.84   68.41   1-0.16630-0.41440 0.83443 0.86866-0.52542-0.27144
  -2   2  -6  -46.91   59.84   1 0.04115-0.20972-0.99687-0.96039-0.06735 0.18348
  -2  -2  -6  -19.45   47.89   1 0.03816 0.29331-0.99775-0.93759-0.05502 0.18678
   2   2   7 2807.60  118.59   1-0.22043-0.47747 0.93334 0.87862 0.28334 0.00655
  -2  -2  -7 2668.06  115.21   1-0.79589-0.53958 0.47305 0.52789 0.37783 0.65587
   2  -2   7 2530.13  113.06   1-0.62760-0.37761 0.68498 0.65240-0.37000-0.65709
   2   2   7 2772.35  143.54   1-0.06634-0.32524 0.98941 0.93432 0.12905-0.14579
   2  -2   7 1777.89  201.69   1-0.18429 0.06181 0.98279 0.95117-0.01245-0.30238
  -2  -2  -7 2758.75  125.41   1-0.38776-0.13310-0.88221-0.82669 0.26707 0.54667
  -2   2  -7 1919.50  160.29   1-0.33273-0.57958 0.72072 0.75022-0.60814-0.31819
  -2  -2  -7 2400.47  125.01   1 0.05183 0.30784-0.99239-0.93682-0.11166 0.16611
  -2   2  -7 2881.42  124.12   1 0.04920-0.20080-0.99369-0.96179-0.10074 0.18606
   2   2   8  621.98   73.93   1-0.21897-0.47698 0.92888 0.87879 0.29869-0.01405
  -2  -2  -8  571.87   64.95   1-0.80241-0.54525 0.51051 0.56077 0.30903 0.62307
   2  -2   8  513.72   64.67   1-0.66013-0.41086 0.68385 0.65544-0.31073-0.63370
   2   2   8  579.78  104.36   1-0.04916-0.30932 0.98760 0.93710 0.14908-0.16172
   2  -2   8  387.58  100.93   1-0.08108 0.16408 0.99042 0.96300 0.11176-0.21378
   2  -2   8  580.25   65.49   1-0.76337-0.51252-0.58088-0.60971-0.28255-0.60462
  -2  -2  -8  576.94   78.29   1-0.42992-0.17460-0.87469-0.82374 0.22377 0.53940
  -2   2  -8  374.61   85.54   1-0.47777-0.72336 0.57926 0.60402-0.66044-0.33451
  -2  -2  -8  687.95   81.01   1 0.06283 0.31969-0.98552-0.93454-0.15748 0.15626
  -2   2  -8  543.58   64.53   1 0.05656-0.19259-0.98972-0.96242-0.13133 0.19145
   2   2   9  103.36   51.01   1-0.21739-0.47638 0.92402 0.87857 0.31450-0.03420
  -2  -2  -9  149.81   39.34   1-0.80406-0.54605 0.53984 0.58552 0.24910 0.59915
   2  -2   9  204.39   48.96   1-0.68752-0.43906 0.68002 0.65625-0.25468-0.61364
   2  -2   9   71.41   62.61   1-0.00806 0.23584 0.98048 0.95766 0.19641-0.16509
   2   2   9  245.60   89.14   1-0.03213-0.29355 0.98512 0.93922 0.16879-0.17798
   2  -2   9  137.27   28.42   1-0.72713-0.47694-0.65792-0.68227-0.19598-0.55409
  -2  -2  -9  142.55   40.80   1-0.46787-0.21189-0.86473-0.81835 0.18256 0.53422
  -2  -2  -9  175.64   49.70   1 0.07211 0.32983-0.97787-0.93149-0.19634 0.15337
  -2   2  -9  138.12   57.79   1 0.06338-0.18491-0.98511-0.96240-0.15979 0.19896
   2   2  10 1809.12  103.10   1-0.21571-0.47568 0.91878 0.87795 0.33062-0.05405
  -2  -2 -10 1721.95   94.65   1-0.80258-0.54372 0.56336 0.60447 0.19616 0.58221
   2  -2  10 2132.95   96.23   1-0.71026-0.46259 0.67419 0.65504-0.20246-0.59742
   2  -2  10  969.44  188.64   1 0.04521 0.28786 0.96547 0.94724 0.25654-0.14091
   2   2  10 2291.03  146.15   1-0.01523-0.27791 0.98201 0.94070 0.18821-0.19452
   2  -2  10 1679.60  104.57   1-0.69038-0.44086-0.71263-0.73249-0.12457-0.51873
  -2  -2 -10 1600.08   98.30   1-0.50213-0.24550-0.85282-0.81101 0.14332 0.53101
  -2  -2 -10 1321.68   83.04   1 0.08024 0.33881-0.96975-0.92796-0.23051 0.15518
  -2   2 -10 2026.84  109.83   1 0.06979-0.17764-0.97995-0.96183-0.18661 0.20811
   2   2  11  821.66   96.29   1-0.21393-0.47488 0.91315 0.87695 0.34696-0.07367
   2  -2  11  691.79   80.98   1-0.23210 0.01271 0.96489 0.95107 0.12293-0.30868
   2  -2  11  784.82   84.62   1-0.72916-0.48231 0.66685 0.65232-0.15371-0.58467
   2  -2  11  590.16  145.84   1 0.08701 0.32841 0.94908 0.93545 0.30276-0.13066
   2   2  11  940.51  132.33   1 0.00157-0.26236 0.97825 0.94154 0.20738-0.21130
   2  -2  11  738.21   97.17   1-0.65511-0.40624-0.75275-0.76813-0.06468-0.49489
  -2  -2 -11  729.80   85.21   1-0.53316-0.27587-0.83935-0.80211 0.10590 0.52963
  -2  -2 -11  860.07  100.08   1 0.08729 0.34662-0.96158-0.92401-0.26026 0.16137
  -2   2 -11  855.89   94.88   1 0.07587-0.17071-0.97429-0.96077-0.21212 0.21857
   2   2  12  531.09   93.12   1-0.21206-0.47399 0.90715 0.87558 0.36345-0.09314
   2  -2  12  408.48   71.00   1-0.23006 0.01377 0.96016 0.95097 0.15862-0.30896
   2  -2  12  598.04   91.59   1-0.74490-0.49886 0.65836 0.64847-0.10804-0.57499
   2  -2  12  314.61  115.17   1 0.12183 0.36196 0.93228 0.92325 0.34058-0.12879
   2   2  12  650.92   93.94   1 0.01830-0.24688 0.97387 0.94176 0.22634-0.22831
   2  -2  12  416.60   78.89   1-0.62173-0.37353-0.78311-0.79401-0.01333-0.47959
  -2  -2 -12  497.72   87.94   1-0.56135-0.30340-0.82459-0.79192 0.07015 0.52990
  -2  -2 -12  509.33   90.26   1 0.09400 0.35418-0.95279-0.91979-0.28870 0.16891
  -2   2 -12  631.08   70.63   1 0.08168-0.16404-0.96817-0.95924-0.23658 0.23009
   2   2  13 1433.08   93.52   1-0.21010-0.47300 0.90078 0.87384 0.38006-0.11249
   2  -2  13 1288.38   75.61   1-0.22789 0.01497 0.95460 0.95004 0.19181-0.31174
   2  -2  13 1345.89   64.35   1-0.75800-0.51276 0.64899 0.64372-0.06509-0.56804
   2   2  13 1521.15  120.21   1 0.03497-0.23147 0.96886 0.94135 0.24510-0.24551
   2  -2  13 1048.05  100.76   1-0.59317-0.34551-0.80460-0.80952 0.02746-0.47464
  -2  -2 -13 1493.32  112.39   1-0.58703-0.32841-0.80876-0.78066 0.03591 0.53169
  -2  -2 -13 1491.04   96.31   1 0.10025 0.36128-0.94368-0.91525-0.31529 0.17829
  -2   2 -13 1618.60   89.56   1 0.08712-0.15791-0.96178-0.95710-0.25956 0.24293
   2   2  14  124.09   57.68   1-0.20804-0.47192 0.89403 0.87173 0.39675-0.13176
   2  -2  14   15.34   41.33   1-0.22559 0.01628 0.94836 0.94843 0.22296-0.31656
   2  -2  14   42.21   45.99   1-0.76887-0.52444 0.63893 0.63829-0.02455-0.56350
   2   2  14  207.76   78.05   1 0.05161-0.21609 0.96323 0.94031 0.26367-0.26290
  -2  -2 -14  115.58   53.98   1-0.60970-0.35031-0.79261-0.76807 0.00415 0.53603
   2  -2  14   75.32   39.34   1-0.56315-0.31615-0.82356-0.82391 0.06780-0.47033
  -2  -2 -14  116.56   50.17   1 0.10615 0.36803-0.93424-0.91038-0.34046 0.18909
  -2   2 -14  -37.30   55.95   1 0.09252-0.15166-0.95481-0.95469-0.28243 0.25603
   2   2  15 1225.56  130.26   1-0.20589-0.47075 0.88692 0.86924 0.41349-0.15098
   2  -2  15 1387.62   92.86   1-0.22318 0.01779 0.94147 0.94632 0.25261-0.32271
   2  -2  15 1449.94   73.53   1-0.77784-0.53422 0.62830 0.63229 0.01387-0.56107
   2   2  15 1661.42  136.98   1 0.06821-0.20075 0.95696 0.93863 0.28208-0.28045
  -2  -2 -15 1392.94   96.54   1-0.63120-0.37114-0.77513-0.75507-0.02746 0.54047
   2  -2  15  830.05  107.63   1-0.53425-0.28791-0.83883-0.83460 0.10456-0.46961
  -2  -2 -15 1505.80   95.00   1 0.11177 0.37449-0.92447-0.90517-0.36449 0.20103
  -2   2 -15 1545.99   97.11   1 0.09776-0.14557-0.94741-0.95186-0.30469 0.26974
   2   2  16  123.31   60.64   1-0.20365-0.46948 0.87942 0.86638 0.43027-0.17016
   2  -2  16   63.20   63.62   1-0.22068 0.01931 0.93408 0.94356 0.28068-0.33061
   2  -2  16  106.29   35.96   1-0.78523-0.54299 0.61711 0.62528 0.05073-0.56050
   2   2  16  132.53   71.46   1 0.08479-0.18542 0.95005 0.93633 0.30033-0.29816
  -2  -2 -16  137.19   56.83   1-0.65091-0.39019-0.75693-0.74136-0.05797 0.54601
  -2  -2 -16   93.60   48.69   1 0.11715 0.38072-0.91434-0.89961-0.38762 0.21388
  -2   2 -16  117.17   43.90   1 0.10287-0.13961-0.93959-0.94861-0.32644 0.28397
   2   2  17  108.46   59.71   1-0.20131-0.46812 0.87154 0.86313 0.44707-0.18933
   2  -2  17  123.41   44.58   1-0.21809 0.02093 0.92619 0.94030 0.30757-0.33968
   2  -2  17   91.42   41.34   1-0.79112-0.54973 0.60562 0.61837 0.08564-0.56160
   2   2  17   34.30  101.31   1 0.10137-0.17010 0.94250 0.93337 0.31843-0.31602
  -2  -2 -17  207.62   51.00   1-0.66901-0.40763-0.73808-0.72699-0.08748 0.55254
  -2  -2 -17  117.65   48.89   1 0.12234 0.38676-0.90384-0.89367-0.40999 0.22748
  -2   2 -17  223.32   61.64   1 0.10786-0.13378-0.93136-0.94494-0.34775 0.29864
   2   2  18   -0.70   55.56   1-0.19888-0.46667 0.86328 0.85950 0.46388-0.20848
   2  -2  18   27.32   59.55   1-0.21541 0.02263 0.91782 0.93656 0.33346-0.34975
   2  -2  18   38.81   41.05   1-0.79576-0.55522 0.59378 0.61110 0.11910-0.56415
   2   2  18   88.06   71.08   1 0.11794-0.15479 0.93430 0.92976 0.33640-0.33401
  -2  -2 -18   58.53   38.80   1-0.68563-0.42359-0.71862-0.71202-0.11608 0.55999
  -2  -2 -18   60.86   49.21   1 0.12737 0.39264-0.89296-0.88735-0.43173 0.24171
  -2   2 -18  -75.02   57.25   1 0.11274-0.12805-0.92270-0.94084-0.36866 0.31370
   2   2  19   62.47   57.25   1-0.19635-0.46512 0.85462 0.85547 0.48069-0.22763
   2  -2  19   66.00   45.10   1-0.21263 0.02443 0.90899 0.93236 0.35849-0.36068
   2  -2  19   16.83   39.59   1-0.79926-0.55957 0.58162 0.60352 0.15126-0.56800
   2   2  19  -19.07   96.17   1 0.13452-0.13947 0.92543 0.92549 0.35423-0.35214
  -2  -2 -19   -8.02   35.13   1-0.70090-0.43820-0.69859-0.69647-0.14387 0.56825
  -2   2 -19  126.77   47.22   1 0.11752-0.12242-0.91361-0.93632-0.38923 0.32911
   2   2  20   16.95   52.79   1-0.19373-0.46347 0.84556 0.85104 0.49748-0.24680
   2  -2  20   -2.61   63.20   1-0.20977 0.02632 0.89970 0.92771 0.38278-0.37236
   2  -2  20   96.58   36.24   1-0.80175-0.56291 0.56917 0.59565 0.18227-0.57299
   2   2  20   -1.11   78.08   1 0.15111-0.12414 0.91587 0.92053 0.37193-0.37041
  -2  -2 -20   -4.29   39.75   1-0.71491-0.45155-0.67799-0.68035-0.17092 0.57725
  -2  -2 -20  123.66   56.00   1 0.13703 0.40399-0.86995-0.87348-0.47371 0.27168
  -2   2 -20  -15.61   57.44   1 0.12223-0.11687-0.90408-0.93136-0.40949 0.34482
   2   2  21  146.04   70.70   1-0.19100-0.46173 0.83608 0.84620 0.51427-0.26598
   2  -2  21   41.73   46.61   1-0.20681 0.02830 0.88997 0.92261 0.40641-0.38468
   2  -2  21   88.40   32.36   1-0.80331-0.56532 0.55644 0.58749 0.21226-0.57901
  -2  -2 -21   85.75   41.91   1-0.72775-0.46373-0.65683-0.66368-0.19730 0.58692
  -2  -2 -21  111.32   48.65   1 0.14169 0.40950-0.85779-0.86588-0.49407 0.28729
  -2   2 -21   78.39   58.75   1 0.12685-0.11139-0.89412-0.92596-0.42948 0.36080
   2   2  22  431.80   65.02   1-0.18817-0.45988 0.82619 0.84093 0.53103-0.28518
   2  -2  22  610.95   84.69   1-0.20376 0.03037 0.87979 0.91706 0.42947-0.39759
   2  -2  22  465.19   57.13   1-0.80401-0.56686 0.54343 0.57906 0.24133-0.58595
  -2  -2 -22  568.86   68.15   1-0.73949-0.47480-0.63513-0.64645-0.22307 0.59720
  -2  -2 -22  518.49   82.05   1 0.14626 0.41492-0.84517-0.85783-0.51409 0.30325
  -2   2 -22  415.14   63.35   1 0.13140-0.10599-0.88370-0.92011-0.44922 0.37704
   2   2  23  -21.21   51.45   1-0.18524-0.45792 0.81586 0.83524 0.54776-0.30441
   2  -2  23   19.99   49.52   1-0.20060 0.03255 0.86915 0.91105 0.45202-0.41100
   2  -2  23  -21.74   48.50   1-0.80390-0.56760 0.53015 0.57036 0.26957-0.59371
  -2  -2 -23  -16.24   47.79   1-0.75016-0.48482-0.61286-0.62867-0.24828 0.60804
  -2  -2 -23   30.88   58.61   1 0.15074 0.42024-0.83206-0.84929-0.53380 0.31952
  -2   2 -23   62.88   54.19   1 0.13589-0.10066-0.87282-0.91379-0.46873 0.39350
  -2   3  23   48.27   54.00   1-0.14489-0.54862 0.66878 0.83394 0.72920-0.05956
  -2  -3  23  -25.64   57.88   1-0.17136 0.18280 0.76621 0.96549 0.61931-0.18546
  -2  -3  23   42.67   35.42   1-0.80372-0.44631 0.52605 0.72366 0.27801-0.52641
   2  -3 -23   46.31   40.21   1-0.75424-0.35631-0.60359-0.76575-0.25843 0.53541
   2  -3 -23   11.44   48.98   1 0.19776 0.59944-0.63495-0.79923-0.74681 0.04345
   2   3 -23   70.05   45.04   1 0.17003-0.18698-0.76623-0.96496-0.61965 0.18402
  -2   3  22  -94.21   69.66   1-0.14646-0.54925 0.67461 0.83514 0.72349-0.02931
  -2  -3  22  -76.36   59.97   1-0.17391 0.18123 0.77539 0.97004 0.60705-0.16175
  -2  -3  22  -18.20   45.21   1-0.80406-0.44581 0.53833 0.73136 0.25232-0.51609
   2  -3 -22   63.10   46.00   1-0.74585-0.34859-0.62217-0.77985-0.23787 0.51991
   2  -3 -22   38.42   38.97   1 0.19650 0.59736-0.64218-0.80186-0.74093 0.01336
   2   3 -22   59.43   50.76   1 0.16778-0.19008-0.77477-0.96894-0.60956 0.15814
  -2   3  21   36.34   42.59   1-0.14777-0.54963 0.67951 0.83540 0.71862 0.00176
  -2  -3  21  -51.02   62.95   1-0.17630 0.17982 0.78399 0.97401 0.59520-0.13765
  -2  -3  21   -9.98   30.87   1-0.80374-0.44464 0.55036 0.73881 0.22602-0.50639
   2  -3 -21  -29.34   30.15   1-0.73684-0.34023-0.64026-0.79345-0.21709 0.50465
   2  -3 -21   64.63   58.66   1 0.19546 0.59548-0.64810-0.80317-0.73604-0.01770
   2   3 -21   55.64   55.53   1 0.16564-0.19307-0.78269-0.97229-0.59996 0.13177
  -2   3  20  -96.54   57.21   1-0.14881-0.54974 0.68339 0.83465 0.71471 0.03381
  -2  -3  20    1.82   50.99   1-0.17853 0.17856 0.79201 0.97740 0.58380-0.11308
  -2  -3  20    9.36   38.93   1-0.80273-0.44278 0.56214 0.74601 0.19902-0.49739
   2  -3 -20  -16.43   38.81   1-0.72717-0.33123-0.65785-0.80656-0.19606 0.48963
   2  -3 -20  -57.50   39.50   1 0.19466 0.59385-0.65256-0.80302-0.73230-0.04994
   2   3 -20   33.83   47.21   1 0.16361-0.19594-0.78995-0.97499-0.59092 0.10483
  -2   3  19  247.32   65.99   1-0.14956-0.54954 0.68616 0.83277 0.71190 0.06696
  -2  -3  19  201.00   48.54   1-0.18061 0.17746 0.79942 0.98018 0.57296-0.08796
  -2  -3  19  292.78   51.62   1-0.80097-0.44017 0.57368 0.75297 0.17125-0.48915
   2  -3 -19  276.11   51.95   1-0.71684-0.32156-0.67497-0.81919-0.17476 0.47487
   2  -3 -19  187.63   52.32   1 0.19415 0.59251-0.65536-0.80121-0.72993-0.08353
   2   3 -19  256.30   54.33   1 0.16173-0.19867-0.79654-0.97701-0.58254 0.07724
  -2   3  18  167.17   60.20   1-0.14996-0.54901 0.68766 0.82963 0.71037 0.10138
  -2  -3  18  177.51   59.43   1-0.18251 0.17654 0.80619 0.98232 0.56278-0.06218
  -2  -3  18  180.93   46.77   1-0.79841-0.43677 0.58496 0.75968 0.14262-0.48177
   2  -3 -18  101.81   35.70   1-0.70582-0.31120-0.69162-0.83136-0.15318 0.46041
   2  -3 -18  126.31   51.89   1 0.19399 0.59151-0.65624-0.79749-0.72918-0.11875
   2   3 -18  188.66   58.87   1 0.16002-0.20123-0.80241-0.97832-0.57491 0.04890
  -2   3  17  230.54   63.18   1-0.14998-0.54809 0.68773 0.82507 0.71030 0.13726
  -2  -3  17  161.92   65.42   1-0.18423 0.17580 0.81228 0.98378 0.55340-0.03560
  -2  -3  17  252.32   43.43   1-0.79499-0.43250 0.59599 0.76613 0.11302-0.47537
   2  -3 -17  147.24   38.46   1-0.69409-0.30013-0.70781-0.84306-0.13128 0.44626
   2  -3 -17  184.61   45.60   1 0.19424 0.59093-0.65486-0.79150-0.73035-0.15589
   2   3 -17  398.37   56.15   1 0.15850-0.20360-0.80751-0.97885-0.56815 0.01969
  -2   3  16  -52.76   58.67   1-0.14955-0.54673 0.68614 0.81884 0.71192 0.17484
  -2  -3  16   52.78   42.08   1-0.18574 0.17527 0.81762 0.98448 0.54497-0.00807
  -2  -3  16   26.42   30.36   1-0.79061-0.42727 0.60675 0.77232 0.08232-0.47006
   2  -3 -16   91.04   50.26   1-0.68162-0.28832-0.72353-0.85430-0.10903 0.43246
   2  -3 -16   55.64   45.53   1 0.19499 0.59085-0.65073-0.78277-0.73384-0.19535
   2   3 -16   42.02   49.75   1 0.15721-0.20574-0.81177-0.97854-0.56241-0.01054
  -2   3  15  -42.18   59.49   1-0.14860-0.54484 0.68259 0.81066 0.71552 0.21439
  -2  -3  15   16.79   57.21   1-0.18701 0.17497 0.82212 0.98435 0.53771 0.02063
  -2  -3  15   23.12   32.19   1-0.78516-0.42097 0.61723 0.77821 0.05038-0.46599
   2  -3 -15   51.27   51.74   1-0.66836-0.27573-0.73879-0.86508-0.08640 0.41904
   2  -3 -15  -20.65   41.54   1 0.19633 0.59136-0.64317-0.77060-0.74011-0.23759
   2   3 -15   69.42   55.27   1 0.15618-0.20761-0.81510-0.97730-0.55786-0.04197
  -2   3  14  404.10   65.29   1-0.14702-0.54233 0.67670 0.80013 0.72142 0.25625
  -2  -3  14  404.57   71.68   1-0.18802 0.17494 0.82566 0.98326 0.53190 0.05078
  -2  -3  14  459.11   56.29   1-0.77835-0.41261 0.62761 0.78410 0.01622-0.46359
   2  -3 -14  427.91   60.02   1-0.65428-0.26231-0.75358-0.87539-0.06335 0.40604
   2  -3 -14  442.12   57.60   1 0.19839 0.59258-0.63124-0.75406-0.74978-0.28322
   2   3 -14  438.80   49.91   1 0.15547-0.20917-0.81736-0.97501-0.55473-0.07481
  -2   3  13 4336.80  308.41   1-0.14467-0.53904 0.66794 0.78673 0.73001 0.30079
  -2  -3  13 4713.36  317.62   1-0.18871 0.17523 0.82807 0.98104 0.52790 0.08274
  -2  -3  13 3430.22  223.57   1-0.77029-0.40375 0.63741 0.78926-0.01881-0.46264
   2  -3 -13 3852.38  262.31   1-0.63932-0.24800-0.76790-0.88523-0.03983 0.39351
   2  -3 -13 4277.02  294.86   1 0.20131 0.59467-0.61354-0.73176-0.76356-0.33297
   2   3 -13 4613.91  306.13   1 0.15515-0.21034-0.81841-0.97149-0.55328-0.10933
  -2   3  12 2606.10  141.73   1-0.14137-0.53481 0.65560 0.76976 0.74174 0.34848
  -2  -3  12 2898.33  125.61   1-0.18900 0.17592 0.82908 0.97742 0.52621 0.11701
  -2  -3  12 3200.62  102.67   1-0.76064-0.39329 0.64677 0.79400-0.05571-0.46355
   2  -3 -12 3021.24  146.00   1-0.62340-0.23275-0.78174-0.89458-0.01579 0.38150
   2   3 -12 1960.28  175.52   1-0.53592-0.89677 0.50776 0.35575-0.67450-0.26311
   2  -3 -12 2513.36  136.12   1 0.20526 0.59779-0.58802-0.70163-0.78236-0.38774
   2   3 -12 3021.13  123.32   1 0.15527-0.21107-0.81801-0.96652-0.55384-0.14586
  -2   3  12 2258.66  160.73   1-0.00757-0.40038-0.99122-0.87796 0.13200-0.26242
  -2   3  11  247.08   63.66   1-0.13688-0.52938 0.63873 0.74825 0.75715 0.39984
  -2  -3  11  211.90   59.23   1-0.18878 0.17712 0.82831 0.97202 0.52750 0.15426
  -2  -3  11  184.02   45.97   1-0.74912-0.38096 0.65561 0.79821-0.09476-0.46660
   2  -3 -11  256.41   62.66   1-0.60644-0.21646-0.79507-0.90343 0.00882 0.37007
   2   3 -11   99.77   78.32   1-0.50822-0.87033 0.54308 0.39582-0.66839-0.29297
   2  -3 -11  170.20   45.90   1 0.21041 0.60211-0.55149-0.66049-0.80720-0.44855
   2   3 -11  244.09   64.02   1 0.15595-0.21124-0.81585-0.95979-0.55683-0.18482
  -2   3  11  175.54   54.66   1-0.00251-0.39446-0.99376-0.88510 0.11148-0.24696
  -2   3  10  444.15   76.31   1-0.13084-0.52241 0.61597 0.72085 0.77682 0.45546
  -2  -3  10  467.63   83.33   1-0.18788 0.17899 0.82515 0.96423 0.53274 0.19546
  -2  -3  10  561.90   86.96   1-0.73539-0.36642 0.66379 0.80176-0.13628-0.47212
   2  -3 -10  560.47   92.22   1-0.58864-0.19925-0.80768-0.91193 0.03370 0.35871
   2   3 -10  295.35   98.77   1-0.47626-0.83963 0.58099 0.43846-0.66001-0.32056
   2  -3 -10  499.00   88.72   1 0.21687 0.60774-0.49891-0.60331-0.83907-0.51639
   2   3 -10  534.13   92.39   1 0.15729-0.21074-0.81149-0.95087-0.56278-0.22676
  -2   3  10  306.46   75.45   1 0.00262-0.38846-0.99588-0.89181 0.09062-0.23185
  -2   3   9 1427.88  106.51   1-0.12280-0.51343 0.58546 0.68570 0.80134 0.51594
  -2  -3   9 1504.94  106.23   1-0.18602 0.18183 0.81862 0.95307 0.54336 0.24205
   2  -3  -9 1314.80  126.70   1-0.22602 0.16480 0.94956 0.84878 0.21733 0.50238
  -2  -3   9 1001.98  103.64   1-0.71899-0.34921 0.67112 0.80447-0.18064-0.48048
   2  -3  -9 1521.05   98.55   1-0.56925-0.18052-0.81998-0.91965 0.05979 0.34877
   2   3  -9 1348.27  155.06   1-0.44002-0.80465 0.62065 0.48287-0.64896-0.34549
   2  -3  -9 1251.62  104.55   1 0.22453 0.61457-0.42199-0.52178-0.87835-0.59163
   2   3  -9 1504.57   97.87   1 0.15945-0.20942-0.80431-0.93913-0.57240-0.27234
  -2   3   9 1200.88  131.89   1 0.00789-0.38234-0.99757-0.89810 0.06918-0.21732
  -2   3   8 1896.45  121.89   1-0.11207-0.50177 0.54451 0.64011 0.83123 0.58178
  -2  -3   8 2403.77  132.11   1-0.18274 0.18609 0.80700 0.93681 0.56156 0.29621
   2  -3  -8 1888.86  129.32   1-0.22237 0.16755 0.93911 0.84308 0.26194 0.51101
  -2  -3   8 1490.66   88.13   1-0.69935-0.32876 0.67734 0.80606-0.22826-0.49211
   2  -3  -8 2407.04  134.74   1-0.54846-0.16039-0.83166-0.92676 0.08672 0.33967
   2   3  -8 1746.36  165.84   1-0.39969-0.76558 0.66111 0.52807-0.63495-0.36745
   2   3  -8 2128.24  125.64   1 0.16264-0.20709-0.79338-0.92363-0.58658-0.32250
  -2  -3   8 2278.17  149.15   1 0.03127 0.40092-0.99915-0.86876-0.02660-0.29069
  -2   3   8 1243.68  137.52   1 0.01339-0.37598-0.99881-0.90393 0.04674-0.20378
  -2   3   7  762.51   89.39   1-0.09775-0.48651 0.48933 0.58030 0.86659 0.65310
  -2  -3   7  877.28  100.76   1-0.17715 0.19265 0.78706 0.91225 0.59087 0.36148
   2  -3  -7  731.94   94.77   1-0.21758 0.17136 0.92463 0.83323 0.31258 0.52569
  -2  -3   7  826.74   91.28   1-0.67574-0.30434 0.68204 0.80614-0.27960-0.50745
   2  -3  -7  876.25   97.82   1-0.52609-0.13868-0.84266-0.93320 0.11460 0.33151
   2   3  -7  769.16  120.53   1-0.35567-0.72282 0.70130 0.57299-0.61779-0.38626
   2   3  -7  853.27   95.51   1 0.16710-0.20348-0.77731-0.90299-0.60651-0.37840
  -2  -3   7  768.31  104.85   1 0.03537 0.40588-0.99842-0.87263-0.04350-0.27161
  -2   3   7  581.76   99.98   1 0.01934-0.36917-0.99956-0.90927 0.02240-0.19215
  -2   3   6  412.77   60.40   1-0.07936-0.46714 0.41779 0.50327 0.90506 0.72697
  -2  -3   6  455.01   66.56   1-0.16681 0.20409 0.74967 0.87062 0.64043 0.44761
   2  -3  -6  438.73   66.01   1-0.21120 0.17676 0.90436 0.81759 0.37084 0.54799
  -2  -3   6  478.62   58.33   1-0.64721-0.27500 0.68469 0.80415-0.33512-0.52697
   2   3  -6  415.24   67.01   1-0.31553-0.68802 0.60060 0.48105-0.73464-0.54332
   2  -3  -6  378.97   59.37   1-0.50194-0.11518-0.85290-0.93886 0.14355 0.32444
   2   3  -6  456.51   91.57   1-0.30857-0.67698 0.74012 0.61655-0.59748-0.40193
   2   3  -6  483.11   61.78   1 0.17316-0.19827-0.75390-0.87502-0.63375-0.44161
  -2  -3   6  500.77   75.90   1 0.03935 0.41071-0.99742-0.87622-0.05993-0.25207
  -2   3   6  367.77   79.10   1 0.02630-0.36136-0.99963-0.91394-0.00614-0.18472
  -2   3   5 1128.99  113.03   1-0.05365-0.44053 0.31659 0.39749 0.94704 0.80493
  -2  -3   5 1448.93  133.33   1-0.14845 0.22339 0.68204 0.79835 0.71608 0.55922
   2  -3  -5 1129.83  123.79   1-0.20242 0.18457 0.87529 0.79315 0.43918 0.58037
  -2  -3   5 1427.33  118.08   1-0.61232-0.23920 0.68448 0.79928-0.39564-0.55128
   2   3  -5 1311.86  135.17   1-0.26266-0.63594 0.57591 0.46112-0.77416-0.61882
   2   3  -5  830.91  159.64   1 0.04839-0.32173 0.96436 0.84834 0.26009 0.42046
   2  -3  -5  709.39  140.62   1-0.06573 0.32212 0.98936 0.90796 0.12977 0.26803
   2  -3  -5 1549.84  125.21   1-0.47575-0.08965-0.86225-0.94364 0.17372 0.31858
   2   3  -5  660.24   91.83   1-0.25707-0.62713 0.77806 0.65968-0.57317-0.41415
   2   3  -5 1497.45  132.79   1 0.18127-0.19114-0.71935-0.83581-0.67057-0.51466
  -2  -3   5 1435.45  145.79   1 0.04317 0.41539-0.99619-0.87958-0.07573-0.23190
  -2   3   5 1440.17  164.10   1 0.03620-0.35060-0.99824-0.91714-0.04693-0.18954
  -2   3   4 1695.52  155.28   1-0.01956-0.40553 0.18039 0.25670 0.98339 0.87729
  -2  -3   4 2013.35  117.32   1-0.10788 0.26490 0.52839 0.64006 0.84211 0.72121
   2  -3  -4 1862.84  115.23   1-0.18993 0.19607 0.83236 0.75485 0.52066 0.62589
  -2  -3   4 1797.27  116.04   1-0.57001-0.19608 0.68033 0.79041-0.46068-0.58034
   2   3  -4 1693.15  170.01   1-0.19783-0.57191 0.54269 0.43265-0.81629-0.69694
   2   3  -4 1051.92  176.17   1-0.00271-0.37410 0.97927 0.86785 0.20251 0.32691
   2  -3  -4 1449.39  190.57   1-0.05558 0.33101 0.98835 0.91155 0.14161 0.24392
   2  -3  -4 1880.14  116.72   1-0.44720-0.06177-0.87055-0.94737 0.20528 0.31411
  -2   3   4 1762.98  176.62   1-0.09590-0.48167-0.85428-0.77848 0.51088 0.40244
   2   3  -4 1802.37  171.52   1-0.20624-0.57750 0.81120 0.69756-0.54717-0.42413
   2   3  -4 1935.38  105.11   1 0.19180-0.18144-0.66802-0.77987-0.71899-0.59905
  -2   3   4 1513.11  176.61   1 0.06072-0.32523-0.98701-0.91051-0.14868-0.25532
  -2  -3   4 2162.53  135.07   1 0.04676 0.41984-0.99478-0.88277-0.09062-0.21081
  -2   3   3 1658.24  118.90   1 0.02410-0.36096 0.00286 0.07458 0.99970 0.92959
   2  -3  -3 1697.00  113.45   1-0.17163 0.21340 0.76716 0.69428 0.61806 0.68733
  -2  -3   3 1715.70  114.54   1-0.51851-0.14376 0.67079 0.77615-0.53025-0.61392
   2   3  -3 1745.98  184.40   1-0.02929-0.40194 0.98465 0.87782 0.17206 0.26050
   2  -3  -3 1429.72  175.77   1-0.04637 0.33897 0.98724 0.91503 0.15232 0.21867
  -2  -3   3 1447.88  155.14   1-0.52593-0.15317 0.70431 0.81066-0.47679-0.56511
   2  -3  -3 2184.79   99.90   1-0.41594-0.03117-0.87758-0.94983 0.23840 0.31120
  -2   3   3 1473.08   95.60   1-0.05091-0.43599-0.83942-0.76828 0.54108 0.46866
   2  -3  -3 1949.63  214.99   1 0.03262 0.41821 0.91551 0.84465-0.40095-0.33414
   2   3  -3 1752.93  148.35   1-0.15478-0.52724 0.84067 0.73177-0.51894-0.43187
  -2  -3   3 1304.88  147.79   1-0.52433-0.15214 0.52284 0.63220-0.67208-0.75971
   2   3  -3 1950.07  118.74   1 0.20514-0.16893-0.58879-0.69604-0.78181-0.69784
  -2   3   3 1679.18  138.12   1 0.15558-0.22954-0.81703-0.74523-0.55519-0.62604
  -2  -3   3 1573.68  115.19   1 0.05002 0.42395-0.99330-0.88588-0.10411-0.18833
  -2   3   2  755.80   88.39   1 0.07589-0.30831-0.21223-0.14513 0.97426 0.94014
   2  -3  -2  791.34   79.58   1-0.14519 0.23888 0.66990 0.60212 0.72810 0.76182
  -2  -3   2  753.43   81.37   1-0.45618-0.08062 0.65408 0.75472-0.60338-0.65107
   2  -3  -2  630.37  109.27   1-0.03838 0.34570 0.98611 0.91849 0.16158 0.19196
   2   3  -2  622.58   99.92   1-0.04331-0.41722 0.98682 0.88459 0.15586 0.20834
  -2  -3   2  908.22  102.48   1-0.47390-0.09989 0.78553 0.88727-0.39793-0.45028
   2  -3  -2  974.10   80.33   1-0.38152 0.00259-0.88303-0.95071 0.27328 0.31004
   2  -3  -2  921.63  146.59   1-0.00933 0.37505 0.90307 0.83695-0.42938-0.39855
   2   3  -2  828.00  114.09   1-0.10346-0.47711 0.86615 0.76198-0.48895-0.43787
  -2  -3   2  724.09  111.65   1-0.46271-0.08927 0.59621 0.70082-0.65606-0.70772
   2   3  -2 1027.19   75.96   1 0.22086-0.15405-0.46135-0.56399-0.85928-0.81128
  -2  -3   2  885.02   95.36   1 0.05270 0.42749-0.99193-0.88910-0.11526-0.16350
  -2   3   2  871.49  118.79   1 0.02421-0.36002-0.99970-0.93238 0.00243-0.03225
  -2   3   1  548.36   75.08   1 0.12931-0.25398-0.44012-0.37759 0.88857 0.89045
   2  -3  -1  646.74   76.48   1-0.10597 0.27717 0.52104 0.45789 0.84692 0.84469
  -2  -3   1  600.21   85.56   1-0.38176-0.00539 0.62818 0.72409-0.67796-0.68967
   2  -3  -1  466.04   79.70   1-0.11529 0.26776 0.49602 0.43062-0.86061-0.86189
   2   3  -1  537.94  107.98   1-0.04985-0.42502 0.98768 0.89005 0.14828 0.16480
   2  -3  -1  568.26  114.26   1-0.03201 0.35080 0.98510 0.92208 0.16892 0.16335
  -2  -3   1  604.09   87.42   1-0.43182-0.05657 0.83654 0.93367-0.33723-0.35361
   2  -3  -1  710.23   73.08   1-0.34341 0.04003-0.88651-0.94962 0.31009 0.31082
   2  -3  -1  742.11  126.64   1-0.06110 0.32208 0.88431 0.82293-0.46287-0.46802
   2   3  -1  699.90  117.24   1-0.05292-0.42778 0.88753 0.78810-0.45770-0.44259
  -2  -3   1  621.32  101.64   1-0.40298-0.02828 0.65795 0.75782-0.63615-0.65184
  -2  -3   1  527.45   77.91   1 0.05431 0.42996-0.99104-0.89281-0.12195-0.13422
  -2   3   1  566.09   85.00   1 0.03328-0.35009-0.99883-0.93611-0.03487-0.03359
  -2   3   0 1465.04  103.81   1 0.17456-0.20781-0.64011-0.58208 0.74818 0.78612
   2  -3   0 1735.20  108.68   1-0.05503 0.32733 0.32202 0.26406 0.94512 0.90726
  -2  -3   0 1434.12   93.75   1-0.29400 0.08323 0.59082 0.68183-0.75132-0.72675
   2  -3   0 2114.94  139.07   1-0.19205 0.19021 0.53957 0.47893-0.81973-0.85699
   2  -3   0 1658.55  199.74   1-0.02788 0.35368 0.98440 0.92598 0.17368 0.13214
   2   3   0 1382.25  106.33   1-0.05151-0.42793 0.98789 0.89485 0.14635 0.12691
  -2  -3   0 1539.84  158.50   1-0.39873-0.02223 0.86968 0.96221-0.29095-0.27137
   2  -3   0 1544.07  130.20   1-0.29698 0.08601-0.88739-0.94452 0.35260 0.31697
   2   3   0 2157.84  148.32   1-0.00368-0.37973 0.90489 0.81021-0.42562-0.44649
   2  -3   0 1775.63  193.43   1-0.12443 0.25755 0.85620 0.79956-0.50142-0.54255
  -2  -3   0 1436.36  112.06   1-0.34681 0.02915 0.70892 0.80406-0.61412-0.59382
  -2  -3   0 1431.43  162.53   1 0.05340 0.42991-0.99155-0.89791-0.11818-0.09448
  -2   3   0 1622.73  117.90   1 0.03988-0.34263-0.99727-0.93914-0.06212-0.02487
   2  -3   1 1780.82  113.35   1 0.00347 0.38493 0.08716 0.03379 0.99618 0.92232
   2  -3   1 1774.05  143.68   1-0.26552 0.11594 0.57731 0.52141-0.77214-0.84538
  -2  -3  -1 1702.94  133.25   1-0.19648 0.18154 0.54196 0.62821-0.81710-0.75656
   2  -3   1 1502.49  193.58   1-0.02694 0.35336 0.98424 0.93041 0.17477 0.09727
   2   3   1 1743.49  151.22   1-0.04978-0.42746 0.98767 0.89923 0.14836 0.09296
  -2  -3  -1 1952.94  162.87   1-0.37312 0.00461 0.89179 0.97971-0.25589-0.20035
   2  -3   1 1716.64  135.39   1-0.24903 0.13327-0.88472-0.93718 0.39400 0.32235
  -2  -3  -1 2261.34  110.36   1-0.08635 0.29065-0.85134-0.76148 0.51744 0.57936
   2   3   1 2108.15  175.47   1 0.04390-0.33335 0.91844 0.82849-0.39311-0.44996
   2  -3   1 1373.03  173.85   1-0.20095 0.17983 0.81442 0.76252-0.54436-0.62146
  -2  -3  -1 1546.38  145.01   1-0.29524 0.08197 0.75038 0.84077-0.59140-0.53513
  -2  -3  -1 1551.13  204.82   1 0.04309 0.42046-0.99622-0.90717-0.07540-0.01573
  -2   3  -1 1587.40  114.52   1 0.04556-0.33609-0.99528-0.94174-0.08563-0.01240
   2   3   2  -15.58   39.31   1 0.18268-0.19559-0.67701-0.76162 0.71293 0.61779
   2  -3   2   13.87   29.74   1 0.05833 0.43891-0.13871-0.18756 0.98861 0.87873
   2   3   2   21.05   36.78   1-0.11981-0.49820 0.57407 0.49022 0.80999 0.71517
   2  -3   2   14.46   45.76   1-0.33413 0.04655 0.60874 0.55760-0.71957-0.82879
  -2  -3  -2   13.77   55.04   1-0.09219 0.28662 0.48213 0.56362-0.87123-0.77470
   2  -3   2  -27.42   80.11   1-0.03080 0.34824 0.98490 0.93567 0.17032 0.05686
   2   3   2   -0.26   78.40   1-0.04559-0.42453 0.98713 0.90329 0.15322 0.06186
  -2  -3  -2   95.86   76.48   1-0.35400 0.02501 0.90649 0.98999-0.23009-0.13888
   2  -3   2   -2.97   51.69   1-0.19551 0.18610-0.87774-0.92554 0.43741 0.32975
  -2  -3  -2  -89.58   63.45   1-0.14006 0.23763-0.86631-0.78112 0.47945 0.57738
   2  -3   2    7.44   70.05   1-0.29414 0.08532 0.75121 0.70451-0.59089-0.70454
  -2   3  -2   10.96   39.53   1 0.05080-0.33000-0.99292-0.94397-0.10735 0.00184
   2  -3   3   -9.76   39.76   1 0.10269 0.48236-0.32568-0.36996 0.93988 0.79400
   2   3   3   22.20   36.37   1-0.16112-0.54045 0.72887 0.64966 0.66541 0.53464
   2  -3   3   19.71   45.97   1-0.39710-0.01729 0.63399 0.58763-0.66360-0.80894
   2   3   3    2.45   77.21   1-0.03955-0.41975 0.98628 0.90704 0.16022 0.03289
   2  -3   3   43.40   69.96   1-0.04248 0.33531 0.98671 0.94207 0.15683 0.00741
  -2  -3  -3   76.25   78.87   1-0.33928 0.04103 0.91684 0.99568-0.21042-0.08326
  -2  -3  -3   99.19   62.27   1-0.19095 0.18743-0.87696-0.79644 0.44098 0.57493
   2  -3   3   -2.11   49.47   1-0.13600 0.24492-0.86531-0.90844 0.48242 0.33873
   2  -3   3    8.69   64.12   1-0.39859-0.02038 0.66217 0.62021-0.63454-0.78416
  -2   3  -3   14.87   42.80   1 0.05578-0.32416-0.99019-0.94584-0.12806 0.01711
   2  -3   4 1620.91  147.96   1 0.13548 0.51420-0.46697-0.50684 0.87383 0.69188
   2   3   4 1577.31  138.28   1-0.17739-0.55796 0.78793 0.71369 0.58964 0.42346
   2  -3   4 1347.93  136.64   1-0.45348-0.07448 0.65324 0.61161-0.60631-0.78764
   2   3   4 1662.38  154.87   1-0.03208-0.41354 0.98511 0.91046 0.16885 0.00556
   2  -3   4  788.31  142.54   1-0.06852 0.30800 0.98959 0.94956 0.12649-0.05888
  -2  -3  -4 1600.32  132.78   1-0.23885 0.14022-0.88371-0.80785 0.40248 0.57244
   2  -3   4 1042.59  129.15   1-0.07050 0.30973-0.84621-0.88467 0.52815 0.34845
   2  -3   4 1221.16  159.05   1-0.51249-0.13553 0.53781 0.50058-0.66941-0.85500
  -2  -3  -4 1473.45  221.06   1 0.11515 0.49507-0.91820-0.84274-0.37900-0.21140
  -2   3  -4 1443.81  120.75   1 0.06059-0.31849-0.98710-0.94735-0.14814 0.03300
   2  -3   5   23.23   38.26   1 0.15874 0.53654-0.56920-0.60453 0.80672 0.58877
   2   3   5   -9.48   38.85   1-0.18618-0.56773 0.81919 0.74958 0.54244 0.34029
   2  -3   5  119.74   58.78   1-0.50355-0.12536 0.66725 0.63034-0.54881-0.76612
   2   3   5   -5.05   89.42   1-0.02347-0.40619 0.98361 0.91355 0.17876-0.02048
   2  -3   5  -26.08   61.36   1-0.13030 0.24470 0.99004 0.95482 0.05320-0.16860
  -2  -3  -5  -11.94   55.37   1-0.28373 0.09603-0.88700-0.81581 0.36429 0.57027
  -2  -3  -5    7.57   35.18   1 0.10778 0.48854-0.93148-0.86059-0.34743-0.14386
  -2   3  -5   40.56   46.16   1 0.06530-0.31293-0.98365-0.94849-0.16779 0.04932
   2  -3   611402.78  433.19   1 0.17505 0.55194-0.64231-0.67310 0.74618 0.49223
   2   3   612243.61  402.84   1-0.19106-0.57358 0.83630 0.77132 0.51389 0.27577
   2  -3   613629.03  236.48   1-0.54762-0.17025 0.67672 0.64453-0.49208-0.74537
   2   3   613864.60  278.00   1-0.01395-0.39792 0.98174 0.91628 0.18968-0.04552
  -2  -3  -613161.92  212.99   1-0.32651 0.05405-0.88724-0.82135 0.32585 0.56784
  -2   3  -612576.54  236.62   1 0.06991-0.30745-0.97984-0.94927-0.18713 0.06596
   2  -3   7 2145.32  141.76   1 0.18654 0.56251-0.69469-0.72094 0.69468 0.40473
   2   3   7 2319.26  116.92   1-0.19381-0.57731 0.84587 0.78551 0.49692 0.22285
   2  -3   7 2611.98  124.35   1-0.58616-0.20960 0.68236 0.65488-0.43679-0.72607
   2   3   7 2701.86  154.73   1-0.00366-0.38890 0.97949 0.91863 0.20142-0.06974
  -2  -3  -7 2311.11  112.90   1-0.36541 0.01581-0.88482-0.82350 0.28906 0.56708
  -2  -3  -7 1950.03  143.26   1 0.10919 0.49164-0.92906-0.86730-0.35343-0.07791
  -2   3  -7 2292.52  118.93   1 0.07447-0.30204-0.97566-0.94968-0.20623 0.08283
   2  -3   8  637.92   85.44   1 0.19471 0.56976-0.73252-0.75423 0.65230 0.32634
   2  -3   8  434.92   58.77   1-0.61973-0.24398 0.68480 0.66205-0.38336-0.70863
   2   3   8  665.90  110.65   1 0.00724-0.37924 0.97684 0.92057 0.21382-0.09330
  -2  -3  -8  765.59   95.01   1-0.40164-0.01975-0.88012-0.82338 0.25309 0.56714
  -2   3  -8  452.33  122.02   1 0.00952-0.36287 0.90897 0.92769-0.41674-0.08779
  -2  -3  -8  471.80   72.06   1 0.11181 0.49512-0.92439-0.86719-0.36469-0.05320
  -2   3  -8  652.46   84.91   1 0.07896-0.29669-0.97111-0.94973-0.22515 0.09988
   2   3   9    4.96   41.80   1-0.19588-0.58134 0.85300 0.80191 0.48374 0.13774
  -2  -3  -9  -28.71   39.29   1-0.78981-0.40525 0.44981 0.50095 0.41697 0.76473
   2  -3   9  -82.56   47.55   1-0.64848-0.27344 0.68463 0.66611-0.33278-0.69391
   2   3   9   52.72   83.07   1 0.01868-0.36906 0.97376 0.92209 0.22677-0.11631
  -2  -3  -9  -22.90   57.25   1-0.43537-0.05282-0.87345-0.82128 0.21799 0.56807
  -2   3  -9    1.60   64.00   1-0.04838-0.41958 0.88927 0.90325-0.45480-0.08987
  -2  -3  -9  -31.53   37.68   1 0.11491 0.49906-0.91865-0.86602-0.37796-0.03050
  -2   3  -9  -13.99   46.99   1 0.08341-0.29138-0.96620-0.94941-0.24391 0.11709
   2   3  10  254.92   58.01   1-0.19588-0.58232 0.85302 0.80656 0.48371 0.10175
   2  -3  10  301.10   63.54   1-0.23197 0.14026 0.96460 0.95174 0.12541-0.27296
   2  -3  10  241.43   59.43   1-0.67377-0.29954 0.68233 0.66843-0.28365-0.68078
   2   3  10  195.48   96.26   1 0.03058-0.35842 0.97024 0.92317 0.24017-0.13887
  -2  -3 -10  273.91   55.52   1-0.46678-0.08358-0.86506-0.81745 0.18378 0.56989
  -2   3 -10  106.49   68.28   1-0.11050-0.48051 0.86287 0.87212-0.49317-0.09226
  -2  -3 -10  246.87   54.83   1 0.11827 0.50327-0.91214-0.86408-0.39243-0.00899
  -2   3 -10  266.89   54.93   1 0.08772-0.28637-0.96104-0.94860-0.26209 0.13471
   2   3  11  142.53   41.92   1-0.19544-0.58285 0.85149 0.80966 0.48657 0.06865
   2  -3  11  208.04   61.29   1-0.22990 0.14135 0.95976 0.95153 0.16121-0.27312
   2  -3  11  142.25   55.51   1-0.69567-0.32226 0.67825 0.66898-0.23665-0.66977
   2   3  11  260.85  103.33   1 0.04288-0.34738 0.96626 0.92378 0.25394-0.16106
   2  -3  11  124.27   33.25   1-0.75696-0.38152-0.59712-0.60685-0.26541-0.69724
  -2  -3 -11   19.24   57.56   1-0.49604-0.11218-0.85516-0.81212 0.15045 0.57259
  -2   3 -11   84.43   67.01   1-0.17447-0.54327 0.82987 0.83437-0.52996-0.09307
  -2  -3 -11  143.52   46.68   1 0.12180 0.50765-0.90498-0.86148-0.40764 0.01176
  -2   3 -11  164.89   46.51   1 0.09209-0.28115-0.95539-0.94751-0.28059 0.15218
   2   3  12  -14.59   51.60   1-0.19465-0.58304 0.84876 0.81156 0.49164 0.03776
   2  -3  12    2.00   49.64   1-0.22771 0.14257 0.95413 0.95053 0.19433-0.27597
   2  -3  12  -18.53   44.04   1-0.71462-0.34202 0.67272 0.66808-0.19169-0.66081
   2   3  12   -6.91   99.18   1 0.05553-0.33599 0.96180 0.92392 0.26803-0.18294
   2  -3  12  -30.77   26.35   1-0.72320-0.34843-0.66461-0.66986-0.18776-0.65564
  -2  -3 -12   31.70   40.64   1-0.52331-0.13879-0.84392-0.80546 0.11799 0.57616
  -2   3 -12   -3.22   62.44   1-0.23690-0.60451 0.79171 0.79147-0.56309-0.09021
  -2  -3 -12  -30.11   39.17   1 0.12543 0.51213-0.89724-0.85830-0.42334 0.03203
  -2   3 -12    9.40   48.32   1 0.09642-0.27597-0.94936-0.94605-0.29899 0.16975
   2   3  13  -15.40   36.87   1-0.19357-0.58294 0.84503 0.81246 0.49844 0.00859
   2  -3  13  -18.88   39.95   1-0.22541 0.14389 0.94784 0.94887 0.22532-0.28095
   2  -3  13  -23.61   32.22   1-0.73099-0.35919 0.66599 0.66597-0.14867-0.65379
   2   3  13 -107.94   97.13   1 0.06848-0.32430 0.95685 0.92357 0.28237-0.20455
  -2  -3 -13   63.82   56.32   1-0.54875-0.16357-0.83151-0.79761 0.08635 0.58056
  -2   3 -13   13.57   60.60   1-0.30104-0.66666 0.74596 0.74053-0.59406-0.08469
  -2  -3 -13   40.62   41.24   1 0.12914 0.51668-0.88896-0.85459-0.43939 0.05196
  -2   3 -13  120.27   59.05   1 0.10073-0.27082-0.94295-0.94420-0.31731 0.18741
   2   3  14 5082.91  298.40   1-0.19226-0.58260 0.84046 0.81252 0.50661-0.01919
   2  -3  14 5870.98  161.52   1-0.22298 0.14543 0.94091 0.94676 0.25487-0.28720
   2  -3  14 6461.18  129.11   1-0.74509-0.37410 0.65824 0.66286-0.10746-0.64858
   2   3  14 5953.51  226.09   1 0.08170-0.31233 0.95139 0.92270 0.29693-0.22595
  -2  -3 -14 4711.62  263.94   1-0.57248-0.18664-0.81803-0.78870 0.05551 0.58575
  -2  -3 -14 5438.79  318.69   1 0.13289 0.52128-0.88017-0.85036-0.45567 0.07165
  -2   3 -14 5603.52  167.98   1 0.10500-0.26570-0.93615-0.94197-0.33554 0.20516
   2   3  15  181.79   42.07   1-0.19073-0.58205 0.83515 0.81185 0.51588-0.04588
   2  -3  15  246.65   62.03   1-0.22049 0.14694 0.93352 0.94401 0.28266-0.29537
   2  -3  15  193.38   36.02   1-0.75718-0.38701 0.64965 0.65889-0.06792-0.64503
   2   3  15   53.05   74.92   1 0.09517-0.30012 0.94541 0.92131 0.31167-0.24717
  -2  -3 -15  177.53   43.12   1-0.59464-0.20814-0.80358-0.77883 0.02542 0.59168
  -2  -3 -15  252.68   51.80   1 0.13667 0.52591-0.87087-0.84563-0.47212 0.09118
  -2   3 -15  417.65   74.11   1 0.10925-0.26060-0.92895-0.93934-0.35369 0.22298
   2   3  16  925.06   85.94   1-0.18902-0.58132 0.82917 0.81050 0.52605-0.07167
   2  -3  16  904.71   84.72   1-0.21792 0.14854 0.92566 0.94078 0.30926-0.30473
   2  -3  16  851.45   69.04   1-0.76751-0.39814 0.64033 0.65420-0.02992-0.64303
   2   3  16  939.78  119.07   1 0.10886-0.28769 0.93888 0.91938 0.32656-0.26824
  -2  -3 -16  983.50  103.77   1-0.61470-0.22741-0.78875-0.76753-0.00304 0.59931
  -2  -3 -16  977.73  102.52   1 0.14046 0.53055-0.86107-0.84040-0.48868 0.11059
  -2   3 -16  982.90   92.06   1 0.11346-0.25554-0.92136-0.93631-0.37177 0.24087
   2   3  17    6.65   56.73   1-0.18715-0.58042 0.82258 0.80854 0.53696-0.09673
   2  -3  17   39.57   59.92   1-0.21526 0.15022 0.91734 0.93709 0.33486-0.31510
   2  -3  17  102.89   46.98   1-0.77625-0.40770 0.63037 0.64887 0.00666-0.64244
   2   3  17   88.27   99.96   1 0.12275-0.27506 0.93180 0.91690 0.34158-0.28919
  -2  -3 -17   58.99   55.62   1-0.63403-0.24608-0.77265-0.75591-0.03175 0.60666
  -2  -3 -17  -49.35   51.52   1 0.14426 0.53520-0.85077-0.83467-0.50533 0.12991
  -2   3 -17  -16.54   38.54   1 0.11765-0.25050-0.91335-0.93287-0.38978 0.25883
   2   3  18  -10.99   48.96   1-0.18511-0.57937 0.81541 0.80600 0.54847-0.12117
   2  -3  18   31.66   41.63   1-0.21251 0.15199 0.90858 0.93295 0.35960-0.32632
   2  -3  18  113.61   51.19   1-0.78358-0.41583 0.61987 0.64299 0.04195-0.64314
   2   3  18   27.17   87.01   1 0.13683-0.26224 0.92414 0.91384 0.35670-0.31003
  -2  -3 -18  118.72   58.48   1-0.65209-0.26347-0.75577-0.74352-0.05984 0.61461
  -2  -3 -18  117.92   51.79   1 0.14806 0.53985-0.83997-0.82843-0.52203 0.14918
  -2   3 -18  118.97   46.87   1 0.12182-0.24549-0.90494-0.92902-0.40772 0.27686
   2   3  19  420.00   61.49   1-0.18293-0.57816 0.80769 0.80291 0.56050-0.14510
   2  -3  19  615.74   89.62   1-0.20967 0.15386 0.89937 0.92838 0.38361-0.33827
   2  -3  19  396.86   62.21   1-0.78968-0.42344 0.60872 0.63607 0.07649-0.64505
   2   3  19  471.07   89.71   1 0.15108-0.24924 0.91589 0.91018 0.37189-0.33080
  -2  -3 -19  407.72   71.05   1-0.66894-0.27966-0.73816-0.73039-0.08736 0.62314
  -2  -3 -19  383.44   62.11   1 0.15186 0.54449-0.82865-0.82167-0.53877 0.16842
  -2   3 -19  484.80   72.55   1 0.12596-0.24050-0.89609-0.92474-0.42560 0.29496
   2   3  20 1564.00  144.73   1-0.18061-0.57682 0.79942 0.79927 0.57297-0.16860
   2  -3  20 1600.82  143.31   1-0.20674 0.15581 0.88973 0.92336 0.40698-0.35087
   2  -3  20 1623.25  148.21   1-0.79453-0.42914 0.59725 0.62919 0.10952-0.64803
  -2  -3 -20 1828.10  162.08   1-0.68465-0.29471-0.71984-0.71655-0.11434 0.63221
  -2  -3 -20 1566.53  154.69   1 0.15565 0.54913-0.81680-0.81439-0.55552 0.18765
  -2   3 -20 1692.67  158.83   1 0.13007-0.23554-0.88682-0.92003-0.44341 0.31312
   2   3  21   95.69   46.50   1-0.17815-0.57533 0.79063 0.79512 0.58579-0.19174
   2  -3  21  164.80   76.21   1-0.20371 0.15785 0.87964 0.91791 0.42979-0.36402
   2  -3  21  150.03   55.39   1-0.79830-0.43376 0.58537 0.62188 0.14156-0.65200
  -2  -3 -21  142.26   46.06   1-0.69927-0.30868-0.70083-0.70203-0.14083 0.64176
  -2  -3 -21   92.79   58.67   1 0.15943 0.55375-0.80441-0.80657-0.57227 0.20686
  -2   3 -21  192.74   68.58   1 0.13415-0.23061-0.87711-0.91489-0.46116 0.33134
   2   3  22   48.22   52.22   1-0.17555-0.57372 0.78132 0.79044 0.59892-0.21458
   2  -3  22   36.67   50.23   1-0.20059 0.16000 0.86911 0.91201 0.45211-0.37766
   2  -3  22   68.33   50.11   1-0.80108-0.43739 0.57309 0.61417 0.17270-0.65686
  -2  -3 -22   95.30   43.31   1-0.71287-0.32161-0.68115-0.68683-0.16686 0.65178
  -2   3 -22   33.05   44.28   1 0.13821-0.22570-0.86694-0.90929-0.47885 0.34963
  -2   4  21   44.95   40.04   1-0.12703-0.65534 0.60153 0.75165 0.78867 0.07436
  -2  -4  21   -7.46   43.96   1-0.16626 0.31706 0.74768 0.94395 0.64290-0.09177
  -2  -4  21   42.14   41.44   1-0.80124-0.31559 0.57222 0.76612 0.17484-0.55986
   2  -4 -21  -42.88   30.72   1-0.71942-0.19625-0.67084-0.81837-0.17999 0.54013
   2   4 -21   -7.48   55.24   1 0.17424-0.31139-0.74952-0.94552-0.63863 0.09493
  -2   4  20  139.04   52.40   1-0.12727-0.65465 0.60246 0.74794 0.78793 0.10958
  -2  -4  20   47.24   61.79   1-0.16825 0.31602 0.75490 0.94653 0.63388-0.06483
  -2  -4  20   99.65   38.47   1-0.79878-0.31229 0.58354 0.77287 0.14630-0.55239
   2  -4 -20   40.53   41.91   1-0.70878-0.18627-0.68729-0.83034-0.15889 0.52518
   2   4 -20   53.66   36.11   1 0.17257-0.31350-0.75625-0.94722-0.63111 0.06688
  -2   4  19 1065.18  116.05   1-0.12710-0.65354 0.60181 0.74265 0.78845 0.14605
  -2  -4  19 1429.30  147.99   1-0.17024 0.31430 0.76213 0.94852 0.62463-0.03900
  -2  -4  19 1242.36  109.90   1-0.79550-0.30816 0.59453 0.77928 0.11703-0.54566
   2  -4 -19 1464.37  133.81   1-0.69753-0.17568-0.70321-0.84178-0.13760 0.51042
   2   4 -19 1283.42  129.44   1 0.17119-0.31573-0.76171-0.94812-0.62489 0.03713
  -2   4  18  287.18   72.31   1-0.12646-0.65197 0.59938 0.73558 0.79041 0.18396
  -2  -4  18  320.99   60.69   1-0.17177 0.31374 0.76769 0.94945 0.61736-0.01031
  -2  -4  18  349.07   53.31   1-0.79132-0.30313 0.60518 0.78535 0.08694-0.53974
   2  -4 -18  252.76   58.53   1-0.68565-0.16446-0.71860-0.85268-0.11612 0.49585
   2   4 -18  239.73   61.21   1 0.17001-0.31776-0.76630-0.94814-0.61957 0.00647
  -2   4  17  355.82   63.47   1-0.12528-0.64985 0.59488 0.72645 0.79398 0.22349
  -2  -4  17  251.79   68.95   1-0.17304 0.31345 0.77227 0.94940 0.61126 0.01954
  -2  -4  17  324.23   52.30   1-0.78618-0.29714 0.61545 0.79105 0.05594-0.53473
   2  -4 -17  318.81   51.70   1-0.67314-0.15261-0.73345-0.86306-0.09444 0.48148
   2   4 -17  266.94   64.00   1 0.16906-0.31956-0.76995-0.94722-0.61529-0.02522
  -2   4  16  120.88   45.20   1-0.12346-0.64710 0.58798 0.71492 0.79939 0.26485
  -2  -4  16   87.09   60.56   1-0.17400 0.31346 0.77574 0.94823 0.60658 0.05082
  -2  -4  16  121.31   49.18   1-0.77980-0.28912 0.62559 0.79659 0.02310-0.53089
   2  -4 -16  -20.03   51.40   1-0.65996-0.14010-0.74778-0.87290-0.07254 0.46733
   2   4 -16   98.89   56.33   1 0.16837-0.32109-0.77254-0.94526-0.61222-0.05812
  -2   4  15   95.44   50.32   1-0.12090-0.64360 0.57823 0.70052 0.80686 0.30828
  -2  -4  15   13.25   54.28   1-0.17460 0.31384 0.77789 0.94576 0.60364 0.08384
  -2  -4  15  -36.12   42.73   1-0.77241-0.28092 0.63504 0.80141-0.01004-0.52803
   2  -4 -15   20.16   37.22   1-0.64611-0.12691-0.76157-0.88221-0.05040 0.45342
   2   4 -15  -45.23   77.11   1-0.36460-0.84800 0.69346 0.52075-0.62142-0.09853
   2   4 -15   10.13   47.11   1 0.16800-0.32231-0.77396-0.94211-0.61053-0.09241
  -2   4  14   35.00   55.01   1-0.11744-0.63920 0.56503 0.68269 0.81666 0.35403
  -2  -4  14  105.45   52.12   1-0.17476 0.31466 0.77847 0.94171 0.60285 0.11901
  -2  -4  14   18.16   39.79   1-0.76373-0.27143 0.64400 0.80574-0.04440-0.52640
   2  -4 -14   60.77   50.24   1-0.63156-0.11302-0.77481-0.89097-0.02801 0.43976
   2   4 -14   -7.41   70.19   1-0.34663-0.83129 0.70907 0.54110-0.61404-0.12713
   2   4 -14   38.53   51.06   1 0.16798-0.32318-0.77401-0.93759-0.61047-0.12832
  -2   4  13  730.82   94.56   1-0.11289-0.63372 0.54764 0.66066 0.82906 0.40239
  -2  -4  13  818.21  110.85   1-0.17438 0.31602 0.77708 0.93568 0.60475 0.15688
  -2  -4  13  792.31   91.19   1-0.75361-0.26050 0.65242 0.80953-0.08010-0.52610
   2  -4 -13 1085.74   89.73   1-0.61628-0.09840-0.78750-0.89917-0.00535 0.42637
   2   4 -13  636.55  121.55   1-0.32601-0.81193 0.72623 0.56299-0.60522-0.15429
   2   4 -13  798.77  114.86   1 0.16839-0.32361-0.77247-0.93148-0.61231-0.16613
  -2   4  12  125.03   51.78   1-0.10701-0.62690 0.52504 0.63343 0.84431 0.45359
  -2  -4  12  174.59   56.74   1-0.17328 0.31810 0.77313 0.92710 0.61010 0.19819
  -2  -4  12  155.96   41.31   1-0.74186-0.24795 0.66020 0.81269-0.11730-0.52730
   2  -4 -12   64.29   49.28   1-0.60048-0.08320-0.79944-0.90703 0.01725 0.41274
   2   4 -12  121.49   80.65   1-0.30285-0.79002 0.74456 0.58607-0.59489-0.17993
   2   4 -12   89.06   47.44   1 0.16930-0.32355-0.76902-0.92347-0.61639-0.20618
  -2   4  11  624.77   91.32   1-0.09945-0.61841 0.49592 0.59967 0.86264 0.50788
  -2  -4  11 1032.37  121.66   1-0.17123 0.32113 0.76571 0.91505 0.61996 0.24401
  -2  -4  11 1068.42  109.62   1-0.72828-0.23355 0.66725 0.81511-0.15612-0.53013
   2  -4 -11  749.65   88.67   1-0.58360-0.06698-0.81102-0.91404 0.04058 0.40004
   2   4 -11  734.07  122.88   1-0.27730-0.76574 0.76369 0.60994-0.58297-0.20399
   2   4 -11  926.15  107.20   1 0.17080-0.32290-0.76323-0.91311-0.62313-0.24890
  -2   4  10 1727.06  115.90   1-0.08980-0.60782 0.45851 0.55762 0.88413 0.56532
  -2  -4  10 2207.55  137.09   1-0.16730 0.32632 0.75144 0.89670 0.63823 0.29905
  -2  -4  10 1575.31   92.09   1-0.71259-0.21706 0.67342 0.81665-0.19674-0.53475
   2  -4 -10 2098.83  108.61   1-0.56586-0.04990-0.82198-0.92043 0.06426 0.38768
   2   4 -10 1656.09  144.15   1-0.24703-0.73743 0.78494 0.63651-0.56819-0.22590
   2   4 -10 1987.40  111.88   1 0.17300-0.32154-0.75451-0.89982-0.63307-0.29481
  -2   4   9   14.83   39.69   1-0.07832-0.59527 0.41374 0.50702 0.90701 0.62335
  -2  -4   9   13.38   43.37   1-0.16173 0.33282 0.73111 0.87173 0.66280 0.35957
   2  -4  -9   -9.81   48.76   1-0.23226 0.28501 0.96523 0.87003 0.11991 0.40224
  -2  -4   9   20.72   44.32   1-0.69449-0.19815 0.67853 0.81713-0.23930-0.54131
   2  -4  -9   36.44   52.93   1-0.54722-0.03192-0.83231-0.92619 0.08829 0.37569
   2   4  -9  -61.07   55.99   1-0.21744-0.70904 0.80425 0.66057-0.55306-0.24675
   2   4  -9    3.11   37.06   1 0.17612-0.31949-0.74174-0.88248-0.64714-0.34518
  -2   4   8  122.19   43.00   1-0.06262-0.57867 0.35203 0.44073 0.93388 0.68621
  -2  -4   8  200.62   52.94   1-0.15278 0.34271 0.69812 0.83410 0.69948 0.43221
   2  -4  -8   73.50   49.40   1-0.23029 0.28601 0.96070 0.87013 0.15496 0.40132
  -2  -4   8  210.74   54.72   1-0.67362-0.17646 0.68234 0.81632-0.28396-0.54997
   2  -4  -8  264.12   64.51   1-0.52762-0.01298-0.84196-0.93127 0.11272 0.36409
   2   4  -8  121.49   88.10   1-0.18620-0.67900 0.82316 0.68422-0.53640-0.26606
   2   4  -8  172.36   50.08   1 0.18016-0.31627-0.72430-0.86043-0.66552-0.39953
  -2  -4   7   12.11   43.07   1 0.18726 0.68376-0.69799-0.56657 0.69118 0.45984
  -2   4   7    2.27   42.38   1-0.04255-0.55769 0.27247 0.35659 0.96122 0.74954
  -2  -4   7   17.43   41.76   1-0.13764 0.35878 0.64161 0.77296 0.75457 0.52326
   2  -4  -7   13.56   39.73   1-0.22775 0.28757 0.95424 0.86830 0.19378 0.40417
  -2  -4   7    3.96   46.70   1-0.64954-0.15157 0.68458 0.81393-0.33082-0.56083
   2  -4  -7   52.56   52.61   1-0.50700 0.00697-0.85089-0.93562 0.13758 0.35291
   2   4  -7    6.55   85.17   1-0.15360-0.64760 0.84130 0.70710-0.51827-0.28391
   2   4  -7   21.80   39.29   1 0.18542-0.31185-0.70008-0.83160-0.68956-0.45954
  -2  -4   7   -3.29   54.30   1-0.00316 0.49384-0.99346-0.86174 0.11413-0.11623
  -2  -4   6  255.37   61.24   1 0.15874 0.65616-0.56923-0.44235 0.80670 0.61136
  -2   4   6  213.02   50.77   1-0.01701-0.53125 0.17013 0.24966 0.98527 0.80958
  -2  -4   6  265.62   56.57   1-0.10874 0.38862 0.53170 0.65841 0.83991 0.64455
   2  -4  -6  204.13   60.67   1-0.22441 0.28992 0.94503 0.86371 0.23780 0.41222
  -2  -4   6  239.72   53.29   1-0.62152-0.12264 0.68485 0.80949-0.38036-0.57417
   2  -4  -6  413.53   75.72   1-0.48529 0.02803-0.85904-0.93921 0.16287 0.34218
   2   4  -6  153.50   71.32   1-0.11996-0.61516 0.85837 0.72891-0.49879-0.30041
   2   4  -6  206.43   49.59   1 0.19212-0.30599-0.66634-0.79325-0.72046-0.52641
[truncated: 1,564,871 more chars]
