# Supplementary material for: Structural and Functional Diversity in Rigid Thiosemicarbazones with Extended Aromatic Frameworks: Microwave-Assisted Synthesis and Structural Investigations
Source: ACS Omega. 2023 Apr 25;8(18):16047–79. doi: 10.1021/acsomega.2c08157 (PMC10173449; doi:10.1021/acsomega.2c08157)
Supplement: Supplementary file 1 — ao2c08157_si_001.zip [file ao2c08157_si_001.zip › Updated Cifs_files/4 - anthra.cif]

 
data_anthra
 
_audit_creation_method            'SHELXL-2018/3'
_shelx_SHELXL_version_number      '2018/3'
_chemical_name_systematic         ?
_chemical_name_common             ?
_chemical_melting_point           ?
_chemical_formula_moiety          'C18 H13 N3 O S' 
_chemical_formula_sum
 'C18 H13 N3 O S' 
_chemical_formula_weight          319.37

loop_
 _atom_type_symbol
 _atom_type_description
 _atom_type_scat_dispersion_real
 _atom_type_scat_dispersion_imag
 _atom_type_scat_source
 'C'  'C'   0.0033   0.0016
 'International Tables Vol C Tables 4.2.6.8 and 6.1.1.4'
 'H'  'H'   0.0000   0.0000
 'International Tables Vol C Tables 4.2.6.8 and 6.1.1.4'
 'N'  'N'   0.0061   0.0033
 'International Tables Vol C Tables 4.2.6.8 and 6.1.1.4'
 'O'  'O'   0.0106   0.0060
 'International Tables Vol C Tables 4.2.6.8 and 6.1.1.4'
 'S'  'S'   0.1246   0.1234
 'International Tables Vol C Tables 4.2.6.8 and 6.1.1.4'
 
_space_group_crystal_system       triclinic
_space_group_IT_number            2
_space_group_name_H-M_alt         'P -1'
_space_group_name_Hall            '-P 1'
 
_shelx_space_group_comment
;
The symmetry employed for this shelxl refinement is uniquely defined
by the following loop, which should always be used as a source of
symmetry information in preference to the above space-group names.
They are only intended as comments.
;
 
loop_
 _space_group_symop_operation_xyz
 'x, y, z'
 '-x, -y, -z'
 
_cell_length_a                    9.4732(2)
_cell_length_b                    9.7322(2)
_cell_length_c                    10.0112(3)
_cell_angle_alpha                 95.4050(9)
_cell_angle_beta                  116.5394(11)
_cell_angle_gamma                 110.9366(11)
_cell_volume                      734.75(3)
_cell_formula_units_Z             2
_cell_measurement_temperature     150(2)
_cell_measurement_reflns_used         2874
_cell_measurement_theta_min              5
_cell_measurement_theta_max             27
 
_exptl_crystal_description        plate
_exptl_crystal_colour             orange
_exptl_crystal_density_meas       ?
_exptl_crystal_density_method     ?
_exptl_crystal_density_diffrn     1.444          
_exptl_crystal_F_000              332
_exptl_transmission_factor_min    ?
_exptl_transmission_factor_max    ?
_exptl_crystal_size_max           0.300
_exptl_crystal_size_mid           0.200
_exptl_crystal_size_min           0.100
_exptl_absorpt_coefficient_mu     0.228
_shelx_estimated_absorpt_T_min    0.935
_shelx_estimated_absorpt_T_max    0.978
_exptl_absorpt_correction_type    multi-scan 
_exptl_absorpt_process_details    'DENZO/SCALEPACK (Otwinowski & Minor, 1997)' 
_exptl_absorpt_correction_T_min   0.96 
_exptl_absorpt_correction_T_max   0.98 
_diffrn_ambient_temperature       150(2)
_diffrn_measurement_device_type   'Nonius Kappa CCD' 
_diffrn_radiation_monochromator   'graphite' 
_diffrn_radiation_type            'Mo K\a'
_diffrn_radiation_wavelength           0.71073
_diffrn_measurement_method        \w 
_diffrn_reflns_number             5476
_diffrn_reflns_av_unetI/netI      0.0474
_diffrn_reflns_av_R_equivalents   0.0203
_diffrn_reflns_limit_h_min        -12
_diffrn_reflns_limit_h_max        12
_diffrn_reflns_limit_k_min        -12
_diffrn_reflns_limit_k_max        10
_diffrn_reflns_limit_l_min        -12
_diffrn_reflns_limit_l_max        12
_diffrn_reflns_theta_min          5.122
_diffrn_reflns_theta_max          27.461
_diffrn_reflns_theta_full         25.242
_diffrn_measured_fraction_theta_max   0.989
_diffrn_measured_fraction_theta_full  0.989
_diffrn_reflns_Laue_measured_fraction_max    0.989
_diffrn_reflns_Laue_measured_fraction_full   0.989
_diffrn_reflns_point_group_measured_fraction_max   0.989
_diffrn_reflns_point_group_measured_fraction_full  0.989
_reflns_number_total              3318
_reflns_number_gt                 2635
_reflns_threshold_expression      'I > 2\s(I)'
_reflns_Friedel_coverage          0.000
_reflns_Friedel_fraction_max      .
_reflns_Friedel_fraction_full     .
 
_reflns_special_details
;
 Reflections were merged by SHELXL according to the crystal
 class for the calculation of statistics and refinement.
 
 _reflns_Friedel_fraction is defined as the number of unique
 Friedel pairs measured divided by the number that would be
 possible theoretically, ignoring centric projections and
 systematic absences.
;
 
_computing_data_collection        'Collect (Nonius BV, 1997-2000)'
_computing_cell_refinement         'HKL Scalepack (Otwinski & Minor, 1997)'
_computing_data_reduction         
;
 DENZO-SCALEPACK Z. Otwinowski and W. Minor, " 
 Processing of X-ray Diffraction Data Collected in Oscillation Mode ", 
 Methods in Enzymology, Volume 276: Macromolecular Crystallography, 
 part A, p.307-326, 1997,C.W. Carter, Jr. & R. M. Sweet, Eds., Academic Press.
;
_computing_structure_solution     
; 
 SIR97- Altomare A., Burla M.C., Camalli M., Cascarano G.L., Giacovazzo C. , 
 Guagliardi A., Moliterni A.G.G., Polidori G.,Spagna R. 
 (1999) J. Appl. Cryst. 32, 115-119
;
_computing_structure_refinement   
;
 SHELXL-2018/1 (Sheldrick, 2018)
 Sheldrick GM (2008) Acta Crystallogr A64:112--122 and 
 C. B. H\"ubschle, G. M. Sheldrick and B. Dittrich
 ShelXle: a Qt graphical user interface for SHELXL
 J. Appl. Cryst., 44, (2011) 1281-1284.
;
_computing_molecular_graphics  

'ORTEP3 for Windows - Farrugia, L. J. J. Appl. Crystallogr. 1997, 30, 565'

_computing_publication_material    
;
 'WinGX publication routines, Farrugia, 
 L. J., J. Appl. Crystallogr., 1999, 32, 837-838
;
_refine_special_details           ?
_refine_ls_structure_factor_coef  Fsqd
_refine_ls_matrix_type            full
_refine_ls_weighting_scheme       calc
_refine_ls_weighting_details
'w=1/[\s^2^(Fo^2^)+(0.0428P)^2^+0.2155P] where P=(Fo^2^+2Fc^2^)/3'
_atom_sites_solution_primary      direct
_atom_sites_solution_secondary    ?
_atom_sites_solution_hydrogens    mixed
_refine_ls_hydrogen_treatment     mixed
_refine_ls_extinction_method      none
_refine_ls_extinction_coef        .
_refine_ls_number_reflns          3318
_refine_ls_number_parameters      217
_refine_ls_number_restraints      1
_refine_ls_R_factor_all           0.0536
_refine_ls_R_factor_gt            0.0374
_refine_ls_wR_factor_ref          0.0992
_refine_ls_wR_factor_gt           0.0913
_refine_ls_goodness_of_fit_ref    1.024
_refine_ls_restrained_S_all       1.024
_refine_ls_shift/su_max           0.000
_refine_ls_shift/su_mean          0.000
 
loop_
 _atom_site_label
 _atom_site_type_symbol
 _atom_site_fract_x
 _atom_site_fract_y
 _atom_site_fract_z
 _atom_site_U_iso_or_equiv
 _atom_site_adp_type
 _atom_site_occupancy
 _atom_site_site_symmetry_order  
 _atom_site_calc_flag
 _atom_site_refinement_flags_posn
 _atom_site_refinement_flags_adp
 _atom_site_refinement_flags_occupancy
 _atom_site_disorder_assembly
 _atom_site_disorder_group
N1 N 0.20017(18) 0.14967(16) -0.16012(16) 0.0264(3) Uani 1 1 d . . . . .
H1 H 0.266(3) 0.239(2) -0.088(2) 0.038(5) Uiso 1 1 d . . . . .
N2 N -0.00635(17) 0.13731(14) -0.09578(15) 0.0237(3) Uani 1 1 d D . . . .
H2 H -0.113(2) 0.093(2) -0.109(2) 0.051(6) Uiso 1 1 d D . . . .
N3 N 0.10383(16) 0.28347(14) 0.00290(14) 0.0224(3) Uani 1 1 d . . . . .
O O -0.24224(14) 0.13361(11) -0.00602(12) 0.0257(2) Uani 1 1 d . . . . .
S S -0.11247(5) -0.10064(4) -0.32374(5) 0.02905(13) Uani 1 1 d . . . . .
C1 C 0.2722(2) 0.0961(2) -0.2433(2) 0.0330(4) Uani 1 1 d . . . . .
H1A H 0.400733 0.157425 -0.185762 0.049 Uiso 1 1 calc R U . . .
H1B H 0.221564 0.107585 -0.348440 0.049 Uiso 1 1 calc R U . . .
H1C H 0.242734 -0.012875 -0.251693 0.049 Uiso 1 1 calc R U . . .
C2 C 0.0379(2) 0.07031(17) -0.18794(17) 0.0223(3) Uani 1 1 d . . . . .
C3 C 0.04901(19) 0.34043(16) 0.08116(17) 0.0211(3) Uani 1 1 d . . . . .
C4 C -0.12418(19) 0.26429(16) 0.07708(16) 0.0208(3) Uani 1 1 d . . . . .
C5 C -0.11951(19) 0.38018(16) 0.18681(16) 0.0207(3) Uani 1 1 d . . . . .
C6 C -0.24071(19) 0.37778(16) 0.23248(17) 0.0216(3) Uani 1 1 d . . . . .
C7 C -0.4029(2) 0.24646(17) 0.18067(18) 0.0249(3) Uani 1 1 d . . . . .
H7 H -0.435412 0.153523 0.109672 0.030 Uiso 1 1 calc R U . . .
C8 C -0.5122(2) 0.25306(18) 0.23222(18) 0.0279(3) Uani 1 1 d . . . . .
H8 H -0.619130 0.163912 0.198013 0.033 Uiso 1 1 calc R U . . .
C9 C -0.4685(2) 0.39078(19) 0.33595(19) 0.0295(4) Uani 1 1 d . . . . .
H9 H -0.547102 0.393726 0.369280 0.035 Uiso 1 1 calc R U . . .
C10 C -0.3147(2) 0.51885(18) 0.38816(18) 0.0268(3) Uani 1 1 d . . . . .
H10 H -0.287346 0.610370 0.457742 0.032 Uiso 1 1 calc R U . . .
C11 C -0.1934(2) 0.51845(16) 0.34038(17) 0.0228(3) Uani 1 1 d . . . . .
C12 C -0.0328(2) 0.65050(17) 0.39783(17) 0.0239(3) Uani 1 1 d . . . . .
H12 H -0.005993 0.741152 0.468262 0.029 Uiso 1 1 calc R U . . .
C13 C 0.0884(2) 0.65155(16) 0.35371(17) 0.0224(3) Uani 1 1 d . . . . .
C14 C 0.2558(2) 0.77673(17) 0.40265(19) 0.0278(3) Uani 1 1 d . . . . .
H14 H 0.296138 0.872103 0.474748 0.033 Uiso 1 1 calc R U . . .
C15 C 0.3578(2) 0.75961(17) 0.34612(19) 0.0297(4) Uani 1 1 d . . . . .
H15 H 0.468079 0.844548 0.380073 0.036 Uiso 1 1 calc R U . . .
C16 C 0.3055(2) 0.61960(17) 0.23835(19) 0.0263(3) Uani 1 1 d . . . . .
H16 H 0.379419 0.611482 0.201072 0.032 Uiso 1 1 calc R U . . .
C17 C 0.1472(2) 0.49722(16) 0.18960(17) 0.0219(3) Uani 1 1 d . . . . .
C18 C 0.03935(19) 0.51337(16) 0.24762(16) 0.0210(3) Uani 1 1 d . . . . .
 
loop_
 _atom_site_aniso_label
 _atom_site_aniso_U_11
 _atom_site_aniso_U_22
 _atom_site_aniso_U_33
 _atom_site_aniso_U_23
 _atom_site_aniso_U_13
 _atom_site_aniso_U_12
N1 0.0278(7) 0.0265(7) 0.0248(7) 0.0030(6) 0.0160(6) 0.0099(6)
N2 0.0241(7) 0.0212(6) 0.0231(7) 0.0014(5) 0.0136(6) 0.0071(5)
N3 0.0256(7) 0.0206(6) 0.0202(6) 0.0052(5) 0.0119(5) 0.0098(5)
O 0.0250(6) 0.0203(5) 0.0243(6) -0.0003(4) 0.0122(5) 0.0052(4)
S 0.0304(2) 0.0254(2) 0.0253(2) 0.00003(16) 0.01414(18) 0.00882(17)
C1 0.0345(9) 0.0408(9) 0.0320(9) 0.0096(8) 0.0233(8) 0.0177(8)
C2 0.0275(8) 0.0236(7) 0.0194(7) 0.0084(6) 0.0131(6) 0.0133(6)
C3 0.0229(8) 0.0201(7) 0.0209(7) 0.0062(6) 0.0115(6) 0.0098(6)
C4 0.0229(8) 0.0205(7) 0.0181(7) 0.0055(6) 0.0097(6) 0.0100(6)
C5 0.0227(7) 0.0197(7) 0.0179(7) 0.0047(6) 0.0090(6) 0.0098(6)
C6 0.0238(8) 0.0221(7) 0.0178(7) 0.0055(6) 0.0089(6) 0.0117(6)
C7 0.0241(8) 0.0240(7) 0.0226(8) 0.0032(6) 0.0105(6) 0.0099(6)
C8 0.0232(8) 0.0283(8) 0.0288(8) 0.0053(7) 0.0132(7) 0.0094(7)
C9 0.0292(9) 0.0337(8) 0.0304(9) 0.0077(7) 0.0171(7) 0.0172(7)
C10 0.0313(9) 0.0266(7) 0.0255(8) 0.0047(6) 0.0152(7) 0.0161(7)
C11 0.0261(8) 0.0224(7) 0.0209(7) 0.0060(6) 0.0109(6) 0.0138(6)
C12 0.0295(8) 0.0190(7) 0.0214(7) 0.0038(6) 0.0108(7) 0.0127(6)
C13 0.0256(8) 0.0184(7) 0.0208(7) 0.0053(6) 0.0096(6) 0.0110(6)
C14 0.0288(8) 0.0174(7) 0.0296(8) 0.0034(6) 0.0120(7) 0.0080(6)
C15 0.0257(8) 0.0200(7) 0.0359(9) 0.0050(7) 0.0151(7) 0.0048(6)
C16 0.0267(8) 0.0233(7) 0.0307(8) 0.0082(6) 0.0166(7) 0.0104(7)
C17 0.0251(8) 0.0203(7) 0.0217(7) 0.0074(6) 0.0123(6) 0.0110(6)
C18 0.0233(8) 0.0194(7) 0.0188(7) 0.0066(6) 0.0086(6) 0.0106(6)
 
_geom_special_details
;
 All esds (except the esd in the dihedral angle between two l.s. planes)
 are estimated using the full covariance matrix.  The cell esds are taken
 into account individually in the estimation of esds in distances, angles
 and torsion angles; correlations between esds in cell parameters are only
 used when they are defined by crystal symmetry.  An approximate (isotropic)
 treatment of cell esds is used for estimating esds involving l.s. planes.
;
 
loop_
 _geom_bond_atom_site_label_1
 _geom_bond_atom_site_label_2
 _geom_bond_distance
 _geom_bond_site_symmetry_2
 _geom_bond_publ_flag
N1 C2 1.328(2) . ?
N1 C1 1.4523(19) . ?
N1 H1 0.87(2) . ?
N2 N3 1.3570(17) . ?
N2 C2 1.3714(19) . ?
N2 H2 0.889(15) . ?
N3 C3 1.2955(19) . ?
O C4 1.2301(17) . ?
S C2 1.6719(15) . ?
C1 H1A 0.9800 . ?
C1 H1B 0.9800 . ?
C1 H1C 0.9800 . ?
C3 C17 1.464(2) . ?
C3 C4 1.519(2) . ?
C4 C5 1.4725(19) . ?
C5 C18 1.398(2) . ?
C5 C6 1.407(2) . ?
C6 C7 1.422(2) . ?
C6 C11 1.447(2) . ?
C7 C8 1.364(2) . ?
C7 H7 0.9500 . ?
C8 C9 1.415(2) . ?
C8 H8 0.9500 . ?
C9 C10 1.359(2) . ?
C9 H9 0.9500 . ?
C10 C11 1.429(2) . ?
C10 H10 0.9500 . ?
C11 C12 1.407(2) . ?
C12 C13 1.400(2) . ?
C12 H12 0.9500 . ?
C13 C18 1.413(2) . ?
C13 C14 1.432(2) . ?
C14 C15 1.367(2) . ?
C14 H14 0.9500 . ?
C15 C16 1.425(2) . ?
C15 H15 0.9500 . ?
C16 C17 1.366(2) . ?
C16 H16 0.9500 . ?
C17 C18 1.426(2) . ?
 
loop_
 _geom_angle_atom_site_label_1
 _geom_angle_atom_site_label_2
 _geom_angle_atom_site_label_3
 _geom_angle
 _geom_angle_site_symmetry_1
 _geom_angle_site_symmetry_3
 _geom_angle_publ_flag
C2 N1 C1 123.77(14) . . ?
C2 N1 H1 117.4(12) . . ?
C1 N1 H1 118.9(12) . . ?
N3 N2 C2 120.40(13) . . ?
N3 N2 H2 117.7(14) . . ?
C2 N2 H2 121.2(14) . . ?
C3 N3 N2 116.52(12) . . ?
N1 C1 H1A 109.5 . . ?
N1 C1 H1B 109.5 . . ?
H1A C1 H1B 109.5 . . ?
N1 C1 H1C 109.5 . . ?
H1A C1 H1C 109.5 . . ?
H1B C1 H1C 109.5 . . ?
N1 C2 N2 115.78(13) . . ?
N1 C2 S 125.61(12) . . ?
N2 C2 S 118.61(11) . . ?
N3 C3 C17 124.31(13) . . ?
N3 C3 C4 128.25(13) . . ?
C17 C3 C4 107.42(12) . . ?
O C4 C5 129.07(13) . . ?
O C4 C3 125.17(13) . . ?
C5 C4 C3 105.74(11) . . ?
C18 C5 C6 120.05(13) . . ?
C18 C5 C4 107.56(12) . . ?
C6 C5 C4 132.38(13) . . ?
C5 C6 C7 124.09(13) . . ?
C5 C6 C11 116.84(13) . . ?
C7 C6 C11 119.06(13) . . ?
C8 C7 C6 120.45(14) . . ?
C8 C7 H7 119.8 . . ?
C6 C7 H7 119.8 . . ?
C7 C8 C9 120.97(14) . . ?
C7 C8 H8 119.5 . . ?
C9 C8 H8 119.5 . . ?
C10 C9 C8 120.40(14) . . ?
C10 C9 H9 119.8 . . ?
C8 C9 H9 119.8 . . ?
C9 C10 C11 121.26(14) . . ?
C9 C10 H10 119.4 . . ?
C11 C10 H10 119.4 . . ?
C12 C11 C10 120.83(13) . . ?
C12 C11 C6 121.33(13) . . ?
C10 C11 C6 117.84(14) . . ?
C13 C12 C11 121.59(13) . . ?
C13 C12 H12 119.2 . . ?
C11 C12 H12 119.2 . . ?
C12 C13 C18 116.21(13) . . ?
C12 C13 C14 127.60(13) . . ?
C18 C13 C14 116.19(13) . . ?
C15 C14 C13 120.32(14) . . ?
C15 C14 H14 119.8 . . ?
C13 C14 H14 119.8 . . ?
C14 C15 C16 122.68(14) . . ?
C14 C15 H15 118.7 . . ?
C16 C15 H15 118.7 . . ?
C17 C16 C15 118.76(14) . . ?
C17 C16 H16 120.6 . . ?
C15 C16 H16 120.6 . . ?
C16 C17 C18 119.19(13) . . ?
C16 C17 C3 134.69(14) . . ?
C18 C17 C3 106.11(12) . . ?
C5 C18 C13 123.97(13) . . ?
C5 C18 C17 113.16(13) . . ?
C13 C18 C17 122.86(13) . . ?
 
loop_
 _geom_torsion_atom_site_label_1
 _geom_torsion_atom_site_label_2
 _geom_torsion_atom_site_label_3
 _geom_torsion_atom_site_label_4
 _geom_torsion
 _geom_torsion_site_symmetry_1
 _geom_torsion_site_symmetry_2
 _geom_torsion_site_symmetry_3
 _geom_torsion_site_symmetry_4
 _geom_torsion_publ_flag
C2 N2 N3 C3 177.31(13) . . . . ?
C1 N1 C2 N2 178.65(14) . . . . ?
C1 N1 C2 S -1.5(2) . . . . ?
N3 N2 C2 N1 7.6(2) . . . . ?
N3 N2 C2 S -172.29(11) . . . . ?
N2 N3 C3 C17 -178.24(13) . . . . ?
N2 N3 C3 C4 0.1(2) . . . . ?
N3 C3 C4 O -1.1(2) . . . . ?
C17 C3 C4 O 177.39(13) . . . . ?
N3 C3 C4 C5 -179.43(14) . . . . ?
C17 C3 C4 C5 -0.91(15) . . . . ?
O C4 C5 C18 -177.06(14) . . . . ?
C3 C4 C5 C18 1.14(15) . . . . ?
O C4 C5 C6 1.6(3) . . . . ?
C3 C4 C5 C6 179.83(15) . . . . ?
C18 C5 C6 C7 -178.04(13) . . . . ?
C4 C5 C6 C7 3.4(3) . . . . ?
C18 C5 C6 C11 1.2(2) . . . . ?
C4 C5 C6 C11 -177.36(14) . . . . ?
C5 C6 C7 C8 179.11(14) . . . . ?
C11 C6 C7 C8 -0.1(2) . . . . ?
C6 C7 C8 C9 1.1(2) . . . . ?
C7 C8 C9 C10 -1.0(2) . . . . ?
C8 C9 C10 C11 0.0(2) . . . . ?
C9 C10 C11 C12 -178.55(14) . . . . ?
C9 C10 C11 C6 0.9(2) . . . . ?
C5 C6 C11 C12 -0.7(2) . . . . ?
C7 C6 C11 C12 178.61(13) . . . . ?
C5 C6 C11 C10 179.86(13) . . . . ?
C7 C6 C11 C10 -0.9(2) . . . . ?
C10 C11 C12 C13 179.23(14) . . . . ?
C6 C11 C12 C13 -0.2(2) . . . . ?
C11 C12 C13 C18 0.6(2) . . . . ?
C11 C12 C13 C14 -179.96(14) . . . . ?
C12 C13 C14 C15 -178.84(15) . . . . ?
C18 C13 C14 C15 0.6(2) . . . . ?
C13 C14 C15 C16 -0.3(2) . . . . ?
C14 C15 C16 C17 -0.1(2) . . . . ?
C15 C16 C17 C18 0.1(2) . . . . ?
C15 C16 C17 C3 178.59(16) . . . . ?
N3 C3 C17 C16 0.3(3) . . . . ?
C4 C3 C17 C16 -178.28(16) . . . . ?
N3 C3 C17 C18 178.93(14) . . . . ?
C4 C3 C17 C18 0.34(15) . . . . ?
C6 C5 C18 C13 -0.9(2) . . . . ?
C4 C5 C18 C13 177.97(13) . . . . ?
C6 C5 C18 C17 -179.88(13) . . . . ?
C4 C5 C18 C17 -1.01(17) . . . . ?
C12 C13 C18 C5 0.0(2) . . . . ?
C14 C13 C18 C5 -179.54(13) . . . . ?
C12 C13 C18 C17 178.88(13) . . . . ?
C14 C13 C18 C17 -0.7(2) . . . . ?
C16 C17 C18 C5 179.28(13) . . . . ?
C3 C17 C18 C5 0.41(17) . . . . ?
C16 C17 C18 C13 0.3(2) . . . . ?
C3 C17 C18 C13 -178.58(13) . . . . ?
 
loop_
 _geom_hbond_atom_site_label_D 
 _geom_hbond_atom_site_label_H 
 _geom_hbond_atom_site_label_A 
 _geom_hbond_distance_DH 
 _geom_hbond_distance_HA 
 _geom_hbond_distance_DA 
 _geom_hbond_angle_DHA 
 _geom_hbond_site_symmetry_A 
 _geom_hbond_publ_flag
N2 H2 O  0.889(15) 2.025(18) 2.7469(16) 137.5(18) . yes
 
_refine_diff_density_max    0.285
_refine_diff_density_min   -0.240
_refine_diff_density_rms    0.046

_shelx_res_file
;
TITL abs in P-1
    anthra.res
    created by SHELXL-2018/3 at 11:19:14 on 13-Jan-2020
CELL 0.71073 9.4732 9.7322 10.0112 95.4050 116.5394 110.9366
ZERR 2.0000 0.0002 0.0002 0.0003 0.0009 0.0011 0.0011
LATT 1
SFAC C H N O S
UNIT 36 26 6 2 2
LIST 4
ACTA
FMAP 2
PLAN 10
TEMP -123
SIZE 0.3 0.2 0.1
BOND $H
CONF
HTAB N2 O
DFIX N2 H2 0.87 0.02
L.S. 10
WGHT    0.042800    0.215500
FVAR       0.90798
N1    3    0.200170    0.149672   -0.160119    11.00000    0.02776    0.02645 =
         0.02478    0.00297    0.01603    0.00988
H1    2    0.265994    0.238840   -0.087785    11.00000    0.03830
N2    3   -0.006354    0.137312   -0.095782    11.00000    0.02409    0.02123 =
         0.02313    0.00141    0.01361    0.00713
H2    2   -0.113484    0.092699   -0.108938    11.00000    0.05054
N3    3    0.103834    0.283472    0.002904    11.00000    0.02563    0.02064 =
         0.02023    0.00525    0.01189    0.00978
O     4   -0.242240    0.133608   -0.006017    11.00000    0.02502    0.02034 =
         0.02432   -0.00029    0.01224    0.00518
S     5   -0.112472   -0.100642   -0.323741    11.00000    0.03045    0.02540 =
         0.02533    0.00003    0.01414    0.00882
C1    1    0.272153    0.096096   -0.243264    11.00000    0.03451    0.04083 =
         0.03203    0.00961    0.02329    0.01770
AFIX 137
H1A   2    0.400733    0.157425   -0.185762    11.00000   -1.50000
H1B   2    0.221564    0.107585   -0.348440    11.00000   -1.50000
H1C   2    0.242734   -0.012875   -0.251693    11.00000   -1.50000
AFIX   0
C2    1    0.037946    0.070314   -0.187940    11.00000    0.02753    0.02360 =
         0.01936    0.00838    0.01310    0.01326
C3    1    0.049013    0.340429    0.081162    11.00000    0.02287    0.02010 =
         0.02089    0.00622    0.01153    0.00978
C4    1   -0.124183    0.264293    0.077078    11.00000    0.02290    0.02054 =
         0.01809    0.00551    0.00974    0.01001
C5    1   -0.119510    0.380179    0.186808    11.00000    0.02270    0.01966 =
         0.01791    0.00472    0.00902    0.00985
C6    1   -0.240706    0.377775    0.232481    11.00000    0.02382    0.02205 =
         0.01781    0.00552    0.00886    0.01169
C7    1   -0.402936    0.246457    0.180671    11.00000    0.02410    0.02395 =
         0.02265    0.00320    0.01050    0.00987
AFIX  43
H7    2   -0.435412    0.153523    0.109672    11.00000   -1.20000
AFIX   0
C8    1   -0.512154    0.253056    0.232219    11.00000    0.02320    0.02834 =
         0.02881    0.00528    0.01317    0.00937
AFIX  43
H8    2   -0.619130    0.163912    0.198013    11.00000   -1.20000
AFIX   0
C9    1   -0.468478    0.390779    0.335948    11.00000    0.02922    0.03369 =
         0.03040    0.00768    0.01712    0.01725
AFIX  43
H9    2   -0.547102    0.393726    0.369280    11.00000   -1.20000
AFIX   0
C10   1   -0.314716    0.518848    0.388160    11.00000    0.03134    0.02661 =
         0.02548    0.00468    0.01516    0.01608
AFIX  43
H10   2   -0.287346    0.610370    0.457742    11.00000   -1.20000
AFIX   0
C11   1   -0.193422    0.518451    0.340376    11.00000    0.02610    0.02245 =
         0.02089    0.00596    0.01088    0.01378
C12   1   -0.032835    0.650498    0.397828    11.00000    0.02952    0.01905 =
         0.02139    0.00379    0.01084    0.01268
AFIX  43
H12   2   -0.005993    0.741152    0.468262    11.00000   -1.20000
AFIX   0
C13   1    0.088415    0.651553    0.353709    11.00000    0.02563    0.01842 =
         0.02082    0.00528    0.00957    0.01095
C14   1    0.255820    0.776728    0.402648    11.00000    0.02880    0.01745 =
         0.02963    0.00342    0.01197    0.00796
AFIX  43
H14   2    0.296138    0.872103    0.474748    11.00000   -1.20000
AFIX   0
C15   1    0.357823    0.759614    0.346118    11.00000    0.02569    0.01997 =
         0.03592    0.00504    0.01506    0.00480
AFIX  43
H15   2    0.468079    0.844548    0.380073    11.00000   -1.20000
AFIX   0
C16   1    0.305547    0.619597    0.238346    11.00000    0.02668    0.02325 =
         0.03066    0.00816    0.01665    0.01041
AFIX  43
H16   2    0.379419    0.611482    0.201072    11.00000   -1.20000
AFIX   0
C17   1    0.147214    0.497220    0.189600    11.00000    0.02507    0.02031 =
         0.02166    0.00744    0.01228    0.01098
C18   1    0.039345    0.513375    0.247618    11.00000    0.02325    0.01943 =
         0.01876    0.00657    0.00863    0.01064
HKLF 4


REM  abs in P-1
REM wR2 = 0.0992, GooF = S = 1.024, Restrained GooF = 1.024 for all data
REM R1 = 0.0374 for 2635 Fo > 4sig(Fo) and 0.0536 for all 3318 data
REM 217 parameters refined using 1 restraints

END

WGHT      0.0428      0.2155

REM Highest difference peak  0.285,  deepest hole -0.240,  1-sigma level  0.046
Q1    1  -0.2213  0.4459  0.2844  11.00000  0.05    0.28
Q2    1   0.0630  0.5914  0.2937  11.00000  0.05    0.26
Q3    1  -0.1246  0.3154  0.1434  11.00000  0.05    0.24
Q4    1  -0.0379  0.4414  0.2172  11.00000  0.05    0.22
Q5    1   0.0765  0.5136  0.2077  11.00000  0.05    0.21
Q6    1  -0.0430  0.2997  0.0695  11.00000  0.05    0.21
Q7    1   0.0181  0.6627  0.3363  11.00000  0.05    0.19
Q8    1   0.3393  0.6802  0.3165  11.00000  0.05    0.18
Q9    1   0.1020  0.4122  0.1218  11.00000  0.05    0.18
Q10   1  -0.2147  0.3813  0.1833  11.00000  0.05    0.17
;
_shelx_res_checksum   15274

_shelx_hkl_file
;
   0   0   3  698.80   23.40
   0   0  -3  695.30   27.60
   0   0   4   65.60    2.50
   0   0  -4   59.10    3.90
   0   0   5  477.30   14.30
   0   0  -5  451.70   20.10
   0   0   6  205.70    7.00
   0   0  -6  197.60    8.50
   0   0   7  251.70   10.50
   0   0  -7  261.70   12.70
   0   0   8    8.00    1.40
   0   0  -8    9.10    2.20
   0   0   9  140.30    7.90
   0   0  -9  150.50    9.10
   0   0  10   13.40    2.90
   0   0 -10   17.30    3.50
   0   0 -11    4.00    2.80
   0   1 -11   19.70    3.60
   0  -1  11   15.70    2.90
   0   1 -10   25.60    3.30
   0  -1  10   20.80    4.00
   0   1  -9   20.10    2.50
   0  -1   9   20.90    2.50
   0   1  -8  234.20   12.70
   0  -1   8  226.50    9.90
   0   1  -7  504.80   20.70
   0  -1   7  505.70   17.50
   0   1  -6  113.40    5.10
   0  -1   6  118.30    4.20
   0   1  -5  105.00    5.80
   0  -1   5  105.50    4.00
   0   1  -4  216.00    8.70
   0  -1   4  223.00    8.50
   0   1  -3  318.50    9.20
   0  -1   3  322.90    9.90
   0   1   2   57.90    1.90
   0  -1  -2   54.50    3.20
   0   1   3  402.30   12.30
   0  -1  -3  394.10   16.20
   0   1   4  118.20    3.70
   0  -1  -4  115.20    5.60
   0   1   5  320.80   10.60
   0  -1  -5  329.00   13.70
   0   1   6  181.30    6.90
   0  -1  -6  176.70    9.40
   0   1   7    0.20    0.70
   0  -1  -7    1.20    2.60
   0   1   8   -1.60    1.20
   0  -1  -8    0.70    2.30
   0   1   9  128.80    8.50
   0  -1  -9  129.30   11.00
   0   1  10    2.50    2.10
   0  -1 -10   -2.30    2.40
   0  -2  11   10.90    3.40
   0   2 -10   24.90    3.70
   0  -2  10   21.00    3.70
   0   2  -9    7.60    1.70
   0  -2   9    5.50    1.80
   0   2  -8   10.40    1.90
   0  -2   8   11.80    1.80
   0   2  -7    2.50    1.20
   0  -2   7    1.80    1.30
   0   2  -6    0.80    0.90
   0  -2   6   -0.20    1.10
   0   2  -5  174.80    9.20
   0  -2   5  169.40    5.90
   0   2  -4  329.30   10.10
   0  -2   4  326.00    9.40
   0   2  -3   61.70    2.60
   0  -2   3   63.60    5.20
   0   2   1   52.70    1.50
   0  -2  -1   53.50    1.60
   0   2   2  472.00   17.50
   0  -2  -2  470.50   20.60
   0   2   3   20.70    0.90
   0  -2  -3   21.30    1.80
   0   2   4  145.00    4.40
   0  -2  -4  134.10    6.40
   0   2   5   25.50    1.20
   0  -2  -5   27.50    2.50
   0   2   6   65.50    2.40
   0  -2  -6   60.50    5.40
   0   2   7   35.30    1.70
   0  -2  -7   24.50    4.30
   0   2   8    2.10    0.90
   0  -2  -8   -0.70    1.90
   0   2   9    1.00    0.90
   0  -2  -9   -1.00    3.00
   0  -2 -10   83.30    8.40
   0  -3  11   -1.40    3.10
   0   3 -10   72.30    7.60
   0  -3  10   70.50    6.20
   0   3  -9   18.60    1.60
   0  -3   9   17.80    2.60
   0   3  -8   11.70    1.40
   0  -3   8   12.90    2.40
   0   3  -7   41.80    2.20
   0  -3   7   39.70    2.50
   0   3  -6  303.40   19.60
   0  -3   6  301.90    9.30
   0  -3   5  353.70   11.20
   0   3  -4  650.00   28.60
   0  -3   4  626.60   29.10
   0   3  -3   19.00    1.70
   0  -3   3   20.40    1.00
   0   3  -2 1300.50   53.90
   0  -3   2 1276.50   52.70
   0   3  -1   75.90    3.50
   0  -3   1   75.90    3.50
   0   3   0  415.60   14.00
   0  -3   0  413.70   11.70
   0   3   1    1.80    0.40
   0  -3  -1    3.30    0.40
   0   3   2 1530.70   52.90
   0  -3  -2 1527.20   46.50
   0   3   3    5.20    1.10
   0  -3  -3    7.60    1.60
   0   3   4  151.60    5.70
   0  -3  -4  152.70    7.90
   0   3   5  254.90    8.80
   0  -3  -5  248.60   11.40
   0   3   6    0.40    1.70
   0  -3  -6    2.20    2.40
   0   3   7  249.90   14.70
   0  -3  -7  224.80   15.40
   0   3   8   11.50    2.60
   0  -3  -8    5.00    3.50
   0  -3  -9    8.40    3.80
   0  -4  11    1.30    3.30
   0  -4  10    1.40    2.10
   0  -4   9  107.50    5.30
   0  -4   8    2.20    1.60
   0  -4   7    0.10    1.30
   0  -4   6  172.20    5.90
   0  -4   5   69.70    4.10
   0   4  -4  271.00   11.70
   0  -4   4  275.70    8.90
   0   4  -3   10.40    1.60
   0  -4   3    9.30    1.20
   0   4  -2   18.10    1.80
   0  -4   2   18.50    1.60
   0   4  -1    6.30    1.00
   0  -4   1    9.60    0.90
   0   4   0  674.70   19.50
   0  -4   0  691.50   19.60
   0   4   1  225.60   10.90
   0  -4  -1  219.00    6.40
   0   4   2   78.70    3.20
   0  -4  -2   76.40    3.20
   0   4   3  208.00    7.60
   0  -4  -3  214.70    9.60
   0   4   4  116.50    4.20
   0  -4  -4  120.40    6.10
   0   4   5  104.10    4.40
   0  -4  -5   98.60    6.80
   0   4   6   11.00    2.40
   0  -4  -6   17.80    3.00
   0   4   7    7.80    3.20
   0  -4  -7    4.80    2.70
   0   4   8   11.20    6.40
   0  -4  -8   14.80    4.80
   0  -4  -9   23.40    4.40
   0  -5  11    5.40    5.50
   0  -5  10   16.70    3.20
   0  -5   9   26.00    3.60
   0  -5   8   21.30    2.90
   0  -5   7    3.90    1.90
   0  -5   6  135.50    6.50
   0  -5   5   35.50    3.10
   0   5  -4   17.80    2.30
   0  -5   4   20.60    1.20
   0   5  -3  211.80    9.40
   0  -5   3  218.50   12.60
   0   5  -2  134.70    6.60
   0  -5   2  141.20    4.80
   0   5  -1   20.70    1.70
   0  -5   1   19.00    1.10
   0   5   0  875.80   25.40
   0  -5   0  897.10   24.90
   0   5   1  113.60    6.80
   0  -5  -1  106.60    3.20
   0   5   2   77.60    3.10
   0  -5  -2   72.90    2.60
   0   5   3  350.80   10.80
   0  -5  -3  360.90   16.20
   0   5   4    1.80    1.30
   0  -5  -4   -3.00    1.90
   0   5   5   15.30    2.40
   0  -5  -5   18.70    3.40
   0   5   6   76.40    5.50
   0  -5  -6   76.60    7.40
   0   5   7   -2.10    3.30
   0  -5  -7    3.70    3.90
   0  -5  -8   -3.10    3.20
   0  -6  11   10.00    6.30
   0  -6  10    3.80    2.90
   0  -6   9   12.10    2.60
   0  -6   8   38.50    3.20
   0  -6   7    1.60    1.70
   0  -6   6   39.00    3.80
   0  -6   5   37.90    2.00
   0  -6   4  129.50    6.50
   0   6  -3   56.00    3.50
   0  -6   3   57.20    3.30
   0   6  -2  586.20   25.50
   0  -6   2  602.70   20.50
   0  -6   1   33.50    1.60
   0  -6   0   48.70    1.90
   0   6   1    5.80    1.80
   0  -6  -1    6.20    0.80
   0   6   2    7.90    2.20
   0  -6  -2    4.90    0.70
   0   6   3   12.40    1.70
   0  -6  -3   10.30    1.70
   0   6   4    0.90    1.70
   0  -6  -4    1.40    2.30
   0   6   5    2.30    2.20
   0  -6  -5    5.00    3.10
   0   6   6   49.40    4.90
   0  -6  -6   47.40    7.20
   0  -6  -7   11.70    4.70
   0  -7  11   28.20    5.00
   0  -7  10    1.10    3.20
   0  -7   9   29.50    3.50
   0  -7   8   65.00    4.70
   0  -7   7    1.00    2.50
   0  -7   6    1.20    2.20
   0  -7   5   14.30    1.20
   0  -7   4   13.90    3.00
   0  -7   3   21.90    1.80
   0  -7   2  890.60   27.70
   0  -7   1    0.20    1.00
   0  -7   0  223.90    6.70
   0   7   1 1154.00   55.70
   0  -7  -1 1193.50   37.70
   0   7   2   79.20    5.10
   0  -7  -2   69.30    2.90
   0   7   3   12.80    3.40
   0  -7  -3   16.80    2.30
   0   7   4  106.80    9.10
   0  -7  -4  106.70    7.70
   0   7   5  154.40   11.10
   0  -7  -5  168.80   12.60
   0   7   6   13.60    6.20
   0  -7  -6   24.10    7.10
   0  -8  10    8.50    4.50
   0  -8   9  113.20    7.40
   0  -8   8    5.10    2.50
   0  -8   7  295.00   16.60
   0  -8   6  142.40    5.40
   0  -8   5   62.80    3.40
   0  -8   4   30.50    2.30
   0  -8   3   47.20    2.90
   0  -8   2  415.80   13.30
   0  -8   1   24.10    1.50
   0  -8   0  973.20   31.70
   0  -8  -1    0.00    1.10
   0   8   2    6.60    2.80
   0  -8  -2    6.60    0.90
   0   8   3    0.70    2.50
   0  -8  -3    1.40    1.80
   0   8   4   47.60    6.00
   0  -8  -4   56.40    6.00
   0   8   5    3.60    5.50
   0  -8  -5    0.70    4.70
   0  -9   9    7.20    2.80
   0  -9   8    4.30    3.40
   0  -9   7   -6.70    4.80
   0  -9   6    0.60    0.70
   0  -9   5    1.00    1.70
   0  -9   4  362.50   15.00
   0  -9   3   20.10    1.80
   0  -9   2  339.10   12.50
   0  -9   1  223.60    8.60
   0  -9   0    2.80    1.10
   0  -9  -1    5.90    1.30
   0  -9  -2   65.20    4.80
   0   9   3  218.50   22.70
   0  -9  -3  247.50   21.30
   0  -9  -4    3.90    3.30
   0 -10   8    1.60    3.60
   0 -10   7   -0.50    4.20
   0 -10   6   18.40    1.90
   0 -10   5    6.70    1.60
   0 -10   4   23.90    3.00
   0 -10   3    3.60    1.30
   0 -10   2   73.60    3.70
   0 -10   1   26.70    1.90
   0 -10   0    0.50    1.40
   0 -10  -1   18.70    2.80
   0 -10  -2   26.10    3.20
   0 -11   7   38.80    5.50
   0 -11   6    1.20    2.90
   0 -11   5  138.50    6.30
   0 -11   4   -0.70    2.20
   0 -11   3   10.50    2.10
   0 -11   2   49.50    3.40
   0 -11   1    0.40    2.00
   0 -11   0   -3.40    2.20
   1 -12   2    1.10    1.80
   1 -12   3   21.70    2.50
   1 -12   4   42.40    5.00
   1 -11  -1  158.20   10.50
   1 -11   0   37.80    2.90
   1 -11   1   -2.00    1.40
   1 -11   2    8.80    1.50
   1 -11   3  165.80    6.90
   1 -11   4  302.30   11.30
   1 -11   5    5.30    1.90
   1 -11   6  276.90   15.10
   1 -11   7   -2.70    7.10
   1 -10  -3   21.40    4.20
   1 -10  -2   62.10    4.80
   1 -10  -1   21.30    2.00
   1 -10   0   -0.80    1.00
   1 -10   1    1.40    1.00
   1 -10   2  384.40   14.70
   1 -10   3   64.10    2.50
   1 -10   4  150.10    5.60
   1 -10   5    0.90    1.50
   1 -10   6    4.20    1.00
   1 -10   7   24.00    3.10
   1 -10   8   38.30    4.10
   1  -9  -5  193.70   11.50
  -1   9   5  163.90   11.80
   1  -9  -4   19.00    3.60
  -1   9   4   13.70    5.00
   1  -9  -3   79.90    4.80
  -1   9   3   79.40    9.00
   1  -9  -2   62.20    3.00
   1  -9  -1   18.90    1.50
   1  -9   0   45.00    2.30
   1  -9   1  688.10   22.90
   1  -9   2  144.10    5.10
   1  -9   3   -0.10    1.00
   1  -9   4  479.30   16.40
   1  -9   5    4.70    1.10
   1  -9   6    4.00    3.10
   1  -9   7    4.60    2.70
   1  -9   8    4.60    2.50
   1  -9   9    2.90    3.20
   1  -8  -6   58.70    5.00
  -1   8   6   58.00    6.10
   1  -8  -5    6.50    4.40
  -1   8   5    9.10    3.30
   1  -8  -4   71.40    5.90
  -1   8   4   69.40    8.70
   1  -8  -3   41.40    3.10
  -1   8   3   42.20    4.70
   1  -8  -2    0.50    0.80
  -1   8   2    1.20    1.90
   1  -8  -1   50.30    2.30
   1  -8   0   27.10    1.40
   1  -8   1   -0.40    1.10
   1  -8   2  138.40    4.90
   1  -8   3   23.60    2.10
   1  -8   4  216.10    8.70
   1  -8   5   17.20    1.10
   1  -8   6   14.10    3.70
   1  -8   7   -0.30    1.90
   1  -8   8   38.30    3.80
   1  -8   9    4.10    3.00
   1  -8  10    9.70    5.10
   1  -7  -7   11.40    3.50
  -1   7   7   13.10    3.90
   1  -7  -6   11.40    4.10
  -1   7   6   10.30    2.90
   1  -7  -5   11.20    4.30
  -1   7   5   15.60    2.80
   1  -7  -4   44.00    4.30
  -1   7   4   47.30    3.30
   1  -7  -3   60.30    3.40
  -1   7   3   65.90    5.30
   1  -7  -2    3.10    0.80
  -1   7   2    3.90    1.90
   1  -7  -1  185.10    5.60
   1  -7   0    7.30    0.80
   1  -7   1  109.10    3.20
   1  -7   2  504.60   19.40
   1  -7   3    3.20    1.00
   1  -7   4   37.00    2.00
   1  -7   5   31.20    1.10
   1  -7   6   10.20    1.70
   1  -7   7    3.30    2.10
   1  -7   8   55.00    4.60
   1  -7   9    6.90    2.20
   1  -7  10   -1.00    5.30
   1  -6  -8   25.70    4.40
   1  -6  -7    8.70    2.80
  -1   6   7    4.10    3.90
   1  -6  -6   22.80    4.10
  -1   6   6   25.00    2.90
   1  -6  -5   22.20    3.20
  -1   6   5   22.70    2.60
   1  -6  -4    3.90    2.00
  -1   6   4    5.00    1.40
   1  -6  -3   86.50    3.60
  -1   6   3   77.50    3.60
   1  -6  -2  180.90    5.50
  -1   6   2  183.00    9.60
   1  -6  -1   62.60    2.10
  -1   6   1   55.50    3.60
   1  -6   0  103.40    2.90
   1  -6   1  146.00    4.10
   1  -6   2  125.50    6.90
   1  -6   3    9.20    1.00
   1  -6   4    7.40    0.60
   1  -6   5   12.60    2.70
   1  -6   6  210.40    8.60
   1  -6   7   18.10    2.20
   1  -6   8   41.80    3.30
   1  -6   9   -0.20    2.30
   1  -6  10   -0.70    3.60
   1  -5  -9    1.90    3.10
   1  -5  -8  136.70    8.00
  -1   5   8  133.70   11.60
   1  -5  -7   12.00    2.60
  -1   5   7   11.50    2.90
   1  -5  -6    6.70    3.60
  -1   5   6    0.20    2.10
   1  -5  -5  412.00   19.20
  -1   5   5  439.00   15.90
   1  -5  -4   -1.40    1.50
  -1   5   4    1.30    1.00
   1  -5  -3  202.60    8.70
  -1   5   3  205.50    7.50
   1  -5  -2  273.60    7.80
  -1   5   2  263.90    9.10
   1  -5  -1    0.50    0.60
  -1   5   1    0.10    0.80
   1  -5   0  917.10   23.50
   1  -5   1    1.70    0.70
   1  -5   2   20.90    1.80
   1  -5   3   49.70    2.10
   1  -5   4  787.50   30.10
   1  -5   5    4.00    1.40
   1  -5   6  112.90    4.40
   1  -5   7  106.20    4.80
   1  -5   8   64.70    4.10
   1  -5   9    9.50    2.10
   1  -5  10   12.30    3.50
   1  -5  11    3.80    3.80
   1  -4  -9   37.40    4.90
  -1   4   9   22.40    5.10
   1  -4  -8  195.30   10.40
  -1   4   8  185.70   13.20
   1  -4  -7    4.10    1.90
  -1   4   7    2.00    2.20
   1  -4  -6   21.10    3.50
  -1   4   6   23.20    2.30
   1  -4  -5   37.30    3.10
  -1   4   5   35.40    2.10
   1  -4  -4  135.70    7.20
  -1   4   4  133.20    4.70
   1  -4  -3    2.10    1.00
  -1   4   3    3.70    0.90
   1  -4  -2  209.50    5.20
  -1   4   2  213.40    7.70
   1  -4  -1    1.10    0.40
  -1   4   1    2.40    0.60
   1  -4   0  120.20    3.40
   1  -4   1   42.30    2.50
   1  -4   2    1.70    0.50
   1  -4   3  411.50   12.00
   1  -4   4 4044.60  145.80
   1  -4   5    6.40    1.10
   1  -4   6  161.00    5.90
   1  -4   7  121.30    4.80
   1  -4   8    7.20    2.20
   1  -4   9    5.60    2.50
   1  -4  10   11.10    3.40
   1  -4  11   13.40    4.50
   1  -3 -10   25.70    6.30
   1  -3  -9   -2.50    2.40
  -1   3   9   -1.70    5.10
   1  -3  -8   40.20    3.70
  -1   3   8   41.20    3.90
   1  -3  -7  190.90    7.90
  -1   3   7  187.20    8.60
   1  -3  -6    6.30    3.20
  -1   3   6    6.60    1.90
   1  -3  -5   45.60    3.80
  -1   3   5   38.70    2.20
   1  -3  -4  360.90   16.70
  -1   3   4  371.30   11.00
   1  -3  -3 1327.40   53.30
  -1   3   3 1328.00   51.30
   1  -3  -2   25.70    1.00
  -1   3   2   24.80    1.30
   1  -3  -1  936.10   22.30
  -1   3   1  937.40   35.60
   1  -3   0  546.60   14.10
   1  -3   1  365.50   14.00
   1  -3   2   68.60    2.30
   1  -3   3  164.60    5.30
   1  -3   4 1453.50   45.70
   1  -3   5   95.20    3.60
  -1   3  -5   91.50    3.50
   1  -3   6   -2.90    1.60
  -1   3  -6    0.50    0.60
   1  -3   7    8.20    2.10
  -1   3  -7   10.20    1.40
   1  -3   8   60.60    3.80
  -1   3  -8   58.70    3.30
   1  -3   9  155.80    8.10
  -1   3  -9  168.00    9.40
   1  -3  10   73.70    9.00
  -1   3 -10   74.70    8.00
   1  -3  11    6.60    3.80
   1  -2 -10  445.50   34.10
  -1   2  10  408.70   36.50
   1  -2  -9    9.30    3.10
  -1   2   9    9.80    1.40
   1  -2  -8   83.50    5.90
  -1   2   8   83.30    3.70
   1  -2  -7  179.40    6.50
  -1   2   7  175.90    6.50
   1  -2  -6    9.60    1.70
  -1   2   6   13.10    1.10
   1  -2  -5  259.50   10.50
  -1   2   5  266.50    8.50
   1  -2  -4  178.70    9.00
  -1   2   4  185.40    5.60
   1  -2  -3 1028.60   52.90
  -1   2   3 1033.40   30.60
   1  -2  -2    9.40    0.50
  -1   2   2    9.50    0.70
   1  -2   3  487.10   16.00
   1  -2   4  565.60   14.80
   1  -2   5  266.80    7.50
   1  -2   6  118.90    4.40
   1  -2   7  153.90    6.00
  -1   2  -7  142.00    7.20
   1  -2   8  110.10    5.70
  -1   2  -8  103.70    7.40
   1  -2   9  157.90   10.40
  -1   2  -9  188.60   10.80
   1  -2  10    0.20    3.30
  -1   2 -10    1.60    1.90
   1  -1 -11    9.90    3.70
   1  -1 -10   19.90    3.80
  -1   1  10   26.30    3.80
   1  -1  -9   35.30    4.20
  -1   1   9   35.50    3.20
   1  -1  -8  109.60    5.80
  -1   1   8  105.90    4.60
   1  -1  -7   30.70    3.20
  -1   1   7   36.80    2.00
   1  -1  -6  418.80   18.60
  -1   1   6  405.30   12.00
   1  -1  -5 1183.20   28.00
  -1   1   5 1198.70   36.80
   1  -1  -4  185.70    4.60
  -1   1   4  184.10    6.30
   1  -1  -3  483.40   11.80
  -1   1   3  490.30   17.20
   1  -1   2  507.70   22.90
  -1   1  -2  505.40   22.70
   1  -1   3   22.10    1.80
  -1   1  -3   21.30    1.70
   1  -1   4   64.70    2.50
  -1   1  -4   63.30    4.30
   1  -1   5   81.20    3.40
  -1   1  -5   78.40    4.60
   1  -1   6  121.90    4.60
  -1   1  -6  113.50    6.40
   1  -1   7   33.70    2.20
   1  -1   8   58.50    3.80
  -1   1  -8   58.90    4.50
   1  -1   9   10.60    2.70
  -1   1  -9    9.60    2.50
   1  -1  10    2.60    3.20
  -1   1 -10    3.10    3.60
   1   0 -11   28.30    4.80
  -1   0  11   27.60    4.80
   1   0 -10  232.00   14.20
  -1   0  10  212.80   16.50
   1   0  -9    2.20    1.50
  -1   0   9    1.40    1.70
   1   0  -8  149.40    8.90
  -1   0   8  117.10    4.90
   1   0  -7    7.50    2.10
  -1   0   7    4.50    1.30
   1   0  -6    0.70    1.40
  -1   0   6    0.30    1.10
   1   0  -5   80.80    2.70
  -1   0   5   78.60    3.20
   1   0  -4   78.40    2.70
  -1   0   4   79.60    3.30
   1   0  -3  188.80    6.00
  -1   0   3  186.70    4.70
   1   0   2  920.30   38.80
  -1   0  -2  920.80   45.30
   1   0   3   60.40    3.00
  -1   0  -3   53.10    3.20
   1   0   4  522.10   13.40
  -1   0  -4  496.20   22.80
   1   0   5   20.60    1.30
  -1   0  -5   22.90    3.00
   1   0   6   52.50    2.80
  -1   0  -6   53.10    3.70
   1   0   7   48.90    3.10
  -1   0  -7   50.60    5.10
   1   0   8   20.70    2.60
  -1   0  -8   17.20    4.10
   1   0   9   11.60    2.60
  -1   0  -9    7.20    2.40
   1   0  10    0.90    1.90
  -1   0 -10   -8.20    3.80
   1   1 -11    2.50    3.00
  -1  -1  11    3.20    2.90
   1   1 -10  100.90    7.80
  -1  -1  10   97.30    7.40
   1   1  -9    1.20    1.40
  -1  -1   9    1.80    1.50
   1   1  -8   93.10    4.50
  -1  -1   8   89.20    3.80
   1   1  -7   44.60    2.70
  -1  -1   7   41.30    2.60
   1   1  -6    1.30    0.90
  -1  -1   6   -0.60    1.60
   1   1  -5   58.10    2.50
  -1  -1   5   54.90    2.60
   1   1  -4  739.40   22.70
  -1  -1   4  741.10   23.40
   1   1  -3  962.70   32.20
  -1  -1   3  954.30   28.50
   1   1   1    1.60    0.60
  -1  -1  -1    1.80    0.60
   1   1   2  748.70   22.50
  -1  -1  -2  752.80   30.80
   1   1   3    4.20    0.90
  -1  -1  -3    5.00    1.30
   1   1   4  992.00   23.50
  -1  -1  -4  988.60   43.50
   1   1   5   18.40    1.20
  -1  -1  -5   19.70    2.80
   1   1   6   37.70    2.10
  -1  -1  -6   37.30    4.20
   1   1   7  164.10    7.70
  -1  -1  -7  159.30   10.20
   1   1   8    3.70    1.20
  -1  -1  -8    1.10    3.10
   1   1   9   64.60    7.90
  -1  -1  -9   69.20    7.90
  -1  -1 -10   13.00    4.10
   1   2 -11    1.00    1.50
  -1  -2  11   -0.70    2.50
   1   2 -10  131.80    9.00
  -1  -2  10  117.70    8.20
   1   2  -9    0.70    1.00
  -1  -2   9    2.80    1.70
   1   2  -8   -0.10    1.30
  -1  -2   8   -1.60    1.60
   1   2  -7  406.30   13.00
  -1  -2   7  388.50   12.30
   1   2  -6    4.10    0.70
  -1  -2   6    3.80    1.30
   1   2  -5    0.10    0.50
  -1  -2   5    0.40    1.00
   1   2  -4  419.10   12.90
  -1  -2   4  428.20   15.20
   1   2  -3  207.90    7.40
  -1  -2   3  208.50    7.20
   1   2  -2  123.30    6.20
  -1  -2   2  126.40    4.20
   1   2  -1    3.00    0.70
  -1  -2   1    2.90    0.50
   1   2   0  188.30    6.30
  -1  -2   0  188.20    5.20
   1   2   1    2.40    0.40
  -1  -2  -1    1.30    0.60
   1   2   2  944.30   26.60
  -1  -2  -2  922.80   25.40
   1   2   3  116.90    3.60
  -1  -2  -3  111.70    5.00
   1   2   4   16.60    0.90
  -1  -2  -4   20.90    2.10
   1   2   5  254.70    6.90
  -1  -2  -5  247.40   11.10
   1   2   6   43.90    2.10
  -1  -2  -6   49.00    4.90
   1   2   7   41.40    2.60
  -1  -2  -7   38.40    5.70
   1   2   8    9.10    1.40
  -1  -2  -8   12.50    5.50
  -1  -2  -9    3.10    3.10
  -1  -3  12   71.70    9.90
   1   3 -11    8.80    2.00
  -1  -3  11    5.00    3.50
   1   3 -10   69.70    6.50
  -1  -3  10   65.10    5.00
   1   3  -9    1.80    0.80
  -1  -3   9    3.00    1.60
   1   3  -8  145.00    8.20
  -1  -3   8  131.60    5.70
   1   3  -7   51.70    2.20
  -1  -3   7   44.90    2.80
   1   3  -6   67.90    3.00
  -1  -3   6   69.30    3.90
   1   3  -5  208.60    8.10
  -1  -3   5  211.40    7.20
   1   3  -4  218.30   10.10
  -1  -3   4  213.10    7.80
   1   3  -3  230.10   10.60
  -1  -3   3  231.80    9.20
   1   3  -2  476.40   24.60
  -1  -3   2  468.30   20.30
   1   3  -1  690.50   36.50
  -1  -3   1  684.30   26.40
   1   3   0  192.20    7.10
  -1  -3   0  199.00    5.80
   1   3   1   73.50    2.40
  -1  -3  -1   76.00    2.20
   1   3   2  750.60   19.50
  -1  -3  -2  728.50   20.80
   1   3   3   27.20    1.30
  -1  -3  -3   23.00    3.10
   1   3   4  112.10    5.00
  -1  -3  -4  110.00    6.10
   1   3   5  405.70   14.60
  -1  -3  -5  355.30   15.90
   1   3   6    1.60    2.00
  -1  -3  -6    8.30    3.20
   1   3   7    0.10    2.50
  -1  -3  -7   -3.50    3.10
  -1  -3  -8   61.80   10.00
  -1  -3  -9   13.30    3.90
  -1  -4  12   17.30    5.70
  -1  -4  11   -3.90    3.60
  -1  -4  10   31.90    2.90
  -1  -4   9   22.30    2.90
  -1  -4   8   43.70    3.20
   1   4  -7    3.20    1.80
  -1  -4   7   -0.30    1.70
   1   4  -6   73.30    5.10
  -1  -4   6   74.90    3.00
   1   4  -5   19.10    2.20
  -1  -4   5   22.00    1.30
   1   4  -4   17.40    2.60
  -1  -4   4   15.20    1.00
   1   4  -3  307.20   12.90
  -1  -4   3  295.60   14.00
   1   4  -2  493.60   29.30
  -1  -4   2  487.40   14.60
   1   4  -1   64.70    4.00
  -1  -4   1   73.40    2.60
   1   4   0  963.30   35.60
  -1  -4   0  956.20   24.80
   1   4   1    6.70    0.80
  -1  -4  -1    6.70    0.60
   1   4   2    9.80    0.80
  -1  -4  -2   10.60    1.40
   1   4   3   12.10    1.70
  -1  -4  -3   14.90    2.30
   1   4   4  118.80    5.10
  -1  -4  -4  108.40    6.10
   1   4   5    9.00    2.30
  -1  -4  -5   13.30    3.00
   1   4   6    6.90    2.90
  -1  -4  -6    8.10    3.70
   1   4   7   -0.40    5.60
  -1  -4  -7   11.70    3.00
  -1  -4  -8   30.00    6.30
  -1  -5  11    6.20    3.60
  -1  -5  10   15.10    3.10
  -1  -5   9  100.20    6.10
  -1  -5   8   -1.50    1.80
   1   5  -7  189.40   13.40
  -1  -5   7  179.30    9.20
   1   5  -6  127.80    6.90
  -1  -5   6  129.30    5.30
   1   5  -5   28.40    2.90
  -1  -5   5   24.40    1.40
   1   5  -4   26.40    2.70
  -1  -5   4   26.40    1.40
   1   5  -3    0.20    1.40
  -1  -5   3   -0.20    0.90
   1   5  -2   74.40    4.10
  -1  -5   2   84.70    3.00
   1   5  -1  120.80    8.20
  -1  -5   1  112.00    3.50
   1   5   0  987.80   29.50
  -1  -5   0 1002.20   25.60
   1   5   1    3.20    0.70
  -1  -5  -1    4.00    0.60
   1   5   2  268.90   10.70
  -1  -5  -2  267.10    9.70
   1   5   3 1203.70   40.40
  -1  -5  -3 1192.30   56.10
   1   5   4  117.30    6.10
  -1  -5  -4  111.30    7.80
   1   5   5    3.00    2.20
  -1  -5  -5    2.80    2.60
   1   5   6   88.40    9.50
  -1  -5  -6   85.40    8.50
  -1  -5  -7  185.10   16.50
  -1  -6  11    5.10    4.20
  -1  -6  10  180.70   12.40
  -1  -6   9    2.10    2.50
  -1  -6   8   16.10    3.10
   1   6  -7  379.40   27.40
  -1  -6   7  404.00   26.10
   1   6  -6   11.60    2.60
  -1  -6   6   12.40    1.10
   1   6  -5  802.40   36.10
  -1  -6   5  792.00   26.80
   1   6  -4  269.80   13.10
  -1  -6   4  275.50   12.90
   1   6  -3   83.10    5.20
  -1  -6   3   78.80    3.30
   1   6  -2   49.60    3.50
  -1  -6   2   52.60    2.70
   1   6  -1  183.70    8.20
  -1  -6   1  185.40    5.00
   1   6   0  754.50   21.70
  -1  -6   0  756.60   20.80
   1   6   1   -0.60    0.80
  -1  -6  -1    0.70    0.70
   1   6   2 1527.90   74.10
  -1  -6  -2 1512.10   53.90
   1   6   3    1.90    2.10
  -1  -6  -3    3.30    2.60
   1   6   4   22.70    3.00
  -1  -6  -4   31.70    4.50
   1   6   5   18.60    3.00
  -1  -6  -5   17.90    4.00
  -1  -6  -6   22.40    7.30
  -1  -7  11    5.30    4.30
  -1  -7  10   -0.70    2.40
  -1  -7   9   53.60    4.90
  -1  -7   8   14.40    3.50
   1   7  -7   10.30    3.30
  -1  -7   7   10.50    0.90
   1   7  -6   11.90    2.90
  -1  -7   6   13.10    1.40
   1   7  -5   43.70    5.70
  -1  -7   5   39.80    2.20
   1   7  -4    7.60    2.30
  -1  -7   4    6.10    1.40
   1   7  -3   44.90    3.90
  -1  -7   3   39.70    2.60
   1   7  -2  231.20   12.10
  -1  -7   2  248.50    8.10
   1   7  -1   68.30    4.60
  -1  -7   1   74.40    3.00
   1   7   0  211.50   11.10
  -1  -7   0  208.70    7.00
   1   7   1  154.50   10.30
  -1  -7  -1  144.10    5.10
   1   7   2    3.90    2.70
  -1  -7  -2    2.10    2.10
   1   7   3   25.70    4.20
  -1  -7  -3   20.90    3.50
   1   7   4   49.30    7.70
  -1  -7  -4   61.20    6.70
  -1  -7  -5  223.00   19.00
  -1  -8  10   -3.90    5.30
  -1  -8   9   68.20    7.80
  -1  -8   8   -3.50    2.60
  -1  -8   7   59.90    4.30
  -1  -8   6    6.00    1.30
   1   8  -5   41.00    4.80
  -1  -8   5   38.50    2.10
   1   8  -4   64.70    5.80
  -1  -8   4   55.10    4.00
   1   8  -3   13.50    3.60
  -1  -8   3   13.20    2.10
   1   8  -2   28.10    3.60
  -1  -8   2   27.40    2.00
  -1  -8   1    8.10    1.20
  -1  -8   0   71.20    3.10
   1   8   1    9.60    2.80
  -1  -8  -1    8.70    1.20
   1   8   2   -0.80    4.10
  -1  -8  -2    0.60    1.80
   1   8   3   54.20    7.80
  -1  -8  -3   60.60    6.80
  -1  -8  -4   21.20    5.70
  -1  -9   9    5.80    4.80
  -1  -9   8    4.10    3.70
  -1  -9   7    1.50    0.90
  -1  -9   6   10.30    1.60
  -1  -9   5  130.20    6.40
  -1  -9   4    3.50    1.90
  -1  -9   3  389.20   15.50
  -1  -9   2   32.30    2.50
  -1  -9   1    5.60    1.60
  -1  -9   0  109.80    5.10
  -1  -9  -1    7.60    1.40
  -1  -9  -2    3.30    2.60
  -1  -9  -3   30.10    5.60
  -1 -10   8    2.70    4.20
  -1 -10   7  127.40    8.20
  -1 -10   6  102.80    6.20
  -1 -10   5    4.90    2.20
  -1 -10   4    1.20    1.70
  -1 -10   3   13.90    2.20
  -1 -10   2    1.80    1.80
  -1 -10   1    2.50    2.00
  -1 -10   0   27.60    2.60
  -1 -10  -1   43.70    4.80
  -1 -11   6   -0.90    3.60
  -1 -11   5   15.70    2.60
  -1 -11   4    1.60    1.90
  -1 -11   3   12.00    2.20
  -1 -11   2   15.30    2.70
   2 -12   0   50.80    5.30
   2 -12   1   39.60    2.80
   2 -12   2    5.30    2.00
   2 -12   3    5.50    2.10
   2 -12   4   81.40    5.60
   2 -12   5   57.60    5.00
   2 -11  -3   66.90    9.00
   2 -11  -2   12.80    2.20
   2 -11  -1    8.60    1.50
   2 -11   0   15.10    1.80
   2 -11   1    9.40    1.40
   2 -11   2   21.90    2.00
   2 -11   3  256.70    9.20
   2 -11   4   44.60    2.70
   2 -11   5    3.00    3.00
   2 -11   6  177.20   15.80
   2 -11   7   -5.70    4.70
   2 -10  -4   52.60    4.90
   2 -10  -3   -0.50    2.00
   2 -10  -2   48.10    2.50
   2 -10  -1   47.90    2.40
   2 -10   0    8.80    1.40
   2 -10   1   43.20    2.10
   2 -10   2   52.80    2.40
   2 -10   3    0.80    0.90
   2 -10   4  107.60    4.70
   2 -10   5    7.70    1.60
   2 -10   6   29.50    3.30
   2 -10   7    1.80    2.60
   2 -10   8    0.90    4.20
   2  -9  -6   20.60    3.90
  -2   9   6   24.60    5.10
   2  -9  -5    1.70    3.00
  -2   9   5    0.00    2.80
   2  -9  -4   38.10    3.90
  -2   9   4   38.50    5.30
   2  -9  -3   47.60    2.40
   2  -9  -2   13.30    1.30
   2  -9  -1   83.30    2.90
   2  -9   0   10.30    1.00
   2  -9   1   52.40    2.00
   2  -9   2    0.80    0.70
   2  -9   3   60.10    3.10
   2  -9   4  182.20    8.90
   2  -9   5    0.40    0.40
   2  -9   6   -0.50    1.80
   2  -9   7    1.00    2.50
   2  -9   8   22.90    3.20
   2  -9   9   -2.50    3.80
   2  -8  -7    7.30    3.40
  -2   8   7    9.90    4.30
   2  -8  -6   70.00    5.30
  -2   8   6   68.20    5.30
   2  -8  -5    0.10    1.80
  -2   8   5    4.40    2.20
   2  -8  -4   14.20    2.60
  -2   8   4   20.20    3.60
   2  -8  -3   25.70    1.50
  -2   8   3   24.80    3.10
   2  -8  -2    0.10    0.60
   2  -8  -1   20.90    1.10
   2  -8   0  156.60    4.30
   2  -8   1    1.50    0.70
   2  -8   2   47.90    2.20
   2  -8   3   50.30    2.60
   2  -8   4   -0.70    0.90
   2  -8   5    6.00    1.70
   2  -8   6   20.30    2.20
   2  -8   7    8.90    3.00
   2  -8   8  104.50    5.50
   2  -8   9    6.10    2.80
   2  -7  -8   19.70    4.30
   2  -7  -7   12.80    3.80
  -2   7   7   13.00    3.40
   2  -7  -6  212.00   11.30
  -2   7   6  202.60   12.10
   2  -7  -5   11.90    2.40
  -2   7   5   10.40    1.90
   2  -7  -4    8.90    2.00
  -2   7   4    8.80    2.10
   2  -7  -3  433.10   12.20
  -2   7   3  425.80   13.90
   2  -7  -2    5.40    0.80
   2  -7  -1   71.80    2.00
   2  -7   0  214.00    5.10
   2  -7   1   14.20    0.80
   2  -7   2  215.70    7.80
   2  -7   3   10.90    1.10
   2  -7   4   24.80    1.20
   2  -7   5   19.80    1.70
   2  -7   6  324.20   15.00
   2  -7   7    3.30    2.00
   2  -7   8   -0.30    2.30
   2  -7   9   17.20    3.30
   2  -7  10   13.30    5.90
   2  -6  -9    2.20    4.60
   2  -6  -8   71.50    6.30
  -2   6   8   74.10    8.20
   2  -6  -7   63.80    4.50
  -2   6   7   65.40    5.50
   2  -6  -6  260.70   10.50
  -2   6   6  256.40   14.50
   2  -6  -5    1.10    1.50
  -2   6   5    1.70    1.30
   2  -6  -4   83.60    4.10
  -2   6   4   81.20    3.60
   2  -6  -3   18.80    1.00
  -2   6   3   16.30    1.50
   2  -6  -2  147.80    4.60
  -2   6   2  141.00    7.00
   2  -6  -1    0.20    0.60
   2  -6   0  116.40    2.90
   2  -6   1   35.50    1.70
   2  -6   2    1.50    0.70
   2  -6   3   21.00    1.20
   2  -6   4   40.90    2.40
   2  -6   5  100.90    4.10
   2  -6   6 1600.80   59.30
   2  -6   7   -0.80    1.40
   2  -6   8   81.50    5.20
   2  -6   9   59.30    5.20
   2  -6  10   16.50    4.50
   2  -5  -9   43.20    5.80
  -2   5   9   46.50    5.50
   2  -5  -8   29.10    3.00
  -2   5   8   28.70    3.30
   2  -5  -7    2.40    2.30
  -2   5   7    3.00    1.50
   2  -5  -6  208.00    8.30
  -2   5   6  217.20    8.30
   2  -5  -5  176.90    6.40
  -2   5   5  173.10    5.70
   2  -5  -4   50.20    2.70
  -2   5   4   51.80    2.40
   2  -5  -3  185.10    4.80
  -2   5   3  180.80    6.20
   2  -5  -2  387.40    9.30
  -2   5   2  380.50   13.90
   2  -5  -1 1604.90   33.60
   2  -5   0   -0.30    0.30
   2  -5   1  672.60   20.70
   2  -5   2  456.20   13.40
   2  -5   3  116.70    3.30
   2  -5   4    9.20    1.30
   2  -5   5   13.50    1.40
   2  -5   6  889.80   27.70
   2  -5   7    6.40    2.00
   2  -5   8   38.70    3.60
   2  -5   9   -1.20    2.50
   2  -5  10   23.50    5.10
   2  -4 -10   80.90   10.60
   2  -4  -9   33.90    6.00
  -2   4   9   33.50    5.80
   2  -4  -8  502.90   31.90
  -2   4   8  496.00   37.10
   2  -4  -7   36.90    2.80
  -2   4   7   37.80    2.60
   2  -4  -6  309.70    9.80
  -2   4   6  313.00   11.20
   2  -4  -5  109.30    3.90
  -2   4   5  119.10    4.70
   2  -4  -4   16.50    0.80
  -2   4   4   18.50    1.40
   2  -4  -3  133.60    3.90
  -2   4   3  133.50    4.70
   2  -4  -2   37.60    1.40
  -2   4   2   36.90    1.50
   2  -4  -1  869.80   21.50
  -2   4   1  859.30   60.60
   2  -4   0  162.30    5.20
   2  -4   1  218.10   10.60
   2  -4   2  712.40   22.60
   2  -4   3    1.10    0.70
   2  -4   5  186.80    5.30
   2  -4   6   91.00    4.20
   2  -4   7   72.50    4.00
  -2   4  -7   69.80    3.00
   2  -4   8   71.20    4.20
  -2   4  -8   73.10    3.60
   2  -4   9   38.00    3.40
   2  -4  10   29.60    6.10
   2  -3 -10    3.80    3.80
  -2   3  10    1.90    3.90
   2  -3  -9    6.20    3.10
  -2   3   9    6.70    2.50
   2  -3  -8  142.70    8.60
  -2   3   8  129.40    8.00
   2  -3  -7   45.70    4.40
  -2   3   7   41.10    2.90
   2  -3  -6  254.80    9.20
  -2   3   6  247.60    7.80
   2  -3  -5   53.00    1.80
  -2   3   5   47.60    2.20
   2  -3  -4  458.00   11.50
  -2   3   4  465.30   19.30
   2  -3  -3 1512.80   35.90
  -2   3   3 1506.80   50.90
   2  -3  -2  157.30    4.80
  -2   3   2  159.30    4.90
   2  -3  -1  431.00   11.00
  -2   3   1  437.40   15.60
   2  -3   0 1250.80   48.80
  -2   3   0 1220.00   52.70
   2  -3   1   22.10    0.90
  -2   3  -1   21.60    1.20
   2  -3   2    0.40    0.40
  -2   3  -2    0.60    0.30
   2  -3   3  178.40    7.50
  -2   3  -3  170.70   10.30
   2  -3   4  258.30    7.90
  -2   3  -4  239.80   11.70
   2  -3   5   19.50    1.70
  -2   3  -5   19.10    1.30
   2  -3   6   90.00    3.70
  -2   3  -6   82.10    4.20
   2  -3   7    8.50    2.20
  -2   3  -7    6.10    0.90
   2  -3   8   56.20    4.00
  -2   3  -8   57.30    3.00
   2  -3   9    0.90    2.70
  -2   3  -9    0.90    0.90
   2  -3  10    4.50    3.80
   2  -2 -11   15.60    3.80
   2  -2 -10   15.60    4.00
  -2   2  10   21.80    2.60
   2  -2  -9   60.50    4.70
  -2   2   9   59.60    3.30
   2  -2  -8  594.80   26.00
  -2   2   8  602.00   22.20
   2  -2  -7    1.80    1.60
  -2   2   7    0.90    1.00
   2  -2  -6  341.80    9.50
  -2   2   6  336.10   10.60
   2  -2  -5   59.50    2.40
  -2   2   5   60.60    2.70
   2  -2  -4    7.50    0.70
  -2   2   4    9.20    0.80
   2  -2  -3  336.10   11.60
  -2   2   3  341.50   16.90
   2  -2  -2  194.20    8.40
  -2   2   2  199.80    7.00
   2  -2  -1   14.70    1.10
  -2   2   1   14.60    1.00
   2  -2   0  127.30    5.90
  -2   2   0  133.00    4.20
   2  -2   1  657.10   20.80
  -2   2  -1  635.50   21.30
   2  -2   2  384.40   12.90
  -2   2  -2  381.50   14.90
   2  -2   3   68.00    3.60
  -2   2  -3   63.10    2.60
   2  -2   4  641.00   25.00
  -2   2  -4  643.40   29.00
   2  -2   5   28.40    1.90
  -2   2  -5   25.30    2.50
   2  -2   6  279.30    9.10
  -2   2  -6  285.00   14.60
   2  -2   7    5.20    1.80
   2  -2   8    3.80    1.90
  -2   2  -8    5.90    1.80
   2  -2   9   35.10    4.50
  -2   2  -9   35.40    4.20
   2  -2  10    0.60    2.70
   2  -1 -11   -5.90    3.60
  -2   1  11    1.80    1.90
   2  -1 -10  129.60   10.80
  -2   1  10  133.80   11.30
   2  -1  -9    3.60    2.20
  -2   1   9    2.20    1.60
   2  -1  -8  245.90   10.80
  -2   1   8  262.70   10.40
   2  -1  -7    7.30    1.30
  -2   1   7    7.50    1.30
   2  -1  -6   56.50    2.20
  -2   1   6   54.90    2.50
   2  -1  -5   33.80    1.50
  -2   1   5   37.00    1.90
   2  -1  -4   52.60    2.20
  -2   1   4   48.00    1.50
   2  -1  -3    3.60    0.60
  -2   1   3    2.80    0.50
   2  -1  -2  766.40   24.20
  -2   1   2  769.40   34.10
   2  -1   1   47.00    2.40
  -2   1  -1   51.90    2.00
   2  -1   2    6.80    1.10
  -2   1  -2    6.10    1.30
   2  -1   3   34.40    2.60
  -2   1  -3   35.10    2.10
   2  -1   4  406.00   15.70
  -2   1  -4  402.40   15.60
   2  -1   5    7.60    1.30
  -2   1  -5    6.80    1.80
   2  -1   6  381.60   12.30
  -2   1  -6  384.00   16.60
   2  -1   7   20.00    2.10
  -2   1  -7   19.30    4.10
   2  -1   8    0.00    1.70
  -2   1  -8    4.80    3.30
   2  -1   9   65.50    6.30
  -2   1  -9   65.90    7.50
   2  -1  10    6.70    4.00
  -2   1 -10    7.20    3.30
   2   0 -12   -0.10    2.70
   2   0 -11   22.40    4.80
  -2   0  11   22.10    3.50
   2   0 -10   99.50    6.70
  -2   0  10   95.60    6.80
   2   0  -9    9.60    1.90
  -2   0   9    2.40    1.40
   2   0  -8  172.60    5.80
  -2   0   8  183.90    6.50
   2   0  -7    1.40    1.00
  -2   0   7    3.20    1.60
   2   0  -6  111.30    4.00
  -2   0   6  108.30    3.90
   2   0  -5  749.90   22.50
  -2   0   5  753.20   19.70
   2   0  -4    0.00    0.50
  -2   0   4    0.40    0.50
   2   0  -3   41.30    1.80
  -2   0   3   42.40    1.70
   2   0   0    2.00    0.80
  -2   0   0    0.30    0.30
   2   0   1   92.70    3.40
  -2   0  -1   91.70    4.00
   2   0   2  151.60    5.10
  -2   0  -2  145.80    6.30
   2   0   3    1.10    0.90
  -2   0  -3    1.20    1.90
   2   0   4  464.70   17.00
  -2   0  -4  470.40   17.30
   2   0   5   17.70    1.40
  -2   0  -5   18.50    3.50
   2   0   6    0.90    1.00
  -2   0  -6    4.30    2.30
   2   0   7  146.80    6.50
  -2   0  -7  168.10   11.90
   2   0   8   10.80    1.90
  -2   0  -8    9.60    4.00
   2   0   9    2.70    2.80
   2   1 -12  168.00   14.90
  -2  -1  12  190.30   20.70
   2   1 -11   20.80    3.50
  -2  -1  11   20.40    3.80
   2   1 -10  180.50   11.60
  -2  -1  10  169.50    9.80
   2   1  -9   27.60    2.60
  -2  -1   9   29.90    2.50
   2   1  -8   77.00    3.10
  -2  -1   8   78.10    3.40
   2   1  -7    8.40    1.00
  -2  -1   7   11.60    1.40
   2   1  -6  580.10   17.00
  -2  -1   6  555.30   22.90
   2   1  -5   69.20    2.20
  -2  -1   5   69.40    2.50
   2   1  -4   73.00    2.80
  -2  -1   4   67.40    2.60
   2   1  -3 1580.70   57.80
  -2  -1   3 1608.70   51.30
   2   1  -2  209.30    7.70
  -2  -1   2  212.80    6.00
   2   1  -1  735.50   24.50
  -2  -1   1  723.00   20.90
   2   1   0 1079.50   40.60
  -2  -1   0 1044.90   33.90
   2   1   1  639.30   18.30
  -2  -1  -1  628.40   20.50
   2   1   2   69.40    2.80
  -2  -1  -2   67.40    3.80
   2   1   3   96.60    4.20
  -2  -1  -3   99.50    4.60
   2   1   4  255.00    7.90
  -2  -1  -4  259.00   13.10
   2   1   5   -1.20    1.00
  -2  -1  -5    0.40    2.00
   2   1   6   70.10    3.10
  -2  -1  -6   55.50    5.90
   2   1   7  255.10   11.50
  -2  -1  -7  243.70   16.40
   2   1   8    0.50    1.30
  -2  -1  -8   -5.50    5.20
  -2  -1  -9    6.40    4.30
  -2  -2  12   95.30   10.00
   2   2 -11    0.10    1.40
  -2  -2  11    2.10    2.80
   2   2 -10   22.20    2.60
  -2  -2  10   23.70    2.70
   2   2  -9    0.60    1.20
  -2  -2   9    1.90    1.50
   2   2  -8  303.30   11.10
  -2  -2   8  291.20   12.00
   2   2  -7   25.60    1.70
  -2  -2   7   24.90    2.50
   2   2  -6  183.70    5.30
  -2  -2   6  193.50    5.70
   2   2  -5   74.80    2.90
  -2  -2   5   75.80    3.00
   2   2  -4   73.80    2.70
  -2  -2   4   74.20    2.60
   2   2  -3  209.80    9.70
  -2  -2   3  208.20    7.70
   2   2  -2    1.90    0.80
  -2  -2   2    0.20    0.40
   2   2  -1  962.10   35.10
  -2  -2   1  986.00   29.20
   2   2   0  811.00   31.20
  -2  -2   0  788.90   21.60
   2   2   1   38.00    1.50
  -2  -2  -1   36.20    1.90
   2   2   2  760.90   19.70
  -2  -2  -2  744.30   25.40
   2   2   3    9.60    0.90
  -2  -2  -3    7.20    2.10
   2   2   4  110.80    3.50
  -2  -2  -4  111.60    6.90
   2   2   5    9.10    1.10
  -2  -2  -5    6.10    3.70
   2   2   6  249.10    9.00
  -2  -2  -6  267.80   17.10
   2   2   7   61.60    3.30
  -2  -2  -7   64.90    8.50
  -2  -2  -8   12.40    7.00
  -2  -3  12    1.70    5.30
   2   3 -11   16.30    2.20
  -2  -3  11   15.10    4.00
   2   3 -10   46.00    3.30
  -2  -3  10   47.10    3.60
   2   3  -9    4.50    1.20
  -2  -3   9    4.80    1.90
   2   3  -8   34.70    2.60
  -2  -3   8   37.50    2.90
   2   3  -7  250.80    9.30
  -2  -3   7  265.30    8.20
   2   3  -6   44.90    2.10
  -2  -3   6   46.60    2.10
   2   3  -5  643.60   27.30
  -2  -3   5  622.50   20.30
   2   3  -4  186.60   10.20
  -2  -3   4  186.60    6.10
   2   3  -3  123.90    6.10
  -2  -3   3  127.30    4.40
   2   3  -2   92.30    4.80
  -2  -3   2   90.10    3.40
   2   3  -1  140.90    5.70
  -2  -3   1  137.80    4.70
   2   3   0  183.90    6.70
  -2  -3   0  177.30    5.00
   2   3   1  301.70   12.10
  -2  -3  -1  288.10   10.40
   2   3   2  555.50   17.80
  -2  -3  -2  537.90   17.10
   2   3   3   13.20    1.00
  -2  -3  -3    8.90    2.60
   2   3   4  254.20    8.10
  -2  -3  -4  250.80   12.40
   2   3   5  648.80   21.20
  -2  -3  -5  624.00   28.90
   2   3   6  134.10    9.10
  -2  -3  -6  126.40   11.50
  -2  -3  -7   -1.50    3.80
  -2  -3  -8   39.50    8.20
  -2  -4  12   10.50    5.50
  -2  -4  11   14.10    3.90
  -2  -4  10  396.40   26.10
   2   4  -9    4.30    2.70
  -2  -4   9    5.50    2.20
   2   4  -8  562.20   32.90
  -2  -4   8  566.80   28.00
   2   4  -7   31.80    4.00
  -2  -4   7   32.10    1.80
   2   4  -6    2.30    2.30
  -2  -4   6    3.70    0.90
   2   4  -5  878.90   46.80
  -2  -4   5  879.40   31.20
   2   4  -4   29.90    3.40
  -2  -4   4   33.70    1.80
   2   4  -3 1424.50   61.80
  -2  -4   3 1442.90   44.50
   2   4  -2  330.70   16.10
  -2  -4   2  328.60   10.80
   2   4  -1   45.80    2.10
  -2  -4   1   46.80    1.70
   2   4   0   67.80    2.60
  -2  -4   0   65.30    2.40
   2   4   1  320.60   11.60
  -2  -4  -1  306.70   10.60
   2   4   2  794.80   27.00
  -2  -4  -2  797.50   26.70
   2   4   3   12.60    1.10
  -2  -4  -3   14.70    3.10
   2   4   4 1375.80   57.90
  -2  -4  -4 1395.40   59.00
   2   4   5   11.40    2.80
  -2  -4  -5   13.10    4.10
   2   4   6   33.70    6.20
  -2  -4  -6   30.70    6.00
  -2  -4  -7   50.10    8.40
  -2  -5  12   -5.40    4.80
  -2  -5  11    3.70    3.00
  -2  -5  10   10.90    2.80
   2   5  -9    4.30    3.00
  -2  -5   9    0.60    3.20
   2   5  -8    2.10    2.90
  -2  -5   8    0.40    0.70
   2   5  -7  224.00   11.80
  -2  -5   7  225.40    8.80
   2   5  -6   14.50    3.00
  -2  -5   6   16.60    1.50
   2   5  -5    7.80    2.10
  -2  -5   5   10.60    1.00
   2   5  -4   29.80    3.50
  -2  -5   4   37.80    1.90
   2   5  -3  267.00   11.00
  -2  -5   3  268.20    9.30
   2   5  -2   20.20    2.00
  -2  -5   2   16.90    1.60
   2   5  -1  171.60    6.60
  -2  -5   1  169.40    4.60
   2   5   0   66.60    2.90
  -2  -5   0   65.20    2.60
   2   5   1  147.60    5.90
  -2  -5  -1  149.20    6.20
   2   5   2   69.60    3.60
  -2  -5  -2   64.50    3.60
   2   5   3   39.30    2.70
  -2  -5  -3   35.80    4.40
   2   5   4    0.40    2.00
  -2  -5  -4    4.40    4.10
   2   5   5   48.40    7.20
  -2  -5  -5   59.90    6.80
  -2  -5  -6   31.30    5.60
  -2  -6  11    1.70    3.70
  -2  -6  10   51.20    4.80
   2   6  -9    1.60    3.60
  -2  -6   9    6.20    3.20
   2   6  -8   17.90    3.70
  -2  -6   8   18.70    1.60
   2   6  -7  124.00    9.30
  -2  -6   7  122.70    6.00
   2   6  -6   12.80    2.60
  -2  -6   6   12.40    1.20
   2   6  -5   10.50    3.30
  -2  -6   5   15.10    1.60
   2   6  -4    3.00    2.50
  -2  -6   4    2.10    1.00
   2   6  -3  292.60   13.30
  -2  -6   3  285.80   11.30
   2   6  -2   93.00    5.50
  -2  -6   2   98.70    4.40
   2   6  -1   22.40    2.50
  -2  -6   1   17.80    1.50
   2   6   0   27.90    2.30
  -2  -6   0   23.40    1.60
   2   6   1    0.70    0.90
  -2  -6  -1    2.80    1.70
   2   6   2   31.20    2.10
  -2  -6  -2   35.50    3.30
   2   6   3   -1.50    2.30
  -2  -6  -3   -2.00    2.50
   2   6   4    6.10    3.40
  -2  -6  -4   -3.50    4.70
  -2  -6  -5   71.60    9.20
  -2  -7  11    7.10    4.50
  -2  -7  10   10.20    5.60
  -2  -7   9   57.10    7.40
   2   7  -8    9.90    5.30
  -2  -7   8    6.60    1.20
   2   7  -7   10.70    3.60
  -2  -7   7   13.40    1.60
   2   7  -6    0.60    2.40
  -2  -7   6   -0.20    1.30
   2   7  -5   47.70    3.90
  -2  -7   5   43.80    2.50
   2   7  -4   48.50    4.30
  -2  -7   4   38.90    2.90
   2   7  -3  248.30   11.50
  -2  -7   3  242.80   10.50
   2   7  -2   40.10    4.00
  -2  -7   2   37.70    2.10
   2   7  -1  576.50   34.30
  -2  -7   1  566.90   20.30
   2   7   0   60.90    3.50
  -2  -7   0   55.30    2.40
   2   7   1   -0.70    1.20
  -2  -7  -1    0.30    1.50
   2   7   2   90.70   10.20
  -2  -7  -2  106.90    7.10
   2   7   3   24.30    6.00
  -2  -7  -3   26.60    4.50
  -2  -7  -4    1.50    4.00
  -2  -8  10   -5.40    4.50
  -2  -8   9   10.00    3.40
  -2  -8   8   37.10    2.60
   2   8  -7    1.60    5.10
  -2  -8   7    1.90    1.10
   2   8  -6    0.90    2.70
  -2  -8   6    1.30    1.40
   2   8  -5  446.70   33.40
  -2  -8   5  426.30   16.70
   2   8  -4  213.40   16.90
  -2  -8   4  231.70   10.70
   2   8  -3    2.30    3.20
  -2  -8   3    1.90    1.40
   2   8  -2   22.90    4.10
  -2  -8   2   27.30    2.20
   2   8  -1   14.70    2.50
  -2  -8   1   16.00    1.80
   2   8   0    6.00    1.70
  -2  -8   0    7.20    1.50
   2   8   1   17.90    4.50
  -2  -8  -1   18.90    2.90
  -2  -8  -2   25.50    3.50
  -2  -8  -3   51.10    6.80
  -2  -9   9    1.80    4.10
  -2  -9   8   24.60    3.20
  -2  -9   7   33.00    2.50
   2   9  -6   -1.00    3.00
  -2  -9   6    0.20    1.40
   2   9  -5   80.70   10.50
  -2  -9   5   82.70    4.20
   2   9  -4    5.10    2.80
  -2  -9   4    5.30    2.30
   2   9  -3    7.30    2.90
  -2  -9   3    5.50    1.60
   2   9  -2   -4.10    2.80
  -2  -9   2   -0.70    1.60
  -2  -9   1   73.10    3.70
  -2  -9   0   21.40    2.40
  -2  -9  -1   37.10    4.30
  -2  -9  -2    3.10    3.10
  -2 -10   8    9.80    4.20
  -2 -10   7  113.00    8.10
  -2 -10   6  104.70    6.60
  -2 -10   5   -2.30    2.10
  -2 -10   4   25.80    3.60
  -2 -10   3    0.30    1.60
  -2 -10   2   -1.70    1.80
  -2 -10   1   67.10    4.50
  -2 -10   0   19.20    3.30
   3 -12  -1    0.40    2.30
   3 -12   0   13.80    2.20
   3 -12   1   18.50    2.40
   3 -12   2    9.70    2.20
   3 -12   3   14.00    2.30
   3 -12   4   37.70    4.60
   3 -12   5    3.90    3.50
   3 -11  -3    3.60    2.30
   3 -11  -2   47.10    2.90
   3 -11  -1   38.90    2.40
   3 -11   0    1.90    1.20
   3 -11   1   57.80    2.80
   3 -11   2    9.90    1.20
   3 -11   3    7.30    1.30
   3 -11   4    1.80    1.10
   3 -11   5   25.70    6.80
   3 -11   6   34.60    7.80
   3 -10  -5    1.00    2.20
   3 -10  -4   81.40    5.20
   3 -10  -3    8.50    1.30
   3 -10  -2    4.20    1.00
   3 -10  -1    9.50    1.30
   3 -10   0   11.40    1.00
   3 -10   1   -0.40    0.90
   3 -10   2   82.60    3.10
   3 -10   3    2.20    0.90
   3 -10   4    6.60    1.10
   3 -10   5    8.30    0.60
   3 -10   6   10.50    2.60
   3 -10   7   -0.10    3.20
   3  -9  -6   28.10    4.20
  -3   9   6   32.50    5.80
   3  -9  -5   44.00    4.10
  -3   9   5   48.10    5.30
   3  -9  -4  161.30    8.40
   3  -9  -3    1.60    0.90
   3  -9  -2   62.00    2.30
   3  -9  -1  239.40    7.20
   3  -9   0    7.10    0.90
   3  -9   1    4.40    0.80
   3  -9   2   87.40    2.80
   3  -9   3   26.70    1.50
   3  -9   4   22.30    1.70
   3  -9   5   11.80    1.80
   3  -9   6   39.30    3.90
   3  -9   7   11.70    3.30
   3  -9   8   80.20    5.50
   3  -8  -7   -0.70    2.30
  -3   8   7    1.40    3.10
   3  -8  -6   79.90    4.90
  -3   8   6   82.80    5.60
   3  -8  -5   60.60    4.40
  -3   8   5   62.20    4.80
   3  -8  -4  208.40    7.20
  -3   8   4  222.50   11.00
   3  -8  -3   -1.00    0.60
   3  -8  -2  107.80    3.10
   3  -8  -1    0.30    0.60
   3  -8   0  102.00    2.90
   3  -8   1    2.90    0.60
   3  -8   2   22.60    1.70
   3  -8   3   40.30    1.70
   3  -8   4    9.50    0.70
   3  -8   5    1.70    1.80
   3  -8   6   25.30    2.90
   3  -8   7   19.10    3.10
   3  -8   8  546.00   28.10
   3  -8   9    0.00    3.10
   3  -7  -8  117.40   10.10
  -3   7   8  105.40    7.80
   3  -7  -7   98.80    5.90
  -3   7   7   97.60    6.70
   3  -7  -6    7.50    2.00
  -3   7   6    8.10    2.30
   3  -7  -5   11.20    1.90
  -3   7   5    5.90    1.50
   3  -7  -4  530.10   14.30
  -3   7   4  521.30   20.00
   3  -7  -3   82.90    2.80
  -3   7   3   84.50    4.80
   3  -7  -2   78.80    2.20
   3  -7  -1  224.80    5.30
   3  -7   0  218.00    5.50
   3  -7   1  887.60   25.40
   3  -7   2    4.90    0.70
   3  -7   3  312.80    8.30
   3  -7   4  232.90    7.30
   3  -7   5   30.60    2.60
   3  -7   6    0.80    1.70
   3  -7   7   -2.10    1.90
   3  -7   8  466.20   26.30
   3  -7   9    1.70    2.70
   3  -6  -9   11.80    5.00
  -3   6   9    6.90    2.80
   3  -6  -8   59.20    6.10
  -3   6   8   62.00    5.00
   3  -6  -7   25.60    4.30
  -3   6   7   21.60    2.40
   3  -6  -6  323.70   12.00
  -3   6   6  335.30   13.90
   3  -6  -5   88.30    3.70
  -3   6   5   95.50    4.10
   3  -6  -4  516.30   12.60
  -3   6   4  520.40   18.00
   3  -6  -3   27.10    1.80
  -3   6   3   23.20    1.40
   3  -6  -2   20.10    1.00
  -3   6   2   21.30    1.50
   3  -6  -1   13.90    0.70
   3  -6   0    9.90    0.50
   3  -6   1  320.10   11.10
   3  -6   2  197.30    7.00
   3  -6   3   16.70    1.00
   3  -6   4  140.90    5.00
   3  -6   5    3.20    1.70
   3  -6   6 1368.90   52.50
   3  -6   7   63.00    3.60
   3  -6   8   15.00    3.20
   3  -6   9    6.50    2.80
   3  -5 -10   68.20    9.80
  -3   5  10   67.60    8.30
   3  -5  -9   85.90    9.30
  -3   5   9   64.80    5.30
   3  -5  -8    0.10    2.80
  -3   5   8    3.00    2.00
   3  -5  -7   -4.50    3.40
  -3   5   7    2.00    1.20
   3  -5  -6  358.70   15.70
  -3   5   6  341.50   11.90
   3  -5  -5   28.90    1.40
  -3   5   5   25.70    1.90
   3  -5  -4  266.80    7.10
  -3   5   4  272.10    9.80
   3  -5  -3   31.20    1.90
  -3   5   3   33.00    1.70
   3  -5  -2  164.30    4.40
  -3   5   2  160.80    7.40
   3  -5  -1  663.10   23.00
   3  -5   0   19.40    2.00
   3  -5   1   72.60    2.60
   3  -5   2  488.70   16.00
  -3   5  -2  487.90   17.70
   3  -5   3    7.90    0.70
  -3   5  -3    7.80    0.90
   3  -5   4   11.00    1.30
  -3   5  -4   13.70    1.10
   3  -5   5   59.20    2.90
   3  -5   6  119.00    5.00
   3  -5   7   24.10    2.50
   3  -5   8   39.70    3.70
   3  -5   9   -3.20    4.80
   3  -4 -10   -0.20    3.20
  -3   4  10    1.80    5.20
   3  -4  -9   26.30    4.10
  -3   4   9   25.20    3.60
   3  -4  -8    3.40    3.00
  -3   4   8    4.70    2.30
   3  -4  -7   73.90    5.50
  -3   4   7   81.10    4.80
   3  -4  -6  938.70   28.50
  -3   4   6  937.30   27.40
   3  -4  -5    9.30    1.00
  -3   4   5   10.70    1.10
   3  -4  -4  467.30   16.20
  -3   4   4  452.70   15.80
   3  -4  -3   61.50    4.00
  -3   4   3   61.90    2.40
   3  -4  -2   82.00    4.70
  -3   4   2   82.10    4.00
   3  -4  -1  323.40   11.10
  -3   4   1  321.70   13.80
   3  -4   0  187.80    8.50
  -3   4   0  186.10    8.40
   3  -4   1   24.60    1.00
  -3   4  -1   24.60    1.50
   3  -4   2   47.70    1.70
  -3   4  -2   49.40    2.70
   3  -4   3  413.30   17.20
  -3   4  -3  415.10   19.90
   3  -4   4    3.30    1.50
  -3   4  -4    4.50    0.70
   3  -4   5    1.10    1.20
  -3   4  -5    0.60    0.60
   3  -4   6  267.90   11.10
  -3   4  -6  259.10   16.10
   3  -4   7    5.70    2.10
  -3   4  -7    1.90    0.90
   3  -4   8   96.50    5.40
  -3   4  -8   95.50    5.60
   3  -4   9    2.70    4.70
   3  -3 -11    3.50    3.70
   3  -3 -10    4.50    3.50
  -3   3  10    8.20    4.00
   3  -3  -9    4.40    3.50
  -3   3   9    1.10    2.80
   3  -3  -8  422.50   14.30
  -3   3   8  441.00   23.00
   3  -3  -7    4.80    0.90
  -3   3   7    6.90    3.00
   3  -3  -6  408.20   11.80
  -3   3   6  398.40   16.90
   3  -3  -5    5.90    1.00
  -3   3   5    7.60    2.10
   3  -3  -4    2.00    0.60
  -3   3   4    0.60    1.50
   3  -3  -3    5.40    0.90
  -3   3   3    5.60    0.50
   3  -3  -2  261.20   10.90
  -3   3   2  268.80    9.80
   3  -3  -1   54.20    2.70
  -3   3   1   54.30    3.60
   3  -3   0  377.60   20.50
  -3   3   0  389.00   13.70
   3  -3   1    3.40    0.50
  -3   3  -1    1.90    0.50
   3  -3   2  118.80    5.10
  -3   3  -2  119.90    4.00
   3  -3   3    0.50    1.00
  -3   3  -3    0.20    0.70
   3  -3   4   31.90    2.80
  -3   3  -4   33.80    1.70
   3  -3   5   27.80    2.20
  -3   3  -5   24.90    1.90
   3  -3   6  130.90    6.00
  -3   3  -6  137.30    5.90
   3  -3   7   12.30    2.40
  -3   3  -7   14.10    2.00
   3  -3   8   95.90    5.50
  -3   3  -8   98.00   13.20
   3  -3   9   10.50    3.80
  -3   3  -9    9.90    2.30
   3  -2 -11    3.90    4.80
  -3   2  11    1.90    1.60
   3  -2 -10   27.50    4.20
  -3   2  10   31.50    2.90
   3  -2  -9   36.70    4.60
  -3   2   9   31.40    2.60
   3  -2  -8  104.10    3.90
  -3   2   8  102.10    4.70
   3  -2  -7   22.30    1.50
  -3   2   7   23.50    1.70
   3  -2  -6   90.70    3.50
  -3   2   6   91.10    3.50
   3  -2  -5   92.70    4.00
  -3   2   5   90.40    4.10
   3  -2  -4  696.30   23.20
  -3   2   4  687.30   21.10
   3  -2  -3  701.60   22.10
  -3   2   3  721.40   30.80
   3  -2  -2    1.00    1.20
  -3   2   2    1.20    0.30
   3  -2  -1  182.60    5.50
  -3   2   1  185.60   11.00
   3  -2   0  267.80    9.80
  -3   2   0  263.10    8.50
   3  -2   1  158.20    5.40
  -3   2  -1  152.60    5.40
   3  -2   2    9.60    1.20
  -3   2  -2   10.30    0.80
   3  -2   3   81.60    5.40
  -3   2  -3   72.80    2.70
   3  -2   4   55.60    4.20
  -3   2  -4   54.70    2.30
   3  -2   5    9.40    2.40
  -3   2  -5    7.80    1.30
   3  -2   6  149.80    6.30
  -3   2  -6  148.60    6.30
   3  -2   7    0.50    1.90
  -3   2  -7   -1.00    1.20
   3  -2   8    8.00    2.50
  -3   2  -8    8.20    3.20
   3  -2   9   58.90    6.90
  -3   2  -9   50.90    6.20
   3  -1 -12   14.50    3.60
   3  -1 -11   -2.20    2.50
  -3   1  11    5.30    2.80
   3  -1 -10  431.90   29.50
  -3   1  10  441.00   20.10
   3  -1  -9   31.10    2.70
  -3   1   9   26.20    2.30
   3  -1  -8  156.60    5.60
  -3   1   8  152.40    5.20
   3  -1  -7   53.50    2.40
  -3   1   7   49.50    3.10
   3  -1  -6   20.60    1.30
  -3   1   6   20.10    1.60
   3  -1  -5   72.70    3.00
  -3   1   5   70.50    2.80
   3  -1  -4 1359.10   45.40
  -3   1   4 1331.50   39.40
   3  -1  -3   47.70    1.80
  -3   1   3   50.60    2.10
   3  -1  -2   28.70    1.40
  -3   1   2   28.10    1.40
   3  -1  -1 2598.00  113.10
  -3   1   1 2597.40   90.40
   3  -1   0  161.90    5.20
  -3   1   0  155.40    6.40
   3  -1   1  404.10   11.70
  -3   1  -1  398.80   14.00
   3  -1   2  549.00   15.60
  -3   1  -2  533.50   15.60
   3  -1   3  137.20    5.50
  -3   1  -3  142.00    6.50
   3  -1   4    4.40    1.70
  -3   1  -4    4.70    1.60
   3  -1   5   97.60    4.50
  -3   1  -5   86.90    5.40
   3  -1   6   34.90    2.30
  -3   1  -6   37.50    3.70
   3  -1   7    3.10    2.10
  -3   1  -7   -2.40    2.90
   3  -1   8   20.30    3.50
  -3   1  -8   17.50    4.60
   3  -1   9  104.60   11.90
   3   0 -12   66.40    6.70
  -3   0  12   61.00    7.10
   3   0 -11   25.80    3.90
  -3   0  11   34.80    3.90
   3   0 -10  191.10    9.20
  -3   0  10  179.10    9.50
   3   0  -9   -1.60    1.30
  -3   0   9    0.50    1.20
   3   0  -8   11.90    1.40
  -3   0   8   10.60    1.50
   3   0  -7    2.50    0.90
  -3   0   7    2.70    0.80
   3   0  -6 1330.80   40.70
  -3   0   6 1304.10   40.90
   3   0  -5   11.10    1.00
  -3   0   5   11.50    1.00
   3   0  -4  720.00   30.90
  -3   0   4  703.30   24.60
   3   0  -3  710.80   22.60
  -3   0   3  679.90   20.90
   3   0  -2   61.40    2.00
  -3   0   2   59.20    1.90
   3   0  -1  474.80   13.50
  -3   0   1  494.90   19.10
   3   0   0   17.90    1.60
  -3   0   0   17.00    0.90
   3   0   1  796.50   25.20
  -3   0  -1  752.10   33.30
   3   0   2  439.20   14.40
  -3   0  -2  420.60   19.50
   3   0   3    7.10    1.30
  -3   0  -3    7.20    2.00
   3   0   4  314.90   10.80
  -3   0  -4  312.40   12.50
   3   0   5   30.40    2.70
  -3   0  -5   33.30    3.30
   3   0   6  145.90    5.80
  -3   0  -6  147.00    9.60
   3   0   7    3.70    1.90
  -3   0  -7    2.30    4.70
   3   0   8  226.40   20.00
  -3   0  -8  243.90   20.30
   3   1 -12   46.30    4.60
  -3  -1  12   44.70    5.60
   3   1 -11  155.00    9.10
  -3  -1  11  164.50   11.60
   3   1 -10   37.50    2.50
  -3  -1  10   34.40    3.50
   3   1  -9   59.10    3.00
  -3  -1   9   56.70    3.70
   3   1  -8    8.40    1.20
  -3  -1   8    7.40    1.90
   3   1  -7   41.20    2.20
  -3  -1   7   41.90    2.10
   3   1  -6   24.20    1.50
  -3  -1   6   29.60    1.60
   3   1  -5  518.70   18.80
  -3  -1   5  523.60   17.60
   3   1  -4  351.30   12.00
  -3  -1   4  343.40   11.60
   3   1  -3 1361.20   54.20
  -3  -1   3 1375.50   33.40
   3   1  -2  223.90    7.40
  -3  -1   2  213.20    6.00
   3   1  -1  253.70   10.60
  -3  -1   1  261.60    8.40
   3   1   0  139.30    4.60
  -3  -1   0  137.90    4.60
   3   1   1  582.20   13.20
  -3  -1  -1  558.00   17.10
   3   1   2  141.40    4.40
  -3  -1  -2  128.20    5.70
   3   1   3  364.80   12.50
  -3  -1  -3  376.70   15.30
   3   1   4  121.00    4.70
  -3  -1  -4  120.60    6.60
   3   1   5   19.00    2.60
  -3  -1  -5    8.30    4.10
   3   1   6  161.20    6.20
  -3  -1  -6  160.90   11.10
   3   1   7  216.10   17.20
  -3  -1  -7  207.00   18.50
  -3  -1  -8  137.10   13.60
   3   2 -12   38.80    4.10
  -3  -2  12   36.70    5.60
   3   2 -11   13.20    2.10
  -3  -2  11    9.30    3.30
   3   2 -10   27.40    2.30
  -3  -2  10   34.20    3.30
   3   2  -9   60.50    3.40
  -3  -2   9   59.70    3.70
   3   2  -8 1017.70   33.10
  -3  -2   8 1022.40   30.30
   3   2  -7    5.10    1.10
  -3  -2   7    3.40    1.00
   3   2  -6 1132.10   36.40
  -3  -2   6 1134.10   33.80
   3   2  -5  102.80    3.90
  -3  -2   5  103.70    3.30
   3   2  -4    7.70    0.80
  -3  -2   4    7.10    0.90
   3   2  -3 1228.80   51.10
  -3  -2   3 1217.80   33.90
   3   2  -2   67.60    2.80
  -3  -2   2   66.50    2.20
   3   2  -1 1196.30   38.10
  -3  -2   1 1189.50   35.40
   3   2   0  160.20    6.10
  -3  -2   0  162.70    5.90
   3   2   1    5.60    1.00
  -3  -2  -1   -0.20    0.90
   3   2   2   30.50    1.60
  -3  -2  -2   41.20    3.80
   3   2   3  263.70    8.20
  -3  -2  -3  262.30   14.80
   3   2   4  503.10   17.00
  -3  -2  -4  511.50   22.70
   3   2   5    9.10    1.60
  -3  -2  -5   11.20    4.30
   3   2   6  711.60   25.60
  -3  -2  -6  764.00   52.90
   3   2   7   14.90    2.20
  -3  -2  -7   12.80    4.70
  -3  -3  12    0.60    4.90
   3   3 -11    3.00    1.40
  -3  -3  11    0.00    3.60
   3   3 -10   20.80    2.10
  -3  -3  10   20.80    3.30
   3   3  -9    2.60    1.20
  -3  -3   9    1.90    2.40
   3   3  -8   11.90    1.20
  -3  -3   8   14.80    1.40
   3   3  -7    7.90    1.30
  -3  -3   7    7.00    1.20
   3   3  -6    2.40    0.90
  -3  -3   6    2.00    1.10
   3   3  -5  536.00   23.90
  -3  -3   5  536.10   16.90
   3   3  -4   16.80    2.10
  -3  -3   4   23.00    1.20
   3   3  -3   15.70    2.10
  -3  -3   3   19.20    1.20
   3   3  -2   35.30    1.80
  -3  -3   2   35.10    1.80
   3   3  -1  651.50   23.90
  -3  -3   1  617.00   17.00
   3   3   0   46.00    2.10
  -3  -3   0   46.00    2.50
   3   3   1  241.20    8.30
  -3  -3  -1  229.20    7.40
   3   3   2    0.90    0.70
  -3  -3  -2    0.20    1.30
   3   3   3  169.10    5.80
  -3  -3  -3  169.80    9.40
   3   3   4    7.70    1.30
  -3  -3  -4    5.90    2.80
   3   3   5   -0.40    0.70
  -3  -3  -5   -0.70    3.30
   3   3   6    3.80    0.80
  -3  -3  -6   -1.20    4.30
  -3  -3  -7   48.00    7.20
  -3  -4  12    6.00    3.60
   3   4 -11    7.20    5.20
  -3  -4  11    4.70    2.90
   3   4 -10   95.00    7.30
  -3  -4  10   91.60    6.00
   3   4  -9    5.30    3.20
  -3  -4   9    4.80    1.20
   3   4  -8   44.00    4.40
  -3  -4   8   46.40    2.90
   3   4  -7   21.20    3.00
  -3  -4   7   20.50    1.80
   3   4  -6   99.60    6.80
  -3  -4   6  107.20    3.80
   3   4  -5  118.70    6.50
  -3  -4   5  125.10    5.80
   3   4  -4   85.50    5.20
  -3  -4   4   82.20    2.90
   3   4  -3   24.10    2.70
  -3  -4   3   22.60    1.40
   3   4  -2    2.20    1.10
  -3  -4   2   -1.30    0.90
   3   4  -1  731.70   22.90
  -3  -4   1  740.20   18.70
   3   4   0   97.80    3.90
  -3  -4   0  103.10    3.60
   3   4   1    4.00    1.30
  -3  -4  -1    3.20    1.50
   3   4   2   19.70    1.70
  -3  -4  -2   17.50    2.20
   3   4   3   10.50    1.30
  -3  -4  -3   12.60    2.70
   3   4   4    6.50    1.00
  -3  -4  -4    2.50    3.20
  -3  -4  -5   14.70    4.00
  -3  -4  -6   12.70    6.80
  -3  -5  12   44.60    7.20
  -3  -5  11   18.00    4.90
   3   5 -10    0.50    5.00
  -3  -5  10   -2.00    3.00
   3   5  -9   60.50    7.10
  -3  -5   9   60.10    4.00
   3   5  -8   -3.60    3.00
  -3  -5   8    0.90    1.00
   3   5  -7   98.80    6.60
  -3  -5   7  102.70    5.30
   3   5  -6   -2.00    2.00
  -3  -5   6    1.50    1.00
   3   5  -5    9.20    3.10
  -3  -5   5    7.90    1.20
   3   5  -4    2.40    1.60
  -3  -5   4    0.30    0.80
   3   5  -3  192.80   10.80
  -3  -5   3  209.20    7.50
   3   5  -2   79.50    4.50
  -3  -5   2   71.30    3.40
   3   5  -1  242.40    9.00
  -3  -5   1  233.60    7.60
   3   5   0   89.80    4.10
  -3  -5   0   94.10    4.20
   3   5   1  440.00   21.40
  -3  -5  -1  442.60   16.30
   3   5   2   42.80    2.90
  -3  -5  -2   41.20    3.40
   3   5   3   19.50    2.00
  -3  -5  -3   14.30    3.30
  -3  -5  -4   66.80    7.20
  -3  -5  -5   36.50    7.10
  -3  -6  11   -6.80    5.30
  -3  -6  10   11.50    4.30
   3   6  -9   14.70    4.00
  -3  -6   9   14.50    1.70
   3   6  -8    4.80    3.10
  -3  -6   8    3.40    1.30
   3   6  -7    5.70    3.10
  -3  -6   7    0.80    1.10
   3   6  -6  113.20    8.20
  -3  -6   6  102.80    4.50
   3   6  -5   15.50    3.50
  -3  -6   5   11.80    1.50
   3   6  -4    6.70    2.10
  -3  -6   4    5.80    1.60
   3   6  -3  828.40   49.90
  -3  -6   3  818.20   32.10
   3   6  -2  317.20   15.50
  -3  -6   2  324.70   10.30
   3   6  -1   11.60    1.90
  -3  -6   1   11.50    1.30
   3   6   0   62.90    3.50
  -3  -6   0   68.90    4.00
   3   6   1    3.40    1.20
  -3  -6  -1    3.10    1.90
   3   6   2    7.80    1.60
  -3  -6  -2    7.30    2.20
  -3  -6  -3   44.90    7.30
  -3  -6  -4    4.00    4.40
  -3  -7  11   52.40    6.70
  -3  -7  10    4.30    4.00
  -3  -7   9   41.60    3.00
   3   7  -8    6.90    3.20
  -3  -7   8    7.90    1.80
   3   7  -7   25.10    5.70
  -3  -7   7   22.90    2.00
   3   7  -6   79.00    7.60
  -3  -7   6   69.50    3.30
   3   7  -5  150.20   11.80
  -3  -7   5  143.80    5.80
   3   7  -4    4.80    2.10
  -3  -7   4    1.00    1.50
   3   7  -3   85.60    6.60
  -3  -7   3   75.80    3.40
   3   7  -2   15.30    2.90
  -3  -7   2   14.90    1.70
   3   7  -1    5.00    2.70
  -3  -7   1    7.60    1.50
   3   7   0    3.30    1.90
  -3  -7   0    1.50    2.10
   3   7   1  141.70    9.80
  -3  -7  -1  146.90    8.40
  -3  -7  -2   15.30    3.60
  -3  -7  -3   46.50    9.00
  -3  -8  10   42.60    6.10
  -3  -8   9   -4.10    4.40
  -3  -8   8    4.30    1.70
   3   8  -7    1.80    3.20
  -3  -8   7    4.00    1.60
   3   8  -6   44.60    5.60
  -3  -8   6   34.50    2.70
   3   8  -5  186.80   13.80
  -3  -8   5  191.40    7.70
   3   8  -4  105.00    8.30
  -3  -8   4  116.30    5.60
   3   8  -3    8.70    2.60
  -3  -8   3   12.00    1.80
   3   8  -2   60.00    6.90
  -3  -8   2   60.30    3.40
   3   8  -1   11.70    3.10
  -3  -8   1    5.20    1.50
   3   8   0   -0.40    2.50
  -3  -8   0    1.30    2.60
  -3  -8  -1  121.40    8.80
  -3  -8  -2   57.80    6.70
  -3  -9   9   16.20    3.60
  -3  -9   8  154.60   10.50
  -3  -9   7   67.40    4.20
  -3  -9   6   15.20    2.30
   3   9  -5   75.40    9.70
  -3  -9   5   68.50    4.00
   3   9  -4   -1.20    3.30
  -3  -9   4   -2.00    1.50
   3   9  -3    6.10    3.20
  -3  -9   3    1.60    1.90
   3   9  -2    9.50    3.50
  -3  -9   2   11.60    2.20
   3   9  -1    5.80    3.20
  -3  -9   1    3.80    2.00
  -3  -9   0   82.30    6.30
  -3 -10   7    7.20    4.00
  -3 -10   6    0.40    2.80
  -3 -10   5   31.00    2.90
  -3 -10   4   27.30    3.10
   3  10  -3  105.60    9.80
  -3 -10   3  117.10    7.70
   4 -12  -2   49.00    6.20
   4 -12  -1    5.30    2.40
   4 -12   0   -3.30    2.10
   4 -12   1   -1.30    1.70
   4 -12   2   12.80    2.10
   4 -12   3    8.10    2.60
   4 -12   4   25.70    3.50
   4 -11  -4   24.20    5.70
   4 -11  -3   45.60    6.50
   4 -11  -2   57.70    4.00
   4 -11  -1    1.70    0.90
   4 -11   0  123.60    5.80
   4 -11   1   66.70    3.50
   4 -11   2    4.60    1.50
   4 -11   3   -0.10    1.60
   4 -11   4   15.60    5.50
   4 -11   5   21.20    6.00
   4 -11   6   -1.70    5.70
   4 -10  -6   60.00    7.50
   4 -10  -5    2.60    4.70
   4 -10  -4   30.40    3.00
   4 -10  -3   22.00    1.80
   4 -10  -2  114.00    3.90
   4 -10  -1    2.50    0.70
   4 -10   0   65.60    2.90
   4 -10   1    0.10    1.10
   4 -10   2   45.50    2.50
   4 -10   3    0.50    0.40
   4 -10   4    1.20    0.70
   4 -10   5   37.90    2.90
   4 -10   6   12.40    5.00
   4 -10   7    2.50    4.90
   4  -9  -7   27.90    6.40
  -4   9   7   34.20    5.10
   4  -9  -6  112.40    9.10
  -4   9   6  103.50    7.00
   4  -9  -5  108.80    9.40
   4  -9  -4    0.90    0.80
   4  -9  -3   12.70    1.30
   4  -9  -2  734.20   20.60
   4  -9  -1   22.30    1.40
   4  -9   0   63.90    2.60
   4  -9   1  135.00    4.90
   4  -9   2   70.50    3.70
   4  -9   3  360.80   14.70
   4  -9   4    1.30    0.80
   4  -9   5  112.90    6.00
   4  -9   6   79.70    4.50
   4  -9   7    5.50    6.30
   4  -9   8    4.70    3.90
   4  -8  -8  111.70   13.40
   4  -8  -7    6.30    3.90
  -4   8   7    3.10    2.10
   4  -8  -6    2.90    3.30
  -4   8   6    8.00    1.90
   4  -8  -5    5.10    0.60
  -4   8   5    6.60    1.40
   4  -8  -4  107.00    4.70
  -4   8   4  109.70    8.50
   4  -8  -3  101.50    3.50
   4  -8  -2  422.30   12.90
   4  -8  -1   -0.30    0.80
   4  -8   0   23.40    1.40
   4  -8   1    1.40    1.40
   4  -8   2   49.40    2.60
   4  -8   3   89.60    3.20
   4  -8   4  101.20    3.90
   4  -8   5   -0.90    1.90
   4  -8   6   19.90    2.60
   4  -8   7    1.60    2.30
   4  -8   8  198.60   13.00
   4  -7  -9   12.10    4.60
   4  -7  -8   57.90    8.10
  -4   7   8   62.10    5.30
   4  -7  -7   77.50    8.20
  -4   7   7   76.00    5.10
   4  -7  -6   22.80    3.60
  -4   7   6   25.20    2.40
   4  -7  -5    0.60    0.60
  -4   7   5    0.90    1.00
   4  -7  -4  490.10   22.40
  -4   7   4  508.00   32.30
   4  -7  -3   19.90    3.40
  -4   7   3   16.40    1.90
   4  -7  -2  109.90    4.60
   4  -7  -1   13.90    0.90
   4  -7   0    6.30    0.80
   4  -7   1  150.00    7.60
   4  -7   2    1.10    0.50
   4  -7   3    2.10    0.70
   4  -7   4  128.70    5.20
   4  -7   5    4.50    1.60
   4  -7   6    2.20    2.10
   4  -7   7    8.30    2.20
   4  -7   8   38.00    4.40
   4  -6 -10   45.70    8.00
   4  -6  -9    5.80    3.40
  -4   6   9    5.50    2.50
   4  -6  -8    5.30    4.20
  -4   6   8   10.60    2.80
   4  -6  -7   28.00    4.10
  -4   6   7   29.40    2.60
   4  -6  -6   89.60    4.20
  -4   6   6   90.00    4.60
   4  -6  -5   68.90    3.30
  -4   6   5   67.50    3.00
   4  -6  -4  763.00   32.10
  -4   6   4  755.40   26.50
   4  -6  -3   23.10    3.10
  -4   6   3   20.80    1.80
   4  -6  -2  207.00    7.30
   4  -6  -1   19.40    1.40
   4  -6   0  158.80    9.60
   4  -6   1  152.20    8.50
  -4   6  -1  152.60    6.50
   4  -6   2   72.60    2.50
  -4   6  -2   72.10    4.90
   4  -6   3   40.90    1.90
  -4   6  -3   36.80    2.20
   4  -6   4   10.60    1.80
  -4   6  -4    9.70    1.10
   4  -6   5  177.40    6.90
   4  -6   6    3.00    2.30
   4  -6   7    1.80    2.10
   4  -6   8   74.60    5.40
   4  -6   9    1.60    3.80
   4  -5 -10   11.80    4.90
  -4   5  10   14.30    3.70
   4  -5  -9    4.80    3.60
  -4   5   9    0.80    1.90
   4  -5  -8   36.50    4.80
  -4   5   8   37.50    3.20
   4  -5  -7   -1.00    0.80
  -4   5   7   -0.60    1.30
   4  -5  -6  686.20   23.10
  -4   5   6  695.50   23.50
   4  -5  -5   20.20    1.30
  -4   5   5   21.10    1.40
   4  -5  -4  291.20    9.50
  -4   5   4  298.60    9.40
   4  -5  -3   12.10    2.40
  -4   5   3    9.60    1.50
   4  -5  -2   31.00    2.40
  -4   5   2   33.00    1.40
   4  -5  -1    0.30    1.10
  -4   5   1    4.20    1.30
   4  -5   0  309.90   16.60
  -4   5   0  317.80   15.10
   4  -5   1   69.10    2.50
  -4   5  -1   69.30    3.30
   4  -5   2  118.50    4.00
  -4   5  -2  114.50    5.40
   4  -5   3   50.20    2.80
  -4   5  -3   51.30    3.90
   4  -5   4   12.80    1.90
  -4   5  -4    9.10    1.00
   4  -5   5    0.70    1.40
  -4   5  -5    2.80    0.80
   4  -5   6   40.60    2.90
  -4   5  -6   44.20    3.70
   4  -5   7    0.30    3.00
  -4   5  -7    4.80    1.10
   4  -5   8   22.50    3.40
   4  -5   9    5.70    4.80
   4  -4 -11   87.70    9.50
   4  -4 -10    6.10    3.50
  -4   4  10    6.10    4.20
   4  -4  -9    5.60    3.20
  -4   4   9   -0.40    1.80
   4  -4  -8  114.80    5.50
  -4   4   8  112.80    5.50
   4  -4  -7   46.70    2.80
  -4   4   7   42.00    2.90
   4  -4  -6   27.50    1.70
  -4   4   6   29.40    1.90
   4  -4  -5   50.40    2.50
  -4   4   5   48.80    2.40
   4  -4  -4    1.40    0.70
  -4   4   4    0.80    0.40
   4  -4  -3  156.30    7.60
  -4   4   3  154.80    5.10
   4  -4  -2 1173.00   49.50
  -4   4   2 1129.80   34.20
   4  -4  -1  366.40   12.10
  -4   4   1  360.70   13.60
   4  -4   0    0.40    1.10
  -4   4   0    1.20    0.30
   4  -4   1  178.70    6.40
  -4   4  -1  167.00    5.50
   4  -4   2   68.80    2.50
  -4   4  -2   62.40    2.60
   4  -4   3   41.70    2.90
  -4   4  -3   42.90    2.00
   4  -4   4   15.60    2.40
  -4   4  -4   16.20    1.30
   4  -4   5   18.50    3.50
  -4   4  -5   18.70    1.70
   4  -4   6   16.90    2.60
  -4   4  -6   22.80    2.30
   4  -4   7    8.20    2.40
  -4   4  -7    9.80    1.70
   4  -4   8   30.20    4.20
   4  -4   9    0.60    4.20
   4  -3 -11   67.20    7.80
   4  -3 -10   43.30    5.10
  -4   3  10   36.00    7.30
   4  -3  -9    0.80    1.20
  -4   3   9    5.40    3.20
   4  -3  -8  544.10   20.40
  -4   3   8  567.40   25.40
   4  -3  -7   15.40    1.30
  -4   3   7   18.00    3.00
   4  -3  -6   10.70    1.10
  -4   3   6   10.40    1.90
   4  -3  -5   57.20    2.70
  -4   3   5   59.40    2.70
   4  -3  -4   32.70    1.70
  -4   3   4   31.40    1.80
   4  -3  -3   98.80    4.70
  -4   3   3   98.40    3.40
   4  -3  -2 1046.30   60.70
  -4   3   2 1028.10   49.60
   4  -3  -1   49.60    1.90
  -4   3   1   50.10    2.20
   4  -3   0    5.80    0.80
  -4   3   0    5.70    0.60
   4  -3   1 1207.50   38.70
  -4   3  -1 1174.00   41.40
   4  -3   2   67.40    3.40
  -4   3  -2   59.70    2.80
   4  -3   3   79.90    4.80
  -4   3  -3   77.50    3.50
   4  -3   4  160.20    9.80
  -4   3  -4  173.70    5.60
   4  -3   5   -1.10    2.30
  -4   3  -5    0.50    0.90
   4  -3   6    0.00    1.80
  -4   3  -6    4.60    1.50
   4  -3   7   64.30    4.90
  -4   3  -7   74.30    4.80
   4  -3   8    8.00    4.40
  -4   3  -8   -0.10    1.60
   4  -2 -12    7.30    5.40
   4  -2 -11    6.90    3.90
  -4   2  11    9.60    2.50
   4  -2 -10  117.00    5.50
  -4   2  10  115.40    6.60
   4  -2  -9  118.50    5.20
  -4   2   9  122.00    5.90
   4  -2  -8  185.70    5.80
  -4   2   8  183.70    7.10
   4  -2  -7    6.60    1.20
  -4   2   7    6.30    1.10
   4  -2  -6    4.50    1.10
  -4   2   6    2.60    0.90
   4  -2  -5    0.40    0.90
  -4   2   5    0.60    1.30
   4  -2  -4 2627.50   79.60
  -4   2   4 2634.10  116.50
   4  -2  -3    8.90    1.00
  -4   2   3    8.90    0.70
   4  -2  -2  969.00   29.60
  -4   2   2  964.50   33.50
   4  -2  -1 1057.00   32.50
  -4   2   1 1008.50   47.70
   4  -2   0   22.40    1.20
  -4   2   0   21.50    1.20
   4  -2   1  256.70    7.10
  -4   2  -1  260.20    8.30
   4  -2   2   27.30    1.50
  -4   2  -2   23.80    1.40
   4  -2   3  212.40    8.40
  -4   2  -3  225.60    6.70
   4  -2   4  133.40    5.80
  -4   2  -4  135.30    4.90
   4  -2   5   -1.60    1.70
  -4   2  -5    0.20    1.20
   4  -2   6   93.50    5.10
  -4   2  -6   95.50    5.80
   4  -2   7   21.10    3.20
  -4   2  -7   21.70    2.80
   4  -2   8   88.90    9.50
  -4   2  -8   95.00    7.60
   4  -1 -12   16.20    4.20
  -4   1  12   16.20    3.50
   4  -1 -11  499.50   27.10
  -4   1  11  503.60   30.10
   4  -1 -10   73.60    4.40
  -4   1  10   68.70    4.30
   4  -1  -9  574.10   25.00
  -4   1   9  557.90   23.90
   4  -1  -8  249.40    8.00
  -4   1   8  249.70    9.70
   4  -1  -7  165.20    5.10
  -4   1   7  163.80    4.60
   4  -1  -6   29.10    1.70
  -4   1   6   28.30    1.70
   4  -1  -5  100.40    4.50
  -4   1   5   94.30    3.40
   4  -1  -4    6.90    0.90
  -4   1   4    4.90    0.90
   4  -1  -3  466.20   14.90
  -4   1   3  449.10   14.30
   4  -1  -2  819.80   21.00
  -4   1   2  820.60   29.00
   4  -1  -1 1113.40   33.60
  -4   1   1 1116.00   40.70
   4  -1   0   93.60    4.90
  -4   1   0   94.70    3.70
   4  -1   1  276.10    9.40
  -4   1  -1  264.70    8.10
   4  -1   2  105.40    3.80
  -4   1  -2  103.80    3.70
   4  -1   3  679.40   20.50
  -4   1  -3  667.50   20.40
   4  -1   4   47.00    4.00
  -4   1  -4   46.80    2.80
   4  -1   5  277.70   14.30
  -4   1  -5  267.60    9.80
   4  -1   6    3.40    1.90
  -4   1  -6    5.40    1.90
   4  -1   7    8.60    2.60
  -4   1  -7    7.20    1.90
   4  -1   8   87.10   10.00
  -4   1  -8   75.10    8.90
   4   0 -12    0.30    2.60
  -4   0  12   -2.00    2.70
   4   0 -11  243.10   13.20
  -4   0  11  251.60   20.80
   4   0 -10   10.30    2.20
  -4   0  10    9.20    2.20
   4   0  -9   18.50    1.80
  -4   0   9   20.00    2.10
   4   0  -8  132.20    4.90
  -4   0   8  132.10    4.20
   4   0  -7  143.40    5.50
  -4   0   7  145.00    5.10
   4   0  -6 1680.30   49.40
  -4   0   6 1646.70   49.40
   4   0  -5    0.10    0.70
  -4   0   5    0.50    0.80
   4   0  -4 1427.10   43.60
  -4   0   4 1392.20   38.30
   4   0  -3  176.10    6.20
  -4   0   3  161.60    4.70
   4   0  -2   41.70    1.50
  -4   0   2   43.90    1.70
   4   0  -1  622.00   20.00
  -4   0   1  623.50   21.50
   4   0   0   22.80    2.50
  -4   0   0   20.00    1.10
   4   0   1  231.30    9.80
  -4   0  -1  235.40    8.30
   4   0   2   29.80    2.00
  -4   0  -2   32.20    2.80
   4   0   3   26.80    2.10
  -4   0  -3   17.30    2.80
   4   0   4    8.90    2.70
  -4   0  -4    7.00    2.30
   4   0   5  110.80    6.10
  -4   0  -5  112.40    7.30
   4   0   6  195.70    9.30
  -4   0  -6  209.90   13.50
   4   0   7    1.70    2.10
  -4   0  -7    0.20    3.50
  -4   0  -8  240.20   25.10
   4   1 -12   52.70    4.30
  -4  -1  12   60.50    7.70
   4   1 -11  249.60   12.30
  -4  -1  11  225.50   17.00
   4   1 -10    2.10    1.50
  -4  -1  10    0.90    2.00
   4   1  -9    1.60    1.40
  -4  -1   9    1.10    1.60
   4   1  -8  136.20    5.20
  -4  -1   8  145.70    5.20
   4   1  -7    6.70    1.20
  -4  -1   7    6.50    1.40
   4   1  -6    3.10    1.00
  -4  -1   6    1.60    1.00
   4   1  -5   75.00    2.90
  -4  -1   5   78.90    3.10
   4   1  -4   31.30    2.00
  -4  -1   4   30.10    1.30
   4   1  -3  653.80   18.30
  -4  -1   3  647.90   17.20
   4   1  -2   35.50    1.80
  -4  -1   2   33.70    1.30
   4   1  -1   43.60    2.20
  -4  -1   1   44.70    1.90
   4   1   0   11.40    1.50
  -4  -1   0    9.20    1.00
   4   1   1  718.60   19.40
  -4  -1  -1  704.70   20.60
   4   1   2   60.60    2.30
  -4  -1  -2   66.10    4.60
   4   1   3  152.30    6.60
  -4  -1  -3  168.70    8.50
   4   1   4   19.40    2.90
  -4  -1  -4   16.10    3.40
   4   1   5   91.30    6.80
  -4  -1  -5   97.30    7.40
   4   1   6    0.30    2.20
  -4  -1  -6   -7.30    4.70
   4   1   7    8.20    2.40
  -4  -1  -7    3.70    4.50
   4   2 -12   13.40    2.10
  -4  -2  12   18.30    4.00
   4   2 -11   70.30    4.90
  -4  -2  11   78.30    7.10
   4   2 -10   18.10    2.00
  -4  -2  10   16.20    2.70
   4   2  -9   -0.70    1.10
  -4  -2   9    0.60    1.30
   4   2  -8   91.90    3.90
  -4  -2   8   91.70    4.50
   4   2  -7   42.10    2.30
  -4  -2   7   41.10    2.20
   4   2  -6    4.60    1.20
  -4  -2   6    4.80    1.30
   4   2  -5   71.90    3.00
  -4  -2   5   71.30    3.00
   4   2  -4  213.00   11.10
  -4  -2   4  205.90    5.30
   4   2  -3   41.00    3.10
  -4  -2   3   39.80    1.60
   4   2  -2  213.30    8.00
  -4  -2   2  194.80    5.70
   4   2  -1  215.10    7.20
  -4  -2   1  216.00    5.30
   4   2   0    1.20    0.90
  -4  -2   0   -0.50    1.00
   4   2   1  875.70   26.00
  -4  -2  -1  867.10   26.50
   4   2   2   72.30    3.50
  -4  -2  -2   73.20    5.00
   4   2   3    2.90    1.30
  -4  -2  -3    2.40    2.40
   4   2   4    8.40    1.60
  -4  -2  -4    7.80    3.20
   4   2   5   40.10    3.10
  -4  -2  -5   50.50    6.30
   4   2   6    0.90    1.20
  -4  -2  -6    0.40    3.90
  -4  -2  -7   22.70    5.90
   4   3 -12    3.00    2.20
  -4  -3  12    3.50    3.10
   4   3 -11    0.40    1.60
  -4  -3  11    3.60    3.20
   4   3 -10  160.80    8.50
  -4  -3  10  163.10    9.30
   4   3  -9   19.40    1.80
  -4  -3   9   21.50    1.90
   4   3  -8    5.20    1.30
  -4  -3   8    7.20    1.20
   4   3  -7  236.70    7.90
  -4  -3   7  241.90    9.50
   4   3  -6   40.10    2.80
  -4  -3   6   38.10    2.10
   4   3  -5  116.40    5.60
  -4  -3   5  114.00    3.30
   4   3  -4    8.40    2.30
  -4  -3   4    5.50    1.10
   4   3  -3    8.70    1.80
  -4  -3   3   10.70    1.10
   4   3  -2    6.20    1.20
  -4  -3   2    6.80    1.10
   4   3  -1  429.00   12.00
  -4  -3   1  436.70   12.30
   4   3   0   74.10    2.90
  -4  -3   0   74.00    3.30
   4   3   1   97.80    4.10
  -4  -3  -1   90.10    4.00
   4   3   2  117.10    5.30
  -4  -3  -2  108.60    6.60
   4   3   3  170.10    9.60
  -4  -3  -3  160.70   11.80
   4   3   4   12.50    1.80
  -4  -3  -4    7.90    3.00
   4   3   5   44.50    3.30
  -4  -3  -5   39.40    5.10
  -4  -3  -6    3.20    6.20
  -4  -4  12    9.70    4.10
  -4  -4  11   56.50    6.60
   4   4 -10   76.40    8.10
  -4  -4  10   80.40    5.10
   4   4  -9    3.70    3.30
  -4  -4   9    4.50    1.50
   4   4  -8   -0.30    3.40
  -4  -4   8    6.20    1.50
   4   4  -7   47.60    3.70
  -4  -4   7   43.90    2.50
   4   4  -6    4.90    1.90
  -4  -4   6    2.90    1.00
   4   4  -5   10.80    2.20
  -4  -4   5   11.20    1.40
   4   4  -4  155.90    8.20
  -4  -4   4  148.00    4.70
   4   4  -3   38.20    3.40
  -4  -4   3   39.80    1.90
   4   4  -2   24.30    2.00
  -4  -4   2   27.20    1.70
   4   4  -1  915.20   34.10
  -4  -4   1  843.60   27.30
   4   4   0  289.20   10.80
  -4  -4   0  281.20   10.60
   4   4   1   42.90    2.40
  -4  -4  -1   39.10    2.80
   4   4   2   80.80    4.70
  -4  -4  -2   73.10    6.50
   4   4   3    3.00    1.40
  -4  -4  -3    4.10    3.80
  -4  -4  -4   10.50    3.40
  -4  -4  -5   47.20    7.80
  -4  -5  12   15.60    4.90
  -4  -5  11   14.40    4.60
  -4  -5  10   13.50    2.20
   4   5  -9  116.00   10.20
  -4  -5   9  140.10    8.60
   4   5  -8    9.50    3.20
  -4  -5   8   11.60    1.70
   4   5  -7   54.90    4.80
  -4  -5   7   58.80    3.40
   4   5  -6   18.50    3.20
  -4  -5   6   16.70    1.70
   4   5  -5   98.90    6.00
  -4  -5   5  100.20    4.50
   4   5  -4  121.90    6.90
  -4  -5   4  125.00    4.30
   4   5  -3  327.70   16.30
  -4  -5   3  311.90    9.30
   4   5  -2    5.40    1.40
  -4  -5   2    7.10    1.60
   4   5  -1   35.40    2.60
  -4  -5   1   30.30    2.00
   4   5   0   51.10    3.40
  -4  -5   0   54.90    3.60
   4   5   1   47.00    4.00
  -4  -5  -1   48.80    3.60
   4   5   2    1.90    1.50
  -4  -5  -2    0.00    2.40
   4   5   3  154.60   19.50
  -4  -5  -3  165.90   14.60
  -4  -5  -4    3.30    4.60
  -4  -6  11   91.40   10.00
  -4  -6  10   38.50    3.10
   4   6  -9  123.20   11.40
  -4  -6   9  110.70    7.70
   4   6  -8  158.20   16.50
  -4  -6   8  176.40    9.20
   4   6  -7    6.50    4.60
  -4  -6   7    3.90    1.50
   4   6  -6    5.20    3.10
  -4  -6   6    2.60    1.30
   4   6  -5   17.70    2.80
  -4  -6   5   15.70    1.80
   4   6  -4  125.30    8.50
  -4  -6   4  130.10    5.50
   4   6  -3  162.60   10.90
  -4  -6   3  163.30    6.50
   4   6  -2   61.70    6.10
  -4  -6   2   64.20    3.40
   4   6  -1   90.60    6.10
  -4  -6   1   92.60    6.00
   4   6   0   83.60    5.80
  -4  -6   0   80.20    4.50
   4   6   1   60.10    4.90
  -4  -6  -1   53.20    3.70
   4   6   2    2.60    1.80
  -4  -6  -2   -0.10    2.60
  -4  -6  -3  115.10   13.60
  -4  -7  11   49.00    6.90
  -4  -7  10   45.80    6.60
  -4  -7   9   27.60    2.90
  -4  -7   8    0.90    1.40
   4   7  -7   61.50   10.00
  -4  -7   7   76.50    4.40
   4   7  -6  219.50   19.00
  -4  -7   6  233.70   11.00
   4   7  -5  104.00    8.30
  -4  -7   5  113.90    5.50
   4   7  -4   23.90    4.70
  -4  -7   4   25.40    2.30
   4   7  -3   46.20    4.70
  -4  -7   3   41.80    2.70
   4   7  -2    1.40    2.00
  -4  -7   2   -2.40    1.80
   4   7  -1   26.10    3.70
  -4  -7   1   24.70    2.70
   4   7   0   12.60    3.10
  -4  -7   0   17.50    3.00
  -4  -7  -1   -0.80    2.90
  -4  -7  -2   52.20    7.90
  -4  -8  10   54.00    5.10
  -4  -8   9   -1.00    3.10
  -4  -8   8   27.10    2.90
  -4  -8   7   48.40    3.20
   4   8  -6  104.80   10.70
  -4  -8   6  119.10    5.90
   4   8  -5    8.70    4.00
  -4  -8   5    7.30    2.70
   4   8  -4   21.50    4.20
  -4  -8   4   14.40    1.80
   4   8  -3   81.40    9.10
  -4  -8   3   77.30    4.00
   4   8  -2   38.80    5.60
  -4  -8   2   36.40    3.20
   4   8  -1  206.50   18.20
  -4  -8   1  196.00   14.80
  -4  -8   0    7.50    3.30
  -4  -9   8    9.20    4.00
  -4  -9   7   30.80    4.10
  -4  -9   6    0.90    1.90
  -4  -9   5   -0.80    1.90
   4   9  -4   21.40    5.20
  -4  -9   4   27.20    3.00
  -4  -9   3   14.90    2.40
  -4  -9   2    9.90    2.20
   5 -12  -2   -1.20    4.10
   5 -12  -1   -2.10    2.10
   5 -12   0   38.00    3.60
   5 -12   1    3.30    2.20
   5 -12   2   12.30    1.80
   5 -12   3    4.50    3.00
   5 -12   4    7.80    4.60
   5 -11  -4   58.00    7.40
   5 -11  -3   69.20    4.60
   5 -11  -2   19.30    1.90
   5 -11  -1    9.70    1.80
   5 -11   0  593.60   21.90
   5 -11   1    5.10    1.50
   5 -11   2   19.60    2.20
   5 -11   3   44.40    3.50
   5 -11   4   16.40    4.40
   5 -11   5   89.40    8.20
   5 -10  -6  110.60   10.80
   5 -10  -5   -3.20    6.10
   5 -10  -4    3.60    1.30
   5 -10  -3    0.90    1.60
   5 -10  -2   10.60    1.20
   5 -10  -1   78.30    3.60
   5 -10   0  182.00    7.00
   5 -10   1    4.60    1.40
   5 -10   2    9.60    1.60
   5 -10   3    1.10    1.30
   5 -10   4   41.70    3.30
   5 -10   5   28.20    5.50
   5 -10   6   32.70    6.40
   5  -9  -7   27.20    6.00
  -5   9   7   34.70    4.60
   5  -9  -6   20.70    6.00
  -5   9   6    9.60    3.30
   5  -9  -5   50.40    2.60
  -5   9   5   50.20    5.20
   5  -9  -4   48.90    3.20
   5  -9  -3    0.90    1.40
   5  -9  -2  369.40   12.60
   5  -9  -1   11.70    1.30
   5  -9   0   11.90    1.30
   5  -9   1    3.90    1.50
   5  -9   2    3.20    1.60
   5  -9   3   21.00    2.10
   5  -9   4    0.90    0.70
   5  -9   5    3.00    1.80
   5  -9   6   24.40    7.00
   5  -9   7    0.60    4.20
   5  -8  -8   42.90    6.40
  -5   8   8   31.30    5.10
   5  -8  -7   19.40    4.30
  -5   8   7   17.50    2.20
   5  -8  -6   39.30    2.60
  -5   8   6   38.40    3.40
   5  -8  -5   16.20    1.70
  -5   8   5   17.90    3.30
   5  -8  -4  178.90   11.60
  -5   8   4  173.60   11.20
   5  -8  -3   40.00    3.90
   5  -8  -2  291.20   10.50
   5  -8  -1   24.50    1.60
   5  -8   0   24.20    1.70
   5  -8   1    2.20    1.20
   5  -8   2  117.00    7.60
   5  -8   3   39.60    2.20
   5  -8   4   11.90    1.60
   5  -8   5   29.30    3.10
   5  -8   6    2.60    1.90
   5  -8   7   40.00    4.00
   5  -7  -9   25.70    5.50
  -5   7   9   25.90    6.30
   5  -7  -8   -0.40    3.80
  -5   7   8    0.80    1.50
   5  -7  -7    0.40    0.60
  -5   7   7   -0.40    0.90
   5  -7  -6   76.90    4.40
  -5   7   6   81.20    4.20
   5  -7  -5    1.60    1.10
  -5   7   5   -0.90    1.70
   5  -7  -4  578.00   25.80
  -5   7   4  578.60   30.30
   5  -7  -3   18.40    2.80
  -5   7   3   22.50    1.80
   5  -7  -2  111.80    8.70
   5  -7  -1   12.60    1.10
   5  -7   0   55.10    4.50
   5  -7   1    0.30    1.60
  -5   7  -1    0.10    1.30
   5  -7   2  149.60    6.40
  -5   7  -2  148.80    9.10
   5  -7   3   65.50    3.30
  -5   7  -3   59.40    4.70
   5  -7   4   21.50    2.10
  -5   7  -4   21.80    2.50
   5  -7   5   48.00    3.80
   5  -7   6   -0.10    1.80
   5  -7   7    0.60    2.00
   5  -7   8   16.50    5.20
   5  -6 -10   -1.40    3.60
   5  -6  -9  161.30   15.10
  -5   6   9  139.90    9.20
   5  -6  -8   12.00    1.50
  -5   6   8   11.20    1.80
   5  -6  -7    5.00    1.10
  -5   6   7    2.00    1.20
   5  -6  -6  144.80    7.20
  -5   6   6  145.80    6.30
   5  -6  -5   42.70    2.30
  -5   6   5   43.60    2.10
   5  -6  -4    6.70    2.00
  -5   6   4    4.60    1.30
   5  -6  -3   73.60    5.40
  -5   6   3   70.60    3.70
   5  -6  -2   56.60    4.10
  -5   6   2   56.10    4.00
   5  -6  -1   67.50    4.30
  -5   6   1   60.40    4.20
   5  -6   0  714.60   35.20
  -5   6   0  674.40   27.70
   5  -6   1   72.80    5.00
  -5   6  -1   84.80    4.30
   5  -6   2    1.10    0.60
  -5   6  -2    1.40    1.60
   5  -6   3  144.00    7.50
  -5   6  -3  142.70    7.70
   5  -6   4    9.30    1.90
  -5   6  -4    8.50    1.40
   5  -6   5    8.70    2.30
  -5   6  -5    7.70    1.30
   5  -6   6    7.30    2.50
  -5   6  -6   10.10    1.40
   5  -6   7    1.20    2.30
   5  -6   8   -0.10    3.80
   5  -5 -11    6.70    4.70
   5  -5 -10   23.20    6.20
  -5   5  10   17.70    3.20
   5  -5  -9   94.00    6.00
  -5   5   9   86.40    7.10
   5  -5  -8   48.70    3.40
  -5   5   8   52.40    3.40
   5  -5  -7   42.60    2.60
  -5   5   7   43.40    2.60
   5  -5  -6  362.40   12.80
  -5   5   6  381.30   12.70
   5  -5  -5    2.10    1.00
  -5   5   5    3.50    0.50
   5  -5  -4   81.70    5.10
  -5   5   4   72.40    3.20
   5  -5  -3   76.60    4.60
  -5   5   3   75.50    3.50
   5  -5  -2  102.10    5.90
  -5   5   2  104.80    3.60
   5  -5  -1   56.10    2.30
  -5   5   1   54.20    3.30
   5  -5   0  211.30    9.60
  -5   5   0  199.50    6.60
   5  -5   1    6.40    1.60
  -5   5  -1    9.30    0.80
   5  -5   2   35.50    1.70
  -5   5  -2   34.80    1.80
   5  -5   3  371.70   17.80
  -5   5  -3  362.60   11.60
   5  -5   4   13.80    2.10
  -5   5  -4   14.90    1.30
   5  -5   5    4.40    2.60
  -5   5  -5    6.00    1.70
   5  -5   6   36.60    3.30
  -5   5  -6   38.40    3.30
   5  -5   7    9.50    3.20
  -5   5  -7   12.90    2.50
   5  -5   8    4.60    4.40
   5  -4 -11   14.00    5.30
  -5   4  11    8.30    4.80
   5  -4 -10   25.60    2.50
  -5   4  10   24.90    4.20
   5  -4  -9    4.40    1.20
  -5   4   9    5.10    2.80
   5  -4  -8  100.20    5.20
  -5   4   8   98.80    5.70
   5  -4  -7  237.10    7.90
  -5   4   7  234.00   11.30
   5  -4  -6   87.40    3.80
  -5   4   6   97.00    5.10
   5  -4  -5   31.80    1.90
  -5   4   5   31.70    1.50
   5  -4  -4   20.10    1.80
  -5   4   4   20.20    1.40
   5  -4  -3    1.30    1.10
  -5   4   3    0.80    1.80
   5  -4  -2 1897.20   83.00
  -5   4   2 1781.70   79.40
   5  -4  -1   -0.10    0.60
  -5   4   1    0.30    0.50
   5  -4   0  446.50   14.60
  -5   4   0  429.10   16.00
   5  -4   1  629.30   27.90
  -5   4  -1  607.80   19.80
   5  -4   2    5.00    1.40
  -5   4  -2    4.30    1.00
   5  -4   3   71.60    4.40
  -5   4  -3   65.00    3.10
   5  -4   4   21.40    2.40
  -5   4  -4   20.00    2.00
   5  -4   5   29.40    4.40
  -5   4  -5   36.40    2.80
   5  -4   6   21.50    2.50
  -5   4  -6   30.20    2.20
   5  -4   7    1.10    2.30
  -5   4  -7    1.00    1.70
   5  -4   8   22.00    5.20
   5  -3 -12    8.00    4.40
   5  -3 -11   33.30    6.30
   5  -3 -10   34.50    3.00
  -5   3  10   34.50    5.60
   5  -3  -9 1072.30   43.70
  -5   3   9 1059.40   65.80
   5  -3  -8   82.20    4.30
  -5   3   8   84.40    6.20
   5  -3  -7 1369.00   42.90
  -5   3   7 1314.50   38.70
   5  -3  -6  514.20   16.40
  -5   3   6  523.60   14.00
   5  -3  -5  311.70   10.00
  -5   3   5  292.30   11.70
   5  -3  -4  108.70    4.60
  -5   3   4  103.60    3.70
   5  -3  -3  129.10    6.80
  -5   3   3  130.50    4.50
   5  -3  -2  142.80    4.50
  -5   3   2  146.60    9.40
   5  -3  -1   53.40    2.40
  -5   3   1   61.70    3.20
   5  -3   0  748.30   25.00
  -5   3   0  734.60   25.00
   5  -3   1  407.70   16.80
  -5   3  -1  381.30   11.20
   5  -3   2    4.90    1.20
  -5   3  -2    6.50    1.20
   5  -3   3  200.50    8.00
  -5   3  -3  185.90    5.90
   5  -3   4   38.00    2.90
  -5   3  -4   43.20    2.40
   5  -3   5  468.00   23.80
  -5   3  -5  470.50   20.00
   5  -3   6    8.30    3.00
  -5   3  -6    6.60    2.20
   5  -3   7  122.20   11.00
  -5   3  -7  130.30    9.10
   5  -3   8    7.40    4.50
   5  -2 -12   11.40    3.70
  -5   2  12   18.40    3.50
   5  -2 -11   20.20    2.30
  -5   2  11   17.20    3.20
   5  -2 -10   10.10    2.10
  -5   2  10   12.40    2.50
   5  -2  -9  212.40    8.80
  -5   2   9  202.40    9.60
   5  -2  -8    8.10    1.70
  -5   2   8    5.70    1.10
   5  -2  -7   30.30    1.80
  -5   2   7   29.80    1.80
   5  -2  -6  223.80    7.00
  -5   2   6  225.00    9.20
   5  -2  -5  175.30    6.30
  -5   2   5  179.00    8.00
   5  -2  -4 1194.30   41.10
  -5   2   4 1173.80   34.90
   5  -2  -3    0.10    0.80
  -5   2   3    0.40    0.50
   5  -2  -2  647.60   20.60
  -5   2   2  646.90   21.20
   5  -2  -1  136.20    4.60
  -5   2   1  135.50    4.70
   5  -2   0   56.30    2.30
  -5   2   0   54.90    2.30
   5  -2   1   89.20    5.50
  -5   2  -1   84.10    3.50
   5  -2   2    3.20    1.20
  -5   2  -2    2.90    1.00
   5  -2   3    2.40    1.20
  -5   2  -3   -0.80    1.00
   5  -2   4    0.80    1.40
  -5   2  -4    2.10    1.40
   5  -2   5   38.60    3.50
  -5   2  -5   37.50    3.30
   5  -2   6   -0.60    4.10
  -5   2  -6    3.70    2.40
   5  -2   7   16.70    4.70
  -5   2  -7   16.00    3.40
   5  -1 -12   29.90    3.80
  -5   1  12   26.70    3.40
   5  -1 -11  224.10   11.00
  -5   1  11  208.70   16.00
   5  -1 -10   48.10    3.30
  -5   1  10   51.30    3.90
   5  -1  -9  430.10   17.20
  -5   1   9  415.00   16.50
   5  -1  -8   -0.90    1.30
  -5   1   8   -0.20    1.30
   5  -1  -7    2.50    1.10
  -5   1   7    3.70    1.60
   5  -1  -6  258.90    9.00
  -5   1   6  258.30    8.00
   5  -1  -5    2.60    1.00
  -5   1   5    3.10    0.90
   5  -1  -4   25.10    1.50
  -5   1   4   21.70    1.40
   5  -1  -3  229.60    8.40
  -5   1   3  230.40    6.70
   5  -1  -2   55.10    2.00
  -5   1   2   57.20    2.40
   5  -1  -1  315.90   11.30
  -5   1   1  322.10    8.10
   5  -1   0   15.90    2.00
  -5   1   0   14.40    1.40
   5  -1   1   70.20    4.80
  -5   1  -1   72.60    3.40
   5  -1   2   -0.10    1.30
  -5   1  -2    1.60    1.10
   5  -1   3  442.30   18.00
  -5   1  -3  428.20   14.80
   5  -1   4   46.30    3.70
  -5   1  -4   47.50    3.20
   5  -1   5   34.60    4.30
  -5   1  -5   44.00    3.60
  -5   1  -6   33.50    5.20
   5  -1   7   24.70    4.50
  -5   1  -7   36.90    8.20
   5   0 -12    9.50    2.90
  -5   0  12    8.50    3.20
   5   0 -11   62.90    4.50
  -5   0  11   69.80    5.70
   5   0 -10   52.50    3.20
  -5   0  10   54.30    3.80
   5   0  -9  131.80    5.70
  -5   0   9  120.50    5.30
   5   0  -8   25.50    1.80
  -5   0   8   24.90    1.90
   5   0  -7   41.90    2.30
  -5   0   7   42.00    2.30
   5   0  -6   13.20    1.40
  -5   0   6   13.50    1.20
   5   0  -5  159.80    5.50
  -5   0   5  162.20    5.00
   5   0  -4   28.40    1.70
  -5   0   4   28.60    1.40
   5   0  -3   91.90    2.80
  -5   0   3   88.90    3.60
   5   0  -2  187.10    5.20
  -5   0   2  185.70    6.50
   5   0  -1    2.50    0.90
  -5   0   1    3.70    0.90
   5   0   0  228.70    7.00
  -5   0   0  230.30    5.90
   5   0   1  267.00   13.80
  -5   0  -1  263.20    7.60
   5   0   2    2.40    2.20
  -5   0  -2   -1.60    1.10
   5   0   3  523.90   25.60
  -5   0  -3  518.80   19.20
   5   0   4   36.50    3.70
  -5   0  -4   35.40    3.50
   5   0   5   22.20    3.40
  -5   0  -5   16.90    2.90
  -5   0  -6   -0.50    2.30
  -5   0  -7   55.60    9.30
   5   1 -12    0.00    1.90
  -5  -1  12   -0.70    2.70
   5   1 -11  118.50    8.00
  -5  -1  11  124.20   11.30
   5   1 -10    8.50    1.70
  -5  -1  10   10.50    1.60
   5   1  -9   16.00    1.90
  -5  -1   9   22.10    2.30
   5   1  -8  261.30    9.60
  -5  -1   8  260.40   10.30
   5   1  -7   10.10    1.50
  -5  -1   7   10.20    1.40
   5   1  -6   96.20    3.70
  -5  -1   6   99.40    3.60
   5   1  -5  524.70   15.60
  -5  -1   5  510.00   12.50
   5   1  -4  145.00    5.40
  -5  -1   4  147.40    4.70
   5   1  -3   52.60    2.20
  -5  -1   3   56.90    2.00
   5   1  -2   38.60    2.00
  -5  -1   2   37.70    2.10
   5   1  -1   96.30    4.10
  -5  -1   1   90.40    2.90
   5   1   0    2.30    1.10
  -5  -1   0    3.90    1.10
   5   1   1  377.60   12.80
  -5  -1  -1  382.50   13.00
   5   1   2   35.40    2.40
  -5  -1  -2   35.20    2.80
   5   1   3    3.40    1.40
  -5  -1  -3    6.30    3.20
   5   1   4   88.20    5.40
  -5  -1  -4   84.80    7.60
   5   1   5   27.00    4.20
  -5  -1  -5   26.60    6.00
   5   1   6    3.40    2.40
  -5  -1  -6   -0.10    4.30
   5   2 -12   52.10    5.30
  -5  -2  12   50.90    7.00
   5   2 -11   30.80    2.30
  -5  -2  11   35.80    5.20
   5   2 -10   11.40    2.50
  -5  -2  10   10.50    2.10
   5   2  -9  229.70    9.50
  -5  -2   9  230.90   11.30
   5   2  -8   97.80    3.60
  -5  -2   8   94.90    4.30
   5   2  -7   23.40    2.00
  -5  -2   7   30.90    1.80
   5   2  -6    0.50    1.50
  -5  -2   6   -0.90    1.00
   5   2  -5   47.70    2.50
  -5  -2   5   46.80    2.00
   5   2  -4    3.00    1.70
  -5  -2   4    5.90    1.10
   5   2  -3  107.50    4.00
  -5  -2   3  116.70    3.90
   5   2  -2  138.50    4.90
  -5  -2   2  127.90    4.50
   5   2  -1   54.90    2.60
  -5  -2   1   56.40    2.40
   5   2   0   52.30    2.80
  -5  -2   0   58.10    2.70
   5   2   1  485.30   18.00
  -5  -2  -1  492.30   15.40
   5   2   2  153.20    8.70
  -5  -2  -2  147.80    9.20
   5   2   3   75.30    5.20
  -5  -2  -3   76.20    8.10
   5   2   4   43.10    5.00
  -5  -2  -4   62.70    7.60
  -5  -2  -5   12.90    5.10
   5   3 -12    3.50    2.70
  -5  -3  12   -2.40    3.50
   5   3 -11   98.50    5.70
  -5  -3  11  102.50    7.40
   5   3 -10   44.90    3.40
  -5  -3  10   39.50    3.50
   5   3  -9   83.40    4.60
  -5  -3   9   83.70    5.50
   5   3  -8   47.50    3.30
  -5  -3   8   45.60    3.00
   5   3  -7  166.50    9.20
  -5  -3   7  147.20    6.10
   5   3  -6    9.40    2.70
  -5  -3   6    6.90    1.30
   5   3  -5   17.60    2.70
  -5  -3   5   18.60    1.50
   5   3  -4    2.30    1.70
  -5  -3   4    3.10    1.00
   5   3  -3  213.50    9.40
  -5  -3   3  207.90    6.40
   5   3  -2  146.40    5.20
  -5  -3   2  143.30    4.50
   5   3  -1  307.90   10.80
  -5  -3   1  309.30    9.30
   5   3   0    8.80    1.60
  -5  -3   0    4.90    1.30
   5   3   1   -0.90    1.60
  -5  -3  -1    1.50    1.70
   5   3   2   69.70    5.50
  -5  -3  -2   67.80    7.30
   5   3   3   79.90    8.50
  -5  -3  -3   80.60    8.20
   5   3   4    3.60    2.40
  -5  -3  -4    0.00    3.60
  -5  -3  -5   90.80   10.60
  -5  -4  12   30.70    6.80
  -5  -4  11  142.10    9.10
   5   4 -10   36.20    6.10
  -5  -4  10   36.70    3.20
   5   4  -9  299.10   23.10
  -5  -4   9  308.50   15.30
   5   4  -8  112.10    7.70
  -5  -4   8  109.40    5.90
   5   4  -7  258.00   15.80
  -5  -4   7  265.20    9.70
   5   4  -6  399.50   20.10
  -5  -4   6  400.20   12.60
   5   4  -5   28.00    3.10
  -5  -4   5   23.50    1.90
   5   4  -4    2.10    1.80
  -5  -4   4    4.50    1.30
   5   4  -3   46.80    4.20
  -5  -4   3   42.70    2.10
   5   4  -2  270.30   11.10
  -5  -4   2  262.40    9.20
   5   4  -1   57.40    3.50
  -5  -4   1   60.50    3.10
   5   4   0    3.60    1.40
  -5  -4   0    2.50    1.80
   5   4   1  202.90   14.40
  -5  -4  -1  207.00    9.80
   5   4   2   62.50    8.80
  -5  -4  -2   63.80    7.50
   5   4   3   80.20   11.40
  -5  -4  -3   68.90    8.50
  -5  -4  -4    1.90    7.60
  -5  -5  12   22.30    5.70
  -5  -5  11    3.40    4.50
  -5  -5  10    1.80    2.80
   5   5  -9  227.30   22.70
  -5  -5   9  237.10   15.60
   5   5  -8   53.60    6.20
  -5  -5   8   61.70    3.50
   5   5  -7  173.80   13.00
  -5  -5   7  172.10    7.30
   5   5  -6   10.90    3.30
  -5  -5   6   15.20    1.70
   5   5  -5  168.90    9.60
  -5  -5   5  155.70    6.20
   5   5  -4  192.20   11.10
  -5  -5   4  195.50    7.60
   5   5  -3   97.90    7.80
  -5  -5   3   92.90    3.80
   5   5  -2   21.90    2.30
  -5  -5   2   23.90    2.10
   5   5  -1    7.30    2.10
  -5  -5   1    6.80    2.00
   5   5   0    4.70    1.50
  -5  -5   0    6.70    2.30
   5   5   1   36.80    4.90
  -5  -5  -1   39.60    4.50
   5   5   2    4.90    2.50
  -5  -5  -2    7.40    4.80
  -5  -5  -3    3.10    4.20
  -5  -6  11  342.80   31.40
  -5  -6  10    3.60    1.80
  -5  -6   9  114.20    5.70
   5   6  -8  128.90   13.30
  -5  -6   8  141.50    6.80
   5   6  -7    2.00    4.00
  -5  -6   7    0.00    1.50
   5   6  -6   57.30    5.70
  -5  -6   6   64.30    3.90
   5   6  -5  116.70    8.90
  -5  -6   5  119.10    5.50
   5   6  -4  173.50   15.00
  -5  -6   4  173.80    7.30
   5   6  -3    2.30    2.60
  -5  -6   3    1.40    1.30
   5   6  -2   62.10    7.20
  -5  -6   2   55.90    3.70
   5   6  -1   87.60   11.80
  -5  -6   1  103.70    6.90
   5   6   0   17.10    3.60
  -5  -6   0   18.90    3.00
  -5  -6  -1  159.30   11.60
  -5  -6  -2    4.80    4.60
  -5  -7  10    3.30    3.40
  -5  -7   9   70.60    4.40
  -5  -7   8   14.50    2.20
  -5  -7   7   20.20    2.70
   5   7  -6   -4.10    5.20
  -5  -7   6    0.10    1.80
   5   7  -5   48.00    6.00
  -5  -7   5   42.60    3.00
   5   7  -4    6.60    3.50
  -5  -7   4    3.90    1.70
   5   7  -3   23.00    5.30
  -5  -7   3   14.90    2.10
   5   7  -2   64.00    7.00
  -5  -7   2   65.90    5.40
   5   7  -1   33.70    4.30
  -5  -7   1   39.40    4.30
  -5  -7   0   -0.70    3.00
  -5  -8   9    1.90    3.20
  -5  -8   8    5.20    2.00
  -5  -8   7   24.40    2.60
  -5  -8   6    5.30    2.20
   5   8  -5   -0.80    3.40
  -5  -8   5    1.60    2.10
   5   8  -4    0.60    3.30
  -5  -8   4    4.00    2.10
   5   8  -3   10.90    3.90
  -5  -8   3   12.70    3.00
   5   8  -2    6.10    4.40
  -5  -8   2    9.10    3.20
   6 -12  -2   15.40    3.00
   6 -12  -1   -0.80    2.70
   6 -12   0    4.00    2.90
   6 -12   1   31.80    3.50
   6 -12   2   37.60    5.90
   6 -12   3    5.90    4.00
   6 -11  -5   37.20    6.60
   6 -11  -4    1.30    4.10
   6 -11  -3   13.90    2.80
   6 -11  -2   37.60    3.20
   6 -11  -1    3.70    1.20
   6 -11   0  159.30    7.00
   6 -11   1    8.30    1.80
   6 -11   2   -1.60    1.80
   6 -11   3   -0.70    3.90
   6 -11   4    3.40    4.80
   6 -10  -6   11.60    5.40
   6 -10  -5   22.90    3.20
   6 -10  -4   50.10    3.70
   6 -10  -3    4.20    1.80
   6 -10  -2  130.00    6.20
   6 -10  -1   20.30    1.80
   6 -10   0   29.50    2.10
   6 -10   1   14.80    1.50
   6 -10   2   -0.30    1.90
   6 -10   3    5.50    1.70
   6 -10   4   44.60    7.10
   6 -10   5    2.00    4.70
   6  -9  -8    1.90    5.00
   6  -9  -7   19.00    5.80
  -6   9   7   26.00    3.30
   6  -9  -6    3.50    1.20
  -6   9   6    6.70    2.50
   6  -9  -5    0.10    1.70
  -6   9   5    1.50    1.60
   6  -9  -4   62.30    5.80
   6  -9  -3    3.50    2.80
   6  -9  -2  284.80   19.20
   6  -9  -1   14.50    1.20
   6  -9   0   15.70    1.60
   6  -9   1    6.30    2.50
   6  -9   2   40.30    2.90
   6  -9   3    3.40    1.50
   6  -9   4   37.80    3.20
   6  -9   5   34.70    6.80
   6  -9   6    0.20    4.30
   6  -8  -9   10.80    5.50
   6  -8  -8    6.60    3.70
  -6   8   8    4.80    3.50
   6  -8  -7  134.50    8.10
  -6   8   7  129.30   11.70
   6  -8  -6   16.10    2.10
  -6   8   6   15.60    2.60
   6  -8  -5   30.00    2.30
  -6   8   5   34.00    3.00
   6  -8  -4   96.10    5.90
  -6   8   4   87.20    6.70
   6  -8  -3   24.10    2.80
   6  -8  -2   40.40    4.00
   6  -8  -1   50.00    2.90
   6  -8   0   68.20    5.00
   6  -8   1   22.80    3.10
   6  -8   2  300.60   18.30
  -6   8  -2  279.40   16.50
   6  -8   3    7.00    1.60
   6  -8   4    2.20    1.80
   6  -8   5   72.70    5.00
   6  -8   6   -1.40    4.10
   6  -7  -9    9.00    4.10
  -6   7   9   -0.10    5.30
   6  -7  -8   28.90    2.90
  -6   7   8   29.30    2.90
   6  -7  -7   84.70    4.70
  -6   7   7   83.80    5.40
   6  -7  -6   34.70    2.50
  -6   7   6   37.30    3.20
   6  -7  -5  140.30    7.20
  -6   7   5  138.50    7.80
   6  -7  -4  151.40    8.70
  -6   7   4  134.90    7.50
   6  -7  -3   82.30    6.20
   6  -7  -2  220.00   13.00
  -6   7   2  204.90   11.00
   6  -7  -1   60.80    2.80
  -6   7   1   64.40    5.10
   6  -7   0   92.10    5.00
  -6   7   0   85.90    4.50
   6  -7   1   42.60    3.70
  -6   7  -1   41.00    3.10
   6  -7   2    7.40    2.00
  -6   7  -2    7.80    2.20
   6  -7   3   -0.40    1.10
  -6   7  -3   -0.20    1.10
   6  -7   4   36.40    5.00
  -6   7  -4   35.30    2.90
   6  -7   5   69.40    5.40
  -6   7  -5   73.40    7.80
   6  -7   6    0.60    3.00
   6  -7   7    4.90    4.10
   6  -6 -10  186.20   18.70
   6  -6  -9   -0.30    1.40
  -6   6   9    4.00    1.70
   6  -6  -8   49.10    3.40
  -6   6   8   54.20    3.80
   6  -6  -7    5.70    1.70
  -6   6   7    7.80    1.10
   6  -6  -6   32.20    2.40
  -6   6   6   30.40    3.60
   6  -6  -5  310.40   12.30
  -6   6   5  301.00   15.50
   6  -6  -4   13.90    2.60
  -6   6   4   13.00    1.40
   6  -6  -3  106.80    7.00
  -6   6   3  112.50    4.70
   6  -6  -2    5.40    1.60
  -6   6   2    5.00    2.40
   6  -6  -1   -0.10    0.50
  -6   6   1   -2.90    1.40
   6  -6   0  649.20   23.80
  -6   6   0  618.60   24.10
   6  -6   1    5.70    1.50
  -6   6  -1    8.40    2.50
   6  -6   2  185.00    9.50
  -6   6  -2  188.20    8.80
   6  -6   3  232.30   13.60
  -6   6  -3  238.70   12.80
   6  -6   4    5.00    2.30
  -6   6  -4    4.20    1.50
   6  -6   5    3.70    3.00
  -6   6  -5    5.60    1.50
   6  -6   6    6.50    2.80
  -6   6  -6   10.10    1.60
   6  -6   7    1.10    2.70
   6  -5 -11   -0.20    3.60
   6  -5 -10    7.60    4.50
  -6   5  10    8.80    2.30
   6  -5  -9   21.60    2.60
  -6   5   9   24.00    3.00
   6  -5  -8   52.00    3.90
  -6   5   8   48.00    3.00
   6  -5  -7 1440.70   50.50
  -6   5   7 1416.90   51.10
   6  -5  -6   74.30    3.70
  -6   5   6   74.60    2.40
   6  -5  -5 1763.70   57.30
  -6   5   5 1796.70   48.20
   6  -5  -4  437.70   19.30
  -6   5   4  427.70   12.80
   6  -5  -3  226.20   10.00
  -6   5   3  225.10   10.30
   6  -5  -2   88.00    3.60
  -6   5   2   82.60    3.70
   6  -5  -1  152.50    6.20
  -6   5   1  150.10    5.40
   6  -5   0  165.90    6.30
  -6   5   0  162.80    5.40
   6  -5   1    3.30    1.00
  -6   5  -1    3.90    1.10
   6  -5   2  400.80   24.70
  -6   5  -2  364.50   12.20
   6  -5   3   70.20    5.70
  -6   5  -3   77.60    4.30
   6  -5   4    0.20    2.00
  -6   5  -4   -1.20    1.10
   6  -5   5  101.20    8.00
  -6   5  -5  116.70    6.20
   6  -5   6    7.20    2.70
  -6   5  -6    7.50    2.90
   6  -5   7  203.20   19.20
   6  -4 -11   -1.60    5.30
   6  -4 -10   33.70    3.00
  -6   4  10   40.20    6.60
   6  -4  -9    3.50    1.80
  -6   4   9    5.70    3.90
   6  -4  -8   42.10    2.90
  -6   4   8   44.30    4.30
   6  -4  -7   86.10    3.60
  -6   4   7   93.90    4.70
   6  -4  -6   69.70    3.30
  -6   4   6   63.70    3.10
   6  -4  -5   50.30    2.50
  -6   4   5   45.30    2.20
   6  -4  -4  185.50    6.60
  -6   4   4  187.70    8.40
   6  -4  -3   40.50    2.70
  -6   4   3   41.30    3.00
   6  -4  -2  307.50   12.10
  -6   4   2  301.30   11.40
   6  -4  -1   27.80    1.70
  -6   4   1   29.60    1.80
   6  -4   0  118.60    4.10
  -6   4   0  119.00    4.30
   6  -4   1   46.70    2.60
  -6   4  -1   44.30    2.40
   6  -4   2   30.40    2.20
  -6   4  -2   34.60    2.20
   6  -4   3    0.60    1.60
  -6   4  -3    0.00    1.00
   6  -4   4   10.60    2.10
  -6   4  -4   13.60    2.00
   6  -4   5   10.40    2.50
  -6   4  -5    8.20    1.60
   6  -4   6   -2.70    3.90
  -6   4  -6   -0.50    2.00
   6  -4   7   17.80    4.20
  -6   4  -7   26.70    4.50
   6  -3 -12   37.90    6.10
   6  -3 -11    1.60    2.20
   6  -3 -10   17.80    2.30
  -6   3  10   24.40    5.80
   6  -3  -9  207.70   10.80
  -6   3   9  217.30   18.00
   6  -3  -8   19.10    1.90
  -6   3   8   17.20    2.40
   6  -3  -7  384.70   12.90
  -6   3   7  379.70   12.20
   6  -3  -6   15.90    1.70
  -6   3   6   15.60    2.50
   6  -3  -5   49.20    2.50
  -6   3   5   51.40    2.20
   6  -3  -4  225.90    7.30
  -6   3   4  215.70    9.10
   6  -3  -3    9.30    1.30
  -6   3   3   10.20    1.00
   6  -3  -2   43.90    2.00
  -6   3   2   48.00    3.40
   6  -3  -1  253.90    8.20
  -6   3   1  248.50    9.30
   6  -3   0   39.90    2.20
  -6   3   0   37.10    2.10
   6  -3   1   70.80    4.10
  -6   3  -1   68.70    3.00
   6  -3   2    4.70    2.00
  -6   3  -2    1.30    1.10
   6  -3   3   60.90    4.00
  -6   3  -3   57.90    3.10
   6  -3   4    1.60    2.20
  -6   3  -4    0.60    1.30
   6  -3   5  162.30    9.50
  -6   3  -5  160.30    9.30
  -6   3  -6   22.70    3.10
   6  -3   7    0.50    3.60
  -6   3  -7    5.20    4.50
   6  -2 -12   31.00    5.10
  -6   2  12   34.60    5.00
   6  -2 -11  111.30    6.80
  -6   2  11  123.60   11.20
   6  -2 -10   16.70    2.20
  -6   2  10   18.80    2.80
   6  -2  -9  132.50    7.70
  -6   2   9  135.10    5.70
   6  -2  -8   76.20    4.10
  -6   2   8   70.50    3.50
   6  -2  -7   80.40    4.00
  -6   2   7   78.50    4.40
   6  -2  -6    8.50    1.40
  -6   2   6    5.60    1.20
   6  -2  -5  237.90    7.90
  -6   2   5  251.90    8.60
   6  -2  -4    8.30    1.50
  -6   2   4    8.90    0.90
   6  -2  -3  299.30    7.40
  -6   2   3  297.80    9.40
   6  -2  -2   60.90    2.50
  -6   2   2   61.30    2.90
   6  -2  -1   43.70    2.00
  -6   2   1   41.20    2.10
   6  -2   0   84.60    5.00
  -6   2   0   87.90    3.80
   6  -2   1   49.00    3.70
  -6   2  -1   40.30    2.30
   6  -2   2  135.30    7.70
  -6   2  -2  139.70    5.60
   6  -2   3  122.50    6.20
  -6   2  -3  128.80    6.10
   6  -2   4    0.60    2.00
  -6   2  -4   -0.40    1.50
   6  -2   5  173.60   14.20
  -6   2  -5  184.30    9.80
  -6   2  -6   14.40    3.20
   6  -1 -12    2.60    2.10
  -6   1  12   -1.60    3.00
   6  -1 -11   65.40    4.40
  -6   1  11   80.20    7.90
   6  -1 -10    9.70    1.80
  -6   1  10    8.40    1.80
   6  -1  -9  152.10    7.30
  -6   1   9  145.40    7.70
   6  -1  -8   34.20    2.60
  -6   1   8   40.10    2.60
   6  -1  -7  198.10    7.70
  -6   1   7  192.00    7.50
   6  -1  -6  261.30    8.80
  -6   1   6  268.10    6.50
   6  -1  -5   -0.10    0.90
  -6   1   5    1.40    0.90
   6  -1  -4  240.70    7.60
  -6   1   4  231.10    7.80
   6  -1  -3  523.80   13.00
  -6   1   3  522.60   16.80
   6  -1  -2  184.60    5.50
  -6   1   2  198.20    7.70
   6  -1  -1    5.80    1.20
  -6   1   1    4.70    0.90
   6  -1   0   49.00    3.30
  -6   1   0   51.90    2.90
   6  -1   1  107.90    6.80
  -6   1  -1  117.10    5.00
   6  -1   2    0.50    1.80
  -6   1  -2    0.70    1.30
   6  -1   3  171.00    9.80
  -6   1  -3  177.90    9.00
   6  -1   4   11.80    3.00
  -6   1  -4   11.80    2.80
  -6   1  -5   11.10    2.80
  -6   1  -6   59.30    7.90
   6   0 -12   -5.10    2.60
  -6   0  12   -1.20    2.40
   6   0 -11    3.10    1.90
  -6   0  11    2.60    2.90
   6   0 -10  115.00    6.50
  -6   0  10  123.70    6.40
   6   0  -9    7.90    1.80
  -6   0   9    6.90    1.50
   6   0  -8   28.00    2.30
  -6   0   8   32.80    2.40
   6   0  -7  514.20   16.20
  -6   0   7  516.40   17.60
   6   0  -6   94.80    3.50
  -6   0   6   95.20    3.10
   6   0  -5   57.90    2.50
  -6   0   5   56.60    2.20
   6   0  -4    9.20    1.20
  -6   0   4   11.60    1.60
   6   0  -3   18.30    1.30
  -6   0   3   16.60    1.60
   6   0  -2   10.40    1.30
  -6   0   2   13.80    1.10
   6   0  -1  201.90    6.80
  -6   0   1  208.10    6.00
   6   0   0   55.00    3.00
  -6   0   0   54.10    2.30
   6   0   1   34.70    2.70
  -6   0  -1   28.80    2.70
   6   0   2   73.20    5.10
  -6   0  -2   78.70    4.40
   6   0   3  119.00    9.40
  -6   0  -3  127.10    7.70
  -6   0  -4   40.10    4.10
  -6   0  -5   82.40    7.30
   6   1 -12    5.30    1.90
  -6  -1  12    1.20    2.50
   6   1 -11    6.60    1.80
  -6  -1  11    8.60    2.10
   6   1 -10   -2.40    1.80
  -6  -1  10    2.30    1.60
   6   1  -9  407.10   17.00
  -6  -1   9  409.50   17.10
   6   1  -8   85.10    4.10
  -6  -1   8   83.30    4.70
   6   1  -7  179.70    7.20
  -6  -1   7  186.30    5.70
   6   1  -6   79.00    3.40
  -6  -1   6   80.60    2.90
   6   1  -5   43.30    2.40
  -6  -1   5   44.50    2.10
   6   1  -4   -1.60    1.40
  -6  -1   4    0.90    1.10
   6   1  -3    5.70    1.50
  -6  -1   3    6.30    1.50
   6   1  -2   10.70    1.30
  -6  -1   2    8.80    1.30
   6   1  -1  198.80    6.60
  -6  -1   1  205.20    7.10
   6   1   0   73.00    3.60
  -6  -1   0   71.70    3.00
   6   1   1  152.70    8.30
  -6  -1  -1  148.30    6.70
   6   1   2    5.00    2.40
  -6  -1  -2    5.90    2.20
   6   1   3    3.50    2.00
  -6  -1  -3    2.20    2.20
   6   1   4   53.60    6.20
  -6  -1  -4   49.40    4.90
  -6  -1  -5   45.10    7.30
   6   2 -12    8.60    3.30
  -6  -2  12    2.30    3.10
   6   2 -11   12.20    2.40
  -6  -2  11   10.90    2.60
   6   2 -10   62.70    4.30
  -6  -2  10   68.40    4.90
   6   2  -9  306.00   15.00
  -6  -2   9  304.50   14.50
   6   2  -8   60.50    3.40
  -6  -2   8   59.90    3.50
   6   2  -7  500.40   16.20
  -6  -2   7  494.90   14.40
   6   2  -6  147.10    5.30
  -6  -2   6  140.00    4.80
   6   2  -5  382.70   16.70
  -6  -2   5  381.60   12.00
   6   2  -4  600.70   23.80
  -6  -2   4  598.20   15.70
   6   2  -3   30.40    2.50
  -6  -2   3   29.60    2.10
   6   2  -2    0.30    1.20
  -6  -2   2   -1.20    1.20
   6   2  -1   56.30    3.20
  -6  -2   1   48.00    2.40
   6   2   0  361.20   16.60
  -6  -2   0  348.60   12.00
   6   2   1    2.60    1.70
  -6  -2  -1    1.30    2.10
   6   2   2    6.90    2.20
  -6  -2  -2   10.20    2.70
   6   2   3  202.90   25.60
  -6  -2  -3  207.60   17.70
  -6  -2  -4   28.30    6.50
   6   3 -12   84.60    9.20
  -6  -3  12   71.20    7.30
   6   3 -11  264.10   18.30
  -6  -3  11  244.40   13.50
   6   3 -10   43.60    3.60
  -6  -3  10   36.00    3.60
   6   3  -9   -0.90    1.20
  -6  -3   9   -0.40    2.00
   6   3  -8    3.30    2.90
  -6  -3   8    4.20    1.60
   6   3  -7  705.50   46.60
  -6  -3   7  711.30   23.80
   6   3  -6   43.50    4.70
  -6  -3   6   44.80    2.30
   6   3  -5  529.30   32.00
  -6  -3   5  505.00   17.00
   6   3  -4   56.10    4.90
  -6  -3   4   57.50    2.50
   6   3  -3  209.10    8.50
  -6  -3   3  218.50    9.00
   6   3  -2   90.90    4.30
  -6  -3   2   85.40    3.80
   6   3  -1   36.70    2.90
  -6  -3   1   32.60    2.30
   6   3   0   19.70    2.50
  -6  -3   0   17.00    2.20
   6   3   1    2.70    1.60
  -6  -3  -1   -1.50    2.00
   6   3   2    4.20    2.40
  -6  -3  -2    6.50    3.60
   6   3   3   20.90    4.40
  -6  -3  -3   18.30    5.20
  -6  -4  12    2.00    3.70
  -6  -4  11  142.10    7.90
  -6  -4  10   32.30    3.00
   6   4  -9  386.90   28.40
  -6  -4   9  361.70   16.90
   6   4  -8    2.50    4.50
  -6  -4   8    0.20    1.60
   6   4  -7   50.80    5.40
  -6  -4   7   49.00    2.90
   6   4  -6  170.90   13.20
  -6  -4   6  177.80    7.60
   6   4  -5   -1.00    2.50
  -6  -4   5    1.90    1.20
   6   4  -4  118.40    9.70
  -6  -4   4  118.70    5.00
   6   4  -3  147.20    8.50
  -6  -4   3  145.00    6.00
   6   4  -2  174.00   11.70
  -6  -4   2  183.30    6.70
   6   4  -1    1.50    2.40
  -6  -4   1    2.30    1.60
   6   4   0   61.30    6.10
  -6  -4   0   57.40    4.10
   6   4   1   67.50    8.90
  -6  -4  -1   69.60    5.80
  -6  -4  -2    5.30    6.00
  -6  -4  -3   64.90    9.40
  -6  -5  11    8.20    6.20
  -6  -5  10    7.00    2.60
  -6  -5   9   33.90    3.00
   6   5  -8   -1.30    3.50
  -6  -5   8    1.10    1.50
   6   5  -7  149.50   15.60
  -6  -5   7  142.80    7.00
   6   5  -6   16.70    3.70
  -6  -5   6   13.40    1.70
   6   5  -5   32.30    4.70
  -6  -5   5   35.50    2.40
   6   5  -4   33.80    4.30
  -6  -5   4   26.40    2.30
   6   5  -3   32.80    5.50
  -6  -5   3   34.70    2.80
   6   5  -2   15.20    2.90
  -6  -5   2   13.90    2.20
   6   5  -1   47.00    7.00
  -6  -5   1   56.40    4.70
   6   5   0   52.90    8.80
  -6  -5   0   51.10    5.40
  -6  -5  -1   32.50    4.10
  -6  -6  11    2.70    3.50
  -6  -6  10    3.00    3.70
  -6  -6   9  124.60    7.50
  -6  -6   8   23.50    2.80
  -6  -6   7    8.60    2.10
   6   6  -6   39.50    6.40
  -6  -6   6   25.80    2.40
   6   6  -5   18.40    5.20
  -6  -6   5   23.80    2.90
   6   6  -4    5.00    3.60
  -6  -6   4    4.50    1.80
   6   6  -3    8.70    3.00
  -6  -6   3    8.80    2.40
   6   6  -2    3.70    2.90
  -6  -6   2    4.00    2.40
   6   6  -1   16.90    3.30
  -6  -6   1    9.10    2.80
  -6  -6   0   14.80    3.80
  -6  -7   9   95.20    8.40
  -6  -7   8    9.40    2.70
  -6  -7   7    8.40    2.50
  -6  -7   6   84.60    5.30
   6   7  -5   27.70    4.90
  -6  -7   5   25.20    3.10
   6   7  -4    0.20    3.00
  -6  -7   4   -0.60    2.50
   6   7  -3   64.50    8.00
  -6  -7   3   65.10    5.40
   6   7  -2    3.80    2.90
  -6  -7   2    4.80    4.10
  -6  -8   7    2.90    3.40
  -6  -8   6   22.40    4.40
  -6  -8   5    0.10    2.60
   7 -12  -2   23.50    3.60
   7 -12  -1    0.90    3.10
   7 -12   0   45.10    3.80
   7 -12   1   -3.90    2.80
   7 -11  -5   11.90    7.10
   7 -11  -4   16.20    3.00
   7 -11  -3    7.50    3.30
   7 -11  -2   25.50    2.80
   7 -11  -1    5.50    2.40
   7 -11   0   85.90    5.80
   7 -11   1    4.70    1.40
   7 -11   2    1.50    1.80
   7 -11   3   -9.20    4.60
   7 -10  -6   25.10    6.40
   7 -10  -5   55.70    5.00
   7 -10  -4    4.40    3.20
   7 -10  -3   40.50    6.20
   7 -10  -2   28.60    4.50
   7 -10  -1   15.70    3.70
   7 -10   0   46.80    3.40
   7 -10   1   11.30    2.90
   7 -10   2   16.30    3.50
   7 -10   3   10.40    2.10
   7 -10   4   91.90   11.00
   7  -9  -8   -0.90    4.10
   7  -9  -7    5.20    5.50
   7  -9  -6   16.10    2.40
  -7   9   6   17.20    2.80
   7  -9  -5   34.70    3.40
   7  -9  -4   10.00    3.60
   7  -9  -3  181.90   11.70
   7  -9  -2   27.70    4.10
   7  -9  -1  164.00    6.70
   7  -9   0  190.40   13.60
   7  -9   1   49.10    4.60
   7  -9   2   43.20    3.90
   7  -9   3   22.30    3.20
   7  -9   4   -2.80    4.10
   7  -9   5    1.50    4.20
   7  -8  -9    5.70    4.30
   7  -8  -8  315.50   26.70
  -7   8   8  330.90   24.00
   7  -8  -7   -1.20    1.90
  -7   8   7   -2.80    2.90
   7  -8  -6   51.70    4.20
  -7   8   6   45.90    5.50
   7  -8  -5   47.20    3.50
  -7   8   5   42.50    3.60
   7  -8  -4   -2.50    3.30
   7  -8  -3  316.20   18.60
   7  -8  -2   -1.10    1.90
  -7   8   2    0.50    2.10
   7  -8  -1  206.60    9.00
  -7   8   1  195.50   11.10
   7  -8   0    0.00    0.90
  -7   8   0    1.30    1.80
   7  -8   1    6.20    2.20
  -7   8  -1    5.30    2.60
   7  -8   2  157.20   11.80
  -7   8  -2  142.90   11.40
  -7   8  -3    4.30    2.10
   7  -8   5   48.90    6.10
   7  -7 -10   40.30    6.00
   7  -7  -9   -1.00    3.60
  -7   7   9    1.70    3.40
   7  -7  -8    2.50    2.00
  -7   7   8    6.00    2.50
   7  -7  -7    3.30    1.80
  -7   7   7    6.60    2.80
   7  -7  -6   28.00    3.00
  -7   7   6   30.30    3.30
   7  -7  -5 1123.70   52.80
  -7   7   5 1115.60   61.70
   7  -7  -4   50.30    4.10
  -7   7   4   57.00    3.20
   7  -7  -3 1402.60   82.60
  -7   7   3 1380.70   74.30
   7  -7  -2  156.50   11.00
  -7   7   2  164.50    9.20
   7  -7  -1   85.50    3.70
  -7   7   1   79.30    5.60
   7  -7   0   40.10    2.60
  -7   7   0   40.90    4.40
   7  -7   1   94.60    5.60
  -7   7  -1   80.40    5.60
   7  -7   2  101.60    5.90
  -7   7  -2  102.40    8.00
  -7   7  -3   11.70    2.00
   7  -7   4  162.10   12.70
  -7   7  -4  142.90   16.60
   7  -7   5    2.70    2.80
   7  -7   6    0.60    4.90
   7  -6 -10  255.20   22.90
  -7   6  10  230.50   20.30
   7  -6  -9    1.40    1.60
  -7   6   9   -0.20    0.80
   7  -6  -8   48.40    3.30
  -7   6   8   46.30    3.30
   7  -6  -7   52.20    3.40
  -7   6   7   56.90    5.40
   7  -6  -6   61.60    3.70
  -7   6   6   59.40    3.60
   7  -6  -5   26.10    2.10
  -7   6   5   24.80    1.80
   7  -6  -4  127.70    9.00
  -7   6   4  126.90    4.80
   7  -6  -3   64.50    5.20
  -7   6   3   70.40    2.60
   7  -6  -2  103.20    4.40
  -7   6   2  101.80    4.30
   7  -6  -1    0.50    0.90
  -7   6   1    1.00    0.60
   7  -6   0   38.10    2.10
  -7   6   0   35.80    2.00
   7  -6   1   33.80    2.40
  -7   6  -1   31.10    2.10
   7  -6   2    8.50    2.60
  -7   6  -2    8.40    1.30
   7  -6   3    0.10    3.40
  -7   6  -3    7.00    1.90
   7  -6   4    8.10    2.00
  -7   6  -4   10.40    1.80
  -7   6  -5   16.80    3.30
   7  -6   6    5.60    3.30
   7  -5 -11    7.70    4.40
   7  -5 -10   46.80    3.50
  -7   5  10   43.20    3.80
   7  -5  -9    2.80    1.70
  -7   5   9    6.00    1.60
   7  -5  -8    1.90    1.50
  -7   5   8    2.50    0.80
   7  -5  -7  109.90    5.50
  -7   5   7  105.40    3.80
   7  -5  -6   -0.30    1.20
  -7   5   6    0.30    1.20
   7  -5  -5  150.60    7.00
  -7   5   5  154.60    7.10
   7  -5  -4   47.90    4.00
  -7   5   4   39.90    4.00
   7  -5  -3  176.70    9.50
  -7   5   3  161.90   10.00
   7  -5  -2  130.40    5.50
  -7   5   2  126.40    4.60
   7  -5  -1   12.20    1.20
  -7   5   1   16.20    1.50
   7  -5   0   32.80    2.20
  -7   5   0   35.70    2.30
   7  -5   1  107.10    5.20
  -7   5  -1  109.60    4.10
   7  -5   2   23.30    3.30
  -7   5  -2   19.50    1.50
   7  -5   3    5.60    3.80
  -7   5  -3    4.20    1.50
   7  -5   4    1.30    2.00
  -7   5  -4    0.10    1.50
   7  -5   5   21.70    4.00
  -7   5  -5   33.30    3.50
  -7   5  -6    4.30    4.10
   7  -4 -11    2.40    5.00
   7  -4 -10   20.40    3.00
  -7   4  10   23.10    4.60
   7  -4  -9  194.00    9.90
  -7   4   9  193.20   16.50
   7  -4  -8   23.40    2.30
  -7   4   8   19.50    2.60
   7  -4  -7  112.70    5.80
  -7   4   7  105.90    4.00
   7  -4  -6   74.10    3.80
  -7   4   6   69.30    3.00
   7  -4  -5    7.60    1.60
  -7   4   5    6.10    0.70
   7  -4  -4    2.00    1.30
  -7   4   4   -1.20    1.70
   7  -4  -3  352.10   19.40
  -7   4   3  355.00   16.50
   7  -4  -2   21.90    1.70
  -7   4   2   22.50    1.70
   7  -4  -1  224.40    8.60
  -7   4   1  223.30    7.40
   7  -4   0   33.40    2.00
  -7   4   0   33.60    2.20
   7  -4   1    4.30    1.80
  -7   4  -1    1.80    1.20
   7  -4   2   15.60    3.40
  -7   4  -2   20.10    2.40
   7  -4   3   45.90    6.00
  -7   4  -3   51.10    3.40
   7  -4   4   36.20    4.60
  -7   4  -4   43.10    3.60
   7  -4   5   31.60    6.10
  -7   4  -5   34.20    3.60
  -7   4  -6   -1.20    5.50
   7  -3 -12   64.80    7.40
   7  -3 -11   17.90    2.80
   7  -3 -10    0.80    1.90
  -7   3  10    3.00    3.70
   7  -3  -9   74.10    4.50
  -7   3   9   78.90    6.00
   7  -3  -8   28.30    2.40
  -7   3   8   31.80    4.50
   7  -3  -7   95.60    4.10
  -7   3   7   96.20    4.40
   7  -3  -6   66.30    3.60
  -7   3   6   63.70    2.90
   7  -3  -5  496.60   16.10
  -7   3   5  482.40   15.60
   7  -3  -4  209.00    7.60
  -7   3   4  209.20    6.90
   7  -3  -3    8.40    1.20
  -7   3   3   10.50    1.10
   7  -3  -2  230.60    7.70
  -7   3   2  223.10    6.90
   7  -3  -1  251.20    8.80
  -7   3   1  242.90    9.50
   7  -3   0  120.20    8.20
  -7   3   0  124.80    4.70
   7  -3   1   -5.70    2.50
  -7   3  -1    0.80    1.20
   7  -3   2   13.30    2.90
  -7   3  -2   15.40    1.70
   7  -3   3   56.40    6.40
  -7   3  -3   71.30    4.40
   7  -3   4    1.50    3.40
  -7   3  -4    3.20    2.20
  -7   3  -5   46.10    4.20
   7  -2 -12    4.80    2.70
   7  -2 -11   83.00    6.10
   7  -2 -10    3.90    2.50
  -7   2  10    3.60    2.80
   7  -2  -9   27.30    3.00
  -7   2   9   24.10    3.20
   7  -2  -8  196.60    8.80
  -7   2   8  180.80   13.30
   7  -2  -7    9.30    1.50
  -7   2   7   13.50    1.40
   7  -2  -6   40.10    2.40
  -7   2   6   37.00    2.10
   7  -2  -5  612.90   24.10
  -7   2   5  617.30   17.20
   7  -2  -4   62.10    3.00
  -7   2   4   60.60    2.70
   7  -2  -3   34.70    1.60
  -7   2   3   34.70    2.20
   7  -2  -2   11.40    1.10
  -7   2   2    9.90    1.10
   7  -2  -1   -1.40    1.50
  -7   2   1   -1.60    1.00
   7  -2   0   16.50    2.60
  -7   2   0   14.90    1.70
   7  -2   1  156.30   11.20
  -7   2  -1  153.50    6.40
   7  -2   2   10.10    3.30
  -7   2  -2    8.40    2.10
   7  -2   3   15.40    4.20
  -7   2  -3   13.80    2.80
  -7   2  -4   71.20    5.60
  -7   2  -5    4.50    4.30
   7  -1 -12   -0.40    2.20
  -7   1  12   -3.40    3.50
   7  -1 -11   64.30    4.80
  -7   1  11   60.60    4.90
   7  -1 -10    2.00    1.70
  -7   1  10   -1.10    1.70
   7  -1  -9    0.30    1.50
  -7   1   9    1.50    1.70
   7  -1  -8   -1.20    1.40
  -7   1   8    3.00    1.20
   7  -1  -7  850.80   30.10
  -7   1   7  825.30   28.00
   7  -1  -6  128.40    4.90
  -7   1   6  127.00    5.20
   7  -1  -5  192.20    7.20
  -7   1   5  185.80    7.10
   7  -1  -4   75.80    4.10
  -7   1   4   75.30    3.30
   7  -1  -3   11.40    1.20
  -7   1   3   11.80    1.30
   7  -1  -2    4.30    1.50
  -7   1   2    6.50    1.10
   7  -1  -1   87.10    3.90
  -7   1   1   88.40    3.30
   7  -1   0   93.40    4.80
  -7   1   0   86.90    4.10
   7  -1   1  127.10   10.90
  -7   1  -1  119.90    5.80
   7  -1   2   12.20    4.90
  -7   1  -2   17.90    2.90
   7  -1   3   25.10    6.40
  -7   1  -3   44.70    4.10
  -7   1  -4    8.40    3.00
  -7   1  -5   13.50    6.20
   7   0 -12    2.50    2.30
  -7   0  12   -1.00    2.70
   7   0 -11    5.80    2.30
  -7   0  11    8.30    2.10
   7   0 -10    3.60    2.50
  -7   0  10   -0.20    1.80
   7   0  -9    0.60    1.50
  -7   0   9   -0.40    1.60
   7   0  -8  100.30    5.00
  -7   0   8  100.50    3.90
   7   0  -7  321.00   11.80
  -7   0   7  309.50    8.40
   7   0  -6   54.20    3.40
  -7   0   6   53.00    2.70
   7   0  -5  452.50   16.70
  -7   0   5  486.80   17.90
   7   0  -4   98.50    3.90
  -7   0   4  103.10    4.40
   7   0  -3  396.00   14.40
  -7   0   3  392.20   14.40
   7   0  -2  566.90   22.70
  -7   0   2  565.20   14.30
   7   0  -1   10.80    2.00
  -7   0   1    4.10    1.30
   7   0   0    2.50    1.50
  -7   0   0    1.20    1.80
   7   0   1   33.70    3.50
  -7   0  -1   26.40    2.90
   7   0   2  311.50   18.60
  -7   0  -2  311.40   19.00
   7   0   3    9.30    3.10
  -7   0  -3    2.40    2.30
   7   0   4   22.00    4.70
  -7   0  -4   30.50    7.90
   7   1 -12   67.80    8.00
  -7  -1  12   47.60    4.50
   7   1 -11   44.80    3.70
  -7  -1  11   48.70    4.20
   7   1 -10  157.50    9.20
  -7  -1  10  161.20    8.80
   7   1  -9  436.80   20.60
  -7  -1   9  447.50   18.10
   7   1  -8   61.20    3.90
  -7  -1   8   64.40    3.40
   7   1  -7    3.90    1.70
  -7  -1   7    4.40    1.30
   7   1  -6   24.80    2.50
  -7  -1   6   29.10    1.80
   7   1  -5 1271.60   59.80
  -7  -1   5 1214.80   41.80
   7   1  -4   16.70    2.90
  -7  -1   4   11.30    2.10
   7   1  -3  794.90   28.70
  -7  -1   3  793.00   29.90
   7   1  -2  113.00    6.00
  -7  -1   2  112.00    4.60
   7   1  -1  168.00    8.50
  -7  -1   1  166.00    6.10
   7   1   0   20.90    2.40
  -7  -1   0   20.70    2.30
   7   1   1    4.30    1.70
  -7  -1  -1    7.00    2.50
   7   1   2   20.90    4.60
  -7  -1  -2   17.70    2.90
   7   1   3    3.70    4.30
  -7  -1  -3   19.80    5.10
  -7  -1  -4    2.90    5.10
   7   2 -12   13.00    4.00
  -7  -2  12    7.90    3.10
   7   2 -11   57.50    7.30
  -7  -2  11   52.60    3.90
   7   2 -10   12.10    2.50
  -7  -2  10   12.50    2.30
   7   2  -9  122.30    7.90
  -7  -2   9  114.70    5.20
   7   2  -8    4.20    1.80
  -7  -2   8    5.60    1.70
   7   2  -7  192.60    8.80
  -7  -2   7  200.60    7.50
   7   2  -6    4.30    2.40
  -7  -2   6    2.70    1.50
   7   2  -5   -1.10    1.60
  -7  -2   5   -0.40    1.00
   7   2  -4  116.50    7.50
  -7  -2   4  112.70    6.10
   7   2  -3    1.30    1.60
  -7  -2   3    1.90    1.30
   7   2  -2  171.50    8.60
  -7  -2   2  173.50    7.10
   7   2  -1   93.50    6.90
  -7  -2   1  102.90    4.90
   7   2   0  103.10    7.30
  -7  -2   0  105.80    5.60
   7   2   1    4.40    2.90
  -7  -2  -1    7.00    3.70
  -7  -2  -2   31.10    5.40
  -7  -2  -3   28.60    5.90
   7   3 -12    3.80    4.00
  -7  -3  12    2.50    4.20
   7   3 -11  109.20   12.90
  -7  -3  11   98.30    6.00
  -7  -3  10   29.40    2.60
   7   3  -9    1.60    3.70
  -7  -3   9    1.10    1.40
   7   3  -8    9.20    3.90
  -7  -3   8    8.70    1.80
   7   3  -7   57.80    5.40
  -7  -3   7   57.30    3.60
   7   3  -6   12.80    3.00
  -7  -3   6    6.50    1.80
   7   3  -5  166.00   13.20
  -7  -3   5  163.90    7.30
   7   3  -4    5.40    2.80
  -7  -3   4    3.70    1.70
   7   3  -3   19.70    3.70
  -7  -3   3   21.70    2.30
   7   3  -2   73.20    4.60
  -7  -3   2   73.20    4.00
   7   3  -1   14.50    3.10
  -7  -3   1   13.60    2.30
   7   3   0   10.70    2.80
  -7  -3   0   11.00    2.90
   7   3   1   45.90    7.80
  -7  -3  -1   61.00    7.30
  -7  -3  -2   26.60    6.70
  -7  -4  11    3.90    2.40
  -7  -4  10   41.20    3.50
  -7  -4   9   35.50    3.30
   7   4  -8   24.30    4.50
  -7  -4   8   18.50    2.40
   7   4  -7  295.40   27.50
  -7  -4   7  290.00   14.50
   7   4  -6   31.80    4.70
  -7  -4   6   33.20    2.80
   7   4  -5    5.90    3.20
  -7  -4   5    4.30    1.90
   7   4  -4   54.40    6.20
  -7  -4   4   44.30    4.30
   7   4  -3    2.00    2.90
  -7  -4   3    5.30    1.80
   7   4  -2    1.80    2.80
  -7  -4   2    3.00    2.10
   7   4  -1   31.70    5.40
  -7  -4   1   18.60    3.60
  -7  -4   0   -0.70    2.80
  -7  -4  -1    9.50    5.20
  -7  -5  11    2.10    3.40
  -7  -5  10    2.50    2.10
  -7  -5   9   23.80    3.20
  -7  -5   8   -0.60    1.90
  -7  -5   7  156.90    8.30
   7   5  -6    7.30    3.80
  -7  -5   6    3.20    1.90
   7   5  -5   -0.90    3.60
  -7  -5   5   -1.50    1.90
   7   5  -4  117.90   14.20
  -7  -5   4  119.10    8.20
   7   5  -3   17.90    4.30
  -7  -5   3   13.10    3.90
   7   5  -2   12.10    4.40
  -7  -5   2    5.80    3.90
   7   5  -1   64.30    8.30
  -7  -5   1   73.30    7.20
  -7  -5   0    7.10    3.60
  -7  -6  10   -4.70    3.40
  -7  -6   9   11.10    2.60
  -7  -6   8    2.60    2.20
  -7  -6   7    4.60    2.20
  -7  -6   6   16.00    3.30
  -7  -6   5    3.20    2.20
   7   6  -4   33.10    5.70
  -7  -6   4   41.80    4.90
   7   6  -3   -0.20    3.40
  -7  -6   3    0.40    2.70
   7   6  -2    7.50    5.00
  -7  -6   2    1.20    3.00
  -7  -7   7   30.70    4.50
  -7  -7   6   22.60    4.40
  -7  -7   5    3.90    2.50
   8 -11  -5    0.50    5.00
   8 -11  -4    0.50    4.30
   8 -11  -3    3.40    3.60
   8 -11  -2    3.40    3.10
   8 -11  -1  114.00   11.30
   8 -11   0    6.10    3.30
   8 -11   1  151.30   12.80
   8 -11   2   67.10    7.90
   8 -10  -6  347.30   25.90
   8 -10  -5    4.20    2.30
   8 -10  -4   38.30    5.60
   8 -10  -3   55.80    6.10
   8 -10  -2    5.50    4.20
   8 -10  -1  201.60   15.10
   8 -10   0   13.40    3.00
   8 -10   1  191.20   15.80
   8 -10   2    0.00    2.90
   8  -9  -8    8.30    4.60
   8  -9  -7    5.20    3.80
   8  -9  -6   -2.40    2.40
   8  -9  -5    1.50    1.80
   8  -9  -4    5.40    3.30
   8  -9  -3  508.90   34.80
   8  -9  -2   32.10    4.50
   8  -9  -1  634.20   22.90
  -8   9   1  638.30   61.70
   8  -9   0   19.10    2.00
  -8   9   0   14.70    3.00
   8  -9   1   11.30    2.30
  -8   9  -1   11.40    3.60
   8  -9   2    9.10    1.90
  -8   9  -2    7.00    3.70
   8  -9   3   23.40    4.30
   8  -9   4   22.50    4.50
   8  -8  -9   27.70    6.50
   8  -8  -8  222.40   21.40
  -8   8   8  200.50   17.80
   8  -8  -7    4.30    2.30
  -8   8   7   -2.30    1.60
   8  -8  -6   27.30    3.20
  -8   8   6   30.40    3.40
   8  -8  -5  105.80    6.20
  -8   8   5   96.20    9.30
   8  -8  -4   35.20    4.70
  -8   8   4   27.80    4.80
   8  -8  -3    0.80    3.20
  -8   8   3    0.10    2.60
   8  -8  -2   93.30    8.80
  -8   8   2   95.00    8.00
   8  -8  -1   66.10    3.60
  -8   8   1   64.20    6.40
   8  -8   0   39.50    3.00
  -8   8   0   43.50    4.40
   8  -8   1   11.10    1.70
  -8   8  -1   12.10    2.90
   8  -8   2   -1.50    1.80
  -8   8  -2    2.10    2.20
   8  -8   3    7.10    3.10
  -8   8  -3   19.20    4.20
   8  -7 -10   99.20   12.10
   8  -7  -9    4.90    4.30
  -8   7   9    9.30    3.60
   8  -7  -8   33.90    3.70
  -8   7   8   41.60    5.30
   8  -7  -7   24.60    3.40
  -8   7   7   21.90    3.60
   8  -7  -6    5.80    1.80
  -8   7   6    4.80    1.40
   8  -7  -5   30.00    3.30
  -8   7   5   32.80    2.80
   8  -7  -4    9.80    3.00
  -8   7   4   10.00    1.30
   8  -7  -3   18.80    2.90
  -8   7   3   18.60    3.60
   8  -7  -2   47.10    2.80
  -8   7   2   48.70    6.30
   8  -7  -1  228.70   12.00
  -8   7   1  228.90   18.30
   8  -7   0   46.90    2.90
  -8   7   0   37.30    4.60
   8  -7   1    4.80    1.60
  -8   7  -1    2.60    2.40
   8  -7   2   20.90    3.40
  -8   7  -2   18.30    3.70
  -8   7  -3   21.30    3.70
   8  -6 -10   30.30    5.70
   8  -6  -9   14.80    2.50
  -8   6   9   15.20    4.50
   8  -6  -8    4.50    2.50
  -8   6   8    0.70    3.30
   8  -6  -7  165.70   10.60
  -8   6   7  175.30    9.60
   8  -6  -6    9.70    2.00
  -8   6   6    9.20    2.00
   8  -6  -5   22.70    2.20
  -8   6   5   21.90    1.90
   8  -6  -4   41.90    4.20
  -8   6   4   34.90    4.30
   8  -6  -3   11.00    2.30
  -8   6   3    9.90    1.30
   8  -6  -2   -0.40    0.90
  -8   6   2   -1.60    0.80
   8  -6  -1  239.40   11.60
  -8   6   1  247.10   10.10
   8  -6   0   16.70    1.80
  -8   6   0   16.30    1.60
   8  -6   1   89.70    5.00
  -8   6  -1   88.00    4.60
   8  -6   2    2.20    2.30
  -8   6  -2    7.40    1.90
   8  -6   3   -2.70    3.30
  -8   6  -3    0.30    1.90
   8  -6   4    1.50    3.40
  -8   6  -4    1.10    1.90
  -8   6  -5   21.70    4.40
   8  -5 -11    3.20    3.90
   8  -5 -10   38.20    3.70
  -8   5  10   38.20    6.60
   8  -5  -9   28.50    3.30
  -8   5   9   31.10    2.00
   8  -5  -8    2.10    1.60
  -8   5   8    1.40    0.50
   8  -5  -7   45.60    3.60
  -8   5   7   52.70    4.60
   8  -5  -6   31.30    3.10
  -8   5   6   27.70    3.70
   8  -5  -5   29.20    2.50
  -8   5   5   34.90    3.80
   8  -5  -4   67.90    3.90
  -8   5   4   52.30    3.90
   8  -5  -3  492.10   32.20
  -8   5   3  484.40   18.10
   8  -5  -2  120.70    4.60
  -8   5   2  114.50    5.20
   8  -5  -1    7.60    1.60
  -8   5   1    6.90    1.50
   8  -5   0  117.70    6.40
  -8   5   0  123.90    5.50
   8  -5   1   44.40    5.20
  -8   5  -1   49.80    3.30
   8  -5   2   37.00    5.60
  -8   5  -2   40.20    3.50
   8  -5   3   -0.80    2.80
  -8   5  -3    5.00    1.90
  -8   5  -4    0.10    2.00
  -8   5  -5   26.30    5.10
   8  -4 -11   20.90    3.70
   8  -4 -10   33.90    3.40
  -8   4  10   31.80    5.90
   8  -4  -9  108.90    7.20
  -8   4   9  104.70    5.00
   8  -4  -8   34.40    3.00
  -8   4   8   30.60    2.10
   8  -4  -7   85.10    4.90
  -8   4   7   81.10    3.90
   8  -4  -6  216.80    8.70
  -8   4   6  186.80    8.40
   8  -4  -5   69.80    4.00
  -8   4   5   66.50    3.20
   8  -4  -4   24.30    2.20
  -8   4   4   28.60    4.00
   8  -4  -3  348.40   13.00
  -8   4   3  329.60   11.60
   8  -4  -2   20.10    1.80
  -8   4   2   18.90    1.90
   8  -4  -1    7.60    1.40
  -8   4   1    6.80    1.50
   8  -4   0    5.50    2.20
  -8   4   0    1.60    1.30
   8  -4   1    6.10    3.20
  -8   4  -1    1.90    1.50
   8  -4   2    8.40    3.30
  -8   4  -2   16.00    2.30
   8  -4   3   63.60    7.60
  -8   4  -3   70.80    5.00
  -8   4  -4    2.90    2.60
   8  -3 -12    3.30    3.90
   8  -3 -11   17.60    3.30
   8  -3 -10   22.30    2.70
  -8   3  10   21.40    3.20
   8  -3  -9   38.80    3.60
  -8   3   9   43.00    3.30
   8  -3  -8    6.40    2.10
  -8   3   8    5.90    1.30
   8  -3  -7   29.80    2.80
  -8   3   7   34.10    1.90
   8  -3  -6    7.10    1.50
  -8   3   6    8.90    1.20
   8  -3  -5  923.00   33.50
  -8   3   5  887.90   27.90
   8  -3  -4  130.80    5.80
  -8   3   4  131.10    5.60
   8  -3  -3   65.50    3.00
  -8   3   3   59.30    3.10
   8  -3  -2   52.40    3.00
  -8   3   2   53.70    3.10
   8  -3  -1  139.30    8.10
  -8   3   1  145.90    6.90
   8  -3   0   17.90    3.90
  -8   3   0   17.80    2.00
   8  -3   1  180.00   16.80
  -8   3  -1  181.60    9.90
   8  -3   2  135.20   12.50
  -8   3  -2  171.70    8.70
   8  -3   3   50.50    5.50
  -8   3  -3   58.90    4.20
  -8   3  -4    1.10    3.10
   8  -2 -12    3.90    2.70
   8  -2 -11   23.10    3.60
  -8   2  11   19.00    6.20
   8  -2 -10    3.10    2.10
  -8   2  10    6.10    5.00
   8  -2  -9   23.60    2.60
  -8   2   9   25.40    2.60
   8  -2  -8   -0.90    1.70
  -8   2   8   -1.20    1.10
   8  -2  -7   22.00    2.40
  -8   2   7   18.60    2.00
   8  -2  -6  111.30    5.30
  -8   2   6  108.40    4.20
   8  -2  -5  147.50    6.40
  -8   2   5  151.30    6.20
   8  -2  -4   20.60    2.30
  -8   2   4   19.50    1.70
   8  -2  -3  233.90    7.30
  -8   2   3  228.80    6.80
   8  -2  -2   30.30    2.80
  -8   2   2   28.60    2.50
   8  -2  -1  244.10   11.60
  -8   2   1  244.40    9.20
   8  -2   0  306.70   25.20
  -8   2   0  308.50   14.50
   8  -2   1   -0.20    2.80
  -8   2  -1   -0.10    2.00
   8  -2   2    0.30    3.40
  -8   2  -2    1.10    2.30
  -8   2  -3    6.60    2.50
  -8   2  -4  168.90   18.00
   8  -1 -12   65.30    8.10
  -8   1  12   65.40    9.40
   8  -1 -11   29.50    4.10
  -8   1  11   26.90    2.90
   8  -1 -10   74.50    5.70
  -8   1  10   74.50    4.90
   8  -1  -9   88.90    5.50
  -8   1   9   82.70    5.30
   8  -1  -8  177.40   10.50
  -8   1   8  172.60    7.90
   8  -1  -7  404.20   19.70
  -8   1   7  400.80   17.70
   8  -1  -6   68.30    3.80
  -8   1   6   71.80    3.70
   8  -1  -5   37.00    2.90
  -8   1   5   32.50    2.60
   8  -1  -4   47.40    3.40
  -8   1   4   50.40    3.00
   8  -1  -3 1274.90   46.00
  -8   1   3 1241.30   38.70
   8  -1  -2    1.00    1.60
  -8   1   2   -1.70    1.20
   8  -1  -1  731.90   41.60
  -8   1   1  716.00   33.60
   8  -1   0   94.80    6.40
  -8   1   0   89.00    5.00
   8  -1   1   92.20    6.50
  -8   1  -1   97.80    6.10
   8  -1   2    5.60    4.10
  -8   1  -2    3.10    2.30
   8  -1   3   -3.40    3.30
  -8   1  -3    4.40    4.60
   8   0 -12   35.60    6.10
  -8   0  12   27.30    4.20
   8   0 -11    6.50    3.20
  -8   0  11    3.60    2.30
   8   0 -10   17.70    3.00
  -8   0  10   17.70    2.20
   8   0  -9  132.50    8.10
  -8   0   9  137.60    5.70
   8   0  -8   15.10    2.40
  -8   0   8   16.70    2.00
   8   0  -7   34.90    2.70
  -8   0   7   34.20    3.00
   8   0  -6    3.10    1.70
  -8   0   6    4.70    1.50
   8   0  -5   22.30    2.30
  -8   0   5   26.00    2.30
   8   0  -4    7.20    2.70
  -8   0   4    4.50    1.60
   8   0  -3   37.00    3.30
  -8   0   3   38.30    2.70
   8   0  -2   36.20    3.40
  -8   0   2   33.90    2.30
   8   0  -1   -0.30    2.00
  -8   0   1    0.50    1.40
   8   0   0  160.00   10.30
  -8   0   0  146.90    9.60
   8   0   1   32.50    3.60
  -8   0  -1   32.30    3.60
   8   0   2   33.90    6.70
  -8   0  -2   30.90    5.10
   8   0   3   14.90    4.50
  -8   0  -3   14.30    4.90
   8   1 -12    5.50    3.20
  -8  -1  12    3.70    5.30
   8   1 -11   26.40    4.80
  -8  -1  11   24.80    2.80
   8   1 -10   -2.50    3.70
  -8  -1  10    2.00    1.90
   8   1  -9  104.90    6.90
  -8  -1   9  107.60    5.80
   8   1  -8   19.70    2.70
  -8  -1   8   24.90    2.40
   8   1  -7   21.50    2.70
  -8  -1   7   19.90    1.90
   8   1  -6    4.20    3.30
  -8  -1   6    9.70    1.70
   8   1  -5   52.40    6.10
  -8  -1   5   50.70    3.20
   8   1  -4    8.50    2.90
  -8  -1   4    4.30    1.80
   8   1  -3   88.20    5.40
  -8  -1   3   88.10    4.50
   8   1  -2    2.10    2.10
  -8  -1   2   -1.90    1.40
   8   1  -1    9.10    2.50
  -8  -1   1    3.60    2.00
   8   1   0   71.20    5.90
  -8  -1   0   73.10    8.70
   8   1   1   -1.50    2.50
  -8  -1  -1   -0.30    3.40
   8   1   2    7.30    4.30
  -8  -1  -2    5.50    4.20
   8   2 -12    1.40    3.60
  -8  -2  12    0.70    2.00
   8   2 -11   51.40    6.90
  -8  -2  11   49.30    4.20
   8   2 -10   -4.30    3.50
  -8  -2  10    1.80    2.20
   8   2  -9   -0.40    3.30
  -8  -2   9    2.60    1.90
   8   2  -8   93.20    8.20
  -8  -2   8  103.00    5.40
   8   2  -7   92.80   10.00
  -8  -2   7   97.40    4.90
   8   2  -6   36.80    5.80
  -8  -2   6   45.90    3.50
   8   2  -5  332.50   32.90
  -8  -2   5  330.30   20.60
   8   2  -4   13.10    3.90
  -8  -2   4   21.70    2.80
   8   2  -3    0.00    2.80
  -8  -2   3   -0.30    1.90
   8   2  -2   60.20    5.40
  -8  -2   2   48.80    3.40
   8   2  -1   -5.70    3.90
  -8  -2   1   -1.80    2.30
   8   2   0    0.50    3.40
  -8  -2   0   -3.50    3.10
  -8  -2  -1   24.30    6.10
  -8  -3  11   53.60    4.30
  -8  -3  10   -1.30    2.00
  -8  -3   9   23.10    2.90
  -8  -3   8   22.40    2.60
   8   3  -7   63.80    7.20
  -8  -3   7   66.30    4.30
   8   3  -6    8.40    4.80
  -8  -3   6   -0.80    1.90
   8   3  -5  145.20   14.20
  -8  -3   5  136.30    9.70
   8   3  -4   -2.60    2.70
  -8  -3   4    1.80    1.50
   8   3  -3    1.90    2.70
  -8  -3   3    5.40    2.50
   8   3  -2   94.90   13.10
  -8  -3   2  104.50    7.50
   8   3  -1    4.20    3.10
  -8  -3   1    6.80    3.30
   8   3   0   22.60    4.10
  -8  -3   0   21.80    6.20
  -8  -4  11    0.70    2.60
  -8  -4  10    3.80    2.20
  -8  -4   9   11.30    2.30
  -8  -4   8   -0.30    2.00
  -8  -4   7    5.90    2.20
  -8  -4   6    4.30    1.80
   8   4  -5    6.20    3.80
  -8  -4   5    7.40    4.10
   8   4  -4   21.40    5.40
  -8  -4   4   26.70    3.80
   8   4  -3    3.50    3.80
  -8  -4   3   -0.40    2.60
   8   4  -2   19.60    4.40
  -8  -4   2   14.50    3.70
   8   4  -1   15.20    3.90
  -8  -4   1    6.70    3.00
  -8  -5  10    5.20    3.80
  -8  -5   9   58.80    6.60
  -8  -5   8   -0.80    2.90
  -8  -5   7    4.00    3.20
  -8  -5   6   22.90    3.70
  -8  -5   5   72.20    7.50
  -8  -5   4   33.20    4.60
  -8  -5   3    3.50    3.70
  -8  -6   7   41.30    6.90
  -8  -6   6    3.00    3.40
   9 -11  -4    2.90    3.80
   9 -11  -3    3.00    4.10
   9 -11  -2    0.30    4.30
   9 -11  -1  114.10    8.50
   9 -11   0   15.60    3.60
   9 -10  -6   72.30    9.80
   9 -10  -5    4.00    2.60
   9 -10  -4    1.80    5.10
   9 -10  -3   75.20    7.90
   9 -10  -2    7.60    3.50
   9 -10  -1    2.20    2.40
   9 -10   0   46.70    6.30
   9 -10   1   35.20    4.80
   9  -9  -7   11.90    4.10
   9  -9  -6   11.50    2.60
   9  -9  -5   25.70    3.40
   9  -9  -4   12.60    3.80
   9  -9  -3   -0.50    2.90
  -9   9   3   -1.10    3.20
   9  -9  -2   18.00    4.70
  -9   9   2   20.50    4.70
   9  -9  -1    2.40    2.50
  -9   9   1   -0.60    3.00
   9  -9   0   34.40    5.30
   9  -9   1  145.80   10.90
  -9   9  -1  138.50   11.10
   9  -8  -8    0.30    2.90
   9  -8  -7   17.10    2.70
  -9   8   7   19.80    3.20
   9  -8  -6   13.40    2.90
   9  -8  -5  100.90    7.30
  -9   8   5   95.10    5.00
   9  -8  -4    5.40    4.50
  -9   8   4    5.10    3.70
   9  -8  -3    0.30    3.20
  -9   8   3   -2.70    4.80
   9  -8  -2   12.20    3.10
  -9   8   2   14.80    4.10
   9  -8  -1   34.40    2.30
  -9   8   1   37.80    4.70
   9  -8   0   -1.40    1.50
  -9   8   0   -0.30    2.40
   9  -8   1   92.40    6.00
  -9   8  -1   95.20    9.40
   9  -8   2    7.40    3.10
   9  -7  -9   -3.80    2.20
  -9   7   9   -3.40    3.60
   9  -7  -8    4.00    2.80
  -9   7   8    9.70    3.30
   9  -7  -7   23.10    3.00
  -9   7   7   23.60    3.50
   9  -7  -6    7.10    2.60
  -9   7   6    6.40    2.20
   9  -7  -5    6.80    2.70
  -9   7   5   13.60    1.90
   9  -7  -4   12.00    3.80
  -9   7   4   10.50    1.10
   9  -7  -3    2.50    2.50
  -9   7   3    3.20    0.80
   9  -7  -2   47.90    3.00
  -9   7   2   44.50    2.90
   9  -7  -1  294.40   13.70
  -9   7   1  268.10   16.10
   9  -7   0   54.40    3.80
  -9   7   0   55.60    3.50
  -9   7  -1   -0.10    1.30
   9  -7   2   38.40    4.80
  -9   7  -2   42.70    3.40
   9  -7   3    1.80    3.60
  -9   7  -3    1.70    2.30
   9  -6 -10    1.30    3.90
   9  -6  -9   25.30    3.50
  -9   6   9   22.30    5.70
   9  -6  -8   68.80    5.00
  -9   6   8   53.20    7.50
   9  -6  -7   75.50    5.50
  -9   6   7   85.60    5.00
   9  -6  -6   36.10    3.80
  -9   6   6   33.20    3.80
   9  -6  -5  117.00    7.10
  -9   6   5  115.10   12.30
   9  -6  -4  104.90    6.80
  -9   6   4  105.10    5.30
   9  -6  -3   81.10    7.50
  -9   6   3   85.30    4.80
   9  -6  -2   15.70    1.80
  -9   6   2   14.70    1.70
   9  -6  -1   78.20    4.60
  -9   6   1   78.60    4.70
   9  -6   0    3.50    1.70
  -9   6   0    0.60    1.60
   9  -6   1   -3.00    2.40
  -9   6  -1    0.00    1.50
  -9   6  -2   -1.90    2.00
   9  -6   3   -0.90    3.70
  -9   6  -3   -2.60    2.70
   9  -5 -11   95.90   11.60
   9  -5 -10    8.80    2.70
  -9   5  10    9.20    4.20
   9  -5  -9   25.10    3.50
  -9   5   9   26.40    2.10
   9  -5  -8   68.20    5.10
  -9   5   8   64.60    6.10
   9  -5  -7    9.70    2.30
  -9   5   7    6.20    3.00
   9  -5  -6    4.80    2.30
  -9   5   6    8.20    3.10
   9  -5  -5   65.40    4.40
  -9   5   5   66.30    6.40
   9  -5  -4    8.70    2.30
  -9   5   4   12.10    2.60
   9  -5  -3  595.60   28.90
  -9   5   3  615.40   30.20
   9  -5  -2   99.00    4.70
  -9   5   2   93.80    4.80
   9  -5  -1    1.90    1.40
  -9   5   1    4.90    1.60
   9  -5   0   23.00    3.60
  -9   5   0   24.40    2.70
   9  -5   1  224.60   17.30
  -9   5  -1  222.20   13.90
   9  -5   2   15.90    4.60
  -9   5  -2   15.30    2.70
  -9   5  -3  163.30   11.70
   9  -4 -11   -2.40    2.70
   9  -4 -10   -0.20    2.50
  -9   4  10    2.20    1.50
   9  -4  -9    6.50    2.30
  -9   4   9    4.20    1.60
   9  -4  -8    5.10    2.20
  -9   4   8    4.20    1.40
   9  -4  -7   52.40    4.40
  -9   4   7   56.40    3.70
   9  -4  -6   11.30    2.30
  -9   4   6   16.50    1.80
   9  -4  -5   40.10    3.10
  -9   4   5   31.40    4.30
   9  -4  -4  121.00    6.70
  -9   4   4  127.10   11.10
   9  -4  -3   11.60    1.50
  -9   4   3   11.50    2.00
   9  -4  -2   -2.50    1.60
  -9   4   2    0.00    1.40
   9  -4  -1   63.70    6.00
  -9   4   1   59.80    3.90
   9  -4   0    4.00    2.70
  -9   4   0    6.80    2.00
   9  -4   1  115.60   10.00
  -9   4  -1  112.00    7.50
   9  -4   2   99.50    8.90
  -9   4  -2  107.00    7.20
  -9   4  -3   14.90    3.30
   9  -3 -11   40.30    4.50
  -9   3  11   44.50    5.60
   9  -3 -10   86.00    6.90
  -9   3  10   85.50    8.20
   9  -3  -9   10.40    2.90
  -9   3   9   12.30    1.90
   9  -3  -8   36.50    4.00
  -9   3   8   42.30    3.00
   9  -3  -7   87.30    5.90
  -9   3   7   92.30    5.50
   9  -3  -6  112.00    6.80
  -9   3   6  120.60    6.00
   9  -3  -5  208.00   10.40
  -9   3   5  212.80    8.90
   9  -3  -4   50.40    3.70
  -9   3   4   56.10    3.30
   9  -3  -3   71.00    3.90
  -9   3   3   75.90    4.40
   9  -3  -2   47.20    3.80
  -9   3   2   45.90    3.60
   9  -3  -1  772.30   47.80
  -9   3   1  781.10   41.00
   9  -3   0    1.50    3.20
  -9   3   0    0.40    1.80
   9  -3   1  331.20   21.60
  -9   3  -1  381.70   20.50
  -9   3  -2   41.00    3.70
  -9   3  -3   25.10    7.50
   9  -2 -12    2.10    3.60
  -9   2  12    0.60    2.30
   9  -2 -11   -0.20    4.50
  -9   2  11    4.90    2.50
   9  -2 -10   59.80    5.00
  -9   2  10   53.60    5.90
   9  -2  -9   10.90    2.80
  -9   2   9    9.20    2.20
   9  -2  -8   23.70    3.80
  -9   2   8   27.90    2.50
   9  -2  -7  161.10   10.60
  -9   2   7  170.20    9.10
   9  -2  -6   12.40    2.20
  -9   2   6   14.80    1.90
   9  -2  -5   -0.90    1.80
  -9   2   5   -3.50    1.50
   9  -2  -4   42.10    3.20
  -9   2   4   40.10    3.30
   9  -2  -3    4.20    1.80
  -9   2   3    4.00    1.40
   9  -2  -2    5.00    2.60
  -9   2   2    4.00    2.10
   9  -2  -1   84.80    5.70
  -9   2   1   75.10    4.50
   9  -2   0    4.80    2.60
  -9   2   0    8.60    2.20
   9  -2   1   -1.60    2.80
  -9   2  -1    2.10    2.60
  -9   2  -2   85.80    9.80
   9  -1 -12   -1.30    3.70
  -9   1  12    5.80    3.40
   9  -1 -11   22.80    6.30
  -9   1  11   13.90    4.00
   9  -1 -10   -3.50    2.90
  -9   1  10    3.00    2.00
   9  -1  -9   45.10    4.70
  -9   1   9   47.20    4.50
   9  -1  -8   31.50    3.40
  -9   1   8   29.90    3.60
   9  -1  -7   49.60    4.10
  -9   1   7   61.70    4.20
   9  -1  -6    3.50    1.90
  -9   1   6    1.90    1.70
   9  -1  -5   48.70    4.40
  -9   1   5   53.60    3.90
   9  -1  -4    4.70    2.80
  -9   1   4    4.10    1.60
   9  -1  -3   21.00    3.20
  -9   1   3   23.30    2.20
   9  -1  -2   -3.30    2.00
  -9   1   2    1.10    2.00
   9  -1  -1   20.20    3.00
  -9   1   1   22.50    3.40
   9  -1   0    4.40    3.20
  -9   1   0   -2.80    5.00
   9  -1   1   -3.50    3.30
  -9   1  -1   -4.20    3.50
  -9   1  -2   32.00    6.50
   9   0 -12   26.20    5.50
  -9   0  12   25.70    3.60
   9   0 -11    1.90    3.40
  -9   0  11   -0.70    2.70
   9   0 -10    9.00    4.60
  -9   0  10   10.10    2.70
   9   0  -9   65.00    6.10
  -9   0   9   61.10    5.00
   9   0  -8    0.50    1.70
  -9   0   8   -0.50    2.70
   9   0  -7   19.70    2.50
  -9   0   7   22.50    2.90
   9   0  -6  124.60    8.50
  -9   0   6  136.40    7.70
   9   0  -5  107.80   10.30
  -9   0   5  113.30    6.80
   9   0  -4   29.40    4.70
  -9   0   4   38.20    2.70
   9   0  -3  168.20   11.90
  -9   0   3  175.70    8.90
   9   0  -2    4.70    2.10
  -9   0   2    4.50    1.90
   9   0  -1    6.20    2.50
  -9   0   1    6.50    3.30
   9   0   0   42.80    6.00
  -9   0   0   33.00    6.10
  -9   0  -1    2.80    5.20
   9   1 -11    7.90    3.10
  -9  -1  11   10.70    3.30
   9   1 -10   90.40    8.60
  -9  -1  10   83.40    5.70
   9   1  -9   45.70    5.80
  -9  -1   9   52.30    4.80
   9   1  -8   13.60    3.30
  -9  -1   8   10.50    2.60
   9   1  -7   41.00    6.10
  -9  -1   7   37.40    3.10
   9   1  -6   26.70    5.70
  -9  -1   6   33.70    3.50
   9   1  -5   88.50   10.60
  -9  -1   5   85.40    6.30
   9   1  -4   -4.80    3.30
  -9  -1   4   -0.70    1.90
   9   1  -3   58.20    5.20
  -9  -1   3   66.40    4.80
   9   1  -2    8.70    3.20
  -9  -1   2    2.20    2.20
   9   1  -1   18.80    5.70
  -9  -1   1   17.80    4.50
   9   1   0   29.20    5.90
  -9  -1   0   49.10    9.00
   9   2 -11   24.70    4.70
  -9  -2  11   30.50    4.80
  -9  -2  10    9.60    3.50
  -9  -2   9   11.80    2.10
  -9  -2   8    1.30    2.60
  -9  -2   7   19.00    3.00
  -9  -2   6    3.00    2.70
   9   2  -5   -0.10    3.30
  -9  -2   5    0.90    2.80
   9   2  -4   20.30    4.50
  -9  -2   4   19.50    2.80
   9   2  -3    0.90    3.60
  -9  -2   3    0.70    2.50
   9   2  -2   22.00    5.00
  -9  -2   2   28.30    4.20
  -9  -2   1    0.70    4.80
  -9  -3  10    6.00    2.90
  -9  -3   9    5.40    2.70
  -9  -3   8   -0.40    2.50
  -9  -3   7   71.80    9.80
  -9  -3   6   -1.40    4.90
  -9  -3   5   27.70    4.30
  -9  -3   4   68.30    6.50
  -9  -3   3  126.60   11.10
  -9  -3   2   12.80    3.50
  -9  -4   9    1.60    3.20
  -9  -4   8   -0.40    3.10
  -9  -4   7   13.40    4.60
  -9  -4   6    0.00    3.50
  -9  -4   5   34.00    4.60
  -9  -4   4   -1.60    4.70
  10 -10  -5   11.50    5.70
  10 -10  -4   21.80    4.80
  10 -10  -3   24.00    5.00
  10 -10  -2    4.90    3.40
  10 -10  -1   18.10    4.00
  10  -9  -7    3.00    3.00
  10  -9  -6    4.00    2.90
  10  -9  -5   17.70    4.40
  10  -9  -4    4.70    3.50
  10  -9  -3   -3.40    3.40
  10  -9  -2    4.60    3.40
 -10   9   2   -1.80    3.40
  10  -9  -1    0.90    3.20
  10  -9   0   22.90    5.60
 -10   9   0   12.70    4.30
  10  -8  -8    2.30    2.90
  10  -8  -7   11.20    3.50
  10  -8  -6   39.80    4.80
  10  -8  -5   33.70    3.90
  10  -8  -4   20.90    6.00
  10  -8  -3  100.40    9.80
 -10   8   3   89.20    8.80
  10  -8  -2   32.30    4.30
 -10   8   2   27.40    5.20
  10  -8  -1   44.40    5.40
 -10   8   1   40.80    5.40
  10  -8   0   12.80    3.00
  10  -7  -9  151.30    9.50
  10  -7  -8   15.50    2.90
  10  -7  -7   24.00    3.60
 -10   7   7   29.90    4.40
  10  -7  -6   70.80    6.30
 -10   7   6   86.50    9.10
  10  -7  -5    0.40    2.20
 -10   7   5    0.30    0.90
  10  -7  -4    4.40    3.10
 -10   7   4    6.50    1.50
  10  -7  -3   55.50    6.40
 -10   7   3   58.70    3.90
  10  -7  -2   16.90    2.10
 -10   7   2   15.80    2.00
  10  -7  -1  213.70   13.90
 -10   7   1  213.00   15.70
  10  -7   0   50.00    4.10
 -10   7   0   55.20    4.10
  10  -6 -10    6.70    5.00
  10  -6  -9    1.40    2.50
 -10   6   9    2.50    4.50
  10  -6  -8   -0.10    2.50
 -10   6   8    0.90    2.20
  10  -6  -7    1.40    2.70
 -10   6   7    1.20    2.30
  10  -6  -6   -1.90    2.30
  10  -6  -5   61.60    4.60
 -10   6   5   60.50    6.70
  10  -6  -4   34.80    3.70
 -10   6   4   40.80    3.20
  10  -6  -3   23.40    4.80
 -10   6   3   23.80    2.40
  10  -6  -2  110.50    7.20
 -10   6   2  113.00    7.00
  10  -6  -1    3.00    1.70
 -10   6   1    8.80    2.00
  10  -6   0    0.30    3.40
 -10   6   0    3.00    2.40
  10  -6   1   11.80    4.50
 -10   6  -1   12.20    3.10
 -10   6  -2    1.90    3.00
  10  -5 -10    5.00    2.80
 -10   5  10   -2.60    3.70
  10  -5  -9   16.70    3.60
 -10   5   9   17.10    4.60
  10  -5  -8   49.10    5.40
  10  -5  -7   -1.70    2.60
  10  -5  -6    6.80    2.40
 -10   5   6   10.20    4.40
  10  -5  -5   61.70    4.90
 -10   5   5   52.90    6.20
  10  -5  -4   39.30    3.90
 -10   5   4   39.60    2.80
  10  -5  -3   55.70    3.50
 -10   5   3   52.60    3.80
  10  -5  -2   26.50    3.00
 -10   5   2   26.30    3.00
  10  -5  -1   63.20    6.20
 -10   5   1   60.10    5.10
  10  -5   0    7.40    4.50
 -10   5   0   27.30    3.00
  10  -5   1  238.90   19.70
 -10   5  -1  263.90   14.20
  10  -4 -11   37.30    7.40
  10  -4 -10    5.30    4.40
  10  -4  -9   20.10    3.90
 -10   4   9   22.90    2.90
  10  -4  -8   40.90    4.70
 -10   4   8   55.10    4.10
  10  -4  -7    9.70    2.60
 -10   4   7    9.90    1.90
  10  -4  -6   32.90    4.20
 -10   4   6   37.10    3.20
  10  -4  -5  108.60    6.80
 -10   4   5  110.60    9.80
  10  -4  -4    6.60    2.30
 -10   4   4   12.20    2.30
  10  -4  -3   11.70    1.70
 -10   4   3   11.40    2.10
  10  -4  -2   61.60    6.00
 -10   4   2   52.10    4.00
  10  -4  -1   18.70    3.50
 -10   4   1   18.30    2.70
  10  -4   0    5.10    4.70
 -10   4   0   -0.50    1.90
  10  -4   1   40.50    5.80
 -10   4  -1   59.30    8.00
  10  -3 -11   -1.30    3.40
  10  -3 -10   -3.80    3.40
 -10   3  10    1.80    2.70
  10  -3  -9   54.60    6.90
 -10   3   9   53.60    5.90
  10  -3  -8    3.10    2.30
 -10   3   8    3.90    1.60
  10  -3  -7   61.50    4.90
 -10   3   7   54.80    4.50
  10  -3  -6   79.90    6.80
 -10   3   6   78.80    5.20
  10  -3  -5   22.00    3.50
 -10   3   5   21.20    2.40
  10  -3  -4    1.80    2.10
 -10   3   4    4.40    2.00
  10  -3  -3   51.30    5.00
 -10   3   3   50.20    4.40
  10  -3  -2    0.70    2.10
 -10   3   2    2.60    2.10
  10  -3  -1   -0.70    3.10
 -10   3   1    4.00    3.20
  10  -3   0    3.20    4.10
 -10   3   0   -0.90    4.50
 -10   3  -1   -2.20    4.60
  10  -2 -11   88.90   10.70
 -10   2  11   89.60    9.80
  10  -2 -10   14.60    4.60
 -10   2  10   10.50    4.00
  10  -2  -9    7.60    3.10
 -10   2   9    5.00    2.20
  10  -2  -8   38.30    6.10
 -10   2   8   35.30    4.70
  10  -2  -7   45.90    4.40
 -10   2   7   42.90    3.30
  10  -2  -6    1.90    2.60
 -10   2   6    0.00    1.50
  10  -2  -5   41.50    4.20
 -10   2   5   42.90    3.90
  10  -2  -4   74.90    7.90
 -10   2   4   67.70    3.90
  10  -2  -3   53.30    5.50
 -10   2   3   50.40    4.60
  10  -2  -2    1.20    4.40
 -10   2   2    9.40    3.20
  10  -2  -1   31.00    5.40
 -10   2   1   42.10    6.50
 -10   2   0    4.60    5.00
  10  -1 -11   26.90    5.60
 -10   1  11   38.20    5.70
  10  -1 -10    1.30    3.40
 -10   1  10   -2.30    3.60
  10  -1  -9    5.70    3.60
 -10   1   9    4.00    2.70
  10  -1  -8  117.70   10.50
 -10   1   8  109.50   12.50
  10  -1  -7   24.90    3.80
 -10   1   7   34.50    4.60
  10  -1  -6   17.40    4.60
 -10   1   6   20.10    3.30
 -10   1   5   28.90    3.30
 -10   1   4   19.50    3.00
  10  -1  -3   56.50    7.80
 -10   1   3   62.70    4.90
  10  -1  -2    9.60    5.10
 -10   1   2    9.50    4.70
 -10   1   1   13.30    4.70
 -10   1   0    7.60    4.40
  10   0 -11   39.30    7.00
 -10   0  11   40.40    5.50
  10   0 -10   32.00    5.30
 -10   0  10   34.40    6.20
  10   0  -9   41.20    7.00
 -10   0   9   47.00    6.70
  10   0  -8   23.10    4.50
 -10   0   8   22.90    3.90
 -10   0   7   20.90    4.50
 -10   0   6   -0.10    2.50
 -10   0   5   27.40    3.00
 -10   0   4   18.80    2.80
  10   0  -3   -0.90    3.50
 -10   0   3    2.70    2.40
 -10   0   2   26.60    5.70
 -10   0   1   -0.50    3.80
  10   1 -10   11.30    5.10
 -10  -1  10   21.50    5.10
 -10  -1   9   14.20    4.10
 -10  -1   8    0.10    2.90
 -10  -1   7    6.60    3.30
 -10  -1   6   25.70    5.50
 -10  -1   5   47.00    5.00
 -10  -1   4   17.50    3.30
 -10  -1   3   50.50    5.90
 -10  -1   2   75.60   12.80
 -10  -2  10   28.40    6.40
 -10  -2   9   -1.50    3.80
 -10  -2   8   10.50    4.10
 -10  -2   7   -1.40    3.50
 -10  -2   6    3.70    4.90
 -10  -2   5    1.00    2.50
 -10  -2   4   -2.60    2.80
 -10  -2   3   19.10    4.80
 -10  -3   8  152.40   19.30
 -10  -3   7   55.20    7.30
 -10  -3   6   29.80    4.50
  11  -9  -5   10.60    6.70
  11  -9  -4   51.60    8.10
  11  -9  -3    3.40    3.70
  11  -8  -7    5.30    4.10
  11  -8  -6   -0.60    4.10
  11  -8  -5   13.40    4.80
  11  -8  -4    0.50    4.30
  11  -8  -3   38.20    5.80
  11  -8  -2   37.50    6.60
  11  -8  -1    7.90    4.30
  11  -7  -8    0.60    4.10
  11  -7  -7   19.90    6.70
  11  -7  -6   22.70    5.20
 -11   7   6   16.50    2.90
  11  -7  -5    1.90    3.50
 -11   7   5    0.60    2.40
  11  -7  -4    1.40    3.80
 -11   7   4    2.80    2.00
  11  -7  -3   24.30    5.30
  11  -7  -2    6.40    5.00
  11  -7  -1    4.60    3.60
  11  -6  -9   10.00    4.80
  11  -6  -8    0.30    3.90
  11  -6  -7   33.90    6.80
  11  -6  -6   29.10    6.00
  11  -6  -5    0.00    3.70
 -11   6   5   -0.20    2.80
  11  -6  -4   33.20    5.00
 -11   6   4   32.10    4.10
  11  -6  -3   38.80    5.20
 -11   6   3   51.20    6.00
  11  -6  -2   -0.80    3.30
 -11   6   2    4.20    2.20
 -11   6   1   13.40    3.90
  11  -5  -9   10.00    4.60
  11  -5  -8    1.60    3.50
  11  -5  -7   58.90    6.80
  11  -5  -6    3.10    4.20
  11  -5  -5   29.20    6.10
 -11   5   5   32.40    3.80
  11  -5  -4   83.90    8.90
 -11   5   4   84.90    8.30
  11  -5  -3    3.90    3.60
 -11   5   3    1.80    2.30
  11  -5  -2    3.10    2.20
 -11   5   2    4.20    2.70
 -11   5   1   26.60    4.90
  11  -4 -10   -4.20    4.40
  11  -4  -9  188.60   21.30
  11  -4  -8   11.80    5.90
  11  -4  -7    7.10    4.10
 -11   4   7    8.90    2.50
  11  -4  -6   66.60    8.10
  11  -4  -5   18.30    4.30
 -11   4   5   20.40    4.60
  11  -4  -4    2.90    3.50
 -11   4   4    5.30    3.50
  11  -4  -3   39.90    5.90
 -11   4   3   40.40    6.30
  11  -4  -2   16.20    3.80
 -11   4   2   13.10    5.00
 -11   4   1   17.50    4.40
  11  -3 -10    2.20    3.70
  11  -3  -9   41.30    6.80
 -11   3   9   43.10    5.40
  11  -3  -8   -2.30    3.40
 -11   3   8   -1.00    1.30
  11  -3  -7   -3.20    4.80
 -11   3   7   -2.10    1.80
  11  -3  -6   63.20    8.50
 -11   3   6   76.30    8.20
  11  -3  -5    7.60    5.50
 -11   3   5    5.60    3.00
 -11   3   4    2.50    2.40
  11  -3  -3    2.10    4.50
 -11   3   3    8.00    3.40
  11  -3  -2    1.90    3.80
 -11   3   2   -2.60    3.40
 -11   3   1   17.90    5.40
  11  -2 -10   -2.20    3.30
 -11   2  10    0.80    2.60
  11  -2  -9   22.90    5.80
 -11   2   9   20.70    4.80
  11  -2  -8   37.80    5.70
 -11   2   8   43.60    5.60
  11  -2  -7   28.50    5.30
 -11   2   7   50.20    5.30
  11  -2  -6   18.70    4.70
 -11   2   6   24.60    4.60
 -11   2   5    9.70    3.10
 -11   2   4   -1.10    2.90
 -11   2   3   10.00    4.70
 -11   2   2   20.70    4.80
  11  -1 -10    1.40    4.80
 -11   1  10    2.80    3.20
  11  -1  -9   21.30    5.30
 -11   1   9   27.40    5.60
  11  -1  -8   13.60    5.50
 -11   1   8   11.20    3.90
  11  -1  -7   52.00    7.90
 -11   1   7   59.50    8.00
 -11   1   6    5.40    3.10
 -11   1   5    2.00    2.10
 -11   1   4   79.80    7.80
 -11   1   3   19.00    6.20
  11   0  -9   79.50    9.00
 -11   0   9   87.60    7.70
 -11   0   8   10.50    3.70
 -11   0   7   -1.50    4.40
 -11   0   6    1.50    2.70
 -11   0   5   -0.10    2.50
 -11   0   4    1.50    3.40
 -11  -1   8   -1.20    5.00
 -11  -1   7   -4.00    3.10
 -11  -1   6  169.40   13.60
  12  -6  -7  152.90   18.40
  12  -6  -6   -1.60    6.00
  12  -6  -5   -3.90    6.90
  12  -6  -4   48.60    6.40
  12  -5  -7   21.10    5.60
  12  -5  -6   -1.30    6.50
 -12   5   6    0.50    3.80
  12  -5  -5    4.30    6.30
 -12   5   5    4.00    3.50
  12  -5  -4   38.60    6.40
 -12   5   4   30.90    4.80
  12  -4  -8   -7.00    5.70
  12  -4  -7    3.80    3.80
  12  -4  -6   27.90    6.30
 -12   4   6   23.10    5.10
  12  -4  -5   26.40    6.40
 -12   4   5   32.50    5.30
 -12   4   4   -1.10    4.50
  12  -3  -8   -3.70    4.80
  12  -3  -7   30.40    8.80
 -12   3   7   28.50    4.80
  12  -3  -6    2.40    4.30
 -12   3   6    6.70    3.80
 -12   3   5   94.10   11.20
  12  -2  -7   57.90    8.30
 -12   2   7   55.50    9.10
 -12   2   6    4.40    2.50
;
_shelx_hkl_checksum   44781
