# Supplementary material for: Structural and Functional Diversity in Rigid Thiosemicarbazones with Extended Aromatic Frameworks: Microwave-Assisted Synthesis and Structural Investigations
Source: ACS Omega. 2023 Apr 25;8(18):16047–79. doi: 10.1021/acsomega.2c08157 (PMC10173449; doi:10.1021/acsomega.2c08157)
Supplement: Supplementary file 1 — ao2c08157_si_001.zip [file ao2c08157_si_001.zip › Updated Cifs_files/5 - k08sip3.cif]

 
data_k08sip3
 
_audit_creation_method            SHELXL-97
_chemical_name_systematic
;
 ?
;
_chemical_name_common             ?
_chemical_melting_point           ?
_chemical_formula_moiety          'C20 H15 N3 O S'
_chemical_formula_sum
 'C20 H15 N3 O S'
_chemical_formula_weight          345.41
 
loop_
 _atom_type_symbol
 _atom_type_description
 _atom_type_scat_dispersion_real
 _atom_type_scat_dispersion_imag
 _atom_type_scat_source
 'C'  'C'   0.0033   0.0016
 'International Tables Vol C Tables 4.2.6.8 and 6.1.1.4'
 'H'  'H'   0.0000   0.0000
 'International Tables Vol C Tables 4.2.6.8 and 6.1.1.4'
 'N'  'N'   0.0061   0.0033
 'International Tables Vol C Tables 4.2.6.8 and 6.1.1.4'
 'O'  'O'   0.0106   0.0060
 'International Tables Vol C Tables 4.2.6.8 and 6.1.1.4'
 'S'  'S'   0.1246   0.1234
 'International Tables Vol C Tables 4.2.6.8 and 6.1.1.4'
 
_symmetry_cell_setting           monoclinic
_symmetry_space_group_name_H-M    'P 1 21/c 1'
 
loop_
 _symmetry_equiv_pos_as_xyz
 'x, y, z'
 '-x, y+1/2, -z+1/2'
 '-x, -y, -z'
 'x, -y-1/2, z-1/2'
 
_cell_length_a                    12.6178(2)
_cell_length_b                    7.48790(10)
_cell_length_c                    18.0965(4)
_cell_angle_alpha                 90.00
_cell_angle_beta                  105.5620(10)
_cell_angle_gamma                 90.00
_cell_volume                      1647.09(5)
_cell_formula_units_Z             4
_cell_measurement_temperature     150(2)
_cell_measurement_reflns_used     11820
_cell_measurement_theta_min        2.910
_cell_measurement_theta_max        27.485
 
_exptl_crystal_description        prism
_exptl_crystal_colour             orange
_exptl_crystal_size_max           0.50
_exptl_crystal_size_mid           0.20
_exptl_crystal_size_min           0.10
_exptl_crystal_density_meas       ?
_exptl_crystal_density_diffrn     1.393
_exptl_crystal_density_method     'not measured'
_exptl_crystal_F_000              720
_exptl_absorpt_coefficient_mu     0.209
_exptl_absorpt_correction_type    none
 
_exptl_special_details
;
 ?
;
 
_diffrn_ambient_temperature       150(2)
_diffrn_radiation_wavelength      0.71073
_diffrn_radiation_type            MoK\a
_diffrn_radiation_source          'fine-focus sealed tube'
_diffrn_radiation_monochromator   graphite
_diffrn_measurement_device_type   'Nonius Kappa CCD'
_diffrn_measurement_method        '178 2.0 degree images with \w scans'
_diffrn_standards_number          0
_diffrn_standards_decay_%         0
_diffrn_reflns_number             21382
_diffrn_reflns_av_R_equivalents   0.0535
_diffrn_reflns_av_sigmaI/netI     0.0371
_diffrn_reflns_limit_h_min        -16
_diffrn_reflns_limit_h_max        16
_diffrn_reflns_limit_k_min        -9
_diffrn_reflns_limit_k_max        9
_diffrn_reflns_limit_l_min        -23
_diffrn_reflns_limit_l_max        22
_diffrn_reflns_theta_min          2.96
_diffrn_reflns_theta_max          27.50
_reflns_number_total              3786
_reflns_number_gt                 2922
_reflns_threshold_expression      >2sigma(I)
 
_computing_data_collection        'Collect (Nonius BV, 1997-2000)'
_computing_cell_refinement         'HKL Scalepack (Otwinski & Minor, 1997)'
_computing_data_reduction         
;
 DENZO-SCALEPACK Z. Otwinowski and W. Minor, " 
 Processing of X-ray Diffraction Data Collected in Oscillation Mode ", 
 Methods in Enzymology, Volume 276: Macromolecular Crystallography, 
 part A, p.307-326, 1997,C.W. Carter, Jr. & R. M. Sweet, Eds., Academic Press.
;
_computing_structure_solution     
; 
 SIR97- Altomare A., Burla M.C., Camalli M., Cascarano G.L., Giacovazzo C. , 
 Guagliardi A., Moliterni A.G.G., Polidori G.,Spagna R. 
 (1999) J. Appl. Cryst. 32, 115-119
;
_computing_structure_refinement   
;
 SHELXL97 -Program for Crystal Structure Analysis (Release 97-2). 
 Sheldrick, G.M., Instit\"ut f\"ur Anorganische Chemie der Universit\"at, 
 Tammanstrasse 4, D-3400 G\"ottingen, Germany, 1998 
;
_computing_molecular_graphics  

'ORTEP3 for Windows - Farrugia, L. J. J. Appl. Crystallogr. 1997, 30, 565'

_computing_publication_material    
;
 'WinGX publication routines, Farrugia, 
 L. J., J. Appl. Crystallogr., 1999, 32, 837-838
;  
_refine_special_details
;
 Refinement of F^2^ against ALL reflections.  The weighted R-factor wR and
 goodness of fit S are based on F^2^, conventional R-factors R are based
 on F, with F set to zero for negative F^2^. The threshold expression of
 F^2^ > 2sigma(F^2^) is used only for calculating R-factors(gt) etc. and is
 not relevant to the choice of reflections for refinement.  R-factors based
 on F^2^ are statistically about twice as large as those based on F, and R-
 factors based on ALL data will be even larger.
;
 
_refine_ls_structure_factor_coef  Fsqd
_refine_ls_matrix_type            full
_refine_ls_weighting_scheme       calc
_refine_ls_weighting_details
 'calc w=1/[\s^2^(Fo^2^)+(0.0562P)^2^+0.4845P] where P=(Fo^2^+2Fc^2^)/3'
_atom_sites_solution_primary      direct
_atom_sites_solution_secondary    difmap
_atom_sites_solution_hydrogens    geom
_refine_ls_hydrogen_treatment     mixed
_refine_ls_extinction_method      none
_refine_ls_extinction_coef        ?
_refine_ls_number_reflns          3786
_refine_ls_number_parameters      234
_refine_ls_number_restraints      0
_refine_ls_R_factor_all           0.0582
_refine_ls_R_factor_gt            0.0403
_refine_ls_wR_factor_ref          0.1106
_refine_ls_wR_factor_gt           0.0999
_refine_ls_goodness_of_fit_ref    1.035
_refine_ls_restrained_S_all       1.035
_refine_ls_shift/su_max           0.000
_refine_ls_shift/su_mean          0.000
 
loop_
 _atom_site_label
 _atom_site_type_symbol
 _atom_site_fract_x
 _atom_site_fract_y
 _atom_site_fract_z
 _atom_site_U_iso_or_equiv
 _atom_site_adp_type
 _atom_site_occupancy
 _atom_site_symmetry_multiplicity
 _atom_site_calc_flag
 _atom_site_refinement_flags
 _atom_site_disorder_assembly
 _atom_site_disorder_group
S S -0.35258(4) 0.45828(6) 0.24838(2) 0.04038(15) Uani 1 1 d . . .
O O -0.01621(9) 0.22296(14) 0.38372(6) 0.0305(3) Uani 1 1 d . . .
N1 N -0.36765(11) 0.53192(17) 0.39000(8) 0.0319(3) Uani 1 1 d . . .
H1 H -0.3365(16) 0.521(2) 0.4396(12) 0.039(5) Uiso 1 1 d . . .
N2 N -0.20856(11) 0.39923(17) 0.38094(7) 0.0268(3) Uani 1 1 d . . .
H2 H -0.1660(15) 0.355(3) 0.3530(11) 0.040(5) Uiso 1 1 d . . .
N3 N -0.17620(10) 0.39744(15) 0.45849(7) 0.0249(3) Uani 1 1 d . . .
C1 C -0.63549(16) 0.4584(3) 0.40420(12) 0.0467(5) Uani 1 1 d . . .
H1A H -0.6395 0.5603 0.4346 0.056 Uiso 1 1 calc R . .
H1B H -0.6848 0.3615 0.4021 0.056 Uiso 1 1 calc R . .
C2 C -0.56166(14) 0.4516(2) 0.36497(10) 0.0377(4) Uani 1 1 d . . .
H2A H -0.5597 0.3479 0.3351 0.045 Uiso 1 1 calc R . .
C3 C -0.48076(13) 0.5970(2) 0.36459(10) 0.0374(4) Uani 1 1 d . . .
H3A H -0.4945 0.6461 0.3121 0.045 Uiso 1 1 calc R . .
H3B H -0.4911 0.6947 0.3989 0.045 Uiso 1 1 calc R . .
C4 C -0.31104(13) 0.46578(19) 0.34396(9) 0.0285(3) Uani 1 1 d . . .
C5 C -0.08251(12) 0.32415(18) 0.49110(8) 0.0234(3) Uani 1 1 d . . .
C6 C -0.00212(12) 0.23625(18) 0.45327(8) 0.0238(3) Uani 1 1 d . . .
C7 C 0.09050(12) 0.17364(18) 0.51618(8) 0.0232(3) Uani 1 1 d . . .
C8 C 0.18881(12) 0.08503(18) 0.51701(8) 0.0250(3) Uani 1 1 d . . .
C9 C 0.21991(13) 0.03529(19) 0.44968(9) 0.0288(3) Uani 1 1 d . . .
H9 H 0.1724 0.0612 0.4005 0.035 Uiso 1 1 calc R . .
C10 C 0.31755(14) -0.0493(2) 0.45562(10) 0.0358(4) Uani 1 1 d . . .
H10 H 0.3377 -0.0813 0.4104 0.043 Uiso 1 1 calc R . .
C11 C 0.38931(14) -0.0901(2) 0.52843(11) 0.0376(4) Uani 1 1 d . . .
H11 H 0.4569 -0.1495 0.5314 0.045 Uiso 1 1 calc R . .
C12 C 0.36274(13) -0.0454(2) 0.59392(10) 0.0343(4) Uani 1 1 d . . .
H12 H 0.4121 -0.0736 0.6421 0.041 Uiso 1 1 calc R . .
C13 C 0.26192(13) 0.04318(18) 0.59140(9) 0.0282(3) Uani 1 1 d . . .
C14 C 0.23417(13) 0.0897(2) 0.65929(9) 0.0304(3) Uani 1 1 d . . .
H14 H 0.2833 0.0593 0.7073 0.037 Uiso 1 1 calc R . .
C15 C 0.13675(13) 0.17903(19) 0.65815(8) 0.0278(3) Uani 1 1 d . . .
C16 C 0.09929(14) 0.2366(2) 0.72214(8) 0.0338(4) Uani 1 1 d . . .
H16 H 0.1430 0.2137 0.7728 0.041 Uiso 1 1 calc R . .
C17 C 0.00137(15) 0.3239(2) 0.71126(9) 0.0363(4) Uani 1 1 d . . .
H17 H -0.0214 0.3603 0.7549 0.044 Uiso 1 1 calc R . .
C18 C -0.06796(14) 0.3625(2) 0.63686(9) 0.0314(3) Uani 1 1 d . . .
H18 H -0.1356 0.4239 0.6310 0.038 Uiso 1 1 calc R . .
C19 C -0.03545(12) 0.30979(18) 0.57396(8) 0.0243(3) Uani 1 1 d . . .
C20 C 0.06629(12) 0.21888(17) 0.58498(8) 0.0236(3) Uani 1 1 d . . .
 
loop_
 _atom_site_aniso_label
 _atom_site_aniso_U_11
 _atom_site_aniso_U_22
 _atom_site_aniso_U_33
 _atom_site_aniso_U_23
 _atom_site_aniso_U_13
 _atom_site_aniso_U_12
S 0.0427(3) 0.0455(3) 0.0254(2) -0.00041(17) -0.00392(17) -0.00075(19)
O 0.0410(6) 0.0312(6) 0.0183(5) -0.0002(4) 0.0064(4) 0.0025(5)
N1 0.0320(7) 0.0299(7) 0.0301(7) 0.0032(5) 0.0023(6) 0.0038(5)
N2 0.0308(7) 0.0260(6) 0.0212(6) 0.0004(5) 0.0031(5) -0.0004(5)
N3 0.0314(6) 0.0207(6) 0.0208(6) 0.0010(4) 0.0038(5) -0.0036(5)
C1 0.0416(10) 0.0378(10) 0.0571(12) 0.0051(8) 0.0070(9) -0.0018(8)
C2 0.0329(9) 0.0314(8) 0.0408(9) -0.0012(7) -0.0037(7) 0.0044(7)
C3 0.0359(9) 0.0313(8) 0.0419(10) 0.0055(7) 0.0050(7) 0.0072(7)
C4 0.0308(8) 0.0207(7) 0.0298(8) 0.0022(6) 0.0011(6) -0.0046(6)
C5 0.0295(7) 0.0194(6) 0.0211(7) 0.0002(5) 0.0062(6) -0.0031(5)
C6 0.0312(7) 0.0191(6) 0.0208(7) 0.0009(5) 0.0064(6) -0.0037(6)
C7 0.0296(7) 0.0185(6) 0.0199(7) 0.0001(5) 0.0041(5) -0.0042(5)
C8 0.0296(7) 0.0182(6) 0.0257(7) 0.0014(5) 0.0049(6) -0.0053(6)
C9 0.0344(8) 0.0241(7) 0.0292(8) 0.0028(6) 0.0108(6) -0.0018(6)
C10 0.0404(9) 0.0300(8) 0.0412(9) 0.0045(7) 0.0183(7) 0.0005(7)
C11 0.0305(8) 0.0311(8) 0.0524(11) 0.0070(7) 0.0129(7) 0.0012(7)
C12 0.0294(8) 0.0273(8) 0.0412(9) 0.0057(7) 0.0011(7) -0.0032(6)
C13 0.0306(8) 0.0200(7) 0.0307(8) 0.0022(6) 0.0021(6) -0.0055(6)
C14 0.0363(8) 0.0241(7) 0.0246(8) 0.0026(6) -0.0028(6) -0.0041(6)
C15 0.0389(8) 0.0213(7) 0.0198(7) 0.0007(5) 0.0019(6) -0.0054(6)
C16 0.0522(10) 0.0290(8) 0.0169(7) 0.0018(6) 0.0035(6) -0.0016(7)
C17 0.0578(11) 0.0326(8) 0.0204(8) -0.0010(6) 0.0137(7) -0.0004(8)
C18 0.0429(9) 0.0281(7) 0.0243(8) 0.0007(6) 0.0111(6) 0.0022(7)
C19 0.0329(8) 0.0197(6) 0.0194(7) 0.0013(5) 0.0052(5) -0.0036(6)
C20 0.0323(7) 0.0172(6) 0.0194(7) 0.0013(5) 0.0038(5) -0.0059(5)
 
_geom_special_details
;
 All esds (except the esd in the dihedral angle between two l.s. planes)
 are estimated using the full covariance matrix.  The cell esds are taken
 into account individually in the estimation of esds in distances, angles
 and torsion angles; correlations between esds in cell parameters are only
 used when they are defined by crystal symmetry.  An approximate (isotropic)
 treatment of cell esds is used for estimating esds involving l.s. planes.
;
 
loop_
 _geom_bond_atom_site_label_1
 _geom_bond_atom_site_label_2
 _geom_bond_distance
 _geom_bond_site_symmetry_2
 _geom_bond_publ_flag
S C4 1.6684(16) . ?
O C6 1.2269(17) . ?
N1 C4 1.330(2) . ?
N1 C3 1.461(2) . ?
N1 H1 0.88(2) . ?
N2 N3 1.3524(17) . ?
N2 C4 1.380(2) . ?
N2 H2 0.894(19) . ?
N3 C5 1.2933(19) . ?
C1 C2 1.315(3) . ?
C1 H1A 0.9500 . ?
C1 H1B 0.9500 . ?
C2 C3 1.494(2) . ?
C2 H2A 0.9500 . ?
C3 H3A 0.9900 . ?
C3 H3B 0.9900 . ?
C5 C19 1.4612(19) . ?
C5 C6 1.518(2) . ?
C6 C7 1.4724(19) . ?
C7 C20 1.4009(19) . ?
C7 C8 1.403(2) . ?
C8 C9 1.426(2) . ?
C8 C13 1.447(2) . ?
C9 C10 1.364(2) . ?
C9 H9 0.9500 . ?
C10 C11 1.417(2) . ?
C10 H10 0.9500 . ?
C11 C12 1.357(2) . ?
C11 H11 0.9500 . ?
C12 C13 1.425(2) . ?
C12 H12 0.9500 . ?
C13 C14 1.409(2) . ?
C14 C15 1.395(2) . ?
C14 H14 0.9500 . ?
C15 C20 1.415(2) . ?
C15 C16 1.429(2) . ?
C16 C17 1.365(2) . ?
C16 H16 0.9500 . ?
C17 C18 1.425(2) . ?
C17 H17 0.9500 . ?
C18 C19 1.368(2) . ?
C18 H18 0.9500 . ?
C19 C20 1.419(2) . ?
 
loop_
 _geom_angle_atom_site_label_1
 _geom_angle_atom_site_label_2
 _geom_angle_atom_site_label_3
 _geom_angle
 _geom_angle_site_symmetry_1
 _geom_angle_site_symmetry_3
 _geom_angle_publ_flag
C4 N1 C3 124.79(14) . . ?
C4 N1 H1 115.9(12) . . ?
C3 N1 H1 118.8(12) . . ?
N3 N2 C4 119.31(13) . . ?
N3 N2 H2 121.6(12) . . ?
C4 N2 H2 119.1(12) . . ?
C5 N3 N2 117.52(13) . . ?
C2 C1 H1A 120.0 . . ?
C2 C1 H1B 120.0 . . ?
H1A C1 H1B 120.0 . . ?
C1 C2 C3 123.90(17) . . ?
C1 C2 H2A 118.0 . . ?
C3 C2 H2A 118.0 . . ?
N1 C3 C2 111.50(13) . . ?
N1 C3 H3A 109.3 . . ?
C2 C3 H3A 109.3 . . ?
N1 C3 H3B 109.3 . . ?
C2 C3 H3B 109.3 . . ?
H3A C3 H3B 108.0 . . ?
N1 C4 N2 114.93(14) . . ?
N1 C4 S 126.15(12) . . ?
N2 C4 S 118.92(12) . . ?
N3 C5 C19 124.71(13) . . ?
N3 C5 C6 128.17(13) . . ?
C19 C5 C6 107.11(12) . . ?
O C6 C7 129.34(13) . . ?
O C6 C5 124.57(13) . . ?
C7 C6 C5 106.09(11) . . ?
C20 C7 C8 120.51(13) . . ?
C20 C7 C6 107.05(12) . . ?
C8 C7 C6 132.44(13) . . ?
C7 C8 C9 124.01(13) . . ?
C7 C8 C13 116.96(14) . . ?
C9 C8 C13 119.03(14) . . ?
C10 C9 C8 120.25(15) . . ?
C10 C9 H9 119.9 . . ?
C8 C9 H9 119.9 . . ?
C9 C10 C11 120.77(16) . . ?
C9 C10 H10 119.6 . . ?
C11 C10 H10 119.6 . . ?
C12 C11 C10 120.85(16) . . ?
C12 C11 H11 119.6 . . ?
C10 C11 H11 119.6 . . ?
C11 C12 C13 120.96(15) . . ?
C11 C12 H12 119.5 . . ?
C13 C12 H12 119.5 . . ?
C14 C13 C12 121.07(14) . . ?
C14 C13 C8 120.80(14) . . ?
C12 C13 C8 118.13(15) . . ?
C15 C14 C13 122.02(14) . . ?
C15 C14 H14 119.0 . . ?
C13 C14 H14 119.0 . . ?
C14 C15 C20 116.42(14) . . ?
C14 C15 C16 127.90(14) . . ?
C20 C15 C16 115.68(14) . . ?
C17 C16 C15 120.72(14) . . ?
C17 C16 H16 119.6 . . ?
C15 C16 H16 119.6 . . ?
C16 C17 C18 122.43(15) . . ?
C16 C17 H17 118.8 . . ?
C18 C17 H17 118.8 . . ?
C19 C18 C17 118.87(15) . . ?
C19 C18 H18 120.6 . . ?
C17 C18 H18 120.6 . . ?
C18 C19 C20 118.92(14) . . ?
C18 C19 C5 134.66(14) . . ?
C20 C19 C5 106.42(12) . . ?
C7 C20 C15 123.28(14) . . ?
C7 C20 C19 113.32(13) . . ?
C15 C20 C19 123.39(14) . . ?
 
loop_
 _geom_torsion_atom_site_label_1
 _geom_torsion_atom_site_label_2
 _geom_torsion_atom_site_label_3
 _geom_torsion_atom_site_label_4
 _geom_torsion
 _geom_torsion_site_symmetry_1
 _geom_torsion_site_symmetry_2
 _geom_torsion_site_symmetry_3
 _geom_torsion_site_symmetry_4
 _geom_torsion_publ_flag
C4 N2 N3 C5 175.86(13) . . . . ?
C4 N1 C3 C2 90.36(19) . . . . ?
C1 C2 C3 N1 122.29(19) . . . . ?
C3 N1 C4 N2 -175.11(13) . . . . ?
C3 N1 C4 S 5.2(2) . . . . ?
N3 N2 C4 N1 3.25(19) . . . . ?
N3 N2 C4 S -177.06(10) . . . . ?
N2 N3 C5 C19 -179.64(12) . . . . ?
N2 N3 C5 C6 -0.5(2) . . . . ?
N3 C5 C6 O 0.1(2) . . . . ?
C19 C5 C6 O 179.34(13) . . . . ?
N3 C5 C6 C7 -179.52(13) . . . . ?
C19 C5 C6 C7 -0.28(14) . . . . ?
O C6 C7 C20 -179.00(14) . . . . ?
C5 C6 C7 C20 0.59(14) . . . . ?
O C6 C7 C8 1.1(3) . . . . ?
C5 C6 C7 C8 -179.35(14) . . . . ?
C20 C7 C8 C9 -179.61(13) . . . . ?
C6 C7 C8 C9 0.3(2) . . . . ?
C20 C7 C8 C13 0.28(19) . . . . ?
C6 C7 C8 C13 -179.78(13) . . . . ?
C7 C8 C9 C10 179.44(14) . . . . ?
C13 C8 C9 C10 -0.5(2) . . . . ?
C8 C9 C10 C11 0.3(2) . . . . ?
C9 C10 C11 C12 -0.2(2) . . . . ?
C10 C11 C12 C13 0.2(2) . . . . ?
C11 C12 C13 C14 180.00(14) . . . . ?
C11 C12 C13 C8 -0.3(2) . . . . ?
C7 C8 C13 C14 0.2(2) . . . . ?
C9 C8 C13 C14 -179.88(13) . . . . ?
C7 C8 C13 C12 -179.47(13) . . . . ?
C9 C8 C13 C12 0.4(2) . . . . ?
C12 C13 C14 C15 178.94(14) . . . . ?
C8 C13 C14 C15 -0.7(2) . . . . ?
C13 C14 C15 C20 0.7(2) . . . . ?
C13 C14 C15 C16 -178.91(14) . . . . ?
C14 C15 C16 C17 179.66(15) . . . . ?
C20 C15 C16 C17 0.0(2) . . . . ?
C15 C16 C17 C18 -0.1(2) . . . . ?
C16 C17 C18 C19 0.2(2) . . . . ?
C17 C18 C19 C20 -0.2(2) . . . . ?
C17 C18 C19 C5 179.86(15) . . . . ?
N3 C5 C19 C18 -0.9(3) . . . . ?
C6 C5 C19 C18 179.86(16) . . . . ?
N3 C5 C19 C20 179.14(13) . . . . ?
C6 C5 C19 C20 -0.13(14) . . . . ?
C8 C7 C20 C15 -0.3(2) . . . . ?
C6 C7 C20 C15 179.74(12) . . . . ?
C8 C7 C20 C19 179.23(12) . . . . ?
C6 C7 C20 C19 -0.72(16) . . . . ?
C14 C15 C20 C7 -0.2(2) . . . . ?
C16 C15 C20 C7 179.47(13) . . . . ?
C14 C15 C20 C19 -179.68(13) . . . . ?
C16 C15 C20 C19 0.0(2) . . . . ?
C18 C19 C20 C7 -179.45(13) . . . . ?
C5 C19 C20 C7 0.54(16) . . . . ?
C18 C19 C20 C15 0.1(2) . . . . ?
C5 C19 C20 C15 -179.93(12) . . . . ?
 
_diffrn_measured_fraction_theta_max    0.997
_diffrn_reflns_theta_full              27.50
_diffrn_measured_fraction_theta_full   0.997
_refine_diff_density_max    0.275
_refine_diff_density_min   -0.348
_refine_diff_density_rms    0.059
