# Supplementary material for: Structural and Functional Diversity in Rigid Thiosemicarbazones with Extended Aromatic Frameworks: Microwave-Assisted Synthesis and Structural Investigations
Source: ACS Omega. 2023 Apr 25;8(18):16047–79. doi: 10.1021/acsomega.2c08157 (PMC10173449; doi:10.1021/acsomega.2c08157)
Supplement: Supplementary file 1 — ao2c08157_si_001.zip [file ao2c08157_si_001.zip › Updated Cifs_files/6 - s18sip4.cif]

 
data_s18sip4
 
_audit_creation_method            'SHELXL-2018/3'
_shelx_SHELXL_version_number      '2018/3'
_chemical_name_systematic         ?
_chemical_name_common             ?
_chemical_melting_point           ?
_chemical_formula_moiety          'C23 H15 N3 O S, C2 H3 N'
_chemical_formula_sum
 'C25 H18 N4 O S' 
_chemical_formula_weight          422.49

loop_
 _atom_type_symbol
 _atom_type_description
 _atom_type_scat_dispersion_real
 _atom_type_scat_dispersion_imag
 _atom_type_scat_source
 'C'  'C'   0.0181   0.0091
 'International Tables Vol C Tables 4.2.6.8 and 6.1.1.4'
 'H'  'H'   0.0000   0.0000
 'International Tables Vol C Tables 4.2.6.8 and 6.1.1.4'
 'N'  'N'   0.0311   0.0180
 'International Tables Vol C Tables 4.2.6.8 and 6.1.1.4'
 'O'  'O'   0.0492   0.0322
 'International Tables Vol C Tables 4.2.6.8 and 6.1.1.4'
 'S'  'S'   0.3331   0.5567
 'International Tables Vol C Tables 4.2.6.8 and 6.1.1.4'
 
_space_group_crystal_system       orthorhombic
_space_group_IT_number            61
_space_group_name_H-M_alt         'P b c a'
_space_group_name_Hall            '-P 2ac 2ab'
 
_shelx_space_group_comment
;
The symmetry employed for this shelxl refinement is uniquely defined
by the following loop, which should always be used as a source of
symmetry information in preference to the above space-group names.
They are only intended as comments.
;
 
loop_
 _space_group_symop_operation_xyz
 'x, y, z'
 '-x+1/2, -y, z+1/2'
 '-x, y+1/2, -z+1/2'
 'x+1/2, -y+1/2, -z'
 '-x, -y, -z'
 'x-1/2, y, -z-1/2'
 'x, -y-1/2, z-1/2'
 '-x-1/2, y-1/2, z'
 
_cell_length_a                    36.055(4)
_cell_length_b                    6.7229(3)
_cell_length_c                    17.1828(8)
_cell_angle_alpha                 90
_cell_angle_beta                  90
_cell_angle_gamma                 90
_cell_volume                      4165.0(5)
_cell_formula_units_Z             8
_cell_measurement_temperature     150(2)
_cell_measurement_reflns_used   2805
_cell_measurement_theta_min     4.9710
_cell_measurement_theta_max     65.7990
 
_exptl_crystal_description        plate
_exptl_crystal_colour             orange
_exptl_crystal_density_meas       ?
_exptl_crystal_density_method     ?
_exptl_crystal_density_diffrn     1.348          
_exptl_crystal_F_000              1760
_exptl_transmission_factor_min    ?
_exptl_transmission_factor_max    ?
_exptl_crystal_size_max           0.226
_exptl_crystal_size_mid           0.099
_exptl_crystal_size_min           0.037
_exptl_absorpt_coefficient_mu     1.580
_shelx_estimated_absorpt_T_min    0.717
_shelx_estimated_absorpt_T_max    0.944
loop_
_exptl_crystal_face_index_h
_exptl_crystal_face_index_k
_exptl_crystal_face_index_l
_exptl_crystal_face_perp_dist
 -16    3    0 0.0762
  -1   -4    1 0.0954
   0    0   11 0.0531
 -22    0   -4 0.0030
  21    0   -5 0.0331
 -21    0    5 0.0177
  23    0    2 0.0301
   2    4    0 0.1260
loop_
_exptl_oxdiff_crystal_face_indexfrac_h
_exptl_oxdiff_crystal_face_indexfrac_k
_exptl_oxdiff_crystal_face_indexfrac_l
_exptl_oxdiff_crystal_face_x
_exptl_oxdiff_crystal_face_y
_exptl_oxdiff_crystal_face_z
-16.0576  2.9849  0.0156  0.2960 -0.6474  0.6564
-0.9208 -3.9924  1.0149  0.0390  0.0099 -0.9194
 0.0591  0.0044 10.9895  0.9148  0.3635 -0.0537
-22.0244 -0.0143 -3.9600  0.0126 -1.0052 -0.0192
20.9759  0.0102 -5.0297 -0.7454  0.6681  0.0614
-20.9759 -0.0102  5.0297  0.7454 -0.6681 -0.0614
23.0138  0.0141  1.9603 -0.1946  0.9788  0.0307
 1.9263  3.9934 -0.0175  0.0285  0.0628  0.9163
_exptl_absorpt_correction_T_min                     0.723
_exptl_absorpt_correction_T_max                     1.000
_exptl_absorpt_correction_type            gaussian
_exptl_absorpt_process_details
;
CrysAlisPro 1.171.39.46 (Rigaku Oxford Diffraction, 2018)
Numerical absorption correction based on gaussian integration over
			a multifaceted crystal model
Empirical absorption correction using spherical harmonics,
 implemented in SCALE3 ABSPACK scaling algorithm.
;
_oxdiff_exptl_absorpt_empirical_full_min           0.649
_oxdiff_exptl_absorpt_empirical_full_max           1.772
_oxdiff_exptl_absorpt_empirical_details
;
Empirical correction (ABSPACK) includes:
- Absorption correction using spherical harmonics
- Frame scaling
;
_diffrn_ambient_temperature 150.00(10) 
_diffrn_ambient_environment N~2~
_diffrn_source 'micro-focus sealed X-ray tube'
_diffrn_source_type 'SuperNova (Cu) X-ray Source'
_diffrn_radiation_probe x-ray
_diffrn_radiation_type 'Cu K\a'
_diffrn_radiation_wavelength 1.54184
_diffrn_radiation_monochromator mirror
_diffrn_measurement_device 'four-circle diffractometer'
_diffrn_measurement_device_type 'SuperNova, Dual, Cu at home/near, EosS2'
_diffrn_measurement_method '\w scans'
_diffrn_detector 'CCD plate'
_diffrn_detector_type EosS2
_diffrn_detector_area_resol_mean 8.1150
_diffrn_reflns_number             34496
_diffrn_reflns_av_unetI/netI      0.0703
_diffrn_reflns_av_R_equivalents   0.1529
_diffrn_reflns_limit_h_min        -42
_diffrn_reflns_limit_h_max        41
_diffrn_reflns_limit_k_min        -6
_diffrn_reflns_limit_k_max        8
_diffrn_reflns_limit_l_min        -20
_diffrn_reflns_limit_l_max        20
_diffrn_reflns_theta_min          4.906
_diffrn_reflns_theta_max          67.038
_diffrn_reflns_theta_full         67.038
_diffrn_measured_fraction_theta_max   0.986
_diffrn_measured_fraction_theta_full  0.986
_diffrn_reflns_Laue_measured_fraction_max    0.986
_diffrn_reflns_Laue_measured_fraction_full   0.986
_diffrn_reflns_point_group_measured_fraction_max   0.986
_diffrn_reflns_point_group_measured_fraction_full  0.986
_reflns_number_total              3651
_reflns_number_gt                 2482
_reflns_threshold_expression      'I > 2\s(I)'
_reflns_Friedel_coverage          0.000
_reflns_Friedel_fraction_max      .
_reflns_Friedel_fraction_full     .
 
_reflns_special_details
;
 Reflections were merged by SHELXL according to the crystal
 class for the calculation of statistics and refinement.
 
 _reflns_Friedel_fraction is defined as the number of unique
 Friedel pairs measured divided by the number that would be
 possible theoretically, ignoring centric projections and
 systematic absences.
;
 
_computing_data_collection     'CrysAlisPro 1.171.39.46 (Rigaku OD, 2018)'
_computing_cell_refinement     'CrysAlisPro 1.171.39.46 (Rigaku OD, 2018)'
_computing_data_reduction      'CrysAlisPro 1.171.39.46 (Rigaku OD, 2018)'
_computing_structure_solution     
; 
 SHELXT
 Sheldrick, G. M. (2008). Acta Cryst. A64, 112-122.
;
_computing_structure_refinement   
;
 SHELXL-2018/3 (Sheldrick, 2018)
 Sheldrick GM (2008) Acta Crystallogr A64:112--122 and 
 C. B. H\"ubschle, G. M. Sheldrick and B. Dittrich
 ShelXle: a Qt graphical user interface for SHELXL
 J. Appl. Cryst., 44, (2011) 1281-1284.
;
_computing_molecular_graphics  

'ORTEP3 for Windows - Farrugia, L. J. J. Appl. Crystallogr. 1997, 30, 565'

_computing_publication_material    
;
 'WinGX publication routines, Farrugia, 
 L. J., J. Appl. Crystallogr., 1999, 32, 837-838
;

_refine_special_details           
;
crystal was more or less two dimensional 
and was poorly diffracting at angles beyond 1A resolution
;
_refine_ls_structure_factor_coef  Fsqd
_refine_ls_matrix_type            full
_refine_ls_weighting_scheme       calc
_refine_ls_weighting_details
'w=1/[\s^2^(Fo^2^)+(0.2000P)^2^] where P=(Fo^2^+2Fc^2^)/3'
_atom_sites_solution_primary      ?
_atom_sites_solution_secondary    ?
_atom_sites_solution_hydrogens    mixed
_refine_ls_hydrogen_treatment     mixed
_refine_ls_extinction_method      none
_refine_ls_extinction_coef        .
_refine_ls_number_reflns          3651
_refine_ls_number_parameters      288
_refine_ls_number_restraints      2
_refine_ls_R_factor_all           0.1692
_refine_ls_R_factor_gt            0.1395
_refine_ls_wR_factor_ref          0.4432
_refine_ls_wR_factor_gt           0.4253
_refine_ls_goodness_of_fit_ref    1.552
_refine_ls_restrained_S_all       1.552
_refine_ls_shift/su_max           0.001
_refine_ls_shift/su_mean          0.000
 
loop_
 _atom_site_label
 _atom_site_type_symbol
 _atom_site_fract_x
 _atom_site_fract_y
 _atom_site_fract_z
 _atom_site_U_iso_or_equiv
 _atom_site_adp_type
 _atom_site_occupancy
 _atom_site_site_symmetry_order  
 _atom_site_calc_flag
 _atom_site_refinement_flags_posn
 _atom_site_refinement_flags_adp
 _atom_site_refinement_flags_occupancy
 _atom_site_disorder_assembly
 _atom_site_disorder_group
S S 0.38866(7) 0.4599(4) 0.02261(12) 0.0593(8) Uani 1 1 d . . . . .
O O 0.27424(18) 0.4175(8) 0.1325(3) 0.0499(14) Uani 1 1 d . . . . .
N1 N 0.4115(2) 0.4066(10) 0.1710(4) 0.0521(17) Uani 1 1 d D . . . .
H1 H 0.399(3) 0.412(18) 0.212(4) 0.09(4) Uiso 1 1 d D . . . .
N2 N 0.3494(2) 0.4207(9) 0.1470(4) 0.0448(16) Uani 1 1 d D . . . .
H2A H 0.3283(13) 0.424(14) 0.126(6) 0.054 Uiso 1 1 d D U . . .
N3 N 0.3441(2) 0.4020(9) 0.2267(4) 0.0456(16) Uani 1 1 d . . . . .
C1 C 0.4496(3) 0.4016(13) 0.1577(4) 0.056(2) Uani 1 1 d . . . . .
C2 C 0.4678(4) 0.5393(15) 0.1106(6) 0.072(3) Uani 1 1 d . . . . .
H2 H 0.453983 0.639282 0.084297 0.086 Uiso 1 1 calc R U . . .
C3 C 0.5056(4) 0.530(2) 0.1022(7) 0.084(4) Uani 1 1 d . . . . .
H3 H 0.517744 0.625323 0.070110 0.101 Uiso 1 1 calc R U . . .
C4 C 0.5264(4) 0.386(2) 0.1395(7) 0.084(3) Uani 1 1 d . . . . .
H4 H 0.552485 0.379029 0.132938 0.100 Uiso 1 1 calc R U . . .
C5 C 0.5083(3) 0.254(2) 0.1856(7) 0.082(3) Uani 1 1 d . . . . .
H5 H 0.522400 0.157256 0.212853 0.098 Uiso 1 1 calc R U . . .
C6 C 0.4712(3) 0.2541(16) 0.1945(6) 0.067(3) Uani 1 1 d . . . . .
H6 H 0.459540 0.155142 0.225582 0.080 Uiso 1 1 calc R U . . .
C7 C 0.3841(3) 0.4271(11) 0.1208(4) 0.049(2) Uani 1 1 d . . . . .
C8 C 0.3108(3) 0.3957(9) 0.2508(4) 0.0420(19) Uani 1 1 d . . . . .
C9 C 0.2752(3) 0.4073(12) 0.2025(5) 0.051(2) Uani 1 1 d . . . . .
C10 C 0.2439(2) 0.3983(9) 0.2582(4) 0.0412(19) Uani 1 1 d . . . . .
C11 C 0.2061(3) 0.3989(10) 0.2505(4) 0.0460(19) Uani 1 1 d . . . . .
C12 C 0.1877(3) 0.4071(10) 0.1766(4) 0.0452(19) Uani 1 1 d . . . . .
H12 H 0.201843 0.412567 0.130017 0.054 Uiso 1 1 calc R U . . .
C13 C 0.1503(3) 0.4073(11) 0.1733(5) 0.052(2) Uani 1 1 d . . . . .
H13 H 0.138357 0.414574 0.124066 0.063 Uiso 1 1 calc R U . . .
C14 C 0.1285(3) 0.3967(13) 0.2418(6) 0.061(2) Uani 1 1 d . . . . .
H14 H 0.102256 0.392877 0.238396 0.073 Uiso 1 1 calc R U . . .
C15 C 0.1458(3) 0.3919(11) 0.3132(5) 0.052(2) Uani 1 1 d . . . . .
H15 H 0.131036 0.391638 0.359068 0.063 Uiso 1 1 calc R U . . .
C16 C 0.1835(3) 0.3875(9) 0.3197(4) 0.0441(19) Uani 1 1 d . . . . .
C17 C 0.2016(3) 0.3774(10) 0.3945(4) 0.051(2) Uani 1 1 d . . . . .
H17 H 0.186635 0.371445 0.439964 0.061 Uiso 1 1 calc R U . . .
C18 C 0.2387(3) 0.3761(10) 0.4028(4) 0.045(2) Uani 1 1 d . . . . .
C19 C 0.2601(3) 0.3667(10) 0.4728(4) 0.048(2) Uani 1 1 d . . . . .
H19 H 0.247670 0.363118 0.521536 0.058 Uiso 1 1 calc R U . . .
C20 C 0.2975(3) 0.3629(10) 0.4717(4) 0.049(2) Uani 1 1 d . . . . .
H20 H 0.310342 0.352849 0.519793 0.059 Uiso 1 1 calc R U . . .
C21 C 0.3187(3) 0.3732(10) 0.4018(4) 0.048(2) Uani 1 1 d . . . . .
H21 H 0.345088 0.372907 0.402641 0.057 Uiso 1 1 calc R U . . .
C22 C 0.2993(3) 0.3836(8) 0.3328(4) 0.0392(18) Uani 1 1 d . . . . .
C23 C 0.2610(3) 0.3859(9) 0.3333(4) 0.041(2) Uani 1 1 d . . . . .
N4 N 0.4187(3) 0.3925(16) 0.3479(5) 0.080(3) Uani 1 1 d . . . . .
C31 C 0.4256(3) 0.4441(16) 0.4104(6) 0.070(3) Uani 1 1 d . . . . .
C32 C 0.4353(5) 0.5096(17) 0.4878(7) 0.094(4) Uani 1 1 d . . . . .
H32A H 0.461542 0.547202 0.489153 0.141 Uiso 1 1 calc R U . . .
H32B H 0.430877 0.401373 0.524909 0.141 Uiso 1 1 calc R U . . .
H32C H 0.420015 0.624609 0.501974 0.141 Uiso 1 1 calc R U . . .
 
loop_
 _atom_site_aniso_label
 _atom_site_aniso_U_11
 _atom_site_aniso_U_22
 _atom_site_aniso_U_33
 _atom_site_aniso_U_23
 _atom_site_aniso_U_13
 _atom_site_aniso_U_12
S 0.0769(17) 0.0763(15) 0.0249(10) 0.0025(8) 0.0007(9) -0.0029(10)
O 0.077(4) 0.055(3) 0.017(3) 0.001(2) -0.001(2) -0.002(3)
N1 0.065(5) 0.054(4) 0.037(4) -0.001(3) -0.005(4) 0.005(3)
N2 0.064(5) 0.038(3) 0.032(3) 0.001(2) -0.004(3) 0.001(3)
N3 0.074(5) 0.038(3) 0.025(3) -0.009(2) -0.002(3) 0.002(3)
C1 0.087(7) 0.056(5) 0.025(4) 0.003(3) -0.006(4) -0.009(4)
C2 0.099(9) 0.061(5) 0.056(6) 0.019(4) -0.019(5) -0.008(5)
C3 0.081(9) 0.121(10) 0.050(6) 0.008(6) 0.000(6) -0.025(7)
C4 0.071(7) 0.132(11) 0.049(6) -0.012(6) 0.003(5) 0.001(7)
C5 0.079(8) 0.105(9) 0.062(7) -0.013(6) -0.003(6) 0.020(6)
C6 0.080(7) 0.077(6) 0.044(5) 0.005(4) 0.000(5) 0.008(5)
C7 0.078(6) 0.040(4) 0.030(4) 0.003(3) -0.006(4) -0.003(3)
C8 0.085(6) 0.026(3) 0.015(3) 0.003(2) -0.002(3) 0.002(3)
C9 0.080(6) 0.048(4) 0.024(4) -0.006(3) -0.003(4) 0.003(4)
C10 0.087(6) 0.025(3) 0.011(3) 0.003(2) 0.004(3) 0.000(3)
C11 0.083(6) 0.030(3) 0.025(4) 0.004(3) 0.003(4) 0.006(3)
C12 0.076(6) 0.037(3) 0.023(4) 0.005(3) 0.005(3) 0.001(3)
C13 0.083(7) 0.042(4) 0.032(4) 0.005(3) 0.000(4) 0.001(4)
C14 0.061(6) 0.054(5) 0.068(6) -0.010(4) 0.000(5) -0.001(4)
C15 0.080(7) 0.041(4) 0.035(4) -0.001(3) 0.005(4) 0.003(3)
C16 0.083(6) 0.025(3) 0.025(4) -0.003(2) 0.012(3) -0.001(3)
C17 0.099(8) 0.028(3) 0.024(4) 0.001(2) 0.015(4) 0.002(3)
C18 0.082(7) 0.040(4) 0.014(4) 0.003(2) 0.010(3) 0.001(3)
C19 0.098(7) 0.039(4) 0.008(3) 0.002(2) 0.002(3) 0.004(3)
C20 0.096(7) 0.044(4) 0.008(3) 0.002(2) -0.001(4) 0.002(4)
C21 0.086(6) 0.039(4) 0.018(3) 0.002(2) -0.002(3) 0.002(3)
C22 0.086(6) 0.018(3) 0.014(3) 0.0071(19) 0.005(3) 0.000(3)
C23 0.097(7) 0.018(3) 0.009(3) 0.0060(19) 0.004(3) 0.003(3)
N4 0.091(7) 0.111(7) 0.039(5) 0.001(4) -0.002(4) 0.003(5)
C31 0.087(8) 0.073(6) 0.049(6) 0.014(4) 0.006(5) 0.003(5)
C32 0.173(15) 0.059(6) 0.050(7) -0.004(5) -0.006(7) -0.013(7)
 
_geom_special_details
;
 All esds (except the esd in the dihedral angle between two l.s. planes)
 are estimated using the full covariance matrix.  The cell esds are taken
 into account individually in the estimation of esds in distances, angles
 and torsion angles; correlations between esds in cell parameters are only
 used when they are defined by crystal symmetry.  An approximate (isotropic)
 treatment of cell esds is used for estimating esds involving l.s. planes.
;
 
loop_
 _geom_bond_atom_site_label_1
 _geom_bond_atom_site_label_2
 _geom_bond_distance
 _geom_bond_site_symmetry_2
 _geom_bond_publ_flag
S C7 1.710(8) . ?
O C9 1.205(10) . ?
N1 C7 1.320(12) . ?
N1 C1 1.392(13) . ?
N1 H1 0.84(2) . ?
N2 C7 1.330(12) . ?
N2 N3 1.389(9) . ?
N2 H2A 0.84(2) . ?
N3 C8 1.273(11) . ?
C1 C2 1.394(13) . ?
C1 C6 1.410(13) . ?
C2 C3 1.372(17) . ?
C2 H2 0.9500 . ?
C3 C4 1.385(18) . ?
C3 H3 0.9500 . ?
C4 C5 1.356(18) . ?
C4 H4 0.9500 . ?
C5 C6 1.347(15) . ?
C5 H5 0.9500 . ?
C6 H6 0.9500 . ?
C8 C22 1.471(9) . ?
C8 C9 1.529(12) . ?
C9 C10 1.481(12) . ?
C10 C11 1.370(12) . ?
C10 C23 1.433(9) . ?
C11 C12 1.433(11) . ?
C11 C16 1.444(11) . ?
C12 C13 1.350(13) . ?
C12 H12 0.9500 . ?
C13 C14 1.416(13) . ?
C13 H13 0.9500 . ?
C14 C15 1.376(13) . ?
C14 H14 0.9500 . ?
C15 C16 1.365(13) . ?
C15 H15 0.9500 . ?
C16 C17 1.443(12) . ?
C17 C18 1.345(13) . ?
C17 H17 0.9500 . ?
C18 C19 1.432(11) . ?
C18 C23 1.441(10) . ?
C19 C20 1.348(13) . ?
C19 H19 0.9500 . ?
C20 C21 1.426(11) . ?
C20 H20 0.9500 . ?
C21 C22 1.379(11) . ?
C21 H21 0.9500 . ?
C22 C23 1.380(12) . ?
N4 C31 1.156(14) . ?
C31 C32 1.444(15) . ?
C32 H32A 0.9800 . ?
C32 H32B 0.9800 . ?
C32 H32C 0.9800 . ?
 
loop_
 _geom_angle_atom_site_label_1
 _geom_angle_atom_site_label_2
 _geom_angle_atom_site_label_3
 _geom_angle
 _geom_angle_site_symmetry_1
 _geom_angle_site_symmetry_3
 _geom_angle_publ_flag
C7 N1 C1 129.4(8) . . ?
C7 N1 H1 99(9) . . ?
C1 N1 H1 132(9) . . ?
C7 N2 N3 117.7(7) . . ?
C7 N2 H2A 135(7) . . ?
N3 N2 H2A 108(7) . . ?
C8 N3 N2 116.9(7) . . ?
N1 C1 C2 122.9(9) . . ?
N1 C1 C6 119.2(8) . . ?
C2 C1 C6 118.0(10) . . ?
C3 C2 C1 119.9(10) . . ?
C3 C2 H2 120.0 . . ?
C1 C2 H2 120.0 . . ?
C2 C3 C4 121.3(11) . . ?
C2 C3 H3 119.4 . . ?
C4 C3 H3 119.4 . . ?
C5 C4 C3 118.0(12) . . ?
C5 C4 H4 121.0 . . ?
C3 C4 H4 121.0 . . ?
C6 C5 C4 123.0(12) . . ?
C6 C5 H5 118.5 . . ?
C4 C5 H5 118.5 . . ?
C5 C6 C1 119.8(10) . . ?
C5 C6 H6 120.1 . . ?
C1 C6 H6 120.1 . . ?
N1 C7 N2 118.7(8) . . ?
N1 C7 S 125.9(8) . . ?
N2 C7 S 115.4(6) . . ?
N3 C8 C22 125.4(8) . . ?
N3 C8 C9 127.9(7) . . ?
C22 C8 C9 106.6(7) . . ?
O C9 C10 128.7(8) . . ?
O C9 C8 124.6(8) . . ?
C10 C9 C8 106.6(7) . . ?
C11 C10 C23 121.0(7) . . ?
C11 C10 C9 134.1(6) . . ?
C23 C10 C9 104.9(7) . . ?
C10 C11 C12 123.1(7) . . ?
C10 C11 C16 118.8(7) . . ?
C12 C11 C16 118.1(8) . . ?
C13 C12 C11 120.0(7) . . ?
C13 C12 H12 120.0 . . ?
C11 C12 H12 120.0 . . ?
C12 C13 C14 121.2(8) . . ?
C12 C13 H13 119.4 . . ?
C14 C13 H13 119.4 . . ?
C15 C14 C13 119.5(9) . . ?
C15 C14 H14 120.2 . . ?
C13 C14 H14 120.2 . . ?
C16 C15 C14 121.5(8) . . ?
C16 C15 H15 119.2 . . ?
C14 C15 H15 119.2 . . ?
C15 C16 C17 121.7(7) . . ?
C15 C16 C11 119.6(7) . . ?
C17 C16 C11 118.7(8) . . ?
C18 C17 C16 123.0(7) . . ?
C18 C17 H17 118.5 . . ?
C16 C17 H17 118.5 . . ?
C17 C18 C19 128.8(7) . . ?
C17 C18 C23 117.8(7) . . ?
C19 C18 C23 113.4(9) . . ?
C20 C19 C18 121.9(7) . . ?
C20 C19 H19 119.1 . . ?
C18 C19 H19 119.1 . . ?
C19 C20 C21 123.3(7) . . ?
C19 C20 H20 118.4 . . ?
C21 C20 H20 118.4 . . ?
C22 C21 C20 116.9(9) . . ?
C22 C21 H21 121.5 . . ?
C20 C21 H21 121.5 . . ?
C21 C22 C23 120.3(6) . . ?
C21 C22 C8 133.0(9) . . ?
C23 C22 C8 106.7(6) . . ?
C22 C23 C10 115.1(6) . . ?
C22 C23 C18 124.3(7) . . ?
C10 C23 C18 120.6(9) . . ?
N4 C31 C32 178.5(13) . . ?
C31 C32 H32A 109.5 . . ?
C31 C32 H32B 109.5 . . ?
H32A C32 H32B 109.5 . . ?
C31 C32 H32C 109.5 . . ?
H32A C32 H32C 109.5 . . ?
H32B C32 H32C 109.5 . . ?
 
loop_
 _geom_torsion_atom_site_label_1
 _geom_torsion_atom_site_label_2
 _geom_torsion_atom_site_label_3
 _geom_torsion_atom_site_label_4
 _geom_torsion
 _geom_torsion_site_symmetry_1
 _geom_torsion_site_symmetry_2
 _geom_torsion_site_symmetry_3
 _geom_torsion_site_symmetry_4
 _geom_torsion_publ_flag
C7 N2 N3 C8 -179.9(6) . . . . ?
C7 N1 C1 C2 47.2(13) . . . . ?
C7 N1 C1 C6 -134.3(9) . . . . ?
N1 C1 C2 C3 177.6(9) . . . . ?
C6 C1 C2 C3 -1.0(15) . . . . ?
C1 C2 C3 C4 0.3(17) . . . . ?
C2 C3 C4 C5 -0.8(18) . . . . ?
C3 C4 C5 C6 2.2(18) . . . . ?
C4 C5 C6 C1 -2.9(17) . . . . ?
N1 C1 C6 C5 -176.4(9) . . . . ?
C2 C1 C6 C5 2.2(14) . . . . ?
C1 N1 C7 N2 177.7(7) . . . . ?
C1 N1 C7 S -1.7(13) . . . . ?
N3 N2 C7 N1 3.0(10) . . . . ?
N3 N2 C7 S -177.5(5) . . . . ?
N2 N3 C8 C22 -177.7(6) . . . . ?
N2 N3 C8 C9 -0.3(10) . . . . ?
N3 C8 C9 O 2.7(12) . . . . ?
C22 C8 C9 O -179.5(7) . . . . ?
N3 C8 C9 C10 -178.6(6) . . . . ?
C22 C8 C9 C10 -0.9(7) . . . . ?
O C9 C10 C11 -0.1(14) . . . . ?
C8 C9 C10 C11 -178.7(7) . . . . ?
O C9 C10 C23 179.5(7) . . . . ?
C8 C9 C10 C23 0.9(7) . . . . ?
C23 C10 C11 C12 -178.7(6) . . . . ?
C9 C10 C11 C12 0.8(12) . . . . ?
C23 C10 C11 C16 0.3(9) . . . . ?
C9 C10 C11 C16 179.9(7) . . . . ?
C10 C11 C12 C13 -180.0(6) . . . . ?
C16 C11 C12 C13 1.0(10) . . . . ?
C11 C12 C13 C14 -0.8(11) . . . . ?
C12 C13 C14 C15 1.9(12) . . . . ?
C13 C14 C15 C16 -3.2(12) . . . . ?
C14 C15 C16 C17 -178.4(7) . . . . ?
C14 C15 C16 C11 3.4(10) . . . . ?
C10 C11 C16 C15 178.7(6) . . . . ?
C12 C11 C16 C15 -2.2(9) . . . . ?
C10 C11 C16 C17 0.4(9) . . . . ?
C12 C11 C16 C17 179.5(6) . . . . ?
C15 C16 C17 C18 -178.9(6) . . . . ?
C11 C16 C17 C18 -0.7(9) . . . . ?
C16 C17 C18 C19 180.0(7) . . . . ?
C16 C17 C18 C23 0.2(10) . . . . ?
C17 C18 C19 C20 178.7(7) . . . . ?
C23 C18 C19 C20 -1.5(10) . . . . ?
C18 C19 C20 C21 1.8(11) . . . . ?
C19 C20 C21 C22 -1.3(10) . . . . ?
C20 C21 C22 C23 0.7(9) . . . . ?
C20 C21 C22 C8 -180.0(6) . . . . ?
N3 C8 C22 C21 -1.1(11) . . . . ?
C9 C8 C22 C21 -178.9(7) . . . . ?
N3 C8 C22 C23 178.3(6) . . . . ?
C9 C8 C22 C23 0.5(6) . . . . ?
C21 C22 C23 C10 179.6(6) . . . . ?
C8 C22 C23 C10 0.1(7) . . . . ?
C21 C22 C23 C18 -0.6(9) . . . . ?
C8 C22 C23 C18 179.9(6) . . . . ?
C11 C10 C23 C22 179.0(5) . . . . ?
C9 C10 C23 C22 -0.6(7) . . . . ?
C11 C10 C23 C18 -0.8(9) . . . . ?
C9 C10 C23 C18 179.5(6) . . . . ?
C17 C18 C23 C22 -179.3(6) . . . . ?
C19 C18 C23 C22 0.9(9) . . . . ?
C17 C18 C23 C10 0.5(9) . . . . ?
C19 C18 C23 C10 -179.3(6) . . . . ?
 
loop_
 _geom_hbond_atom_site_label_D 
 _geom_hbond_atom_site_label_H 
 _geom_hbond_atom_site_label_A 
 _geom_hbond_distance_DH 
 _geom_hbond_distance_HA 
 _geom_hbond_distance_DA 
 _geom_hbond_angle_DHA 
 _geom_hbond_site_symmetry_A 
 _geom_hbond_publ_flag
N1 H1 N3  0.84(2) 2.00(10) 2.612(11) 129(12) . yes
N1 H1 N4  0.84(2) 2.44(10) 3.052(11) 131(11) . yes
N2 H2A O  0.84(2) 1.95(5) 2.721(10) 151(10) . yes
 
_refine_diff_density_max    0.758
_refine_diff_density_min   -0.529
_refine_diff_density_rms    0.124

_shelx_res_file
;

TITL shelxt_a.res in Pbca
    s18sip4.res
    created by SHELXL-2018/3 at 15:57:02 on 13-Sep-2018
CELL  1.54184  36.055   6.7229  17.1828   90.000   90.000   90.000
ZERR   8   0.004   0.0003   0.0008    0.000    0.000    0.000
LATT   1
SYMM  1/2 - X, - Y, 1/2 + Z
SYMM  - X, 1/2 + Y, 1/2 - Z
SYMM  1/2 + X, 1/2 - Y, - Z
SFAC  C    H    N    O  S
UNIT 200 144 32 8 8
ACTA
FMAP   2
PLAN   10
BOND   $H
CONF
HTAB N1 N3
HTAB N1 N4
HTAB N2 O
LIST   4
DFIX N1 H1 N2 H2A 0.84 0.02
TEMP -123
SIZE 0.037 0.099 0.226
L.S.  10
WGHT    0.200000
FVAR       1.67364
S     5    0.388657    0.459936    0.022612    11.00000    0.07685    0.07632 =
         0.02487    0.00252    0.00069   -0.00288
O     4    0.274244    0.417527    0.132511    11.00000    0.07731    0.05503 =
         0.01743    0.00066   -0.00106   -0.00197
N1    3    0.411517    0.406578    0.171002    11.00000    0.06528    0.05401 =
         0.03709   -0.00092   -0.00481    0.00536
H1    2    0.399106    0.411635    0.212232    11.00000    0.08975
N2    3    0.349392    0.420697    0.146979    11.00000    0.06417    0.03843 =
         0.03168    0.00053   -0.00358    0.00111
H2A   2    0.328309    0.423512    0.125772    11.00000   -1.20000
N3    3    0.344130    0.402008    0.226720    11.00000    0.07404    0.03758 =
         0.02533   -0.00912   -0.00204    0.00220
C1    1    0.449596    0.401559    0.157719    11.00000    0.08675    0.05557 =
         0.02469    0.00274   -0.00623   -0.00925
C2    1    0.467766    0.539317    0.110576    11.00000    0.09857    0.06120 =
         0.05595    0.01939   -0.01891   -0.00825
AFIX  43
H2    2    0.453983    0.639282    0.084297    11.00000   -1.20000
AFIX   0
C3    1    0.505583    0.530420    0.102153    11.00000    0.08114    0.12076 =
         0.05042    0.00826   -0.00043   -0.02458
AFIX  43
H3    2    0.517744    0.625323    0.070110    11.00000   -1.20000
AFIX   0
C4    1    0.526351    0.385762    0.139467    11.00000    0.07093    0.13157 =
         0.04871   -0.01191    0.00299    0.00136
AFIX  43
H4    2    0.552485    0.379029    0.132938    11.00000   -1.20000
AFIX   0
C5    1    0.508258    0.254026    0.185601    11.00000    0.07850    0.10476 =
         0.06181   -0.01305   -0.00310    0.01952
AFIX  43
H5    2    0.522400    0.157256    0.212853    11.00000   -1.20000
AFIX   0
C6    1    0.471152    0.254125    0.194547    11.00000    0.07991    0.07663 =
         0.04410    0.00502   -0.00046    0.00769
AFIX  43
H6    2    0.459540    0.155142    0.225582    11.00000   -1.20000
AFIX   0
C7    1    0.384084    0.427068    0.120803    11.00000    0.07783    0.03953 =
         0.02993    0.00302   -0.00647   -0.00269
C8    1    0.310751    0.395727    0.250789    11.00000    0.08470    0.02649 =
         0.01483    0.00253   -0.00189    0.00226
C9    1    0.275197    0.407314    0.202509    11.00000    0.07962    0.04817 =
         0.02397   -0.00620   -0.00285    0.00269
C10   1    0.243894    0.398347    0.258194    11.00000    0.08682    0.02520 =
         0.01144    0.00282    0.00381   -0.00047
C11   1    0.206078    0.398858    0.250500    11.00000    0.08272    0.03017 =
         0.02508    0.00430    0.00341    0.00647
C12   1    0.187703    0.407149    0.176621    11.00000    0.07582    0.03709 =
         0.02276    0.00529    0.00546    0.00056
AFIX  43
H12   2    0.201843    0.412567    0.130017    11.00000   -1.20000
AFIX   0
C13   1    0.150302    0.407258    0.173263    11.00000    0.08279    0.04195 =
         0.03219    0.00484   -0.00029    0.00131
AFIX  43
H13   2    0.138357    0.414574    0.124066    11.00000   -1.20000
AFIX   0
C14   1    0.128547    0.396662    0.241757    11.00000    0.06083    0.05431 =
         0.06784   -0.01001   -0.00007   -0.00091
AFIX  43
H14   2    0.102256    0.392877    0.238396    11.00000   -1.20000
AFIX   0
C15   1    0.145754    0.391889    0.313208    11.00000    0.08022    0.04104 =
         0.03535   -0.00133    0.00519    0.00327
AFIX  43
H15   2    0.131036    0.391638    0.359068    11.00000   -1.20000
AFIX   0
C16   1    0.183469    0.387507    0.319736    11.00000    0.08259    0.02482 =
         0.02489   -0.00258    0.01171   -0.00139
C17   1    0.201593    0.377425    0.394509    11.00000    0.09924    0.02849 =
         0.02390    0.00072    0.01464    0.00193
AFIX  43
H17   2    0.186635    0.371445    0.439964    11.00000   -1.20000
AFIX   0
C18   1    0.238691    0.376103    0.402820    11.00000    0.08225    0.03976 =
         0.01378    0.00276    0.01027    0.00112
C19   1    0.260136    0.366737    0.472849    11.00000    0.09785    0.03862 =
         0.00826    0.00152    0.00170    0.00420
AFIX  43
H19   2    0.247670    0.363118    0.521536    11.00000   -1.20000
AFIX   0
C20   1    0.297508    0.362906    0.471668    11.00000    0.09588    0.04367 =
         0.00759    0.00244   -0.00095    0.00209
AFIX  43
H20   2    0.310342    0.352849    0.519793    11.00000   -1.20000
AFIX   0
C21   1    0.318743    0.373203    0.401753    11.00000    0.08556    0.03947 =
         0.01806    0.00150   -0.00157    0.00239
AFIX  43
H21   2    0.345088    0.372907    0.402641    11.00000   -1.20000
AFIX   0
C22   1    0.299259    0.383610    0.332791    11.00000    0.08573    0.01762 =
         0.01413    0.00706    0.00479    0.00028
C23   1    0.261001    0.385869    0.333344    11.00000    0.09701    0.01823 =
         0.00914    0.00602    0.00359    0.00308
N4    3    0.418651    0.392459    0.347916    11.00000    0.09054    0.11112 =
         0.03881    0.00081   -0.00183    0.00260
C31   1    0.425616    0.444080    0.410413    11.00000    0.08748    0.07301 =
         0.04887    0.01394    0.00604    0.00301
C32   1    0.435289    0.509578    0.487832    11.00000    0.17271    0.05908 =
         0.04977   -0.00373   -0.00589   -0.01287
AFIX 137
H32A  2    0.461542    0.547202    0.489153    11.00000   -1.50000
H32B  2    0.430877    0.401373    0.524909    11.00000   -1.50000
H32C  2    0.420015    0.624609    0.501974    11.00000   -1.50000
AFIX   0
HKLF    4


REM  shelxt_a.res in Pbca
REM wR2 = 0.4432, GooF = S = 1.552, Restrained GooF = 1.552 for all data
REM R1 = 0.1395 for 2482 Fo > 4sig(Fo) and 0.1692 for all 3651 data
REM 288 parameters refined using 2 restraints

END

WGHT      0.2000      0.0000

REM Highest difference peak  0.758,  deepest hole -0.529,  1-sigma level  0.124
Q1    1   0.3581  0.4628  0.0234  11.00000  0.05    0.76
Q2    1   0.4210  0.4553  0.0210  11.00000  0.05    0.75
Q3    1   0.2800  0.3946  0.2504  11.00000  0.05    0.57
Q4    1   0.2491  0.3627  0.3912  11.00000  0.05    0.51
Q5    1   0.2235  0.3507  0.4798  11.00000  0.05    0.47
Q6    1   0.2500  0.3680  0.2938  11.00000  0.05    0.46
Q7    1   0.2245  0.3802  0.3242  11.00000  0.05    0.43
Q8    1   0.3032  0.4292  0.1256  11.00000  0.05    0.42
Q9    1   0.3391  0.3736  0.3336  11.00000  0.05    0.42
Q10   1   0.1696  0.3565  0.3983  11.00000  0.05    0.40
;
_shelx_res_checksum   54558

_shelx_hkl_file
;
  -4   0   0 14032.7 719.764   4
  -5   0   0 82.7104 94.9326   4
  -6   0   0 552.213 201.192   4
  -7   0   0 73.9550 108.445   4
  -8   0   0 2739.42 475.801   4
  -9   0   0-12.4964 234.656   4
 -10   0   0 6212.17 828.280   4
 -11   0   0 266.996 323.240   4
  11   0   0 837.564 410.144   3
 -12   0   0-139.557 264.047   4
  12   0   0 193.169 241.767   3
  13   0   0 551.429 357.625   3
 -13   0   0 441.246 321.692   4
  14   0   0 5082.85 877.803   3
 -14   0   0 5111.18 887.479   4
  15   0   0 753.452 469.702   3
 -15   0   0 612.441 410.251   4
  16   0   0 2887.76 734.524   3
 -16   0   0 2387.96 664.645   4
 -17   0   0-122.388 447.746   4
  17   0   0-251.292 316.347   3
 -17   0   0 134.880 290.088   1
 -18   0   0 20093.1 2062.26   4
  18   0   0 22310.6 2133.75   3
 -18   0   0 18612.4 1865.50   1
 -19   0   0 239.289 246.355   1
  19   0   0 801.502 562.388   3
 -19   0   0 356.610 398.707   4
  20   0   0 7850.03 1400.00   3
 -20   0   0 7714.31 1407.09   4
 -20   0   0 6849.56 1195.53   1
 -21   0   0-350.975 276.798   4
 -21   0   0 41.8374 184.713   1
 -22   0   0 5437.16 1232.10   4
 -22   0   0 4950.72 1097.72   1
 -23   0   0-136.705 168.731   1
 -23   0   0-261.024 431.913   4
 -24   0   0 5907.51 1360.07   4
 -24   0   0 4310.24 1114.63   1
 -25   0   0-148.016 314.431   4
 -25   0   0 4.83875 342.087   1
 -26   0   0 27491.3 3202.25   4
 -26   0   0 24166.9 2778.98   1
 -27   0   0-132.833 290.008   1
 -28   0   0 53.8131 125.250  25
  28   0   0-3.12011 169.023  20
 -29   0   0 107.027 146.801  25
  29   0   0 87.8055 214.185  20
 -30   0   0 3320.90 607.531  25
  30   0   0 2796.59 544.041  20
 -31   0   0-224.185 157.349  25
  31   0   0-7.58003 191.808  20
 -32   0   0 203.662 228.150  25
  32   0   0 354.600 364.021  20
 -33   0   0-128.990 173.040  25
  33   0   0-62.8862 180.607  20
  34   0   0 1718.40 432.584  20
 -34   0   0 2575.55 538.694  25
 -35   0   0-78.3743 156.985  25
  35   0   0 132.316 128.646  20
 -36   0   0 343.759 263.047  25
  36   0   0 403.661 213.223  20
  37   0   0 214.140 182.491  20
 -37   0   0 178.580 127.790  25
 -38   0   0 344.918 241.279  25
 -39   0   0 30.0060 148.773  25
 -40   0   0 68.9356 146.362  25
 -41   0   0 120.892 104.552  25
 -42   0   0 709.006 243.887  25
   0   0   1 29.5274 23.1041   2
   1   0  -1 15.2449 35.7455   9
   1   0   1 10.3467 31.4453   2
  -2   0  -1-9.20177 60.8507   8
  -3   0   1-60.6991 61.9447   4
  -3   0  -1-14.3546 72.7512   8
  -4   0  -1-24.7876 66.0670   8
  -4   0   1 3.54214 108.440   4
  -4   0  -1 114.576 85.1269   9
  -5   0   1 73.0510 135.515   1
  -5   0  -1 151.408 118.334   9
  -5   0   1 28.5601 119.789   4
  -6   0   1 9.38538 161.925   4
  -6   0   1-128.240 76.4481   1
  -6   0  -1 95.6882 194.729   4
  -6   0  -1 95.9043 200.600   9
  -7   0  -1-82.2432 220.671   9
  -7   0  -1 20.8237 152.658   4
  -7   0   1-34.2033 105.986   4
  -7   0   1 19.3430 102.859   1
   8   0   1-222.207 194.763   3
  -8   0   1 184.125 248.687   4
  -8   0  -1 87.0070 198.880   4
  -8   0   1 66.8568 109.230   1
  -8   0  -1 40.5361 134.693   9
  -9   0   1-129.324 186.096   4
  -9   0   1 233.177 229.583   1
  -9   0  -1-93.6283 141.122   4
 -10   0  -1-206.754 137.968   4
 -10   0   1 172.291 213.342   4
 -10   0   1 12.3041 137.029   1
 -11   0   1 164.217 230.689   4
 -11   0  -1 150.070 134.717   4
 -11   0   1-14.2717 130.214   1
  11   0   1-50.3389 157.671   3
 -12   0   1 236.277 162.448   4
 -12   0   1-186.943 265.731   1
  12   0   1 86.9149 154.280   3
  12   0  -1 18.9079 200.739   3
 -12   0  -1 35.3290 186.936   4
  13   0   1 45.9436 150.061   3
 -13   0   1-247.930 267.916   1
 -13   0   1 375.496 187.808   4
  13   0  -1 245.502 340.212   3
 -13   0  -1 326.258 160.075   4
 -14   0   1-120.804 188.720   1
 -14   0  -1-117.242 308.864   4
  14   0   1 42.7329 134.737   3
 -14   0   1 152.161 183.263   4
 -15   0   1 66.5218 134.428   1
 -15   0  -1-161.949 234.834   4
 -15   0   1 228.981 184.664   4
  15   0   1-19.4447 209.921   3
 -16   0  -1 25.8513 274.916   4
 -16   0   1 234.239 210.561   1
  16   0   1 23.2460 176.405   3
 -16   0   1-553.027 367.983   4
 -17   0  -1 358.082 452.826   4
 -17   0   1-250.066 190.319   4
  17   0   1 0.80885 196.279   3
 -17   0   1-15.2574 136.210   1
 -18   0  -1 141.939 220.591   4
  18   0   1 149.423 195.135   3
 -18   0   1 49.1553 214.874   4
 -18   0   1-260.301 319.436   1
  19   0   1-75.7313 183.093   3
 -19   0   1-197.955 172.544   1
 -19   0  -1 286.591 377.526   4
 -19   0   1-194.553 409.144   4
 -20   0   1-46.9705 264.748   1
 -20   0   1 170.957 347.809   4
  20   0   1-132.160 219.781   3
 -20   0  -1-72.1236 371.730   4
 -21   0   1 120.752 309.815   1
  21   0   1-17.1486 284.722   3
 -21   0  -1-292.699 401.898   4
 -21   0  -1-247.658 373.459   1
 -21   0   1-171.679 178.598   4
 -22   0  -1-153.958 198.095   4
  22   0   1 235.190 439.684   3
 -22   0   1 39.1708 251.081   1
 -22   0  -1 436.204 434.881   1
 -22   0   1-59.2864 284.593   4
 -23   0  -1-198.238 314.815   1
 -23   0  -1-150.717 272.886   4
 -23   0   1 133.814 289.775   1
  23   0   1 246.845 394.009   3
 -23   0   1-157.454 295.616   4
 -24   0  -1 396.769 501.853   4
 -24   0   1-153.165 180.389   1
 -24   0  -1-173.065 205.002   1
 -24   0   1 175.061 215.146   4
 -25   0  -1-242.291 358.848   1
 -25   0   1-203.309 290.982   4
 -25   0   1 343.917 380.766   1
 -25   0  -1 274.527 406.815   4
 -26   0   1 101.154 277.554   4
 -26   0   1-277.838 351.091   1
 -26   0  -1-70.1285 292.712   4
 -26   0  -1-200.929 358.314   1
 -27   0  -1 344.363 337.277   1
 -27   0   1-60.7977 327.389   1
 -27   0  -1 574.101 450.672   4
  28   0  -1 5.36730 140.698  20
  28   0   1 93.5555 108.858  20
 -28   0   1-194.306 211.016  25
 -28   0   1 24.7046 254.354   1
 -28   0  -1 35.6789 186.804  25
  29   0   1 82.3793 197.556  20
 -29   0  -1-64.8494 229.653  25
 -29   0   1-217.831 277.297  25
  29   0  -1 212.768 236.720  20
  30   0  -1-222.437 146.322  20
 -30   0   1-484.679 260.833  25
  30   0   1 38.5358 127.943  20
 -30   0  -1-245.896 272.289  25
  31   0  -1-72.2202 183.062  20
 -31   0  -1-80.2820 120.241  25
 -31   0   1 211.898 220.490  25
  31   0   1-26.6029 128.936  20
  32   0  -1-159.791 253.650  20
 -32   0   1 41.6174 146.417  25
 -32   0  -1-124.557 207.986  25
  32   0   1 79.5414 159.634  20
  33   0   1 379.294 151.739  20
  33   0  -1 30.2722 222.536  20
 -33   0   1 180.539 191.954  25
 -33   0  -1 92.3477 238.194  25
 -34   0  -1 3.53452 182.964  25
  34   0   1-132.954 186.302  20
 -34   0   1-4.03124 143.932  25
  34   0  -1-140.049 124.139  20
 -35   0  -1 68.9257 136.408  25
 -35   0   1 7.56135 142.138  25
  35   0   1-10.4018 138.295  20
  35   0  -1 165.324 154.099  20
 -36   0   1-92.9369 178.755  25
 -36   0  -1-181.412 215.273  25
  36   0   1 73.9749 212.457  20
 -37   0  -1 66.0895 115.042  25
  37   0   1-38.3540 135.297  20
 -37   0   1 143.071 164.109  25
 -38   0   1 84.5558 160.957  25
  38   0   1 102.036 158.287  20
 -38   0  -1 150.922 159.652  25
 -39   0  -1-57.8601 147.461  25
 -39   0   1 98.2863 209.587  25
 -40   0   1 6.36975 129.386  25
 -40   0  -1-43.5324 137.909  25
 -41   0  -1-89.9976 108.503  25
 -41   0   1-205.513 116.981  25
 -42   0   1-119.572 86.6354  25
 -42   0  -1 42.9498 86.2565  25
   0   0  -2 144956. 2236.82   9
   0   0   2 145043. 2209.39   2
  -1   0  -2 2467.21 323.342   8
  -1   0   2 2369.00 311.912   2
   1   0  -2 2471.29 280.758   9
   1   0   2 2056.93 262.086   2
   2   0  -2 43212.6 1195.63   9
  -2   0  -2 42828.1 1371.61   8
   2   0   2 39526.8 1156.98   2
   3   0  -2 57618.6 1419.89   9
  -3   0  -2 57783.5 1701.30   8
  -3   0   2 55658.3 962.747   6
  -4   0   2 4579.28 333.056   6
  -4   0  -2 5028.47 530.871   8
  -4   0   2 5451.20 555.996   4
  -5   0  -2 23210.2 1229.73   8
  -5   0   2 23298.3 1188.94   4
   6   0   2 85111.7 2436.61   3
  -6   0  -2 78920.7 2453.45   8
  -6   0  -2 78506.5 2540.63   9
  -6   0   2 82614.9 2387.92   4
  -7   0  -2 6077.82 745.294   8
  -7   0  -2 5871.30 762.300   9
  -7   0   2 6605.96 772.909   1
  -7   0   2 6008.29 691.186   4
   7   0   2 6229.31 699.423   3
  -8   0  -2 1118.47 419.125   9
  -8   0   2 1384.44 439.845   1
   8   0   2 1056.39 338.446   3
  -8   0   2 1309.97 426.392   4
  -9   0  -2 34591.6 1903.03   4
  -9   0   2 32173.0 1827.67   1
  -9   0   2 31585.7 1761.67   4
  -9   0  -2 30647.3 1902.43   9
 -10   0   2 13167.6 1220.34   1
  10   0   2 12911.2 1187.14   3
 -10   0  -2 13406.8 1271.65   4
 -10   0  -2 11993.4 1258.33   9
 -10   0   2 12028.5 1155.37   4
 -11   0   2 4120.44 779.794   4
 -11   0   2 3884.24 768.775   1
 -11   0  -2 4163.06 843.348   4
  11   0   2 3450.21 757.740   3
 -11   0  -2 3261.51 778.435   9
  12   0   2 1887.75 552.456   3
 -12   0  -2 2193.57 602.076   4
 -12   0   2 2142.25 490.050   4
 -12   0   2 2364.29 584.007   1
 -13   0   2 10560.9 1287.45   1
 -13   0  -2 12704.9 1414.58   4
 -13   0   2 12106.1 1260.32   4
  13   0   2 11071.0 1319.34   3
 -14   0   2 10930.5 1351.68   1
 -14   0   2 12386.0 1324.17   4
  14   0   2 12331.9 1403.36   3
 -14   0  -2 13229.8 1476.34   4
 -15   0  -2 2873.53 927.933   4
 -15   0   2 1874.69 722.062   1
  15   0   2 2777.18 826.939   3
 -15   0   2 2575.18 831.656   4
  16   0   2 13925.3 1685.93   3
 -16   0  -2 14163.8 1738.59   4
 -16   0   2 12644.2 1602.50   4
 -16   0   2 12714.3 1581.55   1
 -17   0  -2 105021. 4640.51   4
 -17   0   2 100226. 4342.03   4
 -17   0   2 97726.5 4286.90   1
  17   0   2 105697. 4542.95   3
 -18   0   2 27707.1 2348.68   1
 -18   0  -2 29979.1 2624.21   4
 -18   0   2 31580.1 2548.37   4
  18   0   2 31353.1 2569.92   3
 -19   0   2 609.487 410.655   1
 -19   0  -2 670.233 504.150   4
  19   0   2 358.995 346.627   3
 -19   0   2 77.5127 179.839   4
 -20   0   2 1272.74 504.568   1
 -20   0   2 1700.30 629.081   4
  20   0   2 613.199 400.775   3
 -20   0  -2 737.359 391.906   4
 -21   0   2 1898.56 702.026   4
 -21   0  -2 2043.81 811.358   4
 -21   0   2 1599.17 629.969   1
  21   0   2 2196.96 890.715   3
  22   0   2 10263.1 1791.61   3
 -22   0   2 11015.6 1736.21   4
 -22   0   2 10153.1 1674.37   1
 -22   0  -2 11379.1 1849.40   4
  23   0   2 326.140 357.085   3
 -23   0  -2 1125.27 611.640   4
 -23   0   2 457.284 340.862   4
 -23   0   2 702.483 363.078   1
 -24   0  -2 272.180 546.147   4
 -24   0   2-250.360 290.988   4
 -24   0   2 420.456 362.618   1
 -24   0  -2 57.1952 157.311   1
  24   0   2 60.0616 329.372   3
 -25   0  -2 5289.90 1262.43   1
 -25   0   2 5485.50 1298.05   4
  25   0   2 4842.27 1428.53   3
 -25   0  -2 6023.40 1396.41   4
 -25   0   2 5107.67 1269.87   1
 -26   0  -2 342.520 469.587   1
 -26   0  -2 649.826 507.865   4
  26   0   2 66.1177 468.458   3
 -26   0   2 750.811 601.068   1
 -27   0   2 885.385 489.274   1
 -27   0  -2 241.405 296.759   1
 -27   0  -2 938.888 592.892   4
 -28   0   2 3128.36 582.224  25
  28   0  -2 2957.99 548.170  20
 -28   0  -2 2342.00 496.431  25
  28   0   2 3021.54 523.896  20
 -28   0   2 3427.00 1139.34   1
  29   0  -2-167.673 129.152  20
 -29   0  -2 49.6291 142.958  25
  29   0   2 223.905 164.288  20
 -29   0   2 237.036 216.649  25
  30   0   2 0.13474 124.954  20
 -30   0  -2 93.8319 196.345  25
 -30   0   2 119.165 200.437  25
  30   0  -2 223.319 160.354  20
  31   0   2 3519.93 601.712  20
 -31   0  -2 3999.24 683.141  25
  31   0  -2 3175.35 583.561  20
 -31   0   2 3902.89 668.003  25
 -32   0  -2 4778.27 767.402  25
 -32   0   2 5468.95 810.278  25
  32   0   2 4905.17 703.692  20
  32   0  -2 4780.08 689.360  20
  33   0  -2 70.2564 123.471  20
 -33   0  -2 192.030 123.063  25
  33   0   2 82.1790 161.801  20
 -33   0   2-23.3420 125.913  25
  34   0  -2-328.635 181.275  20
  34   0   2 208.440 163.078  20
 -34   0   2 298.174 232.955  25
 -34   0  -2 207.231 173.626  25
 -35   0   2 78.5157 145.427  25
  35   0   2 582.636 278.480  20
 -35   0  -2 395.003 279.018  25
 -36   0  -2 1040.74 362.102  25
  36   0   2 705.747 259.580  20
 -36   0   2 735.410 347.483  25
 -37   0  -2 546.674 321.434  25
 -37   0   2 1145.41 388.640  25
  37   0   2 654.073 291.480  20
  38   0   2-92.8833 153.598  20
 -38   0  -2-52.7799 184.184  25
 -38   0   2-57.4820 133.683  25
 -39   0  -2 398.818 213.261  25
 -39   0   2 655.201 289.936  25
  39   0   2 93.0148 107.616  20
 -40   0  -2 970.911 299.552  25
 -40   0   2 1018.71 294.577  25
 -41   0   2-163.897 93.9754  25
 -41   0  -2-140.332 142.666  25
 -42   0  -2-106.546 94.5558  25
 -42   0   2-102.898 138.904  25
   0   0  -3 105.306 187.213   9
   0   0   3 55.8649 155.443   2
  -1   0  -3-17.3853 186.685   9
  -1   0   3 0.54459 136.569   2
   1   0   3 50.7354 123.795   2
   1   0  -3 43.2135 148.120   9
  -1   0  -3-36.8911 119.878   8
   2   0   3-11.1940 85.0811   2
  -2   0  -3 116.006 259.746   9
   2   0  -3 162.931 171.315   9
  -2   0   3-73.4905 104.438   2
  -2   0  -3-37.1654 126.469   8
   3   0  -3 64.8874 145.411   9
   3   0   3-12.7954 69.2170   2
  -3   0   3 45.1260 112.137   2
  -3   0  -3 133.664 132.870   8
   4   0   3-8.81783 113.756   3
   4   0  -3 15.3882 119.302   9
  -4   0  -3-70.4220 106.005   8
  -4   0   3 33.3842 46.2899   6
   5   0  -3-18.3658 95.5639   9
  -5   0   3 46.8291 99.0715   6
   5   0   3 21.7027 148.992   3
  -5   0  -3 93.5886 114.214   8
   6   0  -3 17.9459 88.4745   9
   6   0   3 15.2752 127.498   3
  -6   0   3-240.179 248.237   4
  -6   0  -3 240.322 207.535   8
  -6   0   3-101.756 95.8003   6
  -7   0   3 100.933 179.057   4
   7   0   3-125.837 118.161   3
  -7   0   3 49.1999 70.2337   6
  -7   0  -3-1.81268 126.341   8
   8   0   3 37.7006 172.618   3
  -8   0  -3-26.6401 303.242   9
  -8   0   3-16.3101 222.625   4
  -8   0  -3 166.309 104.216   8
  -8   0   3-36.6550 205.622   1
  -9   0   3 168.108 278.865   1
  -9   0  -3 43.9319 146.897   8
   9   0   3 128.587 182.014   3
  -9   0   3-38.3173 185.165   4
  -9   0  -3-133.913 184.187   9
 -10   0   3 143.324 189.897   1
 -10   0  -3-270.897 295.344   9
 -10   0   3-305.521 308.458   4
  10   0   3 89.9778 175.205   3
 -11   0   3-200.154 290.121   4
 -11   0  -3 103.354 86.2338   7
  11   0   3-118.125 166.098   3
 -11   0  -3 28.4431 196.711   9
 -11   0   3 34.0281 113.120   1
 -12   0   3 128.799 209.747   1
 -12   0  -3-126.284 314.295   4
  12   0   3 38.0309 283.407   3
 -12   0   3-327.593 314.940   4
 -12   0  -3-147.494 192.053   9
 -13   0  -3-183.091 194.537   4
 -13   0   3 163.409 159.963   4
 -13   0   3-286.583 275.682   1
 -13   0  -3-144.384 161.902   9
  13   0   3 155.589 155.144   3
  14   0   3-245.556 200.485   3
 -14   0   3-219.139 154.028   4
 -14   0  -3 4.55297 261.416   4
 -14   0   3-36.9146 237.216   1
 -15   0   3 86.1856 282.807   4
  15   0   3 303.930 341.875   3
 -15   0   3-200.866 201.517   1
 -15   0  -3-182.720 353.942   4
  16   0   3-93.6059 277.728   3
 -16   0  -3 16.9282 188.218   4
 -16   0   3 266.451 369.321   1
 -16   0   3 149.071 212.098   4
 -17   0  -3 89.3889 216.602   4
 -17   0   3 47.1697 214.447   1
 -17   0   3-215.352 318.939   4
  17   0   3 182.479 210.414   3
 -18   0   3-61.2848 243.199   1
  18   0   3-23.8173 219.167   3
 -18   0   3 112.468 322.311   4
 -18   0  -3 230.441 364.134   4
 -19   0   3 233.035 407.338   1
 -19   0   3-276.788 264.099   4
  19   0   3 259.426 413.521   3
 -19   0  -3-98.0292 282.406   4
  20   0   3 74.2114 184.449   3
 -20   0  -3 320.300 444.992   4
 -20   0   3 0.86763 244.649   1
 -20   0   3 333.623 232.882   4
 -21   0   3-117.234 295.168   1
  21   0   3-234.828 306.293   3
 -21   0  -3 89.9585 434.669   4
 -21   0   3-132.086 266.517   4
  22   0   3 41.6830 372.755   3
 -22   0  -3 53.4241 245.073   4
 -22   0   3-122.048 422.169   4
 -22   0   3-143.641 311.399   1
  23   0   3-121.710 274.565   3
 -23   0   3-238.936 333.398   1
 -23   0   3-76.5442 217.770   4
 -23   0  -3-111.792 264.655   4
 -24   0  -3 238.741 502.318   4
 -24   0   3-47.4279 234.410   1
 -24   0   3-158.782 557.732   4
  24   0   3 140.950 246.239   3
 -25   0   3 167.210 194.142   1
  25   0   3-339.219 532.585   3
 -25   0  -3-158.950 397.285   4
 -26   0  -3-408.613 449.393   1
 -26   0   3-82.6889 466.645   1
  26   0   3-166.404 300.393   3
 -26   0  -3-62.3259 301.469   4
 -27   0   3-303.770 477.971   1
  27   0   3-120.755 293.039   3
  27   0  -3 203.401 140.468  20
 -27   0  -3 47.4151 133.589  25
 -27   0  -3-474.627 652.842   4
 -27   0   3-350.661 295.888  25
 -28   0  -3-492.404 472.921   4
  28   0   3-216.420 240.893  20
 -28   0  -3 7.09002 164.205  25
 -28   0   3-329.968 214.666   1
 -28   0   3 30.9010 248.546  25
  28   0  -3-174.256 200.420  20
 -29   0   3 128.924 138.263  25
  29   0   3 31.5341 107.516  20
  29   0  -3 63.6393 121.395  20
 -29   0  -3-87.6518 130.782  25
 -30   0  -3-8.14981 152.962  25
  30   0   3-232.920 218.408  20
 -30   0   3 2.59801 187.372  25
  30   0  -3-126.582 209.837  20
 -31   0   3-92.8458 214.452  25
  31   0   3 168.529 217.127  20
  31   0  -3-41.0882 180.590  20
 -31   0  -3 239.497 247.514  25
 -32   0  -3-292.292 240.928  25
 -32   0   3-234.805 190.044  25
  32   0   3 82.2714 137.614  20
 -33   0  -3 97.8968 229.935  25
  33   0   3-79.2589 197.167  20
 -33   0   3-92.0757 197.410  25
 -34   0   3-186.989 235.651  25
 -34   0  -3 334.228 177.792  25
  34   0   3 26.4592 143.627  20
  35   0   3-67.8715 118.394  20
 -35   0   3 293.352 245.974  25
 -35   0  -3 122.018 184.389  25
 -36   0   3 23.0143 157.969  25
  36   0   3-164.095 143.322  20
 -37   0   3 6.87784 151.892  25
 -37   0  -3-57.7151 124.763  25
  37   0   3 237.875 116.116  20
 -38   0   3-140.628 103.454  25
  38   0   3-39.9246 127.222  20
 -39   0  -3 52.4875 155.173  25
  39   0   3-127.512 179.529  20
 -39   0   3 404.882 269.052  25
 -40   0   3 41.7690 127.220  25
 -40   0  -3-538.874 240.945  25
 -41   0  -3-17.0965 113.418  25
 -41   0   3 9.50570 108.399  25
 -42   0  -3-131.695 168.998  25
 -42   0   3 0.78820 106.267  25
   0   0  -4 29384.4 1424.60   9
   0   0   4 26940.8 1368.50   2
   0   0  -4 30003.3 1623.47   8
   1   0   4 37249.1 1576.47   2
   1   0  -4 40542.9 1624.29   9
  -1   0  -4 39082.1 1749.97   9
  -1   0   4 38057.1 1683.34   2
  -1   0  -4 40374.5 1887.43   8
   2   0   4 22631.5 1252.80   2
  -2   0   4 24771.5 1440.11   2
   2   0  -4 26104.3 1338.82   9
  -2   0  -4 25549.1 1564.15   8
  -2   0  -4 24582.4 1506.26   9
  -3   0   4 1185.83 339.305   2
  -3   0  -4 1145.14 325.348   8
   3   0   4 1055.92 283.662   2
   3   0  -4 1303.18 300.054   9
  -3   0  -4 1565.32 543.527   9
   4   0  -4 32364.1 1463.67   9
   4   0  -4 28590.4 703.424   5
  -4   0  -4 30851.7 1753.70   8
   4   0   4 28370.2 1450.00   2
  -4   0   4 31038.9 1720.93   2
   5   0  -4 4794.48 547.132   9
  -5   0  -4 4808.01 716.752   8
  -6   0  -4 11317.3 1122.39   8
   6   0  -4 12188.7 868.654   9
   6   0   4 11334.1 1121.27   3
  -6   0   4 9884.58 493.292   6
   7   0  -4 17164.0 1044.17   9
  -7   0   4 14173.2 663.474   6
  -7   0  -4 16722.1 1397.94   8
   7   0   4 18047.5 1435.08   3
   8   0  -4 7145.34 702.382   9
   8   0   4 7639.39 985.967   3
  -8   0   4 8335.51 1091.33   1
  -8   0  -4 6438.03 937.045   8
  -8   0   4 6240.08 505.459   6
  -9   0   4 842.273 389.381   4
  -9   0   4 560.961 173.715   6
   9   0  -4 626.736 258.562   9
  -9   0   4 1021.15 462.079   1
  -9   0  -4 1128.05 479.185   9
  -9   0  -4 590.078 331.658   8
   9   0   4 699.386 383.235   3
 -10   0   4 2923.34 596.708   4
  10   0   4 3065.40 659.439   3
  10   0  -4 2300.29 412.925   9
 -10   0  -4 2259.12 697.671   9
 -10   0  -4 2466.72 631.220   8
 -10   0   4 2742.62 711.936   1
 -10   0   4 1999.35 365.728   6
 -11   0   4 17235.1 1136.62   6
 -11   0   4 19734.7 1641.02   4
 -11   0  -4 16492.6 1665.71   8
 -11   0  -4 18709.3 1908.06   9
 -11   0   4 18837.3 1733.03   1
  11   0   4 19408.0 1743.88   3
 -12   0   4 6359.79 732.924   6
 -12   0  -4 5988.38 1135.80   9
 -12   0   4 8165.78 1111.27   4
 -12   0   4 7115.78 1084.80   1
  12   0   4 6627.06 1075.08   3
  13   0   4 2263.58 634.373   3
 -13   0  -4 1957.29 677.861   9
 -13   0   4 1538.08 386.134   6
 -13   0  -4 1960.53 641.084   4
 -13   0   4 2269.39 615.258   4
 -13   0   4 2540.46 751.783   1
 -14   0   4 7737.45 932.089   6
  14   0   4 9431.08 1331.05   3
 -14   0  -4 8191.19 1383.18   9
 -14   0   4 8949.52 1301.63   1
 -14   0   4 9996.55 1306.89   4
 -14   0  -4 10546.5 1431.76   4
  15   0   4 11934.9 1502.67   3
 -15   0   4 12034.6 1542.98   1
 -15   0   4 9719.46 1086.32   6
 -15   0   4 13166.1 1557.97   4
 -15   0  -4 10382.5 1653.35   9
 -15   0  -4 13005.6 1669.27   4
 -16   0  -4 12386.5 1713.12   4
 -16   0   4 10989.6 1484.03   4
 -16   0   4 11372.5 1529.81   1
  16   0   4 11502.0 1593.71   3
  17   0   4 2443.31 702.280   3
 -17   0   4 2327.46 693.220   4
 -17   0  -4 2858.95 866.109   4
 -17   0   4 2367.25 769.155   1
 -18   0   4 2877.02 838.413   4
 -18   0   4 3031.63 937.936   1
  18   0   4 3017.04 849.482   3
 -18   0  -4 3608.98 966.295   4
 -19   0  -4 2957.57 884.077   4
 -19   0   4 2569.05 766.806   4
 -19   0   4 2676.56 873.809   1
  19   0   4 3016.28 1007.53   3
 -20   0   4 3869.13 1066.75   1
 -20   0  -4 4416.65 1106.81   4
 -20   0   4 4454.45 1089.76   4
  20   0   4 3784.11 1082.06   3
 -21   0   4 1598.83 704.315   1
  21   0   4 2143.04 887.351   3
 -21   0   4 2067.18 747.505   4
 -21   0  -4 1398.34 559.694   4
  22   0   4 10758.6 2018.45   3
 -22   0   4 12793.1 1949.70   1
 -22   0   4 12531.4 1871.64   4
 -22   0  -4 14310.6 2171.79   4
 -23   0   4 433.671 362.784   1
 -23   0  -4 402.147 408.606   4
  23   0   4 714.221 514.253   3
 -23   0   4 511.829 381.105   4
 -24   0  -4-80.5638 467.675   4
  24   0   4 119.482 223.255   3
 -24   0   4-180.402 217.922   1
 -25   0   4 37.9027 276.532   1
 -25   0  -4 591.713 579.818   4
  25   0   4 552.808 666.384   3
  26   0   4 510.475 534.394   3
 -26   0  -4 1266.57 628.171   4
 -26   0   4 1152.04 606.182   1
  27   0   4 594.968 251.861  20
 -27   0   4 1195.85 709.816   1
 -27   0  -4 838.307 680.511   4
 -27   0   4 907.970 312.082  25
  27   0  -4 767.751 250.147  20
  27   0   4 654.252 425.994   3
  28   0   4 388.011 186.318  20
 -28   0   4 725.385 271.829  25
 -28   0  -4 396.290 234.023  25
  28   0  -4 728.172 289.783  20
  29   0   4 1214.80 353.647  20
 -29   0  -4 1470.01 433.517  25
 -29   0   4 1399.64 360.976  25
 -30   0   4 59.2352 235.273  25
 -30   0  -4 213.102 276.707  25
  30   0   4 273.006 167.031  20
 -31   0  -4 1153.28 372.024  25
 -31   0   4 1864.83 515.344  25
  31   0   4 1103.00 343.050  20
 -32   0  -4 385.036 328.536  25
 -32   0   4-157.783 168.246  25
  32   0   4-1.50778 167.527  20
  33   0   4 602.526 261.007  20
 -33   0  -4 1061.47 367.284  25
 -33   0   4 840.545 308.742  25
  34   0   4 378.598 237.146  20
 -34   0  -4 715.982 321.223  25
 -34   0   4 734.823 299.183  25
 -35   0  -4 662.304 341.032  25
  35   0   4 198.891 180.317  20
 -35   0   4 120.404 262.243  25
  36   0   4 116.850 120.850  20
 -36   0   4 2.40837 135.197  25
 -36   0  -4-327.585 179.648  25
 -37   0  -4 221.017 225.077  25
  37   0   4 332.013 215.612  20
 -37   0   4 321.832 190.602  25
 -38   0   4 121.853 155.166  25
 -38   0  -4 133.526 116.384  25
  38   0   4 58.3581 119.433  20
 -39   0   4 387.713 230.377  25
 -39   0  -4 636.009 232.543  25
  39   0   4 14.7934 102.021  20
 -40   0  -4 763.991 277.469  25
  40   0   4 729.392 239.841  20
 -40   0   4 1405.40 351.487  25
 -41   0  -4 245.671 118.136  25
 -41   0   4 378.987 231.655  25
 -42   0   4 233.116 174.048  25
 -42   0  -4 1.83395 76.3613  25
   0   0  -5-189.146 267.181   8
   0   0   5-38.7294 148.089   2
   0   0  -5-67.1517 137.751   9
  -1   0  -5 97.2572 112.841   8
  -1   0  -5-92.4076 221.592   9
   1   0  -5-46.1039 162.481   9
   1   0   5 120.845 169.940   2
  -1   0   5 41.6047 106.471   2
  -2   0   5-151.910 171.113   2
   2   0   5-112.361 123.361   2
  -2   0  -5 145.723 155.021   9
   2   0  -5 65.1312 130.914   9
  -2   0  -5 55.8786 243.089   8
  -3   0  -5-7.28828 153.817   8
  -3   0  -5-10.8006 143.079   9
   3   0   5-38.7176 125.543   2
   3   0  -5 58.7734 183.561   9
  -3   0   5-50.7336 196.949   2
   3   0   5 111.700 184.471   3
   4   0   5-55.9857 154.412   2
  -4   0  -5 314.564 322.982   9
  -4   0   5-26.7379 139.447   2
  -4   0  -5 6.36436 122.901   8
   4   0   5-162.466 132.056   3
   4   0  -5 183.880 216.487   9
   5   0   5 135.346 317.092   3
   5   0  -5 270.283 203.045   9
  -5   0   5 82.7890 103.091   2
  -5   0  -5-71.9452 214.652   9
  -5   0  -5 44.1221 158.960   8
   6   0   5 8.52078 147.185   3
  -6   0   5-2.05049 275.320   1
  -6   0   5 66.3408 114.754   2
   6   0  -5-20.7418 42.9725   5
  -6   0  -5-33.8153 225.842   9
   6   0  -5 61.0025 172.183   9
  -6   0  -5-131.145 247.492   8
   7   0   5 79.3208 178.733   3
  -7   0  -5-259.555 271.709   9
  -7   0  -5-92.0513 166.055   8
   7   0  -5-75.1662 110.422   9
  -7   0   5 179.834 216.689   1
  -8   0  -5 44.2782 158.235   8
   8   0   5 5.34897 211.360   3
   8   0  -5 51.9644 145.521   9
  -8   0   5-317.167 424.411   1
  -8   0  -5-35.9053 191.056   9
  -9   0   5 54.1982 169.426   1
   9   0  -5 20.8928 167.271   9
  -9   0  -5 102.840 216.852   8
  -9   0  -5-238.544 353.191   9
   9   0   5 124.919 342.687   3
  10   0   5 76.2232 137.350   3
 -10   0  -5-288.753 321.103   9
 -10   0  -5 6.27038 179.781   8
  10   0  -5 113.064 142.097   9
 -10   0   5 99.9591 238.136   1
  11   0   5-419.286 377.295   3
  11   0  -5-32.7373 118.069   9
 -11   0  -5-264.560 225.972   9
 -11   0   5 26.9990 222.196   1
 -11   0  -5 42.6599 182.335   8
 -12   0  -5 437.925 313.815   8
 -12   0   5-37.8087 231.437   1
 -12   0  -5 54.2113 204.132   9
  12   0   5 218.046 309.496   3
 -13   0   5 112.112 374.520   1
  13   0   5-6.40663 207.932   3
 -13   0  -5-306.782 429.512   9
 -14   0  -5-396.279 489.503   9
  14   0   5-193.841 289.553   3
 -14   0   5 122.663 252.768   1
 -14   0   5-52.9420 306.563   4
  15   0   5-101.276 222.148   3
 -15   0  -5 83.7255 209.810   4
 -15   0  -5-92.8715 325.735   9
 -15   0   5-53.1803 201.939   1
 -15   0   5-218.156 277.403   4
  16   0   5 100.765 322.577   3
 -16   0  -5-42.6787 341.313   9
 -16   0  -5 165.865 374.918   4
 -16   0   5-272.810 363.721   1
 -16   0   5-77.4742 267.173   4
 -17   0   5 72.4356 329.064   4
  17   0   5 207.322 285.640   3
 -17   0  -5-499.423 381.139   4
 -17   0   5 568.624 389.667   1
 -18   0   5 106.688 279.305   1
  18   0   5-308.077 375.582   3
 -18   0  -5-417.167 413.939   4
 -18   0   5-307.958 306.447   4
  19   0   5 285.705 340.886   3
 -19   0  -5-44.3965 236.854   4
 -19   0   5 470.243 261.935   4
 -19   0   5-1.15619 288.745   1
 -20   0   5-137.964 503.846   1
  20   0   5 502.516 548.295   3
 -20   0   5-455.349 329.464   4
 -20   0  -5-121.975 202.384   4
  21   0   5 135.758 312.215   3
 -21   0   5 36.2541 368.020   4
 -21   0  -5-407.668 280.636   4
 -21   0   5-105.899 320.936   1
 -22   0   5-34.7521 251.396   1
 -22   0  -5 69.2403 253.941   4
 -22   0   5-33.2089 329.166   4
  22   0   5 186.944 341.417   3
 -23   0  -5 280.541 536.061   4
 -23   0   5 555.607 449.787   1
  23   0   5-126.795 181.291   3
 -24   0  -5 475.512 362.509   4
  24   0   5-103.409 285.809   3
 -24   0   5 65.2604 216.875   1
 -25   0   5-207.252 371.980   1
  25   0   5-136.545 472.647   3
 -25   0  -5-533.054 550.076   4
 -26   0   5 277.501 185.918  25
 -26   0  -5-216.655 346.010   4
  26   0   5 61.5695 257.841   3
  26   0   5-69.5379 141.329  20
 -26   0   5-247.079 587.981   1
  27   0   5 267.361 196.931  20
 -27   0   5-124.346 137.432  25
  28   0   5 259.564 201.094  20
 -28   0   5 302.169 250.720  25
 -29   0   5 268.909 271.226  25
  29   0   5 90.7669 197.698  20
 -29   0  -5 185.304 154.917  25
 -30   0   5-477.331 242.395  25
  30   0   5-37.8432 147.622  20
 -30   0  -5-137.291 126.219  25
 -31   0  -5 214.201 223.189  25
  31   0   5 56.0978 146.581  20
 -31   0   5-188.352 212.952  25
 -32   0   5 27.2795 135.595  25
 -32   0  -5 171.576 185.521  25
  32   0   5-195.754 215.808  20
 -33   0  -5-92.6352 173.795  25
 -33   0   5 183.773 194.421  25
  33   0   5 107.263 104.574  20
 -34   0   5-320.628 217.554  25
 -34   0  -5 15.0370 142.233  25
  34   0   5 283.820 206.778  20
 -35   0  -5 235.745 176.628  25
  35   0   5-20.4348 157.854  20
 -35   0   5 123.267 139.363  25
 -36   0   5-111.463 165.717  25
  36   0   5 114.928 161.051  20
 -36   0  -5 217.257 106.200  25
 -37   0  -5-178.619 124.174  25
 -37   0   5 131.934 181.639  25
  37   0   5 376.547 170.892  20
  38   0   5 133.565 151.192  20
 -38   0   5-258.643 160.416  25
 -38   0  -5-453.355 220.382  25
 -39   0  -5-125.446 104.725  25
 -39   0   5 140.258 113.519  25
  39   0   5 31.0828 99.6978  20
  40   0   5-78.4298 88.7951  20
 -40   0   5 220.519 192.900  25
 -40   0  -5-241.988 192.729  25
 -41   0  -5-104.516 142.564  25
 -41   0   5 267.798 168.294  25
   0   0  -6 95734.0 3266.48   9
   0   0  -6 98232.4 3696.54   8
   0   0   6 91269.9 3039.31   2
  -1   0  -6 502.300 389.944   8
  -1   0   6 302.229 147.424   2
   1   0  -6 739.844 319.894   8
   1   0  -6 384.606 296.275   9
   1   0   6 318.603 235.148   2
  -1   0   6 235.550 172.535   1
  -1   0  -6 416.326 378.036   9
  -2   0  -6 9806.87 1150.41   8
  -2   0   6 8664.18 963.129   2
   2   0   6 8282.87 899.458   2
  -2   0   6 11066.1 1288.31   1
  -2   0  -6 8981.03 1049.22   9
   2   0  -6 9197.79 938.739   9
  -3   0  -6 28535.9 2040.58   8
   3   0  -6 28654.3 1679.96   9
   3   0   6 30207.8 2107.74   3
  -3   0   6 26356.6 1805.37   2
   3   0   6 25186.6 1578.29   2
  -3   0  -6 25418.6 1873.35   9
  -3   0   6 31731.2 2180.29   1
  -4   0   6 16699.6 1656.57   1
  -4   0  -6 13290.4 1415.60   8
  -4   0  -6 13083.1 1400.85   9
   4   0  -6 13112.0 1172.81   9
  -4   0   6 13138.4 1326.52   2
   4   0   6 15020.4 1514.50   3
   4   0   6 11716.8 1130.10   2
   5   0   6 1533.55 434.481   2
  -5   0   6 2107.02 595.202   1
  -5   0  -6 2095.83 660.589   9
  -5   0   6 1299.17 473.469   2
   5   0  -6 1880.92 448.065   9
  -5   0  -6 1751.11 525.548   8
   5   0   6 1957.94 598.111   3
  -6   0  -6 8005.13 1165.22   9
  -6   0   6 7745.32 1058.74   2
  -6   0   6 8752.96 1236.10   1
   6   0   6 8822.44 1168.03   3
  -6   0  -6 8087.82 1125.91   8
   6   0  -6 7544.43 827.985   9
   7   0   6 941.155 473.102   3
  -7   0  -6 857.057 356.710   9
   7   0  -6 951.706 276.373   9
  -7   0   6 871.828 256.053   1
  -7   0   6 1173.77 471.495   2
  -7   0  -6 615.942 337.246   8
  -8   0  -6 470.619 476.599   9
  -8   0   6 396.268 361.206   1
  -8   0   6 574.353 362.384   2
   8   0  -6 312.448 169.254   9
  -8   0  -6 355.870 351.701   8
   8   0   6 438.223 313.773   3
  -9   0  -6 4547.92 899.799   8
  -9   0  -6 5269.87 1147.30   9
   9   0   6 5499.84 979.891   3
   9   0  -6 4345.23 654.503   9
  -9   0   6 7002.43 1190.13   1
  -9   0   6 4570.66 887.381   2
 -10   0  -6-258.739 166.169   8
  10   0  -6 130.477 203.914   9
 -10   0   6 116.582 348.693   2
 -10   0  -6-6.34322 358.248   9
  10   0   6 218.701 248.757   3
 -10   0   6 563.570 546.501   1
 -11   0  -6 6133.41 1294.52   9
 -11   0   6 8257.68 1358.96   1
 -11   0  -6 6620.20 1159.42   8
  11   0   6 7184.30 1154.45   3
 -12   0  -6 230.963 302.787   9
 -12   0   6 85.0083 441.088   1
 -12   0  -6 647.287 452.294   8
  12   0   6 370.419 414.050   3
 -13   0  -6 7110.74 1319.93   8
 -13   0   6 10344.1 1491.47   1
  13   0   6 8937.84 1388.56   3
 -13   0  -6 8059.35 1507.10   9
 -14   0   6 686.780 496.041   1
 -14   0  -6 619.032 399.498   9
  14   0   6-63.5686 173.134   3
 -15   0   6 518.354 440.224   1
  15   0   6 637.434 407.729   3
 -15   0  -6 82.5385 301.292   9
 -16   0   6 6260.17 1284.12   1
 -16   0  -6 5167.64 1384.58   9
  16   0   6 5862.76 1279.74   3
 -16   0  -6 7186.49 1389.97   4
 -17   0   6 497.732 514.291   1
  17   0   6 114.997 231.193   3
 -17   0  -6 187.336 448.023   9
 -17   0  -6 318.726 460.317   4
 -18   0   6 112.477 256.678   1
  18   0   6 146.212 415.285   3
 -18   0  -6-213.527 348.507   4
 -19   0  -6 980.071 646.295   4
 -19   0   6 633.608 350.191   1
  19   0   6 184.691 314.627   3
 -20   0   6 1745.72 795.228   1
  20   0   6 1373.03 749.338   3
 -20   0  -6 2193.82 853.297   4
  21   0   6 470.529 447.490   3
 -21   0  -6 114.767 274.111   4
 -21   0   6 424.027 563.732   1
 -22   0  -6 626.455 529.832   4
  22   0   6 61.4750 315.615   3
 -22   0   6 300.437 238.260   1
 -23   0   6 1619.12 699.399   1
  23   0   6 1295.67 779.659   3
 -23   0  -6 1884.92 984.518   4
  24   0   6 4908.72 1468.80   3
 -24   0  -6 6226.55 1595.05   4
 -24   0   6 6254.40 1565.20   1
  25   0   6 1532.05 893.133   3
 -25   0  -6 1655.55 810.218   4
  25   0   6 1016.83 319.285  20
 -25   0   6 1641.66 437.501  25
 -25   0   6 1733.68 873.470   1
 -26   0   6 3668.82 676.807  25
  26   0   6 2729.61 516.925  20
  27   0   6-116.075 199.672  20
 -27   0   6 164.733 227.363  25
  28   0   6-102.336 131.774  20
 -28   0   6 339.370 305.932  25
  29   0   6-165.202 192.253  20
 -29   0   6-144.341 134.769  25
  30   0   6 2076.52 422.247  20
 -30   0   6 2653.98 556.458  25
 -30   0  -6 2230.32 502.295  25
 -31   0  -6 153.302 287.765  25
 -31   0   6-45.3637 166.857  25
  31   0   6 107.961 213.623  20
  32   0   6 769.792 281.810  20
 -32   0  -6 792.257 319.329  25
 -32   0   6 985.697 351.357  25
 -33   0  -6 417.219 254.156  25
 -33   0   6 273.361 237.495  25
  33   0   6 181.664 194.944  20
 -34   0  -6 1294.97 398.521  25
 -34   0   6 1051.08 357.681  25
  34   0   6 1054.97 319.853  20
 -35   0  -6 319.941 185.589  25
  35   0   6 558.643 267.079  20
 -36   0   6 1067.43 334.961  25
  36   0   6 1049.19 300.233  20
 -36   0  -6 1002.44 357.600  25
 -37   0  -6-296.712 239.274  25
 -37   0   6-53.0870 150.500  25
  37   0   6 179.484 155.351  20
  38   0   6-34.5779 120.465  20
 -38   0  -6 143.468 113.273  25
 -38   0   6 300.083 183.204  25
  39   0   6 351.092 151.916  20
 -39   0  -6 386.616 182.481  25
 -39   0   6 823.839 267.950  25
 -40   0   6 226.338 211.896  25
  40   0   6 6.61408 102.554  20
 -40   0  -6 16.8670 88.5997  25
   0   0   7-38.4630 220.047   1
   0   0   7-55.8991 103.532   2
   0   0  -7-62.7969 134.284   8
   0   0  -7-23.3694 256.065   9
  -1   0   7-16.3865 177.482   2
  -1   0  -7-64.5192 230.608   8
   1   0  -7 129.599 277.429   8
   1   0  -7-2.76168 223.993   9
  -1   0   7-199.478 272.791   1
   1   0   7 10.9450 146.841   2
  -1   0  -7 206.188 224.998   9
  -2   0  -7 105.545 166.479   8
   2   0   7 97.5510 216.913   3
   2   0  -7-18.7657 268.304   8
   2   0   7-70.6491 123.422   2
  -2   0   7 171.363 215.476   1
   2   0  -7 156.145 314.839   9
  -2   0  -7 84.0816 194.972   9
  -2   0   7-115.343 150.477   2
  -3   0  -7 44.5385 252.071   9
   3   0   7 67.8088 140.883   2
  -3   0  -7 309.963 381.224   8
  -3   0   7-113.405 230.512   2
   3   0  -7-28.4801 159.909   8
   3   0  -7-89.3020 183.673   9
   3   0   7-215.201 318.913   3
  -3   0   7-343.495 321.331   1
   4   0  -7 90.1659 155.389   9
   4   0   7-42.0794 181.806   2
  -4   0  -7 159.602 224.041   8
  -4   0  -7-102.654 249.493   9
   4   0   7-20.2769 170.544   3
  -4   0   7 169.888 198.962   2
  -4   0   7-201.674 308.674   1
   5   0   7 23.9214 188.234   3
  -5   0   7 8.43601 184.506   1
   5   0  -7-200.430 228.449   9
   5   0   7-10.4146 174.031   2
  -5   0   7-175.118 211.433   2
  -5   0  -7 173.332 331.210   8
  -5   0  -7 40.0808 344.713   9
  -6   0  -7 116.683 488.365   9
  -6   0   7 248.825 295.714   2
  -6   0  -7 18.8856 278.753   8
   6   0   7 82.6825 202.217   3
   6   0  -7-111.997 200.882   9
  -6   0   7 206.112 469.068   1
  -7   0  -7-50.3857 199.925   8
  -7   0  -7 320.182 266.775   9
  -7   0   7 171.868 286.624   2
   7   0  -7-16.7403 182.424   9
   7   0   7-60.4938 221.211   3
  -7   0   7-104.707 318.876   1
  -8   0   7 110.765 274.180   1
  -8   0   7 36.2398 252.210   2
  -8   0  -7 201.501 294.789   8
   8   0   7-48.0878 232.752   3
   8   0  -7 110.851 219.142   9
  -8   0  -7-283.119 245.785   9
  -9   0  -7 41.0508 374.150   8
  -9   0  -7-105.231 252.488   9
  -9   0   7 8.73351 232.241   1
   9   0   7 99.6554 403.062   3
  -9   0   7-118.044 189.728   2
 -10   0   7 297.146 360.681   2
 -10   0  -7 356.787 387.486   8
  10   0   7-2.73430 250.954   3
 -10   0   7 107.276 245.413   1
 -10   0  -7 83.1448 361.685   9
 -11   0  -7-294.115 455.730   9
 -11   0   7 301.633 381.972   1
 -11   0   7 116.271 185.194   2
  11   0   7 78.6307 400.573   3
 -11   0  -7-29.0302 237.282   8
 -12   0  -7-59.6961 233.083   8
 -12   0   7-73.6119 185.080   2
  12   0   7-159.158 330.606   3
 -12   0  -7 58.3907 261.412   9
 -12   0   7-128.937 222.789   1
 -13   0   7 88.2610 235.780   2
 -13   0   7 129.370 398.928   1
 -13   0  -7-398.301 606.868   9
  13   0   7-26.6333 187.966   3
 -13   0  -7 35.4846 293.348   8
 -14   0  -7-16.5767 160.077   8
 -14   0  -7 73.3851 224.844   9
  14   0   7 200.466 321.445   3
 -14   0   7 119.173 324.949   1
 -14   0   7 27.6359 198.515   2
  15   0   7-131.887 328.449   3
 -15   0  -7 678.161 474.008   9
 -15   0   7-108.641 231.158   1
 -15   0   7 139.226 340.276   2
 -16   0  -7 131.984 423.591   9
 -16   0   7 244.625 281.499   2
 -16   0  -7-658.546 564.097   4
 -16   0   7-397.269 560.740   1
  16   0   7-17.4193 238.589   3
 -17   0  -7 244.374 278.123   4
  17   0   7-245.900 442.757   3
 -17   0  -7 15.2929 206.320   9
 -17   0   7 119.202 430.549   1
 -18   0  -7 271.606 300.192   4
  18   0   7-142.687 325.902   3
 -18   0   7-92.9803 249.849   1
  19   0   7 240.640 517.654   3
 -19   0   7 17.2006 287.207   1
 -19   0  -7-200.870 460.704   4
 -20   0   7-76.7708 194.254   1
 -20   0  -7 556.311 511.395   4
  20   0   7-211.813 529.623   3
  21   0   7-148.200 431.806   3
 -21   0  -7 208.199 588.572   4
 -21   0   7-609.864 622.710   1
 -22   0   7-182.822 592.526   1
 -22   0  -7 393.932 380.699   4
  22   0   7 498.417 521.687   3
 -23   0   7-67.3139 407.295   2
 -23   0  -7-495.782 592.493   4
 -23   0   7 112.505 441.029   1
  23   0   7 88.2748 330.692   3
 -24   0   7 137.215 435.970   1
 -24   0   7 314.647 225.206  25
  24   0   7-118.503 151.274  20
 -24   0  -7-63.2072 283.124   4
  24   0   7-73.5531 218.779   3
 -24   0   7-57.2879 248.276   2
  25   0   7-152.387 160.834  20
 -25   0   7-58.6734 156.892  25
  26   0   7 19.0309 132.254  20
 -26   0   7 192.388 243.065  25
 -27   0   7-149.899 220.081  25
  27   0   7 5.33205 231.344  20
 -28   0   7 12.1864 137.745  25
  28   0   7 21.4232 149.155  20
  29   0   7-25.5164 189.418  20
 -29   0   7 158.495 123.206  25
 -30   0   7-51.7849 194.177  25
  30   0   7-223.082 148.617  20
 -31   0  -7 115.008 133.033  25
  31   0   7 199.471 204.849  20
 -31   0   7 101.473 182.469  25
  32   0   7 144.873 102.204  20
 -32   0  -7 54.9037 161.383  25
 -32   0   7-186.824 195.307  25
 -33   0  -7 244.892 195.691  25
 -33   0   7-239.055 212.892  25
  33   0   7 188.911 165.955  20
 -34   0  -7-107.704 198.596  25
 -34   0   7-127.501 152.747  25
  34   0   7 158.211 127.579  20
 -35   0  -7-237.080 185.983  25
  35   0   7-160.576 107.230  20
 -35   0   7-147.192 208.037  25
 -36   0   7-170.304 198.851  25
  36   0   7-392.286 223.658  20
 -36   0  -7-240.761 191.128  25
 -37   0   7-85.9653 131.907  25
  37   0   7 24.0607 111.194  20
 -37   0  -7 147.705 153.577  25
 -38   0   7 125.783 136.667  25
 -38   0  -7-182.588 238.497  25
  38   0   7-0.26103 145.583  20
 -39   0  -7-375.110 225.341  25
  39   0   7 63.5619 155.441  20
 -39   0   7 23.3796 153.693  25
 -40   0  -7-46.6728 85.1066  25
  40   0   7-29.8181 85.1125  20
   0   0  -8 58086.7 3417.51   8
   0   0   8 51669.3 2661.36   2
   0   0  -8 57446.8 3025.11   9
   1   0   8 3966.20 695.405   2
  -1   0  -8 5395.56 1025.52   8
  -1   0  -8 5151.43 970.203   9
   1   0  -8 5780.17 970.436   9
   1   0  -8 5746.00 1092.85   8
  -1   0   8 5827.73 1067.31   1
  -1   0   8 5082.89 851.853   2
   2   0   8 5272.75 850.430   2
  -2   0  -8 5892.10 1050.92   9
   2   0   8 5974.51 1096.12   3
   2   0  -8 5651.86 881.712   9
   2   0  -8 6129.00 1088.90   8
  -2   0  -8 5910.83 1078.27   8
  -2   0   8 6088.40 1087.67   1
  -2   0   8 5073.89 848.525   2
  -3   0  -8 15191.2 1790.64   8
  -3   0  -8 15543.8 1787.68   9
   3   0   8 13161.5 1361.21   2
  -3   0   8 14494.2 1520.74   2
   3   0  -8 16124.3 1565.61   9
   3   0  -8 16718.4 1883.40   8
   3   0   8 16725.1 1844.53   3
  -3   0   8 17979.5 1936.77   1
   4   0  -8 179.313 279.036   8
  -4   0   8 177.952 470.056   1
  -4   0   8 48.7078 311.544   2
   4   0   8-249.551 232.347   3
  -4   0  -8 320.757 444.639   9
   4   0   8 228.762 380.878   2
   4   0  -8-121.638 164.623   9
  -4   0  -8-154.020 265.827   8
  -5   0  -8 8702.38 1353.72   9
   5   0   8 6838.64 973.634   2
   5   0  -8 7923.29 1034.05   9
  -5   0   8 10116.0 1441.88   1
  -5   0  -8 8385.28 1349.58   8
   5   0   8 9044.18 1326.44   3
  -5   0   8 7899.56 1163.12   2
  -6   0   8 10630.1 1435.64   2
  -6   0  -8 11812.2 1590.67   8
   6   0  -8 11396.0 1264.74   9
   6   0   8 13490.4 1742.63   3
  -6   0  -8 12520.8 1694.44   9
  -6   0   8 14173.4 1829.40   1
   7   0  -8 5696.12 926.960   9
  -7   0  -8 6146.49 1214.98   8
  -7   0   8 6099.00 1074.93   2
  -7   0  -8 6923.98 1375.73   9
  -7   0   8 7545.49 1441.58   1
   7   0   8 7190.52 1317.55   3
  -8   0  -8 4027.22 1029.74   8
  -8   0   8 5868.23 1199.09   1
  -8   0  -8 4439.98 1027.67   9
   8   0   8 5775.25 1147.31   3
  -8   0   8 4856.64 972.840   2
   9   0   8 1158.51 617.011   3
  -9   0   8 1395.04 590.651   2
  -9   0   8 971.175 534.698   1
  -9   0  -8 1396.12 652.090   8
  -9   0  -8 1168.30 734.546   9
 -10   0  -8 502.721 592.887   9
 -10   0   8 137.079 132.278   2
 -10   0  -8 259.185 223.401   8
  10   0   8 358.026 229.803   3
 -10   0   8 63.7463 182.701   1
 -11   0  -8 525.160 339.996   9
 -11   0  -8 640.214 468.400   8
  11   0   8 438.793 395.752   3
 -11   0   8 467.326 416.053   2
 -11   0   8 666.940 546.256   1
 -12   0  -8 12040.4 2073.68   9
  12   0   8 11999.7 1777.45   3
 -12   0  -8 10609.9 1770.95   8
 -12   0   8 10251.0 1659.15   2
 -12   0   8 15235.3 2083.77   1
  13   0   8 1220.98 673.682   3
 -13   0  -8 979.997 617.048   8
 -13   0   8 2014.85 804.278   1
 -13   0  -8 1256.88 679.537   9
 -13   0   8 1260.92 615.944   2
 -14   0   8 1543.83 709.706   2
 -14   0   8 2127.76 846.104   1
  14   0   8 2455.54 837.197   3
 -14   0  -8 1878.17 966.961   9
 -15   0  -8 6625.27 1706.31   9
 -15   0   8 7546.27 1564.69   1
 -15   0   8 5459.17 1315.96   2
  15   0   8 6473.52 1449.54   3
 -16   0   8 1024.38 610.742   2
 -16   0  -8 836.052 579.267   9
  16   0   8 1022.92 645.218   3
 -16   0   8 1433.16 653.890   1
 -17   0   8 809.535 539.548   2
 -17   0  -8 2582.21 1001.54   4
  17   0   8 1595.61 784.769   3
 -17   0  -8 1328.75 867.788   9
 -17   0   8 2009.87 861.096   1
  18   0   8 2666.09 1020.94   3
 -18   0   8 2223.25 988.458   2
 -18   0  -8 3792.82 1203.97   4
 -18   0   8 3267.86 1067.69   1
 -19   0   8 680.966 550.321   2
 -19   0   8 784.674 592.851   1
  19   0   8 631.650 521.675   3
 -19   0  -8 1700.97 916.764   4
 -20   0   8 580.145 548.057   2
 -20   0  -8 570.539 421.055   4
  20   0   8 444.921 548.210   3
 -20   0   8 685.859 312.597   1
 -21   0   8 3065.93 1211.29   2
 -21   0  -8 4725.03 1435.49   4
  21   0   8 3044.47 1149.64   3
 -21   0   8 3402.26 1181.54   1
 -22   0   8 8115.21 1824.12   1
  22   0   8 6045.30 1721.45   3
 -22   0   8 7388.72 856.401  25
 -22   0  -8 8610.33 1994.22   4
 -22   0   8 5493.88 1549.49   2
 -23   0   8 2023.47 971.163   2
 -23   0   8 2772.73 523.831  25
  23   0   8 2352.04 448.958  20
 -24   0   8 554.954 334.851  25
  24   0   8 539.540 265.685  20
  25   0   8 1016.38 324.935  20
 -25   0   8 1057.29 336.899  25
  26   0   8 263.556 255.033  20
 -26   0   8 471.807 259.635  25
  27   0   8 325.001 242.088  20
 -27   0   8 628.387 319.606  25
 -28   0   8 410.910 240.528  25
  28   0   8 113.446 175.865  20
  29   0   8 6274.80 776.720  20
 -29   0   8 7729.02 954.861  25
  30   0   8 44.7013 150.634  20
 -30   0   8 119.178 232.657  25
 -31   0   8 515.607 341.255  25
 -31   0  -8-18.3168 156.030  25
  31   0   8 105.651 149.296  20
 -32   0   8-8.12975 113.054  25
 -32   0  -8 245.587 207.530  25
  32   0   8-42.9926 182.839  20
  33   0   8 425.570 231.010  20
 -33   0  -8 133.756 162.195  25
 -34   0   8-59.7311 110.524  25
 -34   0  -8 64.5384 181.393  25
  34   0   8-35.0372 124.230  20
 -35   0  -8 32.8723 114.525  25
 -35   0   8-175.737 108.618  25
  35   0   8 153.447 113.463  20
  36   0   8-2.98026 90.1842  20
 -36   0  -8 86.8327 107.441  25
 -36   0   8 126.904 155.065  25
  37   0   8 98.4929 108.240  20
 -37   0  -8 9.67044 149.043  25
 -37   0   8-179.581 98.7536  25
  38   0   8 92.8397 116.797  20
 -38   0  -8-135.872 155.154  25
 -39   0  -8 192.001 139.262  25
   0   0   9 87.6509 237.966   2
   0   0  -9 385.705 297.522   8
   0   0  -9-195.300 386.597   9
   1   0  -9-429.802 470.461   8
  -1   0   9-56.6826 234.508   2
  -1   0  -9-29.4434 388.598   9
   1   0   9 198.599 277.022   2
   1   0  -9-306.632 411.481   9
  -1   0  -9-7.86145 258.823   8
   1   0   9 368.661 456.636   3
  -2   0  -9-191.926 276.326   9
   2   0   9 325.851 458.688   3
   2   0   9 98.2847 233.041   2
   2   0  -9 178.943 404.858   8
  -2   0   9 114.661 291.247   1
   2   0  -9-436.011 402.063   9
  -2   0  -9 98.9596 267.832   8
  -2   0   9 50.4364 197.797   2
   3   0   9-23.7374 261.259   3
   3   0  -9 39.7858 328.725   8
  -3   0   9 293.646 463.530   1
   3   0   9-76.5542 163.243   2
   3   0  -9 42.3346 336.155   9
  -3   0  -9-327.519 384.530   9
  -3   0   9-6.46615 232.924   2
  -3   0  -9 196.182 260.745   8
  -4   0  -9 33.9287 261.762   8
  -4   0   9 213.495 260.156   1
  -4   0  -9 358.432 399.787   9
   4   0   9-78.5185 129.351   2
  -4   0   9 16.6668 152.715   2
   4   0   9-189.856 204.606   3
   4   0  -9-125.509 260.294   9
   4   0  -9 100.286 208.275   8
   5   0  -9 24.6575 338.686   9
   5   0   9-56.8683 437.576   3
   5   0  -9-9.48125 289.210   8
  -5   0   9 156.441 231.051   2
  -5   0   9 249.221 305.467   1
  -5   0  -9-5.37583 314.605   8
  -5   0  -9-117.567 351.965   9
   6   0  -9-190.993 251.145   9
   6   0   9 207.862 387.910   3
  -6   0  -9-329.831 403.192   9
   6   0  -9-30.6275 199.239   8
  -6   0  -9 7.34413 188.464   8
  -6   0   9-77.1443 199.394   2
  -6   0   9 116.006 232.823   1
  -7   0   9-1.49516 265.526   2
  -7   0   9 174.147 431.975   1
  -7   0  -9-147.476 230.934   8
   7   0  -9-225.826 435.117   8
  -7   0  -9-325.123 334.388   9
   7   0   9-49.1252 225.688   3
   8   0   9-56.5517 181.110   3
  -8   0  -9-187.352 193.537   8
  -8   0   9-527.583 453.664   1
  -8   0   9 160.890 332.597   2
  -8   0  -9-61.0357 244.785   9
  -9   0   9 25.3323 328.282   1
  -9   0  -9-338.316 413.369   8
  -9   0   9 252.396 150.613   2
  -9   0  -9-20.7606 255.252   9
   9   0   9-5.45811 209.592   3
 -10   0  -9-484.994 610.434   9
 -10   0   9 154.940 383.087   1
  10   0   9-162.214 412.577   3
 -10   0   9-8.00359 154.867   2
 -10   0  -9-174.353 178.997   8
 -11   0  -9-83.0920 216.532   8
 -11   0  -9-371.528 647.628   9
 -11   0   9 112.272 367.721   2
  11   0   9 482.472 918.293   3
 -11   0   9 28.3569 295.330   1
 -12   0   9 56.4053 133.992   2
 -12   0   9-325.041 368.998   1
  12   0   9 197.755 168.451   3
 -12   0  -9-480.547 420.376   9
 -13   0  -9-268.280 400.787   9
  13   0   9-12.8001 197.906   3
 -13   0   9-102.994 324.600   1
 -13   0   9 221.494 337.341   2
 -14   0  -9 218.779 333.433   9
 -14   0   9 321.789 355.487   2
  14   0   9 292.907 463.338   3
 -14   0   9 471.055 485.055   1
  15   0   9-159.042 233.175   3
 -15   0  -9 342.610 547.975   9
 -15   0   9 12.2212 226.327   2
 -15   0   9 193.556 204.647   1
 -16   0   9 175.563 350.119   2
 -16   0  -9 589.410 600.750   9
  16   0   9-214.525 280.227   3
 -16   0   9 15.4833 184.042   1
  17   0   9 419.177 611.087   3
 -17   0   9 378.805 388.149   1
 -17   0  -9 136.825 312.541   9
 -17   0   9 180.587 484.164   2
 -17   0  -9-108.191 602.003   4
 -18   0   9-936.432 574.712   2
  18   0   9-217.254 173.234   3
 -18   0  -9 122.409 313.277   4
 -18   0   9-806.039 654.588   1
  19   0   9-105.092 291.302   3
 -19   0   9 16.0754 227.600   1
 -19   0   9-233.333 409.135   2
 -19   0  -9 70.8021 401.625   4
 -20   0   9 202.521 173.758   2
 -20   0   9-310.172 274.152   1
 -20   0   9 275.495 235.788  25
 -20   0  -9-224.489 251.118   4
  20   0   9 294.268 315.535  12
  20   0   9-226.558 505.515   3
 -21   0   9-534.135 606.883   1
  21   0   9 206.340 202.880  12
 -21   0   9 261.911 246.933  25
 -21   0  -9 687.806 839.686   4
 -21   0   9-258.950 347.383   2
  21   0   9-1.13344 149.651  20
  21   0   9 193.933 391.853   3
  22   0   9 80.0091 230.322  12
 -22   0   9 212.424 301.866  25
  22   0   9 50.7970 138.869  20
  23   0   9-122.697 191.079  12
 -23   0   9 78.2601 237.218  25
  23   0   9-125.162 212.465  20
 -24   0   9-6.39319 178.325  25
  24   0   9 16.2750 195.463  20
  25   0   9 216.831 183.820  20
 -25   0   9 27.5748 155.164  25
  26   0   9 85.3118 152.203  20
 -26   0   9 124.408 176.860  25
  27   0   9-79.4161 180.623  20
 -27   0   9 163.642 203.546  25
  28   0   9 74.3675 242.652  20
 -28   0   9-56.6770 184.121  25
  29   0   9-143.943 200.026  20
 -29   0   9 76.4063 218.949  25
  30   0   9 1.15745 122.676  20
 -30   0   9-48.8003 126.317  25
 -31   0   9-74.7680 272.977  25
  31   0   9 37.6744 134.597  20
  32   0   9 137.476 168.681  20
 -32   0  -9 137.513 156.727  25
 -32   0   9-91.8400 170.964  25
 -33   0  -9-124.169 126.627  25
  33   0   9 44.6197 167.040  20
 -33   0   9-272.909 191.954  25
 -34   0  -9 34.6643 129.039  25
  34   0   9 162.193 121.532  20
 -34   0   9 175.565 207.110  25
  35   0   9-77.0519 157.553  20
 -35   0  -9-253.690 191.434  25
 -36   0  -9-302.230 162.935  25
  36   0   9-233.623 129.224  20
 -37   0  -9-21.1354 84.2322  25
 -38   0  -9-139.455 154.003  25
   0   0 -10 482.669 479.342   9
   0   0 -10 1192.87 683.897   8
   0   0  10 613.652 1540.85   3
   1   0  10 24133.6 2559.28   3
   1   0 -10 23457.2 2555.36   8
   1   0 -10 20190.8 2113.88   9
  -1   0 -10 22285.9 2496.45   8
  -1   0 -10 21705.8 2317.05   9
  -1   0  10 18935.1 1802.17   2
  -2   0  10 5450.31 1003.84   2
  -2   0 -10 6730.13 1306.46   9
   2   0 -10 6190.59 1067.84   9
   2   0  10 7047.97 1372.75   3
   2   0 -10 7152.35 1413.99   8
  -2   0 -10 6332.78 1311.22   8
   3   0  10 3568.94 942.156   3
   3   0 -10 3633.00 1021.69   8
  -3   0 -10 3908.47 1103.38   8
   3   0 -10 3307.68 778.359   9
  -3   0 -10 3438.35 973.518   9
  -3   0  10 3704.16 879.319   2
   4   0 -10 2309.55 945.618   8
  -4   0 -10 2153.40 844.130   9
  -4   0  10 2635.86 941.306   1
  -4   0 -10 2197.39 773.848   8
   4   0  10 2332.27 856.024   3
   4   0 -10 2074.44 688.974   9
  -4   0  10 2112.51 704.367   2
  -5   0  10 10292.1 1455.10   2
  -5   0 -10 10417.8 1790.80   8
   5   0  10 11416.7 1801.42   3
  -5   0 -10 10408.5 1743.17   9
   5   0 -10 10560.7 1759.23   8
  -5   0  10 12710.5 1910.39   1
  -6   0  10 1745.82 636.042   2
   6   0 -10 1641.50 906.143   8
  -6   0  10 2923.39 1004.72   1
   6   0  10 1777.90 720.757   3
  -6   0 -10 2209.00 831.289   8
  -6   0 -10 2172.63 780.106   9
  -7   0  10 16370.0 2239.56   1
   7   0  10 15146.4 2133.46   3
   7   0 -10 14446.0 2144.18   8
  -7   0 -10 11767.4 2057.46   9
  -7   0 -10 13656.3 2089.53   8
  -7   0  10 12364.3 1718.76   2
  -8   0  10 1510.85 810.073   1
  -8   0 -10 1555.72 767.013   8
   8   0 -10 1575.73 873.275   8
   8   0  10 1526.67 787.422   3
  -8   0  10 878.433 560.081   2
  -8   0 -10 1283.64 623.633   9
  -9   0 -10 2503.94 978.342   8
  -9   0  10 2071.36 681.375   2
   9   0 -10 2823.09 907.796   8
  -9   0  10 3170.14 967.340   1
   9   0  10 2366.75 900.143   3
  -9   0 -10 3071.41 1194.86   9
 -10   0 -10 1871.00 824.792   9
  10   0  10 1960.20 764.432   3
 -10   0  10 2224.00 814.908   1
 -10   0  10 2193.04 747.832   2
  10   0 -10 2169.67 771.641   8
 -11   0  10 10402.7 1839.12   1
  11   0  10 7468.90 1555.08   3
 -11   0 -10 8315.60 1905.42   9
 -11   0  10 7729.70 1477.35   2
 -12   0  10 1195.03 632.943   1
 -12   0 -10 919.884 604.532   9
  12   0  10 831.546 542.155   3
 -12   0  10 851.051 588.395   2
 -13   0 -10 51.3218 449.853   9
 -13   0  10 267.641 224.725   1
  13   0  10 249.407 288.058   3
 -13   0  10 71.3663 219.467   2
 -14   0  10 816.239 553.055   1
  14   0  10 202.468 190.089   3
 -14   0 -10-11.9458 462.578   9
 -14   0  10 356.046 366.320   2
 -15   0  10 3173.40 1087.48   1
 -15   0  10 2121.14 902.219   2
  15   0  10 2384.28 975.975   3
 -15   0 -10 1915.04 887.711   9
 -16   0  10 355.651 203.358   1
 -16   0  10 521.011 483.211   2
  16   0  10 19.4297 325.119   3
 -16   0 -10 67.8299 571.791   9
 -17   0 -10 6320.29 1689.20   4
 -17   0  10 4098.80 1244.24   2
  17   0  10 4335.54 1418.05   3
 -17   0 -10 4559.85 1754.25   9
 -17   0  10 6084.04 1575.17   1
  18   0  10 2266.51 1052.68   3
 -18   0  10 2843.09 545.708  25
 -18   0  10 3311.79 1277.79   1
  18   0  10-64.8995 208.615  12
 -18   0 -10 2878.61 1133.41   4
 -18   0  10 3773.00 1226.68   2
 -19   0  10 12608.5 1146.22  25
  19   0  10 10597.5 2308.77   3
  19   0  10 9868.01 894.088  20
 -19   0  10 9755.10 2019.41   2
  20   0  10 2450.29 481.568  20
 -20   0  10 3284.75 608.140  25
  21   0  10 679.748 265.980  20
  21   0  10 41.3088 115.184  12
 -21   0  10 754.756 256.351  25
  22   0  10 51.6022 201.852  20
  22   0  10-28.4562 89.3642  12
 -22   0  10-291.778 203.419  25
  23   0  10-1.51199 168.577  12
  23   0  10 313.820 212.271  20
 -23   0  10 361.275 308.672  25
  24   0  10 639.286 234.653  20
 -24   0  10 1167.66 358.021  25
  25   0  10 4931.05 682.875  20
 -25   0  10 6025.91 841.508  25
  26   0  10 27.8012 149.752  20
 -26   0  10 290.171 180.177  25
  27   0  10 497.446 210.717  20
 -27   0  10 488.004 262.338  25
 -28   0  10 2831.82 595.198  25
  28   0  10 2187.99 421.256  20
  29   0  10 2986.35 483.966  20
  30   0  10 619.733 249.345  20
  31   0  10 715.440 243.238  20
 -32   0 -10-53.1061 145.103  25
  32   0  10 127.137 134.623  20
 -33   0 -10 111.629 121.881  25
  33   0  10 259.259 157.529  20
  34   0  10 211.009 118.440  20
 -34   0 -10 226.769 195.492  25
 -35   0 -10-46.1665 104.788  25
 -36   0 -10-164.468 135.624  25
 -37   0 -10 154.718 117.293  25
   0   0 -11 238.628 154.595   8
   0   0 -11-130.089 211.399   9
   0   0  11 68.1527 276.109   3
   1   0 -11-456.221 412.075   8
  -1   0 -11-25.1780 343.717   9
   1   0  11-86.1221 278.195   3
  -1   0  11-144.959 166.522   3
   1   0 -11 29.1265 319.497   9
  -1   0 -11-163.010 423.160   8
   2   0 -11-46.2175 250.324   8
   2   0  11 133.500 351.042   3
  -2   0 -11 290.478 430.109   8
  -2   0 -11-0.64235 352.615   9
   2   0 -11-45.9608 178.599   9
   3   0  11 36.0881 440.108   3
  -3   0 -11-46.0729 298.622   9
   3   0 -11 241.801 351.701   8
  -3   0 -11 98.7197 328.479   8
   4   0  11 132.851 443.310   3
  -4   0 -11 154.405 395.569   9
   4   0 -11 94.7460 316.081   8
  -4   0 -11-156.685 350.457   8
   5   0 -11-92.5838 207.541   8
  -5   0 -11 46.4227 285.565   9
   5   0  11-21.7193 359.448   3
  -5   0 -11 44.5882 253.968   8
   6   0 -11 101.155 301.094   8
  -6   0  11-132.450 235.467   1
  -6   0 -11-12.0454 270.029   9
  -6   0 -11-201.181 516.091   8
   6   0  11-221.634 327.819   3
   7   0  11 175.739 469.532   3
  -7   0 -11 359.038 381.309   9
  -7   0  11-147.009 207.818   1
   7   0 -11 236.896 539.985   8
  -7   0 -11-90.0994 304.059   8
  -8   0 -11 17.9589 528.506   9
  -8   0  11 223.619 397.024   1
   8   0 -11-101.374 412.740   8
   8   0  11 282.594 483.961   3
   9   0 -11-209.056 501.721   8
  -9   0  11 191.886 210.693   1
  -9   0 -11 290.967 540.005   9
   9   0  11-299.478 311.205   3
 -10   0 -11-50.2518 453.527   9
  10   0 -11 417.703 314.785   8
  10   0  11 250.643 432.511   3
 -10   0  11 561.706 425.835   1
 -11   0  11 348.643 353.670   1
  11   0  11-190.466 313.330   3
  11   0 -11 31.5420 227.000   8
 -11   0 -11-319.656 429.634   9
  12   0  11-172.502 486.537   3
  12   0 -11 32.4410 354.906   8
 -12   0 -11-87.0393 447.042   9
 -12   0  11 146.939 475.739   1
 -13   0  11-158.313 379.934   1
 -13   0 -11-84.6642 321.162   9
  13   0  11-205.733 388.608   3
  13   0 -11-185.641 167.026   8
  14   0 -11-84.0061 220.371   8
 -14   0 -11 86.5695 479.277   9
 -14   0  11 340.832 446.677   1
  14   0  11-105.658 271.315   3
  15   0 -11-254.983 367.157   8
 -15   0  11 6.17258 311.142   1
 -15   0 -11-30.5587 745.624   9
  15   0  11-33.2759 271.462   3
  16   0  11-30.8575 186.252  12
 -16   0 -11 402.821 616.353   9
  16   0  11 75.1550 304.704   3
 -16   0  11-174.748 386.599   1
  16   0 -11-715.565 586.405   8
  17   0  11 140.815 197.736  20
  17   0  11 52.0508 167.656  12
  18   0  11-143.487 202.463  20
  18   0  11 75.8645 141.867  12
  19   0  11 265.811 239.152  20
  19   0  11-29.3088 96.0995  12
  20   0  11 31.1311 178.092  12
  20   0  11 165.417 144.460  20
  21   0  11-164.132 163.209  20
  21   0  11 231.624 141.603  12
  22   0  11-5.00654 120.206  20
  22   0  11 23.4067 91.1651  12
  23   0  11-288.036 121.082  20
  24   0  11 74.9639 174.790  20
  25   0  11-30.5211 122.770  20
  26   0  11-150.979 178.700  20
  27   0  11 163.719 176.554  20
  28   0  11-1.74935 111.879  20
  29   0  11 37.8129 154.475  20
  30   0  11-180.153 99.6412  20
  31   0  11-5.74287 111.998  20
 -32   0 -11 245.671 145.859  25
 -33   0 -11-4.78592 120.134  25
 -34   0 -11 143.117 143.524  25
 -35   0 -11-12.3190 113.818  25
 -36   0 -11-384.925 224.655  25
   0   0  12 21748.1 2883.64   3
   0   0 -12 19923.4 2511.12   9
   0   0 -12 19917.1 2699.91   8
  -1   0  12 10827.8 2071.38   3
   1   0  12 10284.9 2010.81   3
  -1   0 -12 7926.67 1734.08   8
  -1   0 -12 6916.84 1632.85   9
   1   0 -12 8012.40 1770.63   8
  -2   0  12 5415.57 2167.47   3
  -2   0 -12 1964.65 799.940   9
   2   0 -12 2029.06 963.603   8
   2   0  12 2925.51 1260.38   3
  -2   0 -12 1902.77 1082.65   8
  -3   0 -12 18220.2 2608.46   8
  -3   0  12 21198.5 2736.22   3
   3   0  12 19856.2 2622.69   3
   3   0 -12 18905.2 2676.80   8
  -3   0 -12 17172.9 2512.52   9
   4   0  12 1331.19 1164.50   3
  -4   0 -12 614.346 458.437   8
  -4   0 -12 23.2298 399.575   9
   4   0 -12 773.345 519.165   8
   5   0 -12 815.812 668.514   8
  -5   0 -12 1371.00 743.892   8
   5   0  12 1156.37 652.437   3
  -5   0 -12 848.162 535.649   9
   6   0 -12 129.177 332.329   8
   6   0  12 12.1637 374.553   3
  -6   0 -12 220.321 360.591   9
   7   0 -12 12320.7 2249.85   8
  -7   0 -12 11718.6 2300.69   9
   7   0  12 15066.9 2452.48   3
  -8   0 -12 9653.21 2144.50   9
   8   0  12 11056.7 2104.94   3
  -8   0  12 11197.5 2115.46   1
   8   0 -12 10931.6 2107.14   8
  -9   0  12-109.049 404.186   1
   9   0 -12 204.873 584.778   8
   9   0  12 124.663 205.799   3
  -9   0 -12-28.9998 238.713   9
 -10   0  12 798.155 687.684   1
  10   0 -12 524.440 460.805   8
 -10   0 -12 802.694 452.233   9
  10   0  12 1000.24 689.827   3
 -11   0  12 21535.4 2904.66   1
  11   0 -12 17400.6 2762.23   8
 -11   0 -12 17426.8 2941.25   9
  11   0  12 19217.8 2822.91   3
 -12   0 -12 4214.09 1629.88   9
 -12   0  12 5915.47 1574.65   1
  12   0  12 5506.96 1615.56   3
 -12   0 -12 6393.37 1011.25  19
 -12   0 -12 3439.72 753.754  21
  12   0 -12 5525.12 1598.87   8
  13   0  12 5557.96 1684.61   3
 -13   0 -12 4664.35 839.085  21
 -13   0 -12 6779.84 1131.03  19
  13   0 -12 6305.86 823.629  16
  14   0  12-217.748 249.644  12
 -14   0 -12 950.518 412.311  21
  14   0 -12 1545.47 461.485  16
 -14   0 -12 1842.96 696.502  19
  14   0  12 1395.89 377.305  20
 -15   0 -12 5117.53 1028.69  19
  15   0 -12 5187.27 785.246  16
  15   0  12 4035.50 599.248  20
 -16   0 -12 6482.31 1056.11  19
  16   0  12 5003.87 614.085  20
  16   0 -12 6590.25 876.129  16
  17   0  12 1400.41 380.295  20
  17   0  12-122.084 173.639  12
 -17   0 -12 1390.60 585.024  19
  17   0 -12 1596.83 492.400  16
  18   0  12 6457.82 769.342  20
 -18   0 -12 8137.53 1233.19  19
  19   0  12 764.546 252.392  20
  19   0  12-101.955 187.716  12
  20   0  12 13.1487 171.007  12
  20   0  12 3311.19 520.236  20
  21   0  12-57.5127 107.098  12
  21   0  12 803.994 290.812  20
  22   0  12 252.781 169.365  20
  22   0  12 40.1378 145.574  12
  23   0  12 3335.91 553.858  20
  24   0  12 380.025 243.067  20
  25   0  12 2227.39 435.525  20
  26   0  12 155.964 209.035  20
 -32   0 -12-46.2580 104.613  25
 -33   0 -12 640.837 244.922  25
 -34   0 -12 315.192 166.098  25
   0   0  13-167.928 345.547   3
   0   0 -13 316.035 428.417   8
   1   0 -13 120.669 426.217   8
   1   0  13 197.059 473.539   3
  -1   0  13 380.096 527.650   3
  -1   0 -13 369.404 591.979   8
   2   0 -13-119.113 247.957   8
  -2   0 -13 284.929 566.468   8
   2   0  13 456.033 613.855   3
  -2   0  13 15.7836 213.600   3
  -3   0 -13 196.892 444.926   9
  -3   0  13 53.6880 367.243   3
   3   0  13 102.064 289.838   3
   3   0 -13-202.339 199.491   8
   4   0  13 351.561 458.773   3
  -4   0 -13 315.130 279.709  19
  -4   0  13-239.247 353.778   3
   4   0 -13-286.147 578.025   8
  -4   0 -13-494.166 570.509   9
   5   0 -13-297.380 531.742   8
   5   0  13 37.1768 304.919   3
   5   0 -13-102.858 239.766  19
  -5   0 -13-102.053 155.818  19
  -5   0  13 54.3016 243.731   3
  -5   0 -13 668.425 825.603   9
  -6   0 -13 43.3385 343.367   9
   6   0  13 70.2969 384.004   3
  -6   0 -13-346.243 331.297  19
   6   0 -13-325.749 338.831  19
   6   0 -13-17.1689 119.920  16
   6   0 -13-295.309 444.975   8
  -7   0 -13-647.818 701.457   9
   7   0 -13-149.831 224.592  19
   7   0 -13-348.253 562.077   8
   7   0 -13 206.813 261.111  16
  -7   0 -13-87.5795 203.973  21
   7   0  13-229.993 583.640   3
  -7   0 -13-260.839 297.541  19
   8   0 -13-333.979 387.345  19
  -8   0 -13-85.7738 156.573  21
  -8   0 -13-110.660 298.669  19
   8   0  13-55.3489 149.870  12
   8   0 -13 39.5488 140.535  16
  -8   0  13-328.112 305.710  18
   9   0  13 42.4368 189.596  12
   9   0 -13-182.466 161.989  16
  -9   0 -13 60.7308 235.227  19
  -9   0 -13-88.9397 102.759  21
   9   0 -13-383.518 331.491  19
  10   0 -13 8.58013 153.145  16
 -10   0 -13-42.9511 166.295  21
 -10   0 -13 129.847 224.742  19
  10   0 -13 50.5863 213.181  19
  10   0  13-19.8806 122.829  12
 -11   0 -13-66.7649 141.378  21
 -11   0 -13 131.194 347.270  19
  11   0 -13-8.31946 120.705  16
  11   0  13 36.1041 98.0519  12
  12   0  13-106.882 161.187  12
  12   0 -13-60.7568 153.220  16
 -12   0 -13-182.304 280.415  19
 -12   0 -13-63.2646 140.649  21
 -13   0 -13-148.545 245.968  19
  13   0  13 133.800 244.320  12
 -13   0 -13 19.4070 150.049  21
  13   0 -13-103.553 162.937  16
  14   0  13-79.6298 179.325  12
  14   0 -13 43.8084 181.296  16
 -14   0 -13-261.084 294.396  19
 -15   0 -13-221.336 303.310  19
  15   0 -13 107.372 130.783  16
  15   0  13 86.1755 149.456  12
  16   0  13-135.841 141.431  12
  16   0 -13 66.2856 141.996  16
 -16   0 -13 95.5096 266.939  19
  17   0  13-2.98215 126.285  12
 -17   0 -13 177.951 274.646  19
  17   0 -13 121.806 174.687  16
  18   0  13 29.6027 102.280  12
 -18   0 -13-419.472 340.597  19
  19   0  13 99.0341 188.406  12
 -19   0 -13-535.473 380.354  19
  20   0  13 185.602 304.614  12
 -31   0 -13 87.7479 118.781  25
 -32   0 -13 16.0514 107.106  25
 -33   0 -13-21.5651 105.829  25
   0   0 -14 44414.7 2731.28  19
   0   0 -14 45435.5 2448.77  16
   0   0 -14 38099.6 1994.78  21
  -1   0 -14 13593.2 1627.28  19
  -1   0 -14 17855.1 1427.65  21
   1   0 -14 18738.4 1568.03  21
   1   0 -14 14403.0 1568.81  16
   1   0 -14 19749.0 1891.45  19
  -2   0 -14 16604.5 1799.26  19
   2   0 -14 15888.1 1715.69  19
  -2   0 -14 16170.1 1380.34  21
   2   0 -14 17377.5 1365.64  21
   2   0 -14 13725.6 1432.53  16
   3   0 -14 36311.2 2162.05  16
  -3   0 -14 30970.6 1864.30  21
   3   0 -14 35928.2 2476.71  19
  -3   0  14 36026.0 2075.18  18
  -3   0 -14 34441.8 2468.85  19
   4   0 -14 10274.0 1408.84  16
  -4   0  14 8166.27 1383.40  18
  -4   0 -14 10646.7 1319.14  21
  -4   0 -14 7189.00 1356.96  19
   5   0 -14 25695.4 2085.93  19
  -5   0 -14 22076.1 1605.81  21
  -5   0  14 27741.0 1796.91  18
   5   0 -14 26929.1 1857.56  16
  -5   0 -14 27895.0 2209.06  19
   6   0  14-147.090 232.670  12
  -6   0  14 3040.99 708.684  18
   6   0 -14 2160.79 659.675  16
  -6   0 -14 2684.53 597.592  21
   6   0 -14 4223.02 918.252  19
  -6   0 -14 1290.95 733.776  19
  -7   0 -14-480.926 294.298  21
   7   0 -14 248.865 263.362  19
  -7   0  14 188.288 202.191  18
   7   0  14-202.536 171.531  12
   7   0 -14 46.1620 119.616  16
  -7   0 -14-368.543 232.907  19
   8   0  14 13.0336 132.279  12
   8   0 -14 113.945 260.087  16
  -8   0 -14 228.815 236.991  19
  -8   0 -14 52.0588 145.314  21
  -8   0  14 216.040 176.002  18
   8   0 -14-278.526 233.243  19
   9   0 -14 1948.84 587.472  19
  -9   0  14 1021.99 444.341  18
   9   0 -14 811.796 406.019  16
   9   0  14 33.8197 199.202  12
  -9   0 -14 968.631 533.316  19
  -9   0 -14 1181.52 413.474  21
 -10   0 -14 10460.1 1482.67  19
 -10   0 -14 7152.51 1082.34  21
  10   0 -14 11746.2 1396.39  19
  10   0 -14 12584.6 1263.71  16
 -11   0 -14 1621.24 605.259  19
 -11   0 -14 921.593 392.986  21
  11   0 -14 1673.85 494.387  16
  11   0 -14 1672.80 574.150  19
  11   0  14 80.0315 206.474  12
  12   0  14-18.2085 87.9785  12
 -12   0 -14 323.477 192.897  19
 -12   0 -14 70.2483 107.192  21
  13   0  14 99.4839 194.201  12
 -13   0 -14 115.047 185.773  19
  13   0 -14 493.953 298.225  16
 -14   0 -14 4884.06 966.268  19
  14   0 -14 5936.80 841.440  16
  15   0  14-91.5899 189.180  12
  15   0 -14 899.441 377.319  16
 -15   0 -14 601.867 298.272  19
  16   0 -14 8913.49 1025.74  16
 -16   0 -14 9777.52 1387.54  19
  17   0 -14 4355.75 704.999  16
 -17   0 -14 4076.07 973.584  19
  18   0  14 41.7587 108.680  12
 -18   0 -14 2555.37 706.513  19
 -19   0 -14 591.132 484.522  19
  19   0  14-10.2298 125.771  12
 -31   0 -14 548.118 189.188  25
   0   0 -15-107.389 230.834  19
   0   0 -15-18.2605 171.075  21
   1   0 -15 185.428 209.205  21
  -1   0 -15 76.0286 114.371  21
  -1   0 -15 208.698 206.041  19
  -2   0 -15 293.312 229.040  21
   2   0 -15-158.796 262.436  19
  -2   0 -15-111.470 241.892  19
   3   0 -15-86.2890 277.670  19
  -3   0 -15 108.549 171.832  21
  -3   0 -15-196.007 372.055  19
   3   0 -15 132.013 132.456  16
  -4   0 -15 28.7661 151.814  19
  -4   0 -15-289.445 172.880  21
   4   0 -15 122.845 225.882  16
   4   0 -15-178.502 279.248  19
   5   0  15-99.8790 103.442  12
   5   0 -15-161.426 163.624  16
   5   0 -15-55.9134 289.972  19
  -5   0 -15-1.07490 187.553  19
  -5   0 -15-1.07456 132.568  21
   6   0 -15-42.1039 240.139  16
  -6   0 -15 205.248 138.347  21
  -6   0 -15 260.167 221.265  19
   6   0 -15 232.123 290.356  19
   6   0  15-21.0013 77.9149  12
  -7   0 -15 266.911 222.081  21
  -7   0 -15 362.488 346.848  19
   7   0  15 91.2358 228.758  12
   7   0 -15 42.0804 187.236  19
   7   0 -15 178.544 199.751  16
   8   0 -15-133.422 229.196  19
  -8   0  15 62.4917 130.001  18
  -8   0 -15-65.1659 111.741  21
   8   0 -15 208.085 226.103  16
   8   0  15 60.4943 148.724  12
  -8   0 -15 116.117 426.040  19
  -9   0 -15 144.099 211.619  21
   9   0 -15-76.4313 180.500  16
   9   0  15 18.4823 146.926  12
  -9   0 -15-58.4908 234.616  19
   9   0 -15 136.824 294.277  19
  -9   0  15 198.557 209.538  18
  10   0  15-83.5872 195.018  12
  10   0 -15-41.4198 128.102  16
 -10   0 -15 52.9780 152.037  21
  10   0 -15-230.548 297.427  19
 -10   0 -15-185.248 341.696  19
  11   0  15 94.5724 186.203  12
  11   0 -15 208.010 148.148  16
 -11   0 -15 154.791 203.528  21
  11   0 -15-38.7452 198.780  19
 -11   0 -15 128.726 299.781  19
  12   0 -15-15.0795 117.206  16
  12   0  15 101.890 132.901  12
 -12   0 -15-21.8818 260.154  19
  13   0 -15-80.2942 149.155  16
  13   0  15 45.1505 97.4322  12
 -13   0 -15 18.8550 221.811  19
 -14   0 -15 137.828 271.087  19
  14   0 -15-9.89506 178.802  16
  14   0  15-87.0758 207.944  12
  15   0 -15-5.71642 200.057  16
  15   0  15 88.9662 116.104  12
 -15   0 -15 176.463 204.903  19
 -16   0 -15 384.623 338.817  19
  16   0  15 19.7737 85.4232  12
  16   0 -15 26.5437 134.726  16
  17   0  15-61.5520 173.608  12
 -17   0 -15 35.2426 182.157  19
  17   0 -15 212.736 187.397  16
 -18   0 -15-260.494 258.944  19
 -19   0 -15 201.658 211.190  19
 -20   0 -15 341.419 259.918  19
   0   0 -16 9637.96 1344.14  19
   0   0 -16 9907.67 1062.04  21
   1   0 -16 8012.38 1223.59  19
  -1   0 -16 7697.97 1211.11  19
  -1   0 -16 8355.36 934.691  21
   2   0 -16 2783.90 817.654  19
  -2   0 -16 4945.69 764.344  21
  -2   0 -16 2063.51 829.440  19
   3   0 -16 5805.94 1044.68  19
  -3   0 -16 6344.75 1100.55  19
  -3   0 -16 6105.29 818.601  21
  -4   0 -16 3340.95 594.315  21
  -4   0 -16 2054.90 792.731  19
   4   0 -16 2410.96 730.495  19
   5   0 -16 640.030 391.012  19
  -5   0 -16 565.661 446.929  19
  -5   0 -16 733.693 383.147  21
  -6   0 -16 2791.54 646.287  21
  -6   0 -16 2592.33 823.731  19
   6   0 -16 3719.41 863.410  19
   6   0 -16 4357.56 771.126  16
  -7   0 -16 3244.15 872.649  19
  -7   0 -16 2712.02 634.443  21
   7   0 -16 4366.99 731.422  16
   7   0 -16 4091.54 869.853  19
   8   0  16 132.400 182.826  12
  -8   0 -16 430.579 309.362  21
   8   0 -16 626.912 384.098  19
   8   0 -16 919.139 425.435  16
  -8   0 -16 946.592 514.782  19
   9   0 -16 34.8260 236.088  19
   9   0 -16 234.546 251.546  16
   9   0  16 89.9768 156.540  12
  -9   0 -16 211.852 157.993  19
  -9   0 -16 140.314 150.802  21
  10   0 -16 169.957 286.950  19
  10   0 -16 375.375 269.215  16
  10   0  16-116.363 163.757  12
 -10   0 -16 206.018 276.165  19
 -11   0 -16 1748.55 738.833  19
  11   0 -16 3036.92 703.058  19
  11   0 -16 3538.79 670.551  16
  12   0 -16 1056.34 319.454  16
  12   0  16 239.305 240.159  12
 -12   0 -16 997.098 535.643  19
  13   0  16 23.8481 168.342  12
  13   0 -16 58.9069 192.209  16
 -13   0 -16 115.497 297.914  19
  14   0 -16 270.301 206.762  16
  14   0  16 77.9345 200.652  12
 -14   0 -16 230.943 267.706  19
  15   0 -16 2455.15 495.264  16
 -15   0 -16 2165.50 640.936  19
 -16   0 -16-303.819 352.817  19
  16   0 -16 61.0741 137.561  16
 -17   0 -16 249.760 327.858  19
 -18   0 -16 640.984 406.262  19
 -19   0 -16 766.571 424.838  19
 -20   0 -16 1266.99 527.596  19
   0   0 -17-105.724 177.698  19
  -1   0 -17 281.148 337.476  19
   1   0 -17-69.9484 150.716  19
   2   0 -17 439.483 259.362  19
  -2   0 -17 283.735 401.137  19
  -2   0 -17-77.8262 97.3571  21
  -3   0 -17-96.0842 146.477  21
   3   0 -17 82.5779 246.515  19
  -3   0 -17 170.166 238.794  19
  -4   0 -17-211.593 210.703  19
  -4   0 -17 46.2491 159.091  21
   4   0 -17-163.983 302.231  19
  -5   0 -17-13.8743 89.6924  21
   5   0 -17 353.757 303.543  19
  -5   0 -17-144.765 239.788  19
   6   0 -17 77.1834 143.504  19
  -6   0 -17-127.032 202.032  21
  -6   0 -17 105.528 165.395  19
   7   0  17 56.4310 128.823  12
  -7   0 -17-119.477 191.334  21
  -7   0 -17 276.242 273.630  19
   7   0 -17 14.8836 182.651  19
   8   0  17 69.0652 184.602  12
   8   0 -17 58.6109 212.589  19
  -8   0 -17 52.5453 282.437  19
  -9   0 -17-148.614 238.780  19
   9   0 -17-670.316 398.923  19
  10   0 -17-396.132 324.179  19
 -10   0 -17 70.6243 220.424  19
  11   0 -17 64.6436 232.849  19
 -11   0 -17-145.057 249.076  19
 -12   0 -17 159.365 260.205  19
 -13   0 -17-180.589 199.253  19
 -14   0 -17-177.799 140.022  19
 -15   0 -17-144.814 248.600  19
 -16   0 -17 81.4422 150.576  19
 -17   0 -17 249.722 248.556  19
 -18   0 -17-8.60622 121.666  19
 -19   0 -17-263.147 205.074  19
   0   0 -18 7635.57 1115.83  19
   1   0 -18 4301.50 877.494  19
  -1   0 -18 4006.41 831.866  19
  -2   0 -18 1184.68 518.679  19
   2   0 -18 1556.07 498.247  19
   3   0 -18 1184.71 409.960  19
  -3   0 -18 1777.96 588.537  19
  -4   0 -18 601.856 329.092  19
  -4   0 -18 868.362 277.943  21
   4   0 -18 335.229 291.586  19
   5   0 -18 874.183 393.670  19
  -5   0 -18 439.896 235.243  19
  -6   0 -18 1104.67 498.350  19
   6   0 -18 1919.30 548.251  19
   7   0 -18 2973.17 689.795  19
  -7   0 -18 2950.94 750.282  19
   8   0 -18 3386.75 709.789  19
  -8   0 -18 2823.07 754.478  19
   9   0 -18 1712.60 509.798  19
  -9   0 -18 1054.02 502.515  19
 -10   0 -18 1074.76 455.815  19
  10   0 -18 1420.99 496.235  19
 -11   0 -18 1531.42 573.055  19
  11   0 -18 2338.41 557.738  19
 -12   0 -18 1222.37 526.767  19
 -13   0 -18 995.892 421.880  19
 -14   0 -18 539.676 334.555  19
 -15   0 -18 263.050 282.639  19
 -16   0 -18 171.440 238.904  19
 -17   0 -18 145.929 209.125  19
 -18   0 -18 807.227 368.607  19
 -19   0 -18 533.726 263.998  19
   0   0 -19-31.1661 295.264  19
   1   0 -19 357.597 216.170  19
  -1   0 -19-129.039 257.578  19
   2   0 -19 399.113 322.095  19
  -2   0 -19-59.5422 155.762  19
  -3   0 -19 136.961 155.968  19
   3   0 -19 251.950 191.170  19
   4   0 -19-160.765 234.691  19
  -4   0 -19 30.5214 136.310  19
   5   0 -19 21.4182 120.738  19
  -5   0 -19-430.862 279.236  19
  -6   0 -19-185.002 139.386  19
   6   0 -19-164.505 214.274  19
   7   0 -19 351.710 257.772  19
  -7   0 -19-17.4005 149.308  19
  -8   0 -19-62.4667 193.224  19
   8   0 -19 236.129 278.192  19
  -9   0 -19-6.13743 156.300  19
   9   0 -19 487.323 255.696  19
  10   0 -19-110.870 238.193  19
 -10   0 -19-337.689 321.274  19
 -11   0 -19-121.120 192.236  19
 -12   0 -19 376.154 237.983  19
 -13   0 -19 276.209 221.919  19
 -14   0 -19 218.695 140.442  19
 -15   0 -19-100.149 153.110  19
   0   0 -20 1837.20 482.187  19
  -1   0 -20 794.525 379.313  19
   1   0 -20 629.274 320.731  19
   2   0 -20 892.787 318.617  19
  -2   0 -20 529.446 284.651  19
  -3   0 -20 2395.92 555.475  19
   3   0 -20 2924.03 575.475  19
  -4   0 -20 3531.62 665.876  19
   4   0 -20 4234.87 647.294  19
  -5   0 -20 421.228 288.716  19
   5   0 -20 866.187 304.363  19
   6   0 -20 786.505 265.887  19
  -6   0 -20 349.500 255.616  19
  -7   0 -20 421.506 304.142  19
   7   0 -20 376.760 218.789  19
  -8   0 -20 1700.50 442.766  19
   8   0 -20 143.984 69.4505  19
   0   1   0-15.7552 102.771   4
   0   1   0-56.0221 70.3100   2
   0   1   0 62.0389 46.1277   3
   0   1   0 67.9817 118.862   8
   1   1   0 91.7803 67.8044   2
   1   1   0 84.7782 72.1033   3
   1   1   0 4.31484 91.2182   4
   1   1   0 53.6539 104.172   6
   1   1   0 36.1557 82.7881   8
  -1   1   0 83.9384 120.944   2
  -1   1   0 29.4307 97.2536   4
  -1   1   0 171.980 132.603   8
   2   1   0 28815.4 1130.66   2
   2   1   0 29716.7 1537.03   7
  -2   1   0 27347.6 1220.25   4
   2   1   0 29323.8 969.664   8
   2   1   0 30191.5 1379.12   6
  -2   1   0 28504.5 1354.12   8
   2   1   0 29003.6 921.305   3
  -2   1   0 30850.1 1184.78   2
   3   1   0 282.390 289.346   7
  -3   1   0 383.405 216.432   2
  -3   1   0 565.101 324.258   7
   3   1   0 412.303 202.164  10
   3   1   0 214.995 126.364   8
  -3   1   0 419.593 237.878  10
  -3   1   0 304.705 257.425   4
   3   1   0 212.232 177.519   3
  -4   1   0 2669.68 399.270   2
   4   1   0 2681.67 341.425  10
   4   1   0 2615.62 369.748   3
  -4   1   0 2670.32 534.815   7
  -4   1   0 2340.46 448.200   4
  -4  -1   0 2699.85 346.924   9
   4   1   0 2355.18 282.528   8
   4   1   0 3022.40 526.111   7
  -4   1   0 2465.98 334.266  10
  -5   1   0-56.5047 91.3935  10
   5   1   0 52.6183 138.708   3
  -5   1   0 95.4880 165.465   4
   5   1   0 25.7589 119.689  10
   5   1   0 152.540 121.524   7
  -5   1   0-80.5277 86.3885   1
  -5  -1   0-4.81176 96.3653   9
  -5   1   0 28.5528 217.730   7
   6   1   0 6330.49 518.664  10
  -6  -1   0 6292.26 516.646   9
  -6   1   0 6271.64 526.974  10
  -6  -1   0 6751.41 473.157   4
   6   1   0 6323.66 676.592   3
  -6   1   0 5716.09 756.465   7
  -6   1   0 6531.85 435.173   1
   6   1   0 6344.43 693.258   7
  -7  -1   0 107.946 140.736   9
  -7   1   0 34.5458 92.7641  10
   7  -1   0 47.7939 91.3696   3
  -7   1   0-110.232 108.420   1
   7   1   0-19.7540 163.831   3
   7   1   0-105.030 101.447  10
  -7  -1   0 26.6060 73.9461   4
   7   1   0-34.7289 241.460   7
  -7   1   0-24.9383 231.432   7
   8   1   0 26325.0 1536.03   3
   8   1   0 24968.3 1437.21   7
   8   1   0 22754.4 995.625  10
   8  -1   0 23090.6 1301.55   3
  -8  -1   0 22938.0 1098.87   4
  -8   1   0 23374.5 1045.63   1
  -8   1   0 20706.7 974.732  10
  -8  -1   0 24162.3 1097.15   9
   9   1   0-216.902 107.922   3
  -9   1   0 96.4917 95.7571  10
   9   1   0-115.293 167.988   7
  -9  -1   0 85.9521 162.349   4
  -9  -1   0 61.6974 107.188   9
   9  -1   0 47.9915 144.016   3
  -9   1   0 163.139 151.691   1
   9   1   0 7.39162 68.2249  10
  10   1   0 1667.26 383.208   7
 -10   1   0 2071.89 393.006   1
  10   1   0 2273.22 492.992   3
  10   1   0 1737.66 274.856  10
 -10  -1   0 2130.14 407.173   9
  10  -1   0 2039.14 467.029   3
 -10   1   0 1328.04 235.486  10
 -10  -1   0 2004.33 404.239   4
  11  -1   0 17.6368 116.901   3
 -11  -1   0-11.4344 110.982   9
  11   1   0 100.747 192.910   3
 -11  -1   0 72.7891 135.033   4
 -11   1   0-91.5644 254.434   4
 -11   1   0-47.1355 106.275   1
  11   1   0-165.359 144.066   7
 -11   1   0-151.559 133.424  10
  12  -1   0 1018.13 353.593   3
 -12   1   0 694.398 219.454   1
 -12  -1   0 1118.02 318.409   9
 -12   1   0 703.944 231.525   4
 -12  -1   0 1019.10 267.251   4
  12   1   0 1026.40 429.447   3
  12   1   0 876.898 277.080   7
 -13   1   0 71.4627 92.6375   1
  13   1   0 226.929 319.803   3
 -13   1   0-27.7963 179.863   4
  13  -1   0-30.0314 125.295   3
 -13  -1   0-178.433 190.094   4
 -14  -1   0 7633.00 968.755   4
 -14   1   0 8016.35 1247.02   4
  14   1   0 9005.43 1185.66   3
 -14   1   0 6601.04 837.010   1
 -15  -1   0 298.493 275.056   4
 -15   1   0 891.861 594.619   4
  15   1   0 604.000 460.687   3
 -15   1   0 403.999 207.172   1
  16   1   0 8612.95 1301.36   3
 -16   1   0 7225.12 1266.15   4
 -16  -1   0 7244.91 1013.61   4
 -16   1   0 7221.71 974.689   1
 -17   1   0 206.213 353.773   4
 -17   1   0 209.791 225.141   1
  17   1   0 31.1556 242.692   3
 -17  -1   0-24.3338 202.459   4
 -18   1   0 1033.62 432.544   1
 -18   1   0 1259.65 649.422   4
 -18  -1   0 1075.15 367.727   4
  18   1   0 1303.51 634.190   3
 -19   1   0-344.855 260.907   4
 -19  -1   0-87.7533 383.503   1
 -19   1   0 41.8094 202.961   1
  19   1   0 198.321 312.773   3
 -19  -1   0-397.990 412.552   4
 -20   1   0-122.036 286.014   1
 -20  -1   0 258.840 252.448   1
 -20   1   0-82.0192 275.595   4
  20   1   0-151.570 366.925   3
 -21   1   0-273.916 368.842   4
  21   1   0-54.9574 305.991   3
 -21  -1   0 133.662 203.807   1
 -21   1   0-261.024 299.583   1
 -22  -1   0 376.161 435.110   1
 -22   1   0 692.333 485.287   4
 -23  -1   0-114.324 242.725   1
 -23   1   0-57.9309 417.429   4
 -24   1   0 2363.52 937.294   4
 -24  -1   0 1627.68 839.209   1
 -25  -1   0 276.548 413.375   1
 -25   1   0-229.677 462.096   4
 -25   1   0 130.792 244.531   6
 -26   1   0-104.541 481.380   4
 -26  -1   0 158.977 165.975   1
 -26   1   0-294.967 348.446   6
 -27   1   0-282.926 534.824   6
  27   1   0 329.831 270.786  20
 -27   1   0 90.5499 296.369   4
 -27  -1   0 189.177 251.067   1
  28  -1   0 1316.76 352.364  20
  28   1   0 1470.54 393.428  20
 -28   1   0 1426.28 870.800   4
 -28  -1   0 1563.23 386.718  25
 -28   1   0 1246.13 1022.68   6
 -28   1   0 1786.19 438.058  25
  29  -1   0-121.756 156.421  20
 -29   1   0-145.626 255.530  25
  29   1   0-4.96652 114.711  20
 -29  -1   0-257.910 149.501  25
 -30   1   0 306.803 195.499  25
  30   1   0 567.799 256.517  20
  30  -1   0 44.9422 187.220  20
 -30  -1   0 355.956 212.441  25
 -31   1   0-54.8423 133.974  25
 -31  -1   0-125.492 138.452  25
  31  -1   0-88.3779 175.743  20
  31   1   0-40.0527 198.889  20
 -32   1   0 53.0877 113.086  25
 -32  -1   0 51.0641 168.770  25
  32  -1   0-123.254 164.864  20
  32   1   0-22.0211 128.543  20
  33   1   0-73.8169 233.862  20
 -33  -1   0-148.255 150.023  25
 -33   1   0 167.637 252.788  25
  33  -1   0-235.191 138.631  20
 -34   1   0 555.705 211.208  25
  34   1   0 742.131 306.166  20
 -34  -1   0 437.827 228.245  25
  35   1   0 90.4450 166.473  16
  35   1   0 182.256 212.704  20
 -35  -1   0 168.690 220.586  25
 -35   1   0-9.40144 175.204  25
  36   1   0 107.812 142.491  16
 -36   1   0 158.789 164.144  25
 -36  -1   0 76.8974 110.960  25
  36   1   0 48.9101 182.776  20
  37   1   0-19.8331 95.1097  16
  37   1   0 31.9219 148.227  20
 -37  -1   0 0.50210 169.224  25
 -37   1   0 1.86680 155.390  25
  38   1   0 68.5437 103.677  16
 -38   1   0 131.713 139.314  25
  38   1   0-78.4533 97.7922  20
 -38  -1   0 87.9847 190.789  25
 -39  -1   0-279.660 220.817  25
 -39   1   0-10.9433 122.776  25
 -40   1   0-146.270 136.301  25
 -40  -1   0 70.6896 169.260  25
 -41   1   0-212.115 198.427  25
 -41  -1   0 120.852 137.383  25
 -42   1   0 22.7429 111.341  25
 -42  -1   0 186.187 159.429  25
   0   1  -1 170.406 206.272   4
   0   1   1 75.9967 106.938   5
   0   1   1 50.6204 100.129   3
   0  -1   1 94.4748 55.6531   1
   0   1  -1 194.563 175.843   6
   0   1  -1 211.674 102.274   2
   0   1   1 8.58471 151.331   2
   0   1   1 12.7969 197.355   4
   0   1  -1 189.107 192.111   8
   1   1   1 45432.8 1547.95   5
   1  -1   1 47481.7 1004.67   1
  -1   1   1 42475.5 1576.75   4
  -1   1  -1 43803.9 979.491   2
   1   1   1 45656.9 1591.79   2
   1   1  -1 45611.2 942.884   4
   1   1  -1 44977.4 1599.60   5
  -1   1  -1 46120.0 1756.75   6
  -1   1  -1 45654.8 1744.22   8
  -1  -1   1 46347.6 1278.18   1
  -1   1  -1 43542.1 1318.00   4
  -1   1   1 43086.1 1486.78   5
   1   1  -1 45591.9 1583.04   8
   1   1   1 44664.5 1300.11   3
  -1   1   1 46713.3 1659.64   2
   1   1  -1 45102.4 1603.98   6
   2   1   1 30890.7 1346.26   2
   2  -1   1 25959.5 651.437   1
  -2   1  -1 30100.0 1525.51   8
   2   1  -1 30430.2 1310.69   6
   2  -1   1 30862.7 619.264   3
   2   1   1 30255.9 1295.27   5
  -2   1   1 31809.1 1433.64   2
   2   1   1 32771.2 1623.27   7
  -2   1   1 29155.8 1388.72   4
  -2   1  -1 32110.5 1529.74   6
  -2   1  -1 31469.0 1654.68   7
   2   1  -1 28928.2 1259.39   8
   2   1   1 30175.7 1149.22   3
  -2   1   1 28909.4 1225.78   5
  -2  -1   1 30991.0 1171.25   1
   2   1  -1 30937.3 1363.13   5
  -2   1  -1 28739.1 903.876   2
  -2   1  -1 27751.0 1214.27   4
  -2  -1  -1 31279.8 1414.16   9
  -3   1  -1 218.705 132.715   2
   3   1  -1 329.169 204.893   6
  -3   1  -1 462.812 277.955   4
   3   1   1 666.965 220.071  10
   3  -1   1 351.935 114.457   3
   3   1  -1 941.375 427.094   7
  -3   1   1 409.063 286.800   6
   3   1  -1 313.399 189.432   8
   3   1   1 364.691 213.921   2
   3   1   1 454.985 338.947   7
  -3  -1   1 389.558 197.851   1
  -3   1   1 400.184 289.316   4
  -3   1   1 638.898 279.060  10
   3   1  -1 891.408 283.711  10
  -3   1  -1 490.838 306.152   6
  -3  -1  -1 437.118 233.014   9
  -3   1   1 472.423 241.870   2
   3   1  -1 559.021 245.672   5
   3   1   1 239.835 188.049   3
  -3   1  -1 328.507 292.053   7
   3   1   1 481.949 212.854   5
  -3   1  -1 590.901 274.415  10
  -3   1   1 370.639 128.182   1
   4   1  -1 16350.4 1288.57   7
  -4   1  -1 14349.5 1082.18   4
  -4  -1  -1 17630.4 1020.55   9
   4   1  -1 16642.1 881.603  10
   4   1  -1 15061.6 918.776   3
   4   1  -1 16449.1 1069.92   5
   4  -1   1 15473.8 702.197   3
  -4   1   1 16938.9 1137.95   2
  -4   1   1 17010.3 884.761  10
  -4   1  -1 16081.1 857.639  10
  -4   1   1 16663.4 1192.08   4
   4   1   1 16767.3 990.943   3
   4   1  -1 14993.4 936.073   8
  -4   1   1 17036.2 795.661   1
   4   1   1 17605.9 1227.90   7
  -4   1  -1 17365.0 1275.30   7
   4   1   1 17202.6 906.601  10
  -4   1   1 16783.3 1220.39   6
  -5   1   1 2750.40 345.210   1
   5   1   1 2295.80 415.796   3
  -5  -1   1 2403.76 244.547   9
   5   1   1 2298.88 478.517   7
   5  -1   1 2417.72 309.882   3
  -5   1   1 2087.21 347.381  10
  -5   1   1 2233.90 481.970   6
  -5   1  -1 1844.63 327.052  10
   5   1  -1 2382.39 359.233  10
   5   1   1 2298.31 327.473  10
   5   1  -1 2328.36 563.885   7
  -5   1   1 2175.11 449.769   2
  -5   1  -1 2218.61 484.066   7
  -5  -1   1 2112.43 179.686   4
  -5   1  -1 2203.26 466.131   4
  -5  -1  -1 2573.77 405.992   9
   5   1  -1 2293.36 391.665   3
  -6   1   1 5789.98 534.953  10
  -6  -1  -1 6143.53 613.089   9
   6   1   1 5959.20 524.195  10
  -6   1  -1 5393.43 699.985   7
  -6   1  -1 4544.95 505.074  10
  -6   1  -1 5441.47 778.561   4
  -6   1   1 5524.64 759.257   6
   6   1  -1 5739.83 810.623   7
   6   1  -1 4807.98 494.012  10
   6  -1   1 5767.89 548.402   3
   6   1   1 5537.38 739.132   7
  -6  -1   1 5777.63 347.507   9
  -6  -1   1 5919.30 386.544   4
   6   1   1 5753.36 684.429   3
   6   1  -1 5479.75 629.999   3
  -6   1   1 6314.75 533.788   1
  -7   1   1 38964.0 1336.28  10
   7   1  -1 39192.7 1773.20   3
   7   1   1 40727.7 1871.89   3
   7   1  -1 38246.0 1967.61   7
   7   1   1 38137.4 1768.45   7
  -7   1   1 42914.7 1485.73   1
   7  -1   1 40386.1 1581.90   3
   7   1   1 41351.6 1361.20  10
  -7  -1   1 40676.0 981.789   9
  -7   1  -1 38923.7 1925.09   7
  -7  -1   1 40699.6 1193.25   4
  -7   1   1 39521.0 2041.79   6
  -7  -1  -1 43082.1 1656.57   9
  -8   1  -1 17544.4 1293.12   7
  -8  -1   1 18296.7 902.755   4
   8   1  -1 18807.9 1313.87   3
   8   1   1 18250.7 1324.50   3
  -8   1   1 19407.9 1064.11   1
  -8  -1   1 17872.6 731.977   9
   8   1  -1 17943.7 1344.97   7
   8   1   1 19022.1 916.690  10
   8  -1   1 18740.6 1154.15   3
  -8   1   1 17597.2 906.100  10
  -8   1   1 17417.7 1442.49   6
   8   1   1 17058.8 1147.33   7
  -8  -1  -1 19033.0 1146.07   9
  -9  -1   1 68504.1 1983.99   4
  -9   1  -1 63039.8 2481.98   7
  -9   1   1 66295.3 1760.28  10
  -9   1   1 73393.0 2238.75   1
  -9  -1  -1 70095.9 2308.62   9
   9  -1   1 71529.9 2406.87   3
  -9   1   1 66205.9 2875.11   6
   9   1   1 70121.2 1765.59  10
   9   1   1 69977.7 2740.89   3
   9   1  -1 68077.6 2676.45   7
  -9  -1  -1 71239.9 2412.95   4
   9   1  -1 70663.2 2683.64   3
 -10   1   1 2799.33 346.802  10
 -10  -1  -1 3045.88 503.143   9
  10   1  -1 3426.52 651.147   3
 -10   1  -1 2644.25 481.271   7
 -10   1   1 2708.62 445.905   1
 -10  -1   1 3090.25 455.963   4
 -10  -1  -1 2996.05 496.255   4
  10   1   1 3031.17 597.904   3
 -10   1   1 2996.80 626.299   6
  10  -1   1 2877.91 529.916   3
  10   1  -1 3244.82 603.716   7
  10   1   1 3063.78 369.181  10
  11  -1   1 7173.27 891.903   3
  11   1  -1 7837.01 920.818   7
 -11  -1  -1 7483.75 849.763   4
  11   1  -1 7623.40 1000.74   3
  11   1   1 6893.92 549.867  10
 -11   1   1 6462.55 566.949  10
 -11   1   1 6767.67 990.915   4
  11   1   1 7899.84 1037.43   3
 -11  -1  -1 6894.31 831.197   9
 -11   1  -1 7066.00 1050.17   4
 -11   1   1 7347.31 799.848   1
 -11  -1   1 6549.50 732.602   4
 -12  -1  -1 5999.97 809.529   9
  12  -1   1 6004.08 874.498   3
  12   1   1 6378.74 968.219   3
 -12   1  -1 5410.77 930.718   4
  12   1   1 4927.42 449.650  10
 -12   1   1 5532.84 959.491   4
  12   1  -1 5828.67 919.428   3
 -12   1   1 5937.82 752.533   1
 -12   1   1 5091.45 479.213  10
 -12  -1  -1 6258.71 825.699   4
  12   1  -1 5707.77 783.163   7
 -12  -1   1 5853.35 726.128   4
  13   1  -1 16636.2 1605.82   3
 -13   1   1 14709.2 1626.29   4
 -13  -1  -1 15684.0 1355.15   9
  13   1   1 15977.5 1564.16   3
 -13  -1   1 13732.9 1188.64   4
  13   1  -1 14253.7 1213.60   7
 -13   1  -1 14396.0 1601.54   4
  13  -1   1 15960.0 1416.02   3
 -13  -1  -1 15467.7 1362.42   4
 -13   1   1 11195.5 694.001  10
 -13   1   1 14793.3 1252.89   1
 -14  -1   1 18211.3 1773.26   1
 -14   1  -1 19357.9 1920.92   4
 -14   1   1 18266.9 1472.78   1
  14  -1   1 18932.2 1641.48   3
 -14  -1  -1 18201.6 1564.23   9
 -14  -1  -1 18373.2 1539.65   4
  14   1   1 20486.4 1845.76   3
  14   1  -1 21957.1 1879.33   3
 -14   1   1 18635.0 1879.70   4
 -14  -1   1 18372.5 1445.53   4
 -15   1   1 23647.6 1732.00   1
  15   1  -1 28140.1 2214.89   3
 -15   1   1 26303.6 2294.17   4
  15  -1   1 25663.7 1973.78   3
  15   1   1 29884.3 2324.64   3
 -15  -1   1 25293.0 2098.94   1
 -15  -1   1 25061.2 1766.34   4
 -15   1  -1 25715.8 2287.62   4
 -15  -1  -1 23047.5 1859.66   9
 -15  -1  -1 25986.0 1922.32   4
 -16  -1  -1 8212.67 1145.97   4
 -16  -1   1 6986.74 1002.02   4
  16   1   1 8808.15 1350.63   3
 -16  -1   1 7948.67 1256.81   1
  16  -1   1 7005.87 1142.18   3
 -16   1   1 7087.31 991.783   1
 -16   1   1 7523.58 1287.43   4
  16   1  -1 8573.23 1304.09   3
 -16   1  -1 6583.66 912.817   1
 -16   1  -1 7848.88 1331.75   4
 -17   1  -1 4375.06 1026.78   4
  17   1   1 4351.09 1006.90   3
 -17  -1   1 4326.47 808.110   4
  17  -1   1 3419.15 833.405   3
 -17   1   1 4096.52 1052.11   4
 -17  -1   1 3932.47 930.672   1
 -17   1  -1 3329.82 671.096   1
 -17   1   1 2898.13 632.079   1
 -17  -1  -1 4718.34 871.125   4
 -18  -1   1 1725.37 576.283   4
  18  -1   1 1489.42 597.305   3
  18   1   1 2155.50 730.029   3
 -18   1   1 1736.00 552.572   1
 -18  -1  -1 1690.71 524.036   4
 -18   1  -1 1410.05 445.529   1
 -18  -1   1 1703.39 691.123   1
 -18   1   1 1627.24 675.689   4
 -18   1  -1 2287.57 817.378   4
  19   1   1 11532.1 1747.71   3
 -19  -1  -1 11452.3 1503.32   4
 -19   1  -1 9131.53 1201.52   1
 -19  -1   1 8229.02 1465.53   1
 -19   1   1 11739.0 1822.95   4
  19  -1   1 9480.08 1497.11   3
 -19   1  -1 10859.0 1731.59   4
 -19   1   1 9495.31 1289.73   1
 -20   1   1 95.8600 144.798   1
 -20   1   1 558.198 493.869   4
 -20  -1   1 86.7271 296.396   1
  20   1   1-27.8667 289.738   3
 -20  -1  -1-148.184 324.886   4
 -20   1  -1 119.294 264.061   4
 -20   1  -1 10.2460 246.247   1
 -21  -1   1 620.629 478.988   1
 -21   1  -1 277.651 302.032   4
  21   1   1 592.426 451.822   3
 -21   1   1 406.564 411.739   1
 -21   1   1 572.460 507.971   4
  22   1   1 903.403 616.504   3
 -22   1  -1 543.822 509.716   4
 -22   1   1 1008.78 567.028   4
 -22   1   1 400.319 354.871   6
 -22  -1   1 634.146 570.243   1
 -23   1   1 506.562 275.992   6
 -23  -1  -1 998.245 488.435   1
 -23   1   1 1382.87 777.864   4
 -23  -1   1 1337.89 725.995   1
 -23   1  -1 1566.51 776.895   4
  23   1   1 1209.72 725.925   3
  24   1   1 743.755 501.693   3
 -24   1   1 461.639 463.077   6
 -24  -1   1 887.527 584.623   1
 -24   1  -1 1307.42 688.616   4
 -24  -1  -1 1040.79 653.109   1
 -24   1   1 1716.28 752.598   4
 -25   1   1-310.142 375.772   6
 -25  -1  -1-236.132 438.250   1
 -25  -1   1 211.565 248.770   1
 -25   1  -1 673.485 589.215   4
 -25   1   1-229.525 369.047   4
 -26   1   1-13.9837 192.255   4
 -26   1  -1 19.5510 459.722   4
 -26  -1   1-125.012 433.690   1
 -26  -1  -1 116.456 348.952   1
 -26   1   1 88.5444 356.055   6
 -27  -1  -1 3809.83 1205.67   1
 -27   1   1 3777.12 612.081  25
 -27   1   1 5005.40 1426.57   4
 -27   1  -1 4856.47 1453.24   4
 -27  -1   1 3638.71 1163.94   1
  27   1   1 4131.50 601.496  20
  27   1  -1 4078.37 606.945  20
  27   1   1 2479.93 573.707  14
 -27   1  -1 3541.50 607.519  25
 -27   1  -1 2750.83 1148.62   6
  28   1   1 4202.20 629.171  20
  28   1  -1 4240.58 647.457  20
 -28   1   1 5486.53 1527.62   4
  28  -1   1 3517.71 566.011  20
 -28  -1   1 4333.35 655.911  25
 -28   1  -1 2970.51 1323.27   6
 -28  -1  -1 4040.14 667.840  25
  28   1   1 2870.85 587.849  14
  28  -1  -1 3441.26 570.547  20
 -28   1  -1 4355.31 682.778  25
 -28   1   1 4787.92 712.953  25
  29   1   1 926.183 333.263  20
  29   1  -1 659.597 171.236  20
 -29   1   1 541.957 266.397  25
 -29   1  -1 616.375 313.365  25
  29  -1  -1 335.824 167.952  20
 -29  -1   1 887.615 334.497  25
  29  -1   1 208.311 130.420  20
 -29  -1  -1 470.805 127.948  25
  30   1   1 1112.70 332.494  20
 -30  -1  -1 1247.26 406.445  25
  30  -1  -1 734.250 279.684  20
 -30   1   1 1026.81 348.546  25
  30   1  -1 952.132 286.548  20
 -30  -1   1 844.007 306.051  25
 -30   1  -1 895.906 324.824  25
  30  -1   1 715.599 234.327  20
 -31  -1   1 719.237 350.690  25
  31   1  -1 594.194 203.921  20
 -31   1  -1 421.538 306.243  25
  31   1   1 862.862 331.321  20
  31  -1  -1 491.343 236.116  20
 -31   1   1 396.264 250.365  25
 -31  -1  -1 886.342 293.006  25
  31  -1   1 500.299 264.135  20
  32   1  -1 117.224 194.575  20
 -32   1   1-120.769 189.546  25
  32  -1  -1 1.67817 199.298  20
 -32  -1  -1-65.5425 200.186  25
  32   1   1 443.013 240.636  20
 -32  -1   1-12.7756 181.870  25
 -32   1  -1 98.9744 169.919  25
  32  -1   1-74.3503 117.490  20
 -33   1  -1 142.363 182.063  25
 -33   1   1 85.5721 165.782  25
  33  -1   1 59.2707 164.321  20
 -33  -1  -1-4.65683 122.961  25
 -33  -1   1-190.972 229.426  25
  33   1  -1-17.1578 124.648  20
  33   1   1-65.6746 155.708  20
  33   1  -1 160.384 160.760  16
 -34  -1   1 940.596 354.463  25
 -34   1  -1 1023.24 383.165  25
  34   1  -1 463.969 276.594  16
 -34   1   1 633.560 306.481  25
  34  -1   1 582.503 259.755  20
  34   1  -1 450.418 210.374  20
 -34  -1  -1 1230.05 381.163  25
  34   1   1 380.018 134.094  20
 -35   1  -1 2986.49 579.929  25
 -35  -1   1 2617.96 546.337  25
 -35  -1  -1 2467.78 522.594  25
  35   1  -1 1927.78 534.365  16
  35   1   1 2233.45 509.901  20
 -35   1   1 2567.96 561.421  25
  35  -1   1 1301.38 325.765  20
  35   1  -1 2585.20 521.462  20
 -36   1  -1 332.119 208.270  25
 -36   1   1 510.312 270.160  25
 -36  -1  -1 451.884 256.578  25
 -36  -1   1 172.637 131.296  25
  36   1  -1 199.124 211.068  16
  36   1   1 343.675 166.404  20
  36   1  -1 229.503 230.513  20
 -37   1  -1 467.361 271.686  25
  37   1  -1 141.266 127.144  16
 -37  -1   1 438.036 260.872  25
 -37   1   1 204.650 151.697  25
  37   1   1 110.165 115.646  16
  37   1   1 327.251 207.210  20
 -37  -1  -1 317.604 162.961  25
  37   1  -1-107.205 219.717  20
 -38  -1   1-80.6072 105.466  25
  38   1   1 84.0504 196.053  20
 -38   1   1 501.370 229.256  25
 -38   1  -1 201.398 230.017  25
 -38  -1  -1 27.5159 174.276  25
  38   1   1 194.138 152.929  16
 -39   1   1 217.938 210.739  25
 -39   1  -1 225.768 154.237  25
 -39  -1  -1 381.142 184.008  25
 -39  -1   1 221.817 120.919  25
  39   1   1 378.944 221.352  20
 -40  -1   1-211.509 159.204  25
 -40  -1  -1-139.452 156.713  25
 -40   1   1-61.3848 149.285  25
 -40   1  -1 27.1518 105.449  25
 -41   1   1 108.562 125.597  25
 -41  -1  -1 252.419 210.242  25
 -41   1  -1 336.603 133.336  25
 -41  -1   1 460.705 226.018  25
 -42  -1   1 32.0555 129.031  25
 -42   1   1 172.673 95.8357  25
 -42   1  -1 245.567 161.529  25
 -42  -1  -1 80.5302 115.085  25
   0   1  -2 37.2434 159.154   6
   0   1  -2 179.047 158.385   8
   0   1  -2 253.067 171.760   5
   0   1   2-33.4374 98.7015   6
   0  -1   2 64.3114 82.2900   1
   0   1   2 71.6938 134.377   5
   1  -1   2 23149.2 1026.79   1
  -1  -1   2 23012.9 1095.92   1
   1   1  -2 20989.7 1072.62   6
   1   1   2 20240.0 1015.98   5
  -1   1   2 20701.0 1278.02   6
   1   1   2 20950.5 1136.27   3
   1   1  -2 20994.8 1120.72   5
   1   1  -2 21267.1 1280.58   8
  -1   1   2 20057.3 970.129   5
  -1   1  -2 19895.5 1086.43   5
  -1   1  -2 20553.5 1162.68   6
   2   1   2 4666.69 558.911   3
  -2  -1   2 4868.01 537.451   1
  -2  -1  -2 5133.38 637.923   9
   2  -1   2 3981.26 396.895   3
  -2   1  -2 4604.14 591.760   6
   2   1  -2 4923.84 571.410   5
   2   1   2 4658.66 521.467   5
   2  -1   2 4734.78 446.225   1
  -2   1   2 4417.51 639.266   4
   2   1  -2 4822.02 618.113   8
  -2   1   2 4729.27 603.455   6
   2   1  -2 4457.05 485.106   6
  -2   1   2 4276.19 443.929   5
  -2   1  -2 4660.34 711.844   7
  -3   1   2 2584.06 381.702   1
  -3   1  -2 2331.63 505.768   7
  -3   1   2 2505.60 471.995   6
   3   1  -2 2353.00 433.750   8
  -3  -1   2 2927.68 473.881   1
   3  -1   2 2389.31 308.139   3
  -3  -1  -2 2839.86 498.175   9
   3   1  -2 2496.90 358.406   6
   3   1   2 2196.57 388.241   3
  -3   1  -2 2461.60 437.191   4
   3   1  -2 2603.16 422.595   5
  -3   1   2 2580.95 535.527   4
  -4   1  -2 9281.20 871.349   4
   4   1  -2 9306.35 797.406   5
  -4  -1  -2 9748.43 854.488   9
  -4   1   2 9552.14 904.610   6
  -4   1  -2 9777.41 1000.72   7
  -4   1   2 10920.8 796.800   1
   4   1   2 9902.67 852.254   3
   4   1  -2 9524.81 894.275   8
   4  -1   2 9447.05 625.969   3
  -4  -1   2 9987.71 872.777   1
  -5   1   2 1986.60 376.864   1
  -5   1  -2 1912.64 479.054   7
   5  -1   2 1958.98 318.396   3
   5   1  -2 1744.20 358.481   5
  -5  -1   2 1833.65 418.126   1
   5   1   2 1786.13 392.770   3
  -5   1   2 1651.41 377.296   6
  -5  -1  -2 1910.34 394.153   9
  -5   1  -2 1906.45 418.404   4
  -5   1   2 2150.62 547.350   2
  -6   1   2 3874.64 488.071  10
   6   1   2 4194.68 595.530   3
   6  -1   2 3774.16 449.136   3
  -6  -1  -2 3859.55 537.960   9
  -6   1   2 4147.32 642.209   6
  -6  -1   2 4155.83 632.935   1
   6   1   2 3783.54 466.786  10
  -6   1   2 4469.48 566.932   1
  -6   1  -2 4503.47 686.725   4
  -6   1  -2 3806.80 642.689   7
  -7  -1  -2 4034.28 561.147   9
   7   1   2 4011.71 605.783   3
   7   1   2 3719.66 481.002  10
  -7   1   2 3687.14 479.785  10
  -7   1   2 4462.31 578.182   1
  -7   1   2 3819.97 644.299   6
   7  -1   2 3789.44 506.723   3
  -7   1  -2 3786.22 642.733   7
   8   1   2 808.288 311.563   3
  -8  -1  -2 890.647 329.676   9
  -8   1   2 883.480 273.867   1
   8   1   2 876.917 202.621  10
  -8  -1   2 832.105 216.003   4
  -8   1   2 995.263 221.679  10
   8  -1   2 812.574 198.101   3
  -8   1  -2 1204.42 385.146   7
  -8   1   2 902.893 362.392   6
  -9   1  -2 6409.51 813.634   7
  -9  -1  -2 6567.48 802.337   9
   9   1   2 6451.88 878.687   3
  -9  -1   2 6506.69 628.336   4
  -9   1   2 5982.15 579.427  10
   9   1   2 6581.99 617.419  10
  -9   1   2 6486.98 909.156   6
  -9   1   2 7136.33 790.287   1
   9  -1   2 6427.85 746.458   3
 -10   1   2 3069.24 646.530   6
  10  -1   2 3013.36 547.812   3
 -10   1   2 3237.71 533.074   1
 -10   1  -2 3081.68 658.713   4
  10   1   2 3206.95 416.112  10
 -10  -1   2 2552.47 604.431   1
 -10  -1  -2 3438.81 632.845   9
 -10   1  -2 2986.71 557.072   7
 -10   1   2 2856.88 402.952  10
  10   1  -2 2671.05 595.222   7
 -10  -1   2 2641.83 434.847   4
 -10   1   2 2751.48 611.881   4
  10   1   2 3351.12 696.036   3
 -11  -1   2 10884.0 928.946   4
 -11   1   2 11394.0 1054.82   1
 -11  -1   2 9241.82 1181.56   1
 -11   1   2 9472.91 1156.12   6
  11   1   2 11151.5 756.070  10
 -11   1   2 10507.3 1280.76   4
 -11  -1  -2 10443.3 1112.92   9
  11  -1   2 10383.2 1103.44   3
 -11   1   2 9368.26 719.645  10
 -11   1  -2 10941.7 1324.06   4
 -11   1  -2 9931.14 994.193   7
  11   1  -2 10195.5 1183.59   7
  11   1   2 11489.4 1263.12   3
 -12   1   2 2543.79 519.881   1
 -12  -1  -2 2807.58 636.707   9
  12   1  -2 1885.46 504.044   7
  12   1   2 2404.43 354.047  10
 -12  -1  -2 2872.53 649.620   4
  12  -1   2 2537.26 589.372   3
 -12   1   2 2025.07 322.007  10
 -12  -1   2 1980.51 649.133   1
 -12  -1   2 2301.73 451.627   4
 -12   1   2 2069.65 571.109   6
  12   1   2 2273.29 581.051   3
 -12   1   2 2824.99 767.865   4
 -12   1  -2 2047.08 484.821   7
 -12   1  -2 2271.01 672.479   4
 -13  -1  -2 310.994 344.763   4
  13   1   2 153.410 203.185   3
  13   1  -2 166.489 198.851   7
 -13   1   2 260.047 253.553   4
 -13   1  -2 348.376 274.854   4
 -13  -1   2 299.946 236.722   4
 -13   1   2 78.7989 283.358   6
 -13   1   2 298.795 192.199  10
 -13  -1  -2 31.7155 177.485   9
 -13  -1   2 230.509 244.622   1
  13  -1   2 295.233 252.126   3
 -13   1   2 176.802 184.369   1
  13   1   2 63.6167 113.739  10
 -14  -1   2 5020.20 719.312   4
 -14  -1  -2 4665.01 862.666   9
 -14  -1  -2 5509.49 902.193   4
 -14  -1   2 5290.60 928.979   1
 -14   1   2 5108.60 824.934   1
 -14   1   2 5603.11 1047.88   4
  14   1   2 5223.85 909.464   3
 -14   1   2 4491.72 926.445   6
  14   1  -2 4632.23 838.331   7
  14  -1   2 5140.41 862.290   3
 -14   1  -2 5330.05 1018.19   4
 -15   1   2 6026.37 926.069   1
 -15  -1  -2 6264.48 1011.16   9
 -15   1   2 5928.42 1084.64   4
 -15  -1   2 6038.62 874.281   4
  15   1   2 6715.86 1145.32   3
  15  -1   2 5884.77 989.819   3
 -15  -1   2 5961.27 1033.31   1
 -15   1   2 5067.29 1017.11   6
 -15  -1  -2 6881.19 1035.31   4
 -15   1  -2 6259.15 1124.52   4
 -16  -1  -2 133.218 182.412   4
 -16  -1  -2 664.262 346.163   9
 -16  -1   2 632.757 331.125   4
 -16  -1   2 733.088 502.262   1
 -16   1   2 175.154 266.920   6
  16  -1   2 353.010 258.659   3
 -16   1  -2 153.877 289.946   4
 -16   1   2 437.685 323.771   4
  16   1   2 638.164 368.531   3
 -16   1   2 551.835 331.163   1
 -17   1   2-18.2004 315.792   4
 -17   1   2 44.5839 215.993   1
 -17  -1  -2 76.3183 192.481   9
  17   1   2 167.227 281.454   3
 -17   1   2 277.489 251.657   6
 -17   1  -2 0.34363 268.146   4
  17  -1   2-21.3273 198.056   3
 -17  -1   2-0.21290 133.211   4
 -17  -1   2 45.5096 353.128   1
 -17  -1  -2-58.4382 210.754   4
  18   1   2 2995.73 872.558   3
 -18   1   2 3083.66 862.334   4
 -18   1   2 2715.53 691.111   1
 -18  -1  -2 2754.12 817.875   4
 -18   1  -2 3649.29 1073.30   4
 -18  -1   2 2617.44 827.031   1
  18  -1   2 2613.46 754.167   3
 -18   1   2 2783.27 871.817   6
 -19   1   2 654.641 489.334   6
 -19  -1   2 533.165 332.120   1
 -19   1   2 962.498 541.919   4
 -19   1  -2 641.810 489.121   4
  19  -1   2 639.816 407.803   3
 -19   1   2 584.009 376.386   1
  19   1   2 851.014 527.931   3
 -19  -1  -2 1059.35 526.048   4
 -20   1   2 1348.24 729.971   4
 -20   1   2 907.206 454.500   1
 -20  -1  -2 1294.71 473.275   4
  20  -1   2 808.984 473.275   3
 -20  -1   2 780.474 502.023   1
 -20   1   2 841.458 537.472   6
  20   1   2 1186.43 683.450   3
 -20   1  -2 1047.56 705.209   4
 -21   1  -2-86.5761 380.656   4
  21  -1   2 187.725 258.841   3
  21   1   2 11.3534 238.298   3
 -21  -1   2 472.359 428.490   1
 -21   1   2 506.959 402.212   1
 -21   1   2-95.0659 286.685   4
 -21   1   2-27.0991 295.734   6
 -21  -1  -2 273.006 162.542   4
 -22  -1   2 1252.54 613.693   1
  22  -1   2 827.499 553.729   3
 -22   1  -2 754.189 548.695   4
  22   1   2 804.324 620.783   3
 -22   1   2 894.001 634.178   6
 -22   1   2 1209.06 616.400   4
 -23  -1   2 277.011 313.236   1
 -23   1  -2-72.8210 199.626   4
  23  -1   2 209.416 351.728   3
 -23   1   2 108.150 479.903   6
  23   1   2 684.409 593.654   3
 -23   1   2 656.146 644.573   4
 -24   1   2 109.057 300.867   4
 -24   1  -2-295.606 479.951   4
  24   1   2 80.1178 369.151   3
 -24   1   2 0.46523 273.920   6
 -24  -1   2-41.0732 315.083   1
 -25   1   2 1119.93 665.978   4
  25   1   2 246.110 430.232   3
 -25  -1   2 594.294 590.855   1
 -25  -1  -2 647.142 619.028   1
 -25   1  -2 1490.38 788.232   4
 -26  -1  -2 546.755 518.045   1
 -26   1  -2 264.347 403.110   4
  26   1   2 249.549 350.695   3
 -26   1   2 235.057 235.567   4
 -26  -1   2-133.432 339.501   1
  27   1   2-222.536 292.644   3
 -27   1  -2-591.831 565.866   4
 -27   1   2-5.76019 104.940  25
 -27  -1   2 45.2128 270.873   1
 -27  -1  -2 253.391 432.882   1
  27   1   2 75.3747 107.657  20
  27   1  -2-15.1095 172.307  20
 -27  -1   2-109.201 135.006  25
 -27   1  -2-104.155 133.743  25
 -27  -1  -2-141.441 231.028  25
 -27   1   2 76.3541 404.220   4
  27   1   2 105.360 149.962  14
  28   1  -2 111.197 127.935  20
  28   1   2 386.558 240.319  20
 -28   1  -2 128.920 112.928  25
  28  -1  -2 91.1821 125.884  20
  28  -1   2-17.3231 130.317  20
 -28   1   2 148.468 151.967  25
 -28  -1  -2-284.317 221.435  25
  28   1   2 326.179 222.118  14
 -28  -1   2 87.6491 171.166  25
 -29  -1  -2 582.441 222.608  25
 -29   1   2 640.254 329.150  25
 -29  -1   2 1046.40 368.421  25
  29  -1  -2 631.683 253.111  20
 -29   1  -2 237.781 188.188  25
  29   1  -2 504.480 186.667  20
  29   1   2 570.622 200.357  20
  29  -1   2 630.478 290.641  20
  29   1   2 441.369 193.705  14
 -30  -1  -2 2457.74 519.494  25
  30   1   2 2420.06 507.051  20
 -30   1   2 2492.54 557.848  25
  30  -1   2 1376.85 359.929  20
  30   1  -2 1745.52 492.654  16
  30   1  -2 2170.58 465.657  20
 -30   1  -2 2067.06 497.241  25
 -30  -1   2 2033.72 471.494  25
  31   1  -2-7.40982 125.336  20
 -31  -1   2 317.235 289.240  25
 -31   1   2 43.2224 153.148  25
 -31  -1  -2 348.559 233.301  25
  31   1  -2 52.5214 103.183  16
 -31   1  -2 40.2613 132.251  25
  31  -1   2 31.8912 152.773  20
  31   1   2 69.8624 228.389  20
  32   1   2 651.157 276.929  20
  32  -1   2 294.022 151.245  20
 -32   1  -2 123.153 126.739  25
 -32  -1   2-115.716 206.812  25
 -32  -1  -2 58.1224 194.863  25
  32   1  -2-184.823 162.028  16
  32   1  -2 198.114 246.874  20
 -32   1   2 107.663 153.073  25
  33  -1   2 282.661 225.153  20
 -33   1   2 32.6680 133.703  25
 -33  -1   2 316.568 235.535  25
  33   1   2-46.4584 178.811  20
 -33  -1  -2 151.127 179.430  25
 -33   1  -2-186.414 215.589  25
  33   1  -2-180.645 201.999  16
  33   1  -2-88.1924 228.024  20
  34  -1   2 66.5997 140.571  20
 -34   1  -2 577.029 307.165  25
  34   1   2 742.024 382.713  20
 -34  -1   2-18.8852 140.904  25
 -34   1   2-46.1836 155.475  25
 -34  -1  -2 183.170 214.717  25
  34   1  -2 116.904 129.672  20
  34   1  -2 258.223 211.460  16
 -35  -1  -2 465.325 242.283  25
  35   1  -2 328.807 268.240  20
  35   1   2 470.149 263.735  20
  35  -1   2 45.8270 165.300  20
  35   1  -2-35.1094 120.009  16
 -35   1  -2 48.3918 158.638  25
 -35  -1   2 527.081 276.557  25
 -35   1   2 856.623 339.896  25
  36   1   2 116.529 117.168  20
  36  -1   2-12.4949 187.751  20
 -36  -1  -2-87.3619 127.428  25
  36   1  -2-52.9271 107.918  16
 -36  -1   2-90.1269 161.316  25
 -36   1   2 307.118 200.101  25
 -36   1  -2 129.440 173.516  25
 -37   1  -2 62.9516 166.561  25
 -37  -1  -2-165.397 203.938  25
  37   1   2 122.554 148.660  20
 -37   1   2-92.6104 163.327  25
 -37  -1   2 452.180 208.972  25
 -38  -1  -2 19.0448 187.550  25
 -38  -1   2 32.9645 110.583  25
 -38   1   2 256.660 196.481  25
  38   1   2-100.489 132.704  20
  38   1   2-97.1361 191.168  16
 -38   1  -2 300.581 226.841  25
  39   1   2 79.6700 96.6520  16
  39   1   2 369.118 200.822  20
 -39   1   2 98.2387 167.791  25
 -39   1  -2 240.806 190.711  25
 -39  -1  -2 396.297 210.526  25
 -39  -1   2 264.221 192.525  25
 -40   1   2 55.3218 118.471  25
 -40  -1   2 33.7554 102.824  25
 -40   1  -2 58.4775 99.5588  25
  40   1   2-340.226 193.216  20
 -40  -1  -2-241.480 171.652  25
 -41   1  -2-45.2713 162.010  25
 -41  -1  -2 113.515 137.227  25
 -41   1   2 80.0800 100.523  25
 -41  -1   2-114.613 143.129  25
 -42   1  -2 355.738 201.993  25
 -42  -1  -2 6.09754 124.992  25
 -42  -1   2-466.966 172.058  25
 -42   1   2-111.112 82.5359  25
   0  -1   3 187.015 153.800   1
   0   1  -3 198.254 157.522   5
   0   1   3 192.952 138.536   5
   0   1  -3 84.3807 172.113   6
   1   1   3 32228.0 1700.40   3
   1   1  -3 30952.5 1286.31   6
   1   1  -3 28384.3 1329.31   5
   1   1   3 28988.6 1205.60   5
   1  -1   3 33424.2 1534.71   1
  -1   1   3 28410.3 1120.09   5
  -1   1  -3 29449.9 1447.66   6
  -1   1   3 30223.0 1578.69   6
   1   1  -3 32554.2 1804.37   8
   2   1  -3 53106.4 1814.25   5
   2   1   3 57650.2 2239.27   3
   2   1  -3 54392.0 1558.45   6
  -2   1   3 54869.8 2121.26   6
   2  -1   3 56579.2 1837.74   3
   2   1   3 52947.0 1705.38   5
   2  -1  -3 54009.1 2367.63   9
  -2   1   3 60955.5 2189.52   1
  -2   1   3 51431.8 1457.44   5
   2   1  -3 56197.6 2309.53   8
   2  -1   3 58359.7 1963.15   1
  -2  -1   3 62607.1 2209.13   1
   3   1   3 5024.55 687.457   3
   3   1  -3 4497.53 543.107   5
  -3  -1  -3 4816.50 444.961   8
  -3   1   3 5477.78 669.289   1
   3   1  -3 4759.44 657.432   8
   3   1  -3 4824.95 422.795   6
  -3  -1   3 5639.50 710.830   1
   3  -1   3 5066.17 546.210   3
  -3   1   3 4681.56 636.460   6
  -4  -1  -3 7745.93 886.924   9
  -4   1   3 8217.26 845.112   6
   4   1  -3 8066.94 771.715   5
  -4  -1  -3 8062.53 528.748   8
  -4   1  -3 7706.92 1011.81   7
   4   1  -3 8525.01 931.335   8
   4   1   3 8830.09 922.084   3
  -4   1   3 9235.08 891.573   1
   4  -1   3 8170.27 715.063   3
  -4  -1   3 9383.71 941.035   1
  -5   1  -3 25215.2 1790.42   7
   5   1  -3 26191.2 1396.58   5
  -5   1   3 32056.0 1669.78   1
  -5  -1   3 30556.4 1718.92   1
   5  -1   3 28412.3 1370.36   3
  -5  -1  -3 28046.1 1672.62   9
  -5  -1  -3 29514.0 946.340   8
   5   1   3 29554.0 1707.37   3
  -5   1   3 27015.7 1562.93   6
   6  -1   3 3261.09 472.011   3
  -6  -1  -3 3361.15 576.766   9
  -6   1   3 4217.30 653.820   1
  -6  -1  -3 3367.94 324.073   8
  -6   1   3 3379.98 595.228   6
  -6   1  -3 3511.44 631.508   7
   6   1   3 3371.66 603.596   3
  -6  -1   3 3768.31 660.463   1
   6   1  -3 3378.46 566.550   5
  -7   1   3 3791.31 637.366   6
  -7   1  -3 5047.44 826.471   4
  -7   1  -3 3348.45 670.593   7
  -7  -1  -3 4354.31 685.838   9
  -7  -1   3 4303.25 732.831   1
   7   1   3 4797.13 760.168   3
   7  -1   3 4337.09 577.960   3
   7   1  -3 3620.73 601.108   5
  -7   1  -3 3418.88 766.206   8
  -7   1   3 4611.43 676.108   1
  -8  -1  -3 8442.79 958.606   9
  -8  -1   3 7428.19 1015.20   1
  -8   1  -3 8104.24 1017.89   4
  -8   1  -3 6773.59 1072.91   8
  -8   1   3 9453.37 1002.83   1
  -8   1  -3 5964.18 935.499   7
   8   1   3 8002.76 998.158   3
  -8   1   3 7185.66 912.344   6
   8  -1   3 7114.41 806.147   3
  -9  -1  -3 9671.39 1050.31   9
  -9   1   3 8318.32 992.005   6
  -9   1  -3 9562.24 1153.26   4
   9  -1   3 8714.01 937.335   3
   9   1   3 10005.3 1149.17   3
  -9   1  -3 7693.30 1006.39   7
  -9   1  -3 7779.78 1197.89   8
  -9   1   3 10374.1 1071.61   1
  -9  -1   3 8693.93 1133.37   1
  -9   1   3 9958.62 1182.39   4
 -10   1  -3 4009.77 783.821   4
 -10   1   3 4463.74 729.211   1
 -10   1   3 4766.35 903.221   4
 -10   1  -3 3817.04 689.936   7
 -10   1   3 3314.99 522.892  10
 -10   1   3 3112.51 659.313   6
  10   1   3 3521.92 730.462   3
  10  -1   3 3820.67 703.931   3
 -10  -1  -3 4269.15 775.243   9
 -10   1  -3 3404.91 849.245   8
 -10  -1   3 3446.47 771.562   1
 -11   1   3 23132.7 1809.67   6
 -11  -1   3 24963.6 1969.62   1
 -11   1  -3 26209.8 2063.22   4
  11   1   3 23194.1 1313.80  10
  11  -1   3 23866.6 1718.34   3
 -11   1   3 27248.3 2100.06   4
 -11   1   3 22369.9 1284.82  10
 -11   1   3 28485.8 1881.89   1
  11   1   3 25965.9 1984.96   3
 -11  -1  -3 26495.1 1901.10   9
 -11  -1   3 26077.5 1500.33   4
 -11   1  -3 24234.0 1691.64   7
  12   1   3 51.2607 122.692  10
  12  -1   3 14.8932 117.569   3
 -12   1  -3-55.5232 271.743   4
 -12   1   3 315.413 200.203   6
 -12   1  -3-48.3113 129.353   7
 -12   1   3 182.156 122.338  10
 -12   1   3 198.471 217.679   4
  12   1   3-47.0090 274.817   3
 -12   1   3 37.0916 157.393   1
 -12  -1   3 26.5951 177.250   4
 -12  -1   3-160.986 234.489   1
 -12  -1  -3-0.31704 197.751   9
 -13  -1  -3 28390.6 2173.54   9
 -13   1  -3 27808.4 2318.69   4
 -13   1   3 25388.9 1334.20  10
  13  -1   3 25238.1 1880.05   3
 -13   1   3 27222.8 1946.10   1
  13   1   3 26716.0 1327.14  10
 -13   1   3 27193.3 2294.26   4
 -13  -1   3 27780.7 2210.91   1
 -13   1   3 23940.1 1947.78   6
  13   1   3 29765.2 2306.49   3
 -13  -1   3 26635.7 1676.75   4
  14   1   3 4737.62 988.244   3
  14   1  -3 4519.95 957.668   7
  14  -1   3 4622.10 857.265   3
 -14   1   3 4388.46 842.680   6
 -14   1   3 4747.34 983.915   4
 -14  -1  -3 5660.78 973.717   4
 -14  -1  -3 4780.11 946.871   9
 -14  -1   3 4700.42 757.880   4
 -14   1   3 4408.21 805.563   1
 -14   1  -3 5166.92 994.754   4
 -14  -1   3 4740.76 976.985   1
 -15  -1  -3 2398.73 746.151   9
  15   1   3 1817.58 669.727   3
 -15   1  -3 1300.45 567.614   4
 -15  -1  -3 1834.45 553.842   4
 -15   1   3 1328.51 471.370   1
 -15  -1   3 1380.32 451.056   4
 -15  -1   3 1137.59 525.679   1
 -15   1   3 1697.71 590.643   6
  15   1  -3 1501.21 588.110   7
  15  -1   3 1145.14 541.039   3
 -15   1   3 1507.53 572.968   4
  16   1   3 3805.13 961.249   3
 -16  -1   3 3593.07 712.358   4
 -16   1   3 3794.60 861.605   1
 -16  -1  -3 3705.16 879.877   4
 -16  -1  -3 3192.66 876.639   9
 -16   1   3 3097.19 806.574   6
 -16  -1   3 3540.09 915.520   1
 -16   1   3 2962.67 857.861   4
 -16   1  -3 3588.45 975.035   4
  16  -1   3 2861.16 768.233   3
 -17   1  -3 4168.07 1020.01   4
 -17  -1  -3 2208.04 827.981   9
 -17  -1   3 3000.79 886.300   1
 -17  -1  -3 3628.31 832.616   4
 -17   1   3 3444.67 899.537   4
  17   1   3 3575.64 1047.57   3
 -17   1   3 2945.49 830.318   6
 -17   1   3 3749.69 867.888   1
  17  -1   3 3187.61 862.003   3
 -18  -1  -3 573.374 349.535   4
 -18  -1   3 795.601 490.570   1
 -18   1   3 373.608 267.403   6
 -18  -1  -3 635.320 430.556   9
  18   1   3 787.886 482.657   3
 -18   1   3 226.353 172.178   1
 -18   1   3 994.104 639.868   4
 -18   1  -3 371.054 337.529   4
  18  -1   3 679.011 377.765   3
 -19   1   3 284.512 181.313   1
  19  -1   3 155.395 209.358   3
 -19  -1  -3 597.691 382.333   4
 -19   1   3 445.615 443.018   4
  19   1   3 136.770 221.126   3
 -19   1   3 343.863 278.288   6
 -19  -1   3 223.399 269.370   1
 -19   1  -3 46.9276 366.584   4
 -20  -1   3 94.6707 188.613   1
  20   1   3 177.530 165.887   3
 -20   1  -3-49.7188 381.553   4
 -20   1   3 301.867 208.224   1
 -20   1   3 83.3031 446.417   4
  20  -1   3 95.1094 209.722   3
 -20  -1  -3-301.569 459.165   4
 -20   1   3 118.224 191.927   6
  21  -1   3 1479.69 730.298   3
 -21  -1   3 1910.83 826.043   1
 -21  -1  -3 1695.23 650.637   4
  21   1   3 2392.80 984.180   3
 -21   1  -3 2553.85 936.930   4
 -21   1   3 1580.16 727.347   6
 -21   1   3 2701.42 976.064   4
 -21   1   3 1944.91 661.485   1
  22  -1   3 2586.97 926.782   3
 -22  -1   3 2060.76 876.798   1
 -22   1   3 3406.16 1045.17   4
 -22   1  -3 3098.32 969.305   4
  22   1   3 2622.07 973.043   3
 -22  -1  -3 3184.28 905.241   4
 -22   1   3 2650.30 798.454   1
 -23   1   3 2740.06 914.816   4
 -23  -1   3 2128.55 905.425   1
  23  -1   3 2474.18 885.041   3
  23   1   3 1798.10 919.002   3
 -23   1  -3 2318.30 947.326   4
  24   1   3 1586.66 871.703   3
 -24   1  -3 1840.90 879.034   4
 -24   1   3 1831.51 889.117   4
 -24  -1   3 1246.85 769.337   1
  24  -1   3 1414.58 779.580   3
 -25   1   3 1994.52 916.125   4
 -25  -1   3 1299.89 815.856   1
  25  -1   3 1159.49 616.648   3
  25   1   3 1523.26 955.624   3
 -25   1  -3 1059.40 659.336   4
 -26   1   3 1110.86 779.277   4
  26   1   3 660.659 757.576   3
 -26   1  -3 1951.98 1103.12   4
 -26  -1   3 849.542 734.936   1
 -27  -1   3 672.162 621.102   1
 -27  -1  -3 1140.08 371.630  25
  27   1  -3 888.382 255.454  20
 -27   1  -3 717.231 608.629   4
 -27   1   3 1273.26 664.030   4
  27   1   3 1042.75 285.990  20
 -27   1   3 1149.58 356.826  25
  27   1   3 810.999 292.550  14
 -27  -1  -3 600.370 326.946   1
 -27   1  -3 791.148 254.148  25
  27   1  -3 1047.69 391.541  16
 -27  -1   3 1362.63 412.376  25
 -28  -1  -3 75.5896 129.067  25
  28   1  -3-319.590 176.764  20
  28   1   3 68.6345 159.240  20
 -28   1  -3 334.921 243.463  25
  28   1  -3 266.814 163.875  16
  28   1   3-92.5301 180.394  14
  28  -1   3-142.141 126.803  20
 -28  -1   3 142.177 156.991  25
 -28   1   3-10.9418 124.986  25
  29   1  -3 921.349 343.960  20
 -29   1   3 615.852 378.832  25
 -29   1  -3 874.221 422.703  25
 -29  -1  -3 862.191 370.896  25
 -29  -1   3 832.173 354.464  25
  29   1   3 600.851 199.034  20
  29   1   3 446.052 241.686  14
  29   1  -3 969.988 393.425  16
  29  -1   3 718.052 278.839  20
 -30  -1  -3 1721.21 474.579  25
 -30   1  -3 1729.99 547.007  25
  30  -1   3 1091.38 280.001  20
 -30   1   3 1890.59 483.097  25
  30   1  -3 1437.18 403.286  20
 -30  -1   3 1801.96 464.023  25
  30   1  -3 1688.89 488.619  16
  30   1   3 1883.33 441.486  20
  31  -1   3 1386.30 364.877  20
  31   1  -3 1803.60 468.914  16
 -31  -1   3 2033.89 501.972  25
 -31  -1  -3 1643.87 449.078  25
  31   1   3 1951.19 476.446  20
 -31   1   3 1880.86 463.039  25
 -31   1  -3 1954.46 490.404  25
  31   1  -3 2013.34 471.713  20
 -32   1   3 206.048 131.677  25
 -32   1  -3 467.241 282.560  25
 -32  -1  -3 445.475 297.432  25
  32   1   3 655.804 308.347  20
  32   1  -3 29.7259 127.246  20
 -32  -1   3 1073.97 377.982  25
  32   1  -3 361.517 252.879  16
  32  -1   3 109.611 145.608  20
  33   1   3 550.886 174.339  20
 -33   1  -3 521.423 238.385  25
 -33  -1  -3 842.085 334.584  25
  33  -1   3 593.779 264.670  20
 -33  -1   3 818.028 320.640  25
  33   1  -3 631.280 339.717  16
  33   1  -3 681.032 297.237  20
 -33   1   3 755.646 316.088  25
 -34  -1  -3 147.186 156.753  25
  34   1  -3 80.1777 158.439  16
  34   1   3 213.490 203.285  20
  34  -1   3-5.84410 114.266  20
 -34   1   3 238.970 214.129  25
 -34   1  -3-204.754 224.896  25
 -34  -1   3 546.986 247.717  25
  35  -1   3-153.965 108.394  20
 -35  -1   3 331.353 226.883  25
  35   1   3 105.695 139.262  20
  35   1  -3 54.5227 133.184  16
 -35   1  -3-192.438 148.292  25
 -35  -1  -3 296.363 185.971  25
 -35   1   3-63.4938 135.896  25
 -36  -1   3 329.375 195.400  25
  36   1  -3-76.0789 128.073  16
 -36   1   3 208.985 218.717  25
 -36   1  -3 259.100 235.936  25
  36  -1   3 144.983 202.577  20
 -36  -1  -3 226.721 230.048  25
  36   1   3 107.765 156.782  20
 -37  -1  -3 772.248 277.146  25
  37   1   3 743.201 296.283  20
 -37   1   3 952.093 322.982  25
 -37   1  -3 498.662 251.979  25
  37  -1   3 642.651 248.924  20
 -37  -1   3 1227.06 397.191  25
 -38   1  -3 352.447 240.762  25
  38   1   3 133.333 124.251  20
 -38   1   3-46.8503 128.520  25
 -38  -1  -3 12.5213 117.121  25
  39   1   3 80.2671 116.978  16
 -39  -1  -3 48.9146 110.078  25
 -39  -1   3 5.52467 123.149  25
 -39   1   3 377.585 170.133  25
  39   1   3 265.382 128.927  20
 -39   1  -3 207.542 180.217  25
 -40   1   3 35.3647 112.618  25
 -40   1  -3 164.844 206.964  25
 -40  -1   3-48.9914 109.031  25
 -40  -1  -3-13.2057 146.583  25
  40   1   3-162.316 114.513  20
 -41   1  -3 385.653 179.221  25
 -41  -1   3 487.192 241.196  25
 -41   1   3 438.449 182.390  25
  41   1   3 265.866 179.991  20
 -41  -1  -3 141.264 133.747  25
 -42   1   3-29.1381 96.7018  25
 -42  -1   3 104.130 105.681  25
 -42   1  -3 32.9008 119.992  25
 -42  -1  -3 183.551 164.004  25
   0   1  -4 67.5139 169.675   9
   0   1   4-11.7127 66.2696   5
   0  -1   4 107.398 162.075   1
   0  -1   4 124.647 79.3788   2
   0   1  -4 97.2096 151.023   6
   1   1  -4 34582.8 1366.92   6
  -1   1  -4 24695.6 1732.41   9
  -1  -1   4 40912.9 2042.39   1
  -1  -1   4 33681.3 1103.56   2
   1  -1   4 38663.0 1870.87   1
   1   1   4 33109.7 1264.12   5
   1   1  -4 31924.3 1381.69   5
  -1   1   4 32246.0 1081.83   5
   2  -1   4 824.476 249.449   1
   2  -1  -4 645.739 323.664   9
   2   1  -4 860.644 215.796   6
  -2   1   4 935.772 344.423   1
   2   1   4 770.688 234.154   5
   2   1   4 820.484 297.972   2
   2   1  -4 860.067 240.748   5
  -2  -1   4 1168.06 402.476   1
   2   1   4 837.698 374.975   3
  -2   1  -4 641.939 304.897   9
   3  -1   4 8399.25 837.104   3
   3  -1  -4 8399.76 963.372   9
  -3  -1   4 9615.65 1003.32   1
  -3   1  -4 5672.85 927.155   9
  -3   1   4 9528.02 1009.71   1
   3   1   4 8713.42 962.229   2
   3   1   4 8004.50 939.142   3
  -3   1   4 7538.70 819.575   6
  -3  -1  -4 7651.79 696.950   8
   3   1  -4 7403.77 465.564   6
   3   1  -4 7656.14 697.194   5
   4  -1  -4 4424.77 718.275   9
  -4   1   4 4390.01 623.172   6
   4   1  -4 4336.95 757.778   8
   4   1  -4 3818.44 534.495   5
   4  -1   4 4368.57 592.307   3
  -4   1   4 4829.32 723.670   1
   4   1   4 4273.81 691.691   2
  -4  -1   4 4837.37 765.727   1
   4   1   4 4481.63 783.353   3
  -4  -1  -4 3988.72 499.067   8
  -5  -1   4 11630.4 1169.00   1
  -5   1   4 11918.7 1147.08   1
  -5   1   4 9856.43 961.743   6
   5   1   4 10994.1 1153.81   3
   5   1  -4 10131.1 863.695   5
  -5  -1  -4 11176.4 806.847   8
   5   1   4 10737.6 1096.60   2
   5   1  -4 10654.9 1173.26   8
  -5   1  -4 9912.10 1246.53   8
   5  -1   4 10847.3 971.880   3
   6   1   4 3559.79 666.820   2
  -6  -1  -4 3650.56 468.298   8
   6   1  -4 3309.91 518.834   5
  -6  -1   4 3719.36 687.937   1
  -6   1   4 4024.91 687.154   1
  -6   1  -4 3515.16 772.390   8
   6   1   4 4704.47 814.141   3
  -6  -1  -4 3875.55 691.573   9
   6  -1   4 4026.80 614.359   3
  -6   1   4 3643.47 588.668   6
  -7  -1  -4 5712.03 585.448   8
   7   1  -4 4938.11 662.266   5
  -7   1   4 6343.30 870.921   1
  -7   1   4 4776.69 714.257   6
   7   1   4 5896.38 857.937   3
  -7   1   4 5868.40 924.586   2
   7  -1   4 5585.09 739.459   3
  -7   1   4 5862.93 861.530   4
  -7   1  -4 5258.64 1002.99   8
  -7  -1   4 5699.72 883.798   1
  -7   1  -4 4946.75 878.312   7
  -7  -1  -4 5620.21 835.133   9
  -8   1  -4 5081.18 994.043   8
  -8   1   4 5763.79 854.585   1
  -8   1   4 4626.98 732.172   6
  -8  -1  -4 5253.45 842.388   9
  -8   1   4 4956.45 827.914   4
  -8   1   4 5311.43 909.908   2
   8   1  -4 4210.44 654.923   5
  -8  -1  -4 4270.56 539.559   8
  -8  -1   4 5280.70 911.426   1
   8   1   4 5137.95 820.073   3
   8  -1   4 5398.46 734.381   3
  -8   1  -4 4726.34 895.263   7
  -9   1  -4 414.704 246.727   4
   9   1  -4 552.698 208.746   5
   9   1   4 472.385 163.187   3
  -9   1  -4 447.845 402.943   8
   9  -1   4 470.603 259.139   3
  -9  -1  -4 551.144 195.270   9
  -9   1   4 528.008 294.902   6
  -9   1  -4 835.354 383.750   7
  -9   1   4 382.813 299.388   2
  -9   1   4 908.358 486.591   4
  -9  -1   4 452.903 411.060   1
  -9   1   4 744.254 352.432   1
 -10   1   4 1314.01 511.974   1
 -10   1   4 1109.83 484.350   2
  10   1   4 1198.05 412.909   3
 -10  -1   4 940.652 480.333   1
 -10   1   4 1311.18 427.047   4
 -10   1  -4 1320.36 502.759   8
 -10   1   4 1008.11 367.191   6
 -10   1  -4 1152.12 415.010   4
 -10   1  -4 925.382 361.225   7
  10  -1   4 1158.24 350.815   3
 -10  -1  -4 1400.92 544.205   9
 -11   1  -4-84.9631 186.368   7
 -11   1  -4-33.9155 260.301   4
 -11   1  -4 9.59915 153.691   8
 -11   1   4 389.603 224.534   1
 -11  -1   4 106.786 332.131   1
  11  -1   4 139.409 188.509   3
  11   1   4 35.4305 254.553   3
 -11  -1  -4 19.1387 217.878   9
 -11   1   4 416.038 396.989   4
 -11   1   4 235.213 117.290   6
 -12   1  -4 5917.32 1146.18   8
 -12   1  -4 6199.73 916.762   7
 -12   1   4 6890.51 1101.23   1
 -12  -1   4 6435.17 1071.27   1
  12   1   4 6716.02 1134.58   3
 -12   1   4 6964.19 1133.94   4
  12  -1   4 6159.33 931.709   3
 -12  -1  -4 6670.51 1090.02   9
 -12   1   4 5352.22 871.045   6
 -12   1  -4 6688.20 1096.47   4
 -13   1   4 2312.26 612.735   6
  13   1   4 2581.52 668.395   3
 -13   1   4 2668.83 488.775  10
 -13   1   4 3308.06 833.860   4
  13   1   4 2803.13 473.106  10
  13  -1   4 1896.42 590.371   3
 -13  -1   4 2832.53 771.634   1
 -13  -1  -4 2789.23 752.874   9
 -13   1  -4 3037.79 854.706   4
 -13   1   4 3169.80 747.406   1
 -14   1   4 777.198 348.606   6
 -14   1  -4 1182.16 429.497   4
 -14   1   4 480.582 293.763   4
  14  -1   4 269.640 277.152   3
 -14  -1   4 704.875 493.390   1
 -14   1   4 260.800 246.087   1
  14   1   4 435.967 459.537   3
 -14  -1  -4 230.037 258.616   9
 -15  -1   4 1574.78 586.345   1
 -15   1   4 2062.53 543.296   1
 -15   1  -4 1780.81 616.938   4
  15   1   4 1628.63 511.978   3
  15  -1   4 1578.00 575.973   3
 -15  -1  -4 2263.49 742.256   9
 -15   1   4 1403.51 525.570   6
 -15   1   4 2318.32 804.170   4
 -15  -1  -4 2264.83 670.751   4
 -16  -1   4-177.054 279.427   1
  16   1   4-40.0321 206.648   3
 -16   1  -4-136.683 343.623   4
 -16   1   4 137.698 246.399   1
 -16  -1  -4 172.301 336.496   9
 -16   1   4-67.9431 189.384   4
 -16   1   4 273.851 160.205   6
  16  -1   4 139.677 161.711   3
 -16  -1  -4-7.67115 258.437   4
 -17  -1  -4 1059.60 521.887   9
 -17  -1   4 955.246 591.722   1
 -17   1   4 931.306 392.235   1
 -17   1  -4 1186.10 601.214   4
  17  -1   4 836.709 472.946   3
 -17   1   4 1318.59 613.534   4
 -17  -1  -4 1122.94 588.965   4
 -17   1   4 1229.23 561.425   6
  17   1   4 1193.58 623.439   3
 -18   1   4 685.230 411.129   1
 -18  -1  -4 453.262 172.387   4
  18   1   4 187.099 490.505   3
 -18   1   4 768.129 548.526   4
 -18   1   4 610.835 335.793   6
 -18   1  -4 747.656 389.209   4
  18  -1   4 636.108 388.329   3
 -18  -1  -4 617.549 407.994   9
 -18  -1   4 762.916 546.023   1
 -19   1   4 164.864 192.982   1
 -19   1  -4 14.1778 313.335   4
 -19  -1   4 102.330 206.893   1
  19  -1   4 81.8767 317.753   3
 -19   1   4 655.179 479.241   4
 -19  -1  -4-87.5075 356.036   4
  19   1   4 150.674 314.945   3
 -19  -1  -4-270.036 344.545   9
 -20   1   4 199.058 216.031   4
  20   1   4 55.3644 270.619   3
 -20   1  -4-154.541 196.417   4
 -20   1   4 59.0229 174.312   1
 -20  -1  -4-68.3493 294.182   4
 -20  -1   4-69.3576 289.948   1
  20  -1   4 51.1357 177.764   3
 -21  -1   4-119.171 206.142   1
 -21  -1  -4-181.628 492.358   4
 -21   1   4 103.197 394.810   1
  21  -1   4 246.274 356.819   3
  21   1   4-311.004 422.627   3
 -21   1   4 149.839 195.797   4
 -21   1  -4 294.131 430.777   4
 -22   1   4 1954.62 792.098   4
  22   1   4 1817.00 854.434   3
 -22   1   4 1550.94 637.493   1
 -22   1  -4 2237.02 951.783   4
  22  -1   4 1223.71 721.295   3
 -22  -1  -4 2155.07 823.307   4
 -22  -1   4 1348.58 695.928   1
 -23   1  -4 1330.78 801.360   4
  23  -1   4 541.835 578.276   3
 -23  -1   4 591.117 592.144   1
 -23   1   4 1138.40 668.159   4
  23   1   4 835.572 580.538   3
 -24   1   4 2855.97 1038.66   4
 -24  -1   4 1649.39 898.671   1
 -24   1  -4 3047.26 1167.92   4
  24   1   4 1707.45 989.079   3
  24  -1   4 2405.82 917.965   3
 -25  -1   4 1569.19 839.649   1
  25   1   4 1369.21 914.765   3
  25  -1   4 783.846 444.656   3
 -25   1   4 1228.22 763.279   4
 -25   1  -4 1386.97 788.817   4
 -26   1   4 764.559 451.637   4
  26   1   4 100.428 116.896  14
 -26   1   4 955.311 302.170  25
  26   1  -4 190.798 179.275  20
 -26  -1   4 115.441 108.872  25
 -26  -1   4 224.541 355.389   1
 -26   1  -4 257.065 305.747   4
  26   1   4 340.651 522.955   3
  26   1   4 227.711 157.616  20
  26  -1   4 340.917 430.386   3
  27  -1   4-367.399 348.166   3
 -27   1   4 202.491 217.018  25
 -27  -1  -4 224.678 161.272  25
  27   1   4 336.233 198.617  20
 -27   1   4 305.222 534.440   4
  27   1   4 127.390 205.003  14
  27   1  -4-55.1901 203.421  20
 -27   1  -4 223.232 160.719  25
  27   1  -4 109.432 157.152  16
 -27  -1   4 388.805 252.169  25
 -28   1   4 53.0944 173.712  25
 -28  -1  -4-16.6933 222.505  25
  28   1   4 118.040 137.733  14
 -28  -1   4-9.12947 168.157  25
  28   1  -4 66.5614 168.630  16
  28   1   4-82.6791 193.598  20
 -28   1  -4 145.247 185.061  25
  28   1  -4 48.1511 190.465  20
  29  -1   4 188.593 202.439  20
  29   1   4 60.1003 127.106  14
  29   1  -4 82.0867 152.448  16
 -29   1  -4-21.3061 126.211  25
 -29  -1   4 94.8333 156.824  25
 -29   1   4 106.669 205.848  25
  29   1   4 34.3613 222.682  20
  29   1  -4 133.690 134.380  20
 -29  -1  -4 293.170 218.894  25
  30   1  -4 134.814 146.867  16
  30   1  -4 39.7333 216.528  20
 -30   1   4 239.809 213.565  25
  30   1   4-113.228 121.365  20
 -30   1  -4-247.198 212.036  25
 -30  -1  -4-256.678 191.320  25
  30  -1   4-111.752 130.284  20
 -30  -1   4 254.304 217.223  25
  30   1   4 5.77463 152.828  14
 -31   1   4-13.3917 199.333  25
 -31  -1  -4 113.084 211.230  25
  31  -1   4-178.328 217.512  20
 -31   1  -4 487.146 267.406  25
  31   1   4 154.277 246.781  20
  31   1  -4 192.766 156.298  16
 -31  -1   4-285.187 234.252  25
  32   1   4 255.143 184.371  20
  32   1  -4 274.776 172.524  16
 -32   1   4 504.622 184.773  25
 -32  -1   4-76.2719 124.246  25
  32  -1   4-160.150 208.444  20
 -32   1  -4 151.426 122.172  25
 -32  -1  -4-7.89242 176.772  25
  33  -1   4 278.379 215.052  20
 -33  -1   4 497.532 258.173  25
  33   1   4 143.413 164.069  20
  33   1  -4 221.399 184.798  16
 -33   1   4 388.142 234.377  25
 -33   1  -4-24.2828 144.066  25
 -33  -1  -4 122.282 255.261  25
 -34  -1   4-15.3046 142.629  25
  34   1   4-337.417 250.364  20
  34  -1   4 119.614 100.933  20
  34   1  -4-121.394 163.718  16
 -34  -1  -4 99.4780 215.333  25
 -34   1   4 102.391 134.239  25
 -34   1  -4-28.2775 174.730  25
 -35   1   4-216.993 164.746  25
 -35  -1  -4 166.698 163.903  25
 -35  -1   4 160.807 204.180  25
 -35   1  -4-309.578 256.866  25
  35   1   4-96.0938 137.563  20
  35   1  -4 41.9173 120.675  16
  35  -1   4 6.24128 132.952  20
 -36  -1  -4 60.5880 165.007  25
  36   1   4 320.768 298.197  20
 -36  -1   4 100.812 109.210  25
 -36   1   4-32.1252 107.727  25
  36  -1   4 110.529 170.044  20
 -37   1   4 174.756 244.234  25
 -37  -1   4-205.298 199.467  25
  37   1   4 95.0268 239.100  20
 -37   1  -4 123.791 210.895  25
  37  -1   4 61.0816 104.559  20
 -37  -1  -4 125.156 111.323  25
  38   1   4 336.314 203.089  20
 -38  -1  -4 74.7797 168.757  25
 -38  -1   4 127.007 138.994  25
 -38   1   4 522.077 259.350  25
 -38   1  -4 573.359 286.305  25
 -39   1  -4 125.679 142.177  25
 -39   1   4 109.560 152.424  25
 -39  -1   4-9.87029 150.087  25
 -39  -1  -4 91.0025 121.907  25
  39   1   4 84.2196 151.561  20
  40   1   4 18.3809 132.243  20
 -40  -1   4 98.7649 137.243  25
 -40   1   4-282.926 213.140  25
 -40  -1  -4 264.791 147.421  25
 -40   1  -4-67.0601 116.631  25
 -41   1   4 4.46983 103.090  25
 -41   1  -4-0.46204 95.8569  25
  41   1   4-93.1454 127.014  20
 -41  -1   4 236.366 184.157  25
 -41  -1  -4-229.706 180.114  25
   0  -1   5 11.4957 50.7080   2
   0   1  -5 69.8119 137.336   6
   0  -1  -5 25.9777 233.192   9
   0  -1   5-10.3057 189.490   1
   0   1  -5-142.549 249.227   9
   0   1   5 106.562 241.289   2
   0   1   5-46.6463 77.0045   5
   1   1   5 1259.39 416.296   2
   1  -1   5 1145.81 398.613   1
   1   1  -5 844.544 228.805   6
  -1   1  -5 1003.21 322.314   8
  -1   1   5 1063.91 367.792   2
  -1   1  -5 752.982 324.400   9
   1   1  -5 1008.83 271.081   9
  -1  -1  -5 1342.59 404.653   9
  -1  -1   5 1217.37 398.158   1
  -1  -1   5 882.849 231.109   2
   1  -1  -5 1011.69 348.594   9
   1   1   5 848.105 178.329   5
   1  -1   5 1001.73 179.706   2
   2   1  -5 841.464 179.439   6
   2  -1   5 1153.48 427.795   1
  -2   1   5 1558.78 577.521   2
  -2  -1   5 1689.65 514.771   1
   2   1   5 1383.69 522.378   3
   2   1   5 1195.61 461.050   2
   2   1  -5 1473.27 521.074   8
  -2  -1  -5 1246.44 459.275   9
  -2   1   5 1860.09 556.997   1
   2   1  -5 1092.18 396.109   9
  -2   1  -5 1183.43 482.246   9
   2   1   5 933.439 266.277   5
  -2  -1   5 835.857 267.705   2
   2  -1  -5 1263.14 488.398   9
  -2   1  -5 921.960 483.695   8
   2   1  -5 1327.17 325.438   5
  -2  -1  -5 1190.21 373.707   8
  -3   1  -5 17838.8 1694.85   8
   3   1  -5 18044.0 1639.39   8
   3  -1   5 18139.3 1396.50   3
   3   1   5 15148.9 985.262   5
  -3   1   5 18497.7 1595.61   2
  -3   1  -5 14011.5 1527.55   9
  -3   1   5 20501.0 1643.56   1
  -3  -1   5 21396.4 1718.56   1
   3   1   5 16913.8 1445.42   2
   3   1  -5 16981.1 1026.71   5
   3   1  -5 17423.0 1235.61   9
  -3  -1   5 17024.8 1078.33   2
  -3  -1  -5 18427.9 1284.10   8
   3  -1  -5 18400.5 1515.85   9
   3   1   5 19149.6 1643.40   3
  -3  -1  -5 19731.4 1580.42   9
   4   1  -5 5418.53 689.047   9
   4   1   5 6322.49 1050.26   3
   4  -1  -5 6364.34 986.203   9
   4   1   5 5706.19 948.495   2
   4   1  -5 5347.48 655.960   5
  -4   1  -5 5341.05 1034.63   8
  -4   1  -5 4069.06 914.135   9
  -4  -1   5 7006.18 1102.17   1
   4  -1   5 5431.99 825.677   3
   4   1  -5 5780.45 1005.29   8
  -4  -1  -5 5461.41 714.600   8
  -4  -1  -5 6374.41 1004.64   9
  -4   1   5 5890.05 969.293   1
  -4   1   5 6203.66 1073.44   2
  -5  -1   5 59615.6 2955.19   1
  -5   1  -5 39955.5 2740.75   9
  -5  -1  -5 53732.7 2119.17   8
  -5   1   5 50691.4 2167.68   6
   5   1   5 55181.4 2818.10   3
   5   1   5 49611.5 2542.05   2
   5   1  -5 51798.6 2803.31   8
  -5   1  -5 50199.1 2980.88   8
  -5  -1  -5 55473.9 2772.25   9
   5   1  -5 48997.0 1854.48   5
   5  -1  -5 51698.9 2633.44   9
   5  -1   5 53199.4 2429.91   3
  -5   1   5 58748.3 2830.55   1
  -5   1   5 54095.9 2850.78   2
  -6  -1  -5 4829.94 635.498   8
   6   1  -5 4516.48 889.367   8
   6   1   5 4519.15 815.746   3
   6   1  -5 4266.50 598.906   5
   6  -1  -5 4245.25 842.824   9
  -6  -1   5 4875.84 883.355   1
  -6   1   5 4465.15 678.450   6
  -6   1  -5 3443.35 853.900   9
   6  -1   5 4767.20 753.054   3
  -6   1   5 5061.76 959.372   2
  -6  -1  -5 4060.22 759.000   9
  -6   1  -5 3676.83 896.766   8
   6   1   5 4305.97 803.612   2
  -6   1   5 5327.10 938.151   1
  -7  -1  -5 3003.44 724.352   9
  -7  -1   5 2484.11 753.031   1
  -7   1   5 2277.85 514.912   6
   7   1   5 2344.15 594.778   3
  -7  -1  -5 2683.07 467.389   8
   7  -1   5 2326.23 579.910   3
  -7   1   5 3015.20 809.069   2
   7  -1  -5 2174.46 576.885   9
   7   1  -5 2214.59 473.310   5
  -7   1  -5 2234.04 647.155   8
  -7   1   5 2772.46 690.008   1
  -8   1   5 11342.7 1081.02   6
   8  -1  -5 10777.2 1293.39   9
  -8  -1  -5 12752.5 1407.11   9
   8   1   5 13007.6 1454.10   3
  -8  -1  -5 12057.7 1046.00   8
  -8   1   5 14202.2 1475.02   1
  -8   1  -5 11629.4 1547.91   8
  -8  -1   5 12511.7 1473.87   1
   8   1  -5 11456.8 1028.31   5
  -8   1   5 12249.3 1462.41   2
   8  -1   5 12178.7 1236.13   3
  -9   1  -5 1255.63 520.310   7
   9  -1  -5 1122.29 448.904   9
   9  -1   5 1570.92 498.690   3
  -9  -1  -5 1472.25 507.963   9
   9   1  -5 1190.25 382.176   5
  -9   1   5 1273.25 397.133   1
  -9   1   5 1235.95 426.582   2
  -9  -1   5 1431.14 558.732   1
   9   1   5 1210.37 501.434   3
  -9   1   5 1297.29 459.264   6
  -9   1  -5 1233.69 581.816   8
  -9  -1  -5 1149.57 335.058   8
  10   1  -5 2652.69 587.481   5
 -10   1   5 3727.99 849.398   4
 -10  -1  -5 2990.56 735.760   9
 -10   1   5 3575.41 815.319   1
  10   1   5 3393.68 808.937   3
 -10   1   5 2619.28 587.638   6
 -10   1   5 3163.07 789.967   2
 -10   1  -5 3153.43 764.454   7
  10  -1   5 3358.30 714.915   3
 -10   1  -5 2799.46 807.831   8
 -10  -1   5 3375.41 780.678   1
  11  -1   5 5550.45 894.797   3
 -11   1  -5 5416.51 1130.81   8
 -11   1   5 6122.71 1111.11   2
 -11   1  -5 6617.44 1176.96   4
 -11   1   5 6733.95 1086.95   1
 -11   1   5 6022.69 1114.84   4
 -11  -1   5 5432.77 1017.20   1
 -11   1   5 4799.97 777.771   6
 -11   1  -5 4312.65 905.384   7
 -11  -1  -5 6813.10 1161.36   9
  11   1   5 6355.80 1078.27   3
  11   1  -5 5004.73 762.956   5
  12   1  -5 21137.4 1626.73   5
 -12   1   5 20757.1 1642.47   6
  12  -1   5 22716.3 1921.98   3
 -12   1  -5 25810.1 2350.84   4
  12   1   5 25695.8 2268.47   3
 -12   1  -5 22317.5 1932.63   7
 -12   1   5 26893.2 2213.79   1
 -12   1  -5 22136.1 2329.41   8
 -12  -1  -5 23694.9 2170.25   9
 -12  -1   5 23239.7 2170.06   1
 -12   1   5 20803.6 2134.12   2
 -12   1   5 25922.0 2304.21   4
 -13   1   5-102.474 375.819   2
 -13   1   5-79.1920 126.033   6
 -13  -1   5-122.458 308.066   1
 -13   1  -5 198.508 424.193   4
  13  -1   5-98.7898 283.423   3
 -13   1  -5-121.941 426.916   8
  13   1  -5 62.7588 249.451   5
 -13  -1  -5 4.07921 272.420   9
  13   1   5-143.099 231.819   3
 -13   1   5 291.177 291.987   1
 -13   1   5-42.6566 257.576   4
  14  -1   5 4218.99 936.244   3
 -14  -1   5 4767.99 1088.31   1
 -14   1   5 3925.15 972.673   2
 -14   1   5 5189.88 1121.10   4
 -14   1   5 5755.44 1102.85   1
 -14   1  -5 5971.50 1195.43   4
 -14   1   5 3970.61 809.561   6
 -14  -1  -5 4434.69 1013.07   9
  14   1   5 4245.66 994.434   3
 -15   1   5 3741.85 953.400   1
 -15   1  -5 3787.37 1023.50   4
  15  -1   5 2710.67 804.873   3
 -15  -1  -5 2995.31 918.951   9
 -15  -1   5 3464.94 973.853   1
 -15   1   5 3683.92 929.246   4
 -15   1   5 2815.82 855.490   2
  15   1   5 3624.64 956.778   3
  16  -1   5 273.730 297.170   3
 -16   1  -5 722.119 428.417   4
 -16  -1  -5 420.963 367.972   9
 -16   1   5 580.616 283.937   1
 -16  -1  -5 1101.13 567.207   4
 -16  -1   5 703.481 562.054   1
 -16   1   5 942.003 542.196   4
  16   1   5 644.467 334.051   3
  17  -1   5 281.427 191.041   3
 -17  -1  -5 547.383 400.497   9
  17   1   5-107.589 305.046   3
 -17   1   5-37.0000 230.393   1
 -17   1  -5-170.305 521.893   4
 -17  -1   5-82.9915 281.816   1
 -17   1   5 122.513 406.888   4
 -17  -1  -5 27.5377 234.965   4
  18   1   5 516.184 456.782   3
 -18   1   5 512.263 411.811   4
 -18  -1   5 634.710 579.045   1
 -18  -1  -5 491.800 330.981   4
  18  -1   5 235.015 336.687   3
 -18   1  -5 259.512 410.785   4
 -18  -1  -5-48.9428 401.684   9
 -18   1   5 273.416 287.753   1
 -19  -1  -5 1670.70 711.965   4
  19  -1   5 1075.55 551.302   3
 -19  -1   5 1385.35 710.299   1
 -19   1   5 1454.67 777.802   4
  19   1   5 1029.86 602.126   3
 -19  -1  -5 826.403 721.130   9
 -19   1  -5 1355.65 736.480   4
 -19   1   5 1374.19 615.604   1
 -20  -1   5 2639.88 956.895   1
  20   1   5 3568.12 1217.10   3
 -20   1  -5 3472.39 1101.74   4
 -20  -1  -5 2447.45 1070.82   9
 -20   1   5 3307.88 1008.60   4
 -20   1   5 3234.39 957.233   1
  20  -1   5 2845.28 986.351   3
 -20  -1  -5 4080.32 1077.24   4
 -21   1  -5 1549.30 642.073   4
 -21  -1   5 792.452 572.940   1
  21  -1   5 1002.41 646.137   3
  21   1   5 662.049 616.755   3
 -21   1   5 1218.83 688.971   4
 -21  -1  -5 828.872 435.471   4
 -21   1   5 1717.97 775.428   1
 -22   1   5 2082.50 858.180   1
  22  -1   5 1979.25 904.518   3
 -22  -1   5 2515.47 1071.55   1
 -22   1   5 3224.39 1054.02   4
 -22   1  -5 2368.07 980.604   4
  22   1   5 2258.11 996.571   3
 -22  -1  -5 3204.86 1036.85   4
 -23   1   5 779.847 583.841   4
 -23  -1  -5 489.750 454.275   4
 -23  -1   5 395.177 422.213   1
 -23   1  -5-134.819 406.180   4
  23   1   5-9.09054 174.302   3
  23  -1   5 302.724 331.970   3
  24   1   5 1609.61 1037.98   3
 -24   1   5 2588.59 954.555   4
 -24   1   5 1568.91 892.943   2
  24  -1   5 2130.64 894.792   3
 -24   1  -5 2706.89 1129.95   4
 -24  -1   5 2338.70 914.390   1
 -25  -1   5 2203.80 1016.86   1
 -25   1   5 2088.65 477.055  25
 -25   1   5 1814.08 935.021   4
  25   1   5 1471.54 966.738   3
  25   1  -5 2237.48 427.798  20
  25  -1   5 1770.22 735.843   3
 -25   1   5 1490.42 918.774   2
 -25   1  -5 2288.37 1103.68   4
  25   1   5 2295.38 487.184  20
  26   1  -5 6617.25 930.427  16
  26  -1   5 6754.51 1589.34   3
 -26  -1   5 7248.03 850.680  25
 -26   1   5 6782.78 849.373  25
 -26   1   5 8409.67 1924.61   4
  26   1   5 4925.00 664.036  14
  26   1   5 6405.84 778.918  20
  26   1  -5 6886.65 794.666  20
  27   1   5 3306.49 578.825  20
  27   1   5 2308.44 458.751  14
  27   1  -5 3671.39 682.961  16
 -27  -1   5 3592.30 627.785  25
 -27   1   5 3680.91 656.015  25
  28   1   5 548.251 225.381  14
  28   1  -5 562.657 309.745  16
 -28  -1   5 564.641 296.472  25
  28   1   5 443.584 205.241  20
 -28   1   5 604.840 361.176  25
 -28   1  -5 626.539 293.005  25
 -28  -1  -5 715.195 368.934  25
  29   1   5 607.236 236.595  14
 -29   1  -5 607.642 293.234  25
 -29   1   5 537.985 295.260  25
 -29  -1  -5 32.7673 184.332  25
  29   1  -5 382.533 248.115  16
  29   1   5 283.797 224.293  20
 -29  -1   5 717.789 311.558  25
  30   1   5 320.629 269.629  14
 -30   1  -5 138.984 143.795  25
 -30  -1  -5 116.554 190.489  25
 -30   1   5-361.753 273.088  25
  30   1   5 64.5185 147.044  20
  30   1  -5 127.847 230.562  16
 -30  -1   5 26.3973 147.264  25
  31   1   5 1264.72 373.234  20
 -31   1  -5 1355.40 416.819  25
  31   1  -5 1247.34 410.669  16
 -31   1   5 1557.23 421.869  25
 -31  -1  -5 1347.26 405.623  25
 -31  -1   5 1782.98 470.015  25
  32   1  -5 4.29725 206.174  16
 -32  -1  -5-131.490 137.595  25
 -32  -1   5-2.61821 137.086  25
 -32   1  -5-180.689 171.326  25
 -32   1   5-175.677 147.060  25
  32   1   5-5.13942 130.650  20
 -33  -1  -5 331.142 158.016  25
 -33   1   5 213.956 260.756  25
  33   1  -5 265.678 215.059  16
 -33  -1   5 259.061 184.510  25
 -33   1  -5 323.707 192.156  25
  33   1   5 166.647 215.866  20
  34   1  -5 140.524 133.496  16
 -34  -1   5 400.410 257.662  25
 -34   1  -5 45.8066 170.856  25
  34   1   5 80.7186 187.168  20
 -34   1   5 228.022 201.512  25
 -34  -1  -5 344.129 270.030  25
 -35  -1   5 147.206 201.941  25
 -35   1  -5-112.785 200.497  25
 -35   1   5 198.379 259.375  25
 -35  -1  -5 417.584 308.037  25
  35   1   5 280.710 119.014  20
 -36   1   5 69.9349 113.735  25
 -36  -1  -5 389.210 208.733  25
 -36   1  -5 42.7154 124.605  25
  36   1   5 136.732 186.280  20
 -36  -1   5 180.001 127.020  25
 -37  -1  -5 98.1288 130.439  25
 -37   1  -5 83.2495 164.874  25
  37   1   5 493.566 261.147  20
 -37  -1   5 418.412 253.138  25
 -37   1   5 180.779 197.798  25
 -38   1  -5 596.553 305.978  25
 -38  -1   5 280.280 180.372  25
  38   1   5 632.897 242.458  20
 -38   1   5 502.630 262.196  25
 -38  -1  -5 603.255 269.191  25
  39   1   5 25.8662 109.611  20
 -39  -1   5-7.11032 144.528  25
 -39   1   5-195.615 150.706  25
 -39   1  -5 74.4216 109.558  25
 -39  -1  -5 167.058 118.598  25
 -40  -1   5 9.57052 143.809  25
 -40   1  -5 157.399 181.143  25
  40   1   5 35.1280 98.8157  16
  40   1   5 97.4158 82.0432  20
 -40  -1  -5 235.221 164.759  25
 -40   1   5-88.3955 129.910  25
 -41  -1   5 507.947 180.686  25
  41   1   5 462.013 188.658  20
 -41   1  -5 44.4407 155.842  25
 -41   1   5 333.923 181.608  25
 -41  -1  -5 169.814 167.309  25
  41   1  -5 240.543 152.672  21
   0  -1  -6-12.7694 156.774   9
   0   1  -6-60.9284 105.003   6
   0  -1   6-51.6236 156.181   1
   0   1  -6 174.397 222.470   8
   0  -1   6-83.2909 123.577   2
   0   1   6-88.4372 168.397   2
   0   1  -6 86.6243 258.585   9
   1   1  -6 6261.33 950.809   9
  -1  -1   6 7362.30 662.080   2
   1   1   6 7274.60 989.383   2
   1   1   6 5933.83 486.033   5
  -1  -1  -6 7817.71 1064.87   9
  -1  -1   6 8466.33 1102.28   1
   1   1  -6 7407.74 1125.25   8
   1  -1   6 6812.96 545.350   2
   1   1  -6 6833.86 660.349   6
  -1   1  -6 5902.51 1015.60   9
  -1   1   6 7380.64 1030.71   2
  -1   1  -6 7498.91 1141.33   8
   1  -1   6 8339.90 1084.86   1
   1  -1  -6 7696.90 1056.58   9
  -1  -1  -6 7882.80 942.031   8
  -2   1   6 2096.38 592.067   2
   2   1   6 2159.19 369.131   5
   2   1  -6 2401.70 669.525   8
   2  -1   6 1992.30 466.460   1
  -2  -1   6 2158.48 392.689   2
   2  -1  -6 2368.71 599.848   9
  -2  -1   6 2620.01 611.469   1
   2   1  -6 1899.65 508.357   9
  -2   1  -6 2660.34 742.927   8
   2   1   6 2304.60 605.098   3
  -2   1  -6 1851.66 606.071   9
   2   1   6 2403.36 616.864   2
  -2  -1  -6 2022.35 533.453   9
  -2  -1  -6 2335.35 530.280   8
  -3  -1  -6 3660.88 729.688   9
  -3  -1   6 3552.97 727.350   1
   3   1   6 3710.38 747.047   2
  -3  -1  -6 3475.99 651.889   8
  -3   1  -6 2191.20 648.012   9
  -3   1  -6 2520.11 684.704   8
   3  -1   6 3096.67 630.730   3
   3   1  -6 3413.29 588.006   9
   3   1   6 3408.62 759.130   3
  -3   1   6 3904.83 737.787   1
  -3  -1   6 2909.64 494.491   2
   3  -1  -6 3454.14 682.832   9
   3   1  -6 3722.63 822.896   8
  -3   1   6 3699.72 754.850   2
   3   1   6 2738.94 398.391   5
   4  -1   6 4503.83 784.902   3
  -4   1   6 4942.97 906.030   2
  -4   1  -6 3132.17 834.371   9
  -4  -1   6 4143.71 625.870   2
   4   1  -6 4001.39 494.521   5
   4   1  -6 4577.94 665.717   9
   4  -1  -6 4097.82 790.253   9
  -4  -1   6 4941.07 941.472   1
  -4   1   6 4932.48 861.830   1
   4   1   6 4011.12 764.596   3
  -4  -1  -6 4605.51 700.920   8
   4   1  -6 4100.65 888.816   8
  -4  -1  -6 4506.96 847.730   9
   4   1   6 3910.03 764.039   2
  -4   1  -6 4259.31 924.312   8
   5   1   6 563.889 331.009   2
  -5   1   6 957.625 462.365   2
   5  -1   6 788.817 379.390   3
   5   1  -6 1060.54 347.017   9
  -5  -1  -6 724.440 295.192   8
  -5   1  -6 487.306 419.310   8
  -5  -1   6 899.509 441.831   1
   5   1  -6 758.783 424.823   8
   5   1  -6 774.252 229.643   5
  -5  -1   6 698.551 283.494   2
  -5   1  -6 461.711 325.832   9
   5   1   6 714.172 160.437   3
  -5  -1  -6 492.903 206.889   9
   5  -1  -6 778.358 405.778   9
  -5   1   6 926.516 445.382   1
  -6  -1  -6 5071.51 905.921   9
  -6  -1   6 4115.61 682.151   2
  -6  -1   6 5311.64 1067.98   1
  -6   1   6 4647.95 922.336   2
  -6  -1  -6 5175.52 755.673   8
   6   1  -6 4460.20 933.259   8
   6  -1   6 4978.31 839.627   3
   6   1   6 4454.37 840.363   2
   6  -1  -6 4414.47 817.991   9
  -6   1   6 5662.76 985.403   1
   6   1   6 5946.30 1047.93   3
  -6   1  -6 3596.59 864.658   9
  -6   1  -6 5108.17 1059.70   8
   6   1  -6 4820.61 584.178   5
  -7  -1  -6 6010.00 834.861   8
  -7   1   6 6277.55 1115.62   2
   7   1  -6 4978.27 641.422   5
   7  -1   6 5666.89 877.577   3
  -7   1  -6 5397.13 1048.47   8
  -7   1   6 6973.07 1100.01   1
   7   1   6 6889.91 1133.82   3
  -7  -1  -6 6892.01 1154.54   9
  -7   1  -6 4913.29 1061.46   9
  -7  -1   6 7030.66 1170.98   1
   7   1  -6 6006.74 1092.63   8
   7  -1  -6 5417.04 958.853   9
  -8   1  -6 29105.5 2609.12   9
  -8   1   6 38731.0 2686.89   2
  -8   1  -6 34639.5 2765.25   8
   8   1  -6 32079.4 1639.68   5
  -8   1   6 33997.0 1853.59   6
   8  -1   6 37170.3 2343.14   3
   8  -1  -6 33855.4 2268.15   9
  -8  -1   6 41393.2 2798.40   1
  -8  -1  -6 34719.1 2015.37   8
  -8  -1  -6 37835.5 2659.49   9
  -8   1   6 38892.1 2613.36   1
   8   1   6 39380.2 2732.69   3
  -9   1   6 2428.70 553.500   6
  -9  -1   6 2903.17 856.250   1
   9   1  -6 1749.85 422.623   5
  -9   1   6 2611.36 832.146   2
   9  -1   6 3016.44 747.172   3
   9  -1  -6 2530.02 709.563   9
  -9  -1  -6 3260.81 947.579   9
   9   1   6 3138.09 873.796   3
  -9   1  -6 1975.26 698.473   8
  -9   1   6 2951.42 802.597   1
  10   1  -6 13957.2 1182.88   5
 -10  -1  -6 16414.9 1834.28   9
 -10   1  -6 15256.8 1947.08   8
 -10   1   6 13945.2 1225.23   6
  10   1   6 17511.3 1909.33   3
  10  -1  -6 13583.9 1494.64   9
 -10   1  -6 14888.6 1770.02   7
 -10   1   6 18343.2 1858.58   1
 -10  -1   6 17651.4 1931.28   1
  10  -1   6 16002.9 1615.58   3
 -10   1   6 16203.3 1849.60   2
 -11  -1  -6 5280.28 1098.95   9
  11  -1  -6 3894.96 827.983   9
 -11   1   6 6392.36 1112.58   1
  11   1   6 5844.02 1151.89   3
 -11  -1   6 4923.55 1083.78   1
  11  -1   6 5265.05 913.179   3
 -11   1  -6 4625.24 1009.15   7
  11   1  -6 4490.41 715.782   5
 -11   1  -6 4986.89 1126.00   8
 -11   1   6 5313.40 1068.12   2
  12   1  -6 3795.69 679.613   5
 -12   1   6 4970.38 1020.08   1
 -12   1  -6 4499.65 969.219   4
 -12   1   6 3929.75 948.230   2
 -12  -1   6 4622.64 1057.56   1
 -12  -1  -6 4794.28 1028.84   9
 -12   1  -6 4506.85 1074.34   8
  12  -1  -6 3744.57 802.506   9
  12  -1   6 4069.63 883.731   3
  12   1   6 4477.92 1044.18   3
 -13   1  -6 273.706 281.736   4
 -13   1   6 281.346 156.182   1
  13  -1   6 264.540 150.853   3
 -13  -1   6 187.416 240.897   1
 -13  -1  -6 550.424 483.647   9
  13  -1  -6 559.767 255.117   9
  13   1   6 377.702 367.162   3
 -13   1  -6 25.7312 182.080   8
 -13   1   6 403.045 377.690   2
  14  -1  -6 122.352 411.042   9
 -14   1   6 8.08534 290.041   1
 -14   1   6-46.6678 140.246   2
  14  -1   6 6.28402 218.685   3
  14   1   6 154.068 371.084   3
 -14  -1   6 79.7966 324.404   1
 -14   1  -6 500.979 458.255   4
 -14   1  -6 326.596 234.336   8
 -14  -1  -6 530.142 384.193   9
 -15   1  -6 647.904 456.021   4
 -15   1   6 432.837 362.653   2
  15   1   6 298.772 243.842   3
 -15   1   6 85.8705 161.352   1
 -15  -1  -6 582.349 671.313   9
  15  -1   6 328.223 325.681   3
 -15  -1   6 640.277 528.161   1
  16   1   6 563.544 375.550   3
 -16  -1  -6 236.424 433.219   9
  16  -1   6 623.210 393.302   3
 -16   1   6 695.267 593.871   2
 -16   1   6 430.306 388.969   1
 -16   1  -6 282.789 277.120   4
 -16  -1   6 633.907 502.377   1
  17   1   6 401.897 522.722   3
 -17  -1   6-273.948 235.501   1
 -17  -1  -6 174.510 367.936   9
 -17   1   6 363.806 464.989   1
 -17  -1  -6-75.2012 432.840   4
 -17   1  -6-210.266 294.424   4
 -17   1   6-90.2510 240.226   2
  17  -1   6-75.2966 339.998   3
  18  -1   6 1213.41 624.556   3
  18   1   6 1687.17 848.751   3
 -18  -1  -6 853.142 757.219   9
 -18   1   6 1622.68 688.836   1
 -18  -1  -6 1957.92 779.974   4
 -18   1   6 1284.65 719.042   2
 -18   1  -6 1483.37 747.226   4
 -18  -1   6 1484.67 657.680   1
 -19  -1  -6-90.5541 329.132   9
 -19   1   6 2.49854 248.418   1
 -19  -1   6-64.6852 406.389   1
 -19   1   6 62.5007 352.874   2
 -19  -1  -6 168.895 208.982   4
  19  -1   6-106.003 406.510   3
  19   1   6 129.726 287.224   3
 -19   1  -6 275.483 258.616   4
 -20  -1  -6 471.787 313.968   4
  20  -1   6 586.510 521.605   3
 -20   1   6 385.113 421.637   2
  20   1   6 34.6779 447.964   3
 -20   1  -6 418.721 397.206   4
 -20  -1  -6 801.057 672.072   9
 -20   1   6 590.017 349.915   1
 -20  -1   6 618.352 549.776   1
 -21   1   6 100.711 283.410   1
 -21  -1   6 217.820 309.167   1
 -21  -1  -6 254.470 213.852   9
 -21  -1  -6-195.949 233.906   4
  21  -1   6 14.0113 259.752   3
 -21   1   6 102.023 284.173   2
 -21   1  -6-44.6688 359.335   4
  21   1   6 83.0779 334.506   3
 -22   1   6 261.180 182.313   1
  22   1   6 111.760 257.407   3
 -22  -1   6-151.404 395.086   1
 -22   1   6-217.162 263.565   2
 -22  -1  -6 156.406 197.251   4
  22  -1   6 54.0290 266.527   3
 -22   1  -6-122.014 365.484   4
  23  -1   6 489.620 415.688   3
 -23  -1  -6 804.099 594.026   4
 -23  -1   6 164.210 394.079   1
 -23   1  -6 679.671 743.750   4
 -23   1   6 253.511 200.594   2
  23   1   6 794.104 615.105   3
 -24   1   6 2370.44 1110.38   2
 -24   1   6 2413.42 476.747  25
  24  -1   6 1445.10 736.662   3
  24   1   6 2280.45 478.649  20
  24   1   6 1971.00 1025.30   3
 -24   1  -6 2009.67 1066.66   4
 -24  -1   6 2184.63 976.021   1
 -25   1   6 440.187 282.038  25
  25   1  -6 247.305 183.973  16
 -25  -1   6 370.244 216.929  25
  25   1   6 430.216 180.073  14
  25  -1   6 300.996 449.266   3
  25   1   6 272.367 171.575  20
 -26  -1   6 5684.41 787.073  25
  26   1   6 3831.11 572.676  14
 -26   1   6 5649.51 768.096  25
  26   1  -6 5965.21 845.062  16
  26   1   6 5129.70 747.292  20
 -27  -1   6 1763.12 465.230  25
  27   1   6 1713.01 428.308  20
  27   1  -6 1573.53 439.868  16
 -27   1   6 1565.80 419.166  25
  27   1   6 1111.74 312.445  14
  28   1   6 3118.48 545.051  20
 -28  -1   6 3121.22 604.242  25
 -28   1   6 3495.12 608.789  25
  28   1  -6 3499.40 684.095  16
  28   1   6 2226.71 444.149  14
  29   1   6 112.413 142.154  14
 -29  -1   6-153.909 153.868  25
 -29   1  -6-258.253 256.668  25
  29   1  -6 15.7303 176.436  16
  29   1   6-76.2878 132.479  20
 -29   1   6 59.7709 131.522  25
  30   1   6 20.8196 142.519  14
  30   1   6 270.593 210.438  20
 -30   1  -6 346.070 258.286  25
 -30   1   6 375.589 267.703  25
 -30  -1   6 535.869 289.022  25
 -30  -1  -6 83.3125 146.753  25
  30   1  -6 247.468 175.866  16
  31   1   6-296.467 246.789  20
 -31   1  -6 113.339 132.880  25
  31   1  -6 12.8689 153.384  16
 -31   1   6 107.759 219.660  25
 -31  -1  -6 30.0614 169.132  25
 -31  -1   6 47.0007 129.371  25
 -32   1  -6 82.8710 123.688  25
  32   1  -6 209.798 142.443  16
 -32  -1  -6 419.574 266.378  25
 -32   1   6 100.093 129.275  25
  32   1   6 207.598 113.694  20
 -32  -1   6 681.762 315.385  25
  33   1   6 265.066 200.736  20
 -33  -1  -6 275.300 244.683  25
 -33   1   6-15.1155 183.863  25
 -33  -1   6 170.082 267.161  25
 -33   1  -6 274.820 189.735  25
  33   1  -6 114.501 155.926  16
 -34   1   6 885.864 378.722  25
 -34  -1   6 270.257 193.899  25
 -34   1  -6 779.479 334.311  25
  34   1   6 647.653 271.715  20
 -34  -1  -6 615.820 309.316  25
  35   1   6-265.380 186.783  20
 -35  -1  -6 51.0864 160.636  25
 -35   1  -6 111.272 126.208  25
 -35  -1   6 21.6357 153.438  25
 -35   1   6-128.794 183.796  25
  36   1   6-46.1814 137.685  20
 -36   1  -6 49.9528 141.086  25
 -36  -1   6 109.477 226.440  25
 -36  -1  -6 106.667 101.730  25
 -36   1   6 259.215 215.378  25
 -37   1  -6 61.7656 128.474  25
 -37  -1  -6 239.837 207.370  25
 -37  -1   6-44.4590 102.638  25
 -37   1   6-170.811 113.646  25
  37   1   6-7.47204 157.636  20
 -38   1   6 167.211 169.164  25
 -38   1  -6 234.431 186.600  25
  38   1   6-16.5320 185.019  20
 -38  -1   6-347.174 160.591  25
 -38  -1  -6 3.64241 124.941  25
 -39  -1  -6-25.7732 112.865  25
 -39   1  -6-75.5519 105.946  25
  39   1  -6-111.228 155.780  21
 -39   1   6 3.82494 117.286  25
 -39  -1   6-33.4088 143.433  25
  39   1   6-173.409 166.592  20
  40   1   6 80.3721 114.743  20
 -40   1   6-216.554 184.818  25
 -40   1  -6 124.582 99.9610  25
 -40  -1  -6-181.560 167.472  25
 -40  -1   6 329.165 143.476  25
   0  -1  -7 534.802 478.118   9
   0   1  -7 43.0079 256.438   8
   0   1  -7-120.069 272.479   9
   0  -1  -7-131.659 273.069   8
   0  -1   7-72.8974 289.617   1
   0   1   7 58.0064 273.575   2
  -1  -1  -7 6355.95 1039.60   9
   1   1   7 5986.00 1071.94   3
   1  -1  -7 6146.70 949.495   9
   1   1  -7 5530.33 1045.00   8
  -1   1  -7 4766.91 973.257   9
  -1  -1   7 6126.26 1024.34   1
  -1   1   7 6173.58 1025.16   2
  -1  -1  -7 5874.56 907.154   8
   1  -1   7 5766.09 1007.72   1
  -1  -1   7 4957.93 586.874   2
   1   1  -7 4916.85 881.970   9
  -1   1  -7 5501.70 1032.68   8
   1   1   7 5405.80 944.092   2
   2   1  -7 4484.08 984.759   8
  -2   1  -7 3866.32 951.618   9
   2  -1   7 4465.20 886.340   3
  -2  -1  -7 5472.52 951.999   9
   2   1   7 4686.85 902.880   2
   2  -1  -7 5449.65 898.707   9
   2   1   7 4638.55 953.902   3
  -2  -1   7 5778.27 1014.21   1
  -2  -1  -7 4635.06 829.231   8
   2   1  -7 4020.89 755.191   9
  -2   1  -7 4424.40 1032.63   8
  -2   1   7 4514.25 963.286   2
  -2  -1   7 3797.60 573.639   2
   3   1   7-93.9544 186.091   2
  -3   1  -7 43.0659 329.585   8
   3   1   7 350.176 384.607   3
  -3  -1  -7 55.7042 227.107   8
  -3   1   7 122.914 366.652   2
   3   1  -7 516.508 471.006   8
  -3  -1   7 117.511 325.860   1
   3   1  -7 237.256 211.151   9
  -3  -1  -7 71.4426 278.292   9
   3  -1   7 205.248 286.583   3
   3  -1  -7-231.682 200.322   9
  -3   1  -7 424.060 466.490   9
  -3  -1   7 85.6123 153.032   2
  -4  -1   7 15052.4 1694.82   1
   4   1   7 14421.1 1763.97   3
   4   1  -7 12341.8 1289.16   9
   4  -1  -7 13506.2 1469.83   9
  -4   1  -7 12496.7 1687.37   8
  -4   1  -7 10292.2 1613.22   9
  -4   1   7 14528.3 1682.26   1
  -4  -1  -7 13978.5 1594.11   9
   4   1   7 11938.4 1423.02   2
  -4  -1  -7 12699.6 1351.85   8
  -4   1   7 13183.3 1561.45   2
  -4  -1   7 11126.9 1093.41   2
   4   1  -7 13895.9 1753.66   8
   4  -1   7 12980.6 1502.92   3
  -5   1  -7 5884.08 1241.52   9
   5  -1  -7 6778.89 1065.03   9
  -5   1   7 7021.84 1177.59   2
   5  -1   7 7185.48 1109.42   3
  -5  -1   7 6456.64 839.758   2
  -5  -1   7 8121.17 1293.04   1
   5   1  -7 6735.29 865.899   9
   5   1   7 7851.92 1322.38   3
   5   1  -7 7747.47 1287.84   8
   5   1   7 6324.88 1071.57   2
  -5  -1  -7 7130.24 1008.90   8
  -5   1   7 9019.43 1349.81   1
  -5   1  -7 6408.45 1263.98   8
  -5  -1  -7 7682.14 1191.10   9
   6   1   7 244.627 399.953   2
  -6  -1  -7 371.522 328.083   8
   6  -1  -7-16.2756 296.345   9
   6   1   7 49.7844 434.200   3
  -6  -1   7 186.579 356.278   1
   6   1  -7 293.172 446.630   8
  -6   1  -7 840.012 578.301   9
  -6  -1  -7 194.020 344.905   9
  -6   1   7 266.286 378.143   2
   6  -1   7 384.288 262.277   3
  -6   1  -7-212.576 259.092   8
  -6   1   7 424.586 398.962   1
  -6  -1   7 17.0512 193.486   2
  -7  -1  -7 4919.97 1149.07   9
  -7   1   7 4813.33 1129.66   2
  -7   1  -7 4275.06 1081.29   8
   7   1   7 5017.46 1154.79   3
   7  -1   7 3830.99 887.096   3
  -7  -1  -7 4288.12 786.602   8
   7   1  -7 4485.24 1129.01   8
   7  -1  -7 4261.04 959.999   9
  -7  -1   7 5131.55 1209.43   1
  -7   1  -7 3700.08 1028.80   9
  -7   1   7 5441.62 1206.84   1
  -7  -1   7 3333.34 738.503   2
  -8   1   7 69796.4 3848.76   1
  -8   1  -7 60696.1 3865.02   8
  -8   1   7 63230.2 3675.60   2
   8  -1   7 62129.3 3307.87   3
   8  -1  -7 61259.7 3173.27   9
  -8   1  -7 52281.9 3749.05   9
  -8  -1   7 51318.3 2791.47   2
   8   1   7 67686.4 3857.23   3
  -8  -1   7 69065.0 3949.66   1
  -8  -1  -7 63102.0 3658.46   9
   8   1  -7 64857.9 3878.92   8
  -9   1  -7 3024.05 928.441   9
   9   1   7 3672.31 915.291   3
   9   1  -7 3154.27 934.260   8
   9  -1   7 3078.72 731.264   3
  -9  -1  -7 2925.77 851.310   9
  -9   1   7 3938.33 1018.65   2
  -9  -1   7 2619.36 651.748   2
  -9   1   7 4187.85 1007.34   1
   9  -1  -7 2938.54 735.405   9
  -9  -1   7 4287.36 1134.68   1
  -9   1  -7 3241.93 1031.16   8
 -10   1  -7 26312.0 2706.38   8
 -10   1   7 32793.3 2698.48   1
  10   1   7 31113.5 2773.38   3
  10  -1  -7 27677.6 2189.53   9
 -10  -1   7 34953.2 2965.13   1
 -10   1   7 29548.1 2615.10   2
  10  -1   7 29166.3 2394.13   3
 -10  -1  -7 30495.2 2714.42   9
 -11  -1   7 1158.36 570.192   1
 -11  -1  -7 1342.06 635.196   9
  11  -1   7 790.704 482.881   3
 -11   1   7 1828.82 690.369   1
  11   1   7 1338.15 504.348   3
 -11   1  -7 1804.99 620.734   7
 -11   1   7 1465.31 662.180   2
  11  -1  -7 1341.72 531.181   9
 -11   1  -7 1115.43 686.195   8
 -12   1   7 104.112 154.433   1
 -12  -1   7 57.7096 320.121   1
 -12  -1  -7 232.979 498.545   9
 -12   1  -7 102.118 323.843   8
  12   1   7-89.3122 347.839   3
  12  -1   7 120.659 206.943   3
 -12   1   7 170.071 157.128   2
  12  -1  -7-53.7879 284.871   9
 -13   1  -7 10819.6 1872.53   8
 -13  -1   7 12232.7 1787.84   1
 -13   1   7 14423.3 1840.89   1
 -13  -1  -7 10740.8 1843.26   9
 -13   1  -7 13684.0 1922.73   4
  13   1   7 11247.1 1815.52   3
  13  -1   7 10945.5 1596.21   3
 -13   1   7 9411.90 1761.43   2
  14   1   7 9.59546 400.246   3
 -14   1  -7-291.792 270.034   4
 -14   1   7 136.869 374.855   2
 -14  -1  -7 273.068 519.544   9
  14  -1   7 94.5939 247.202   3
 -14   1   7-110.686 301.525   1
 -14   1  -7 258.566 386.840   8
 -14  -1   7 261.378 334.209   1
 -15   1   7 2024.23 671.866   1
 -15  -1  -7 1442.05 894.514   9
 -15   1   7 1840.79 821.259   2
  15   1   7 1318.78 654.373   3
 -15   1  -7 1651.31 893.781   8
 -15  -1   7 2429.77 833.739   1
 -15   1  -7 2293.09 919.936   4
  15  -1   7 1287.50 679.796   3
 -16   1  -7 565.498 420.603   4
  16   1   7 505.718 467.066   3
 -16  -1   7 615.690 493.092   1
  16  -1   7 750.450 508.049   3
 -16   1   7 536.008 378.823   2
 -16  -1  -7 397.303 236.818   9
 -16   1   7 851.974 478.830   1
  17  -1   7 760.429 525.431   3
 -17   1   7 841.226 462.616   1
  17   1   7 530.256 531.451   3
 -17   1  -7 1659.57 881.323   4
 -17  -1  -7 1085.58 679.410   9
 -17  -1   7 1083.72 649.993   1
 -17   1   7 1110.54 678.448   2
 -18   1  -7-159.811 569.218   4
 -18   1   7 426.643 399.054   1
 -18  -1  -7 506.499 412.442   9
 -18  -1   7 983.552 665.071   1
 -18  -1  -7 1154.32 713.089   4
 -18   1   7 11.9449 301.897   2
  18  -1   7 191.101 221.877   3
  18   1   7 131.330 205.519   3
 -19  -1  -7 206.141 411.279   9
 -19  -1  -7 837.080 643.388   4
 -19   1   7 741.963 554.073   1
 -19  -1   7 1009.08 711.997   1
  19   1   7 646.718 572.840   3
 -19   1  -7 651.126 572.674   4
 -19   1   7 419.769 497.766   2
  19  -1   7 693.937 507.101   3
 -20  -1   7 4385.02 1319.79   1
 -20   1   7 3485.98 1237.43   2
  20  -1   7 4536.44 1280.87   3
  20   1   7 3632.42 1344.02   3
 -20   1   7 4175.49 1188.80   1
 -20  -1  -7 5161.54 1422.90   4
 -20  -1  -7 2906.12 1378.12   9
 -20   1  -7 4305.61 1332.83   4
  21   1   7 1248.72 877.603   3
 -21   1   7 1182.62 722.893   1
  21  -1   7 1186.47 693.569   3
 -21  -1   7 964.623 622.486   1
 -21  -1  -7 1279.64 705.437   4
 -21  -1  -7 1418.33 954.456   9
 -21   1   7 607.562 671.284   2
 -21   1  -7 1338.49 647.824   4
 -22   1   7 1092.63 749.819   2
  22   1   7 1197.20 874.360   3
  22  -1   7 1363.16 658.995   3
 -22   1  -7 1737.48 891.106   4
 -22  -1   7 1039.83 733.951   1
 -22  -1  -7 2313.84 987.132   4
 -22   1   7 1482.14 761.539   1
 -23   1  -7-2.31084 320.168   4
  23   1   7 220.778 631.877   3
 -23  -1   7 389.533 483.823   1
 -23  -1   7 167.983 156.447  25
 -23   1   7-69.3831 322.077   2
 -23  -1  -7 179.829 276.613   4
 -23   1   7-46.7668 164.301  25
  23   1   7-418.550 274.353  20
  24   1   7 977.151 299.398  14
 -24  -1   7 2017.24 493.351  25
  24   1  -7 1510.14 427.698  16
  24  -1   7 987.913 630.852   3
 -24   1   7 1557.48 399.431  25
  24   1   7 1677.68 431.684  20
 -25   1   7 582.131 277.418  25
 -25  -1   7 656.947 298.941  25
  25   1   7 416.564 208.124  14
  25   1   7 508.209 281.021  20
  25   1  -7 503.672 272.312  16
 -26   1   7 10797.5 1069.19  25
  26   1   7 7290.85 788.019  14
  26   1  -7 11076.5 1190.43  16
  26   1   7 10366.3 994.545  20
 -26  -1   7 10777.3 1080.14  25
 -27  -1   7 2062.28 479.823  25
  27   1   7 1582.29 371.904  14
 -27   1   7 2011.71 480.293  25
  27   1   7 2098.42 457.795  20
  27   1  -7 2085.84 496.295  16
  28   1  -7 3322.61 644.360  16
 -28   1   7 3318.78 616.620  25
  28   1   7 2149.89 434.819  14
  28   1   7 3099.03 571.801  20
 -28  -1   7 3545.87 646.790  25
  29   1   7 879.170 337.181  20
 -29  -1   7 796.156 310.794  25
  29   1  -7 601.808 317.702  16
  29   1   7 140.030 162.401  14
 -29   1   7 240.958 180.780  25
 -30   1   7 2967.21 615.609  25
  30   1   7 1532.81 361.195  14
 -30  -1  -7 2636.00 542.447  25
 -30   1  -7 2650.45 611.038  25
  30   1  -7 2680.04 562.952  16
  30   1   7 2421.95 498.799  20
 -30  -1   7 2369.30 500.505  25
 -31  -1  -7 286.690 244.662  25
  31   1  -7 112.551 193.685  16
  31   1   7 312.913 121.471  20
 -31   1   7 379.326 308.124  25
 -31  -1   7 335.707 223.585  25
 -31   1  -7 202.367 161.187  25
 -32   1   7-74.6602 209.372  25
 -32  -1   7-200.406 188.691  25
  32   1  -7 52.1392 101.171  16
  32   1   7 203.233 176.139  20
 -32  -1  -7 60.3528 154.845  25
 -32   1  -7 374.381 210.071  25
 -33   1  -7-174.455 207.341  25
  33   1   7 165.582 202.457  20
 -33  -1   7-10.2094 159.353  25
 -33   1   7 587.629 311.999  25
  33   1  -7 124.391 126.995  16
 -33  -1  -7 261.264 125.504  25
 -34  -1  -7 1033.20 321.392  25
 -34   1   7 859.090 322.869  25
 -34  -1   7 1247.90 350.931  25
  34   1   7 1002.93 334.031  20
 -34   1  -7 823.170 324.355  25
 -35  -1   7 337.339 200.893  25
 -35   1   7 310.201 262.192  25
 -35  -1  -7 537.805 269.996  25
  35   1   7 498.875 250.754  20
 -35   1  -7 167.670 207.288  25
 -36  -1  -7 273.748 211.040  25
 -36   1   7 42.9187 179.162  25
 -36   1  -7 255.584 154.076  25
  36   1   7 48.3358 184.021  20
 -36  -1   7-34.8274 143.087  25
  36   1  -7 312.111 160.599  21
 -37   1   7 21.2128 135.054  25
 -37   1  -7 148.302 185.609  25
  37   1  -7-116.954 117.808  21
 -37  -1   7 22.6034 152.423  25
 -37  -1  -7 11.1318 107.917  25
  37   1   7 73.9185 103.244  20
 -38   1   7 404.730 235.500  25
  38   1  -7-53.8755 114.510  21
 -38   1  -7 341.533 216.192  25
 -38  -1  -7 215.291 135.401  25
  38   1   7 337.417 191.566  20
 -38  -1   7 353.847 218.212  25
 -39   1  -7-63.3780 99.3144  25
 -39   1   7 316.538 173.467  25
 -39  -1  -7 11.2021 96.0532  25
  39   1   7 97.3963 149.347  20
   0  -1  -8 72.6000 262.698   8
   0   1  -8-151.300 358.708   8
   0   1  -8-10.8442 187.865   9
   0  -1  -8 119.136 248.627   9
   0  -1   8 86.2961 267.427   1
   0   1   8-317.477 369.309   2
   1  -1  -8 2174.63 649.451   8
   1   1   8 2119.72 622.086   2
  -1   1  -8 1690.99 639.440   8
   1  -1  -8 2259.61 726.971   9
  -1  -1  -8 3120.68 846.177   9
   1   1   8 2583.98 801.078   3
  -1   1  -8 2144.13 729.320   9
  -1  -1   8 2333.56 690.325   1
  -1  -1  -8 2633.21 652.014   8
   1   1  -8 1672.64 608.045   9
  -1   1   8 2004.85 603.190   2
   1   1  -8 1813.83 749.127   8
  -2   1  -8 3119.07 917.608   8
   2   1  -8 3209.47 907.204   8
   2  -1  -8 2936.00 776.676   9
   2   1   8 3131.62 775.299   2
  -2   1   8 3160.81 805.797   2
  -2  -1  -8 4159.89 950.513   9
   2   1  -8 2469.29 661.107   9
  -2   1  -8 2111.83 711.488   9
   2   1   8 3981.85 963.830   3
   2  -1   8 3169.91 758.107   3
  -2  -1  -8 3872.13 844.823   8
  -2  -1   8 3434.19 873.196   1
   3   1  -8 3903.24 837.372   9
  -3  -1  -8 4859.89 1005.34   9
   3   1   8 5590.60 1124.79   3
   3   1   8 4548.13 941.481   2
   3  -1   8 4715.58 962.269   3
  -3  -1   8 5105.23 1022.90   1
  -3   1  -8 4436.82 1044.17   9
  -3  -1  -8 4474.74 886.436   8
  -3   1   8 4835.05 992.945   2
   3   1  -8 4786.81 1170.81   8
  -3   1  -8 4789.63 1094.47   8
   3  -1  -8 4810.68 1032.36   9
  -4  -1   8 10071.6 1469.64   1
  -4  -1  -8 10489.6 1451.93   9
   4   1   8 10556.6 1548.21   3
  -4  -1  -8 9546.78 1289.10   8
  -4   1  -8 8809.86 1523.76   8
   4   1   8 9062.07 1317.20   2
   4  -1  -8 10160.8 1474.36   9
   4   1  -8 9737.50 1561.38   8
  -4   1  -8 7088.74 1416.57   9
  -4   1   8 9026.51 1371.74   2
   4  -1   8 9989.91 1396.64   3
  -5  -1  -8 9781.50 1305.17   8
   5   1  -8 10142.4 1618.31   8
  -5   1  -8 8522.17 1479.66   8
   5   1   8 8586.70 1280.75   2
   5   1   8 10373.3 1542.64   3
   5  -1   8 10934.2 1449.57   3
   5  -1  -8 10015.3 1388.43   9
  -5   1   8 9181.35 1366.19   2
  -5  -1  -8 10871.3 1565.36   9
  -5   1  -8 6984.91 1423.35   9
  -5   1   8 11251.3 1580.82   1
  -5  -1   8 10460.2 1515.66   1
   6  -1   8 4425.26 997.448   3
  -6   1  -8 2297.24 855.071   9
   6  -1  -8 3434.81 881.923   9
  -6   1   8 4387.74 1018.57   2
  -6  -1   8 5268.30 1175.59   1
  -6  -1  -8 3750.60 812.452   8
   6   1  -8 4296.22 1086.58   8
  -6   1  -8 4254.43 1110.56   8
  -6  -1  -8 4971.18 1110.95   9
   6   1   8 4162.42 1028.86   3
   6   1   8 3371.48 857.166   2
  -6  -1   8 3722.40 726.015   2
  -6   1   8 4605.07 1045.97   1
  -7   1   8 7362.57 1279.67   1
   7  -1  -8 7096.57 1127.94   9
  -7  -1   8 5084.01 896.927   2
  -7   1  -8 5345.51 1259.37   9
  -7  -1   8 7495.02 1361.46   1
   7   1   8 7541.20 1357.00   3
  -7   1  -8 6261.67 1357.58   8
   7  -1   8 7227.70 1224.02   3
  -7   1   8 6045.80 1153.37   2
   7   1  -8 7059.63 1352.69   8
  -7  -1  -8 7594.51 1394.48   9
   8  -1  -8 1803.47 593.006   9
  -8  -1   8 2032.82 800.839   1
  -8  -1  -8 1412.08 635.386   9
   8   1  -8 1576.40 679.990   8
  -8   1   8 1427.93 583.834   2
  -8   1   8 1685.29 615.121   1
  -8   1  -8 1433.22 621.849   8
   8  -1   8 1603.02 658.917   3
   8   1   8 1795.26 742.871   3
  -8   1  -8 1422.22 561.235   9
  -8  -1   8 1647.26 561.632   2
   9   1   8 3936.27 1034.95   3
   9  -1   8 3221.51 897.142   3
  -9   1   8 3270.25 928.290   2
  -9  -1  -8 3371.97 936.338   9
  -9  -1   8 2736.71 729.775   2
  -9  -1   8 3711.67 952.875   1
   9  -1  -8 3362.05 806.002   9
  -9   1  -8 2149.84 818.742   9
   9   1  -8 3988.37 1034.23   8
  -9   1   8 3540.11 928.519   1
  -9   1  -8 3295.06 985.239   8
 -10   1   8 5905.00 1240.15   1
 -10   1   8 4841.10 1124.21   2
  10  -1   8 4603.37 1020.31   3
  10  -1  -8 4049.66 852.928   9
 -10  -1  -8 5278.89 1235.18   9
  10   1   8 5269.20 1274.74   3
 -10  -1   8 5718.52 1230.01   1
 -10  -1   8 4184.83 915.911   2
  10   1  -8 4763.89 1145.09   8
 -10   1  -8 3317.93 952.427   8
  11  -1  -8 1525.94 495.472   9
  11  -1   8 1954.71 750.690   3
 -11  -1   8 2556.61 838.419   1
 -11  -1   8 1208.97 543.387   2
  11   1   8 2219.30 824.012   3
 -11   1   8 1937.72 680.040   2
  11   1  -8 2025.51 816.975   8
 -11  -1  -8 2380.46 843.135   9
 -11   1  -8 1894.30 915.015   8
 -11   1   8 2115.01 740.309   1
 -12   1   8 188.850 321.680   2
 -12   1   8 457.902 466.935   1
 -12  -1   8 133.983 334.775   1
  12  -1   8 88.6255 257.630   3
  12   1   8 72.7091 217.530   3
 -12  -1   8 391.884 341.474   2
 -12   1  -8 250.209 323.066   8
 -12  -1  -8-165.593 379.352   9
  12   1  -8 317.850 449.654   8
  13   1   8 2652.44 919.306   3
 -13   1   8 2789.26 976.896   2
 -13  -1   8 3706.64 1084.16   1
  13  -1   8 2291.41 810.692   3
 -13   1   8 3635.90 1009.53   1
 -13  -1  -8 3586.09 1107.01   9
 -13  -1   8 1966.75 672.613   2
 -13   1  -8 2363.39 971.648   8
 -14   1  -8-294.930 421.151   4
  14   1   8-83.3496 198.138   3
 -14   1   8 71.8060 244.828   2
 -14  -1   8-51.4152 376.749   1
  14  -1   8-96.9952 274.148   3
 -14   1   8 56.1508 260.130   1
 -14  -1   8-10.4984 221.321   2
 -14  -1  -8 51.4245 460.368   9
 -14   1  -8 415.092 458.231   8
 -15  -1   8-13.9718 223.440   2
 -15   1   8 330.577 337.799   1
  15  -1   8-184.168 325.037   3
 -15  -1  -8 17.2147 261.145   9
  15   1   8-132.012 414.744   3
 -15   1   8 162.793 223.536   2
 -15   1  -8 11.1164 210.340   4
 -15   1  -8 104.276 407.476   8
 -15  -1   8 444.099 527.590   1
 -16   1   8 347.623 373.460   2
 -16   1   8 900.542 531.863   1
  16   1   8 323.141 421.302   3
 -16  -1  -8 197.050 470.829   9
 -16   1  -8 630.442 408.483   4
 -16  -1   8 195.552 451.928   1
  16  -1   8 583.079 504.289   3
 -16  -1   8 42.5974 165.702   2
 -17   1  -8 986.280 538.314   4
 -17   1   8 606.389 366.913   2
  17  -1   8 381.728 311.904   3
 -17  -1   8 808.108 548.471   1
 -17   1   8 632.569 441.112   1
  17   1   8 525.689 414.654   3
 -17  -1  -8 1093.77 800.588   9
  18  -1   8 708.383 536.660   3
 -18  -1   8 1202.73 683.721   1
 -18  -1  -8 1560.45 760.754   4
  18   1   8 1344.90 846.354   3
 -18   1   8 1093.60 574.673   1
 -18  -1  -8 777.886 724.668   9
 -18   1   8 463.653 559.206   2
 -18   1  -8 1982.94 949.439   4
 -19   1   8 251.047 358.707   2
  19  -1   8 109.612 347.482   3
 -19  -1  -8 125.378 443.403   4
 -19   1  -8 934.221 673.447   4
 -19   1   8 405.308 487.566   1
 -19  -1   8 107.891 316.686   1
  19   1   8-81.2369 325.018   3
 -19  -1  -8 440.943 527.208   9
 -20   1   8 486.749 357.679   1
  20  -1   8 318.158 250.053   3
 -20  -1  -8 527.432 692.204   9
  20   1   8 71.9162 259.011   3
 -20   1  -8-446.089 420.538   4
 -20  -1   8 170.441 601.345   1
 -20   1   8 220.169 368.428   2
 -20  -1  -8 781.018 483.837   4
  21   1   8-114.969 456.652   3
 -21   1   8 293.522 184.212   1
 -21   1   8 564.147 626.915   2
  21  -1   8 302.466 379.902   3
 -21  -1  -8 751.989 853.460   9
 -21  -1  -8 68.1684 210.811   4
 -21  -1   8 124.914 424.486   1
 -21   1  -8 499.019 420.429   4
  22  -1   8 1658.46 788.526   3
 -22   1   8 1724.28 828.619   1
 -22  -1  -8 3360.63 1263.85   4
  22   1   8 78.3448 155.302  12
 -22  -1   8 2975.18 544.229  25
  22   1   8 2575.49 537.185  20
  22   1  -8 2381.70 551.516  16
 -22   1   8 1620.68 956.944   2
 -22   1   8 2415.07 517.279  25
  23   1  -8 2133.28 542.737  16
  23   1   8 2006.78 414.784  20
 -23   1   8 1837.60 455.436  25
 -23  -1   8 2508.62 524.048  25
  24   1  -8 481.489 223.006  16
  24   1   8 12.1529 86.5359  12
 -24   1   8 896.470 334.100  25
 -24  -1   8 738.106 290.783  25
  24   1   8 485.170 240.221  20
 -25  -1   8 3210.08 584.010  25
  25   1   8 2705.15 481.655  20
  25   1  -8 3678.46 677.095  16
 -25   1   8 3135.65 589.082  25
  26   1   8 69.3363 106.448  12
  26   1  -8 916.585 371.930  16
  26   1   8 968.490 345.704  20
 -26   1   8 965.455 284.661  25
 -26  -1   8 1165.74 419.524  25
 -27   1   8 1910.98 491.992  25
  27   1  -8 2243.45 570.719  16
 -27  -1   8 2695.94 556.294  25
  27   1   8 1869.40 424.152  20
 -28   1   8 5175.68 751.683  25
  28   1   8 4895.79 711.891  20
  28   1  -8 5018.04 826.842  16
 -28  -1   8 5140.47 755.701  25
  29   1   8 414.781 177.852  20
 -29   1   8 424.414 262.823  25
  29   1  -8 626.879 293.698  16
 -29  -1   8 619.728 202.033  25
 -30   1  -8 263.363 177.521  25
 -30   1   8 225.560 119.155  25
  30   1  -8 408.639 253.739  16
  30   1   8-70.5150 136.656  20
 -30  -1   8 390.547 328.972  25
 -31   1  -8-249.163 126.372  25
 -31   1   8 121.190 187.942  25
 -31  -1  -8-206.026 224.026  25
  31   1  -8-129.682 118.176  16
  31   1   8 167.397 155.845  20
 -31  -1   8 329.172 216.740  25
 -32  -1   8 329.092 260.860  25
 -32   1  -8-86.7655 114.331  25
  32   1   8 105.089 162.831  20
 -32  -1  -8 14.2141 158.194  25
 -32   1   8-51.8518 200.930  25
  32   1  -8 233.065 139.022  21
  32   1  -8-120.227 127.366  16
  33   1   8 82.6217 141.478  20
 -33   1  -8 52.0545 164.899  25
 -33  -1  -8-211.744 201.620  25
 -33  -1   8-16.9502 135.344  25
  33   1  -8 62.6219 115.540  21
 -33   1   8-135.656 131.465  25
 -34   1  -8-7.98492 141.180  25
 -34  -1   8 230.846 156.897  25
 -34   1   8-248.328 149.071  25
  34   1   8-144.727 154.708  20
 -34  -1  -8 154.841 198.820  25
  34   1  -8-122.114 149.262  21
 -35  -1   8-215.839 145.659  25
  35   1  -8-47.0038 80.7604  21
  35   1   8 94.8130 186.482  20
 -35  -1  -8 218.934 191.381  25
 -35   1   8 163.294 136.667  25
 -35   1  -8 284.869 178.708  25
  36   1   8-119.607 128.874  20
 -36   1  -8 231.683 166.019  25
 -36  -1   8 152.836 107.419  25
 -36  -1  -8-115.902 145.086  25
  36   1  -8-4.92950 97.9781  21
 -36   1   8 98.3953 148.396  25
  37   1   8 166.813 167.920  20
 -37   1  -8 42.4637 135.486  25
 -37  -1  -8-339.732 240.154  25
  38   1   8 7.97206 88.5162  20
 -38   1  -8-129.260 114.195  25
 -38  -1  -8-237.567 168.316  25
 -39  -1  -8 153.925 124.951  25
 -39   1  -8-39.6411 76.5820  25
   0  -1  -9 183.022 227.215   8
   0   1   9 279.002 414.792   2
   0   1  -9-28.7887 294.421   8
   0   1  -9 236.561 494.234   9
   0   1   9 0.19263 514.901   3
   0  -1  -9-76.3478 252.180   9
  -1  -1  -9 3825.38 978.502   9
   1   1   9 4994.21 1271.65   2
  -1  -1   9 3608.64 984.477   1
   1  -1  -9 3793.24 963.591   8
   1   1   9 4673.00 1114.75   3
  -1   1  -9 3003.92 926.987   9
   1  -1  -9 4407.31 1182.38   9
  -1   1   9 4276.67 1147.25   2
   1  -1   9 4443.28 1127.24   3
  -1   1  -9 3315.30 1127.86   8
   1   1  -9 3264.62 1040.76   8
   1   1  -9 3202.42 897.213   9
  -1  -1  -9 3557.88 892.596   8
  -2  -1  -9 39188.9 2900.92   9
  -2  -1  -9 37029.0 2760.49   8
  -2   1  -9 28148.8 2759.21   9
  -2   1  -9 34803.6 3142.48   8
   2  -1  -9 34874.1 2817.14   8
   2   1  -9 34871.1 3103.17   8
   2   1  -9 31153.9 2543.70   9
   2   1   9 33405.0 2674.51   2
   2  -1  -9 37808.8 2743.48   9
  -2  -1   9 38231.0 2989.48   1
   2  -1   9 36515.8 2857.81   3
   2   1   9 39385.4 3200.60   3
  -2   1   9 35185.9 2738.02   2
  -3   1  -9 5316.40 1304.16   8
  -3   1   9 7152.95 1383.06   2
   3   1   9 6438.02 1443.37   3
  -3  -1  -9 5746.25 1223.72   9
  -3   1  -9 4999.49 1229.55   9
  -3  -1   9 6974.07 1412.83   1
   3   1   9 6594.93 1478.75   2
   3  -1   9 6450.08 1251.76   3
  -3  -1  -9 4883.03 1061.29   8
   3  -1  -9 6116.19 1216.05   9
   3   1  -9 6257.87 1409.28   8
   3  -1  -9 6017.62 1190.93   8
  -4   1   9 3533.00 958.618   2
   4  -1  -9 4092.50 1031.35   9
  -4  -1  -9 3243.78 822.449   8
   4   1  -9 3120.68 1006.85   8
  -4  -1  -9 3323.01 1002.01   9
   4   1   9 3532.72 972.217   2
  -4  -1   9 3954.99 1058.57   1
   4  -1   9 3572.37 977.220   3
  -4   1  -9 3111.89 1042.63   8
   4   1   9 3840.08 1108.75   3
  -4   1  -9 2340.34 915.149   9
   5  -1   9 10159.1 1533.57   3
  -5   1  -9 7181.66 1476.24   9
   5  -1  -9 9649.57 1488.26   9
  -5  -1  -9 9239.86 1514.80   9
   5   1   9 8785.69 1395.80   2
  -5  -1   9 9587.02 1540.77   1
  -5   1  -9 8708.74 1641.46   8
  -5   1   9 8907.07 1461.98   2
   5   1  -9 9455.97 1647.16   8
   5   1   9 10687.8 1697.30   3
   6   1   9 4170.84 1027.70   3
   6   1   9 3314.89 833.631   2
   6   1  -9 3694.73 1043.96   8
  -6   1   9 4214.31 1114.20   1
  -6  -1   9 3356.71 919.383   1
  -6  -1  -9 3335.76 940.761   9
   6  -1   9 3505.94 880.563   3
  -6   1   9 3082.15 874.836   2
  -6   1  -9 3115.32 989.108   8
  -6   1  -9 2971.19 1017.70   9
   6  -1  -9 3235.43 804.732   9
  -7  -1  -9 456.391 443.331   9
   7  -1   9 149.694 160.566   3
   7   1  -9 379.461 373.794   8
   7   1   9 81.4904 274.785   3
  -7   1  -9 285.006 566.537   9
  -7   1  -9 164.039 329.345   8
  -7   1   9 359.831 415.954   1
  -7  -1   9 96.4058 349.146   1
   7  -1  -9 281.508 443.825   9
  -7   1   9 220.581 379.701   2
  -8   1   9 1625.67 729.512   2
  -8   1  -9 1541.91 745.211   8
   8   1  -9 1790.39 809.349   8
  -8  -1  -9 1540.97 697.730   9
   8  -1   9 1292.12 596.911   3
  -8   1   9 2295.17 923.737   1
   8   1   9 2009.02 826.395   3
   8  -1  -9 1547.39 657.626   9
  -8  -1   9 1980.84 776.924   1
  -8   1  -9 780.154 315.996   9
  -9  -1  -9 17809.1 2401.63   9
   9   1  -9 20315.1 2544.95   8
  -9   1  -9 15437.9 2346.39   8
  -9   1   9 17607.6 2203.79   2
  -9  -1   9 20210.5 2429.77   1
   9  -1  -9 17031.0 1863.10   9
  -9   1   9 21010.4 2432.09   1
   9   1   9 20257.4 2447.54   3
  -9   1  -9 11895.5 2246.25   9
   9  -1   9 18297.2 2143.52   3
  10  -1   9 1404.35 633.156   3
 -10   1  -9 1267.44 680.777   8
 -10   1   9 1809.88 744.106   1
  10   1   9 966.175 594.685   3
 -10  -1  -9 1531.37 776.808   9
 -10  -1   9 1370.08 611.250   1
  10   1  -9 1910.19 830.874   8
 -10   1   9 1694.70 801.967   2
 -11   1  -9 1383.57 764.347   8
  11  -1   9 1808.73 814.290   3
 -11  -1  -9 1834.40 813.289   9
 -11   1   9 1484.03 757.263   2
  11   1   9 1774.25 829.962   3
 -11  -1   9 2218.02 791.426   1
  11   1  -9 1545.93 769.256   8
 -11   1   9 2543.17 830.096   1
 -12   1   9 699.711 480.376   1
 -12  -1   9 686.711 353.161   1
 -12   1  -9 574.237 626.599   8
 -12  -1  -9 182.943 287.466   9
  12   1  -9 297.593 163.938   8
  12   1   9 674.602 541.221   3
  12  -1   9 273.466 402.649   3
 -12   1   9 257.451 419.283   2
 -13   1   9-52.4589 175.885   2
  13   1   9 147.925 242.156   3
  13  -1   9 79.4092 355.938   3
 -13   1   9 375.311 285.934   1
 -13   1  -9-222.403 306.247   8
 -13  -1  -9-76.3809 222.492   9
 -13  -1   9 419.773 583.290   1
  13   1  -9-358.791 437.919   8
  14   1  -9-132.699 380.021   8
 -14   1   9 267.884 387.390   2
 -14   1   9 175.951 438.104   1
 -14   1  -9 353.000 370.727   4
 -14   1  -9 153.656 462.433   8
 -14  -1  -9-26.4526 368.986   9
  14   1   9-20.0268 428.332   3
 -14  -1   9 671.113 706.976   1
  14  -1   9 324.599 271.087   3
  15   1  -9 1966.14 978.440   8
 -15   1   9 1841.02 788.528   2
  15   1   9 1075.81 756.284   3
 -15  -1  -9 1311.56 752.614   9
 -15   1  -9 2550.45 1012.65   4
  15  -1   9 1111.17 557.349   3
 -15   1  -9 1612.59 846.019   8
 -15  -1   9 1908.69 847.927   1
 -15   1   9 1890.52 754.544   1
 -16   1   9 6095.68 1605.59   2
 -16  -1   9 8017.13 1794.61   1
 -16   1  -9 7479.24 1681.39   4
 -16   1  -9 5799.54 1673.68   8
 -16  -1  -9 5557.02 1686.91   9
  16  -1   9 7530.46 1663.41   3
  16   1   9 5770.93 1573.35   3
  16   1  -9 7326.56 1779.77   8
 -16   1   9 6739.16 1462.33   1
 -17   1   9 328.896 552.597   2
 -17   1   9 173.314 410.576   1
  17   1   9 171.806 175.737   3
  17   1  -9 632.577 615.994   8
 -17  -1  -9 532.244 568.611   9
 -17   1  -9 285.939 538.399   4
 -17  -1   9 595.732 523.457   1
  17  -1   9 0.47047 173.770   3
  18  -1   9-75.5423 182.695   3
  18   1  -9 352.269 471.705   8
 -18   1   9 8.52245 233.014   2
 -18   1   9-323.204 250.917   1
  18   1   9-2.93198 367.064   3
 -18  -1   9-409.175 458.889   1
 -18  -1  -9 49.7739 536.946   9
 -18   1  -9-116.529 346.411   4
 -19   1   9 798.091 688.273   2
 -19   1   9 629.139 477.711   1
  19  -1   9 681.542 542.783   3
  19   1   9 758.077 710.750   3
 -19  -1  -9 611.182 419.691   4
 -19  -1   9 550.051 660.702   1
 -19  -1  -9-337.137 541.770   9
 -19   1  -9 411.609 633.849   4
  19   1  -9 772.409 638.365   8
 -20   1  -9 943.398 527.966   4
 -20   1   9 1292.75 382.285  25
 -20  -1  -9 1524.00 749.274   4
 -20  -1   9 828.155 299.784  25
  20  -1   9 512.611 478.223   3
  20   1  -9 1263.94 772.239   8
  20   1   9 155.210 225.004  12
  20   1  -9 778.361 329.752  16
 -20   1   9 1330.52 829.421   1
 -20  -1  -9 865.724 722.715   9
 -20   1   9 874.210 733.536   2
  20   1   9 472.169 406.558   3
  20   1   9 1090.78 416.893  20
  20   1  -9 727.921 338.158  21
 -20  -1   9 2052.69 931.951   1
  21   1   9 410.649 268.917  20
 -21   1   9 283.478 280.278  25
 -21  -1   9 255.007 184.251  25
  21   1  -9 32.1048 119.847  21
  21   1  -9 269.806 261.509  16
  21   1   9-45.4554 259.984  12
 -21   1   9 188.771 257.555   1
 -22  -1   9 6831.01 848.511  25
  22   1  -9 7286.13 965.941  16
  22   1   9 6301.53 769.799  20
 -22   1   9 7214.10 899.175  25
  22   1  -9 5449.38 817.182  21
 -23  -1   9 4406.44 699.604  25
  23   1  -9 3478.48 657.329  21
  23   1  -9 4940.75 768.293  16
  23   1   9 4089.00 621.017  20
 -23   1   9 4841.00 741.065  25
 -24  -1   9 3029.92 581.039  25
  24   1  -9 1933.17 492.291  21
  24   1  -9 2976.80 609.936  16
 -24   1   9 2917.41 607.934  25
  24   1   9 2729.36 531.294  20
  25   1   9 3790.18 627.047  20
  25   1  -9 2550.82 595.288  21
 -25  -1   9 3952.96 700.050  25
  25   1  -9 4499.07 752.583  16
 -25   1   9 4419.88 715.575  25
 -26  -1   9 1052.15 330.752  25
  26   1   9 1000.73 320.542  20
  26   1  -9 477.214 260.146  21
  26   1   9-56.8075 87.0696  12
  26   1  -9 837.026 326.149  16
 -26   1   9 831.932 296.600  25
  27   1   9-39.5990 88.6046  12
  27   1  -9 262.458 244.214  21
 -27   1   9 888.152 395.446  25
  27   1  -9 518.548 356.327  16
  27   1   9 558.295 264.972  20
 -27  -1   9 487.282 253.153  25
  28   1  -9 4895.72 780.993  16
 -28  -1   9 5044.89 746.561  25
  28   1   9 5208.22 718.317  20
 -28   1   9 5323.56 797.451  25
  28   1  -9 3244.68 683.182  21
  29   1  -9 5.95277 149.413  16
  29   1  -9 21.6569 152.082  21
 -29  -1   9 596.130 365.779  25
 -29   1   9 246.167 225.659  25
  29   1   9 214.208 233.203  20
 -30  -1   9 967.022 343.279  25
  30   1  -9 429.983 232.191  21
  30   1  -9 818.546 354.609  16
 -30   1   9 1058.72 368.264  25
  30   1   9 853.215 282.605  20
  31   1   9-139.301 127.989  20
 -31   1  -9 109.749 115.643  25
  31   1  -9 239.896 178.957  21
 -31  -1  -9 16.5270 171.193  25
 -31  -1   9 210.742 256.398  25
 -31   1   9-121.662 207.984  25
  31   1  -9 333.244 212.662  16
 -32  -1   9 519.576 257.333  25
 -32  -1  -9 183.596 110.110  25
  32   1   9 476.809 244.824  20
 -32   1   9 233.116 212.754  25
  32   1  -9 368.996 203.508  21
 -32   1  -9 371.101 235.081  25
 -33   1  -9-75.3794 187.771  25
  33   1  -9 164.728 197.003  21
 -33  -1  -9 258.498 208.133  25
  33   1   9 267.987 189.105  20
 -33   1   9 414.277 244.667  25
  34   1  -9 385.632 195.078  21
 -34  -1  -9 170.738 150.791  25
 -34   1  -9 233.397 144.208  25
  35   1   9 0.45250 147.865  20
 -35   1  -9 422.796 197.015  25
 -35  -1  -9 342.655 197.584  25
  36   1   9 193.847 148.255  20
 -36  -1  -9 202.913 145.775  25
 -36   1  -9 10.7689 109.621  25
  37   1   9 105.312 88.4960  20
 -37   1  -9 207.372 156.069  25
 -37  -1  -9 22.7706 144.449  25
  38   1   9 699.024 204.112  20
 -38   1  -9 690.664 224.251  25
 -38  -1  -9 277.831 182.328  25
   0  -1 -10 64.1714 177.594   8
   0   1 -10 76.4098 415.278   8
   0   1  10 22.8327 137.081   2
   0  -1 -10-56.3327 308.787   9
   0   1 -10 51.4043 318.326   9
   0  -1  10-96.7882 179.599   3
   0   1  10 167.769 374.038   3
   1  -1  10-17.5702 344.395   3
  -1  -1 -10-222.223 334.911   9
  -1   1  10 338.433 339.954   2
   1   1 -10 364.496 568.678   8
   1  -1 -10 123.242 330.192   8
   1  -1 -10-121.188 480.038   9
  -1   1 -10 408.648 546.993   8
   1   1  10 201.831 281.930   2
   1   1  10 310.617 438.724   3
  -1  -1 -10 212.295 367.360   8
  -1   1  10 723.082 650.913   3
  -1   1 -10 96.4517 226.969   9
  -2  -1 -10 989.819 541.773   8
  -2  -1 -10 1318.07 512.411   9
  -2  -1  10 981.341 513.845   1
   2  -1  10 925.069 556.668   3
   2   1 -10 1230.28 728.585   8
  -2   1 -10 1215.27 734.795   8
   2  -1 -10 863.891 546.768   9
   2   1  10 1221.43 625.953   2
  -2   1  10 1337.75 668.708   2
  -2   1 -10 1198.35 533.728   9
   2  -1 -10 773.113 428.033   8
   2   1  10 797.748 606.340   3
   3   1 -10 5288.53 1359.39   8
   3   1  10 4875.56 1037.81   2
   3   1  10 5524.62 1277.40   3
  -3  -1 -10 4442.54 1110.13   9
  -3  -1  10 4882.32 1165.45   1
  -3   1 -10 3484.62 1124.64   9
   3  -1  10 4591.37 1077.93   3
   3  -1 -10 4869.34 1073.18   9
   3  -1 -10 4620.01 1141.26   8
  -3   1  10 5342.65 1126.42   2
  -3   1 -10 4184.32 1209.75   8
   4  -1 -10 662.131 499.792   8
  -4   1  10 570.681 416.063   2
   4   1  10 926.169 693.826   3
  -4  -1 -10-20.0376 283.691   9
  -4  -1  10 564.304 336.955   1
   4  -1  10 813.828 472.711   3
   4  -1 -10 231.922 423.435   9
  -4   1 -10-36.0989 317.850   8
  -4   1 -10 550.251 403.091   9
   4   1 -10 757.259 498.350   8
   4   1  10 804.448 473.684   2
   5  -1  10-56.0214 247.864   3
  -5  -1  10 89.9277 283.846   1
  -5  -1 -10 73.7832 306.057   9
   5  -1 -10-113.507 324.760   9
   5  -1 -10 117.829 240.022   8
  -5   1 -10 65.5463 315.292   9
   5   1  10 261.819 350.626   2
   5   1 -10 253.685 455.648   8
   5   1  10 347.831 480.369   3
  -5   1 -10 151.703 383.653   8
  -5   1  10-38.6276 147.703   2
  -6  -1  10 673.510 517.361   1
   6  -1 -10 284.175 344.725   9
  -6  -1 -10 434.150 422.894   9
   6   1 -10 602.808 491.923   8
   6   1  10 636.725 524.663   3
  -6   1  10 483.592 442.793   2
  -6   1 -10 268.976 369.217   9
   6  -1  10 229.054 339.020   3
  -6   1 -10 71.0009 316.651   8
  -7  -1  10-21.7595 438.388   1
  -7   1 -10 165.266 272.467   8
   7  -1 -10 342.760 344.217   9
  -7   1  10 169.331 332.683   2
   7   1 -10 6.67317 282.815   8
  -7   1 -10 260.930 256.455   9
  -7  -1 -10 376.510 522.613   9
   7  -1  10 220.933 343.799   3
   7   1  10 244.837 225.473   3
  -8  -1 -10-322.120 623.705   9
  -8   1 -10 631.419 443.774   8
   8   1  10 547.714 491.377   3
   8   1 -10 501.951 468.739   8
  -8  -1  10 350.569 419.047   1
  -8   1  10 635.056 444.099   1
  -8   1 -10 482.412 344.775   9
   8  -1  10 858.600 545.007   3
  -8   1  10 907.624 594.481   2
  -9   1  10 264.725 353.071   2
   9   1 -10 355.397 364.883   8
   9   1  10-34.4909 178.879   3
  -9   1  10 172.078 424.983   1
  -9   1 -10 188.699 309.972   8
  -9  -1 -10 424.065 458.464   9
  -9  -1  10 536.900 388.577   1
   9  -1  10 221.429 322.743   3
  10   1 -10 1705.71 862.952   8
 -10  -1  10 1337.91 770.109   1
  10   1  10 1133.10 846.459   3
 -10   1  10 1025.16 514.111   2
 -10   1 -10 1013.37 696.369   8
 -10   1  10 1400.49 618.535   1
  10  -1  10 1627.24 768.462   3
 -10  -1 -10 1182.95 687.233   9
 -11   1  10 933.204 561.994   1
  11   1  10 353.003 495.052   3
  11  -1  10 741.972 568.562   3
 -11  -1 -10 1169.40 735.304   9
 -11  -1  10 591.821 393.836   1
 -11   1  10 708.315 467.794   2
  11   1 -10 962.878 509.513   8
 -11   1 -10 794.414 583.213   8
  12   1 -10 1655.72 850.245   8
  12  -1  10 1421.20 721.382   3
 -12   1  10 2085.75 785.301   1
  12   1  10 1128.43 592.789   3
 -12   1  10 1408.01 767.802   2
 -12  -1 -10 725.315 682.384   9
 -12  -1  10 1962.92 855.644   1
 -12   1 -10 1590.94 898.519   8
  13   1 -10-258.675 320.981   8
 -13   1  10 144.981 258.979   2
 -13   1 -10-85.0351 511.907   8
  13   1  10 89.5660 244.781   3
  13  -1  10 3.61586 543.346   3
 -13  -1 -10 10.8759 411.528   9
 -13  -1  10 166.973 180.618   1
 -13   1  10-330.416 409.763   1
  14   1  10 209.109 435.626   3
 -14   1  10-492.134 554.809   2
 -14   1  10 192.127 202.902   1
  14  -1  10-479.409 419.298   3
 -14   1 -10 63.1995 295.255   4
 -14  -1  10 331.196 528.860   1
  14   1 -10-135.068 203.520   8
 -14  -1 -10-32.8907 361.740   9
 -14   1 -10-62.6653 382.942   8
  15   1 -10 1125.28 622.817   8
 -15   1  10 1016.46 602.710   2
  15   1  10 180.868 517.053   3
 -15   1  10 1105.32 623.828   1
 -15   1 -10 696.181 729.992   4
 -15   1 -10 541.904 598.033   8
 -15  -1 -10 658.320 695.737   9
 -15  -1  10 838.433 557.579   1
  15  -1  10 619.401 576.563   3
 -16   1  10 409.781 180.797   1
 -16   1 -10 1304.73 707.748   4
  16   1  10-8.33438 306.783   3
 -16  -1 -10 1207.82 784.298   9
  16  -1  10 398.463 160.285   3
  16   1 -10-27.2521 314.702   8
 -16  -1  10 469.781 526.977   1
 -16   1  10 590.159 410.052   2
 -17   1 -10 277.576 339.336   4
  17  -1  10 86.2445 175.826  12
  17  -1  10-77.4021 265.194   3
  17   1  10 274.458 501.634   3
 -17  -1  10 586.434 604.124   1
 -17   1  10 184.333 271.839   1
 -17   1  10-40.0200 279.234   2
 -17   1 -10-36.3632 114.794  21
 -17  -1 -10 555.978 720.297   9
  17   1 -10 281.387 384.034   8
  18   1 -10 497.719 435.944   8
  18  -1  10 206.554 263.086   3
  18   1  10 555.477 289.870  20
  18   1  10-135.143 178.222  12
 -18   1 -10 172.209 186.896  17
 -18   1  10 57.4350 249.797   2
  18   1 -10 261.015 226.833  16
  18   1  10 36.9054 189.178  24
 -18  -1 -10-360.265 440.330   9
 -18   1 -10 199.724 283.025  19
  18   1 -10 425.700 226.237  21
 -18   1  10 804.437 654.554   1
  19   1 -10 383.072 228.776  16
  19   1  10 7.19206 172.571  12
  19   1 -10 510.384 279.791  21
 -19   1  10 581.354 296.103  18
 -19   1 -10 400.338 248.422  17
  19   1  10 161.322 125.158  20
 -19   1 -10 702.600 308.493  19
  20   1  10 566.682 259.395  20
 -20   1  10 602.871 277.873  25
  20   1 -10 136.278 192.923  21
  20   1  10 13.5878 125.139  12
 -20   1 -10 79.3767 219.458  19
  20   1 -10 792.699 375.822  16
 -20   1  10 549.920 298.042  18
  21   1 -10 472.996 278.214  21
 -21   1  10 985.196 372.055  25
  21   1  10 586.994 308.357  20
  21   1 -10 573.700 240.619  16
  21   1  10-4.76987 117.614  12
  22   1  10 2122.26 494.407  20
  22   1 -10 2004.53 496.650  21
  22   1 -10 2776.04 617.026  16
 -22   1  10 2858.76 570.067  25
  23   1  10 1664.20 384.762  20
 -23   1  10 2100.92 502.757  25
  23   1 -10 1602.01 460.345  21
  23   1 -10 1843.14 494.644  16
  24   1 -10 210.505 228.681  21
 -24   1  10-29.4518 180.860  25
  24   1  10-253.357 258.434  20
  24   1 -10 7.96566 168.952  16
  24   1  10 24.7508 115.001  12
  25   1  10-66.0833 127.999  20
  25   1 -10 146.785 113.422  21
  25   1  10 172.533 209.653  12
 -25   1  10 248.193 217.423  25
  25   1 -10-31.2603 195.967  16
  26   1  10 806.322 295.205  20
 -26   1  10 983.553 340.167  25
  26   1 -10 782.513 336.633  21
  26   1 -10 835.287 338.771  16
  26   1  10 101.342 189.557  12
  27   1 -10 202.314 163.108  16
  27   1  10 569.620 238.426  20
  27   1 -10 644.602 302.022  21
  28   1 -10 621.535 275.442  16
  28   1  10 432.731 208.317  20
  28   1 -10-44.4194 146.612  21
  29   1 -10 390.626 216.655  21
  29   1  10 267.322 168.882  20
  29   1 -10 320.875 226.863  16
  30   1  10-68.3748 153.492  20
  30   1 -10 141.851 166.370  16
  30   1 -10 69.3683 81.5371  21
 -31  -1 -10-109.639 177.216  25
  31   1  10-8.71222 128.361  20
  31   1 -10-45.4743 150.158  21
 -31   1 -10-12.1106 110.701  25
  32   1  10-64.8804 139.112  20
 -32   1 -10 179.959 101.632  25
 -32  -1 -10-133.279 182.659  25
  32   1 -10-226.847 193.322  21
 -33  -1 -10 81.6889 196.497  25
 -33   1 -10 39.9083 105.547  25
  33   1  10-10.5117 138.116  20
  34   1  10 151.142 144.389  20
 -34  -1 -10 476.964 204.715  25
 -35   1 -10 88.2067 98.5228  25
  35   1  10 32.9668 124.480  20
 -35  -1 -10-91.5022 162.573  25
 -36   1 -10 64.2277 159.459  25
  36   1  10-74.5904 85.2583  20
 -36  -1 -10-17.5618 99.1396  25
  37   1  10 79.6834 88.6907  20
 -37   1 -10 111.922 120.818  25
   0   1 -11 154.161 503.593   8
   0   1  11-175.592 509.876   3
   0   1  11 387.794 513.935   2
   0  -1 -11 70.3479 230.098   8
   0  -1 -11-6.89859 365.652   9
   0  -1  11-277.221 191.864   3
   1  -1 -11 2375.53 850.629   9
  -1   1  11 2366.39 1004.86   2
   1  -1 -11 1835.83 748.755   8
   1   1  11 3308.73 1322.62   3
  -1   1 -11 2078.87 973.323   8
  -1  -1 -11 2512.94 887.928   9
   1   1 -11 2250.67 955.135   8
   1  -1  11 2546.31 934.198   3
  -1   1  11 3754.65 1411.12   3
  -1  -1  11 2354.27 1042.31   3
   1   1  11 2283.04 893.771   2
  -2  -1 -11 9444.14 1656.06   9
  -2   1 -11 7085.45 1519.14   9
  -2   1  11 9864.37 1584.71   2
   2  -1  11 9303.25 1685.78   3
  -2   1  11 10835.6 2029.82   3
   2  -1 -11 8683.22 1578.92   8
   2   1  11 10215.9 1840.07   3
   2  -1 -11 8458.97 1550.12   9
   2   1  11 8572.83 1517.86   2
  -2   1 -11 7099.76 1672.95   8
   2   1 -11 9225.02 1882.28   8
  -3  -1 -11 3283.17 1031.91   9
   3  -1 -11 4005.06 1066.45   9
   3   1 -11 3588.65 1185.60   8
   3   1  11 3036.85 1111.28   2
  -3   1  11 4132.42 1113.75   2
   3  -1 -11 3370.03 1057.10   8
   3   1  11 4479.16 1249.61   3
   3  -1  11 4285.49 1216.24   3
  -3   1 -11 2824.47 1075.23   8
  -3   1 -11 2533.52 1069.03   9
  -4   1  11 209.755 448.404   2
  -4   1 -11 604.215 679.710   9
  -4   1 -11 554.576 594.212   8
   4   1 -11 359.141 473.720   8
   4   1  11 418.217 706.653   3
   4  -1  11 414.231 571.282   3
   4  -1 -11 728.520 682.137   9
  -4  -1  11 586.492 618.086   1
   4   1  11 374.027 529.138   2
  -4  -1 -11-99.9211 373.674   9
   4  -1 -11 17.6494 292.183   8
   5   1  11 1321.86 859.761   3
   5   1  11 1336.53 727.897   2
   5  -1 -11 1029.33 569.454   9
  -5  -1  11 1542.88 837.313   1
   5   1 -11 1441.59 760.610   8
   5  -1  11 1338.73 742.271   3
  -5   1 -11 968.124 735.364   9
  -5  -1 -11 1839.28 809.508   9
   5  -1 -11 1721.36 784.280   8
  -5   1  11 1210.03 693.453   2
  -5   1 -11 1313.38 820.723   8
  -6  -1 -11 4229.44 1203.79   9
  -6   1 -11 3196.00 1293.42   8
   6  -1  11 4220.45 1151.38   3
   6  -1 -11 3648.08 1137.88   8
   6  -1 -11 3109.35 847.475   9
   6   1 -11 4218.28 1203.51   8
  -6   1  11 5134.78 1216.17   2
  -6   1 -11 3002.74 1146.18   9
  -6  -1  11 3866.62 1125.17   1
   6   1  11 4219.30 1299.39   3
  -7   1  11-263.062 267.368   2
  -7   1 -11 84.2282 466.278   8
  -7  -1  11-45.0628 167.686   1
   7  -1  11-127.704 339.416   3
   7   1  11 649.390 796.076   3
  -7  -1 -11-316.181 434.785   9
   7  -1 -11-68.9845 322.702   8
   7   1 -11-80.5762 281.477   8
   8  -1 -11 4356.28 1249.10   8
  -8  -1  11 4717.06 1341.85   1
   8  -1  11 3784.61 1045.95   3
   8   1  11 4330.23 1287.07   3
  -8  -1 -11 5277.96 1455.85   9
  -8   1  11 4769.19 1212.92   2
   8   1 -11 4256.20 1197.75   8
  -8   1 -11 3690.60 1271.19   8
  -9   1 -11 1925.91 911.950   8
  -9  -1 -11 3109.21 1119.27   9
   9  -1 -11 2197.28 925.716   8
   9   1  11 3049.15 1183.57   3
  -9  -1  11 3172.27 1135.28   1
   9   1 -11 2914.59 1034.77   8
  -9   1  11 1801.68 745.639   2
   9  -1  11 2411.31 935.499   3
 -10   1  11 18199.4 2478.46   2
  10   1  11 17385.6 2695.68   3
  10  -1  11 18933.9 2451.74   3
 -10   1  11 21209.7 2775.99   1
  10   1 -11 19430.0 2866.33   8
 -10  -1  11 21627.1 2816.07   1
 -10  -1 -11 18471.1 2897.96   9
 -10   1 -11 15382.5 2679.58   8
 -11  -1  11 2561.26 1085.07   1
 -11   1 -11 2470.33 1092.26   8
  11   1 -11 2821.73 1100.44   8
  11  -1  11 2161.55 838.119   3
  11   1  11 1799.80 1019.53   3
 -11   1  11 2415.55 895.993   2
 -11   1  11 2761.68 1043.68   1
 -11  -1 -11 1877.73 972.588   9
 -12  -1  11 4496.88 1338.21   1
  12  -1  11 3727.25 1077.48   3
 -12   1  11 4252.95 1220.97   1
  12   1 -11 3411.07 1180.65   8
  12   1  11 3732.03 1395.65   3
 -12  -1 -11 4109.05 1437.90   9
 -12   1  11 3554.43 1095.00   2
 -12   1 -11 2465.86 1190.52   8
 -13   1 -11 1627.78 995.583   8
 -13  -1  11 1881.21 904.486   1
  13  -1  11 1393.71 665.615   3
  13   1  11 1753.38 1014.05   3
 -13   1  11 1639.45 785.009   1
 -13  -1 -11 1999.29 1029.74   9
  13   1 -11 1827.00 944.875   8
 -13   1  11 1837.60 841.276   2
 -14   1 -11 578.749 337.145   4
  14  -1  11 1591.47 838.879   3
 -14  -1  11 1197.53 780.217   1
  14   1  11 664.883 392.408   3
 -14   1 -11 988.756 409.436  21
 -14   1  11 82.9186 170.259   2
 -14  -1 -11 937.853 559.489   9
 -14   1  11 1166.17 677.634   1
  14   1 -11 1361.51 800.598   8
  15   1  11 45.2728 179.038  12
  15   1  11 759.590 258.805  20
  15   1 -11 633.269 312.313  16
 -15   1  11 936.745 588.435   2
  15  -1  11-46.1742 187.829  12
 -15  -1  11 876.567 473.869   1
  15  -1  11 383.537 215.160   3
  15   1  11 725.110 779.621   3
 -15  -1 -11 1198.15 755.851   9
 -15   1 -11 2069.67 1059.52   4
 -15   1 -11 849.255 431.381  19
 -15   1  11 631.862 460.908   1
  15   1 -11 457.426 240.364  21
 -15   1 -11 541.142 356.911  21
  15   1 -11 971.013 639.742   8
 -16   1  11 10133.2 2081.78   2
 -16   1 -11 5797.02 774.965  17
  16   1  11 6644.16 831.560  24
  16   1 -11 8586.31 1025.26  21
 -16   1 -11 7664.61 1142.43  21
  16  -1  11 9456.69 1936.33   3
  16   1  11 9465.63 925.062  20
 -16   1 -11 11341.9 1526.39  19
  16   1 -11 9807.44 1203.26  16
 -16   1  11 10174.6 1197.15  18
  17   1 -11 123.053 245.984  16
 -17   1  11 71.1847 223.163  18
  17   1  11 64.6883 138.666  12
  17   1  11-93.6678 138.685  20
 -17   1 -11 378.702 477.913  19
  17   1  11 154.700 158.294  24
  17   1 -11 37.9175 137.232  21
 -17   1 -11 57.2633 155.871  21
 -17   1 -11-106.489 134.740  17
 -18   1 -11 468.141 468.349  19
  18   1  11 27.8770 272.444  12
 -18   1  11 871.026 359.285  18
  18   1 -11 841.243 350.648  21
 -18   1 -11 598.016 245.693  17
  18   1  11 1624.51 430.167  20
  18   1 -11 917.332 356.858  16
  19   1 -11-61.5138 171.791  16
  19   1  11-260.226 169.602  20
 -19   1 -11 535.965 456.205  19
 -19   1  11 342.919 185.325  18
  19   1  11 49.7964 213.812  12
  19   1 -11 40.4352 109.642  21
 -20   1  11 5154.97 857.908  18
 -20   1 -11 5200.40 1119.48  19
  20   1 -11 5938.26 907.444  16
  20   1  11 5327.15 719.882  20
  20   1 -11 4820.49 802.674  21
  21   1  11 382.478 254.286  20
 -21   1 -11 573.627 393.616  19
  21   1 -11 427.949 265.291  21
  21   1 -11 391.901 266.307  16
  21   1  11 43.0244 157.336  12
  22   1  11 89.4380 177.441  12
  22   1  11 517.691 359.494  20
  22   1 -11 595.792 263.108  16
  22   1 -11 511.109 299.781  21
  23   1 -11 1448.31 443.882  21
  23   1 -11 1841.27 491.796  16
  23   1  11 1802.70 452.374  20
  24   1 -11 1784.05 504.152  21
  24   1 -11 2770.14 602.260  16
  24   1  11 2119.98 465.537  20
  25   1  11-187.037 235.400  12
  25   1  11 151.352 114.042  20
  25   1 -11 197.729 191.002  16
  25   1 -11-239.545 224.103  21
  26   1 -11 1861.95 481.024  21
  26   1  11 2879.34 525.461  20
  26   1 -11 3070.07 624.918  16
  27   1 -11 627.666 303.220  21
  27   1  11 1129.05 324.550  20
  27   1 -11 804.626 319.117  16
  28   1 -11-163.174 157.852  21
  28   1  11-199.542 214.615  20
  28   1 -11 61.0811 86.8375  16
  29   1  11 277.166 145.233  20
  29   1 -11 228.464 179.423  16
  29   1 -11 6.87993 122.893  21
  30   1  11 533.979 235.961  20
  30   1 -11 315.290 197.233  21
 -31   1 -11 197.421 190.492  25
  31   1  11-119.997 88.8592  20
 -31  -1 -11 175.654 126.921  25
 -32   1 -11 528.608 273.851  25
  32   1  11 187.887 168.389  20
 -32  -1 -11 164.339 179.750  25
 -33  -1 -11-97.3925 160.897  25
  33   1  11-40.3184 125.759  20
 -33   1 -11-31.3967 88.3301  25
  34   1  11-0.08237 91.0632  20
 -34   1 -11 280.117 164.148  25
 -34  -1 -11 198.755 157.940  25
 -35  -1 -11-20.4139 95.5221  25
  35   1  11 104.129 122.260  20
 -35   1 -11 135.842 175.839  25
   0   1  12 527.954 478.092   3
   0  -1  12-135.246 330.670   3
   0   1 -12 434.936 575.245   8
   0  -1 -12 181.167 399.254   9
  -1   1 -12 757.585 544.238   8
   1   1 -12 1177.28 935.835   8
   1   1  12 648.331 317.663   3
   1  -1  12 661.871 448.504   3
  -1  -1 -12 969.567 623.395   9
   1  -1 -12 544.829 433.910   9
  -1   1  12 468.720 351.877   3
  -1  -1  12 688.655 397.554   3
  -1   1  12 767.685 436.036   2
  -2  -1  12-317.997 303.895   3
   2  -1 -12-17.7443 247.458   8
  -2   1  12-146.067 461.167   3
   2  -1  12 97.8063 512.173   3
  -2   1 -12 100.651 325.588   8
  -2  -1 -12 1351.60 728.083   9
   2   1 -12 886.923 978.617   8
  -2   1  12-19.0857 288.839   2
   2   1  12-79.8922 241.100   3
   2  -1 -12 158.121 481.994   9
  -3  -1 -12 1166.16 517.644   9
  -3   1  12 933.338 594.985   2
   3   1  12 1179.54 795.235   3
  -3   1 -12 1167.48 778.356   8
   3   1 -12 671.645 397.560   8
  -3  -1  12 920.784 681.968   3
   3  -1  12 1371.02 764.505   3
   3  -1 -12 785.047 531.103   9
  -3   1  12 1099.02 862.110   3
   3  -1 -12 1045.47 522.930   8
   4   1 -12 1683.36 794.495   8
  -4   1  12 1971.43 737.096   2
  -4   1 -12 2839.81 1164.90   8
   4   1  12 3114.33 1084.45   3
  -4   1  12 2869.65 1135.25   3
   4  -1  12 2160.35 839.355   3
  -4  -1 -12 1732.58 680.988   9
   4  -1 -12 2764.35 946.636   8
  -5  -1 -12 2600.08 864.933   9
   5   1 -12 2082.45 920.847   8
   5   1  12 2105.38 1071.29   3
   5  -1 -12 2130.90 934.550   8
   5  -1  12 2267.82 838.891   3
  -5   1  12 1870.86 734.840   2
  -5   1 -12 1755.70 1030.27   8
   6  -1 -12 203.251 160.513   8
  -6  -1  12 85.2200 364.716   1
  -6   1  12-132.722 345.940   2
   6   1 -12 56.8830 315.750   8
  -6  -1 -12-159.390 442.784   9
   6  -1  12 56.2814 373.836   3
   6   1  12 121.569 302.959   3
  -6   1 -12 311.788 552.347   8
   7  -1 -12 240.133 432.496   8
  -7  -1 -12 661.839 704.652   9
   7   1  12 58.7325 472.275   3
  -7   1  12-218.198 383.580   2
  -7  -1  12-365.250 477.090   1
   7  -1  12-233.640 261.009   3
  -7   1 -12 236.840 269.432   8
   7   1 -12 625.217 809.942   8
   8   1  12-15.7386 371.679   3
  -8  -1 -12 243.008 536.488   9
   8  -1  12 104.339 285.283   3
  -8  -1  12 383.725 522.763   1
   8   1 -12 343.664 552.410   8
  -8   1  12 526.733 538.312   2
   8  -1 -12 822.856 620.326   8
  -8   1 -12 427.567 389.917   8
  -9  -1  12 4157.37 1243.41   1
   9   1  12 2543.55 1119.09   3
  -9  -1 -12 3084.66 1098.14   9
   9  -1  12 3270.46 1022.81   3
   9   1 -12 3304.30 1188.12   8
  -9   1 -12 2913.56 1223.11   8
   9  -1 -12 2949.16 1019.29   8
  -9   1  12 3345.60 1080.10   2
 -10   1 -12 2907.30 662.574  21
 -10   1 -12 3050.89 734.477  19
 -10   1 -12 3186.04 1276.64   8
  10  -1  12 4011.14 1247.18   3
 -10   1  12 3505.01 1090.14   2
 -10  -1  12 4610.70 1331.26   1
  10   1  12 3368.25 1270.42   3
  10  -1 -12 3386.67 1226.94   8
  10   1 -12 3814.96 1308.50   8
  10   1 -12 3517.87 671.330  16
 -10  -1 -12 3739.08 1391.93   9
  11  -1 -12 1596.35 861.711   8
 -11   1 -12 1041.36 485.708  19
 -11   1 -12 670.358 374.339  21
  11  -1  12 1061.24 772.419   3
 -11   1  12 1094.42 664.643   2
 -11  -1  12 853.603 592.208   1
  11   1  12 169.962 190.342  12
  11   1 -12 1234.49 447.333  16
  11   1 -12 585.495 268.724  21
 -11  -1 -12 334.409 460.874   9
  11  -1  12-191.794 224.773  12
 -11   1 -12 998.545 736.770   8
  11   1  12 716.480 757.066   3
 -11   1  12 788.422 330.535  18
  11   1 -12 1233.80 811.223   8
  12  -1  12-39.6148 138.346  12
  12  -1 -12 781.311 586.872   8
  12   1  12-57.1368 221.740  12
 -12   1  12 708.821 572.345   2
 -12   1 -12 670.115 402.408  19
  12  -1  12 1014.70 737.379   3
  12   1 -12 645.451 296.115  21
 -12   1  12 967.463 346.030  18
 -12   1 -12 367.852 260.580  21
  12   1 -12 418.903 263.425  16
 -12  -1 -12 955.899 395.897  19
  12   1  12 827.697 302.698  20
 -13   1  12 1553.00 841.156   2
  13   1  12 549.373 201.409  20
  13   1  12 43.1527 132.929  12
 -13   1 -12 506.294 408.191  19
 -13   1  12 795.201 317.111  18
  13  -1  12 142.218 433.630   3
  13   1 -12 727.114 304.154  21
 -13  -1 -12 1199.48 544.823  19
 -13   1 -12 651.538 333.779  21
  13   1 -12 479.501 275.231  16
  13  -1  12 91.4400 173.256  12
 -14   1 -12 506.251 236.839  21
  14   1  12 71.5541 277.329  12
 -14  -1 -12 348.423 362.816  19
 -14   1  12 212.131 256.782  18
  14   1  12 303.150 217.351  20
 -14   1 -12-144.030 157.100  17
  14  -1  12 275.938 307.947  12
  14   1 -12 307.362 223.669  21
  14   1 -12-109.439 281.680  16
 -14   1 -12-128.578 200.326  19
 -15   1  12-50.1828 147.862  18
  15   1  12 142.332 108.246  20
 -15   1 -12 52.3557 154.341  17
  15   1 -12 267.573 217.675  21
  15   1 -12 361.166 243.519  16
 -15   1 -12 55.4935 183.813  19
 -15   1 -12 60.4085 130.898  21
  15  -1  12-3.17444 98.4720  12
  15   1  12-129.248 171.561  12
  16   1  12 81.4659 160.224  12
  16   1  12 486.127 312.391  20
 -16   1 -12 407.724 297.945  19
 -16   1  12 427.788 275.144  18
 -16   1 -12 211.896 211.984  17
  16   1 -12 359.921 222.298  21
  16   1 -12 325.874 282.543  16
 -16   1 -12 205.027 208.057  21
  17   1  12-99.1938 203.978  12
 -17   1 -12 384.688 237.278  17
 -17   1  12 94.2217 183.876  18
 -17   1 -12 134.270 174.997  19
  17   1 -12 225.789 213.331  16
  17   1  12 218.465 203.392  20
  17   1 -12 253.804 231.212  21
  18   1  12 165.778 201.564  12
  18   1  12 596.492 212.394  20
 -18   1  12 141.873 108.666  18
 -18   1 -12 331.619 270.312  19
  18   1 -12 138.211 104.343  21
  18   1 -12 151.536 212.639  16
  19   1  12 160.857 202.706  12
  19   1 -12 182.690 186.797  21
  19   1 -12-26.6734 171.097  16
 -19   1 -12 44.6262 332.103  19
  19   1  12 221.868 140.038  20
 -19   1  12 275.268 218.812  18
 -20   1 -12 481.042 369.583  19
 -20   1  12 128.573 191.255  18
  20   1 -12 72.7059 152.655  21
  20   1  12 123.328 138.099  20
  20   1 -12 532.257 266.672  16
  20   1  12 9.96998 200.406  12
  21   1 -12 6.14415 111.828  21
 -21   1 -12-73.5703 167.558  19
  21   1 -12 425.299 252.653  16
  21   1  12 226.255 223.283  20
  22   1  12 127.818 194.302  20
  22   1 -12 95.1702 166.693  16
  22   1 -12-13.7400 84.7514  21
  22   1  12 49.2054 81.9958  12
 -22   1 -12-11.8863 266.258  19
  23   1  12 153.824 204.776  12
  23   1 -12 91.9931 210.891  16
  23   1  12 93.7652 197.454  20
  23   1 -12 41.2845 130.567  21
  24   1  12-94.3163 195.670  12
  24   1 -12 71.7868 166.708  16
  24   1  12 151.419 177.251  20
  24   1 -12 56.4111 152.331  21
  25   1  12-244.549 164.263  20
  25   1 -12 77.8257 210.615  21
  25   1 -12-96.9035 158.685  16
  25   1  12-35.9960 150.823  12
  26   1 -12-3.13995 98.8877  21
  26   1  12 126.721 107.292  20
  26   1 -12 279.636 244.781  16
  27   1 -12 158.797 163.656  21
  27   1 -12-35.7582 103.819  16
  28   1 -12 107.593 147.069  16
  28   1  12 255.969 203.123  20
  29   1  12 71.3324 111.284  20
  30   1  12 4.22581 95.6871  20
  31   1  12-71.9446 83.4869  20
 -31  -1 -12-206.612 152.400  25
 -32   1 -12 117.400 142.178  25
  32   1  12 145.625 160.037  20
 -32  -1 -12 75.8755 136.559  25
 -33  -1 -12 165.970 100.827  25
 -33   1 -12-53.0544 144.085  25
  33   1  12 186.676 158.769  20
 -34  -1 -12 192.630 152.313  25
 -34   1 -12 79.5031 99.4322  25
  34   1  12-12.3861 112.823  20
   0   1 -13 358.835 389.038  16
   0   1  13 487.112 406.817  18
   0   1 -13 858.322 455.298  19
   0  -1 -13 324.708 460.602  19
   0   1  13 748.033 968.952   3
   0  -1  13 292.054 631.331   3
   0  -1 -13 354.140 525.805   9
   0   1 -13 1247.05 402.777  21
   0   1 -13-117.726 494.763   8
  -1   1  13 4529.76 1446.85   3
  -1   1  13 3097.77 630.864  18
   1   1  13 2660.69 604.803  18
  -1   1 -13 3148.12 601.697  21
   1   1 -13 3224.49 691.608  16
  -1   1 -13 2517.24 749.994  19
   1  -1  13 2747.69 1103.79   3
   1  -1 -13 2491.20 848.598   9
   1   1 -13 2768.42 556.462  21
  -1   1 -13 2623.08 1253.29   8
  -1   1 -13 2850.71 614.686  16
  -1  -1 -13 2497.65 998.017   9
  -1  -1  13 2683.43 1001.03   3
  -1  -1 -13 3752.33 799.560  19
   1   1 -13 2553.18 1119.10   8
   1   1 -13 3346.26 662.820  19
   1  -1 -13 3442.61 738.136  19
   1   1  13 3201.70 1309.46   3
   2   1 -13 4400.51 835.016  19
  -2   1 -13 4922.12 1605.58   8
   2  -1 -13 5380.89 900.307  19
  -2   1 -13 4018.60 639.506  21
  -2   1  13 4569.07 720.035  18
  -2   1 -13 4545.51 893.538  19
  -2  -1 -13 4954.10 852.530  19
   2   1  13 3811.69 727.834  18
   2  -1  13 4795.31 1376.25   3
   2   1 -13 4181.31 675.397  21
  -2   1 -13 4232.91 797.728  16
   2   1 -13 4862.04 777.729  16
   2   1 -13 3587.85 1316.28   8
   2   1  13 5056.05 1491.57   3
  -2  -1 -13 3683.98 1292.76   9
  -2   1  13 4753.28 1484.22   3
  -2  -1  13 4652.83 1300.13   3
  -3   1 -13 2384.49 739.131  21
  -3  -1  13 628.113 1329.45   3
   3   1 -13 1358.01 739.143  16
   3   1 -13 4399.53 858.686  19
   3   1 -13 462.419 785.716   8
  -3  -1 -13-287.748 246.254   9
  -3   1  13 3294.61 1576.35   3
   3  -1 -13 4239.27 927.027  19
  -3  -1 -13 463.907 474.000  19
  -3   1 -13 1848.36 833.221  19
  -3   1  13 1130.43 718.365  18
   3   1  13 1540.19 622.949  18
   3   1  13 1120.63 1274.16   3
   3  -1  13 299.987 1048.01   3
   3   1 -13 2095.20 760.324  21
  -3   1 -13 841.683 492.559  16
  -3   1 -13 192.126 734.171   8
  -4   1  13 13287.0 1263.87  18
   4   1 -13 10521.5 1341.10  19
   4  -1  13 11688.0 2061.43   3
  -4   1 -13 12511.3 1332.71  16
  -4  -1  13 13208.5 2219.80   3
  -4  -1 -13 12236.7 2226.78   9
   4   1  13 13052.9 2383.47   3
  -4  -1 -13 13281.7 1446.16  19
  -4   1 -13 12833.8 1216.44  21
   4  -1 -13 13471.7 1440.06  19
   4   1 -13 13488.0 1295.71  16
   4   1 -13 12164.7 1119.24  21
  -4   1 -13 12038.6 1454.19  19
  -4   1  13 13782.1 2390.95   3
   4   1 -13 11017.7 2228.09   8
  -4   1 -13 11837.9 2431.20   8
   5   1 -13 3179.52 750.985  19
  -5   1 -13 1545.05 715.909  19
   5   1  13 81.2978 168.236  12
  -5  -1  13 2168.24 1356.60   3
   5  -1 -13 3247.26 860.184  19
  -5  -1 -13 1501.84 896.084   9
  -5  -1 -13 1552.77 637.352  19
   5  -1  13 1224.26 873.257   3
   5   1 -13 1998.54 706.274  16
  -5   1  13 2631.59 669.189  18
   5   1 -13 3012.49 734.233  21
  -5   1 -13 2360.45 656.577  21
  -5   1 -13 1089.83 848.802   8
   6   1 -13 2346.07 633.633  19
   6  -1  13 1527.84 788.871   3
  -6  -1 -13 1494.91 484.207  19
  -6   1 -13 1947.20 621.784  19
  -6   1  13 2086.70 542.333  18
   6   1 -13 2131.31 574.389  16
   6   1  13 64.0115 185.029  12
  -6   1 -13 2064.15 1008.90   8
   6  -1 -13 1185.80 769.768   8
  -6   1 -13 1983.46 518.443  21
   6   1 -13 2232.77 516.768  21
   7   1  13 78.3893 93.4265  12
   7  -1 -13 885.614 663.287   8
   7  -1  13 41.7075 86.7799  12
  -7   1 -13 1254.92 434.337  21
   7   1 -13 566.706 304.794  19
   7  -1  13 1034.22 688.806   3
  -7  -1 -13 1614.27 613.366  19
  -7   1 -13 1531.70 563.446  19
   7   1 -13 1272.12 378.727  21
  -7   1 -13 1544.00 899.888   8
  -7   1  13 1219.06 424.362  18
   7   1 -13 1231.93 441.795  16
   8  -1  13-98.8850 187.482  12
  -8  -1 -13 1892.12 611.778  19
  -8   1  13 2037.64 523.561  18
   8   1  13-44.8766 153.155  12
   8  -1  13 1411.85 651.726   3
   8   1 -13 2326.96 589.854  16
   8   1 -13 2119.00 481.402  21
  -8   1 -13 1928.61 633.014  21
  -8   1 -13 1072.06 787.815   8
  -8   1 -13 1629.40 643.666  19
  -9   1 -13 5665.07 1054.98  19
   9   1 -13 5874.27 924.146  16
  -9   1  13 6090.00 903.330  18
   9   1  13 150.261 228.512  12
   9   1 -13 5549.72 766.159  21
  -9   1 -13 5802.62 958.193  21
  -9  -1 -13 6489.78 1031.65  19
  10   1  13-60.9741 205.973  12
 -10   1 -13 535.007 300.467  19
 -10  -1 -13 510.712 182.609  19
  10   1 -13 475.801 224.138  21
  10   1 -13 453.123 278.140  16
  10  -1  13 168.242 218.246  12
 -10   1 -13 335.842 222.704  21
 -10   1  13 102.510 211.331  18
 -11  -1 -13 208.399 224.358  19
  11  -1  13-22.6351 226.664  12
 -11   1 -13-34.4605 156.977  19
  11   1  13 267.858 319.158  20
  11   1 -13 274.561 235.957  16
 -11   1  13 362.526 294.581  18
  11   1 -13 369.952 321.951  21
 -11   1 -13 276.599 272.711  21
  11   1  13-680.940 315.404  12
  12   1 -13 11002.5 1126.54  21
  12   1  13 10155.3 994.104  20
 -12   1  13 11972.3 1265.76  18
 -12   1 -13 11774.6 1631.87  19
  12   1 -13 11540.1 1274.84  16
 -12   1 -13 8107.18 1237.86  21
 -12  -1 -13 12632.8 1485.84  19
 -13  -1 -13 950.073 499.291  19
  13   1  13 826.873 383.131  20
 -13   1 -13 538.575 383.891  21
  13   1  13-14.8152 147.947  12
  13   1 -13 1115.36 417.179  21
 -13   1 -13 1047.16 545.231  19
 -13   1  13 1142.56 441.266  18
  13   1 -13 1033.58 415.327  16
  14   1  13 12.6834 151.560  12
 -14   1 -13 1684.09 583.625  21
 -14   1 -13 2323.05 688.623  19
  14   1 -13 1783.07 468.261  21
 -14   1  13 1665.74 507.278  18
  14   1  13 1273.63 310.304  20
  14   1 -13 1744.82 485.401  16
 -14  -1 -13 1460.00 493.063  19
  15   1 -13-8.37341 129.787  16
 -15   1  13-15.9946 94.5140  18
  15   1  13 55.6619 165.117  12
 -15  -1 -13 527.323 489.598  19
 -15   1 -13-205.661 262.816  19
 -15   1 -13 3.86283 191.790  21
  15   1  13-14.1525 171.641  20
  15   1 -13 240.038 170.584  21
 -16   1 -13 1528.08 655.853  19
  16   1  13 96.8475 241.095  12
  16   1 -13 1240.90 415.809  21
 -16   1  13 1510.93 481.145  18
  16   1  13 963.826 324.155  20
  16   1 -13 1799.91 522.691  16
 -17   1 -13 463.467 328.298  19
  17   1  13 49.9769 183.492  12
 -17   1  13 701.995 299.338  18
  17   1 -13 887.468 346.202  16
  17   1 -13 612.803 281.974  21
  17   1  13 604.524 237.631  20
  18   1 -13 92.3231 114.802  21
 -18   1  13-54.0994 135.006  18
  18   1  13 0.20848 168.581  20
 -18   1 -13 58.1951 234.930  19
  18   1  13-76.3515 179.295  12
  18   1 -13 395.596 262.658  16
  19   1 -13 723.781 305.006  16
  19   1 -13 625.226 338.286  21
 -19   1  13 475.343 324.930  18
 -19   1 -13 501.451 365.943  19
  19   1  13 328.750 204.885  20
  19   1  13 119.406 164.045  12
  20   1  13 706.076 308.638  20
  20   1 -13 1020.20 410.972  16
  20   1  13-38.7482 121.988  12
  20   1 -13 627.999 287.494  21
 -20   1 -13 677.774 448.196  19
  21   1  13-205.490 188.880  12
  21   1 -13 1211.84 362.211  16
 -21   1 -13 702.057 480.761  19
  21   1 -13 701.685 320.992  21
  21   1  13 1430.09 386.283  20
 -22   1 -13 197.368 238.031  19
  22   1  13 68.1115 218.384  12
  22   1 -13-99.7609 190.716  16
  22   1 -13 172.121 187.850  21
  22   1  13-77.1166 167.728  20
  23   1  13 102.274 147.988  20
  23   1  13-39.0392 138.281  12
  23   1 -13-63.9903 135.508  16
  23   1 -13 112.817 139.808  21
  24   1  13 2121.99 456.866  20
  24   1 -13 1937.68 470.930  16
  24   1 -13 1419.45 416.477  21
  25   1 -13 216.851 177.821  16
  25   1  13 215.011 197.872  20
  26   1 -13 131.880 181.741  16
  26   1  13 149.558 107.665  20
  27   1 -13 526.115 235.600  16
  27   1  13 885.819 281.459  20
  28   1  13 116.017 91.8208  20
  29   1  13 127.298 123.259  20
  30   1  13 527.013 189.804  20
 -30   1 -13 464.601 224.801  25
  31   1  13-124.036 101.789  20
 -31   1 -13 141.056 95.7455  25
 -31  -1 -13 165.291 156.343  25
 -32   1 -13 277.006 161.905  25
 -32  -1 -13 151.086 118.170  25
  32   1  13 100.394 100.350  20
   0   1 -14-42.2084 175.756  16
   0   1  14-48.1549 161.487  18
   0   1 -14-91.7152 265.100  19
   0   1 -14 242.336 320.441  21
   0  -1 -14-140.872 258.871  19
   1   1 -14 558.141 220.756  19
  -1   1 -14 45.2803 247.578  19
  -1   1 -14 276.925 206.343  16
   1   1  14 151.487 156.142  18
   1  -1 -14 371.838 237.766  19
  -1  -1 -14 436.923 304.530  19
  -1   1 -14 523.564 308.426  21
   1   1 -14 475.265 260.879  16
   1   1 -14 648.471 305.954  21
  -1   1  14 454.835 265.077  18
  -2   1 -14 717.809 368.393  19
  -2   1  14 693.628 301.689  18
   2   1 -14 1082.90 383.201  21
   2   1 -14 1086.72 425.540  19
  -2   1 -14 712.360 371.843  16
  -2  -1 -14 981.798 379.114  19
   2   1  14 12.4741 81.6126  12
   2   1 -14 786.920 335.668  16
   2  -1 -14 601.518 319.257  19
  -2   1 -14 982.846 385.149  21
   3   1 -14 422.544 364.784  19
   3   1 -14 532.034 284.213  16
  -3   1 -14 365.090 288.094  16
  -3  -1 -14 864.511 407.976  19
  -3   1 -14 781.785 436.136  19
  -3   1  14 364.720 261.588  18
   3  -1 -14 893.175 459.465  19
  -3   1 -14 478.538 330.181  21
   3   1 -14 1023.22 471.222  21
   3   1  14 32.4170 158.425  12
   4   1 -14 2318.63 554.804  21
  -4   1 -14 1713.56 496.969  21
  -4  -1 -14 1395.10 558.089  19
  -4   1 -14 1779.13 656.301  19
  -4   1  14 2011.82 552.118  18
   4   1 -14 1340.37 488.980  16
   4  -1 -14 1759.37 605.438  19
   4   1 -14 1300.65 532.067  19
   4   1  14-106.250 200.609  12
  -5   1 -14 3798.69 698.949  21
  -5  -1 -14 3166.95 831.371  19
   5   1 -14 3683.53 628.145  21
   5  -1 -14 4166.94 798.445  19
   5   1 -14 3939.61 804.150  19
   5   1 -14 4297.55 756.907  16
  -5   1 -14 3259.90 815.300  19
  -5   1  14 3917.88 708.917  18
   6   1  14-14.9197 74.5306  12
   6   1 -14 462.437 348.036  16
  -6   1 -14 123.809 301.902  21
   6  -1 -14 925.998 477.536  19
   6  -1  14-20.7097 162.793  12
   6   1 -14 486.498 372.147  19
  -6   1  14 295.939 236.644  18
  -6  -1 -14-201.811 208.454  19
  -6   1 -14 153.281 196.067  19
   6   1 -14 532.050 359.274  21
   7   1 -14 705.700 297.216  16
   7  -1  14 54.8250 170.150  12
  -7   1  14 388.543 148.826  18
   7   1 -14 865.018 430.535  19
   7   1 -14 901.177 342.011  21
   7  -1 -14 1076.96 487.697  19
   7   1  14-24.4585 162.307  12
  -7  -1 -14 1472.04 631.474  19
  -7   1 -14 823.669 456.121  19
  -7   1 -14 401.674 290.281  21
  -8   1  14 356.723 256.921  18
   8   1 -14 424.503 278.286  21
  -8   1 -14 102.636 163.211  21
   8  -1 -14 304.963 179.643  19
   8   1 -14 118.133 118.103  16
  -8   1 -14 181.970 162.575  19
   8  -1  14 17.9490 154.006  12
   8   1  14-23.2088 87.5808  12
  -8  -1 -14 391.538 325.970  19
  -9  -1 -14 1002.24 472.220  19
  -9   1  14 1058.60 384.464  18
   9   1 -14 1040.41 399.394  16
   9   1  14 205.578 254.834  12
   9  -1 -14 581.226 346.869  19
  -9   1 -14 615.891 260.507  21
  -9   1 -14 737.273 433.965  19
   9   1 -14 571.146 212.140  21
 -10   1 -14 308.532 267.490  21
 -10   1 -14 127.512 166.085  19
  10   1 -14 125.383 190.519  16
  10  -1 -14 287.991 170.746  19
  10   1 -14 264.146 184.807  21
  10   1  14 5.57363 115.695  12
  10   1  14 85.7875 192.433  20
 -10  -1 -14 393.008 296.896  19
 -10   1  14 200.262 234.852  18
  11  -1 -14 414.495 430.382  19
 -11   1  14 167.595 191.375  18
 -11  -1 -14 186.237 394.223  19
  11   1 -14-92.4033 138.852  21
  11   1  14-27.6395 163.700  20
 -11   1 -14 100.415 308.614  19
  11   1  14-153.739 154.411  12
 -11   1 -14 293.115 249.879  21
  11   1 -14 320.855 315.668  16
  12   1 -14 2437.39 533.070  21
 -12  -1 -14 2805.95 772.840  19
  12   1 -14 2156.04 569.854  16
 -12   1 -14 2229.06 698.895  19
 -12   1  14 2349.41 619.262  18
 -12   1 -14 1176.19 526.244  21
  12   1  14 1635.04 377.773  20
  12   1  14-38.3632 183.290  12
  12  -1 -14 2730.96 651.238  19
  13   1  14-112.957 233.462  12
  13   1  14 281.820 243.413  20
  13   1 -14 80.6025 211.694  16
  13  -1 -14 216.893 208.279  19
 -13  -1 -14 256.910 257.476  19
 -13   1  14 116.176 102.422  18
 -13   1 -14 181.041 266.489  19
  13   1 -14 36.4958 105.980  21
 -13   1 -14 202.764 208.363  21
 -14   1 -14 273.277 294.864  21
  14   1 -14 304.731 209.563  16
 -14  -1 -14 398.769 387.448  19
 -14   1  14 149.555 268.632  18
  14  -1 -14 504.411 361.547  19
  14   1  14-137.591 255.944  12
  14   1  14 358.970 227.156  20
  14   1 -14 164.351 196.654  21
 -14   1 -14 144.088 236.284  19
 -15   1  14 115.493 134.179  18
  15   1  14 334.398 297.491  12
  15   1 -14 112.323 152.445  21
 -15  -1 -14 652.383 331.798  19
  15  -1 -14 313.217 316.287  19
 -15   1 -14 49.3764 203.685  21
 -15   1 -14 39.4941 318.964  19
  15   1 -14 291.448 206.793  16
  15   1  14 58.6673 171.232  20
 -16   1 -14 586.645 471.056  19
  16   1  14 83.6859 123.252  20
 -16  -1 -14 175.185 267.899  19
  16   1 -14 324.191 173.488  16
  16   1  14-0.92745 119.446  12
  16   1 -14 180.759 200.707  21
 -16   1  14 179.843 176.103  18
  17   1  14 31.3382 121.674  12
  17   1  14-223.367 182.315  20
 -17   1 -14 249.983 341.183  19
 -17   1  14 181.568 203.091  18
  17   1 -14-60.1883 157.616  16
  17   1 -14-189.964 207.595  21
  18   1 -14-4.22414 180.839  16
  18   1  14 278.329 165.731  20
 -18   1 -14 172.419 186.060  19
 -18   1  14-86.4264 165.506  18
  18   1  14-54.8355 190.830  12
  18   1 -14 140.435 165.277  21
 -19   1 -14 1476.56 606.272  19
  19   1  14 72.1429 109.078  12
  19   1  14 1580.13 380.814  20
  19   1 -14 1801.14 465.943  16
  19   1 -14 1405.75 429.120  21
  20   1 -14-179.859 145.401  16
  20   1  14-109.229 148.619  12
 -20   1 -14 38.5926 172.707  19
  20   1 -14 295.749 184.027  21
  20   1  14 344.197 232.058  20
  21   1  14-20.4556 135.503  20
  21   1 -14 64.3851 125.702  21
  21   1 -14 23.0179 92.3291  16
  21   1  14-26.3429 134.917  12
 -21   1 -14 2.35853 221.883  19
  22   1  14 142.960 187.585  20
  22   1 -14 92.7463 145.871  16
  22   1  14-24.6429 157.582  12
 -22   1 -14 559.041 336.349  19
  22   1 -14 207.897 174.429  21
  23   1 -14-68.5634 86.1008  16
  23   1  14 97.5929 159.172  20
  23   1  14 94.3256 132.553  12
  24   1  14-107.146 103.190  20
  24   1 -14 198.226 144.754  16
  25   1 -14 304.692 185.343  16
  25   1  14 27.9289 100.594  20
  26   1  14 133.274 177.189  20
  26   1 -14 90.0180 146.264  16
  27   1  14-80.4593 101.828  20
  28   1  14 297.791 130.909  20
  29   1  14-64.2956 117.728  20
 -30  -1 -14 182.335 149.554  25
 -30   1 -14-188.479 171.746  25
  30   1  14-27.1607 96.4293  20
   0   1 -15 1168.11 441.997  21
   0   1 -15 1210.45 497.076  19
   0  -1 -15 560.894 422.073  19
   0   1 -15 153.508 301.019  16
  -1  -1 -15 3719.25 953.113  19
  -1   1 -15 3866.26 893.764  16
   1   1 -15 5728.09 1119.93  19
  -1   1 -15 7454.16 1119.47  21
   1   1 -15 6402.56 985.312  21
  -1   1  15 5942.91 1036.38  18
  -1   1 -15 7075.24 1260.05  19
   1   1 -15 3606.15 885.551  16
   1  -1 -15 5243.37 1113.02  19
  -2   1 -15 16767.7 1416.10  21
   2   1 -15 17669.5 1393.23  21
   2   1 -15 15995.6 1767.96  19
  -2   1 -15 17593.9 1821.99  19
   2   1 -15 18796.5 1615.55  16
  -2   1  15 20904.3 1646.99  18
  -2  -1 -15 17745.0 1809.85  19
   2  -1 -15 18439.7 1786.78  19
  -3   1 -15 4817.85 1158.79  19
   3   1 -15 5633.36 1116.70  19
   3   1 -15 9228.53 1109.86  21
   3   1 -15 6975.66 1138.40  16
  -3   1 -15 5169.87 1005.93  21
  -3   1  15 5960.20 982.358  18
   3  -1 -15 7417.22 1193.73  19
  -3  -1 -15 4034.08 972.142  19
  -4   1  15 2347.65 702.367  18
   4   1 -15 1983.49 619.514  16
  -4   1 -15 1381.47 723.533  19
   4   1  15-28.4989 135.212  12
   4   1 -15 2747.52 680.873  19
   4   1 -15 2791.22 689.618  21
   4  -1 -15 2369.56 745.147  19
  -4  -1 -15 1308.70 670.855  19
  -4   1 -15 2224.07 656.965  21
  -5   1 -15 4970.42 868.846  21
  -5   1 -15 5429.91 1048.25  19
  -5  -1 -15 7152.40 1151.27  19
   5   1 -15 5678.35 951.559  19
   5   1 -15 6099.61 812.983  21
   5  -1 -15 6053.97 1048.80  19
  -5   1  15 6271.32 922.980  18
   5   1 -15 6384.81 909.500  16
   6   1 -15 1766.13 589.964  19
   6  -1 -15 1707.70 702.143  19
  -6   1 -15 1576.64 760.749  19
  -6  -1 -15 1158.52 555.609  19
   6   1 -15 2648.59 579.468  21
   6   1 -15 2190.96 637.830  16
  -6   1 -15 1343.08 531.188  21
   6   1  15 16.9031 102.245  12
  -6   1  15 1265.97 494.274  18
   7   1 -15 1463.62 417.997  21
  -7   1 -15 1193.45 545.690  19
   7   1 -15 1864.61 581.766  19
  -7  -1 -15 1000.84 444.337  19
   7  -1 -15 1660.95 676.954  19
   7   1  15-107.247 138.283  12
  -7   1  15 1998.89 521.524  18
   7   1 -15 1780.20 535.895  16
  -7   1 -15 1256.31 490.607  21
  -8  -1 -15 651.480 314.679  19
  -8   1 -15 341.627 216.274  21
  -8   1 -15-73.9704 281.429  19
   8   1 -15 499.997 337.045  19
   8   1 -15 894.227 388.512  16
   8  -1 -15 871.678 443.359  19
   8   1 -15 593.013 304.855  21
  -8   1  15 954.115 384.738  18
   8   1  15 131.298 204.979  12
  -9   1 -15 6.55069 272.709  19
   9   1 -15 247.845 275.669  16
   9   1  15 72.6532 143.470  12
   9   1  15-125.240 195.919  20
  -9  -1 -15 367.808 153.925  19
   9   1 -15 303.359 222.582  21
   9  -1 -15 231.900 299.544  19
  -9   1 -15-221.772 250.527  21
  -9   1  15 21.3213 175.777  18
 -10   1  15 158.449 115.785  18
 -10   1 -15 282.030 397.712  19
  10   1  15-14.0750 143.619  12
  10   1 -15 114.670 139.964  16
  10   1 -15 190.617 179.198  21
  10  -1 -15 62.3009 166.511  19
 -10   1 -15-330.830 195.537  21
 -10  -1 -15 260.136 279.150  19
  10   1  15 158.646 199.872  20
 -11   1 -15 807.774 370.915  21
 -11   1  15 2262.05 526.792  18
  11   1  15 1564.06 410.598  20
 -11   1 -15 938.843 565.039  19
  11  -1 -15 1730.80 585.034  19
  11   1 -15 1896.03 527.600  16
 -11  -1 -15 1708.22 544.717  19
  11   1  15 80.6990 218.733  12
  11   1 -15 1740.36 433.923  21
  12  -1 -15 971.422 497.995  19
 -12   1  15 584.170 262.612  18
 -12  -1 -15 164.433 240.875  19
  12   1 -15 357.572 230.278  21
  12   1 -15 376.337 191.862  16
 -12   1 -15 256.284 232.129  19
  12   1  15 39.4676 91.7846  12
 -12   1 -15 278.782 231.400  21
  12   1  15 457.010 262.649  20
 -13   1 -15 575.214 409.487  19
  13   1 -15 413.871 210.748  21
 -13   1 -15 461.107 298.745  21
 -13   1  15 740.880 297.514  18
 -13  -1 -15 510.914 338.707  19
  13   1 -15 772.183 330.145  16
  13  -1 -15 875.993 378.360  19
  13   1  15 127.291 165.729  12
  13   1  15 816.833 262.396  20
 -14   1  15-64.7755 94.8150  18
  14   1 -15 97.8995 112.323  21
  14   1  15 47.4302 127.209  12
  14   1  15-28.2367 161.405  20
 -14  -1 -15-114.701 257.903  19
 -14   1 -15 120.789 227.083  19
  14   1 -15-101.474 259.511  16
  14  -1 -15-36.8131 173.335  19
 -15   1  15 267.253 219.679  18
 -15  -1 -15 506.285 296.422  19
 -15   1 -15 160.343 296.043  19
  15   1 -15-111.304 109.507  21
  15  -1 -15 43.9974 142.228  19
  15   1  15-84.9702 149.408  12
  15   1  15-20.9969 160.123  20
  15   1 -15 80.8428 142.218  16
  16   1  15 213.722 228.731  12
  16   1  15 202.165 177.479  20
  16   1 -15-111.940 126.104  21
 -16   1  15 266.466 175.130  18
 -16  -1 -15-19.7749 216.044  19
  16   1 -15-10.8944 139.852  16
 -16   1 -15 256.427 227.186  19
 -17   1  15-240.705 161.279  18
  17   1 -15 240.666 225.049  21
  17   1 -15 128.034 204.943  16
  17   1  15 570.850 274.578  20
 -17   1 -15-65.5669 200.357  19
  17   1  15-114.881 129.463  12
  18   1  15-105.911 201.163  12
 -18   1  15-8.46644 122.606  18
  18   1 -15 79.5550 109.864  16
  18   1 -15 17.5702 121.124  21
 -18   1 -15 335.415 366.360  19
  18   1  15-66.6937 171.522  20
 -19   1 -15 1885.84 727.218  19
  19   1  15 2137.78 396.515  20
  19   1 -15 2720.56 565.066  16
  19   1 -15 1635.68 421.739  21
  20   1  15 899.167 274.772  20
 -20   1 -15 1206.30 485.739  19
  20   1 -15 1080.09 385.564  16
  20   1  15 13.8453 199.762  12
 -21   1 -15-130.376 172.098  19
  21   1  15 34.1611 124.503  20
  21   1 -15-62.0068 138.327  16
  21   1  15 69.2188 145.740  12
 -22   1 -15 1296.05 510.477  19
  22   1 -15 844.383 301.941  16
  22   1  15 1168.07 303.987  20
  23   1  15 323.639 144.664  20
  23   1 -15 262.222 169.846  16
 -23   1 -15 422.358 253.605  19
  24   1 -15 1238.82 335.490  16
  24   1  15 863.000 244.612  20
  25   1 -15 238.377 158.282  16
  25   1  15 372.605 198.578  20
  26   1  15 143.785 86.4620  20
  27   1  15-16.4658 85.8433  20
  28   1  15 395.480 122.630  20
   0  -1 -16 463.595 266.508  19
   0   1 -16 16.7894 237.444  19
   0   1 -16 609.457 303.074  21
   1   1 -16 2007.05 481.768  21
  -1   1 -16 1785.37 623.683  19
  -1   1 -16 2906.54 641.000  21
   1   1 -16 1504.68 535.777  19
  -1  -1 -16 1211.03 582.672  19
   1  -1 -16 1855.26 634.902  19
   2  -1 -16 4471.64 878.783  19
   2   1 -16 4315.65 939.392  19
  -2   1 -16 4211.00 699.178  21
   2   1 -16 4185.54 699.000  21
  -2   1 -16 3664.97 824.504  19
   2   1 -16 4407.81 767.348  16
  -2  -1 -16 4423.62 871.411  19
   3   1 -16 1974.92 635.143  19
  -3   1 -16 1649.49 474.409  21
   3   1 -16 761.515 475.433  16
  -3   1 -16 569.888 520.189  19
   3   1 -16 2284.79 514.814  21
   3  -1 -16 1201.94 520.883  19
  -3  -1 -16 1032.36 532.205  19
   4   1  16 41.1556 203.089  12
   4  -1 -16 772.086 397.554  19
  -4  -1 -16 519.744 349.638  19
  -4   1 -16 482.394 243.266  19
   4   1 -16 308.266 311.821  19
   4   1 -16 606.220 357.934  16
   4   1 -16 841.256 315.864  21
  -4   1 -16 237.489 140.762  21
   5  -1 -16 586.389 278.686  19
   5   1  16 33.4818 215.145  12
  -5  -1 -16 497.136 294.001  19
  -5   1 -16 62.3329 282.176  19
  -5   1 -16-158.490 201.661  21
  -5   1  16 436.458 256.025  18
   5   1 -16 693.487 347.312  16
   5   1 -16 320.532 299.540  19
   5   1 -16 652.240 304.047  21
   6  -1 -16-87.4464 265.733  19
  -6   1  16 38.1030 163.833  18
  -6   1 -16 297.345 254.360  19
   6   1 -16 198.248 288.237  19
  -6  -1 -16 94.0855 237.078  19
  -6   1 -16-151.962 151.659  21
   6   1 -16 234.186 201.897  16
   6   1  16 197.272 227.378  12
   6   1 -16 341.136 229.966  21
   7   1 -16-220.783 220.247  19
  -7   1 -16 174.683 116.288  21
   7   1  16-103.373 178.280  20
   7   1 -16 369.398 253.505  16
  -7   1 -16 25.4356 338.495  19
  -7   1  16-8.13597 212.414  18
  -7  -1 -16 457.984 333.952  19
   7   1 -16 312.948 229.268  21
   7  -1 -16-13.6862 187.108  19
   7   1  16-40.2991 127.454  12
  -8  -1 -16 296.868 320.114  19
   8   1 -16 22.6311 191.500  19
   8   1  16 43.3963 125.093  20
   8   1  16-22.3269 82.7773  12
  -8   1 -16-117.287 158.705  21
   8   1 -16 121.556 147.773  21
  -8   1 -16-263.438 261.424  19
   8  -1 -16-65.6797 238.291  19
   8   1 -16-197.005 122.813  16
  -8   1  16 134.589 189.730  18
   9   1  16 391.710 255.255  20
  -9   1 -16-255.802 164.843  21
  -9   1 -16-41.9485 298.000  19
   9   1  16 68.7707 117.491  12
   9  -1 -16 33.9378 160.236  19
  -9   1  16 87.1600 103.638  18
   9   1 -16 409.603 260.195  21
   9   1 -16 298.685 272.129  16
  -9  -1 -16 241.139 380.164  19
 -10  -1 -16 781.364 525.414  19
 -10   1 -16 360.625 295.238  21
  10  -1 -16-215.685 225.840  19
  10   1 -16 266.396 180.661  21
 -10   1  16 20.8724 208.579  18
  10   1  16-178.578 227.187  12
 -10   1 -16 476.387 376.943  19
  10   1 -16 439.379 259.399  16
  10   1  16 658.045 281.436  20
 -11  -1 -16 372.259 269.739  19
  11   1 -16 449.098 294.974  21
 -11   1 -16 165.722 230.660  21
  11   1  16-18.4815 182.080  12
  11   1 -16 817.083 317.327  16
  11  -1 -16 792.195 412.204  19
 -11   1  16 409.367 192.464  18
  11   1  16 810.964 288.143  20
 -11   1 -16 350.544 358.856  19
 -12   1 -16 68.3111 158.509  19
  12  -1 -16-19.7411 204.875  19
  12   1  16 29.8355 126.827  12
  12   1 -16 97.9599 175.142  21
 -12   1 -16 201.253 213.522  21
 -12   1  16 47.7518 109.457  18
 -12  -1 -16-192.419 208.603  19
  12   1 -16-25.6143 98.4386  16
  12   1  16 140.221 235.111  20
  13   1  16 141.620 159.882  20
 -13   1 -16-33.0051 166.889  19
  13   1 -16 172.904 106.248  16
  13   1 -16 56.7707 91.5065  21
  13  -1 -16 268.220 164.440  19
  13   1  16 24.2876 124.618  12
 -13   1  16 127.658 141.765  18
  14   1  16 204.924 111.978  20
  14   1 -16 127.944 140.234  21
 -14   1  16-7.42880 103.837  18
 -14   1 -16-1.31479 154.020  19
  14  -1 -16 339.699 293.946  19
  14   1 -16 188.954 215.396  16
  14   1  16 72.7326 124.608  12
 -14  -1 -16 215.775 258.263  19
  15   1 -16 81.0823 105.417  16
  15  -1 -16 98.6446 201.886  19
 -15  -1 -16 347.614 314.217  19
  15   1  16 164.726 233.640  12
 -15   1 -16 282.344 272.650  19
  15   1  16 236.528 171.200  20
 -15   1  16 28.6373 115.802  18
  15   1 -16 219.721 137.357  21
 -16   1 -16 336.258 262.044  19
  16   1  16-90.7434 153.786  12
 -16   1  16 582.771 265.260  18
  16   1  16-113.617 111.357  20
 -16  -1 -16 321.369 297.607  19
  16   1 -16 165.103 136.561  21
  16   1 -16 196.402 157.081  16
  17   1  16 76.8222 172.277  12
  17   1  16-29.7414 100.069  20
  17   1 -16 130.196 213.210  16
 -17   1 -16-307.724 268.201  19
 -17  -1 -16-36.9195 145.070  19
 -18   1 -16-136.643 258.506  19
  18   1 -16-124.595 146.838  16
  18   1  16-5.20656 108.037  12
  18   1  16-7.15442 110.781  20
  19   1  16 49.6853 114.907  12
 -19   1 -16 289.552 251.809  19
  19   1  16-133.452 140.212  20
  19   1 -16-47.5917 95.0340  16
  20   1 -16 109.382 134.826  16
 -20   1 -16 11.3441 233.893  19
  20   1  16 222.161 134.035  20
 -21   1 -16 313.580 265.032  19
  21   1 -16-27.9910 81.8249  16
  21   1  16 136.773 129.479  20
 -22   1 -16 467.864 282.358  19
  22   1 -16 479.619 215.363  16
  22   1  16 404.864 177.814  20
  23   1 -16 19.7306 90.6284  16
  23   1  16 108.859 146.972  20
  24   1  16 114.934 91.7524  20
  25   1  16 254.329 147.456  20
   0   1 -17 485.830 258.299  19
   0   1 -17 422.113 281.215  21
   0  -1 -17 176.948 221.124  19
   1   1 -17 417.517 219.386  21
  -1   1 -17 69.6416 149.455  19
  -1  -1 -17 88.8910 176.690  19
   1   1 -17 177.322 147.977  19
   1  -1 -17 148.932 143.345  19
  -1   1 -17 475.759 236.374  21
  -2   1 -17 6.71143 200.107  19
  -2   1 -17 143.314 234.762  21
  -2  -1 -17-198.002 227.242  19
   2   1 -17 585.609 265.520  21
   2   1 -17-85.2893 230.475  19
   2  -1 -17-100.406 157.506  19
  -3   1 -17 597.091 274.300  21
  -3   1 -17 521.018 326.192  19
  -3  -1 -17 566.290 427.142  19
   3  -1 -17 535.783 334.378  19
   3   1 -17 315.779 267.295  19
   3   1 -17 559.775 286.679  21
   4   1 -17 261.130 249.269  21
   4   1 -17 100.698 160.686  19
  -4   1 -17 231.117 341.753  19
   4  -1 -17 113.308 206.118  19
  -4  -1 -17 239.077 292.006  19
  -4   1 -17 336.174 254.257  21
   5   1 -17 124.561 129.458  21
  -5   1 -17 613.524 444.000  21
   5   1  17 12.2276 130.063  12
   5   1 -17 126.758 185.820  19
  -5  -1 -17 709.009 466.899  19
  -5   1 -17 196.246 200.822  19
   5  -1 -17 191.098 174.914  19
   6   1  17 756.024 322.967  20
  -6   1 -17 1141.85 511.331  21
   6   1 -17 625.812 334.017  16
   6   1 -17 966.630 411.769  19
  -6  -1 -17 395.226 203.985  19
   6   1 -17 1013.05 411.802  21
  -6   1 -17 552.135 365.769  19
   6   1  17 26.9326 84.4840  12
   6  -1 -17 712.875 330.326  19
   7   1 -17 1937.01 473.579  21
  -7   1 -17 1525.67 515.421  21
   7   1 -17 2055.10 550.774  16
   7   1 -17 1563.46 505.125  19
  -7   1 -17 1472.47 617.035  19
   7   1  17 1388.17 398.748  20
  -7  -1 -17 1018.49 505.810  19
   7  -1 -17 2229.20 595.707  19
   7   1  17-115.942 160.157  12
  -8   1 -17 2420.93 600.791  21
   8   1 -17 3184.43 571.785  21
   8   1  17 3128.68 524.044  20
   8   1 -17 2943.44 662.304  19
   8  -1 -17 3841.27 770.095  19
  -8   1 -17 2363.79 728.741  19
  -8  -1 -17 3316.41 833.019  19
   8   1 -17 3860.36 696.069  16
   9   1 -17 1909.19 457.210  21
  -9   1 -17 1291.69 463.112  21
  -9  -1 -17 1382.40 557.489  19
   9  -1 -17 2128.25 579.272  19
   9   1 -17 1982.16 514.904  16
   9   1  17 1762.98 418.701  20
   9   1  17 9.35716 131.163  12
  -9   1 -17 1293.92 490.815  19
  10   1  17 1745.92 378.450  20
 -10   1 -17 1015.51 386.100  21
  10   1  17-15.6100 130.226  12
  10   1 -17 1540.91 367.102  21
  10   1 -17 1984.78 497.857  16
  10  -1 -17 2246.76 578.665  19
 -10  -1 -17 1273.28 511.326  19
 -10   1 -17 1590.47 581.514  19
 -11   1 -17 1165.23 539.767  19
 -11  -1 -17 732.105 422.254  19
  11  -1 -17 1284.07 446.447  19
  11   1 -17 1326.52 388.202  16
  11   1 -17 1817.18 381.640  21
  11   1  17-51.1957 116.551  12
  11   1  17 882.400 262.422  20
  12   1  17 118.999 196.049  12
  12   1  17 299.199 283.125  20
 -12   1 -17 313.448 322.550  19
 -12  -1 -17 696.253 440.522  19
  12  -1 -17 67.7470 188.134  19
  12   1 -17 317.955 154.535  21
  12   1 -17 658.060 308.582  16
  13  -1 -17 934.982 370.304  19
  13   1 -17 339.892 161.308  21
  13   1  17 803.206 268.888  20
 -13  -1 -17 598.258 389.082  19
  13   1 -17 908.145 331.701  16
  13   1  17-66.5312 102.026  12
 -13   1 -17 39.1966 314.494  19
 -14   1 -17 21.5403 301.626  19
 -14  -1 -17 201.946 358.671  19
  14   1 -17 246.025 160.028  16
  14   1  17 42.9980 103.785  20
  14  -1 -17 830.666 348.125  19
  14   1  17 125.215 163.129  12
 -15   1 -17 405.273 257.424  19
 -15  -1 -17-62.4862 294.215  19
  15   1 -17 280.106 162.653  16
  15   1  17 110.260 170.228  20
  15   1  17 70.7638 148.826  12
  16   1  17-25.6408 102.201  12
 -16  -1 -17 1347.53 511.334  19
  16   1  17 1462.54 325.427  20
  16   1 -17 1756.61 405.992  16
 -16   1 -17 1206.83 549.309  19
  17   1  17 567.905 239.761  20
  17   1  17 135.869 182.700  12
 -17  -1 -17 98.9731 172.115  19
  17   1 -17 492.604 206.740  16
 -17   1 -17 185.745 250.823  19
  18   1  17 533.996 197.046  20
 -18   1 -17 753.271 340.969  19
  18   1 -17 701.225 215.448  16
  19   1  17 1081.88 260.126  20
  19   1 -17 1077.27 314.213  16
 -19   1 -17 1514.14 507.602  19
  20   1  17 674.640 200.334  20
 -20   1 -17 1072.78 384.175  19
 -21   1 -17 51.3306 125.617  19
  21   1  17-39.5096 83.4801  20
  21   1 -17 10.8527 92.7475  16
  22   1 -17 340.775 162.039  16
 -22   1 -17 3.04482 123.670  19
   0   1 -18 261.952 337.660  19
   0  -1 -18 23.9885 253.046  19
   0   1 -18 391.164 242.589  21
   1   1 -18 287.749 99.0026  21
   1   1 -18 493.111 305.926  19
  -1  -1 -18 470.152 272.184  19
  -1   1 -18 311.047 306.761  19
  -1   1 -18 572.866 268.023  21
   1  -1 -18 460.887 322.963  19
  -2   1 -18 17.4802 174.604  19
  -2   1 -18 389.046 264.918  21
   2   1 -18 221.264 152.511  21
  -2  -1 -18 194.095 198.286  19
   2  -1 -18-15.1296 269.711  19
   2   1 -18 474.882 347.956  19
   3   1 -18 288.234 282.943  19
   3   1  18 374.536 227.353  20
  -3   1 -18 297.978 285.845  19
   3  -1 -18 394.985 320.255  19
   3   1 -18 175.061 112.049  21
  -3  -1 -18 95.4496 146.991  19
  -3   1 -18 409.813 221.007  21
   4   1 -18 639.323 271.571  19
  -4  -1 -18 505.924 304.815  19
  -4   1 -18 480.241 375.849  19
   4  -1 -18 244.595 264.553  19
   4   1  18 29.0411 151.262  20
  -4   1 -18 519.320 231.144  21
   4   1 -18 88.2148 136.127  21
   5   1 -18 388.449 225.663  21
   5   1 -18 212.604 149.799  19
  -5  -1 -18 597.890 341.839  19
  -5   1 -18 205.246 220.442  19
   5  -1 -18 426.107 206.635  19
   5   1  18 164.820 134.186  20
  -5   1 -18 614.463 276.130  21
   6  -1 -18 284.983 248.027  19
   6   1  18 369.592 170.363  20
   6   1 -18 393.050 244.869  19
  -6   1 -18 360.126 363.842  19
   6   1 -18 642.899 247.751  21
   6   1  18 158.631 163.067  12
  -6  -1 -18 194.791 227.016  19
  -6   1 -18 378.528 222.475  21
  -7  -1 -18 226.508 183.073  19
  -7   1 -18 104.244 124.964  21
   7   1 -18-178.195 191.449  19
   7  -1 -18 235.300 278.347  19
   7   1  18 3.67182 108.889  12
  -7   1 -18 268.934 293.528  19
   7   1  18 124.635 171.382  20
   7   1 -18 230.702 165.962  21
   8   1 -18 382.079 165.830  21
   8   1  18 65.4830 117.297  12
  -8   1 -18 146.567 170.266  19
  -8  -1 -18-1.07156 209.018  19
   8  -1 -18 480.447 160.510  19
   8   1  18 234.497 117.566  20
  -8   1 -18 122.514 210.815  21
   9   1  18 87.9397 137.647  12
   9   1 -18-129.146 96.7929  21
   9  -1 -18 73.4636 232.655  19
   9   1  18-46.2633 96.7171  20
  -9  -1 -18 84.1633 228.787  19
  -9   1 -18 258.408 232.885  19
 -10  -1 -18 14.4234 163.202  19
  10  -1 -18 207.472 202.306  19
  10   1  18 221.596 262.317  12
 -10   1 -18 156.676 257.741  19
  10   1 -18 132.808 148.045  21
  10   1  18-117.825 154.277  20
 -11   1 -18 888.222 451.126  19
  11  -1 -18 1218.31 382.764  19
  11   1  18-75.6799 177.989  12
  11   1  18 1197.18 259.746  20
 -11  -1 -18 713.248 338.183  19
  12   1  18 159.787 166.388  12
 -12  -1 -18 458.655 284.650  19
 -12   1 -18 64.1854 196.206  19
  12   1  18 243.305 146.185  20
  12  -1 -18 478.631 258.823  19
 -13  -1 -18-250.943 231.222  19
 -13   1 -18 212.415 224.431  19
  13  -1 -18 232.819 179.328  19
  13   1  18 79.0979 158.923  20
  14   1  18 137.075 74.7223  20
 -14  -1 -18 39.2783 124.458  19
 -15   1 -18 149.470 236.511  19
 -15  -1 -18-81.9731 144.081  19
  15   1  18 241.181 153.861  20
 -16  -1 -18 39.6975 151.951  19
 -16   1 -18 300.917 298.400  19
  16   1  18 311.032 136.394  20
 -17   1 -18-11.5135 116.277  19
  17   1  18 178.892 107.414  20
 -18   1 -18-45.8786 134.065  19
 -19   1 -18 28.7179 124.417  19
   0  -1 -19 601.101 359.519  19
   0   1  19 348.698 258.972  20
   0   1 -19 136.479 262.555  19
   0   1 -19 585.423 259.453  21
  -1  -1 -19 993.717 406.697  19
   1   1  19 752.783 256.520  20
  -1   1 -19 551.408 309.833  19
   1   1 -19 909.277 270.761  21
   1  -1 -19 873.218 336.005  19
   1   1 -19 852.611 359.466  19
  -1   1 -19 852.566 285.232  21
   2   1  19 1386.99 342.335  20
   2  -1 -19 1005.83 412.472  19
   2   1 -19 1369.97 320.109  21
  -2  -1 -19 1078.39 435.127  19
   2   1 -19 922.264 376.927  19
  -2   1 -19 971.771 389.982  19
  -2   1 -19 1374.25 352.136  21
   3   1  19 1803.57 372.851  20
   3   1 -19 1556.09 438.376  19
  -3  -1 -19 1569.82 497.362  19
   3   1 -19 1800.01 354.314  21
   3  -1 -19 1210.14 369.652  19
  -3   1 -19 1600.27 513.538  19
  -3   1 -19 1514.66 345.181  21
   4   1  19 2136.92 432.835  20
   4   1 -19 2129.49 513.352  19
  -4   1 -19 1637.82 543.663  19
  -4  -1 -19 1485.12 507.700  19
  -4   1 -19 1917.25 410.896  21
   4  -1 -19 2238.92 504.262  19
   4   1 -19 2422.70 429.699  21
   5   1 -19 3400.54 460.944  21
   5   1 -19 3057.65 634.037  19
   5  -1 -19 3208.45 592.683  19
  -5   1 -19 2347.63 606.592  19
  -5  -1 -19 2766.68 654.541  19
   5   1  19 2995.62 429.642  20
   6   1 -19 1233.77 282.251  21
   6   1  19 1267.33 313.685  20
   6   1 -19 923.889 382.136  19
   6  -1 -19 647.987 302.486  19
  -6   1 -19 976.926 423.142  19
  -6  -1 -19 1248.42 467.097  19
  -7   1 -19 378.077 298.229  19
   7   1  19 486.112 194.368  20
   7  -1 -19 578.750 326.276  19
   7   1 -19 168.026 246.797  19
  -7  -1 -19 592.303 321.344  19
   8   1  19 1397.13 278.682  20
  -8   1 -19 1189.58 447.838  19
   8  -1 -19 743.100 301.453  19
  -8  -1 -19 823.087 382.010  19
  -9  -1 -19 1479.12 476.173  19
   9   1  19 1854.65 339.452  20
   9  -1 -19 2093.38 507.037  19
  -9   1 -19 1355.40 526.907  19
 -10  -1 -19 2561.22 597.082  19
  10  -1 -19 3271.50 564.287  19
  10   1  19 2573.89 352.117  20
 -10   1 -19 2071.08 583.088  19
  11   1  19 70.0519 76.9897  20
 -11   1 -19 191.750 225.893  19
  11  -1 -19 116.811 173.902  19
  11   1  19 424.014 197.645  13
 -11  -1 -19 96.5844 137.037  19
 -12   1  19 174.015 110.793  13
 -12  -1 -19-2.34726 111.972  19
  12  -1 -19-7.04846 141.125  19
 -13  -1 -19 315.821 190.983  19
 -13   1 -19 229.141 250.517  22
 -13   1 -19 378.690 237.466  19
 -14   1 -19 183.553 189.836  19
 -14  -1 -19 159.941 105.974  19
   0   1 -20 12.0163 196.918  19
   0  -1 -20 63.3226 123.665  19
   0   1  20-54.2733 68.0481  20
   1   1  20-67.4954 104.412  20
  -1   1 -20 14.7016 151.972  19
  -1  -1 -20 70.5250 164.137  19
   1  -1 -20 196.092 193.462  19
  -1   1  20 85.2909 107.601  20
   1   1 -20 193.670 199.792  19
  -2   1  20 280.834 131.677  20
   2   1  20 34.7158 76.3283  20
   2  -1 -20 62.9810 229.971  19
  -2  -1 -20 252.067 220.051  19
  -2   1 -20-111.356 144.749  19
   2   1 -20 316.236 187.570  19
   3   1  20 175.225 103.364  20
   3  -1 -20 97.6839 113.921  19
  -3  -1 -20 40.7329 136.989  19
   3   1 -20-152.847 160.610  19
  -3   1 -20 111.165 200.340  19
  -3   1  20 58.0382 109.681  20
  -4   1 -20 276.033 246.696  19
   4  -1 -20 112.380 162.571  19
  -4  -1 -20-59.2709 128.008  19
   4   1 -20 135.309 211.193  19
  -4   1  20 116.523 152.253  20
   5   1 -20 0.06127 141.923  19
  -5  -1 -20 475.224 213.398  19
   5  -1 -20 812.100 291.203  19
  -5   1 -20 396.958 236.469  19
  -5   1  20 711.849 166.723  20
  -6   1 -20 87.7977 101.777  19
   6  -1 -20 344.048 234.827  19
  -6  -1 -20 221.341 180.109  19
  -7   1 -20 450.406 345.241  19
  -7  -1 -20 431.657 264.823  19
   7  -1 -20 843.906 326.392  19
   0   2   0 267655. 5012.04   8
   0   2   0 270814. 4258.87   4
   0   2   0 278662. 6134.94   6
   0   2   0 279566. 4702.13   2
   1   2   0 405.609 352.921   3
  -1   2   0 337.616 253.618   4
  -1   2   0 130.921 227.696   2
  -1   2   0 912.674 559.175   6
  -1   2   0 464.414 381.992   8
   2   2   0 4296.15 938.237   7
   2   2   0 3419.91 564.874   8
  -2   2   0 2921.93 563.495   2
  -2   2   0 3809.07 612.149   4
   2   2   0 3325.23 562.579   2
   2   2   0 3438.33 731.270   6
   2   2   0 2344.18 376.976   3
   3   2   0 92.6939 140.293   3
   3   2   0 370.382 321.041   6
  -3   2   0 343.388 386.019   5
  -3   2   0 2148.76 729.238  10
  -3   2   0 155.299 249.975   2
   3   2   0 244.460 174.754   8
   3   2   0 2893.82 774.394  10
  -3   2   0 471.306 535.019   7
   3   2   0 870.749 614.935   7
  -3   2   0 111.518 261.424   4
  -4   2   0 41042.4 2107.79   4
  -4   2   0 37910.0 1874.46  10
  -4   2   0 39443.8 2748.81   7
  -4   2   0 40074.2 1979.84   2
   4   2   0 40277.2 2675.67   7
   4   2   0 39457.8 1584.08   8
   4   2   0 40754.6 1918.86  10
   5   2   0 319.687 207.750   8
  -5   2   0 116.514 337.041   7
  -5   2   0-10.5582 301.339   6
  -5   2   0 30.1734 212.739   2
  -5   2   0 1556.76 512.586  10
   5   2   0 177.175 216.844   3
   5   2   0 2015.33 777.776   7
  -5   2   0 303.515 321.242   4
   5   2   0 1365.13 663.864   5
  -5  -2   0-0.46770 142.961   9
   5   2   0 3243.35 612.100  10
   6   2   0 14216.7 1580.06   7
  -6   2   0 13906.7 1517.93   6
  -6   2   0 14982.8 1271.62   2
  -6   2   0 13382.8 1111.33  10
  -6   2   0 13235.5 1594.28   7
   6   2   0 14353.2 1365.31   5
  -6   2   0 12620.4 1307.33   4
  -6  -2   0 14253.0 1146.91   9
   6   2   0 12783.2 861.757   8
   6   2   0 14710.6 1142.89  10
   6   2   0 12903.4 1068.22   3
   7   2   0 695.071 423.061   5
  -7   2   0 167.153 425.261   6
   7   2   0 129.998 195.229   3
   7   2   0 794.788 569.432   7
   7   2   0 444.126 223.680  10
   7   2   0 201.628 141.709   8
  -7   2   0 42.0195 273.532   4
  -7   2   0 377.193 285.603  10
  -7  -2   0 50.9444 81.9326   9
  -7   2   0 81.2408 302.631   7
  -7   2   0 33.9222 210.649   2
  -8   2   0 1068.40 469.591   4
   8   2   0 1125.85 328.811  10
  -8   2   0 1035.33 449.861   7
   8   2   0 790.690 243.785   3
  -8   2   0 955.169 444.726   6
   8   2   0 1185.87 471.875   7
  -8   2   0 1034.12 371.389   2
  -8   2   0 1169.13 340.641  10
   8   2   0 972.997 406.233   5
  -8  -2   0 1251.88 310.655   9
   8   2   0 969.500 253.341   8
   9   2   0-113.243 238.526   5
   9   2   0 90.6638 107.233   8
  -9   2   0-43.1973 339.921   6
  -9   2   0-94.1945 159.255  10
   9   2   0-95.6592 183.603  10
  -9  -2   0 63.8214 138.571   9
  -9   2   0-180.010 269.961   2
   9   2   0 97.6005 243.743   3
  -9   2   0 34.4307 182.325   4
  -9   2   0-157.564 218.005   7
   9   2   0-83.2524 209.117   7
 -10   2   0 1013.32 513.581   4
 -10  -2   0 652.380 232.139   9
  10   2   0 434.196 311.179   7
  10   2   0 574.464 355.932   3
  10   2   0 503.033 293.947  10
 -10   2   0 573.278 340.302   6
 -10   2   0 576.239 368.119   2
  10   2   0 454.041 245.788   5
 -10   2   0 297.484 244.327  10
  11   2   0-32.9446 160.484   3
 -11   2   0 402.075 505.718   4
 -11   2   0 466.626 454.707   6
  11   2   0 203.564 219.508  10
  11   2   0 183.972 252.563   5
 -11  -2   0 130.375 192.831   9
  11   2   0 207.073 353.717   7
 -11   2   0 175.509 287.933  10
 -11   2   0 269.476 299.073   2
 -12   2   0 1152.06 576.087   4
 -12   2   0 778.178 365.696   2
 -12   2   0 740.817 582.926   6
  12   2   0 727.021 291.114  10
 -12  -2   0 1215.92 337.789   9
 -12   2   0 860.992 394.372  10
  12   2   0 760.432 416.259   3
  12   2   0 926.012 554.148   7
  13   2   0 246.364 373.188   3
  13   2   0 382.399 398.255   7
 -13   2   0 9.03680 222.176   6
 -13   2   0 207.338 194.704  10
  13   2   0 28.3203 99.6547  10
 -13   2   0 14.8530 235.333   4
 -14   2   0 202.743 440.315   4
  14   2   0-108.930 176.669   3
 -14   2   0 418.910 400.800   6
 -15   2   0 52.9716 203.167   6
 -15   2   0 348.054 254.678   4
  15   2   0-81.2571 151.307   3
  16   2   0 172.946 228.820   3
 -16   2   0-136.194 325.320   4
 -16   2   0-6.97674 350.968   6
 -17   2   0-157.240 336.934   6
  17   2   0-100.340 158.289   3
 -17   2   0-258.586 277.552   4
 -18   2   0 4767.90 1236.36   6
 -18   2   0 5516.64 1291.25   4
  18   2   0 5014.95 1163.37   3
  19   2   0 38.7644 264.046   3
 -19   2   0 310.120 427.236   4
 -19   2   0-232.951 318.178   6
 -19  -2   0-110.048 250.381   1
  20   2   0 20.3872 226.956   3
 -20   2   0 95.3528 172.251   6
 -20  -2   0 165.058 249.258   1
 -20   2   0 358.419 328.399   4
 -21  -2   0-68.1849 316.169   1
 -21   2   0-304.690 375.778   6
 -21   2   0-145.145 336.691   4
 -22  -2   0 1430.91 698.283   1
 -22   2   0 1966.75 900.759   6
 -22   2   0 3074.29 1166.66   4
 -23   2   0-237.083 321.401   6
 -23  -2   0 81.7918 297.731   1
 -23   2   0 501.475 657.757   4
 -24   2   0 1817.18 978.759   6
 -24  -2   0 1158.61 706.911   1
 -24   2   0 1653.10 932.849   4
 -25  -2   0-54.8261 370.310   1
 -25   2   0-24.5960 380.097   4
 -25   2   0 52.1596 377.040   6
 -26   2   0 4806.66 1605.06   6
  26   2   0 4849.12 677.906  14
 -26  -2   0 6264.93 1694.21   1
  26   2   0 6338.49 734.721  20
 -26   2   0 4996.35 680.189  25
 -26   2   0 7215.06 1874.71   4
  27   2   0-41.4900 89.5143  14
 -27   2   0-72.0407 131.452  25
 -27  -2   0 201.238 205.281  25
  27   2   0 10.7007 197.725  20
 -28   2   0 676.513 275.250  25
  28   2   0 777.151 321.607  20
 -28  -2   0 849.469 298.455  25
  28   2   0 481.506 231.847  14
 -29   2   0 30.6426 255.946  25
  29   2   0-216.529 187.616  20
  29   2   0 304.997 175.816  14
 -29  -2   0 287.593 237.666  25
 -30  -2   0 1114.25 335.610  25
  30   2   0 1780.90 442.077  20
 -30   2   0 1316.38 393.960  25
 -31   2   0-149.051 173.050  25
  31   2   0-242.930 235.726  20
 -31  -2   0 2.63475 123.122  25
  32   2   0 301.277 235.020  20
 -32   2   0 4.78924 166.790  25
 -32  -2   0 426.021 241.199  25
 -33  -2   0-31.6035 121.340  25
 -33   2   0 36.1132 98.7690  18
 -33   2   0-10.6523 178.090  25
  33   2   0 51.5609 203.315  20
  34   2   0 348.258 222.194  20
 -34   2   0 227.694 151.091  18
  34   2   0 91.2809 267.017  16
 -34   2   0 593.793 283.135  25
 -34  -2   0 199.238 214.032  25
 -35   2   0-76.6577 164.015  25
 -35   2   0-238.706 208.432  18
  35   2   0 251.655 225.225  16
  35   2   0-98.8002 129.642  20
 -35  -2   0 38.3827 109.909  25
  36   2   0 795.698 329.331  16
 -36  -2   0 511.676 199.599  25
 -36   2   0 116.185 117.640  18
 -36   2   0 402.405 183.977  25
  36   2   0 396.912 200.546  20
 -37   2   0-170.099 197.376  18
 -37   2   0 307.948 190.971  25
  37   2   0-187.877 197.511  20
  37   2   0 59.8648 132.317  16
 -37  -2   0 382.113 223.674  25
 -38   2   0-0.48971 106.478  18
  38   2   0 228.601 174.323  20
 -38   2   0-162.710 148.117  25
  38   2   0 26.2991 122.120  16
 -38  -2   0 5.25405 108.092  25
  39   2   0-59.8753 139.347  16
 -39   2   0-57.7852 102.931  25
 -39  -2   0 83.3602 116.229  25
 -39   2   0 63.7762 81.7447  18
  40   2   0 110.008 103.107  16
 -40   2   0 57.5576 84.8829  25
 -40  -2   0-47.1020 101.133  25
  41   2   0-115.209 86.4334  16
 -41   2   0-15.0158 118.228  25
   0   2   1 977001. 10129.8   5
   0   2  -1 970800. 10327.5   8
   0  -2   1 977996. 6609.67   1
   0   2   1 977550. 6177.39   3
   0   2  -1 982631. 7518.59   4
   0   2  -1 972997. 7649.04   2
   0   2   1 999999. 9754.69   2
   0   2  -1 994555. 11353.2   6
  -1   2   1 61290.4 2697.75   5
  -1   2  -1 47729.8 2497.47   8
  -1   2  -1 47855.5 2693.15   6
  -1   2   1 45881.9 2255.32   2
  -1   2  -1 47520.0 1973.07   4
   1   2   1 51248.4 2590.66   2
  -1   2   1 43350.0 1341.65   3
   1  -2   1 39261.1 1179.08   1
  -1   2   1 45202.7 2090.82   4
   1   2  -1 43404.7 1491.30   4
   1   2   1 48710.3 1722.17   3
   1   2  -1 57812.0 3213.91   6
  -1   2  -1 41394.8 1682.64   2
   1   2  -1 61910.5 2658.38   8
  -1  -2   1 54492.2 1801.75   1
   2   2  -1 184332. 4215.85   8
   2   2   1 201733. 5933.44   7
   2   2   1 198581. 5223.83   6
  -2   2  -1 190370. 4886.85   8
  -2   2   1 185444. 4329.17   5
  -2   2   1 197963. 4499.06   2
   2   2  -1 200164. 5029.46   6
  -2   2   1 190988. 4292.12   4
  -2   2  -1 187996. 3957.81   4
  -2   2  -1 186749. 3345.11   2
   2   2   1 194309. 4394.69   2
  -2   2  -1 193580. 5219.30   6
   2   2   1 179015. 3164.11   3
  -2  -2   1 184995. 3445.93   1
   2  -2   1 171063. 1865.09   1
  -2   2   1 175941. 2600.12   3
   2   2   1 193871. 4578.26   5
  -3   2   1 75935.3 2612.96  10
  -3   2  -1 46351.2 2106.80   4
   3   2   1 68082.8 3511.52   7
  -3   2  -1 48376.3 2693.99   6
   3   2  -1 52129.8 2582.60   6
   3   2   1 54786.3 2848.96   6
   3   2  -1 48515.0 2145.14   8
   3   2   1 93395.3 2948.29  10
   3   2  -1 87755.3 2842.04  10
  -3   2   1 48098.4 2292.20   2
  -3  -2   1 48968.1 1902.12   1
  -3   2  -1 72681.3 2567.53  10
   3   2   1 44197.4 1743.47   3
  -3   2   1 48203.4 2281.26   4
  -3   2  -1 46371.3 2498.35   8
   3   2  -1 63152.7 3492.79   7
   3   2   1 49695.9 2297.47   2
  -3   2   1 47720.9 2222.60   5
  -3   2  -1 45620.6 1738.09   2
   3   2   1 60187.9 2648.31   5
  -3   2  -1 46718.1 3031.04   7
   4   2  -1 4736.98 861.682   6
   4   2   1 8068.24 1340.64   7
  -4   2   1 4459.23 1156.97   7
  -4   2  -1 5256.83 1022.89   6
   4   2  -1 12598.6 1138.66  10
   4   2   1 6402.82 1043.95   5
  -4  -2  -1 3618.71 715.264   9
  -4   2  -1 7479.99 943.615  10
   4   2  -1 4313.48 707.054   8
  -4   2  -1 4745.28 1136.05   7
  -4   2  -1 4662.46 820.545   4
   4   2  -1 7551.75 1106.91   5
  -4   2  -1 3434.08 571.965   2
   4   2   1 10231.6 1056.93  10
  -4   2   1 4568.50 850.876   4
   4   2   1 4167.40 638.018   3
  -4   2  -1 3839.94 848.828   8
  -4   2   1 4327.61 825.067   2
  -4  -2   1 3938.38 646.116   1
  -4   2   1 7158.31 911.971  10
   4   2  -1 6789.42 1290.26   7
   5   2  -1 25730.8 1522.73  10
   5   2  -1 23522.1 2097.85   7
  -5   2   1 24430.1 1730.20   2
  -5   2  -1 24479.5 2163.66   7
  -5   2  -1 23178.4 1476.84  10
   5   2   1 24575.9 1534.81  10
  -5   2   1 22706.3 1435.40  10
   5   2  -1 22051.3 1413.87   8
   5   2  -1 25866.9 1777.41   5
  -5  -2  -1 25162.0 1672.58   9
  -5   2  -1 22112.0 1357.55   2
  -5   2   1 22868.2 1716.37   4
  -5   2  -1 23272.4 1679.27   4
   5   2   1 22953.4 1368.18   3
   5   2   1 25121.5 1759.81   5
  -5   2   1 23075.2 1907.28   6
  -5   2  -1 22030.6 1855.43   8
   5   2   1 25800.2 2119.77   7
  -5   2   1 22721.2 2120.01   7
  -5   2  -1 23295.9 1948.46   6
   6   2  -1 995.524 509.433   5
  -6  -2  -1 9.57380 162.967   9
   6   2   1 818.154 617.914   7
  -6   2   1 387.678 482.174   4
   6   2  -1 25.9359 96.6889   8
  -6  -2   1 149.596 158.844   9
  -6   2   1 363.865 409.433   6
   6   2   1 126.312 222.956   3
  -6   2  -1 123.072 184.387   2
  -6   2  -1 291.212 476.058   7
   6   2  -1 382.856 441.374   7
   6   2  -1 676.414 383.912  10
  -6   2  -1 817.651 344.584  10
  -6   2   1 640.140 374.656  10
   6   2   1 61.4718 266.835   5
   6   2   1 735.618 394.716  10
  -6   2   1 242.442 305.912   2
  -6   2  -1 414.271 437.604   6
  -6   2  -1 248.650 312.858   4
   7   2   1 11445.8 1090.35   3
   7   2   1 11719.6 1431.63   7
  -7   2  -1 9204.67 1043.86  10
   7   2  -1 13179.8 1337.72   5
  -7   2  -1 10595.7 1481.48   7
   7   2  -1 11256.9 987.550   8
  -7   2  -1 12311.3 1480.27   6
  -7   2   1 12557.9 1499.21   6
   7   2   1 12162.6 1288.23   5
   7   2   1 12436.9 1104.61  10
  -7   2   1 11232.6 1062.48  10
  -7   2   1 12399.6 1325.47   2
  -7  -2  -1 12545.9 1135.35   9
  -7   2   1 11730.7 1317.22   4
  -7   2  -1 10476.9 1239.02   4
  -7   2  -1 10172.2 1084.02   2
   7   2  -1 12355.6 1073.61  10
  -7  -2   1 11387.6 891.858   9
   7   2  -1 11672.8 1504.15   7
   8   2  -1 2276.25 499.425   3
   8   2  -1 2378.67 487.330   8
   8   2  -1 2506.76 730.390   7
   8   2   1 2149.20 643.890   7
  -8   2  -1 2379.60 683.798   6
  -8   2   1 2164.94 507.610  10
  -8   2   1 2687.80 736.266   6
  -8   2   1 2259.39 686.968   4
  -8   2  -1 2460.00 654.671   4
   8   2   1 2863.65 550.469  10
   8   2  -1 2494.20 473.943  10
   8   2  -1 2961.32 665.099   5
   8   2   1 2559.83 635.263   5
  -8  -2  -1 2577.93 532.952   9
  -8  -2   1 2193.77 399.831   9
  -8   2  -1 2497.44 732.970   7
  -8   2  -1 2281.52 545.682  10
  -8   2   1 2193.43 606.553   2
  -8   2  -1 2045.46 545.096   2
   8   2   1 2249.39 537.881   3
  -9   2   1 3135.04 786.380   4
   9   2  -1 3511.40 876.549   7
  -9   2  -1 3015.62 563.756   2
  -9   2  -1 2969.61 801.037   7
  -9   2   1 2869.36 538.989  10
   9   2  -1 2606.13 580.421   3
   9   2   1 3109.79 659.279   3
  -9   2   1 2412.87 613.178   2
  -9   2  -1 2596.43 510.485  10
  -9   2  -1 3108.30 806.591   6
   9   2   1 3613.77 736.966   5
   9   2  -1 2899.32 543.652  10
  -9  -2   1 2686.26 396.399   9
   9   2  -1 2952.50 546.563   8
   9   2  -1 3289.22 676.725   5
   9   2   1 2416.87 782.284   7
  -9  -2  -1 3341.01 587.647   9
  -9   2   1 3262.20 790.771   6
   9   2   1 3028.64 544.492  10
  -9   2  -1 2643.59 703.573   4
 -10   2  -1 533.205 352.640   4
 -10   2   1 83.1977 173.891  10
 -10  -2  -1 490.313 175.323   4
  10   2   1 407.462 275.346   7
  10   2  -1 211.798 228.217   7
 -10  -2   1 140.505 110.409   9
  10   2   1 298.128 244.105   3
 -10   2   1 295.988 257.093   2
 -10   2  -1 105.751 135.925  10
  10   2  -1 209.408 278.776   5
  10   2   1 376.499 289.327   5
  10   2   1 355.950 255.306  10
 -10  -2  -1 354.050 219.098   9
  10   2  -1 279.890 210.579   8
  10   2  -1 129.312 119.799  10
 -10   2  -1 52.2350 269.245   7
 -10   2   1 384.398 279.415   4
 -10   2  -1 579.933 316.165   2
  10   2  -1 379.386 253.051   3
 -10   2   1 162.820 351.367   6
 -10   2  -1 75.9061 199.701   6
  11   2   1 1517.95 568.329   3
  11   2  -1 1619.48 569.483   7
 -11   2  -1 1895.21 619.577   4
 -11   2   1 1808.30 679.669   6
 -11   2   1 1771.86 616.003   2
  11   2   1 1004.80 553.521   7
 -11   2  -1 1261.60 470.645  10
  11   2   1 1325.05 394.443  10
  11   2  -1 1777.95 526.777   5
 -11  -2  -1 1974.77 457.804   9
 -11   2   1 1613.73 428.624  10
  11   2  -1 1238.27 460.632   3
 -11   2  -1 1457.86 636.395   6
 -11   2  -1 1367.69 404.816   2
 -11   2  -1 1502.75 565.874   7
  11   2  -1 1410.48 396.158   8
 -11   2   1 2036.17 736.659   4
  12   2  -1 646.288 292.525   8
  12   2  -1 461.889 299.220   3
 -12   2  -1 433.057 307.412   6
 -12   2   1 576.205 313.101   2
 -12   2   1 690.396 548.139   6
 -12  -2   1 171.135 263.549   1
 -12   2  -1 452.347 385.560   7
 -12   2   1 620.162 356.679   4
 -12   2   1 465.333 170.967  10
  12   2   1 372.588 255.087   3
  12   2   1 561.023 281.225  10
 -12   2  -1 359.479 360.243   4
  12   2  -1 755.381 450.224   5
 -12  -2  -1 971.825 394.358   9
  12   2   1 231.805 388.001   7
  12   2  -1 369.269 387.488   7
 -13  -2  -1 1871.80 487.109   9
 -13   2   1 2216.54 771.723   6
 -13   2  -1 2147.82 743.556   6
  13   2   1 2299.32 696.298   3
 -13  -2   1 1688.00 540.157   1
  13   2  -1 2411.77 642.960   5
  13   2  -1 2119.66 674.990   3
  13   2   1 1873.63 406.679  10
 -13   2   1 1503.59 431.436  10
  13   2  -1 1825.03 723.279   7
 -13   2   1 1989.86 696.162   2
 -13   2  -1 2180.98 697.545   4
 -13   2   1 1636.95 621.714   4
 -14   2  -1 219.901 330.191   6
 -14  -2   1 891.521 487.037   1
 -14   2   1 871.329 608.920   6
 -14   2   1 987.085 604.939   4
 -14   2   1 991.941 519.489   2
 -14   2  -1 751.285 571.605   4
  14   2   1 743.865 497.585   3
 -14  -2  -1 557.403 314.307   9
 -15   2   1 1356.34 638.904   6
  15   2   1 1251.95 625.967   3
 -15   2  -1 1153.37 465.911   4
 -15   2   1 1073.97 507.728   2
 -15   2   1 1629.98 639.115   4
 -15  -2   1 1107.12 512.762   1
 -15   2  -1 1502.40 671.265   6
 -16   2   1 85.0557 248.359   6
 -16   2   1-198.361 231.007   4
  16   2   1 116.915 333.578   3
 -16  -2   1 260.048 304.698   1
 -16   2  -1 184.471 405.815   6
 -16   2  -1 124.897 206.289   4
 -17   2   1 24173.5 2665.17   6
 -17  -2   1 23417.5 2397.95   1
 -17   2  -1 23713.2 2746.75   6
 -17   2  -1 26087.6 2712.99   4
 -17   2   1 27851.3 2816.99   4
  17   2   1 27376.7 2568.43   3
 -18   2   1 14752.2 2145.66   6
 -18   2  -1 14970.5 2232.10   6
 -18  -2   1 14495.2 1925.62   1
 -18   2   1 15588.5 2180.36   4
 -18   2  -1 17441.8 2281.51   4
  18   2   1 16631.9 2091.52   3
 -19  -2   1 7372.84 1451.65   1
 -19   2  -1 8363.21 1696.82   6
  19   2   1 9841.90 1642.29   3
 -19   2   1 8200.61 1669.30   4
 -19   2  -1 9285.65 1760.45   4
 -19   2   1 8418.81 1642.92   6
 -20   2   1 3183.49 1070.75   6
  20   2   1 3287.83 978.794   3
 -20   2  -1 3403.86 1117.70   4
 -20   2  -1 2254.16 904.148   6
 -20  -2   1 3144.51 928.351   1
 -20   2   1 3601.70 1129.62   4
 -21   2   1-72.6424 229.992   6
 -21   2  -1 209.699 371.358   4
  21   2   1 336.589 453.891   3
 -21  -2   1 324.004 444.666   1
 -21   2   1 71.2998 453.107   4
 -21   2  -1 422.563 417.535   6
 -22  -2  -1-123.407 352.182   1
 -22   2   1-5.90532 259.056   4
 -22   2   1-284.715 462.898   6
 -22  -2   1-438.263 280.840   1
  22   2   1 181.873 235.348   3
 -22   2  -1 421.072 516.339   6
 -22   2  -1 5.38133 200.670   4
 -23  -2   1 2150.79 975.260   1
 -23   2   1 1668.78 917.909   6
 -23   2   1 2376.17 970.673   4
 -23   2  -1 1671.96 834.295   6
 -23  -2  -1 1359.06 768.695   1
 -23   2  -1 2178.77 1060.38   4
  23   2   1 1783.40 938.518   3
 -24   2  -1 1850.08 963.720   4
 -24  -2  -1 1488.91 836.791   1
 -24  -2   1 1490.47 857.913   1
 -24   2  -1 1593.01 871.427   6
 -24   2   1 1355.78 696.146   2
 -24   2   1 1952.96 944.427   6
 -24   2   1 2149.81 993.745   4
 -25   2  -1 1339.53 915.808   4
 -25   2   1 1318.85 816.840   4
 -25   2  -1 713.806 511.543   6
 -25   2   1 541.097 430.599   6
 -25   2   1 817.239 590.190   2
 -25  -2   1 885.088 703.434   1
 -25  -2  -1 420.694 641.485   1
  26   2  -1 2255.79 423.537  20
  26   2   1 1913.90 456.218  14
 -26   2   1 2397.80 482.689  25
 -26   2   1 1303.77 917.575   6
  26   2  -1 1662.41 387.471  14
 -26   2  -1 2391.81 1056.57   6
 -26   2   1 3417.15 1275.22   4
 -26   2  -1 2374.96 458.367  25
 -26   2   1 1507.29 800.847   2
  26   2   1 2371.85 442.183  20
  27   2  -1 733.795 257.293  20
 -27   2   1 918.048 305.905  25
  27   2   1 706.078 230.861  20
  27   2  -1 494.156 223.502  14
 -27   2  -1 482.199 249.492  25
 -27  -2   1 352.483 213.398  25
  27   2   1 476.097 228.390  14
 -27  -2  -1 786.097 355.304  25
  28   2   1 1318.87 386.285  20
 -28  -2   1 1444.59 423.234  25
  28   2   1 964.129 308.124  14
 -28   2  -1 554.161 221.402  25
 -28   2   1 979.014 341.914  25
 -28  -2  -1 962.508 305.775  25
  28   2  -1 970.237 345.409  20
  29   2   1 652.630 274.515  20
 -29  -2   1 1157.20 346.333  25
 -29  -2  -1 1228.53 379.749  25
  29   2   1 1160.71 393.187  14
 -29   2  -1 956.195 330.124  25
 -29   2   1 1055.86 384.296  25
  29   2  -1 1224.33 364.003  20
 -30   2  -1 1986.43 434.982  25
 -30  -2   1 2478.00 538.391  25
  30   2   1 1726.73 440.084  20
 -30  -2  -1 2051.12 492.458  25
 -30   2   1 1994.51 468.340  25
  30   2   1 1465.36 438.630  14
  30   2  -1 2353.25 465.435  20
 -31   2   1 831.571 299.308  25
 -31   2   1 644.125 333.994  18
  31   2  -1 708.448 298.515  20
  31   2   1 707.033 279.473  20
 -31  -2  -1 825.171 187.228  25
 -31  -2   1 956.341 360.549  25
 -31   2  -1 435.467 264.842  25
  32   2  -1 311.301 256.578  20
  32   2   1 83.1325 184.698  20
 -32   2   1 404.045 262.128  25
 -32   2  -1 405.632 360.500  25
 -32  -2  -1 28.7159 193.950  25
 -32  -2   1-35.4165 151.856  25
  32   2  -1 292.190 266.415  16
 -32   2   1 27.1085 136.671  18
  33   2  -1 255.486 235.121  20
 -33   2  -1-217.558 252.267  25
 -33  -2  -1 342.546 266.882  25
  33   2  -1-36.4866 173.232  16
 -33   2   1 263.944 222.612  18
 -33  -2   1-67.4637 168.651  25
 -33   2   1 247.996 213.027  25
  33   2   1 3.43809 125.847  20
  34   2   1 216.912 152.550  20
 -34  -2  -1 98.1789 135.858  25
 -34   2   1 267.761 172.004  25
 -34   2   1 159.991 161.592  18
  34   2  -1 249.406 211.232  20
  34   2  -1 130.515 104.887  16
 -34  -2   1 361.737 178.254  25
 -34   2  -1 462.025 271.534  25
 -35  -2  -1 204.733 196.625  25
  35   2  -1 221.459 282.962  20
 -35   2  -1 110.884 94.9629  18
 -35   2  -1 101.222 207.028  25
  35   2  -1 272.414 207.871  16
 -35   2   1 238.129 195.887  25
 -35   2   1 282.851 248.009  18
  35   2   1 231.549 135.249  20
 -35  -2   1 355.670 157.040  25
 -36  -2   1-36.3280 175.710  25
  36   2  -1-22.9598 116.389  20
  36   2   1 148.540 150.167  20
  36   2  -1 42.7531 111.972  16
 -36   2  -1-1.79233 132.783  18
 -36   2   1 168.106 167.449  18
 -36   2  -1-87.7920 140.758  25
  36   2   1 340.395 258.455  16
 -36   2   1 92.4944 159.508  25
 -36  -2  -1-86.0808 150.833  25
  37   2  -1 395.104 219.450  20
 -37   2   1 480.572 277.468  25
  37   2   1 486.838 310.953  16
 -37   2   1 279.295 170.982  18
  37   2   1 667.770 293.392  20
 -37  -2   1 478.563 193.567  25
 -37  -2  -1 692.961 256.345  25
  37   2  -1 598.493 274.409  16
 -37   2  -1 541.059 252.200  25
 -37   2  -1 119.427 129.159  18
 -38   2  -1 20.8046 125.182  18
  38   2   1 128.227 107.964  20
 -38   2   1 143.676 176.765  18
 -38   2  -1 5.29906 131.405  25
 -38   2   1 168.723 200.690  25
 -38  -2  -1-55.7597 123.788  25
  38   2   1 52.6609 137.652  16
 -38  -2   1-38.8635 102.480  25
  38   2  -1 91.4071 135.631  16
  39   2   1 84.8322 118.687  16
 -39   2  -1 0.06239 141.871  18
 -39   2  -1 94.4608 123.010  25
 -39  -2  -1-9.62015 120.327  25
 -39   2   1 140.863 191.244  18
  39   2  -1 137.857 180.695  16
 -39   2   1 3.40229 146.598  25
 -39  -2   1 10.3722 191.514  25
  39   2   1-162.609 135.217  20
 -40  -2  -1 148.404 97.1303  25
 -40   2  -1-31.2401 102.096  18
 -40  -2   1 361.164 196.950  25
 -40   2   1 205.002 169.494  25
 -40   2  -1 320.255 162.345  25
  40   2  -1 218.112 134.167  16
  40   2   1 183.632 145.721  16
 -41   2  -1 327.593 156.606  25
  41   2  -1 19.4423 94.9053  16
  41   2   1 43.8558 102.850  16
 -41   2   1 26.3799 92.2129  25
   0   2   2 8125.40 997.070   2
   0   2  -2 7967.46 1014.88   6
   0   2  -2 8888.50 1039.73   5
   0   2  -2 7552.95 999.683   8
   0   2  -2 7744.32 721.074   4
   0  -2   2 7646.05 671.082   1
   0   2   2 8252.66 757.145   3
   0   2   2 9539.08 1011.64   5
   1   2   2 18513.9 1451.56   2
  -1   2   2 18996.4 1544.51   2
  -1   2   2 15962.7 1107.64   3
  -1   2   2 20937.4 1490.29   5
   1   2  -2 17874.9 1475.11   8
   1   2   2 18317.8 1380.85   5
  -1   2  -2 17830.4 1525.90   8
  -1   2  -2 16694.4 1273.91   4
   1   2  -2 16461.3 869.712   4
   1  -2   2 18492.8 1002.91   1
  -1   2   2 18693.3 1689.50   6
   1   2  -2 21225.4 1552.38   5
   1   2  -2 17884.6 1480.75   6
   1   2   2 17152.6 1104.21   3
  -1   2  -2 20202.9 1561.84   5
  -1   2  -2 18971.4 1627.63   6
  -1  -2   2 17547.3 1083.65   1
   2   2  -2 55515.7 2506.77   5
   2   2   2 53814.7 1996.26   3
   2   2  -2 50992.7 2485.35   8
   2   2   2 54920.2 2349.79  10
   2   2  -2 59284.3 2353.65  10
  -2   2  -2 54034.7 3185.83   7
   2   2   2 52401.0 2390.57   5
  -2   2  -2 55410.0 2263.82  10
  -2   2  -2 53644.8 2419.20   5
   2   2  -2 55062.0 2542.74   6
  -2   2   2 53529.3 2253.34  10
  -2   2   2 55990.5 2608.43   2
  -2   2   2 52643.5 2796.89   6
  -2   2   2 45529.5 1925.59   3
  -2  -2  -2 54955.6 2735.96   9
  -2   2   2 55589.3 2494.24   4
   2   2  -2 50412.6 1250.86   4
  -2   2  -2 47485.2 2065.09   4
  -2  -2   2 54051.9 2010.05   1
   2  -2   2 50856.4 1404.45   1
  -2   2  -2 53253.2 2717.73   6
  -2   2   2 50213.2 2207.79   5
  -2   2  -2 49381.6 2636.33   8
   2   2  -2 52284.1 3224.54   7
   2   2   2 55007.0 2560.77   2
  -3   2  -2 897.420 573.445   7
   3   2  -2 5208.82 1168.01   7
  -3  -2   2 1024.98 359.671   1
   3   2   2 3103.28 818.768   5
   3   2   2 839.154 366.803   3
   3   2  -2 11698.2 1116.82  10
  -3   2  -2 524.591 336.511   6
  -3   2  -2 861.554 454.096   8
   3   2  -2 1152.29 536.248   8
  -3   2   2 997.724 573.360   6
   3   2  -2 4545.34 1006.07   5
  -3   2   2 953.559 365.892   5
   3   2   2 11172.2 1125.00  10
  -3   2   2 6789.05 897.289  10
   3   2   2 1155.52 560.440   2
   3   2  -2 1421.86 462.543   6
  -3  -2  -2 1038.13 560.396   9
  -3   2   2 601.324 418.467   4
  -3   2  -2 10522.4 1020.82  10
  -3   2   2 645.494 426.192   2
  -3   2  -2 758.744 457.635   4
  -3   2  -2 518.414 212.210   2
   4   2   2 926.224 384.352   2
  -4   2  -2 1475.52 628.525   7
  -4   2   2 1088.39 397.587   2
   4   2  -2 1544.72 430.538  10
   4   2  -2 789.033 261.112   7
   4   2   2 1494.37 439.193   5
   4   2  -2 1151.59 390.041   6
  -4   2   2 958.481 355.983   4
  -4   2   2 1326.70 475.650   6
  -4   2  -2 873.554 375.283   4
   4   2  -2 1440.43 466.009   5
  -4  -2   2 1027.35 362.555   1
  -4  -2  -2 998.806 381.575   9
  -4   2  -2 982.438 439.929   8
   4   2   2 1601.69 439.715  10
  -4   2   2 1636.24 453.255  10
  -4   2  -2 1488.68 359.924  10
  -4   2  -2 939.959 216.877   2
  -4   2  -2 1376.26 540.727   6
   4   2   2 1066.21 316.408   3
   4   2  -2 1315.66 400.649   8
   5   2   2 3624.53 602.427   3
  -5   2  -2 3238.10 781.888   7
  -5   2   2 3157.81 682.325   2
  -5  -2  -2 4342.90 721.904   9
  -5   2  -2 3559.60 781.468   8
   5   2   2 3550.69 595.619  10
   5   2  -2 3667.40 659.503   5
  -5   2   2 3134.98 711.701   6
   5   2  -2 3387.23 810.157   7
   5   2   2 3614.66 669.008   5
   5   2  -2 3831.16 665.685  10
  -5   2  -2 2703.17 566.612  10
  -5   2  -2 3798.35 767.880   6
  -5   2   2 3355.95 571.786  10
  -5   2  -2 2855.88 420.550   2
   5   2  -2 3015.95 587.725   8
  -5   2   2 3604.60 696.402   4
  -5   2  -2 2908.99 620.152   4
  -5  -2   2 3140.72 564.639   1
  -6   2   2 2766.02 551.684  10
  -6  -2   2 2770.03 605.371   1
  -6   2  -2 2514.06 428.909   2
  -6   2   2 3309.59 775.596   4
  -6   2  -2 2927.11 790.923   7
   6   2  -2 3200.74 655.744   5
  -6   2  -2 2413.60 528.012  10
  -6   2  -2 2563.88 668.594   4
   6   2   2 3064.69 573.760   3
   6   2  -2 2510.03 575.628   8
  -6  -2  -2 2631.35 574.751   9
   6   2   2 3000.55 659.318   5
   6   2  -2 2705.46 823.587   7
  -6   2  -2 2832.85 697.927   6
  -6   2   2 3026.02 770.424   6
  -6   2  -2 2666.17 754.602   8
  -6   2   2 3145.47 716.940   2
   6   2   2 3703.43 656.174  10
  -7   2  -2 1259.96 325.680   2
   7   2  -2 1281.29 389.727   8
   7   2   2 1626.88 469.388   3
  -7  -2   2 1235.48 284.521   9
   7  -2   2 971.452 222.525   3
  -7   2   2 1830.49 465.749  10
  -7   2   2 1374.47 526.018   6
  -7   2  -2 1496.73 591.738   6
  -7   2   2 1617.58 538.777   2
   7   2  -2 1974.25 579.140   5
   7   2   2 2148.54 526.917  10
  -7   2  -2 1092.97 490.155   4
  -7   2  -2 951.816 505.858   7
  -7  -2  -2 1536.32 446.667   9
  -7   2   2 1740.55 536.872   4
   7   2  -2 1525.31 605.132   7
  -7   2  -2 1444.89 622.816   8
   7   2   2 1694.92 526.709   5
  -7  -2   2 1827.33 468.222   1
  -8   2   2 5056.40 975.802   6
   8   2   2 4441.74 792.784   3
  -8   2   2 4877.22 902.042   2
  -8  -2   2 4000.13 730.056   1
  -8   2  -2 3990.02 967.149   7
  -8   2  -2 4269.41 908.954   6
   8   2   2 4434.65 809.578   5
   8   2  -2 4610.83 807.573   5
  -8   2  -2 4246.50 603.556   2
  -8   2   2 4006.07 628.564  10
   8   2   2 4884.30 696.983  10
   8  -2   2 3271.59 473.915   3
   8   2  -2 4849.08 1014.91   7
  -8  -2   2 3263.82 373.463   9
  -8   2   2 5116.70 997.795   4
   8   2  -2 4418.65 736.359   8
  -8   2  -2 3858.29 861.958   4
  -8   2  -2 3938.71 947.591   8
  -8  -2  -2 5430.21 800.694   9
  -9   2   2 2544.28 580.317  10
   9   2  -2 2965.97 611.966   8
   9   2  -2 2534.08 713.659   7
  -9   2   2 2918.60 753.649   6
  -9   2   2 3130.91 764.072   4
  -9   2   2 2963.78 738.856   2
  -9   2  -2 3228.10 818.284   6
   9   2   2 2794.23 655.132   3
   9   2   2 2991.81 552.213  10
   9   2   2 2859.04 661.172   5
   9   2  -2 2962.28 668.755   5
  -9   2   2 2909.61 434.930   1
  -9  -2  -2 3097.03 597.589   9
   9  -2   2 2250.08 432.960   3
  -9   2  -2 2356.84 665.572   7
  -9   2  -2 2858.63 731.491   4
  -9   2  -2 2620.50 485.132   2
  -9  -2   2 2527.87 620.862   1
 -10  -2  -2 6283.86 898.394   9
 -10   2  -2 5150.45 1090.39   7
 -10   2  -2 5244.18 743.754   2
  10   2  -2 5402.37 829.416   8
  10   2   2 6754.93 820.566  10
 -10   2  -2 5348.20 1049.20   6
  10   2  -2 6290.43 979.614   5
 -10   2   2 6374.68 1098.09   2
  10  -2   2 4452.40 640.662   3
 -10   2   2 5186.33 709.926  10
 -10   2   2 6663.64 1142.49   4
 -10   2  -2 5718.12 1034.45   4
 -10   2   2 5953.46 640.111   1
  10   2   2 4908.15 909.673   3
 -10   2   2 5377.51 1034.16   6
  10   2  -2 5968.27 1139.74   7
 -10  -2   2 4577.43 924.721   1
  11   2  -2 2961.97 829.718   7
 -11  -2  -2 3139.39 660.176   9
  11   2   2 2129.08 654.468   3
 -11   2  -2 2709.40 825.571   4
 -11   2   2 2867.67 578.732  10
 -11   2  -2 2628.49 833.736   7
 -11   2  -2 2850.22 798.162   6
 -11  -2   2 2672.60 722.742   1
  11   2  -2 3178.18 760.367   5
 -11   2   2 3318.91 860.091   4
  11   2   2 3076.42 601.311  10
  11  -2   2 2383.25 534.150   3
  11   2  -2 2967.51 636.888   8
 -11   2   2 2923.77 768.412   2
 -11   2   2 2365.20 726.570   6
 -12   2  -2 1720.13 624.385   4
 -12   2  -2 1320.89 661.975   7
  12  -2   2 1254.70 387.896   3
  12   2  -2 1214.65 629.403   7
 -12  -2   2 1418.21 514.791   1
 -12   2  -2 991.288 525.859   6
  12   2  -2 913.329 341.664   8
 -12   2   2 1162.34 408.207  10
 -12   2   2 1600.54 606.923   6
 -12   2   2 1213.08 533.685   2
  12   2   2 1195.65 361.038  10
  12   2  -2 1700.84 544.719   5
 -12  -2  -2 1406.29 425.591   4
 -12  -2  -2 2167.26 585.745   9
  12   2   2 1240.13 502.527   3
 -12   2   2 1299.14 611.476   4
  13   2  -2 124.430 282.211   8
 -13   2   2 420.335 307.606   4
 -13   2  -2 241.506 281.162   7
 -13   2  -2 229.860 351.879   6
 -13  -2   2 98.4601 229.626   1
  13  -2   2 396.749 299.527   3
  13   2   2 216.001 226.209  10
  13   2   2 59.1491 336.705   3
 -13   2   2 67.4713 283.989   2
  13   2  -2-182.111 282.631   7
 -13   2   2 529.179 433.092   6
 -13   2   2 267.854 191.712  10
  13   2  -2 229.104 428.136   5
 -13  -2  -2 176.826 232.433   9
 -13   2  -2 365.012 437.216   4
 -14  -2   2 3557.88 884.889   1
  14   2   2 3496.52 905.386   3
  14   2  -2 4241.69 1051.85   7
 -14   2  -2 2667.16 800.590   7
 -14   2   2 3804.75 977.453   6
 -14   2  -2 3584.83 1077.12   6
 -14   2   2 4045.02 921.146   4
  14   2  -2 4448.82 963.618   5
 -14   2  -2 4351.56 1043.28   4
 -14   2   2 3830.42 936.808   2
 -14  -2  -2 4913.46 883.383   9
  14  -2   2 3266.45 714.077   3
  14   2  -2 3863.73 769.216   8
 -15   2  -2 560.590 343.597   6
 -15   2   2 638.391 569.056   6
 -15   2   2 376.871 487.829   4
 -15  -2  -2 556.075 428.363   9
  15   2   2 686.985 527.455   3
 -15   2   2 867.848 518.384   2
  15   2  -2 324.509 319.455   5
 -15   2  -2 177.978 274.455   4
 -15  -2   2 357.505 313.495   1
  16   2   2 757.763 497.147   3
 -16   2   2 426.833 319.956   6
 -16   2  -2 564.305 351.252   6
  16   2  -2 861.128 390.521   5
 -16   2   2 1098.89 524.297   2
 -16   2  -2 1164.41 599.864   4
 -16   2   2 715.973 469.322   4
 -16  -2   2 674.583 437.114   1
 -17   2   2 5362.87 1290.11   6
  17   2   2 5916.88 1242.21   3
 -17   2  -2 5004.75 1253.56   6
  17   2  -2 5408.64 1147.36   5
 -17   2   2 5720.54 1285.81   4
 -17   2   2 5295.63 1179.83   2
 -17  -2   2 5167.01 1125.38   1
 -17   2  -2 5834.68 1276.16   4
 -18  -2   2 6103.46 1260.01   1
 -18   2   2 6148.48 1306.54   2
  18   2   2 6818.15 1298.88   3
 -18   2  -2 5787.47 1414.76   6
  18   2  -2 6628.27 1339.87   5
 -18   2   2 6114.04 1374.50   6
 -18   2   2 5602.46 1286.29   4
 -18   2  -2 6276.87 1371.41   4
 -19   2   2-70.8186 186.420   6
  19   2   2 25.9202 371.271   3
 -19   2  -2 490.056 538.237   6
 -19   2  -2 4.40984 287.071   4
 -19  -2   2 433.819 356.260   1
 -19   2   2-18.3619 270.264   2
 -19   2   2-299.278 512.377   4
 -20   2   2 290.677 439.685   6
  20   2   2 843.707 614.163   3
 -20   2  -2 179.338 354.673   6
 -20   2   2 375.925 386.015   4
 -20   2   2 761.067 478.862   2
 -20  -2   2 726.898 438.464   1
 -20   2  -2 815.895 626.698   4
  21   2   2 29.4162 221.464   3
 -21   2  -2 25.2132 411.512   4
 -21   2   2 29.1533 361.675   4
 -21   2  -2 104.908 222.924   6
 -21   2   2 130.996 294.966   6
 -21  -2   2-161.860 344.399   1
 -21   2   2-123.475 145.330   2
 -22   2   2 3301.58 1186.91   6
  22   2   2 3476.76 1221.74   3
 -22   2  -2 4593.78 1416.97   6
 -22  -2   2 3325.00 1134.41   1
  22   2  -2 4157.95 1239.80   5
 -22   2   2 3572.48 1152.28   2
 -22   2   2 4350.65 1248.18   4
 -22   2  -2 4492.77 1417.55   4
 -23  -2   2 781.832 665.109   1
 -23   2   2 1565.69 1127.26   6
 -23   2  -2 1115.01 602.510   4
 -23   2  -2 661.107 669.181   6
 -23   2   2 742.116 650.399   4
  23   2  -2 28.8573 282.677   5
 -23   2   2 650.578 589.786   2
  23   2   2 167.313 311.923   3
  24   2   2 366.450 469.895   3
 -24   2  -2-391.575 625.786   6
 -24   2   2 392.846 287.581   6
 -24   2  -2 80.4173 234.646   4
 -24  -2   2 392.516 478.960   1
  24   2  -2 1021.93 683.686   5
 -24   2   2 645.103 476.201   2
 -24   2   2 614.585 517.092   4
 -25  -2   2 1191.93 741.347   1
 -25   2   2 297.639 374.267   2
 -25   2   2 1068.89 605.352   6
 -25   2  -2 718.760 684.422   6
 -25   2  -2 767.156 763.272   4
 -25   2   2 829.853 418.452   4
  25   2  -2 1434.22 863.546   5
 -25  -2  -2 853.444 627.952   1
  25   2   2 704.546 491.218   3
  25   2   2 562.266 258.353  14
 -26  -2  -2 923.134 287.860  25
  26   2   2 797.370 306.725  20
  26   2   2 611.397 260.498  14
  26   2  -2 931.700 348.901  20
 -26   2   2 865.592 721.676   2
  26   2  -2 643.742 537.005   5
 -26   2   2 1093.58 300.730  25
 -26   2  -2 637.991 275.678  25
  27   2   2 945.426 307.077  20
 -27  -2  -2 417.647 241.437  25
  27   2  -2 518.235 236.121  20
  27   2   2 593.481 292.537  14
 -27   2   2 770.838 323.546  25
 -27   2  -2 419.020 258.955  25
 -27  -2   2 737.899 357.414  25
 -28  -2   2 1914.25 483.081  25
 -28   2  -2 1816.86 449.205  25
 -28   2   2 1198.54 468.823  18
 -28   2   2 1808.42 424.937  25
  28   2  -2 2053.47 435.354  20
  28   2   2 1765.35 368.263  20
 -28  -2  -2 1620.35 368.377  25
  28   2   2 1102.11 366.170  14
 -29  -2  -2 107.073 155.978  25
 -29   2   2 259.118 239.946  18
  29   2  -2 320.089 187.593  20
 -29  -2   2 281.113 205.112  25
 -29   2  -2 257.646 214.793  25
  29   2   2-6.94116 133.592  14
  29   2   2 516.941 311.297  20
 -29   2   2 165.087 218.252  25
 -30  -2   2 115.854 163.753  25
  30   2  -2 108.152 183.093  20
 -30   2  -2 134.319 224.769  25
 -30   2   2 305.605 253.396  18
  30   2  -2 338.936 278.376  16
  30   2   2-108.964 158.834  20
 -30  -2  -2 188.228 127.445  25
  30   2   2-131.992 164.599  14
 -30   2   2 38.9278 185.997  25
  31   2   2 464.962 272.439  14
  31   2   2 637.885 304.346  20
  31   2  -2 358.522 260.816  20
 -31   2   2 215.752 239.799  18
 -31   2  -2 205.773 212.791  25
  31   2  -2 150.571 227.716  16
 -31   2   2 510.004 282.625  25
 -31  -2  -2 119.658 135.044  25
 -31  -2   2-45.5075 119.139  25
  32   2   2 1032.66 352.805  20
 -32   2  -2 889.822 336.204  25
  32   2  -2 628.062 286.938  20
 -32   2   2 748.351 327.662  25
 -32   2   2 374.807 225.730  18
  32   2  -2 941.335 408.652  16
 -32  -2   2 357.013 244.668  25
 -32  -2  -2 1038.72 254.398  25
  33   2  -2-62.7361 199.951  20
 -33  -2   2-82.6927 130.732  25
  33   2   2-145.755 133.199  20
 -33  -2  -2 143.014 249.117  25
  33   2  -2 247.571 221.108  16
 -33   2   2 155.394 132.350  18
 -33   2  -2-105.658 204.130  25
 -33   2   2 106.422 109.060  25
 -34  -2  -2 77.6434 148.899  25
 -34   2   2 229.948 220.006  25
 -34   2  -2 36.6491 116.004  25
  34   2  -2 29.4265 151.664  20
 -34  -2   2 416.646 226.682  25
  34   2  -2 222.229 279.001  16
 -34   2   2-93.4505 172.516  18
  34   2   2 21.9045 148.391  20
 -35   2  -2 375.591 240.122  25
 -35   2   2-79.0135 103.269  18
  35   2   2 94.0296 119.712  20
  35   2  -2-63.3454 169.942  20
  35   2  -2 123.363 105.327  16
 -35   2   2 9.53181 110.344  25
 -35  -2  -2 84.2499 143.100  25
 -36  -2  -2 953.957 328.496  25
  36   2   2 603.048 260.782  20
 -36   2   2 551.716 268.831  18
 -36  -2   2 411.703 216.499  25
  36   2  -2 622.120 306.825  16
 -36   2  -2 312.929 258.259  18
 -36   2   2 832.998 305.777  25
 -36   2  -2 698.907 325.493  25
 -37  -2  -2 37.9128 154.871  25
  37   2   2 107.450 116.146  20
 -37   2  -2 227.562 207.529  25
  37   2  -2 183.439 125.540  16
 -37   2  -2-67.3781 149.745  18
 -37   2   2 126.941 183.085  18
  37   2   2 176.605 105.313  16
 -37  -2   2-27.3180 113.242  25
 -37   2   2 149.293 217.493  25
 -38  -2   2 20.2424 125.097  25
 -38   2  -2 429.890 215.251  25
 -38   2   2-217.910 214.359  18
 -38   2  -2-120.663 112.201  18
  38   2  -2 123.007 162.373  16
  38   2   2 116.318 133.163  16
 -38   2   2 152.449 138.712  25
  38   2   2 57.2341 112.326  20
 -38  -2  -2-14.5797 143.472  25
 -39   2  -2-47.3190 104.587  25
 -39   2   2-109.668 153.585  25
  39   2   2 182.934 182.828  20
 -39  -2  -2-10.9249 120.265  25
 -39  -2   2 82.0477 94.2378  25
  39   2  -2-210.625 150.980  16
  39   2   2-202.412 197.383  16
 -39   2  -2-6.68673 82.9500  18
 -40   2   2 604.296 221.042  25
 -40   2  -2 496.968 201.479  25
  40   2   2-30.3390 110.143  20
 -40  -2   2 202.443 146.731  25
 -40  -2  -2 402.412 205.981  25
  40   2  -2 215.976 152.671  16
  40   2   2 192.807 113.027  16
 -40   2  -2 247.884 112.622  18
 -41   2   2-141.841 154.919  25
  41   2   2-52.8111 90.1427  16
  41   2  -2-52.2992 65.8672  16
   0   2  -3 609.919 381.722   4
   0   2   3 1113.24 505.463   6
   0   2  -3 1077.70 415.129   6
   0   2  -3 1309.32 511.930   5
   0   2  -3 871.258 393.639   8
   0   2   3 1486.99 475.177   5
   0   2  -3 1241.89 692.554   7
   0   2   3 842.505 344.100   3
   0  -2   3 956.369 278.923   1
   0  -2  -3 1353.87 551.331   9
   0   2   3 899.188 444.452   2
  -1   2   3 6291.16 953.100   2
   1   2   3 6789.91 811.975   3
  -1   2   3 6582.23 862.150  10
   1   2   3 6203.98 781.673   5
   1   2  -3 5655.75 1096.80   7
  -1   2   3 6269.24 804.499   3
  -1   2  -3 6447.83 846.813   5
  -1   2   3 6505.67 788.136   5
   1   2  -3 6261.13 851.808   5
   1   2   3 6405.90 843.620  10
  -1  -2  -3 6380.18 993.801   9
   1   2  -3 6228.50 858.039   6
   1   2   3 6438.27 968.429   2
  -1   2  -3 5547.17 922.710   8
   1   2  -3 4967.82 580.159   4
  -1   2  -3 5030.97 729.195   4
  -1   2  -3 6486.34 1204.39   7
   1  -2   3 6142.38 692.586   1
   1  -2   3 5936.76 473.849   3
  -1  -2   3 6268.43 746.489   1
  -1   2  -3 6688.65 943.211   6
  -1   2   3 6395.15 974.558   6
   1   2  -3 5921.09 939.974   8
  -2   2   3 8.74142 153.916   2
  -2   2  -3-65.2854 241.746   7
   2   2  -3 339.678 535.427   7
   2   2  -3-27.3666 101.032   4
   2   2  -3 314.474 277.918   6
   2  -2   3 157.374 161.892   1
  -2   2  -3 331.077 341.681   6
  -2  -2   3 63.0143 177.183   1
   2  -2   3 82.2388 68.7887   3
  -2   2   3 240.874 214.561   6
  -2   2  -3 271.323 285.373   5
  -2   2   3 50.2346 162.363   5
   2   2  -3 703.159 428.027   5
  -2   2   3 2410.05 550.399  10
   2   2   3 2250.71 613.166  10
   2   2   3-29.0788 98.9949   3
   2   2  -3 128.325 214.319   8
   2   2   3 185.817 297.940   5
  -2  -2  -3 549.898 387.121   9
  -2   2  -3 120.760 313.943   4
  -2   2  -3 35.1822 155.986   8
   2   2   3 425.555 274.355   2
  -3   2  -3 2541.73 557.914   4
   3   2   3 2873.10 661.975   2
  -3   2   3 2715.15 666.565   6
  -3   2  -3 2971.44 684.539   6
   3  -2   3 2852.69 280.491   3
   3   2  -3 2977.23 596.253   6
  -3   2   3 2606.73 514.612   5
  -3   2   3 3068.30 662.005   2
  -3   2  -3 2838.87 708.721   8
   3   2   3 2988.52 541.474   3
   3   2  -3 2436.65 690.142   7
  -3   2  -3 2945.97 834.394   7
  -3   2   3 2681.91 566.611  10
   3   2  -3 2933.80 605.434   5
   3   2   3 3057.09 561.681  10
   3   2   3 2598.96 501.789   5
   3   2  -3 2411.37 300.831   4
  -3  -2   3 2845.02 544.183   1
  -3  -2  -3 2864.00 622.165   9
   3   2  -3 2878.13 647.367   8
  -4   2   3 743.945 451.111   2
  -4   2  -3 505.998 340.368   4
   4   2  -3 472.653 272.282   8
   4   2   3 697.148 362.838   2
  -4   2  -3 762.560 357.091   6
   4   2  -3 657.462 506.563   7
   4   2   3 806.748 330.879   3
  -4   2   3 806.882 422.705   6
   4   2   3 1030.34 383.121   5
   4   2  -3 1147.08 428.215   5
   4  -2   3 545.488 150.736   3
   4   2  -3 734.899 308.190   6
   4   2   3 1171.03 441.239  10
  -4  -2   3 768.962 315.120   1
  -4   2   3 513.404 346.263   4
  -4   2  -3 880.188 499.029   7
  -4   2  -3 527.503 347.717   8
  -4   2   3 846.935 374.649  10
  -4  -2  -3 594.337 320.348   9
  -5   2  -3 460.266 273.339   4
  -5   2   3 1035.40 494.764   2
  -5   2   3 714.787 360.760   6
  -5  -2  -3 983.291 361.538   9
   5   2  -3 903.551 374.840   7
  -5   2   3 794.730 390.011   4
   5  -2   3 944.760 190.240   3
  -5   2  -3 851.413 381.977   6
   5   2   3 983.722 392.665   2
   5   2   3 986.511 318.276   3
   5   2  -3 1151.10 399.350   5
   5   2   3 1151.88 397.377  10
   5   2   3 907.223 306.686   5
  -5   2   3 859.747 341.784  10
  -5   2  -3 498.497 346.053   8
   5   2  -3 788.322 336.436   8
  -5  -2   3 837.779 330.880   1
  -5   2  -3 676.816 470.057   7
  -6  -2   3 10008.7 1138.52   1
   6   2  -3 9451.92 1513.81   7
   6   2   3 10332.6 1083.04  10
   6   2  -3 8601.68 1158.89   8
  -6   2  -3 10277.8 1343.95   6
  -6   2   3 9817.74 1256.52   6
   6   2  -3 10924.5 1185.13   5
  -6   2  -3 8799.72 1123.04   4
  -6   2  -3 10157.9 1455.90   7
   6   2   3 10366.3 1149.31   5
  -6   2   3 9501.33 1019.63  10
  -6   2   3 10919.9 1362.41   2
  -6  -2  -3 10990.6 1253.14   9
   6   2   3 10452.7 1130.76   3
  -6   2   3 10173.9 1269.73   4
   6  -2   3 8716.05 686.086   3
  -6   2  -3 9155.49 1379.50   8
  -7   2  -3 142.707 347.586   7
   7   2  -3-62.9605 226.784   8
   7  -2   3 79.6878 117.665   3
   7   2  -3 459.693 488.112   7
  -7   2   3 254.154 294.174   6
  -7   2   3-57.4763 182.321  10
  -7   2  -3 146.189 241.562   4
   7   2   3 175.986 175.847  10
   7   2   3 248.445 281.286   3
  -7  -2   3 168.131 211.607   1
   7   2  -3 164.154 281.720   5
   7   2   3 278.949 258.445   5
  -7   2  -3-176.548 201.530   8
  -7  -2  -3-206.679 187.138   9
  -7   2   3 157.725 308.983   4
  -7   2  -3 95.5553 266.080   6
  -7   2   3-49.7060 178.202   2
   8   2  -3 825.960 534.183   7
  -8   2   3 1060.04 493.974   4
   8  -2   3 761.884 258.989   3
  -8   2  -3 862.956 393.670   7
  -8   2  -3 835.055 484.023   6
   8   2   3 1017.41 332.396  10
  -8   2   3 1068.45 461.417   2
   8   2   3 1009.99 396.335   3
   8   2  -3 734.002 383.783   8
   8   2  -3 1018.08 359.328   5
   8   2   3 775.971 374.247   5
  -8  -2  -3 923.127 377.041   9
  -8  -2   3 806.778 363.666   1
  -8   2   3 1073.56 412.727  10
  -8   2  -3 654.064 398.640   8
  -8   2   3 951.171 254.065   1
  -8   2   3 955.696 443.775   6
  -8   2  -3 801.284 346.189   4
   9   2  -3 1657.95 480.301   8
  -9   2   3 1630.29 574.660   2
   9   2  -3 1430.26 634.702   7
  -9   2   3 1160.35 333.384   1
  -9   2  -3 1359.73 518.385   4
  -9   2  -3 1555.94 663.115   6
   9  -2   3 1041.38 292.938   3
   9   2   3 1178.78 435.887   3
  -9   2   3 1239.41 392.177  10
   9   2  -3 1377.61 497.188   5
   9   2   3 1839.45 539.739   5
  -9   2  -3 992.383 554.865   7
  -9  -2  -3 1857.42 554.352   9
  -9   2   3 1969.71 718.363   4
   9   2   3 1495.50 400.147  10
  -9   2  -3 1921.93 761.159   8
  -9   2   3 936.173 397.865   6
  -9  -2   3 1264.87 445.174   1
 -10   2   3 1045.62 554.557   4
 -10   2   3 1243.69 516.356   2
 -10  -2  -3 1492.37 545.662   9
  10   2  -3 1324.02 483.409   7
 -10   2   3 1028.62 361.402  10
 -10   2  -3 1282.48 671.641   4
  10   2   3 1000.01 434.726   3
 -10   2   3 1490.35 420.314   1
  10   2  -3 1014.27 341.630   5
  10  -2   3 1080.54 344.335   3
 -10   2   3 942.944 493.338   6
 -10  -2   3 1350.82 465.432   1
  10   2   3 1849.95 510.170  10
 -10   2  -3 1131.95 576.928   7
  10   2  -3 1020.68 399.340   8
 -10   2  -3 1128.21 636.977   6
 -10   2  -3 1016.75 557.917   8
  11   2   3 5811.67 1059.60   3
 -11   2  -3 6095.10 1261.00   7
  11   2  -3 6853.52 1321.97   7
 -11   2   3 7335.07 1200.26   2
  11   2   3 6799.69 847.412  10
 -11   2   3 6360.46 1144.13   6
 -11   2   3 6552.47 810.010   1
 -11   2   3 5772.78 834.226  10
 -11  -2  -3 6677.98 1044.07   9
  11   2  -3 6564.69 1034.69   8
 -11   2   3 6212.15 1163.79   4
 -11   2  -3 6254.10 1160.04   4
 -11   2  -3 5984.31 1218.91   6
  11   2  -3 6507.24 1047.95   5
 -11  -2   3 5173.39 1024.47   1
  11  -2   3 5119.70 769.793   3
 -12   2   3-49.2385 208.948   4
  12   2  -3-129.633 220.769   8
  12  -2   3-30.8808 116.400   3
  12   2  -3 128.370 458.729   7
 -12   2   3 391.788 440.903   6
  12   2   3 333.834 384.373   3
 -12   2  -3-344.949 467.694   6
  12   2   3 49.0254 157.963  10
  12   2  -3-50.9404 263.848   5
 -12   2   3 163.151 152.650  10
 -12  -2  -3 127.610 258.026   9
 -12   2   3 158.208 209.938   2
 -12   2  -3 431.607 295.629   7
 -12  -2   3 86.4061 155.512   1
 -12   2  -3 239.226 414.467   4
  13   2  -3 4979.61 962.154   5
 -13   2   3 4206.88 727.203  10
  13   2  -3 4587.41 1053.73   7
 -13  -2  -3 4796.91 914.754   9
 -13   2   3 4094.71 971.910   6
  13   2   3 3976.40 970.702   3
 -13   2  -3 4398.30 1127.41   6
 -13   2   3 5048.67 1080.72   2
 -13   2   3 4445.36 1031.02   4
  13   2   3 4638.31 746.715  10
 -13  -2   3 4219.77 973.639   1
  13  -2   3 3516.75 731.895   3
  13   2  -3 4626.17 906.661   8
 -13   2  -3 5009.54 1071.69   4
 -13   2  -3 3880.51 900.809   7
  14   2  -3 1969.58 672.912   8
 -14   2   3 1860.03 663.622   6
  14   2  -3 1881.23 682.901   7
 -14  -2   3 1689.14 709.315   1
 -14   2  -3 1481.73 719.668   6
  14   2   3 1712.24 729.453   3
  14  -2   3 1447.32 507.887   3
  14   2  -3 2062.04 730.034   5
 -14  -2  -3 1567.70 636.499   9
 -14   2   3 2266.15 755.247   4
 -14   2  -3 1705.66 788.244   4
 -14   2   3 2510.07 811.273   2
 -15   2   3 6926.89 1289.00   2
  15   2  -3 7917.83 1359.31   5
 -15  -2  -3 6328.38 1166.50   9
  15   2  -3 5883.36 1103.32   8
 -15   2  -3 6226.01 1439.05   6
 -15   2   3 6545.18 1263.33   6
 -15   2   3 7042.44 1412.31   4
 -15   2  -3 6425.35 1323.95   4
  15   2   3 6813.94 1267.77   3
 -15  -2   3 5608.58 1187.68   1
  16   2  -3-64.3146 222.691   8
 -16   2   3 363.753 489.499   4
 -16   2   3 116.526 305.591   2
 -16   2  -3 14.7538 360.736   4
 -16   2  -3 88.0005 238.092   6
 -16   2   3-16.6433 351.691   6
  16   2   3 259.311 334.953   3
 -16  -2   3-35.0605 323.549   1
  16   2  -3-23.7752 217.376   5
 -16  -2  -3-264.739 304.077   9
 -17   2   3 9155.83 1601.37   6
 -17  -2   3 9210.55 1559.99   1
 -17   2  -3 8807.71 1791.03   6
 -17   2   3 10480.9 1733.72   2
  17   2  -3 9014.98 1449.88   5
 -17  -2  -3 8957.34 1523.91   9
 -17   2   3 9526.72 1617.15   4
 -17   2  -3 9874.65 1673.15   4
  17   2   3 9744.47 1575.99   3
 -18   2  -3 988.545 630.625   6
  18   2   3 784.328 391.603   3
 -18   2   3 1131.78 579.835   4
 -18   2   3 926.688 617.305   6
 -18   2   3 889.429 483.433   2
 -18  -2   3 1058.12 674.905   1
  18   2  -3 1286.72 636.797   5
 -18   2  -3 730.027 537.416   4
 -19  -2   3-61.8508 368.242   1
 -19   2   3 54.3056 226.375   2
  19   2   3-44.8481 280.794   3
 -19   2   3-4.25209 217.269   4
 -19   2  -3 304.335 345.330   6
 -19   2   3 259.398 469.056   6
  19   2  -3-210.152 206.743   5
 -19   2  -3 495.875 526.375   4
 -20   2  -3 1138.25 767.207   6
 -20  -2   3 1562.56 685.249   1
  20   2   3 1034.06 599.666   3
 -20   2   3 1557.29 743.062   6
 -20   2   3 1978.16 796.604   4
 -20   2  -3 1417.08 638.331   4
 -20   2   3 1669.26 765.579   2
  20   2  -3 1297.29 612.067   5
 -21   2   3-137.088 176.434   6
 -21   2  -3 112.695 306.252   6
 -21   2   3-183.471 312.625   2
 -21  -2   3-70.7305 325.951   1
  21   2   3 138.549 397.534   3
  21   2  -3 42.8432 181.589   5
 -21   2   3 351.079 360.382   4
 -21   2  -3 517.256 605.129   4
  22   2   3 178.348 367.784   3
 -22   2   3-162.756 243.442   6
 -22   2  -3-23.0261 255.174   6
 -22   2   3 687.568 539.054   4
 -22   2   3 194.186 408.609   2
  22   2  -3 344.906 216.044   5
 -22  -2   3 739.762 774.705   1
 -22   2  -3 476.524 409.314   4
 -23  -2   3 3148.42 1242.02   1
 -23   2   3 2594.97 1118.26   2
 -23   2  -3 3792.78 1300.16   4
  23   2   3 2557.40 1131.68   3
  23   2  -3 3714.70 1123.34   5
 -23   2   3 2971.14 979.334   4
 -23   2  -3 3243.30 1276.33   6
 -24   2  -3 826.298 672.528   6
 -24   2   3 388.393 471.088   2
  24   2   3 325.070 686.647   3
 -24  -2   3 238.915 418.307   1
  24   2  -3 736.773 581.873   5
 -24   2   3 507.162 223.169   4
 -24   2  -3 637.897 381.833   4
  25   2   3 235.450 159.054  14
 -25   2   3 176.125 167.827  18
  25   2   3 367.497 175.552  20
 -25   2  -3-153.551 329.712   6
 -25  -2   3 188.451 443.284   1
 -25   2   3 428.473 541.907   2
  25   2  -3 125.811 338.435   5
  25   2  -3 241.544 228.078  16
  25   2  -3 168.119 160.821  20
 -25   2   3 664.865 607.401   4
 -25   2  -3 532.858 651.935   4
  25   2   3-96.7131 455.195   3
 -26   2  -3 367.195 279.252  25
  26   2   3 249.868 175.559  14
  26   2  -3 177.245 178.172  16
 -26   2   3 77.2808 198.117  18
 -26   2   3 740.161 292.148  25
  26   2  -3 522.943 288.589  20
 -26  -2  -3 496.257 284.300  25
  26   2   3 509.442 206.072  20
 -27  -2   3 2266.82 470.793  25
 -27   2   3 1930.79 435.220  25
  27   2   3 2152.20 448.698  20
 -27   2  -3 2443.59 498.380  25
  27   2  -3 2112.23 613.137  16
 -27   2   3 1261.18 508.608  18
 -27  -2  -3 2359.21 492.463  25
  27   2   3 1640.07 436.186  14
  27   2  -3 2000.02 407.232  20
  28   2   3 235.479 257.352  14
 -28  -2  -3 30.9986 185.500  25
 -28   2   3 1.66911 193.339  18
  28   2   3 148.500 203.214  20
 -28   2   3-27.3058 181.476  25
 -28  -2   3 37.8102 138.738  25
  28   2  -3 111.682 209.694  16
  28   2  -3 97.2840 129.365  20
 -28   2  -3 126.244 143.763  25
 -29  -2  -3-54.4675 195.124  25
  29   2  -3 297.210 179.023  20
  29   2   3 256.110 176.258  14
 -29   2   3 57.5530 130.427  18
 -29  -2   3 129.459 187.434  25
  29   2  -3 182.780 219.822  16
 -29   2   3 471.290 263.567  25
 -29   2  -3 114.917 204.398  25
  29   2   3 319.285 227.561  20
  30   2   3-118.908 162.940  14
 -30   2   3-25.8828 155.364  18
 -30  -2   3-42.4555 143.294  25
 -30   2   3 12.2795 168.569  25
  30   2  -3 112.274 216.577  20
 -30   2  -3 123.933 106.005  25
 -30  -2  -3-25.9837 156.914  25
  30   2  -3-200.031 229.353  16
  30   2   3-46.2739 136.367  20
 -31  -2   3 1540.20 455.326  25
 -31   2  -3 1541.45 437.204  25
  31   2  -3 1063.59 289.196  20
 -31  -2  -3 1455.13 396.447  25
 -31   2   3 1433.50 441.875  25
  31   2   3 1623.95 431.696  20
  31   2  -3 1298.31 442.786  16
 -31   2   3 1203.58 427.114  18
  31   2   3 1073.67 387.792  14
 -32  -2   3 2240.35 506.276  25
  32   2  -3 1770.51 420.413  20
  32   2   3 1859.57 456.860  20
 -32   2   3 1237.37 447.076  18
  32   2  -3 1634.01 505.786  16
 -32   2   3 2258.19 483.852  25
 -32   2  -3 1736.09 448.672  25
  32   2   3 1402.56 405.448  14
 -32  -2  -3 1712.32 444.277  25
 -33   2   3 465.147 228.706  25
 -33   2   3 316.260 204.579  18
  33   2  -3 786.696 390.829  16
 -33  -2   3 682.962 304.748  25
 -33   2  -3 820.072 323.520  25
 -33  -2  -3 384.443 158.953  25
  33   2  -3 641.487 272.361  20
  33   2   3 523.177 280.742  20
 -34   2   3 556.863 315.172  25
 -34   2  -3 631.101 276.802  25
 -34   2   3 126.592 182.625  18
  34   2   3 410.945 218.345  20
  34   2  -3 293.586 201.991  16
 -34  -2   3 603.236 301.758  25
 -34  -2  -3 558.250 285.624  25
  35   2   3 163.803 204.721  20
 -35   2   3 138.235 96.2840  18
  35   2  -3-17.6343 153.670  16
 -35   2  -3-269.355 174.261  25
 -35   2   3 365.093 241.374  25
 -35  -2   3-94.6711 191.338  25
 -35  -2  -3 252.179 184.773  25
 -36   2  -3-54.7535 128.558  25
 -36   2   3 96.0154 85.3592  18
  36   2   3-209.530 222.904  20
 -36   2   3-6.21711 124.363  25
 -36  -2  -3 203.949 102.775  25
  36   2  -3-184.182 200.501  16
 -36  -2   3 177.238 224.102  25
  37   2   3 74.1634 121.915  20
 -37   2  -3-1.01434 108.392  18
 -37   2  -3 36.1205 96.0043  25
 -37   2   3 43.3642 149.265  25
 -37  -2  -3 405.949 221.600  25
  37   2  -3 142.889 174.718  16
 -37  -2   3 187.978 174.438  25
 -37   2   3-148.029 201.556  18
  38   2   3 70.0015 173.490  20
 -38  -2   3-514.325 227.887  25
 -38   2  -3 1.08051 101.968  25
  38   2  -3 143.423 161.166  16
  38   2   3-65.6896 137.029  16
 -38   2   3 158.424 133.455  25
 -38   2  -3 132.168 196.883  18
 -38  -2  -3 284.334 187.955  25
 -39   2   3 496.806 212.856  25
  39   2  -3 267.078 199.670  16
  39   2   3 344.772 185.725  20
 -39   2  -3 35.8882 135.347  18
  39   2   3 619.703 278.106  16
 -39  -2   3 660.358 225.231  25
 -39  -2  -3 509.869 192.715  25
 -39   2  -3 590.177 254.532  25
 -40  -2  -3 350.554 272.767  25
  40   2   3-4.66123 72.3903  16
  40   2   3-176.897 142.367  20
 -40   2  -3 396.312 250.068  18
  40   2  -3-91.1591 119.575  16
 -40   2   3-79.1300 105.197  25
 -40   2  -3-46.7897 127.191  25
  41   2   3 139.298 118.242  20
 -41   2   3-35.7956 96.2471  25
  41   2  -3 109.808 141.671  16
  41   2   3 1.39915 72.9249  16
 -41   2  -3 252.387 140.137  25
   0   2   4 1241.79 419.951   3
   0   2  -4 1050.55 411.684   6
   0   2  -4 816.680 323.736   5
   0  -2   4 1012.47 340.244   1
   0   2   4 1326.73 423.291   2
   0   2   4 1455.81 431.048  10
   0   2  -4 1061.56 476.948   7
   0  -2  -4 1250.81 394.516   9
   0   2   4 1226.52 338.567   5
   0   2  -4 706.265 364.663   4
   0   2  -4 1197.04 462.304   8
   1   2  -4 79.4698 167.229   8
  -1   2  -4 278.750 150.105   6
  -1   2  -4 652.984 490.774   7
   1  -2   4 296.989 201.328   1
   1   2  -4 265.106 220.474   6
  -1   2   4 460.563 244.861   6
  -1   2   4 355.925 223.776   5
   1   2  -4 276.748 286.255   4
  -1   2   4 481.001 330.397   2
   1   2   4 637.846 296.122  10
  -1   2  -4 337.085 293.445   5
   1   2   4 303.689 243.742   5
   1   2   4 367.749 307.545   2
  -1   2   4 681.728 447.822  10
  -1   2  -4 510.821 410.465   8
   1   2   4 467.237 279.459   3
  -1  -2  -4 274.061 235.853   9
   1  -2   4 378.238 198.398   3
  -1  -2   4 240.563 183.942   1
  -1   2   4 343.672 288.794   3
   1  -2  -4 221.910 188.613   9
   1   2  -4 186.316 140.143   5
   1   2  -4 601.103 564.705   7
  -1   2  -4 222.398 235.831   4
  -2   2   4 786.514 355.188   6
  -2  -2  -4 863.199 459.287   9
  -2   2  -4 850.303 345.146   6
  -2   2  -4 542.034 535.424   7
   2   2  -4 788.000 452.367   7
   2   2   4 705.355 284.534   5
   2   2  -4 619.270 244.038   5
  -2   2  -4 790.752 378.685   8
  -2   2   4 669.588 226.811   5
  -2   2  -4 537.378 285.900   4
  -2   2   4 711.698 301.362  10
   2   2   4 541.003 305.088  10
   2  -2   4 487.942 228.889   1
   2   2   4 926.541 349.577   3
   2  -2   4 805.311 248.024   3
   2   2   4 549.032 258.921   2
   2  -2  -4 826.887 418.922   9
   2   2  -4 452.619 184.921   4
  -2  -2   4 810.006 333.628   1
   2   2  -4 671.291 303.198   6
   2   2  -4 397.900 267.200   8
  -2   2   4 806.370 325.374   2
   3   2  -4 76.4598 151.602   8
  -3   2   4 590.204 474.724   6
  -3  -2  -4 353.383 224.087   9
  -3  -2   4 278.941 234.126   1
   3   2  -4 232.231 147.847   6
   3  -2   4 648.229 201.873   3
   3   2  -4-94.0412 369.977   7
  -3   2  -4 448.725 474.465   8
  -3   2   4 607.857 448.503   2
  -3   2  -4 518.350 320.098   7
  -3   2  -4 479.668 337.274   6
   3   2   4 444.259 305.798   2
   3   2   4 1749.48 646.731  10
   3   2  -4 754.813 400.846   5
  -3   2   4 977.967 629.053  10
   3   2   4 331.591 220.090   3
   3   2   4 293.410 132.249   5
  -3   2  -4 327.624 378.528   4
  -4   2   4 13973.8 1482.32   6
   4   2  -4 13644.0 1546.06   8
   4  -2   4 14870.2 949.464   3
   4   2   4 13438.8 1336.52  10
  -4   2   4 13161.1 1280.79  10
  -4   2   4 15424.5 1603.28   2
   4   2   4 15737.4 1434.87   3
  -4   2  -4 14126.7 1490.65   6
  -4   2  -4 13037.8 1615.48   8
   4   2   4 14618.1 1293.62   5
   4   2  -4 12687.4 1813.05   7
  -4  -2  -4 15266.3 1574.69   9
   4   2  -4 14941.5 1358.11   5
  -4   2  -4 11862.4 1314.69   4
  -4   2  -4 14418.0 1818.27   7
   4   2  -4 13437.8 1183.85   6
   4   2   4 14570.8 1513.87   2
  -4  -2   4 15917.5 1397.69   1
  -5   2   4 161.870 269.444   6
  -5   2  -4 321.543 273.240   8
   5   2   4-109.567 164.276   2
   5   2  -4 514.484 432.927   7
  -5   2  -4 67.2537 373.773   7
  -5   2  -4-294.096 302.024   6
   5   2   4-55.3554 126.284   3
  -5   2   4 19.7900 314.035   2
   5   2  -4-23.9666 269.683   8
   5   2   4 485.479 331.806  10
   5   2  -4 642.192 520.997   5
   5   2   4 309.722 298.352   5
   5  -2   4-26.6280 126.417   3
  -5  -2   4 75.1356 125.805   1
  -5  -2  -4 38.0132 255.321   9
  -5   2   4 1308.44 445.754  10
  -5   2  -4 222.295 260.289   4
  -6   2   4 4542.93 952.184   2
  -6   2   4 3720.47 760.187   6
  -6   2  -4 3823.49 966.496   7
  -6  -2   4 3978.89 771.321   1
   6   2  -4 2719.56 812.061   7
  -6   2  -4 3518.74 737.160   4
  -6   2  -4 3728.74 881.059   6
   6   2  -4 3490.29 753.508   8
   6   2   4 4100.89 715.226  10
   6  -2   4 3554.04 483.071   3
   6   2   4 4049.78 759.330   3
  -6   2   4 3508.18 694.449  10
   6   2   4 3579.74 677.666   5
  -6  -2  -4 4411.64 828.162   9
   6   2   4 4257.35 869.820   2
   6   2  -4 4162.65 711.585   5
  -6   2  -4 3647.59 968.389   8
  -7   2  -4 1360.78 526.642   4
   7   2   4 1375.34 434.662  10
   7   2  -4 1319.41 580.231   7
  -7   2   4 1966.88 737.096   2
  -7   2   4 1893.85 594.085   6
   7   2   4 1583.95 514.468   5
  -7   2  -4 1692.78 678.453   8
   7  -2   4 1308.11 321.811   3
   7   2  -4 1389.20 482.778   8
   7   2   4 1338.29 530.289   3
  -7  -2   4 1217.76 481.403   1
   7   2  -4 1936.11 560.290   5
  -7   2   4 1632.89 523.107  10
  -7   2   4 1912.08 692.295   4
  -7  -2  -4 1862.01 585.594   9
  -7   2  -4 1502.61 634.900   7
  -7   2  -4 943.213 512.514   6
   8   2  -4 102.310 146.881   8
  -8   2   4 158.557 272.686  10
  -8  -2   4 80.1159 217.817   1
  -8   2  -4 179.065 378.962   7
  -8   2   4 195.756 194.854   1
  -8   2  -4 250.709 247.277   4
  -8   2   4 555.287 468.826   6
  -8   2  -4-174.083 225.752   6
   8  -2   4 330.567 220.550   3
   8   2   4 279.997 310.773   5
   8   2  -4 794.757 564.617   7
   8   2   4-87.4467 215.204   3
   8   2   4 492.512 294.647  10
  -8   2  -4 274.687 375.196   8
  -8   2   4 58.0578 423.145   4
  -8  -2  -4 401.715 299.503   9
   8   2  -4 301.912 354.395   5
  -8   2   4 703.852 549.642   2
   9   2  -4 1199.53 685.080   7
   9   2  -4 1353.87 524.532   8
  -9   2   4 1239.21 442.040   1
  -9   2  -4 1447.76 620.235   7
   9   2  -4 1507.71 500.425   5
   9  -2   4 1160.28 326.938   3
  -9   2  -4 2997.88 894.784   8
  -9   2   4 1464.45 566.029   6
  -9   2   4 1238.28 465.777   4
   9   2   4 1762.79 509.635  10
  -9   2  -4 1522.30 580.138   6
  -9   2   4 1558.57 541.774   2
   9   2   4 1342.95 526.197   3
  -9   2   4 1336.78 470.616  10
   9   2   4 1495.02 529.920   5
  -9  -2   4 1603.57 581.048   1
  -9  -2  -4 1609.23 585.245   9
  -9   2  -4 1753.33 683.921   4
 -10   2   4 2054.69 525.035   1
 -10   2  -4 1863.73 632.077   4
 -10   2   4 2280.20 733.796   2
  10   2  -4 1990.97 535.330   5
  10   2  -4 1958.02 658.478   7
 -10   2   4 1783.16 611.310   4
 -10   2   4 1699.74 599.441   6
  10  -2   4 1364.58 403.932   3
 -10   2  -4 1822.81 703.323   6
 -10   2  -4 1679.90 724.270   8
  10   2   4 1592.70 383.575  10
  10   2   4 2265.01 639.987   5
 -10   2   4 1478.82 434.114  10
 -10  -2  -4 2270.70 571.004   9
 -10  -2   4 1767.12 639.125   1
 -10   2  -4 2129.19 753.690   7
  10   2   4 1921.55 669.704   3
  10   2  -4 1593.05 559.617   8
 -11  -2   4 9785.37 1468.57   1
 -11   2  -4 10398.8 1621.61   6
 -11  -2  -4 12212.4 1441.29   9
 -11   2   4 9686.49 1114.13  10
  11   2   4 10391.1 1498.67   3
  11   2   4 10801.0 1170.18  10
  11   2  -4 10460.4 1343.46   5
  11  -2   4 8699.69 1042.44   3
  11   2  -4 12494.9 1848.80   7
 -11   2   4 11313.7 1592.31   2
 -11   2  -4 9733.30 1560.66   7
 -11   2   4 10445.7 1445.64   6
 -11   2   4 11881.4 1658.49   4
 -11   2  -4 9698.35 1472.47   4
 -11   2   4 10513.3 1219.84   1
 -11   2  -4 9229.59 1679.89   8
  11   2  -4 10731.4 1404.05   8
  12   2  -4 1310.93 526.364   8
 -12   2  -4 475.366 375.442   8
  12  -2   4 885.051 389.967   3
 -12   2  -4 882.741 408.919   7
 -12   2  -4 1653.50 682.813   6
 -12  -2   4 1230.65 579.242   1
 -12   2   4 1182.96 525.714   6
  12   2   4 1196.71 406.158   3
 -12   2  -4 1095.44 575.224   4
 -12   2   4 1648.95 703.527   2
  12   2   4 1206.86 423.356  10
 -12   2   4 841.701 305.294  10
  12   2  -4 1006.87 454.188   5
 -12  -2  -4 1250.54 565.285   9
  12   2  -4 921.712 580.627   7
 -12   2   4 935.071 531.049   4
 -12   2   4 1065.24 426.207   1
  13   2  -4 1131.56 513.408   8
  13   2   4 777.881 262.202  10
  13   2  -4 1046.82 595.039   7
 -13   2   4 1110.88 563.866   2
  13   2   4 900.535 409.837   3
 -13   2   4 893.256 330.405  10
 -13   2   4 1031.27 495.834   6
 -13   2  -4 1029.66 680.543   6
  13   2  -4 855.300 427.511   5
 -13  -2  -4 416.715 292.791   9
 -13   2  -4 1167.56 555.053   4
 -13   2   4 989.968 436.284   4
 -13   2  -4 603.964 420.244   7
 -13  -2   4 442.974 489.184   1
  14   2  -4 3190.18 808.700   5
  14   2  -4 3499.12 882.871   8
 -14   2  -4 2507.45 951.108   6
  14   2  -4 3623.12 1049.52   7
 -14   2   4 3619.01 954.777   2
 -14   2   4 3242.50 881.435   6
  14   2   4 3056.07 879.119   3
 -14   2   4 2970.83 928.241   4
 -14  -2  -4 3834.63 977.271   9
 -14  -2   4 2816.41 896.225   1
 -14   2  -4 2759.91 801.570   4
  15   2  -4 8455.24 1590.54   7
  15   2  -4 6686.97 1271.94   8
 -15   2  -4 7629.50 1433.22   4
 -15   2   4 6926.47 1324.37   6
 -15   2  -4 6721.56 1519.21   6
  15   2   4 7023.93 1401.06   3
 -15  -2  -4 6522.81 1263.36   9
  15   2  -4 7353.67 1238.34   5
 -15   2   4 7983.43 1450.32   4
 -15   2   4 7636.11 1455.35   2
 -15  -2   4 6826.55 1327.25   1
  16   2  -4 2588.11 769.275   8
 -16   2  -4 3068.86 1070.82   6
 -16   2   4 2588.60 825.357   6
  16   2   4 2860.15 878.722   3
 -16   2   4 3396.11 997.954   2
  16   2  -4 3090.54 875.038   5
 -16  -2  -4 3319.90 953.218   9
 -16   2  -4 2898.12 925.841   4
 -16   2   4 3785.71 1052.25   4
 -16  -2   4 2887.06 922.567   1
 -17   2  -4 813.605 506.537   4
 -17  -2   4 2093.57 825.268   1
  17   2  -4 652.871 364.330   5
 -17   2   4 1152.21 594.456   2
  17   2  -4 850.997 510.784   8
  17   2   4 1161.24 520.743   3
 -17   2  -4 1047.08 634.519   6
 -17   2   4 754.100 487.250   6
 -17  -2  -4 1006.88 506.321   9
 -17   2   4 1017.74 539.593   4
 -18   2  -4 2719.85 971.615   4
  18   2   4 2683.17 915.521   3
 -18   2   4 2274.82 869.212   6
 -18   2  -4 2199.06 979.175   6
 -18   2   4 2914.63 1074.90   2
  18   2  -4 3143.27 921.445   5
 -18  -2  -4 3377.98 1025.23   9
 -18   2   4 2774.12 888.743   4
 -18  -2   4 2778.76 891.913   1
 -19   2  -4 3.74755 474.174   4
 -19   2   4 125.832 298.762   6
 -19   2  -4-146.674 405.766   6
  19   2   4 52.2308 166.671   3
 -19   2   4-198.073 308.946   2
  19   2  -4 12.1079 267.679   5
 -19  -2   4 325.390 417.725   1
 -19   2   4-49.6164 333.468   4
  20   2  -4 424.826 231.955   5
 -20  -2   4 466.872 400.016   1
 -20   2  -4 480.749 382.018   4
 -20   2   4 557.344 431.630   6
 -20   2   4 782.266 607.985   4
 -20   2  -4 91.4636 498.913   6
 -20   2   4 855.780 700.598   2
  20   2   4 174.675 332.027   3
  21   2   4 36.8849 268.962   3
 -21   2  -4-230.299 426.564   4
 -21   2  -4-108.434 388.633   6
 -21   2   4-21.6271 501.378   4
  21   2  -4 293.091 486.004   5
 -21  -2   4 312.332 374.735   1
 -21   2   4-101.088 539.718   2
 -22   2  -4 2635.98 1093.16   4
  22   2   4 2020.02 1000.98   3
  22   2  -4 2863.58 932.060   5
 -22  -2   4 1579.01 846.493   1
 -22   2   4 3467.88 1221.46   4
 -22   2   4 1770.80 908.345   2
 -22   2  -4 1431.38 948.845   6
 -23   2  -4 2699.28 1187.16   4
 -23   2   4 2007.82 953.013   2
  23   2   4 2389.84 1085.06   3
 -23   2  -4 2213.18 1136.40   6
  23   2  -4 2628.84 1002.57   5
 -23  -2   4 2233.34 1055.96   1
 -23   2   4 3227.58 1090.20   4
  24   2   4 175.608 161.645  14
 -24  -2   4 247.493 320.979   1
 -24   2   4 282.427 454.507   2
  24   2  -4-237.131 261.688   5
 -24   2  -4 571.770 594.296   6
  24   2  -4 217.701 197.451  16
 -24   2   4 166.430 362.215   4
  24   2   4 1456.46 851.826   3
 -24   2  -4 625.835 632.284   4
  24   2   4 488.594 253.733  20
  25   2  -4 813.396 217.427  20
 -25   2   4 1130.99 336.615  25
 -25   2   4 1082.28 451.849  18
 -25   2  -4 1454.16 359.982  25
  25   2  -4 1645.89 809.763   5
  25   2  -4 894.948 419.074  16
  25   2   4 1379.97 478.766  14
  25   2   4 1210.26 342.847  20
 -25  -2  -4 1375.75 356.660  25
 -26  -2  -4 129.501 128.309  25
  26   2   4 607.723 372.787  14
 -26   2  -4-79.5396 236.012  25
  26   2  -4 1.91449 115.636  16
  26   2   4-64.7959 142.318  20
  26   2  -4 101.470 149.113  20
 -26   2   4-6.46223 124.491  25
 -26   2   4 347.610 338.982  18
  27   2   4 736.073 278.537  14
  27   2  -4 1209.56 319.501  20
 -27   2   4 814.870 397.137  18
  27   2  -4 959.436 409.639  16
 -27   2   4 1023.92 339.313  25
 -27  -2   4 1141.72 377.877  25
 -27   2  -4 799.331 311.485  25
 -27  -2  -4 1198.85 343.359  25
  27   2   4 1491.19 401.544  20
  28   2   4 221.755 201.419  14
  28   2   4 266.494 236.003  20
 -28  -2   4 326.206 172.571  25
 -28   2   4-14.3844 176.581  25
 -28  -2  -4-76.2564 132.188  25
 -28   2  -4 534.124 199.666  25
 -28   2   4 215.383 137.418  18
  28   2  -4 51.9018 178.720  16
  28   2  -4 42.6709 151.557  20
  29   2  -4 29.1370 188.542  20
 -29   2  -4 112.198 147.348  25
  29   2  -4 73.1331 109.926  16
  29   2   4 88.4005 192.040  20
 -29  -2  -4 118.768 190.218  25
  29   2   4 63.2192 112.499  14
 -29  -2   4 439.681 234.776  25
 -29   2   4 226.242 199.082  25
 -29   2   4 319.027 297.589  18
 -30   2   4 348.212 224.505  25
  30   2  -4 64.1533 170.235  20
  30   2   4-195.466 187.522  14
 -30  -2   4-73.8189 144.218  25
 -30   2  -4-235.812 175.649  25
 -30   2   4 183.941 216.643  18
  30   2  -4-94.7427 125.892  16
 -30  -2  -4 313.402 272.796  25
  30   2   4 176.133 181.304  20
 -31   2   4-47.6405 156.236  18
  31   2   4-123.668 150.766  20
 -31   2   4 377.710 230.143  25
  31   2   4-119.978 153.759  14
 -31   2  -4 262.385 239.252  25
 -31  -2   4-137.449 219.238  25
  31   2  -4 34.5123 129.238  16
 -31  -2  -4-259.433 310.912  25
 -32   2  -4 480.277 217.273  25
 -32   2   4 323.637 246.389  18
 -32  -2  -4 282.419 144.491  25
  32   2  -4 141.105 202.934  16
 -32  -2   4 164.128 144.256  25
 -32   2   4 640.325 330.259  25
  32   2   4 403.954 275.858  14
  32   2   4 596.965 258.139  20
 -33  -2   4 1006.86 339.540  25
 -33   2   4 872.715 311.443  18
 -33  -2  -4 335.644 217.153  25
  33   2   4 1081.74 337.590  20
  33   2  -4 709.593 340.553  16
 -33   2   4 743.842 299.023  25
 -33   2  -4 825.814 325.936  25
 -34   2  -4-106.560 183.876  25
 -34  -2  -4 471.409 350.958  25
 -34  -2   4 177.624 185.250  25
 -34   2   4 130.682 124.729  25
  34   2   4-131.931 112.429  20
 -34   2   4 189.124 114.725  18
  34   2  -4 173.528 177.331  16
 -35  -2   4 412.331 221.722  25
  35   2   4 36.9877 102.188  20
 -35  -2  -4 4.22140 172.996  25
 -35   2   4 150.983 123.036  25
 -35   2   4 61.7377 120.105  18
 -35   2  -4 95.7890 130.539  25
  35   2  -4 272.508 175.182  16
 -36   2  -4 121.122 188.245  25
  36   2   4-16.4002 183.031  20
  36   2  -4 204.355 181.438  16
 -36  -2   4 113.568 103.488  25
 -36  -2  -4-113.908 158.038  25
 -36   2   4 120.924 129.194  25
 -36   2   4 406.745 195.035  18
 -37   2  -4 95.8965 128.292  25
 -37  -2  -4 256.430 232.829  25
  37   2   4 98.5711 132.315  20
  37   2  -4 138.670 155.994  16
 -37  -2   4 16.8521 121.435  25
 -37   2   4-259.647 222.122  25
  38   2   4 218.670 198.395  20
 -38  -2   4 35.7138 123.003  25
 -38   2  -4 15.7839 113.322  18
 -38   2  -4 93.3492 120.680  25
  38   2  -4-94.9776 160.130  16
 -38  -2  -4-31.3050 118.526  25
 -38   2   4 317.614 186.591  25
 -39   2  -4 205.220 133.388  18
 -39   2  -4 181.143 164.789  25
  39   2   4 402.977 212.700  20
  39   2  -4 276.015 186.223  16
 -39   2   4-58.1739 98.1057  25
  39   2   4 369.110 184.984  16
 -39  -2  -4-174.914 141.028  25
 -39  -2   4 78.5933 110.683  25
 -40   2  -4 481.470 179.174  25
  40   2   4 228.928 148.950  20
 -40   2  -4-180.076 77.7913  18
  40   2  -4 263.518 138.158  16
  40   2   4 250.501 157.168  16
 -40  -2  -4 95.6335 127.429  25
 -40   2   4 394.978 134.290  25
   0   2   5 21231.0 1955.38   2
   0   2   5 19737.2 1750.22   3
   0  -2   5 19842.9 1596.09   1
   0   2  -5 18797.5 1917.91   8
   0   2   5 17764.6 1284.56   5
   0  -2  -5 21370.3 1972.93   9
   0   2  -5 17538.9 1494.32   6
   0   2  -5 18914.2 2296.92   7
   1   2   5 8247.22 1406.17   2
  -1   2  -5 6566.39 1159.59   8
   1   2  -5 9517.07 1696.22   7
   1   2   5 7284.65 903.889   5
   1   2   5 7259.85 1079.97   3
   1   2  -5 8108.70 1163.64   5
   1   2  -5 6050.54 808.680   6
  -1   2  -5 5594.08 859.487   6
  -1   2   5 6840.81 815.702   5
   1  -2   5 6569.48 787.922   3
  -1   2   5 6781.86 1053.12   3
   1  -2  -5 7635.89 1226.23   9
  -1  -2  -5 7655.16 1172.92   9
   1   2  -5 6227.45 1174.23   8
  -1  -2   5 6945.55 956.035   1
   1  -2   5 6622.49 875.406   1
  -1   2   5 8066.00 1295.52   2
  -1   2  -5 7332.56 1474.49   7
  -2  -2   5 8935.87 1134.51   1
   2   2   5 9357.70 1360.24   2
   2   2  -5 7646.04 1221.43   8
   2   2  -5 7318.98 892.766   6
   2   2  -5 8674.86 1639.56   7
  -2   2   5 7803.26 928.082   5
   2   2  -5 10077.4 1117.46   5
   2   2   5 8945.88 1176.55   3
  -2  -2  -5 8421.24 1264.54   9
   2  -2  -5 9992.59 1398.32   9
   2  -2   5 7585.74 947.099   1
  -2   2  -5 7630.48 1460.47   7
   2   2   5 7525.41 878.572   5
  -2   2   5 10355.6 1514.75   2
   2  -2   5 7909.17 845.615   3
  -2   2  -5 8090.37 1123.92   6
  -2   2  -5 8594.22 1357.33   8
   3   2   5 14951.5 1528.10   3
  -3   2  -5 13088.3 1447.60   6
   3   2  -5 14751.0 2063.57   7
   3   2  -5 15389.1 1346.82   5
  -3   2  -5 13995.7 1752.47   8
   3   2   5 15516.8 1645.49   2
  -3   2   5 14033.6 1524.20   6
  -3  -2  -5 15775.2 1678.32   9
   3   2  -5 12932.7 1111.05   6
  -3   2   5 16284.1 1747.07   2
  -3   2  -5 13518.4 1893.62   7
   3   2   5 12991.3 1185.59   5
   3  -2  -5 16232.9 1731.04   9
   3   2  -5 13639.1 1637.04   8
  -3   2  -5 12831.2 1407.54   4
  -3  -2   5 16060.6 1561.67   1
   3  -2   5 14514.6 1115.41   3
   4  -2  -5 346.810 368.108   9
   4   2  -5 126.576 243.280   8
   4  -2   5 119.109 196.881   3
  -4   2  -5 179.944 362.801   4
  -4   2  -5 198.939 396.506   7
  -4   2   5 384.225 567.996   2
   4   2  -5 1176.22 791.899   7
  -4   2   5 499.119 430.392   6
   4   2  -5 1726.20 655.943   5
  -4   2  -5 383.735 360.924   6
   4   2   5 100.569 168.686   5
  -4   2   5 1322.33 660.307  10
   4   2   5 110.712 251.357   3
  -4  -2   5 273.311 336.365   1
  -4  -2  -5 530.439 388.258   9
   4   2   5 2582.94 749.254  10
  -4   2  -5 346.180 324.875   8
   4   2   5 164.567 380.899   2
  -5   2  -5-52.9286 473.824   7
  -5   2  -5 63.6593 231.155   8
   5   2  -5 118.628 268.197   8
  -5   2   5 410.280 324.902   2
  -5   2  -5-97.0872 170.129   4
   5  -2   5 199.437 124.288   3
  -5  -2   5-118.738 131.800   1
   5  -2  -5 481.113 423.255   9
   5   2   5 67.4337 231.222   5
   5   2   5 508.886 430.498  10
   5   2  -5-35.1974 135.302   5
   5   2   5 268.327 287.740   3
  -5   2   5 621.509 399.010  10
  -5  -2  -5-134.765 267.539   9
  -5   2   5-68.5179 217.549   6
  -5   2  -5 277.235 383.914   6
   5   2  -5 27.1321 344.818   7
   5   2   5-3.89081 135.270   2
   6   2   5 162.211 308.681   2
  -6  -2   5 225.384 297.691   1
   6   2  -5 150.466 510.814   7
   6   2   5 186.661 290.995   3
   6   2   5 585.800 429.592  10
  -6   2   5 35.2247 185.767   6
  -6   2   5 584.233 390.130  10
  -6   2  -5 5.68271 295.670   6
  -6   2  -5-51.1930 458.130   7
   6   2  -5 500.026 394.204   8
   6   2  -5 99.0329 141.205   5
   6   2   5 202.466 220.704   5
  -6  -2  -5-135.470 311.999   9
   6  -2  -5 372.342 395.024   9
  -6   2  -5-91.3878 214.620   4
   6  -2   5 58.5835 114.717   3
  -6   2  -5 385.260 417.863   8
  -6   2   5 265.162 348.173   2
  -7   2   5 2497.70 647.492  10
   7   2   5 1826.42 536.688   5
   7   2  -5 1935.37 650.753   8
  -7  -2  -5 2105.93 661.124   9
  -7   2  -5 1741.92 574.713   7
   7  -2   5 1705.44 421.413   3
  -7   2  -5 1802.63 671.453   6
   7   2   5 1951.08 672.463   3
  -7   2   5 1731.96 651.037   2
  -7  -2   5 2356.57 729.709   1
   7   2  -5 1886.47 523.846   5
  -7   2  -5 1858.99 697.936   8
   7   2  -5 2376.72 836.450   7
   7   2   5 2034.99 582.757  10
  -7   2  -5 1781.10 633.528   4
  -7   2   5 1770.51 542.866   6
   8   2  -5 6977.46 1518.98   7
  -8  -2  -5 6304.99 1085.32   9
  -8   2   5 6104.26 1021.82   6
   8   2  -5 6653.56 1175.71   8
  -8   2   5 6860.61 1245.78   2
  -8   2  -5 5604.87 1245.37   8
  -8   2  -5 5476.75 1092.43   6
   8   2   5 6067.87 1110.11   3
  -8  -2   5 6117.13 1081.13   1
   8   2   5 6062.77 958.898   5
   8  -2   5 6063.27 809.354   3
  -8   2   5 6409.94 989.078  10
   8   2   5 6601.26 1006.36  10
  -8   2  -5 6227.87 1077.40   4
  -8   2  -5 5589.61 1214.51   7
   8   2  -5 5904.74 889.784   5
  -9   2  -5 2381.81 657.642   4
  -9   2   5 2483.66 623.702   1
  -9  -2   5 2109.17 650.831   1
  -9   2  -5 1469.05 496.685   7
  -9   2   5 2057.67 617.578  10
  -9   2   5 1653.05 526.123   6
   9   2  -5 2496.88 758.176   8
  -9   2   5 2633.69 787.366   2
   9  -2   5 1881.20 488.806   3
   9   2   5 2123.66 721.375   3
  -9   2  -5 2136.36 840.083   8
   9   2  -5 2039.26 548.031   5
   9   2   5 2189.90 655.217   5
   9   2   5 1844.40 522.264  10
  -9  -2  -5 2301.85 665.876   9
   9   2  -5 2830.88 998.404   7
  -9   2  -5 1974.97 717.979   6
  10   2  -5 2851.05 803.438   8
 -10   2  -5 2917.39 827.412   4
 -10   2   5 2636.65 687.268   6
 -10  -2   5 2669.56 835.607   1
 -10   2  -5 3569.23 1006.82   7
 -10   2  -5 2522.79 774.785   6
 -10   2  -5 2794.00 905.767   8
  10  -2   5 2403.86 598.433   3
 -10   2   5 2707.22 745.883   2
  10   2   5 2496.92 772.328   3
  10   2   5 3019.19 736.570   5
  10   2  -5 3036.22 689.981   5
 -10   2   5 3059.20 674.564  10
  10   2   5 3063.04 583.399  10
 -10  -2  -5 3939.92 994.373   9
 -10   2   5 3111.42 725.591   1
  10   2  -5 3145.91 1023.10   7
 -11   2   5-105.951 164.350   2
 -11   2   5-84.2420 122.559   1
  11   2  -5 205.692 366.866   8
 -11   2  -5 191.516 293.216   8
  11   2  -5 165.921 267.368   7
  11   2  -5 233.628 320.360   5
 -11   2   5-41.5137 184.968  10
 -11   2   5-325.199 322.753   6
 -11   2   5 457.020 395.845   4
 -11  -2   5 148.257 183.367   1
 -11   2  -5 16.6666 285.281   6
  11   2   5 301.068 176.202   3
  11   2   5 39.7852 219.056  10
 -11  -2  -5-567.949 544.112   9
 -11   2  -5 508.546 455.439   7
 -11   2  -5 66.5237 246.192   4
 -12   2   5 1514.44 574.007   6
 -12   2   5 1808.01 588.939   1
  12   2  -5 2186.06 710.772   8
 -12   2  -5 1510.25 657.648   4
 -12   2  -5 2071.95 791.340   7
 -12   2  -5 2081.10 833.375   6
 -12   2   5 1777.59 496.968  10
 -12   2  -5 1137.36 642.536   8
 -12  -2   5 1950.18 742.915   1
  12   2  -5 1665.88 558.114   5
  12   2   5 1888.88 509.815  10
 -12  -2  -5 1591.49 540.587   9
 -12   2   5 1917.65 664.031   4
  12   2   5 1773.58 683.304   3
  12   2  -5 1488.31 678.456   7
 -12   2   5 1610.31 591.078   2
 -13   2   5 1883.05 760.905   2
 -13   2   5 1240.75 538.444   6
 -13  -2   5 1238.06 594.805   1
 -13   2  -5 1471.66 581.997   4
  13   2   5 1929.48 531.701  10
 -13   2   5 1554.12 596.260   1
  13   2   5 1793.11 722.177   3
  13   2  -5 2052.12 651.941   5
 -13   2   5 1954.55 546.073  10
  13   2  -5 1467.12 700.039   7
 -13  -2  -5 1589.61 749.482   9
 -13   2   5 1822.69 726.164   4
  13   2  -5 1666.26 622.921   8
 -13   2  -5 1381.06 695.344   8
 -14   2   5 2894.53 807.878   6
  14   2   5 3221.31 982.368   3
 -14   2   5 3606.48 1020.25   2
 -14  -2   5 2725.62 841.725   1
  14   2  -5 2469.81 661.676   5
 -14  -2  -5 2660.11 867.103   9
 -14   2   5 3358.96 1053.25   4
 -14   2  -5 2745.48 939.302   4
  14   2  -5 3180.56 1075.38   7
  14   2  -5 2812.10 873.847   8
 -15   2   5 584.670 402.035   4
 -15  -2   5 475.392 477.934   1
  15   2  -5 651.863 534.420   7
 -15   2   5 595.741 500.982   2
 -15   2   5 382.580 247.797   6
  15   2  -5 231.421 300.758   5
  15   2   5 759.967 452.322   3
 -15  -2  -5 310.235 346.589   9
 -15   2  -5 35.5819 216.494   4
  15   2  -5 415.711 346.180   8
  16   2  -5 6288.17 1201.32   5
  16   2  -5 6138.33 1376.98   8
  16   2   5 7391.82 1442.73   3
 -16  -2  -5 6134.62 1436.42   9
 -16   2   5 7377.49 1486.80   4
 -16   2  -5 6615.20 1420.76   4
 -16  -2   5 7117.86 1386.64   1
 -16   2   5 5622.89 1185.31   6
 -16   2   5 7127.95 1532.44   2
 -17   2   5 1192.07 723.182   2
  17   2   5 1352.70 679.574   3
 -17   2   5 842.349 452.079   6
 -17  -2   5 1846.92 770.377   1
 -17  -2  -5 1131.34 694.224   9
  17   2  -5 1003.57 511.442   5
  17   2  -5 1233.09 618.101   8
 -17   2   5 1707.18 758.436   4
 -17   2  -5 1682.94 711.262   4
 -18  -2   5 631.605 316.124   1
  18   2  -5 541.417 455.772   8
  18   2   5 534.159 509.903   3
 -18   2  -5 832.468 438.480   4
  18   2  -5 723.457 484.288   5
 -18  -2  -5 303.950 358.970   9
 -18   2   5 494.998 479.856   2
 -18   2   5 788.416 648.680   4
  19   2   5-345.064 378.073   3
 -19   2  -5 116.529 388.556   6
 -19  -2   5 176.040 364.645   1
 -19   2   5 363.185 512.022   2
 -19  -2  -5 719.260 501.399   9
 -19   2   5-339.224 387.828   4
 -19   2  -5 16.5456 259.237   4
  19   2  -5 91.9029 199.013   5
 -20  -2   5 669.987 476.012   1
  20   2   5 88.0992 332.895   3
 -20   2  -5 510.558 536.739   6
  20   2  -5 419.961 360.659   5
 -20   2   5-5.75014 205.263   2
 -20   2   5 712.998 662.712   4
 -20   2  -5 146.902 388.173   4
  21   2   5-192.408 490.849   3
 -21   2  -5-195.063 494.312   6
 -21   2  -5 501.218 316.021   4
 -21  -2   5 34.3252 214.019   1
  21   2  -5-208.753 444.165   5
 -21   2   5-7.88443 419.388   4
 -21   2   5 91.8961 229.303   2
 -22   2  -5 4675.40 1413.11   4
 -22  -2   5 5052.68 1447.20   1
 -22   2   5 3397.78 1324.58   2
 -22   2  -5 3727.40 1482.25   6
  22   2   5 2973.27 1178.30   3
 -22   2   5 5756.73 1570.85   4
  23   2   5 1.74147 401.710   3
 -23   2  -5-284.171 472.431   6
 -23  -2   5 17.3045 199.758   1
 -23   2  -5-324.099 236.689   4
 -23   2   5-110.511 290.977   2
 -23   2   5 184.732 276.530   4
  24   2  -5 1381.11 351.104  20
 -24   2   5 1402.02 312.201  25
  24   2   5 1271.07 444.041  14
 -24   2   5 985.880 455.311  18
  24   2  -5 1241.72 486.342  16
 -24   2   5 2615.15 994.666   4
  24   2   5 1077.58 412.673  24
  24   2   5 1984.59 474.213  20
  25   2   5 1132.32 350.262  20
  25   2   5 342.010 199.219  14
 -25   2   5 570.986 389.219  18
  25   2  -5 832.743 281.643  20
  25   2  -5 647.311 373.176  16
 -25   2   5 1067.90 338.964  25
 -25   2  -5 1055.23 334.006  25
 -26   2  -5 720.452 308.301  25
 -26   2   5 623.775 352.889  18
  26   2  -5 579.144 340.039  16
 -26   2   5 193.820 224.974  25
  26   2   5 683.273 307.793  20
  26   2   5 478.775 213.068  14
 -26  -2   5 582.072 309.786  25
 -27   2   5 465.294 309.212  25
  27   2   5 171.052 190.368  20
 -27   2   5 186.736 230.392  18
  27   2  -5 314.412 268.693  16
 -27   2  -5 241.791 205.631  25
 -27  -2  -5 423.811 280.144  25
 -27  -2   5 173.442 141.432  25
  27   2   5-57.5033 161.745  14
 -28   2   5 584.978 284.664  25
 -28  -2   5 830.666 365.170  25
  28   2   5 482.575 302.011  14
  28   2   5 651.738 286.253  20
  28   2  -5 618.172 353.779  16
 -28   2  -5 1753.22 432.771  25
 -28   2   5 474.567 389.543  18
 -28  -2  -5 1188.76 409.537  25
 -29  -2   5-106.454 160.799  25
  29   2   5-25.6574 133.132  14
  29   2   5 117.289 148.114  20
 -29   2   5 87.0088 278.390  18
 -29  -2  -5-184.346 151.317  25
  29   2  -5 148.587 164.220  16
 -29   2   5 292.558 257.682  25
 -29   2  -5 214.971 282.190  25
  30   2   5 1131.22 364.156  20
 -30  -2  -5 881.136 319.986  25
 -30   2  -5 1154.53 383.873  25
  30   2   5 846.223 318.006  14
 -30   2   5 900.450 361.133  18
  30   2  -5 1121.57 427.674  16
 -30  -2   5 769.999 287.756  25
 -30   2   5 1211.85 419.044  25
  31   2   5 509.153 197.379  20
 -31   2   5 364.975 256.319  18
 -31  -2  -5 128.229 120.164  25
 -31   2  -5 119.188 191.444  25
  31   2   5 109.785 157.388  14
  31   2  -5 201.813 189.910  16
 -31   2   5 602.963 271.115  25
 -31  -2   5 69.7727 131.170  25
 -32  -2  -5-120.128 160.315  25
  32   2   5 178.666 150.052  20
 -32  -2   5-368.706 280.260  25
 -32   2   5-251.867 247.950  18
 -32   2  -5 17.3843 174.565  25
  32   2  -5 177.523 196.739  16
 -32   2   5-166.271 139.942  25
  32   2   5 174.891 229.889  14
  33   2   5 392.925 170.617  20
 -33   2   5-107.130 209.340  18
 -33   2  -5-15.3509 238.553  25
 -33  -2   5 177.445 175.555  25
  33   2  -5 86.7139 113.133  16
 -33   2   5 113.575 186.986  25
 -33  -2  -5 152.953 190.159  25
 -34   2   5 73.6199 97.8648  18
  34   2   5 323.857 222.250  20
 -34   2  -5 819.381 274.078  25
 -34   2   5 454.150 205.194  25
  34   2  -5 408.341 254.265  16
 -34  -2   5 468.408 273.846  25
 -34  -2  -5 51.3837 143.296  25
 -35  -2   5 475.778 194.933  25
 -35   2   5 87.8847 149.306  18
 -35   2   5 55.8632 187.520  25
 -35   2  -5-72.0257 169.499  25
  35   2  -5-2.03444 148.887  16
 -35  -2  -5-154.586 168.683  25
  35   2   5-103.332 195.081  20
 -36   2   5 45.5671 107.336  25
 -36  -2  -5 97.9572 183.995  25
 -36  -2   5 391.058 190.250  25
  36   2   5 316.165 190.573  20
  36   2  -5-5.14223 99.0292  16
 -36   2  -5 13.7032 134.321  25
 -37  -2   5 158.955 181.118  25
 -37   2   5 15.5587 135.304  25
  37   2  -5-140.730 118.958  16
  37   2   5 70.5044 118.782  20
 -37   2  -5 110.177 126.337  25
 -37  -2  -5 271.276 211.233  25
 -38  -2   5 272.785 150.940  25
  38   2   5-130.940 175.610  20
 -38   2  -5-37.1952 87.0261  25
  38   2  -5 79.6596 74.8110  16
 -38   2   5 207.241 123.826  25
 -38  -2  -5 392.210 156.085  25
 -39   2  -5-20.0595 76.3302  25
  39   2   5 190.550 148.536  20
 -39   2   5 95.5304 82.0841  25
 -39   2  -5-82.9586 138.459  18
  39   2  -5 306.151 136.493  16
 -39  -2  -5 169.320 107.135  25
  40   2   5-14.1548 73.8220  20
 -40   2  -5-2.84219 100.230  18
  40   2  -5 278.883 107.524  16
  40   2   5 13.2311 111.685  23
  40   2  -5 191.052 129.897  21
  40   2   5-152.971 99.2372  16
 -40  -2  -5 194.494 115.722  25
 -40   2   5 440.050 171.756  25
 -40   2  -5 721.697 199.097  25
   0   2  -6 2937.60 966.409   7
   0   2  -6 2312.50 513.592   6
   0  -2   6 3162.40 683.176   1
   0   2   6 3495.78 819.981   3
   0   2  -6 2981.06 848.316   8
   0  -2  -6 3454.06 892.938   9
   0   2   6 2900.84 490.056   5
   0   2   6 3697.31 912.178   2
   1   2  -6 245.253 436.970   8
  -1   2   6 456.465 536.176   2
  -1  -2   6 147.287 216.074   1
  -1   2  -6 11.1306 230.299   6
   1   2  -6 822.323 630.724   7
   1  -2   6 184.346 202.342   1
  -1   2  -6-79.6111 349.422   8
   1   2   6 586.991 475.534   3
   1  -2  -6 223.014 386.570   9
   1  -2   6 251.339 163.203   3
  -1   2   6 58.3940 229.756   3
   1   2   6 410.398 551.250   2
  -1  -2  -6 585.244 492.048   9
   1   2   6 453.834 228.984   5
  -1   2  -6 352.556 578.613   7
  -2   2  -6 1688.82 696.823   8
  -2   2   6 1533.21 599.498   2
   2   2   6 1063.44 316.716   5
   2   2  -6 1760.54 730.437   7
   2  -2   6 1528.49 464.375   1
  -2   2  -6 1430.93 509.528   6
   2   2  -6 1734.77 474.458   5
   2   2   6 1468.98 551.421   3
  -2   2  -6 1379.00 705.701   7
   2   2   6 1440.00 574.870   2
   2  -2   6 1635.53 427.332   3
  -2  -2  -6 1147.42 510.705   9
   2  -2  -6 1575.01 582.810   9
  -2  -2   6 1364.10 405.234   1
   2   2  -6 1947.56 747.972   8
  -3   2   6 2297.40 926.057   2
  -3   2  -6 1301.14 735.382   8
  -3   2  -6 1082.86 299.464   6
   3   2  -6 2667.81 1114.22   7
   3   2  -6 2968.76 735.800   5
   3   2   6 1907.94 853.271   2
  -3  -2   6 1358.52 514.396   1
   3   2   6 1646.21 624.294   3
   3  -2   6 1379.49 421.836   3
   3   2   6 1426.04 373.151   5
  -3  -2  -6 1682.41 576.833   9
  -3   2  -6 1967.40 868.775   7
   3  -2  -6 1909.99 841.265   9
   3   2  -6 2164.89 868.375   8
  -4   2  -6 18558.6 2167.99   8
   4  -2   6 18380.0 1439.70   3
   4   2   6 20750.4 1971.01   3
   4   2   6 15494.6 1320.93   5
   4   2  -6 18811.2 2543.19   7
  -4  -2  -6 19925.8 1975.68   9
   4  -2  -6 19365.7 2012.50   9
  -4   2   6 20607.0 2075.99   2
   4   2  -6 18999.8 2055.14   8
   4   2   6 19016.8 1993.78   2
  -4   2  -6 17941.3 2285.36   7
  -4   2  -6 16030.6 1691.57   6
   4   2  -6 18601.9 1475.27   5
  -4  -2   6 20828.6 1951.08   1
  -5   2  -6 3256.49 883.871   4
   5   2  -6 3213.72 875.622   8
  -5   2  -6 2417.34 921.795   7
   5   2   6 2354.51 541.381   5
  -5   2   6 3204.46 961.140   2
  -5   2  -6 2279.79 645.990   6
   5   2  -6 3546.84 866.054   5
   5   2  -6 4077.70 1273.06   7
   5   2   6 2782.69 744.198   3
   5  -2   6 2738.04 577.262   3
  -5  -2  -6 2961.38 765.241   9
  -5  -2   6 2938.40 822.291   1
   5  -2  -6 3173.56 902.993   9
   5   2   6 3199.93 936.043   2
  -5   2  -6 2508.29 885.685   8
   6  -2   6 5555.22 815.867   3
  -6   2   6 5703.09 992.758   6
   6   2  -6 5680.43 1177.53   8
  -6   2  -6 6426.81 1118.32   4
   6  -2  -6 6266.37 1206.60   9
  -6   2  -6 4882.75 1107.51   7
  -6   2  -6 4667.36 981.771   6
   6   2  -6 5551.35 854.484   5
   6   2   6 4750.56 791.532   5
   6   2   6 7123.78 1158.63   3
  -6  -2   6 7047.55 1199.97   1
  -6   2   6 6121.43 1191.50   2
  -6  -2  -6 5961.85 1086.25   9
   6   2   6 6346.43 1174.90   2
   6   2  -6 5730.18 1426.22   7
  -6   2  -6 5168.11 1181.13   8
  -7   2  -6 6847.96 1417.84   7
   7   2  -6 8235.21 1664.06   7
   7   2  -6 7531.76 1381.40   8
   7   2  -6 7113.10 966.282   5
  -7   2   6 8905.56 1438.72   2
   7   2   6 7454.91 1297.62   3
  -7  -2   6 7948.52 1271.33   1
  -7   2  -6 6914.98 1225.23   6
   7   2   6 6333.96 965.693   5
  -7   2  -6 6022.71 1301.51   8
  -7  -2  -6 7815.79 1300.14   9
   7  -2  -6 7717.74 1322.55   9
  -7   2  -6 7386.96 1230.42   4
   7   2   6 7222.71 1252.64   2
   7  -2   6 6563.69 903.160   3
  -7   2   6 7463.84 1143.31   6
   8   2   6 981.194 477.221  10
  -8   2   6 542.351 327.152   6
   8   2  -6 1069.58 839.496   7
  -8   2   6 754.045 514.861   2
  -8   2  -6 480.237 193.054   4
  -8   2  -6 702.921 549.186   7
   8  -2  -6 788.150 245.834   9
  -8   2  -6 358.335 372.894   6
   8  -2   6 354.149 250.508   3
  -8  -2   6 765.194 448.395   1
   8   2  -6 712.742 390.025   5
   8   2   6 567.862 420.298   3
   8   2  -6 760.201 512.468   8
   8   2   6 708.663 398.733   5
  -8   2   6 399.098 346.661  10
  -8  -2  -6 397.471 299.106   9
  -8   2  -6 350.369 305.385   8
   9   2  -6 2533.51 783.041   8
  -9   2   6 2488.90 638.302   6
   9  -2  -6 2195.61 755.988   9
  -9   2  -6 2490.38 892.418   7
   9   2  -6 2367.83 588.214   5
  -9   2   6 2708.01 860.328   2
  -9   2  -6 1645.58 603.452   6
   9   2  -6 2600.94 935.426   7
   9   2   6 2432.38 741.903   3
  -9   2   6 2611.42 749.095   1
   9   2   6 2278.96 629.030   5
  -9   2   6 2144.96 487.789  10
  -9  -2  -6 2902.81 833.784   9
  -9   2  -6 1917.97 758.746   8
   9   2   6 2404.68 657.267  10
  -9  -2   6 2672.28 807.391   1
  -9   2  -6 2006.15 611.093   4
 -10   2  -6 6.71432 247.022   4
 -10   2  -6 91.5804 287.447   8
 -10  -2  -6 249.003 264.257   9
  10   2  -6 433.141 277.953   5
 -10   2  -6 519.085 516.845   7
 -10   2   6 508.170 407.594   1
 -10   2   6 513.227 351.448   6
 -10   2  -6 116.357 177.075   6
  10   2   6 209.446 285.324   3
 -10   2   6 97.5519 165.649  10
  10   2   6 342.186 314.780  10
  10   2   6 392.175 307.313   5
  10  -2  -6 265.648 498.575   9
 -10  -2   6 225.247 294.397   1
 -10   2   6 571.654 478.788   2
  10   2  -6 334.828 475.272   7
  10   2  -6 459.050 426.373   8
  11   2  -6 2119.19 937.771   7
 -11  -2   6 1825.22 707.312   1
 -11   2   6 1879.47 578.485  10
  11   2  -6 1450.75 628.941   8
 -11   2  -6 977.106 546.447   4
 -11   2  -6 1430.09 654.636   7
 -11   2   6 1651.51 630.402   1
 -11   2  -6 1520.35 759.689   6
 -11   2  -6 776.204 463.237   8
  11   2   6 1369.52 574.456   3
 -11   2   6 1266.12 555.799   2
  11   2  -6 1651.17 539.629   5
  11   2   6 1554.17 559.008  10
  11   2   6 1405.07 501.673   5
 -11  -2  -6 2252.04 720.036   9
  11  -2  -6 1314.29 667.420   9
 -11   2   6 1561.25 577.725   6
 -12   2  -6 841.779 576.947   4
  12   2   6 669.124 460.964   3
  12   2  -6 978.116 521.856   8
  12   2  -6 550.483 341.922   5
 -12   2   6 849.495 528.153   1
 -12   2  -6 379.938 385.934   8
 -12   2   6 578.334 419.497   2
  12   2   6 728.828 381.269   5
 -12   2  -6 299.868 274.071   7
 -12   2   6 676.517 359.771   6
  12   2   6 394.363 336.687  10
 -12   2   6 909.861 369.698  10
 -12  -2   6 559.849 400.876   1
 -12  -2  -6 801.083 315.328   9
  12   2  -6 634.953 318.703   7
  12  -2  -6 642.764 469.981   9
 -13   2   6 714.135 479.266   1
 -13   2  -6 1019.33 553.692   4
 -13   2   6 906.106 434.136  10
  13   2   6 762.536 497.880   3
 -13   2   6 764.710 390.400   6
 -13   2   6 1002.21 599.366   2
  13   2   6 948.560 434.098  10
  13   2  -6 674.997 363.936   5
 -13  -2  -6 1389.37 718.120   9
 -13  -2   6 630.078 467.778   1
  13   2  -6 1041.65 803.986   7
 -13   2  -6 398.918 506.995   8
  13   2  -6 825.615 527.652   8
  13  -2  -6 1126.87 571.175   9
 -14  -2   6 1397.04 656.452   1
  14   2   6 1190.97 570.932   3
  14   2  -6 1094.84 462.866   5
  14   2  -6 1176.59 809.137   7
  14   2  -6 1037.38 580.500   8
 -14   2   6 1552.31 717.176   2
 -14  -2  -6 332.003 464.950   9
 -14   2  -6 1183.58 697.743   4
 -14   2  -6 1117.89 678.227   8
 -15   2   6 1111.07 666.964   2
  15   2  -6 998.723 807.396   7
  15   2   6 426.290 391.054   3
 -15  -2   6 533.761 334.913   1
  15   2  -6 572.325 512.209   8
  15   2  -6 213.567 172.330   5
 -15  -2  -6 534.351 395.828   9
 -15   2  -6 788.834 436.659   4
 -16  -2   6 104.962 324.637   1
  16   2  -6 513.092 594.815   7
 -16   2  -6 503.673 377.770   4
  16   2   6 16.5663 200.733   3
 -16   2   6-66.0490 326.821   2
 -16  -2  -6 340.237 444.266   9
  16   2  -6 55.2196 321.862   8
  17   2  -6 68.6912 173.696   8
  17   2   6 72.0608 256.518   3
 -17   2  -6 74.3247 303.643   4
 -17  -2   6 55.8498 392.176   1
 -17   2   6 333.478 292.802   2
 -17  -2  -6 261.470 503.482   9
  18   2  -6 1442.79 824.216   8
 -18   2   6 1831.90 872.948   2
  18   2   6 1207.24 781.775   3
 -18  -2   6 1561.11 745.807   1
 -18  -2  -6 814.509 664.183   9
 -18   2  -6 1908.54 911.870   4
  19   2  -6 1007.01 671.767   8
  19   2   6 888.239 701.148   3
 -19  -2   6 1557.32 770.604   1
 -19   2  -6 1202.92 669.086   4
 -19   2  -6 1102.59 731.569   6
 -19   2   6 1121.26 750.374   2
 -19  -2  -6 1026.15 630.585   9
  20   2   6 472.607 573.316   3
 -20   2  -6 72.3884 266.155   6
 -20  -2   6 458.980 575.592   1
 -20   2   6 260.361 333.280   2
 -20  -2  -6-53.8023 343.882   9
 -20   2  -6-38.4002 239.879   4
  21   2   6 2580.49 1102.62   3
 -21   2  -6 2603.70 1256.14   6
 -21  -2   6 2569.98 1093.74   1
 -21   2   6 2189.47 1082.53   2
 -21   2  -6 3263.66 1304.82   4
  22   2   6-310.145 200.727  20
 -22   2  -6 477.949 606.654   4
 -22  -2   6 116.247 434.035   1
  22   2   6-306.661 415.290   3
 -22   2  -6 237.796 446.058   6
 -22   2   6 72.8851 185.068   2
  22   2   6 380.654 214.191  24
 -22   2  -6 108.383 106.455  17
  23   2   6 47.1993 95.0024  14
  23   2   6 14.3344 128.538  20
  23   2   6 111.802 196.942  24
 -23   2   6 33.6687 123.624  18
  23   2  -6 84.8615 223.791  16
 -23   2   6 38.3326 207.495  25
  24   2   6 1705.86 451.342  20
 -24   2   6 1368.79 503.340  18
  24   2   6 1530.27 421.429  14
  24   2  -6 1341.94 488.476  16
 -24   2   6 1703.52 460.033  25
  24   2   6 1183.98 421.811  24
  25   2   6-41.7636 140.275  20
  25   2   6 19.9897 184.322  14
 -25   2   6 21.5461 204.992  18
  25   2  -6 186.690 125.240  16
 -25   2   6 246.607 134.750  25
  26   2   6 573.599 255.435  20
 -26   2   6 712.690 365.952  18
 -26   2   6 1063.69 427.438  25
  26   2  -6 311.010 237.228  16
  26   2   6 246.159 160.983  14
 -26  -2   6 673.804 278.224  25
 -27  -2   6 464.270 271.716  25
 -27   2  -6 183.032 135.083  25
  27   2   6 593.470 282.233  20
 -27   2   6 397.799 291.957  18
  27   2   6 393.571 220.920  14
  27   2  -6 259.276 111.869  16
 -27   2   6 175.811 133.230  25
  28   2   6-12.1842 119.489  20
 -28   2   6 131.723 220.617  25
 -28   2  -6 121.569 173.254  25
  28   2   6 55.5868 164.708  14
 -28   2   6 36.5705 137.329  18
  28   2  -6 110.117 123.498  16
 -28  -2  -6-206.804 146.709  25
 -28  -2   6 43.2616 126.205  25
  29   2   6 980.551 321.678  20
 -29  -2   6 794.762 270.334  25
  29   2   6 749.608 286.111  14
 -29   2   6 978.344 322.819  25
 -29   2   6 852.634 362.286  18
 -29  -2  -6 782.347 306.308  25
  29   2  -6 1194.06 427.659  16
 -29   2  -6 764.941 320.731  25
 -30   2   6 1113.01 363.345  25
  30   2   6 645.604 274.784  14
 -30   2   6 753.124 341.139  18
  30   2   6 417.987 127.356  20
  30   2  -6 678.919 318.570  16
 -30  -2   6 987.579 313.112  25
 -30   2  -6 687.423 259.507  25
 -30  -2  -6 619.852 259.089  25
  31   2   6 459.671 225.616  20
  31   2   6 148.784 146.269  14
 -31   2   6 178.551 235.515  18
  31   2  -6 306.749 277.182  16
 -31   2   6 130.553 158.011  25
 -31  -2   6 153.431 151.726  25
 -31   2  -6 232.928 169.336  25
 -31  -2  -6 269.661 150.561  25
 -32  -2  -6 550.544 305.614  25
 -32   2   6 496.547 252.131  18
 -32  -2   6 338.416 145.586  25
  32   2  -6 81.8000 210.951  16
  32   2   6 192.213 101.478  14
 -32   2  -6 346.777 182.256  25
  32   2   6 99.0568 160.977  20
 -32   2   6 496.845 326.171  25
  33   2   6 542.481 311.780  20
 -33   2   6 56.3095 153.992  25
 -33   2   6-83.2289 212.274  18
  33   2  -6 132.894 184.197  16
 -33  -2   6-219.577 263.282  25
 -33   2  -6 216.134 212.658  25
 -33  -2  -6 89.5484 107.012  25
  33   2   6 55.7326 105.221  14
 -34  -2   6-16.5074 201.869  25
 -34   2   6 83.3453 119.064  25
 -34   2   6 252.925 185.408  18
  34   2  -6 326.194 226.908  16
 -34  -2  -6-244.558 186.401  25
 -34   2  -6 105.809 218.595  25
  34   2   6 321.325 157.237  20
  35   2   6 81.8097 101.871  20
 -35   2   6-158.639 136.202  25
 -35  -2  -6-113.097 151.034  25
  35   2  -6 160.374 132.997  16
 -35   2  -6-203.043 171.077  25
 -36   2   6 374.075 202.601  25
 -36   2  -6 72.6851 101.536  25
 -36  -2  -6 189.401 202.366  25
  36   2   6 212.282 187.735  20
  36   2  -6 170.340 197.217  16
 -36  -2   6 13.2504 138.640  25
  37   2  -6-24.4290 75.0622  16
 -37  -2   6 132.399 164.888  25
  37   2   6-28.1639 89.5491  20
 -37   2   6 91.5271 157.071  25
 -37   2  -6-157.951 183.669  25
  38   2  -6 1.83523 85.1919  21
 -38   2  -6 50.5462 135.610  25
  38   2   6 122.780 210.769  20
 -38  -2  -6 301.257 163.058  25
  38   2  -6 32.4305 164.279  16
 -38   2   6 201.474 131.323  25
 -39  -2  -6 196.548 155.054  25
 -39   2  -6 120.996 115.739  18
  39   2   6-144.639 118.076  20
  39   2  -6-28.0116 84.1920  21
  39   2  -6 255.667 155.137  16
 -39   2  -6-10.3510 93.4186  25
   0   2   7 4806.66 1057.69   2
   0   2  -7 5170.51 1334.72   7
   0   2   7 5618.37 1068.17   3
   0  -2   7 4903.31 929.482   1
   0  -2  -7 5108.79 1070.14   9
   0   2  -7 5424.33 1237.64   8
  -1   2  -7 1028.69 771.207   7
  -1   2   7 1951.89 820.534   2
   1  -2   7 1039.35 372.933   1
  -1  -2   7 1792.77 602.554   1
   1   2   7 1653.87 643.822   3
   1  -2   7 1376.29 431.379   3
  -1   2   7 2319.32 772.703   3
  -1  -2  -7 1570.42 623.123   9
   1  -2  -7 1631.58 699.563   9
   1   2   7 2097.79 876.860   2
  -1   2  -7 1141.72 717.835   8
   1   2  -7 1300.33 604.771   8
   2   2  -7 4146.31 1008.37   8
  -2   2   7 4458.18 966.362   2
  -2  -2   7 4036.76 822.016   1
   2   2   7 4571.67 1067.07   2
   2   2   7 4336.55 934.569   3
   2  -2   7 3661.07 724.427   3
  -2  -2  -7 4878.45 1020.85   9
   2  -2  -7 3605.45 848.164   9
  -2   2  -7 3744.12 1062.22   7
  -2   2  -7 4297.94 1108.39   8
   3   2   7 1068.55 504.116   3
  -3   2  -7 902.545 737.439   7
  -3   2  -7 1102.32 437.352   6
  -3   2   7 962.639 625.178   2
  -3  -2   7 1174.33 528.036   1
   3  -2   7 952.127 377.902   3
   3   2   7 1539.78 655.853   2
  -3  -2  -7 1702.91 635.286   9
   3   2  -7 885.114 514.558   8
   3  -2  -7 848.432 470.306   9
  -3   2  -7 1363.95 708.956   8
  -4   2  -7 1511.79 837.601   7
  -4   2  -7 1090.99 572.113   6
  -4   2   7 1966.01 710.580   2
   4   2   7 1783.82 625.549   3
   4   2  -7 1450.35 493.172   5
  -4  -2   7 1808.15 629.429   1
   4  -2   7 1437.71 454.668   3
   4   2  -7 1336.50 673.205   8
  -4  -2  -7 1251.25 568.222   9
   4  -2  -7 1384.12 679.438   9
  -4   2  -7 1497.41 725.274   8
   4   2   7 1382.01 565.472   2
   5   2  -7 1307.96 443.353   5
  -5   2  -7 1457.30 763.879   7
  -5   2  -7 1161.28 621.788   8
  -5   2  -7 1028.72 385.319   6
   5   2   7 1650.85 717.181   2
   5  -2   7 1253.17 464.736   3
   5  -2  -7 1431.54 527.891   9
  -5  -2   7 1220.34 520.752   1
  -5  -2  -7 1595.42 577.404   9
  -5   2   7 1683.45 651.132   2
   5   2   7 1491.82 659.499   3
   5   2  -7 1165.35 540.107   8
   6   2  -7 389.630 426.254   8
  -6   2  -7-370.961 455.188   8
   6  -2  -7 503.473 549.050   9
  -6   2  -7 250.824 442.879   7
  -6   2   7 310.735 462.521   2
   6   2  -7 337.369 303.510   5
   6   2   7-115.760 176.954   3
  -6  -2   7-82.9636 322.756   1
   6   2   7 132.593 319.390   2
  -6  -2  -7 75.7301 215.887   9
  -6   2  -7-45.7784 263.239   6
   6  -2   7 192.453 272.721   3
   7   2  -7 1605.94 706.552   8
  -7   2   7 1177.55 587.999   2
  -7   2  -7 897.574 615.956   7
  -7  -2   7 1724.50 699.439   1
   7   2   7 1426.58 641.576   2
  -7   2  -7 1381.30 713.172   8
  -7   2  -7 1054.75 515.006   6
   7   2   7 1116.76 534.205   3
  -7   2  -7 1177.26 644.934   4
  -7  -2  -7 1153.21 614.754   9
   7  -2  -7 1923.64 703.949   9
  -8   2  -7 37.8228 239.265   4
  -8   2  -7-389.116 532.580   7
  -8   2   7 317.537 396.175   2
  -8  -2   7-41.3836 284.437   1
  -8   2  -7-49.4017 221.418   6
   8   2   7-239.797 186.027   3
   8   2   7 146.013 206.746   5
  -8  -2  -7-49.2491 292.760   9
   8   2  -7 539.662 374.318   8
   8  -2  -7-33.9760 303.826   9
  -8   2  -7 102.213 348.950   8
  -9   2  -7 819.125 481.078   6
  -9   2   7 123.212 307.793   6
  -9   2   7 707.508 457.767   2
   9  -2  -7 83.4232 243.185   9
  -9   2  -7 193.792 417.878   8
  -9   2  -7-3.27438 220.557   7
   9   2   7 141.759 350.334   3
   9   2   7 106.776 172.161   5
  -9  -2  -7 130.020 266.306   9
  -9  -2   7-5.66286 300.598   1
  -9   2  -7 27.8906 314.289   4
   9   2  -7 9.97833 209.223   8
  10   2  -7 215.794 334.636   7
 -10   2   7 297.971 285.795   1
 -10   2  -7 401.660 611.831   7
  10   2   7 383.267 479.182   3
 -10   2   7 337.458 276.657  10
  10   2   7 187.632 170.060  10
 -10  -2  -7 260.603 430.559   9
 -10  -2   7 134.849 314.838   1
  10   2   7-34.8718 117.562   5
  10  -2  -7 351.067 372.137   9
 -10   2  -7 61.6438 266.378   8
  10   2  -7 96.4664 310.397   8
 -10   2  -7-321.087 481.640   6
 -10   2  -7-174.796 366.258   4
 -10   2   7 361.371 304.017   2
  11   2  -7 931.581 542.646   8
 -11   2   7 765.518 352.386   1
 -11   2  -7 341.939 438.834   4
 -11   2   7 894.818 506.477   2
 -11   2  -7 610.398 552.855   6
  11   2  -7 760.914 515.965   7
 -11   2   7 696.068 509.832  10
  11   2   7 188.515 176.769   3
 -11  -2   7 938.348 531.624   1
  11   2   7 833.795 415.260  10
 -11   2  -7 926.838 455.546   7
  11   2   7 602.230 346.027   5
 -11  -2  -7 991.103 572.667   9
  11  -2  -7 1021.60 535.833   9
 -11   2  -7 691.206 690.405   8
  12   2  -7 832.785 558.210   8
 -12   2  -7 963.710 646.335   4
 -12   2  -7 690.455 491.116   6
 -12   2   7 371.323 429.682   2
  12   2   7 852.926 509.666   3
 -12   2   7 537.954 325.677  10
  12   2   7 273.928 311.373  10
  12   2   7 884.298 506.787   5
 -12  -2  -7 727.833 385.997   9
  12   2  -7 538.008 311.546   7
  12  -2  -7 892.557 517.563   9
 -12   2  -7 615.947 548.980   8
 -12   2   7 431.482 230.596   1
 -12  -2   7 453.955 354.064   1
 -13   2  -7 378.560 590.348   8
 -13   2  -7 544.752 527.720   4
  13   2   7 484.229 385.886  10
 -13   2   7 659.336 483.492   1
  13   2  -7 700.151 679.185   7
  13   2   7 933.975 524.451   3
 -13   2   7 388.233 378.600   2
 -13   2   7 787.652 467.645  10
  13   2   7 557.984 445.723   5
 -13  -2  -7 531.858 568.826   9
  13  -2  -7 301.256 359.246   9
  13   2  -7 1113.47 717.746   8
 -13  -2   7 768.870 594.295   1
 -14  -2   7 171.304 231.185   1
 -14   2  -7-113.444 400.490   4
 -14   2  -7 52.1503 390.695   8
  14   2  -7-34.2009 716.976   7
  14   2   7-156.008 349.308   3
  14   2   7 121.909 260.329   5
 -14  -2  -7 129.839 274.644   9
 -14   2   7-272.674 248.725   2
  14  -2  -7-112.991 268.624   9
 -14   2   7 42.5154 309.423   1
  14   2  -7-108.862 193.588   8
  15   2  -7 2421.10 949.751   8
 -15   2  -7 2559.35 934.374   4
  15   2  -7 2924.12 1053.35   7
  15   2   7 2678.20 970.706   3
 -15   2   7 2827.46 1066.77   2
 -15  -2  -7 2556.72 1069.47   9
  15  -2  -7 1908.29 784.409   9
 -15   2  -7 1980.63 1007.95   8
 -15  -2   7 2464.95 750.126   1
  16   2  -7 2206.48 915.163   8
  16  -2  -7 2256.49 848.410   9
  16   2   7 2059.12 960.037   3
 -16   2  -7 3044.72 1207.10   4
 -16   2   7 2251.32 1002.81   2
 -16  -2   7 2832.06 955.727   1
  16   2  -7 2824.69 1167.11   7
 -16  -2  -7 2542.80 1059.12   9
 -17   2  -7 1498.44 812.219   4
 -17  -2   7 1620.87 829.227   1
  17   2   7 1912.20 906.056   3
 -17  -2  -7 1143.06 843.952   9
 -17   2   7 1143.81 761.029   2
  17   2  -7 1204.95 756.011   8
 -18   2  -7 18.3105 306.824   6
  18   2   7 420.088 647.045   3
 -18   2   7 110.753 351.850   2
 -18  -2   7 26.4542 217.790   1
 -18  -2  -7 244.805 616.752   9
  18   2  -7 619.932 744.055   8
 -18   2  -7 471.650 375.916   4
  19   2   7 24.9805 281.012   3
 -19   2  -7 174.558 222.505   6
 -19   2   7 164.556 336.253   2
 -19  -2  -7 75.8993 414.189   9
 -19  -2   7 292.919 317.017   1
  19   2  -7-81.5271 365.809   8
 -19   2  -7 466.623 663.365   4
 -20   2  -7 2550.72 1153.94   4
  20   2   7 1963.62 1099.96   3
 -20   2  -7 1819.49 1112.49   6
 -20   2   7 1717.46 1050.45   2
 -20  -2  -7 1684.52 1000.51   9
 -20  -2   7 1774.13 972.732   1
 -21   2  -7-338.212 628.630   6
 -21   2   7-11.4048 271.270   2
 -21  -2   7 165.937 318.971   1
  21   2   7 33.1883 173.940  24
 -21   2  -7 391.606 1187.27   4
 -21   2  -7-43.1131 158.821  17
 -21   2   7 184.520 188.658  18
  21   2  -7 152.453 179.372  16
 -21  -2  -7 166.712 292.821   9
  21   2   7 161.419 525.511   3
  21   2   7 24.8763 119.128  20
  22   2   7 950.366 312.637  20
  22   2   7 395.755 283.058  24
 -22   2  -7 92.5978 205.016  17
 -22   2   7 842.955 352.393  25
  22   2   7 314.112 138.692  14
 -22   2   7 307.285 262.221  18
  22   2  -7 671.045 395.615  16
 -22   2  -7 502.404 334.108  19
  23   2   7 734.031 297.606  14
 -23   2   7 1392.55 389.396  25
 -23   2   7 962.071 429.312  18
  23   2   7 1289.45 366.502  20
  23   2  -7 1003.01 428.481  16
  23   2   7 788.839 392.840  24
 -24   2   7 790.849 361.434  18
  24   2   7 1387.94 391.006  20
  24   2  -7 921.702 422.038  16
 -24   2   7 1353.58 410.447  25
  24   2   7 973.753 313.843  14
 -25  -2   7 488.875 302.763  25
  25   2   7-18.3190 135.022  20
 -25   2   7 221.072 210.541  18
  25   2  -7 253.450 182.798  16
  25   2   7 370.961 250.171  14
 -25   2   7 382.599 259.522  25
  26   2   7 1150.07 359.440  20
 -26   2   7 521.920 297.216  18
  26   2  -7 969.717 382.180  16
 -26   2   7 611.435 303.578  25
  26   2   7 478.459 280.927  14
 -26  -2   7 1369.51 409.516  25
  27   2   7-62.8552 142.343  14
 -27   2   7 105.145 110.379  18
 -27   2   7 8.57253 148.793  25
 -27  -2   7 292.618 234.113  25
  27   2  -7-64.0930 123.492  16
  27   2   7 89.3690 138.260  20
  28   2   7 175.443 236.292  20
 -28   2   7 279.046 206.168  18
 -28   2  -7 37.1564 153.845  25
  28   2  -7 284.111 286.791  16
 -28   2   7 286.435 195.809  25
 -28  -2   7-23.6246 208.528  25
  28   2   7 52.6117 115.340  14
 -29  -2   7 2344.62 500.786  25
 -29  -2  -7 1454.10 439.612  25
  29   2   7 1906.96 460.615  20
 -29   2   7 1386.74 446.388  18
  29   2  -7 2044.55 544.677  16
 -29   2   7 2145.64 486.597  25
 -29   2  -7 1566.90 440.309  25
  29   2   7 959.518 335.291  14
 -30   2  -7 310.570 238.774  25
  30   2   7 589.679 197.097  20
 -30  -2   7 477.327 202.764  25
 -30   2   7 358.609 190.365  18
 -30   2   7 705.024 367.167  25
  30   2  -7 459.587 293.240  16
 -30  -2  -7 381.048 189.069  25
  30   2   7 215.271 165.550  14
  31   2   7-373.234 270.023  20
 -31   2  -7-191.659 198.639  25
  31   2   7 175.144 94.4553  14
 -31   2   7 86.3078 104.787  18
 -31  -2  -7-103.350 143.071  25
  31   2  -7-59.5043 151.652  16
 -31   2   7 172.019 230.805  25
 -31  -2   7 202.340 179.350  25
 -32   2   7 769.760 324.328  25
  32   2   7 127.758 184.873  14
 -32   2  -7-61.2514 129.888  25
  32   2   7 657.667 313.999  20
 -32   2   7 404.127 201.733  18
  32   2  -7 270.344 145.470  16
 -32  -2   7 125.558 174.859  25
 -32  -2  -7 423.317 196.281  25
 -33  -2  -7 180.987 188.381  25
 -33   2   7 214.193 99.2521  18
 -33   2   7-118.748 171.370  25
  33   2  -7-55.7601 131.044  16
 -33  -2   7 140.088 161.328  25
 -33   2  -7 43.9565 114.173  25
  33   2   7 259.920 237.602  20
  34   2   7 182.494 174.291  20
  34   2  -7 501.977 255.940  16
 -34  -2   7 328.690 177.079  25
 -34   2  -7 571.225 241.730  25
 -34  -2  -7 290.816 200.618  25
 -34   2   7 621.269 279.382  25
 -35   2   7 136.602 130.695  25
  35   2  -7 189.939 173.506  21
 -35  -2   7 65.2478 136.314  25
  35   2   7 194.067 142.147  20
  35   2  -7-105.258 127.037  16
 -35   2  -7-22.9028 154.248  25
 -35  -2  -7-174.682 103.774  25
  36   2   7 191.171 142.695  20
  36   2  -7 183.641 154.312  16
  36   2  -7 196.717 143.013  21
 -36  -2  -7 78.6727 153.102  25
 -36   2  -7-29.4296 93.2219  25
 -36   2   7 273.136 96.2590  25
  37   2  -7 86.2474 155.482  21
  37   2   7 114.467 138.145  20
  37   2  -7 119.671 151.811  16
 -37  -2  -7-52.5440 156.941  25
 -37   2  -7 251.449 138.891  25
  38   2  -7 48.3308 71.9849  21
  38   2   7 96.0585 125.557  20
  38   2  -7 227.191 265.574  16
 -38   2  -7-89.6727 108.042  25
 -38  -2  -7 524.004 239.531  25
   0  -2   8 30656.7 2359.63   3
   0   2  -8 30976.2 3045.36   8
   0   2   8 35290.3 2919.61   3
   0  -2   8 30113.5 2493.88   1
   0  -2  -8 32508.5 2763.64   9
   0   2   8 32641.6 2797.52   2
  -1   2   8 10082.1 1812.50   2
  -1   2  -8 7859.67 1775.28   7
   1  -2  -8 7603.72 1382.40   9
   1   2   8 7322.71 1382.04   3
  -1   2  -8 6317.54 1577.75   8
   1   2  -8 6767.60 1594.18   8
  -1   2   8 6680.95 1398.72   3
  -1  -2  -8 7379.37 1445.58   9
   1  -2   8 6165.42 1107.68   1
  -1  -2   8 6332.38 1204.72   1
   1   2   8 12429.2 1946.37   2
   1  -2   8 5634.05 1073.33   3
  -2   2  -8 4134.65 1184.77   8
  -2   2   8 5091.13 1201.41   3
   2   2   8 4948.07 1187.14   3
   2  -2  -8 5130.83 1106.34   9
   2  -2   8 4234.26 847.582   3
  -2   2  -8 4281.44 1334.43   7
  -2  -2  -8 4706.75 1035.37   9
  -2  -2   8 4897.59 1045.98   1
   2   2  -8 4327.89 1146.52   8
   2   2   8 6649.27 1327.07   2
  -2   2   8 6182.91 1314.57   2
   3   2  -8 5774.17 1308.49   8
  -3  -2  -8 6322.04 1288.31   9
   3  -2   8 5948.57 1029.97   3
   3   2   8 6973.56 1368.31   2
  -3   2  -8 5168.47 1358.09   8
   3  -2  -8 6060.99 1257.52   9
  -3   2   8 6224.52 1299.13   2
  -3  -2   8 6621.20 1190.20   1
  -3   2  -8 6320.56 1557.03   7
   3   2   8 6113.87 1297.40   3
   4   2  -8 1353.63 696.758   8
  -4  -2   8 946.645 528.074   1
  -4   2  -8 849.726 725.981   7
   4   2   8 892.124 598.726   3
  -4  -2  -8 1359.68 743.985   9
   4   2   8 1368.11 728.305   2
   4  -2  -8 1478.36 605.608   9
   4  -2   8 952.511 479.443   3
  -4   2  -8 631.833 467.789   8
  -4   2   8 1284.95 691.134   2
  -5   2   8 695.835 563.085   2
  -5   2  -8 121.876 338.013   7
   5   2   8 314.812 330.029   2
   5   2   8 650.742 483.773   3
  -5  -2   8 329.054 309.714   1
  -5  -2  -8 357.275 357.018   9
   5  -2  -8 574.409 437.672   9
   5   2  -8 711.367 561.182   8
  -5   2  -8 600.552 335.711   8
   6   2   8 112.429 320.219   2
  -6   2  -8 613.595 758.954   7
  -6   2   8 594.039 619.539   2
  -6   2  -8 296.593 315.041   8
  -6  -2   8 511.192 494.304   1
   6   2   8 458.732 442.779   3
  -6  -2  -8 375.060 426.436   9
   6   2  -8 282.710 592.520   8
   6  -2  -8 190.990 435.488   9
  -7   2  -8 5199.50 1396.54   7
  -7  -2   8 5369.17 1192.17   1
  -7   2  -8 4922.35 1045.91   6
   7  -2  -8 5499.08 1188.58   9
  -7   2  -8 3496.82 1199.70   8
  -7  -2  -8 5780.83 1207.68   9
   7   2   8 4470.76 1171.18   2
   7   2   8 5001.81 1171.65   3
  -7   2   8 5606.81 1230.43   2
   7   2  -8 5657.19 1308.85   8
  -8   2  -8 4126.28 1006.21   6
  -8   2  -8 4598.09 1085.67   4
  -8   2   8 4371.80 1138.49   2
   8   2   8 4760.70 1125.05   3
  -8  -2   8 4493.02 1123.77   1
  -8  -2  -8 4839.36 1121.21   9
   8  -2  -8 4255.91 1117.56   9
  -8   2  -8 3793.99 1216.65   7
   8   2  -8 4689.83 1191.36   8
  -8   2  -8 3587.46 1247.96   8
  -9   2  -8-51.0630 358.426   8
   9  -2  -8 44.6320 327.768   9
   9   2   8 99.2716 250.412   3
  -9   2  -8 4.48543 358.386   7
  -9   2   8 95.0189 201.494   2
   9   2  -8-167.028 229.722   8
  -9   2  -8 55.2905 242.443   6
  -9   2  -8-10.3947 248.580   4
  -9  -2   8 274.070 463.007   1
  -9  -2  -8 423.065 445.837   9
 -10   2  -8 894.102 449.587   6
 -10   2  -8 938.678 718.925   7
 -10   2   8 611.662 481.885   2
 -10   2  -8 708.009 410.029   4
  10   2  -8 292.496 366.696   8
  10   2   8 1089.62 688.409   3
 -10  -2   8 677.779 496.978   1
 -10  -2  -8 628.021 645.474   9
  10  -2  -8 533.898 416.779   9
 -10   2  -8 416.885 469.055   8
  11   2  -8 2560.86 975.725   8
 -11   2  -8 2644.38 891.834   4
 -11  -2   8 2286.98 866.759   1
 -11   2   8 2107.59 854.308   2
 -11   2  -8 1851.76 745.923   6
 -11   2   8 1804.48 582.340  10
  11   2   8 2751.93 986.998   3
  11   2   8 2177.07 685.280  10
 -11  -2  -8 2358.33 886.113   9
 -11   2  -8 1213.21 757.433   8
  11  -2  -8 1783.86 609.021   9
  11   2  -8 2905.45 1013.30   7
  12   2  -8 1259.35 669.069   8
 -12   2   8 1854.06 646.982  10
 -12   2   8 1681.27 738.332   1
 -12   2  -8 1098.85 811.836   8
 -12   2  -8 1402.76 699.996   4
 -12   2   8 1621.36 825.578   2
 -12   2  -8 1342.02 659.306   6
  12   2   8 1509.86 729.694   3
  12   2  -8 979.739 869.102   7
 -12  -2  -8 1344.39 668.146   9
 -12  -2   8 1933.39 808.815   1
  12  -2  -8 1978.78 770.757   9
  12   2   8 1792.58 689.379  10
 -13   2   8 676.609 370.382   1
  13   2  -8 805.219 639.145   7
 -13   2  -8 956.990 504.821   6
 -13   2   8 347.953 233.273   2
  13   2   8 555.814 445.329   3
  13   2  -8 438.326 378.282   8
 -13   2   8 629.423 513.706  10
 -13  -2  -8 344.689 253.087   9
 -13   2  -8 311.776 433.795   8
  13  -2  -8 618.966 419.994   9
 -13  -2   8 519.080 538.668   1
 -13   2  -8 389.870 472.642   4
  14   2  -8 878.345 569.849   8
 -14   2  -8 710.091 529.085   8
 -14   2   8 857.317 591.384   2
 -14   2  -8 876.462 506.917   4
 -14   2  -8 473.688 237.562   6
  14   2   8 496.242 584.017   3
 -14  -2  -8 998.617 756.857   9
  14  -2  -8 384.652 368.588   9
 -14  -2   8 1008.99 546.588   1
  14   2  -8 1179.91 887.457   7
 -15   2  -8 323.098 395.194   4
 -15   2  -8 356.377 487.751   8
  15   2  -8 660.424 585.000   8
 -15  -2  -8 671.505 672.156   9
 -15   2   8 903.404 551.116   2
 -15   2  -8-19.4305 326.427   6
  15   2   8 377.017 480.101   3
 -15  -2   8 1070.00 634.442   1
  15   2  -8 250.772 351.761   7
  16   2  -8 259.494 313.213   8
 -16   2  -8 78.5922 290.236   4
 -16  -2   8 207.326 342.174   1
 -16   2   8-247.090 395.427   2
 -16   2  -8-43.0574 255.320   6
 -16  -2  -8-429.993 291.403   9
  16   2  -8 828.156 893.181   7
  16   2   8-39.4479 194.627   3
  17   2  -8 191.779 321.834   8
 -17  -2   8 318.897 361.403   1
 -17   2  -8 321.518 259.943   4
  17   2   8 209.487 442.562   3
 -17  -2  -8 369.015 462.047   9
 -17   2   8 305.406 276.634   2
 -17   2  -8 405.311 535.629   6
  18   2  -8 773.995 680.414   8
  18   2   8 295.929 504.696   3
 -18   2  -8 894.027 677.457   6
 -18   2   8 646.756 634.132   2
 -18  -2  -8 263.829 252.506   9
 -18  -2   8 1402.51 809.121   1
 -18   2  -8 1080.94 594.466   4
 -19  -2   8 485.458 482.306   1
  19   2  -8 3.96835 445.381   8
  19   2   8-296.714 567.546   3
  19   2   8 574.404 268.556  20
 -19   2   8 567.114 513.159   2
 -19   2  -8 395.324 242.246  17
 -19   2  -8 982.973 673.618   6
  19   2  -8 488.501 346.704  16
 -19  -2  -8-38.0975 296.379   9
 -19   2  -8 482.712 530.775   4
  19   2   8 530.905 262.986  24
  20   2  -8 28.6527 285.079   8
 -20   2   8 230.197 125.918  25
  20   2   8-39.2198 114.711  12
 -20   2   8 65.7878 113.682  18
 -20   2  -8 482.177 421.025   6
  20   2   8 431.680 196.507  14
 -20   2  -8 381.011 224.529  17
  20   2  -8 174.507 149.743  16
 -20  -2  -8-425.549 446.794   9
  20   2   8 242.970 147.744  20
  20   2   8 136.693 146.984  24
 -20   2  -8-172.514 333.262  19
 -21   2  -8 479.730 336.227  17
  21   2  -8 2199.83 666.463  16
  21   2   8 2194.65 456.733  20
  21   2   8-31.7522 148.038  12
 -21   2  -8 2455.92 745.632  19
  21   2   8 732.437 448.057  24
 -21   2   8 1677.82 527.395  18
 -21  -2  -8 1481.23 1099.91   9
 -21   2   8 2071.19 480.633  25
  21   2   8 1517.22 384.917  14
 -22   2  -8 1624.83 762.673  19
  22   2   8 837.219 282.194  14
  22   2   8-21.3359 142.909  12
  22   2   8 563.632 340.769  24
 -22   2   8 993.170 421.161  18
 -22   2  -8 590.842 319.708  17
  22   2  -8 1376.75 485.366  16
  22   2   8 1449.52 420.831  20
 -22   2   8 1622.28 415.713  25
 -23   2   8-111.454 123.311  18
  23   2   8-37.9399 173.607  14
 -23   2  -8-566.114 404.860  19
  23   2   8 19.0100 110.559  12
  23   2  -8-3.01780 186.434  16
 -23   2   8 9.39358 223.132  25
  23   2   8 45.8705 122.130  20
  23   2   8 96.3974 125.265  24
  24   2   8-32.5769 117.290  12
  24   2   8-15.3307 163.227  20
 -24   2   8-109.674 133.828  25
 -24   2   8 161.200 198.089  18
  24   2  -8-98.7259 149.163  16
 -24  -2   8-27.3441 135.512  25
  24   2   8-93.1271 136.252  14
 -25   2   8 752.848 295.532  25
  25   2   8 898.986 321.356  20
  25   2   8 719.450 328.300  14
 -25   2   8 887.154 432.136  18
  25   2  -8 757.002 367.786  16
 -25  -2   8 727.035 357.889  25
  26   2   8 616.285 300.204  20
  26   2   8 12.7323 138.109  14
 -26   2   8 688.095 349.417  18
  26   2  -8 539.829 347.926  16
 -26  -2   8 392.576 219.743  25
 -26   2   8 648.843 261.050  25
  27   2   8 370.044 214.511  14
 -27  -2   8 251.927 162.170  25
  27   2  -8 216.256 246.014  16
 -27   2   8 653.058 343.225  25
  27   2   8-14.8165 163.897  20
 -27   2   8-85.7944 113.644  18
 -28   2  -8 292.948 168.586  25
 -28  -2   8 52.9236 180.540  25
 -28   2   8-21.4925 147.981  18
  28   2  -8 150.091 182.085  16
 -28   2   8 227.663 230.999  25
  28   2   8 97.5500 145.927  20
  28   2   8 296.099 192.836  14
  29   2   8 1997.03 437.817  20
  29   2   8 1256.46 375.797  14
 -29  -2   8 1764.01 430.659  25
 -29   2  -8 1834.22 424.611  25
  29   2  -8 2133.72 564.256  16
 -29   2   8 1978.94 457.607  25
 -29  -2  -8 1398.91 408.309  25
 -29   2   8 1328.53 409.535  18
 -30   2   8-108.211 195.135  25
 -30   2   8-112.610 174.500  18
  30   2  -8-89.5269 100.684  16
 -30  -2   8-64.3795 122.319  25
 -30  -2  -8 158.513 253.818  25
  30   2   8 172.619 215.018  14
 -30   2  -8 24.9903 163.030  25
  30   2   8 27.3920 158.680  20
 -31   2   8 219.879 138.568  18
  31   2  -8-18.0337 118.615  21
 -31  -2   8 95.0916 169.181  25
  31   2  -8 302.138 256.937  16
 -31   2  -8 96.0334 151.484  25
  31   2   8 135.540 143.470  14
 -31  -2  -8 313.683 183.076  25
 -31   2   8 274.893 186.929  25
  31   2   8 396.749 281.861  20
 -32   2  -8-143.977 170.907  25
  32   2  -8-352.289 232.233  21
  32   2  -8 207.583 153.538  16
 -32   2   8-526.750 280.080  25
  32   2   8-171.390 162.324  14
 -32  -2  -8-340.027 238.339  25
  32   2   8 195.968 236.247  20
 -33   2   8 570.560 297.448  25
  33   2  -8 367.396 183.553  16
  33   2   8 546.555 210.914  20
 -33   2  -8 688.803 278.328  25
 -33  -2  -8 248.871 168.010  25
  33   2  -8 103.355 91.6289  21
  34   2   8-106.888 179.434  20
  34   2  -8 15.0037 141.346  16
 -34   2  -8 214.102 165.664  25
  34   2  -8 108.191 166.871  21
 -34  -2  -8 87.0157 134.626  25
 -35   2  -8 106.110 143.246  25
  35   2  -8 226.113 113.816  21
  35   2  -8 73.5120 110.952  16
  35   2   8-69.7249 140.111  20
 -35  -2  -8-82.9384 100.245  25
  36   2  -8 156.987 189.518  21
  36   2   8 99.2378 154.805  20
  36   2  -8 154.962 125.051  16
 -36   2  -8 87.0483 102.739  25
 -36  -2  -8-25.0759 98.3771  25
  37   2   8-0.26303 97.8050  20
  37   2  -8 231.640 255.765  16
  37   2  -8 77.1267 76.0922  21
 -37   2  -8 168.494 147.521  25
  38   2  -8 52.1297 107.485  21
   0  -2   9 33133.2 2637.12   3
   0   2   9 36468.0 3175.61   3
   0  -2  -9 33749.8 2973.97   9
   0  -2   9 31926.4 2735.85   1
   0   2  -9 31954.8 3297.45   8
   0   2   9 32447.3 2962.61   2
  -1  -2   9 1780.17 759.475   1
   1   2  -9 2946.15 1260.49   8
  -1   2   9 3655.36 1614.54   3
   1   2   9 2694.81 1435.69   3
   1  -2   9 873.211 530.021   3
  -1  -2  -9 2742.22 981.877   9
   1  -2  -9 2733.11 1069.32   9
  -1   2  -9 1334.53 759.001   8
  -2   2   9 1921.94 808.930   2
  -2   2   9 1855.68 768.714   3
   2   2   9 1871.23 811.252   2
  -2   2  -9 1872.59 767.975   7
   2   2   9 2395.75 860.139   3
  -2  -2  -9 1809.12 653.214   9
   2  -2  -9 1406.71 638.951   9
   2   2  -9 1372.75 700.773   8
  -2  -2   9 1519.34 577.237   1
  -2   2  -9 1457.64 742.506   8
  -3  -2   9 536.812 500.471   1
   3   2  -9 570.614 566.530   8
   3   2   9 337.176 430.800   2
  -3   2  -9-706.404 576.806   7
  -3   2   9 382.629 533.463   2
   3   2   9 202.514 426.579   3
  -3  -2  -9 150.037 284.200   9
  -3   2   9 187.920 196.372   3
   3  -2  -9 344.352 331.136   9
  -3   2  -9 82.4764 304.893   8
   4   2   9 451.937 545.986   2
  -4   2   9 574.822 584.698   2
  -4  -2   9 332.306 369.081   1
  -4   2  -9 383.614 474.135   7
  -4   2  -9 180.994 416.657   8
   4   2   9 258.075 527.385   3
  -4  -2  -9 167.296 449.247   9
   4  -2  -9 127.087 293.183   9
   4   2  -9 311.779 398.423   8
  -5   2   9 1886.22 857.804   2
  -5  -2   9 1734.60 685.499   1
   5   2   9 2005.61 837.847   3
  -5  -2  -9 1439.61 721.084   9
  -5   2  -9 1644.07 891.065   7
   5  -2  -9 1790.04 800.303   9
   5   2   9 1664.88 797.383   2
   5   2  -9 1309.35 730.419   8
  -5   2  -9 1566.29 894.518   8
  -6   2  -9 2712.25 1090.77   7
  -6   2  -9 1960.60 1062.61   8
   6   2  -9 2745.12 948.552   8
  -6  -2   9 3324.06 999.817   1
   6   2   9 3015.36 938.277   3
   6   2   9 3259.76 1044.74   2
  -6  -2  -9 3490.37 1074.22   9
   6  -2  -9 3215.04 996.996   9
  -6   2   9 3347.81 1072.48   2
  -7   2   9 4745.56 1212.99   2
  -7   2  -9 3433.39 1375.38   7
  -7   2  -9 3566.94 1274.91   8
  -7  -2   9 3937.36 1095.16   1
   7   2  -9 4323.61 1191.71   8
  -7  -2  -9 3777.07 1022.10   9
   7  -2  -9 3740.02 1041.67   9
   7   2   9 4718.26 1247.83   3
   8   2  -9 5616.58 1429.92   8
   8   2   9 6306.75 1436.54   3
   8  -2  -9 4797.84 1159.12   9
  -8  -2   9 5133.68 1247.94   1
  -8   2  -9 4618.76 1481.11   8
  -8  -2  -9 5376.74 1297.28   9
  -8   2  -9 5899.17 1375.86   4
  -8   2  -9 5927.66 1646.81   7
  -8   2   9 5383.08 1343.42   2
   9   2   9 589.534 568.787   3
  -9   2   9 644.402 566.856   2
  -9   2  -9 380.339 404.528   7
  -9  -2   9 465.798 325.096   1
  -9   2  -9 470.075 516.437   4
  -9  -2  -9 527.065 518.987   9
   9  -2  -9 351.009 272.930   9
  -9   2  -9 394.364 495.019   8
   9   2  -9 217.286 262.120   8
 -10   2  -9 691.726 707.022   7
 -10   2  -9 608.847 365.974   4
 -10   2   9 813.825 687.079   2
  10   2   9 699.276 652.141   3
 -10  -2   9 1308.67 642.137   1
 -10   2  -9 798.673 742.987   8
 -10  -2  -9 1014.60 630.538   9
  10  -2  -9 420.996 320.389   9
  10   2  -9 953.303 653.490   8
 -11   2   9 1559.79 711.053   2
 -11   2  -9 1214.47 622.252   4
  11   2   9 1862.06 991.026   3
 -11  -2   9 1438.06 760.026   1
 -11   2   9 735.537 358.945  10
 -11  -2  -9 1009.47 699.476   9
  11  -2  -9 633.916 396.372   9
  11   2  -9 1486.53 764.092   8
 -11   2  -9 788.693 745.026   8
  12   2   9 4400.28 1420.55   3
  12   2  -9 5272.73 1759.01   7
 -12   2   9 5046.47 1375.21   2
 -12   2  -9 3964.66 1155.69   6
  12   2   9 5851.69 1209.18  10
 -12   2   9 4606.71 1038.33  10
 -12  -2   9 5231.47 1344.81   1
 -12  -2  -9 5479.71 1576.90   9
  12  -2  -9 3365.42 1093.31   9
  12   2  -9 5251.25 1411.00   8
 -12   2  -9 3906.76 1416.16   8
 -12   2  -9 4529.54 1284.31   4
 -13   2  -9 50.4740 514.291   4
  13   2   9-105.212 409.691   3
 -13   2   9 279.630 404.358   2
 -13   2  -9 334.187 412.328   6
 -13   2   9 361.978 305.940  10
 -13  -2   9 625.875 539.316   1
 -13  -2  -9 1004.47 760.589   9
 -13   2  -9 539.844 642.573   8
  13   2  -9 170.175 367.768   8
  13   2  -9-122.136 419.795   7
 -14   2  -9 608.142 511.935   4
  14   2   9 352.172 445.663   3
  14   2  -9-162.899 402.006   7
 -14   2   9 372.698 545.289   2
 -14   2  -9 482.678 621.637   8
 -14  -2   9 471.788 523.806   1
 -14  -2  -9 243.840 251.647   9
 -14   2  -9 438.034 613.781   6
  14   2  -9 397.858 520.585   8
  15   2  -9 5.89241 306.282   7
  15   2   9 97.7306 265.027   3
 -15   2  -9 46.9642 341.477   6
 -15  -2   9-268.429 447.918   1
 -15  -2  -9 341.201 581.315   9
 -15   2  -9 312.928 414.166   4
 -15   2  -9 582.500 647.424   8
 -15   2   9-113.189 227.214   2
  15   2  -9 374.527 451.214   8
 -16   2  -9-152.158 241.933   4
 -16   2   9-77.7988 178.238   2
  16   2   9 191.734 355.948   3
 -16   2  -9 49.1373 249.371   6
 -16  -2  -9 651.774 543.078   9
 -16  -2   9-278.322 377.562   1
  16   2  -9 43.0123 386.787   8
  16   2  -9 572.299 705.328   7
  17   2   9 108.681 184.790  20
 -17   2  -9 415.913 689.361   4
  17   2  -9 293.138 257.376  21
 -17   2  -9 47.0276 221.589   6
  17   2   9 457.962 398.649   3
  17   2  -9 182.812 105.868  16
 -17  -2  -9 562.218 667.997   9
 -17  -2   9 435.097 460.044   1
 -17   2   9 95.9242 226.668   2
 -17   2  -9 213.475 214.262  17
  17   2  -9-136.191 388.403   8
 -18   2  -9-105.511 392.837   4
  18   2  -9 112.625 186.575   8
 -18   2   9 116.775 201.255  18
 -18   2  -9 13.1250 235.869  19
 -18   2  -9 0.49902 152.650  21
 -18   2  -9-256.508 364.045   6
  18   2   9-125.860 184.588  12
 -18   2  -9 243.862 207.606  17
  18   2  -9 221.172 195.338  16
 -18  -2  -9 350.490 789.926   9
 -18  -2   9 658.140 543.522   1
  18   2  -9 127.880 152.743  21
  18   2   9 140.469 113.674  14
  18   2   9 397.576 349.360  24
  18   2   9 32.0572 155.436  20
 -19   2   9 2836.17 652.227  18
  19   2   9 32.9893 134.467  12
  19   2   9 1644.88 545.566  24
  19   2  -9 2680.45 681.290  16
 -19   2  -9 1412.68 408.376  17
  19   2   9 3441.79 565.226  20
  19   2  -9 2466.16 564.302  21
 -19   2   9 3442.23 587.282  25
 -19   2  -9 2861.13 840.931  19
  19   2   9 3483.09 529.312  14
 -20   2   9 797.249 414.276  18
  20   2   9 1180.37 361.979  20
 -20   2  -9 673.203 324.681  17
  20   2  -9 861.729 334.635  16
  20   2   9 685.858 383.281  24
  20   2  -9 791.510 279.601  21
 -20   2   9 695.111 317.224  25
  20   2   9 933.638 290.764  14
 -20   2  -9 347.734 239.468  19
  20   2   9-78.0084 152.964  12
  21   2   9-58.5565 181.158  12
 -21   2  -9 361.465 238.941  17
  21   2   9 25.5507 161.832  20
 -21   2   9-147.034 242.301  18
  21   2   9-51.1811 132.648  14
  21   2  -9 89.5573 114.198  21
  21   2  -9 97.6850 210.983  16
 -21   2  -9 162.917 344.321  19
 -21   2   9-143.598 166.412  25
  21   2   9 297.917 274.035  24
 -22   2  -9 4332.75 1015.59  19
  22   2   9 3991.53 645.424  20
  22   2   9-64.9094 174.046  12
 -22   2   9 2964.60 730.454  18
 -22   2   9 4683.76 717.057  25
 -22   2  -9 1400.45 523.942  17
  22   2  -9 3883.82 786.739  16
  22   2   9 2733.76 480.982  14
  22   2   9 1659.96 590.899  24
  22   2  -9 3216.83 682.089  21
  23   2  -9 399.034 237.960  21
  23   2   9-97.8077 211.355  12
 -23   2   9 577.378 279.257  18
  23   2   9 264.252 227.771  24
  23   2  -9 670.497 327.547  16
 -23   2   9 251.247 165.357  25
 -23   2  -9 489.713 345.078  19
  23   2   9 561.347 288.579  20
  23   2   9 480.981 237.981  14
  24   2   9 448.369 273.566  20
 -24   2   9 330.821 277.959  18
  24   2   9 130.678 263.372  12
 -24   2  -9 757.544 425.298  19
  24   2  -9 100.210 199.961  21
  24   2  -9 606.216 340.524  16
 -24   2   9 822.666 341.422  25
  24   2   9 218.071 163.568  14
 -25   2   9 224.008 131.464  25
  25   2   9 164.980 132.470  14
  25   2  -9 412.068 289.449  21
  25   2   9 695.743 300.426  20
  25   2   9 24.3789 90.8273  12
  25   2  -9 351.662 266.811  16
 -25   2   9 717.111 348.841  18
  26   2   9 29.4450 128.346  12
  26   2  -9 41.3093 243.196  21
 -26   2   9 222.396 106.531  18
  26   2  -9 258.542 177.128  16
  26   2   9-45.2870 155.579  14
 -26   2   9 451.069 261.991  25
  26   2   9 268.707 233.417  20
  27   2  -9-139.935 211.856  21
 -27   2   9 43.5678 192.625  18
  27   2   9 242.730 168.706  20
  27   2  -9 170.054 200.137  16
  27   2   9 382.891 272.181  14
 -27   2   9 259.890 201.858  25
 -28   2   9 182.744 181.821  18
  28   2  -9 396.535 255.974  21
  28   2  -9 422.069 283.709  16
  28   2   9 509.110 240.641  14
  28   2   9 370.373 156.361  20
  29   2  -9 241.989 206.539  21
  29   2   9-294.186 147.347  14
  29   2   9 327.222 263.262  20
 -29   2   9 47.4656 143.370  18
  29   2  -9 120.638 161.607  16
 -29   2  -9 63.4836 165.161  25
 -30   2  -9 27.7870 122.165  25
  30   2   9 27.2322 143.385  20
 -30  -2  -9 113.772 186.490  25
 -30   2   9-117.638 132.915  18
  30   2  -9 258.285 207.538  16
  30   2   9 149.849 140.012  14
  31   2   9 34.2703 113.478  20
 -31  -2  -9 391.837 252.509  25
 -31   2   9 158.509 103.082  18
  31   2  -9 226.435 213.154  21
  31   2  -9-6.25279 120.328  16
  31   2   9 180.119 169.279  14
 -31   2  -9 360.092 281.737  25
 -32   2  -9-4.43710 97.4208  25
  32   2  -9 239.290 145.334  21
  32   2   9-29.7056 167.288  20
  32   2  -9 278.336 185.832  16
  32   2   9 76.5682 102.694  14
 -32  -2  -9 59.4677 154.327  25
  33   2   9-227.425 173.104  20
 -33  -2  -9-21.7518 122.684  25
 -33   2  -9 229.865 177.647  25
  33   2  -9 86.0319 141.471  21
  33   2  -9-12.0974 92.1429  16
 -34   2  -9 36.1717 144.430  25
  34   2   9-143.427 148.521  20
  34   2  -9 125.098 95.6021  21
  34   2  -9-74.5268 100.904  16
 -34  -2  -9-45.1455 97.6103  25
  35   2  -9 109.580 79.1866  21
  35   2   9 56.1567 159.460  20
  35   2  -9 48.2030 93.5362  16
 -35   2  -9 160.345 92.0501  25
 -35  -2  -9-68.1401 121.578  25
  36   2   9 343.064 134.538  20
  36   2  -9 458.859 289.804  16
 -36   2  -9 391.789 183.461  25
  36   2  -9 133.053 93.7754  21
  37   2  -9-92.9023 112.194  21
 -37   2  -9 116.957 69.6757  25
  37   2  -9-43.7892 101.663  16
   0   2 -10 2050.15 1001.39   8
   0   2  10 2161.51 1193.25   3
   0  -2 -10 1006.05 644.080   9
   1   2 -10 8346.25 1804.24   8
   1   2  10 8788.45 1658.41   3
  -1   2 -10 6993.77 1650.73   8
   1  -2 -10 8901.52 1541.21   9
  -1  -2 -10 8506.41 1565.59   9
   1   2  10 7202.27 1507.18   2
  -1   2  10 7881.25 1573.46   2
  -1   2  10 9856.58 1711.14   3
[truncated: 840,425 more chars]
