# Supplementary material for: Structural and Functional Diversity in Rigid Thiosemicarbazones with Extended Aromatic Frameworks: Microwave-Assisted Synthesis and Structural Investigations
Source: ACS Omega. 2023 Apr 25;8(18):16047–79. doi: 10.1021/acsomega.2c08157 (PMC10173449; doi:10.1021/acsomega.2c08157)
Supplement: Supplementary file 1 — ao2c08157_si_001.zip [file ao2c08157_si_001.zip › Updated Cifs_files/7 - k07sip1.cif]

 
data_k07sip1
 
_audit_creation_method            'SHELXL-2018/1'
_shelx_SHELXL_version_number      '2018/1'
_chemical_name_systematic         ?
_chemical_name_common             ?
_chemical_melting_point           ?
_chemical_formula_moiety          'C18 H15 N3 O S' 
_chemical_formula_sum
 'C18 H15 N3 O S' 
_chemical_formula_weight          321.39

loop_
 _atom_type_symbol
 _atom_type_description
 _atom_type_scat_dispersion_real
 _atom_type_scat_dispersion_imag
 _atom_type_scat_source
 'C'  'C'   0.0033   0.0016
 'International Tables Vol C Tables 4.2.6.8 and 6.1.1.4'
 'H'  'H'   0.0000   0.0000
 'International Tables Vol C Tables 4.2.6.8 and 6.1.1.4'
 'N'  'N'   0.0061   0.0033
 'International Tables Vol C Tables 4.2.6.8 and 6.1.1.4'
 'S'  'S'   0.1246   0.1234
 'International Tables Vol C Tables 4.2.6.8 and 6.1.1.4'
 'O'  'O'   0.0106   0.0060
 'International Tables Vol C Tables 4.2.6.8 and 6.1.1.4'
 
_space_group_crystal_system       monoclinic
_space_group_IT_number            14
_space_group_name_H-M_alt         'P 21/c'
_space_group_name_Hall            '-P 2ybc'
 
_shelx_space_group_comment
;
The symmetry employed for this shelxl refinement is uniquely defined
by the following loop, which should always be used as a source of
symmetry information in preference to the above space-group names.
They are only intended as comments.
;
 
loop_
 _space_group_symop_operation_xyz
 'x, y, z'
 '-x, y+1/2, -z+1/2'
 '-x, -y, -z'
 'x, -y-1/2, z-1/2'
 
_cell_length_a                    10.7111(2)
_cell_length_b                    5.63600(10)
_cell_length_c                    25.5781(5)
_cell_angle_alpha                 90
_cell_angle_beta                  92.0140(10)
_cell_angle_gamma                 90
_cell_volume                      1543.14(5)
_cell_formula_units_Z             4
_cell_measurement_temperature     150(2)
_cell_measurement_reflns_used     28982
_cell_measurement_theta_min        2.910
_cell_measurement_theta_max        27.485
 
_exptl_crystal_description        neddle
_exptl_crystal_colour             orange
_exptl_crystal_density_meas       ?
_exptl_crystal_density_method     ?
_exptl_crystal_density_diffrn     1.383          
_exptl_crystal_F_000              672
_exptl_transmission_factor_min    ?
_exptl_transmission_factor_max    ?
_exptl_crystal_size_max           0.500
_exptl_crystal_size_mid           0.150
_exptl_crystal_size_min           0.150
_exptl_absorpt_coefficient_mu     0.218
_shelx_estimated_absorpt_T_min    0.899
_shelx_estimated_absorpt_T_max    0.968
_exptl_absorpt_correction_type 'multi-scan' 
_exptl_absorpt_correction_T_min  0.694
_exptl_absorpt_correction_T_max  0.784
_exptl_absorpt_process_details
;
multi-scan from symmetry-related measurements 
 Sortav (Blessing 1995)
;
_diffrn_ambient_temperature       150(2)
_diffrn_radiation_wavelength      0.71073
_diffrn_radiation_type            MoK\a
_diffrn_radiation_source          'fine-focus sealed tube'
_diffrn_radiation_monochromator   graphite
_diffrn_measurement_device_type   'Nonius Kappa CCD'
_diffrn_measurement_method        '433 1.3 degree images with \f and \w scans'
_diffrn_reflns_number             18499
_diffrn_reflns_av_unetI/netI      0.0384
_diffrn_reflns_av_R_equivalents   0.0580
_diffrn_reflns_limit_h_min        -13
_diffrn_reflns_limit_h_max        13
_diffrn_reflns_limit_k_min        -7
_diffrn_reflns_limit_k_max        7
_diffrn_reflns_limit_l_min        -33
_diffrn_reflns_limit_l_max        33
_diffrn_reflns_theta_min          3.655
_diffrn_reflns_theta_max          27.484
_diffrn_reflns_theta_full         25.242
_diffrn_measured_fraction_theta_max   0.992
_diffrn_measured_fraction_theta_full  0.990
_diffrn_reflns_Laue_measured_fraction_max    0.992
_diffrn_reflns_Laue_measured_fraction_full   0.990
_diffrn_reflns_point_group_measured_fraction_max   0.992
_diffrn_reflns_point_group_measured_fraction_full  0.990
_reflns_number_total              3516
_reflns_number_gt                 2968
_reflns_threshold_expression      'I > 2\s(I)'
_reflns_Friedel_coverage          0.000
_reflns_Friedel_fraction_max      .
_reflns_Friedel_fraction_full     .
 
_reflns_special_details
;
 Reflections were merged by SHELXL according to the crystal
 class for the calculation of statistics and refinement.
 
 _reflns_Friedel_fraction is defined as the number of unique
 Friedel pairs measured divided by the number that would be
 possible theoretically, ignoring centric projections and
 systematic absences.
;
 
_computing_data_collection        'Collect (Nonius BV, 1997-2000)'
_computing_cell_refinement         'HKL Scalepack (Otwinski & Minor, 1997)'
_computing_data_reduction         
;
 DENZO-SCALEPACK Z. Otwinowski and W. Minor, " 
 Processing of X-ray Diffraction Data Collected in Oscillation Mode ", 
 Methods in Enzymology, Volume 276: Macromolecular Crystallography, 
 part A, p.307-326, 1997,C.W. Carter, Jr. & R. M. Sweet, Eds., Academic Press.
;
_computing_structure_solution     
; 
 SIR97- Altomare A., Burla M.C., Camalli M., Cascarano G.L., Giacovazzo C. , 
 Guagliardi A., Moliterni A.G.G., Polidori G.,Spagna R. 
 (1999) J. Appl. Cryst. 32, 115-119
;
_computing_structure_refinement   
;
 SHELXL-2018/1 (Sheldrick, 2018)
 Sheldrick GM (2008) Acta Crystallogr A64:112--122 and 
 C. B. H\"ubschle, G. M. Sheldrick and B. Dittrich
 ShelXle: a Qt graphical user interface for SHELXL
 J. Appl. Cryst., 44, (2011) 1281-1284.
;
_computing_molecular_graphics  

'ORTEP3 for Windows - Farrugia, L. J. J. Appl. Crystallogr. 1997, 30, 565'

_computing_publication_material    
;
 'WinGX publication routines, Farrugia, 
 L. J., J. Appl. Crystallogr., 1999, 32, 837-838
; 
_refine_special_details           ?
_refine_ls_structure_factor_coef  Fsqd
_refine_ls_matrix_type            full
_refine_ls_weighting_scheme       calc
_refine_ls_weighting_details
'w=1/[\s^2^(Fo^2^)+(0.0516P)^2^+0.8861P] where P=(Fo^2^+2Fc^2^)/3'
_atom_sites_solution_primary      ?
_atom_sites_solution_secondary    ?
_atom_sites_solution_hydrogens    mixed
_refine_ls_hydrogen_treatment     mixed
_refine_ls_extinction_method      none
_refine_ls_extinction_coef        .
_refine_ls_number_reflns          3516
_refine_ls_number_parameters      216
_refine_ls_number_restraints      0
_refine_ls_R_factor_all           0.0549
_refine_ls_R_factor_gt            0.0442
_refine_ls_wR_factor_ref          0.1185
_refine_ls_wR_factor_gt           0.1119
_refine_ls_goodness_of_fit_ref    1.052
_refine_ls_restrained_S_all       1.052
_refine_ls_shift/su_max           0.000
_refine_ls_shift/su_mean          0.000
 
loop_
 _atom_site_label
 _atom_site_type_symbol
 _atom_site_fract_x
 _atom_site_fract_y
 _atom_site_fract_z
 _atom_site_U_iso_or_equiv
 _atom_site_adp_type
 _atom_site_occupancy
 _atom_site_site_symmetry_order  
 _atom_site_calc_flag
 _atom_site_refinement_flags_posn
 _atom_site_refinement_flags_adp
 _atom_site_refinement_flags_occupancy
 _atom_site_disorder_assembly
 _atom_site_disorder_group
S S 0.02723(4) 0.02730(8) 0.39335(2) 0.03595(15) Uani 1 1 d . . . . .
O O 0.42058(10) 0.1762(2) 0.44019(4) 0.0278(3) Uani 1 1 d . . . . .
N1 N 0.28671(12) 0.4904(2) 0.37052(5) 0.0232(3) Uani 1 1 d . . . . .
N2 N 0.22404(12) 0.2995(2) 0.38708(5) 0.0246(3) Uani 1 1 d . . . . .
H2A H 0.2645(18) 0.187(4) 0.4083(8) 0.036(5) Uiso 1 1 d . . . . .
N3 N 0.04244(13) 0.4659(3) 0.35407(6) 0.0325(3) Uani 1 1 d . . . . .
H3A H 0.0895(19) 0.591(4) 0.3521(8) 0.038(5) Uiso 1 1 d . . . . .
C1 C 0.46997(14) 0.3603(3) 0.42456(6) 0.0228(3) Uani 1 1 d . . . . .
C2 C 0.59376(14) 0.4362(3) 0.44498(6) 0.0230(3) Uani 1 1 d . . . . .
C3 C 0.65418(15) 0.2948(3) 0.48321(6) 0.0267(3) Uani 1 1 d . . . . .
H3 H 0.615681 0.152992 0.494623 0.032 Uiso 1 1 calc R U . . .
C4 C 0.76958(15) 0.3608(3) 0.50439(6) 0.0302(4) Uani 1 1 d . . . . .
H4 H 0.811605 0.262787 0.529572 0.036 Uiso 1 1 calc R U . . .
C5 C 0.82366(14) 0.5726(3) 0.48844(6) 0.0292(4) Uani 1 1 d . . . . .
H5 H 0.901901 0.620665 0.503571 0.035 Uiso 1 1 calc R U . . .
C6 C 0.76473(14) 0.7135(3) 0.45087(6) 0.0267(3) Uani 1 1 d . . . . .
H6 H 0.802508 0.858346 0.440921 0.032 Uiso 1 1 calc R U . . .
C7 C 0.65005(13) 0.6461(3) 0.42718(6) 0.0218(3) Uani 1 1 d . . . . .
C8 C 0.58986(13) 0.7846(3) 0.38416(6) 0.0223(3) Uani 1 1 d . . . . .
C9 C 0.65052(14) 0.9784(3) 0.36161(6) 0.0265(3) Uani 1 1 d . . . . .
H9 H 0.731585 1.021931 0.374495 0.032 Uiso 1 1 calc R U . . .
C10 C 0.59503(15) 1.1071(3) 0.32119(6) 0.0302(4) Uani 1 1 d . . . . .
H10 H 0.637406 1.238672 0.306845 0.036 Uiso 1 1 calc R U . . .
C11 C 0.47669(16) 1.0437(3) 0.30141(7) 0.0303(4) Uani 1 1 d . . . . .
H11 H 0.438348 1.131569 0.273521 0.036 Uiso 1 1 calc R U . . .
C12 C 0.41551(15) 0.8526(3) 0.32254(6) 0.0272(3) Uani 1 1 d . . . . .
H12 H 0.335137 0.809137 0.308849 0.033 Uiso 1 1 calc R U . . .
C13 C 0.47048(13) 0.7215(3) 0.36400(6) 0.0224(3) Uani 1 1 d . . . . .
C14 C 0.40355(13) 0.5181(3) 0.38594(6) 0.0219(3) Uani 1 1 d . . . . .
C15 C 0.09746(14) 0.2795(3) 0.37642(6) 0.0251(3) Uani 1 1 d . . . . .
C16 C -0.09036(15) 0.4810(4) 0.33910(8) 0.0390(4) Uani 1 1 d . . . . .
H16A H -0.125155 0.629451 0.353292 0.047 Uiso 1 1 calc R U . . .
H16B H -0.134977 0.346153 0.354762 0.047 Uiso 1 1 calc R U . . .
C17 C -0.11209(17) 0.4771(4) 0.28196(9) 0.0494(6) Uani 1 1 d . . . . .
H17 H -0.082197 0.344563 0.263154 0.059 Uiso 1 1 calc R U . . .
C18 C -0.1697(2) 0.6440(5) 0.25574(9) 0.0598(7) Uani 1 1 d . . . . .
H18A H -0.200668 0.778731 0.273467 0.072 Uiso 1 1 calc R U . . .
H18B H -0.180914 0.631403 0.218837 0.072 Uiso 1 1 calc R U . . .
 
loop_
 _atom_site_aniso_label
 _atom_site_aniso_U_11
 _atom_site_aniso_U_22
 _atom_site_aniso_U_33
 _atom_site_aniso_U_23
 _atom_site_aniso_U_13
 _atom_site_aniso_U_12
S 0.0258(2) 0.0284(2) 0.0535(3) 0.00916(19) -0.00146(18) -0.00829(17)
O 0.0250(5) 0.0228(6) 0.0357(6) 0.0056(5) 0.0006(4) -0.0029(5)
N1 0.0212(6) 0.0219(7) 0.0266(6) 0.0009(5) 0.0021(5) -0.0030(5)
N2 0.0206(6) 0.0219(7) 0.0310(7) 0.0032(5) -0.0004(5) -0.0040(5)
N3 0.0201(7) 0.0300(8) 0.0470(9) 0.0102(6) -0.0028(6) -0.0053(6)
C1 0.0208(7) 0.0216(7) 0.0263(7) -0.0006(6) 0.0040(5) 0.0005(6)
C2 0.0204(7) 0.0231(8) 0.0255(7) -0.0008(6) 0.0019(5) 0.0012(6)
C3 0.0265(8) 0.0249(8) 0.0285(7) 0.0012(6) 0.0014(6) 0.0019(6)
C4 0.0275(8) 0.0323(9) 0.0305(8) 0.0009(7) -0.0038(6) 0.0066(7)
C5 0.0205(7) 0.0361(9) 0.0307(8) -0.0043(7) -0.0012(6) 0.0018(7)
C6 0.0210(7) 0.0274(8) 0.0318(8) -0.0016(6) 0.0028(6) -0.0019(6)
C7 0.0189(7) 0.0217(8) 0.0249(7) -0.0012(6) 0.0036(5) 0.0012(6)
C8 0.0192(7) 0.0210(7) 0.0270(7) -0.0002(6) 0.0041(5) -0.0002(6)
C9 0.0212(7) 0.0254(8) 0.0332(8) 0.0015(6) 0.0039(6) -0.0041(6)
C10 0.0281(8) 0.0255(8) 0.0374(9) 0.0065(7) 0.0066(6) -0.0045(7)
C11 0.0305(8) 0.0284(9) 0.0317(8) 0.0083(7) 0.0006(6) -0.0008(7)
C12 0.0237(7) 0.0276(9) 0.0301(8) 0.0035(6) -0.0009(6) -0.0028(6)
C13 0.0210(7) 0.0210(7) 0.0254(7) -0.0003(6) 0.0037(5) -0.0009(6)
C14 0.0201(7) 0.0209(8) 0.0246(7) -0.0009(6) 0.0021(5) -0.0009(6)
C15 0.0216(7) 0.0258(8) 0.0280(7) 0.0000(6) 0.0017(6) -0.0028(6)
C16 0.0201(8) 0.0426(11) 0.0541(11) 0.0161(9) -0.0029(7) -0.0042(7)
C17 0.0253(9) 0.0693(15) 0.0534(12) -0.0244(11) -0.0026(8) 0.0030(9)
C18 0.0386(11) 0.096(2) 0.0444(11) 0.0229(12) -0.0081(9) -0.0196(12)
 
_geom_special_details
;
 All esds (except the esd in the dihedral angle between two l.s. planes)
 are estimated using the full covariance matrix.  The cell esds are taken
 into account individually in the estimation of esds in distances, angles
 and torsion angles; correlations between esds in cell parameters are only
 used when they are defined by crystal symmetry.  An approximate (isotropic)
 treatment of cell esds is used for estimating esds involving l.s. planes.
;
 
loop_
 _geom_bond_atom_site_label_1
 _geom_bond_atom_site_label_2
 _geom_bond_distance
 _geom_bond_site_symmetry_2
 _geom_bond_publ_flag
S C15 1.6725(17) . ?
O C1 1.2375(19) . ?
N1 C14 1.3082(19) . ?
N1 N2 1.3443(18) . ?
N2 C15 1.3781(19) . ?
N2 H2A 0.93(2) . ?
N3 C15 1.324(2) . ?
N3 C16 1.462(2) . ?
N3 H3A 0.87(2) . ?
C1 C2 1.472(2) . ?
C1 C14 1.491(2) . ?
C2 C3 1.402(2) . ?
C2 C7 1.411(2) . ?
C3 C4 1.383(2) . ?
C3 H3 0.9500 . ?
C4 C5 1.394(2) . ?
C4 H4 0.9500 . ?
C5 C6 1.382(2) . ?
C5 H5 0.9500 . ?
C6 C7 1.403(2) . ?
C6 H6 0.9500 . ?
C7 C8 1.478(2) . ?
C8 C9 1.405(2) . ?
C8 C13 1.407(2) . ?
C9 C10 1.380(2) . ?
C9 H9 0.9500 . ?
C10 C11 1.395(2) . ?
C10 H10 0.9500 . ?
C11 C12 1.381(2) . ?
C11 H11 0.9500 . ?
C12 C13 1.405(2) . ?
C12 H12 0.9500 . ?
C13 C14 1.473(2) . ?
C16 C17 1.472(3) . ?
C16 H16A 0.9900 . ?
C16 H16B 0.9900 . ?
C17 C18 1.299(3) . ?
C17 H17 0.9500 . ?
C18 H18A 0.9500 . ?
C18 H18B 0.9500 . ?
 
loop_
 _geom_angle_atom_site_label_1
 _geom_angle_atom_site_label_2
 _geom_angle_atom_site_label_3
 _geom_angle
 _geom_angle_site_symmetry_1
 _geom_angle_site_symmetry_3
 _geom_angle_publ_flag
C14 N1 N2 118.92(13) . . ?
N1 N2 C15 120.11(13) . . ?
N1 N2 H2A 120.0(12) . . ?
C15 N2 H2A 119.6(12) . . ?
C15 N3 C16 124.96(15) . . ?
C15 N3 H3A 114.6(14) . . ?
C16 N3 H3A 120.0(14) . . ?
O C1 C2 121.27(14) . . ?
O C1 C14 120.99(13) . . ?
C2 C1 C14 117.69(13) . . ?
C3 C2 C7 120.65(14) . . ?
C3 C2 C1 118.07(14) . . ?
C7 C2 C1 121.28(13) . . ?
C4 C3 C2 120.30(15) . . ?
C4 C3 H3 119.8 . . ?
C2 C3 H3 119.8 . . ?
C3 C4 C5 119.38(15) . . ?
C3 C4 H4 120.3 . . ?
C5 C4 H4 120.3 . . ?
C6 C5 C4 120.73(15) . . ?
C6 C5 H5 119.6 . . ?
C4 C5 H5 119.6 . . ?
C5 C6 C7 121.11(15) . . ?
C5 C6 H6 119.4 . . ?
C7 C6 H6 119.4 . . ?
C6 C7 C2 117.72(14) . . ?
C6 C7 C8 122.08(14) . . ?
C2 C7 C8 120.18(13) . . ?
C9 C8 C13 118.26(14) . . ?
C9 C8 C7 121.33(13) . . ?
C13 C8 C7 120.40(14) . . ?
C10 C9 C8 121.51(14) . . ?
C10 C9 H9 119.2 . . ?
C8 C9 H9 119.2 . . ?
C9 C10 C11 119.94(15) . . ?
C9 C10 H10 120.0 . . ?
C11 C10 H10 120.0 . . ?
C12 C11 C10 119.72(15) . . ?
C12 C11 H11 120.1 . . ?
C10 C11 H11 120.1 . . ?
C11 C12 C13 120.91(14) . . ?
C11 C12 H12 119.5 . . ?
C13 C12 H12 119.5 . . ?
C12 C13 C8 119.66(14) . . ?
C12 C13 C14 120.01(13) . . ?
C8 C13 C14 120.34(13) . . ?
N1 C14 C13 116.82(13) . . ?
N1 C14 C1 123.89(14) . . ?
C13 C14 C1 119.28(13) . . ?
N3 C15 N2 116.13(14) . . ?
N3 C15 S 126.06(12) . . ?
N2 C15 S 117.80(12) . . ?
N3 C16 C17 112.17(16) . . ?
N3 C16 H16A 109.2 . . ?
C17 C16 H16A 109.2 . . ?
N3 C16 H16B 109.2 . . ?
C17 C16 H16B 109.2 . . ?
H16A C16 H16B 107.9 . . ?
C18 C17 C16 123.9(2) . . ?
C18 C17 H17 118.1 . . ?
C16 C17 H17 118.1 . . ?
C17 C18 H18A 120.0 . . ?
C17 C18 H18B 120.0 . . ?
H18A C18 H18B 120.0 . . ?
 
loop_
 _geom_torsion_atom_site_label_1
 _geom_torsion_atom_site_label_2
 _geom_torsion_atom_site_label_3
 _geom_torsion_atom_site_label_4
 _geom_torsion
 _geom_torsion_site_symmetry_1
 _geom_torsion_site_symmetry_2
 _geom_torsion_site_symmetry_3
 _geom_torsion_site_symmetry_4
 _geom_torsion_publ_flag
C14 N1 N2 C15 172.58(14) . . . . ?
O C1 C2 C3 -0.6(2) . . . . ?
C14 C1 C2 C3 176.91(13) . . . . ?
O C1 C2 C7 -179.97(14) . . . . ?
C14 C1 C2 C7 -2.5(2) . . . . ?
C7 C2 C3 C4 0.6(2) . . . . ?
C1 C2 C3 C4 -178.75(14) . . . . ?
C2 C3 C4 C5 1.8(2) . . . . ?
C3 C4 C5 C6 -1.6(2) . . . . ?
C4 C5 C6 C7 -1.0(2) . . . . ?
C5 C6 C7 C2 3.3(2) . . . . ?
C5 C6 C7 C8 -175.35(14) . . . . ?
C3 C2 C7 C6 -3.1(2) . . . . ?
C1 C2 C7 C6 176.23(13) . . . . ?
C3 C2 C7 C8 175.54(14) . . . . ?
C1 C2 C7 C8 -5.1(2) . . . . ?
C6 C7 C8 C9 6.1(2) . . . . ?
C2 C7 C8 C9 -172.55(14) . . . . ?
C6 C7 C8 C13 -175.25(14) . . . . ?
C2 C7 C8 C13 6.1(2) . . . . ?
C13 C8 C9 C10 0.8(2) . . . . ?
C7 C8 C9 C10 179.52(15) . . . . ?
C8 C9 C10 C11 -0.8(3) . . . . ?
C9 C10 C11 C12 0.2(3) . . . . ?
C10 C11 C12 C13 0.4(3) . . . . ?
C11 C12 C13 C8 -0.4(2) . . . . ?
C11 C12 C13 C14 -179.97(15) . . . . ?
C9 C8 C13 C12 -0.2(2) . . . . ?
C7 C8 C13 C12 -178.95(14) . . . . ?
C9 C8 C13 C14 179.38(13) . . . . ?
C7 C8 C13 C14 0.6(2) . . . . ?
N2 N1 C14 C13 176.11(12) . . . . ?
N2 N1 C14 C1 -5.1(2) . . . . ?
C12 C13 C14 N1 -9.8(2) . . . . ?
C8 C13 C14 N1 170.59(14) . . . . ?
C12 C13 C14 C1 171.36(14) . . . . ?
C8 C13 C14 C1 -8.2(2) . . . . ?
O C1 C14 N1 7.8(2) . . . . ?
C2 C1 C14 N1 -169.67(14) . . . . ?
O C1 C14 C13 -173.42(13) . . . . ?
C2 C1 C14 C13 9.1(2) . . . . ?
C16 N3 C15 N2 179.43(16) . . . . ?
C16 N3 C15 S -1.5(3) . . . . ?
N1 N2 C15 N3 -6.2(2) . . . . ?
N1 N2 C15 S 174.66(11) . . . . ?
C15 N3 C16 C17 -109.5(2) . . . . ?
N3 C16 C17 C18 -122.0(2) . . . . ?
 
loop_
 _geom_hbond_atom_site_label_D 
 _geom_hbond_atom_site_label_H 
 _geom_hbond_atom_site_label_A 
 _geom_hbond_distance_DH 
 _geom_hbond_distance_HA 
 _geom_hbond_distance_DA 
 _geom_hbond_angle_DHA 
 _geom_hbond_site_symmetry_A 
 _geom_hbond_publ_flag
N2 H2A O  0.93(2) 1.84(2) 2.5612(17) 132.9(17) . yes
N3 H3A S  0.87(2) 2.77(2) 3.3254(17) 123.4(16) 1_565 yes
 
_refine_diff_density_max    0.369
_refine_diff_density_min   -0.301
_refine_diff_density_rms    0.069

_shelx_res_file
;
TITL k07sip1
    k07sip1.res
    created by SHELXL-2018/1 at 13:54:18 on 17-Apr-2018
CELL  0.71073  10.7111   5.6360  25.5781   90.000   92.014   90.000
ZERR  4.00   0.0002   0.0001   0.0005    0.000    0.001    0.000
LATT   1
SYMM  - X, 1/2 + Y, 1/2 - Z
SFAC  C    H    N    S    O
UNIT 72 60 12 4 4
OMIT    0   0   4
LIST 4
FMAP   2
SIZE     0.15   0.15   0.50
ACTA
BOND   $H
CONF
HTAB N2 O
EQIV $1 x, y+1, z
HTAB N3 S_$1
PLAN -10
L.S.  10
TEMP  -123.00
WGHT    0.051600    0.886100
FVAR       0.96841
S     4    0.027235    0.027304    0.393354    11.00000    0.02577    0.02839 =
         0.05349    0.00916   -0.00146   -0.00829
O     5    0.420580    0.176172    0.440192    11.00000    0.02499    0.02282 =
         0.03566    0.00563    0.00060   -0.00293
N1    3    0.286709    0.490379    0.370524    11.00000    0.02122    0.02186 =
         0.02658    0.00090    0.00208   -0.00298
N2    3    0.224036    0.299506    0.387077    11.00000    0.02064    0.02192 =
         0.03104    0.00319   -0.00045   -0.00405
H2A   2    0.264491    0.187279    0.408302    11.00000    0.03626
N3    3    0.042441    0.465932    0.354066    11.00000    0.02014    0.03000 =
         0.04698    0.01021   -0.00277   -0.00530
H3A   2    0.089467    0.590619    0.352144    11.00000    0.03831
C1    1    0.469966    0.360278    0.424556    11.00000    0.02084    0.02158 =
         0.02625   -0.00056    0.00400    0.00047
C2    1    0.593760    0.436185    0.444979    11.00000    0.02041    0.02310 =
         0.02548   -0.00076    0.00190    0.00124
C3    1    0.654183    0.294802    0.483212    11.00000    0.02655    0.02495 =
         0.02852    0.00119    0.00143    0.00195
AFIX  43
H3    2    0.615681    0.152992    0.494623    11.00000   -1.20000
AFIX   0
C4    1    0.769582    0.360842    0.504390    11.00000    0.02748    0.03231 =
         0.03045    0.00086   -0.00382    0.00660
AFIX  43
H4    2    0.811605    0.262787    0.529572    11.00000   -1.20000
AFIX   0
C5    1    0.823663    0.572631    0.488442    11.00000    0.02054    0.03615 =
         0.03071   -0.00432   -0.00121    0.00177
AFIX  43
H5    2    0.901901    0.620665    0.503571    11.00000   -1.20000
AFIX   0
C6    1    0.764727    0.713468    0.450871    11.00000    0.02100    0.02740 =
         0.03179   -0.00156    0.00277   -0.00189
AFIX  43
H6    2    0.802508    0.858346    0.440921    11.00000   -1.20000
AFIX   0
C7    1    0.650052    0.646126    0.427175    11.00000    0.01891    0.02168 =
         0.02489   -0.00125    0.00362    0.00116
C8    1    0.589861    0.784564    0.384158    11.00000    0.01917    0.02101 =
         0.02702   -0.00022    0.00410   -0.00018
C9    1    0.650521    0.978421    0.361614    11.00000    0.02117    0.02544 =
         0.03321    0.00152    0.00394   -0.00410
AFIX  43
H9    2    0.731585    1.021931    0.374495    11.00000   -1.20000
AFIX   0
C10   1    0.595032    1.107060    0.321187    11.00000    0.02807    0.02545 =
         0.03740    0.00654    0.00656   -0.00450
AFIX  43
H10   2    0.637406    1.238672    0.306845    11.00000   -1.20000
AFIX   0
C11   1    0.476695    1.043653    0.301411    11.00000    0.03055    0.02844 =
         0.03175    0.00828    0.00062   -0.00081
AFIX  43
H11   2    0.438348    1.131569    0.273521    11.00000   -1.20000
AFIX   0
C12   1    0.415513    0.852561    0.322540    11.00000    0.02373    0.02756 =
         0.03010    0.00350   -0.00088   -0.00277
AFIX  43
H12   2    0.335137    0.809137    0.308849    11.00000   -1.20000
AFIX   0
C13   1    0.470478    0.721456    0.364005    11.00000    0.02102    0.02096 =
         0.02541   -0.00031    0.00374   -0.00091
C14   1    0.403546    0.518103    0.385944    11.00000    0.02011    0.02093 =
         0.02464   -0.00091    0.00214   -0.00085
C15   1    0.097461    0.279540    0.376419    11.00000    0.02161    0.02582 =
         0.02801   -0.00003    0.00166   -0.00284
C16   1   -0.090356    0.481014    0.339100    11.00000    0.02011    0.04264 =
         0.05409    0.01608   -0.00292   -0.00425
AFIX  23
H16A  2   -0.125155    0.629451    0.353292    11.00000   -1.20000
H16B  2   -0.134977    0.346153    0.354762    11.00000   -1.20000
AFIX   0
C17   1   -0.112088    0.477062    0.281965    11.00000    0.02530    0.06934 =
         0.05335   -0.02441   -0.00260    0.00304
AFIX  43
H17   2   -0.082197    0.344563    0.263154    11.00000   -1.20000
AFIX   0
C18   1   -0.169717    0.644014    0.255742    11.00000    0.03855    0.09582 =
         0.04440    0.02291   -0.00815   -0.01964
AFIX  93
H18A  2   -0.200668    0.778731    0.273467    11.00000   -1.20000
H18B  2   -0.180914    0.631403    0.218837    11.00000   -1.20000
AFIX   0
HKLF    4


REM  k07sip1
REM R1 =  0.0442 for    2968 Fo > 4sig(Fo)  and  0.0549 for all    3516 data
REM    216 parameters refined using      0 restraints

END

WGHT      0.0516      0.8861

REM Highest difference peak  0.369,  deepest hole -0.301,  1-sigma level  0.069
Q1    1  -0.0889  0.3652  0.3201  11.00000  0.05    0.37
Q2    1   0.6150  0.7336  0.4100  11.00000  0.05    0.31
Q3    1   0.7006  0.6908  0.4433  11.00000  0.05    0.29
Q4    1   0.7188  0.3204  0.4899  11.00000  0.05    0.26
Q5    1   0.6153  0.3979  0.4683  11.00000  0.05    0.25
Q6    1   0.4369  0.4398  0.4020  11.00000  0.05    0.24
Q7    1   0.4551  0.7639  0.3399  11.00000  0.05    0.24
Q8    1   0.6101  0.5392  0.4392  11.00000  0.05    0.24
Q9    1   0.6117  0.8969  0.3788  11.00000  0.05    0.23
Q10   1   0.2762  0.5528  0.3427  11.00000  0.05    0.23
;
_shelx_res_checksum   21559

_shelx_hkl_file
;
  13   0  -1   -5.67    4.88
  13   0  -1   -1.10    6.46
  13   0  -2   34.90    7.56
  13   0  -2   40.39    7.24
  13   0  -3   -3.16    5.49
  13   0  -3    8.67    5.25
  13   0  -4    7.08    4.59
  13   0  -4   13.71    5.90
  13   0  -5    4.32    4.71
  13   0  -5    3.42    5.07
  13   0  -6  131.44   14.12
  13   0  -6  111.76   14.10
 -13   0   6  102.96   19.47
  13   0  -7    3.14    6.28
 -13   0   7   -3.39    4.70
  13   0  -7    4.96    5.22
 -13   0   8  167.21   15.76
  13   0  -8  130.37   14.46
  13   0  -8  157.83   18.89
  13   0  -9    1.09    5.17
  13   0  -9   -7.02    5.20
 -13   0   9    1.17    4.29
  13   0 -10    1.63    5.44
  13   0 -10    5.97    3.90
 -13   0  10    1.82    6.62
 -13   0  11   -2.72    6.87
  13   0 -11   -1.04    5.97
  13   0 -12   30.07    6.87
 -13   0  12   26.44    7.13
  13   1  -1  467.51   43.28
  13  -1  -1  432.06   31.00
  13   1  -1  482.29   35.00
  13  -1  -1  486.33   37.75
  13  -1  -2   24.57    5.16
  13   1  -2   40.44    6.96
  13   1  -2   29.52    8.12
  13  -1  -2   21.33    5.14
  13   1  -3   21.37    5.51
  13  -1  -3   10.85    5.70
  13  -1  -3   19.33    6.31
  13   1  -3   13.43    6.85
  13   1  -4   -0.14    5.87
  13   1  -4    8.77    5.24
  13  -1  -4    9.06    5.91
  13  -1  -4    5.55    5.28
 -13  -1   5  106.90   15.03
  13   1  -5  109.71   13.71
  13  -1  -5  130.91   12.32
  13  -1  -5  109.71   14.48
  13   1  -5  139.58   12.68
  13  -1  -6  120.52   19.73
 -13  -1   6  129.29   18.40
  13  -1  -6  136.47   12.31
  13   1  -6  133.33   19.96
  13   1  -6  111.30   15.51
  13  -1  -7    8.23    4.86
  13   1  -7    1.17    3.78
 -13  -1   7   -5.21    6.25
  13   1  -7   -2.09    6.00
  13  -1  -7    0.91    5.23
  13   1  -8   -0.78    5.07
 -13  -1   8   15.73    4.55
  13  -1  -8    7.44    6.66
  13   1  -8    1.11    4.46
  13   1  -9   35.17    8.44
 -13  -1   9   48.93    9.09
 -13   1   9   40.29   10.04
  13  -1  -9   61.29    8.74
 -13  -1  10    1.43    5.57
  13  -1 -10    8.86    4.56
 -13   1  10    7.95    7.82
  13   1 -10    3.63    5.70
 -13  -1  11   54.74   10.87
  13  -1 -11   66.16   10.68
 -13   1  11   61.08   10.42
  13   1 -11   62.11   10.48
  13   2  -1   22.95    5.64
  13  -2  -1   19.47    6.40
  13  -2  -1   27.70    5.81
  13   2  -2    7.47    4.06
  13  -2  -2    4.74    5.80
  13  -2  -2    5.99    5.44
  13  -2  -3  111.31   11.19
  13   2  -3  122.81   15.04
  13  -2  -3   95.15   13.06
  13  -2  -4   53.11    8.15
  13   2  -4   61.77    9.54
  13  -2  -4   77.14    8.15
  13  -2  -5  249.19   21.03
  13   2  -5  267.18   30.52
 -13  -2   6   64.44   11.46
  13   2  -6   61.97    9.37
  13  -2  -6   76.09    9.06
  13  -2  -7   14.29    6.69
 -13  -2   7   -3.64    7.15
  13   2  -7    7.93    6.24
  13   2  -8    8.30    5.45
 -13  -2   8    2.34    6.49
  13  -2  -8   17.17    5.11
 -12   0   1    0.79    5.12
  12   0  -1   -2.62    5.24
  12   0  -1   -1.84    3.81
  12   0  -2   22.61    6.34
 -12   0   2   16.80    5.12
  12   0  -2   23.36    4.33
  12   0  -3   -2.62    3.80
 -12   0   3    2.49    4.72
  12   0  -3    3.99    5.23
 -12   0   4    2.49    5.50
  12   0  -4    6.19    4.68
  12   0  -4    8.25    4.58
  12   0  -5    2.88    4.71
  12   0  -5    2.89    5.09
 -12   0   5    6.93    5.62
  12   0  -6  135.35   11.88
  12   0  -6  104.39    9.08
 -12   0   6  135.48    9.93
  12   0  -7   -0.55    5.08
  12   0  -7   -4.95    4.69
 -12   0   8   40.10    6.64
  12   0  -8   25.07    6.44
  12   0  -8   36.97    6.25
  12   0  -9   -3.28    4.10
  12   0  -9    5.07    5.46
 -12   0   9   -3.25    5.98
  12   0 -10    8.06    3.96
  12   0 -10   18.06    4.42
 -12   0  10   12.60    6.24
  12   0 -11   -7.01    5.06
 -12   0  11    5.97    5.97
  12   0 -11   -1.09    4.77
  12   0 -12    5.45    5.71
  12   0 -12   -0.95    3.67
 -12   0  12   -1.95    3.89
  12   0 -13  -10.50    5.97
 -12   0  13    4.80    6.22
  12   0 -13   -6.25    3.94
  12   0 -14    7.52    4.80
 -12   0  14    0.26    6.48
 -12   0  15   -7.78    4.28
  12   0 -16 1300.54   98.20
 -12   0  16 1299.89   85.38
 -12   0  17   -8.95    7.00
  12  -1  -1  176.36   16.90
  12   1  -1  224.00   21.11
 -12  -1   1  188.08   14.42
  12  -1  -1  205.32   14.22
  12  -1  -2   21.09    5.85
  12   1  -2   22.52    5.50
  12   1  -2   19.65    5.19
 -12  -1   2   31.03    6.29
  12  -1  -2   33.23    5.52
  12   1  -3  539.28   42.14
 -12  -1   3  517.83   40.96
  12  -1  -3  453.04   35.92
  12  -1  -3  519.84   37.15
 -12   1   3  473.14   35.70
  12  -1  -4    5.16    3.80
 -12  -1   4   -5.75    5.10
  12   1  -4    2.35    4.31
 -12   1   4    5.37    5.11
  12  -1  -4    0.79    2.88
 -12   1   5    3.27    3.66
  12   1  -5    9.13    4.83
  12  -1  -5    6.15    4.84
 -12  -1   5   14.88    6.65
  12  -1  -5    2.31    4.61
 -12   1   6   17.12    5.88
  12  -1  -6   20.06    5.42
 -12  -1   6   25.93    6.39
  12   1  -6   28.54    4.43
  12  -1  -6   20.26    6.01
 -12  -1   7  219.44   18.62
  12  -1  -7  243.38   18.29
  12  -1  -7  209.60   21.00
  12   1  -7  234.80   17.32
 -12   1   7  219.23   23.12
  12  -1  -8   57.88    8.39
  12   1  -8   61.62    8.58
  12  -1  -8   61.84    6.40
 -12  -1   8   51.61    8.06
 -12   1   8   63.15    9.27
 -12   1   9    4.56    5.61
  12  -1  -9    1.22    4.19
  12  -1  -9   -1.04    5.35
 -12  -1   9   -5.06    7.01
  12   1  -9    2.60    5.19
  12   1 -10   -5.06    5.84
  12  -1 -10   -1.75    3.64
 -12   1  10    1.82    4.56
 -12  -1  10   14.53    7.91
  12  -1 -10    5.34    5.74
 -12  -1  11  262.99   26.57
  12   1 -11  255.74   24.36
  12  -1 -11  281.11   20.74
 -12   1  11  238.63   25.29
  12  -1 -12    1.04    4.30
 -12  -1  12    8.02    6.21
 -12   1  12   -7.04    7.04
  12   1 -12    1.68    4.14
  12   1 -13  122.09   15.91
  12  -1 -13  126.70   12.91
 -12  -1  13  127.91   13.97
 -12   1  13  120.44   15.52
 -12  -1  14    2.97    5.17
  12   1 -14   14.99    6.07
  12  -1 -14    6.78    4.56
 -12   1  14   11.08    7.56
  12   1 -15   63.42   10.98
  12  -1 -15   74.23    9.13
 -12   1  15   57.92   10.57
 -12  -1  15   58.51   10.98
 -12  -1  16   71.79   12.40
 -12   1  16   57.56   11.62
  12   1 -16   64.95   10.20
  12  -1 -16   73.10   10.18
 -12  -1  17   -0.13    7.36
  12  -1 -17    2.48    4.44
 -12   1  17   20.11    9.27
  12   1 -17    4.78    4.91
  12   2  -1    2.74    3.53
  12  -2  -1   10.10    5.19
 -12  -2   1    4.31    6.14
  12   2  -2   28.20    6.14
  12  -2  -2   20.86    5.59
  12  -2  -2   15.78    4.86
 -12  -2   2   22.06    6.27
  12  -2  -3    5.45    5.45
  12  -2  -3   18.65    5.39
  12   2  -3   21.91    5.48
 -12  -2   3   31.82    6.78
  12   2  -4    3.13    4.43
  12  -2  -4    3.15    4.86
  12  -2  -4   -0.41    3.95
 -12  -2   4    5.47    5.86
  12  -2  -5    3.81    3.95
  12   2  -5    4.68    3.64
  12  -2  -5    7.22    5.12
 -12   2   5   -4.20    5.51
 -12  -2   5   14.58    6.38
  12  -2  -6  148.08   12.12
  12  -2  -6  168.13   12.74
 -12  -2   6  144.68   17.16
 -12   2   6  137.31   17.19
  12   2  -6  165.21   16.12
  12  -2  -7   10.05    4.21
 -12   2   7   12.72    6.56
  12  -2  -7   19.67    4.46
 -12  -2   7   16.23    4.54
 -12  -2   8    4.15    7.91
  12  -2  -8    5.25    4.33
 -12   2   8   -3.80    6.69
  12   2  -8   -3.37    5.06
 -12  -2   9    4.92    7.51
  12  -2  -9    3.94    6.30
  12   2  -9    8.29    4.53
 -12   2   9    0.00    6.43
  12  -2 -10    2.10    5.51
 -12  -2  10    5.82    5.31
 -12   2  10    1.31    5.25
  12   2 -10    5.05    5.69
 -12   2  11   13.79    5.38
  12   2 -11   10.47    4.14
 -12  -2  11   -5.30    6.59
  12  -2 -11   11.95    6.17
  12  -2 -12    3.42    6.57
 -12   2  12   -1.71    4.73
  12   2 -12    1.03    5.94
 -12  -2  12   11.37    7.23
 -12  -2  13   40.52    9.68
  12  -2 -13   35.90    8.15
  12   2 -13   22.84    8.52
 -12   2  13   22.49    7.23
 -12  -2  14    8.90    7.99
 -12   2  14   -7.11    5.26
  12  -2 -14    3.95    6.84
  12   2 -14   -0.39    4.25
  12  -2 -15   29.12    7.77
  12   2 -15   27.57    8.12
 -12  -2  15   25.64    8.63
  12  -3  -1   57.35    6.99
  12   3  -1   62.57    8.61
 -12  -3   2   43.89    9.51
  12  -3  -2   52.99    7.25
  12   3  -2   50.53    7.68
  12  -3  -3   20.83    6.72
  12   3  -3   14.44    6.24
 -12  -3   3   13.79    4.68
 -12  -3   4   11.43    4.68
  12   3  -4   -0.78    5.72
  12  -3  -4    2.90    5.27
 -12  -3   5   68.27   13.37
  12  -3  -5   77.28   10.16
  12   3  -5   93.19   11.94
 -12  -3   6   -2.07    7.00
  12  -3  -6    6.33    4.88
  12   3  -6    3.63    5.45
 -12  -3   7  129.24   21.24
  12  -3  -7  169.79   16.26
  12   3  -7  169.13   18.79
  12   3  -8    7.76    6.21
  12  -3  -8    2.11    6.08
 -12  -3   8    1.03    5.17
 -12  -3   9   -0.90    7.62
  12   3  -9   -8.40    5.43
  12  -3  -9   -3.84    7.01
 -12   3  10   -4.77    7.02
  12   3 -10    0.52    4.26
 -12  -3  10   11.75    9.04
  12  -3 -10    6.09    6.22
 -11   0   1   54.83    9.31
  11   0  -1   37.12    9.58
  11   0  -2 1657.18  114.36
 -11   0   2 1728.35   80.06
  11   0  -3    1.96    3.01
  11   0  -3   -4.56    4.97
 -11   0   3    7.99    4.45
 -11   0   4    6.15    4.84
  11   0  -4    5.94    4.28
  11   0  -4   13.08    3.40
  11   0  -5    7.04    4.00
 -11   0   5    5.88    7.19
  11   0  -5   17.77    5.75
 -11   0   6  810.52   41.44
  11   0  -6  730.08   42.15
  11   0  -6  820.44   50.57
 -11   0   7    4.83    4.70
  11   0  -7   -3.30    3.86
  11   0  -7    3.00    3.26
 -11   0   8  211.25   11.48
  11   0  -8  158.17   13.50
  11   0  -8  192.61   13.56
  11   0  -9   -0.82    3.43
 -11   0   9    0.52    5.34
  11   0  -9    9.51    4.43
  11   0 -10  438.27   29.27
  11   0 -10  499.72   27.49
 -11   0  10  523.67   22.56
  11   0 -11   -8.32    4.94
  11   0 -11   -0.96    3.83
 -11   0  11    3.51    5.85
  11   0 -12   -0.14    3.28
 -11   0  12    2.34    4.29
  11   0 -12    2.21    5.59
 -11   0  13    0.13    6.37
  11   0 -13    1.50    3.14
  11   0 -14  629.07   37.74
 -11   0  14  654.54   42.67
 -11   0  15    2.86    6.11
  11   0 -16  209.03   15.35
 -11   0  16  220.73   15.48
  11   0 -17    2.73    4.68
 -11   0  17   -7.28    6.24
  11   0 -18  893.92   62.61
 -11   0  18  852.04   80.94
 -11   0  19   -1.04    6.38
  11   0 -19   11.19    7.03
  11   0 -20  110.39   13.02
 -11   0  20  118.20   14.45
 -11   0  21    1.17    4.82
  11   0 -21    9.38    7.03
 -11   1   1  130.27   10.38
 -11  -1   1  115.88   10.34
  11   1  -1  127.91   10.34
  11  -1  -1  142.61    7.76
  11  -1  -1  113.91    9.15
 -11   1   1  101.25   10.62
  11  -1  -1  114.93   13.94
  11   1  -2   -3.14    3.79
  11  -1  -2    0.92    3.41
  11  -1  -2   -3.41    3.95
  11  -1  -2    3.55    2.37
 -11   1   2   -1.20    2.26
 -11   1   2   -4.07    4.20
 -11  -1   2    1.70    4.18
 -11   1   3   19.92    4.98
 -11   1   3   10.93    2.53
  11  -1  -3   19.08    4.50
  11  -1  -3    7.34    4.06
  11   1  -3    8.36    3.79
  11  -1  -3    6.96    2.76
 -11  -1   3   19.99    4.96
 -11  -1   4   12.53    4.83
  11  -1  -4    7.35    3.81
  11   1  -4    3.79    2.48
 -11   1   4   -3.67    4.45
  11  -1  -5    3.27    3.79
  11  -1  -5    6.12    3.54
 -11   1   5    3.66    4.84
  11   1  -5    7.57    3.78
 -11  -1   5    9.00    5.09
  11   1  -6    6.39    4.43
 -11   1   6    5.88    5.49
  11  -1  -6    5.75    3.27
 -11  -1   6    2.74    3.26
  11  -1  -6    0.27    3.40
  11   1  -7  180.25   13.81
  11  -1  -7  152.47    9.25
 -11  -1   7  156.54   10.95
 -11   1   7  157.52   11.24
  11  -1  -7  155.56   11.90
  11   1  -8   28.11    5.73
  11  -1  -8   17.23    5.22
 -11  -1   8   27.59    6.25
  11  -1  -8   17.77    4.21
 -11   1   9   36.55    6.66
  11  -1  -9   42.16    5.22
  11  -1  -9   31.70    5.01
  11   1  -9   51.36    7.15
 -11  -1   9   34.33    6.76
 -11   1  10  330.97   17.00
  11   1 -10  284.18   21.97
 -11  -1  10  313.02   26.65
  11  -1 -10  257.69   22.75
  11  -1 -10  340.63   22.34
 -11   1  11  776.07   45.36
  11  -1 -11  681.25   62.91
  11   1 -11  826.51   57.04
  11  -1 -11  778.03   52.66
 -11  -1  11  739.64   47.30
  11  -1 -12   86.17    8.78
 -11   1  12  110.18    9.54
  11   1 -12  117.45    9.61
  11  -1 -12  113.71   10.06
 -11  -1  12  107.58   10.52
  11  -1 -13   26.25    6.92
 -11  -1  13   17.25    6.75
  11   1 -13   26.07    5.45
 -11   1  13    3.53    6.27
  11  -1 -14   52.26    7.19
  11   1 -14   63.40    6.10
 -11  -1  14   61.59    8.43
 -11   1  14   51.74    7.84
  11   1 -15   37.20    6.87
 -11   1  15   38.04    7.98
  11  -1 -15   44.97    7.58
 -11  -1  15   51.33    8.30
  11  -1 -16   33.36    6.28
  11   1 -16   49.76    8.29
 -11   1  16   37.28    7.98
 -11  -1  16   24.36    7.52
 -11  -1  17  118.29   12.57
  11  -1 -17  105.11    9.56
  11   1 -17  132.80   13.48
 -11   1  17  123.17   13.75
 -11   1  18   -4.58    7.47
  11   1 -18   -1.55    5.96
 -11  -1  18    4.15    4.92
  11  -1 -18   -4.32    4.32
  11  -1 -19  151.66   12.72
  11   1 -19  157.42   14.91
 -11   1  19  167.00   21.11
 -11  -1  19  147.83   19.83
  11   1 -20   -0.91    6.48
 -11   1  20    1.05    8.00
 -11  -1  20    6.48    7.90
  11  -1 -20    2.10    7.61
  11   2  -1   19.68    3.65
 -11   2   1   26.68    3.68
  11  -2  -1   26.55    5.26
  11  -2  -1   29.78    4.65
  11   2  -2  172.47   12.64
 -11   2   2  182.98   11.71
 -11  -2   2  184.46   13.17
  11  -2  -2  194.54   13.15
  11  -2  -2  157.73   11.49
  11  -2  -3   22.63    4.08
  11  -2  -3   21.79    4.99
  11  -2  -3   19.25    4.51
 -11   2   3   24.16    5.65
 -11  -2   3   10.28    5.47
  11   2  -3   21.74    5.08
  11  -2  -4    5.73    4.09
 -11   2   4   -1.84    4.99
  11  -2  -4    9.47    3.42
  11   2  -4    5.07    4.55
 -11  -2   4   15.09    5.59
  11  -2  -4    7.61    4.86
 -11   2   5   13.12    5.25
  11   2  -5    2.86    5.33
  11  -2  -5    3.14    3.54
  11  -2  -5   17.72    5.64
  11  -2  -5   11.58    3.42
 -11  -2   5   10.53    6.89
  11   2  -6  419.87   30.16
 -11   2   6  404.50   35.20
  11  -2  -6  364.69   28.11
 -11  -2   6  449.88   26.92
 -11  -2   7   62.84    7.14
  11   2  -7   44.27    6.10
  11  -2  -7   32.40    4.36
  11  -2  -7   48.57    5.39
 -11   2   7   53.04    6.70
 -11   2   8   14.05    6.17
 -11  -2   8   27.76    5.97
  11  -2  -8   22.17    4.22
  11   2  -8   31.92    5.97
  11  -2  -8   14.97    5.52
 -11   2   9   48.62    7.23
  11  -2  -9   43.47    5.44
  11  -2  -9   45.73    6.97
  11   2  -9   53.16    6.87
 -11  -2   9   58.61    7.26
 -11  -2  10   14.00    4.54
 -11   2  10   26.43    6.58
  11   2 -10   15.55    6.09
  11  -2 -10   14.33    5.65
  11   2 -11   11.79    5.05
  11  -2 -11   -4.47    5.13
 -11   2  11    9.34    5.26
 -11  -2  11   15.28    6.35
 -11   2  12   70.73   10.28
  11  -2 -12   73.62    9.62
  11   2 -12  106.14   11.01
 -11  -2  12   91.26    8.55
  11  -2 -13    6.85    5.93
  11   2 -13    9.44    5.69
 -11  -2  13    5.56    6.73
 -11   2  13   11.86    6.72
  11  -2 -14   27.84    6.07
 -11  -2  14   21.60    6.73
  11   2 -14   32.07    7.50
 -11   2  14   28.37    7.79
 -11  -2  15   12.02    6.85
  11  -2 -15   10.43    4.36
  11   2 -15   21.98    6.21
 -11   2  15   21.53    7.92
  11  -2 -16   32.65    7.27
  11   2 -16   39.80    7.63
 -11  -2  16   47.81    7.50
 -11  -2  17   -0.65    6.98
 -11   2  17    6.48    5.29
  11   2 -17    6.07    6.59
  11  -2 -17    0.13    7.01
 -11   2  18   65.94   10.73
  11   2 -18   53.60    9.30
 -11  -2  18   64.84   13.31
  11  -2 -18   59.58    9.67
 -11   2  19    0.53    7.95
 -11  -2  19    8.78    7.88
  11  -2 -19   11.92    5.96
  11   2 -19    5.55    5.30
  11   3  -1  175.56   16.78
 -11  -3   1  158.52   18.99
  11  -3  -1  175.61   12.43
  11   3  -2   49.37    5.46
 -11  -3   2   78.86    8.58
  11  -3  -2   49.23    6.87
 -11  -3   3  468.87   32.48
  11   3  -3  451.60   36.63
  11  -3  -3  433.58   30.56
 -11  -3   4  197.27   13.89
 -11   3   4  156.15   23.39
  11  -3  -4  196.97   11.79
  11   3  -4  203.23   15.96
  11  -3  -4  206.21   18.26
  11  -3  -5   90.80   11.19
 -11   3   5   58.04    9.79
  11  -3  -5  102.19    8.08
  11   3  -5   94.08    9.08
 -11  -3   5   97.71   10.24
 -11  -3   6   74.58    9.84
  11  -3  -6   81.24    8.21
  11  -3  -6   79.13   10.93
  11   3  -6   73.94    9.46
 -11   3   6   50.94   10.59
  11  -3  -7    3.05    5.17
 -11  -3   7    6.99    4.92
 -11   3   7   11.79    6.62
  11   3  -7   -4.66    5.18
 -11   3   8   21.48    7.82
  11  -3  -8   37.13    6.90
  11   3  -8   47.19    7.24
 -11  -3   8   39.05    7.76
  11   3  -9    2.33    4.26
  11  -3  -9   -7.43    5.84
 -11   3   9   -3.58    5.97
 -11  -3   9   -0.39    5.94
  11   3 -10    0.52    5.42
 -11  -3  10   -4.91    4.13
  11  -3 -10    4.65    5.58
 -11  -3  11   23.36    7.49
 -11   3  11   30.87    7.72
  11  -3 -11   30.07    7.59
  11   3 -11   26.33    5.29
 -11   3  12   -7.46    6.79
  11   3 -12   11.09    5.93
 -11  -3  12   10.97    5.16
  11  -3 -12   11.72    6.26
 -11  -3  13   -2.06    6.96
  11  -3 -13   -2.40    6.80
 -11   3  13    4.67    6.93
  11   3 -13    1.68    4.38
  11   3 -14   -8.51    6.96
 -11  -3  14    5.67    7.73
  11  -3 -14   -2.27    4.67
 -11   3  14    3.07    7.34
  11  -3 -15   39.68    7.62
 -11  -3  15   49.73    8.76
 -11   3  15   20.31    6.55
  11   3 -15   30.92    8.50
  11   3 -16    6.96    4.64
  11  -3 -16   11.63    7.35
 -11  -4   1   46.75    7.14
  11  -4  -1   42.68    7.43
  11   4  -1   55.71    9.09
  11  -4  -2  443.13   34.46
 -11  -4   2  436.78   45.56
  11   4  -2  491.52   39.99
  11   4  -3   38.10    7.39
  11  -4  -3   30.55    6.38
 -11  -4   3   35.64    7.00
  11  -4  -4   31.38    7.05
 -11  -4   4   36.77    7.64
  11   4  -4   47.77    8.03
 -11  -4   5   81.74   14.10
  11   4  -5   78.50   10.61
  11  -4  -5   81.22   10.39
  11  -4  -5   71.46   10.45
  11  -4  -6  905.05  115.06
  11   4  -6  970.36  107.30
  11  -4  -6  916.06   78.28
 -11  -4   6  906.27   87.54
  11  -4  -7   38.19    8.04
  11   4  -7   22.72    5.81
 -11  -4   7   22.72    8.65
  11  -4  -7   20.43    6.81
  11  -4  -8   25.00    7.49
  11   4  -8   24.76    7.35
 -11  -4   8   20.90    9.55
  11   4  -9  229.79   27.08
 -11  -4   9  248.48   27.99
  11  -4  -9  225.86   19.98
 -11   4  10  313.60   31.84
  10   0  -1    8.79    4.33
 -10   0   1   15.74    5.38
  10   0  -1    4.36    3.81
  10   0  -1   14.26    3.88
  10   0  -2  590.43   64.78
 -10   0   2  564.60   33.45
  10   0  -2  580.46   37.52
  10   0  -3    8.02    4.21
  10   0  -3    9.30    4.19
 -10   0   3    4.19    4.06
 -10   0   4  348.16   18.87
  10   0  -4  308.39   32.19
  10   0  -4  316.99   18.09
 -10   0   5    7.46    4.58
  10   0  -5   -0.68    3.93
  10   0  -5    3.53    3.79
  10   0  -6  248.71   13.74
  10   0  -6  214.09   26.57
 -10   0   6  255.51   13.75
  10   0  -7    2.22    2.74
  10   0  -7    6.08    3.59
 -10   0   7   -5.62    3.92
 -10   0   8   19.07    3.53
  10   0  -8   28.47    4.44
 -10   0   9   -2.87    4.18
  10   0  -9    1.17    5.09
  10   0 -10   24.53    5.35
 -10   0  10   29.23    5.48
  10   0 -11   -0.78    5.48
 -10   0  11    1.83    4.04
 -10   0  12 1172.08   53.06
  10   0 -12 1120.56   64.90
 -10   0  13   -7.82    5.87
  10   0 -13   12.52    5.48
  10   0 -14 1058.27   55.38
 -10   0  14 1097.79   53.96
 -10   0  15    1.04    4.17
 -10   0  16  924.61   46.91
  10   0 -16  893.04   50.94
  10   0 -17   -8.48    5.35
 -10   0  17   -3.78    6.92
  10   0 -18  470.53   30.05
 -10   0  18  503.03   25.63
  10   0 -19  -11.23    6.14
 -10   0  19   -7.18    4.83
  10   0 -20  672.04   50.07
 -10   0  20  724.81   48.64
  10   0 -21   -1.83    3.66
 -10   0  21  -11.11   24.31
  10   0 -21  -12.11    4.65
 -10   0  22  326.95   32.17
 -10   0  23   -5.75    4.05
  10   0 -23   -7.19    6.80
 -10   1   1  278.93   17.74
 -10   1   1  240.47   17.09
  10  -1  -1  254.25   13.93
  10  -1  -1  272.17   17.64
  10   1  -1  248.47   37.91
  10  -1  -1  266.33   35.40
  10   1  -1  269.77   17.26
 -10   1   1  233.56   12.47
  10  -1  -2  191.61   10.77
 -10   1   2  141.98    7.96
 -10  -1   2  170.20   10.46
 -10   1   2  161.45   10.77
  10   1  -2  184.83   12.94
 -10   1   2  127.50    8.62
  10  -1  -2  156.72   10.80
  10  -1  -2  153.55   22.96
  10   1  -2  134.43   18.68
 -10   1   3  202.31   13.94
 -10   1   3  205.11   12.60
  10  -1  -3  246.64   15.61
  10   1  -3  187.17   34.40
 -10   1   3  229.73   13.91
  10   1  -3  255.07   20.12
  10  -1  -3  225.02   40.29
  10  -1  -3  214.50   13.39
  10  -1  -3  227.83   17.72
 -10  -1   3  245.14   15.16
  10  -1  -4  180.95   33.03
  10  -1  -4  192.25   14.82
  10  -1  -4  200.89   11.93
  10   1  -4  170.60   27.06
 -10   1   4  166.66   14.22
  10   1  -4  203.57   14.24
 -10  -1   4  202.92   14.37
  10  -1  -4  178.37   12.02
 -10   1   4  201.41   13.50
  10  -1  -5   40.78    6.82
  10  -1  -5   41.70    5.18
  10  -1  -5   45.43    4.06
  10   1  -5   36.91    6.66
 -10   1   5   33.80    3.20
  10  -1  -5   48.95    5.76
  10   1  -5   44.12    5.48
 -10   1   5   43.84    4.98
 -10   1   6   41.34    6.15
 -10   1   6   29.63    2.67
  10  -1  -6   42.78    5.63
  10  -1  -6   44.43    7.50
  10   1  -6   44.24    5.35
  10  -1  -6   43.30    4.77
  10  -1  -6   37.02    4.06
  10  -1  -7  122.54    9.42
  10   1  -7  139.46    9.92
 -10   1   7  102.28    6.71
 -10   1   7  139.28    9.95
  10  -1  -7  129.01   10.46
  10  -1  -7  122.99    9.26
  10  -1  -8    8.70    2.85
  10  -1  -8   13.99    4.18
 -10  -1   8   13.95    5.09
  10   1  -8   13.95    5.74
 -10   1   8    9.15    4.45
  10  -1  -8   11.62    1.96
  10  -1  -9   31.12    5.62
  10  -1  -9   16.02    3.12
 -10   1   9   20.53    4.45
  10  -1  -9   22.97    2.35
  10   1  -9   12.38    4.95
 -10  -1   9    9.00    4.95
 -10   1  10  147.77    8.91
  10   1 -10  127.72    9.91
 -10  -1  10  127.32   10.04
  10  -1 -10  136.14    9.95
  10  -1 -10  106.22    8.83
  10   1 -11   57.32    8.86
  10  -1 -11   49.33    4.88
 -10  -1  11   40.13    8.21
 -10   1  11   62.40    7.20
  10  -1 -12  836.83   47.19
 -10   1  12  850.70   39.10
  10   1 -12  832.35   50.06
  10   1 -12  896.24   72.12
  10  -1 -12  727.73   47.74
 -10  -1  12  889.27   44.73
 -10  -1  13  121.22   10.16
  10   1 -13  126.14    7.95
 -10   1  13  114.81    9.04
  10   1 -13  122.78   10.29
  10  -1 -13   99.69    7.45
 -10  -1  14  195.27   11.34
 -10   1  14  211.68   12.99
  10   1 -14  221.56   16.15
  10  -1 -14  167.57   10.70
  10  -1 -14  204.87   15.47
  10   1 -15   95.66    8.98
 -10  -1  15   83.17    7.94
  10  -1 -15   80.61    8.13
 -10   1  15   87.81    8.26
 -10  -1  16   -0.13    5.86
  10  -1 -16   -3.41    4.33
  10   1 -16    0.91    4.69
 -10   1  16   -4.46    4.85
 -10  -1  17   39.17    7.29
  10   1 -17   32.01    5.86
  10  -1 -17   23.75    6.30
 -10   1  17   38.45    6.56
 -10   1  18  108.86   10.38
  10   1 -18   90.84    9.76
  10  -1 -18   86.80    9.33
 -10  -1  18  121.55   10.94
  10  -1 -19  130.35   12.49
 -10  -1  19  150.58   13.28
 -10   1  19  148.48   14.72
  10   1 -19  142.38   13.54
 -10  -1  20  -13.80   23.17
  10  -1 -20  -11.83    5.92
  10   1 -20    4.30    6.12
 -10   1  20   -1.58    4.60
 -10   1  21   15.13    6.31
 -10  -1  21    9.89    4.69
  10   1 -21   16.14    6.77
  10  -1 -21   14.08    5.39
 -10  -1  22   11.72    7.68
 -10   1  22   12.24    7.50
  10   1 -22   17.84    7.55
  10  -1 -22   14.74    6.71
  10   1 -23    0.13    7.42
  10  -1 -23    6.32    7.51
 -10  -1  23   17.45    7.55
 -10   1  23   13.83    7.77
 -10  -2   1  168.51   10.55
 -10   2   1  174.15   10.93
  10   2  -1  143.26   17.58
  10  -2  -1  170.33    9.62
  10  -2  -1  145.92    9.31
 -10   2   2  118.65    8.95
  10  -2  -2  117.21    7.63
  10  -2  -2  107.77    7.80
  10  -2  -3  119.61    8.48
 -10   2   3  129.29    8.42
  10   2  -3  126.51    8.07
  10  -2  -3  150.18    8.56
  10  -2  -4    5.19    3.55
  10   2  -4    9.36    3.51
  10  -2  -4   18.66    4.86
 -10   2   4   13.01    4.99
  10  -2  -4   -8.65    5.41
 -10   2   5  181.25   11.06
  10   2  -5  184.39   11.70
  10  -2  -5  183.74   11.06
  10  -2  -5  180.59    9.45
  10  -2  -6  359.75   18.19
  10  -2  -6  337.50   22.68
  10   2  -6  368.97   22.50
 -10   2   6  387.89   19.38
  10  -2  -7   -2.50    4.60
  10  -2  -7    0.93    2.65
 -10  -2   7    6.11    3.38
  10   2  -7   -2.60    3.90
  10  -2  -7   -0.14    3.41
 -10   2   7   -9.87    5.79
 -10  -2   8   82.86    8.57
  10  -2  -8   86.36    8.43
  10  -2  -8   76.48    5.73
 -10   2   8   85.57    8.69
  10   2  -8   83.25    8.96
  10  -2  -8   90.34    7.58
  10  -2  -9  129.01    9.20
 -10   2   9  128.05   10.29
  10  -2  -9  105.35    7.63
  10  -2  -9  141.62   10.29
  10   2  -9  120.76    9.49
  10  -2 -10   39.68    5.06
  10  -2 -10   38.15    3.94
 -10   2  10   25.71    5.14
  10   2 -10   45.44    5.97
  10  -2 -10   42.85    5.80
  10  -2 -11   37.98    3.87
 -10   2  11   27.45    6.20
  10   2 -11   38.81    5.06
  10  -2 -11   35.37    5.94
 -10  -2  11   36.87    5.58
  10  -2 -11   26.84    3.80
 -10  -2  12   68.27    8.57
  10   2 -12   57.63    7.53
  10  -2 -12   50.19    6.87
 -10   2  12   54.55    7.93
  10  -2 -13  244.44   15.49
 -10  -2  13  278.77   20.27
  10   2 -13  242.17   19.87
 -10   2  13  271.41   18.53
 -10  -2  14   35.94    6.62
  10  -2 -14   50.41    6.62
  10   2 -14   36.33    5.97
 -10   2  14   37.05    7.68
  10   2 -15   95.50   11.03
 -10  -2  15   98.87    9.61
 -10   2  15   87.14    9.14
  10  -2 -15   98.52   10.60
 -10   2  16   21.87    7.02
  10   2 -16   18.94    6.10
  10  -2 -16   13.12    6.76
 -10  -2  16   24.39    5.58
 -10  -2  17   22.70    6.75
 -10   2  17   21.22    7.82
  10  -2 -17   14.46    4.11
  10   2 -17    7.78    5.45
 -10  -2  18  109.74   14.92
  10  -2 -18  130.71   13.81
 -10   2  18  105.36   13.67
  10   2 -18   93.40   12.59
  10  -2 -19   -2.39    6.64
  10   2 -19    4.80    4.54
 -10   2  19    6.90    7.57
 -10  -2  19   -7.26   16.34
 -10   2  20   29.49    8.77
  10  -2 -20   35.47    6.91
  10   2 -20   13.75    5.32
 -10  -2  20   32.30    8.69
 -10   2  21   10.36    5.58
  10   2 -21    2.46    4.41
 -10  -2  21   -0.13    6.10
  10  -2 -21   -7.18    5.71
  10   2 -22   29.83    9.21
 -10  -2  22   33.85   10.51
  10  -2 -22   28.97    7.18
  10  -3  -1  740.40   51.43
  10   3  -1  765.08   40.44
 -10   3   1  704.95   68.06
  10   3  -2   11.29    4.54
  10  -3  -2    4.50    3.44
 -10   3   2    1.99    4.63
 -10   3   3   -3.05    4.77
  10   3  -3    1.94    4.54
  10  -3  -3    0.13    4.24
  10   3  -4   37.04    5.31
 -10   3   4   37.78    6.50
  10  -3  -4   35.93    5.57
  10  -3  -5  119.05    8.25
 -10   3   5   98.74   10.10
  10   3  -5  123.10   10.23
  10  -3  -6   35.08    8.64
  10  -3  -6   26.30    6.44
 -10   3   6   -6.38    6.11
  10   3  -6    3.62    5.18
 -10  -3   7  688.13   36.41
 -10   3   7  632.61   60.72
  10  -3  -7  672.38   38.42
  10   3  -7  670.93   37.44
  10  -3  -7  687.17   33.84
  10  -3  -8    3.90    4.71
 -10   3   8   -2.66    5.73
  10   3  -8    3.75    5.17
  10  -3  -8   15.58    5.73
  10  -3  -9   24.53    6.27
  10   3  -9   23.26    5.69
  10  -3  -9   26.79    4.85
 -10   3   9   28.40    6.53
  10   3 -10    3.62    4.52
  10  -3 -10   -3.34    3.87
 -10   3  10    0.00    6.27
 -10  -3  10    0.00    6.72
  10  -3 -10    2.83    4.58
  10  -3 -11  395.38   39.57
 -10   3  11  371.32   40.12
  10   3 -11  427.89   28.21
 -10  -3  11  374.27   29.11
  10  -3 -11  387.75   26.24
 -10   3  12   57.51    9.10
  10  -3 -12   66.94    8.10
  10   3 -12   86.68    8.53
  10  -3 -12   77.31    9.23
 -10  -3  12   59.94    8.53
 -10   3  13   87.15   11.65
 -10  -3  13  103.85   10.86
  10   3 -13  108.63   10.34
  10  -3 -13   95.71   10.32
  10  -3 -14   16.34    5.36
  10   3 -14   31.38    5.56
 -10  -3  14   24.93    6.33
 -10   3  14    9.78    7.37
  10  -3 -15   38.88    8.04
  10   3 -15   33.97   24.93
 -10  -3  15   45.33    7.88
 -10   3  15   28.82    6.97
 -10   3  16  107.97   15.83
  10   3 -16  144.64   11.90
  10  -3 -16  141.23   15.84
 -10  -3  16  149.93   13.32
  10   3 -17    3.74    6.46
 -10  -3  17    4.00    6.20
 -10   3  17    0.27    6.98
  10  -3 -17    4.03    7.51
  10  -3 -18   15.43    7.38
  10   3 -18    9.04    5.17
 -10   3  18   15.57    7.78
 -10  -3  18   13.04    7.88
  10  -3 -19   11.81    6.17
  10   3 -19   10.46    4.52
 -10  -3  19   21.05    7.75
 -10  -4   1  262.51   24.92
  10  -4  -1  248.50   17.63
  10  -4  -2   20.40    6.40
 -10  -4   2   27.86    5.31
  10   4  -3   10.87    5.57
  10  -4  -3    8.54    5.47
 -10   4   4   64.97    9.77
  10  -4  -4   94.12    9.91
  10   4  -4   73.70    8.41
 -10  -4   5  400.21   34.78
  10  -4  -5  404.32   26.06
  10  -4  -5  412.84   33.51
  10   4  -5  444.91   23.69
 -10   4   5  382.50   32.59
 -10  -4   6   -3.74    6.07
 -10   4   6    6.44    6.30
  10  -4  -6   -0.40    4.02
  10   4  -6    8.65    5.29
  10  -4  -7    5.24    4.70
 -10   4   7    0.54    6.98
  10   4  -7    3.87    4.00
  10  -4  -8  167.31   15.06
  10  -4  -8  185.25   13.88
 -10   4   8  141.02   19.37
  10   4  -8  179.67   16.77
 -10   4   9  120.74   15.63
  10  -4  -9  133.90   15.20
  10   4  -9  127.79   10.45
  10  -4  -9  152.50   12.00
 -10  -4   9  131.52   15.60
  10  -4 -10   34.90    8.09
  10  -4 -10   45.66    9.08
  10   4 -10   48.80    6.96
 -10  -4  10   47.00    8.76
 -10   4  10   42.31    8.49
 -10  -4  11   18.15    6.44
  10  -4 -11   24.41    5.94
  10   4 -11   21.75    6.82
 -10   4  11    4.99    7.69
  10  -4 -12   67.50    9.59
 -10  -4  12   62.14   10.04
  10   4 -12   63.04    7.98
 -10   4  12   58.59    9.99
 -10  -4  13   56.85    8.11
  10   4 -13   54.66    8.11
  10  -4 -13   62.14    9.33
 -10   4  13   52.28   11.35
 -10   4  14   -1.76    8.24
  10   4 -14   -3.47    4.12
 -10  -4  14   -6.17    7.07
  10  -4 -14    2.30    5.54
  10   4 -15  117.52   14.93
 -10  -4  15   93.35   15.31
 -10   4  15   85.45   13.66
  10  -4 -15  108.16   12.72
  10  -5  -1   61.28    8.82
  10   5  -1   63.40    9.99
  10  -5  -1   53.23    9.37
  10  -5  -2    5.90    5.10
  10   5  -2   19.30    7.25
  10   5  -3   57.57    8.93
  10  -5  -3   59.99    8.75
 -10  -5   3   47.35    9.83
  10  -5  -3   61.74    9.11
  10   5  -4  244.91   16.96
  10  -5  -4  197.71   17.48
 -10  -5   4  196.45   19.27
 -10  -5   5    7.88    8.78
  10   5  -5   28.53    7.88
  10  -5  -5   26.60    7.79
   9   0  -1   -2.77    2.91
   9   0  -1    1.31    2.76
  -9   0   1    0.66    1.46
   9   0  -1   -0.55    2.73
   9   0  -2  112.36    7.50
   9   0  -2  143.50    7.92
   9   0  -2  133.76    7.36
  -9   0   2  122.60    7.88
   9   0  -3   -0.39    3.15
   9   0  -3   -2.59    2.86
   9   0  -4   59.10    5.28
   9   0  -4   65.73    5.38
   9   0  -4   66.53    8.03
   9   0  -5    2.23    2.62
   9   0  -5   -0.27    2.18
   9   0  -6  149.59    9.19
   9   0  -6  166.85   14.14
   9   0  -7    8.96    4.07
   9   0  -7    3.41    3.80
  -9   0   7   -2.62    3.93
   9   0  -8  119.96   15.75
   9   0  -8  129.18    8.92
  -9   0   9   -3.93    2.49
  -9   0  10    6.42    3.54
  -9   0  11   -0.92    4.32
   9   0 -12  416.72   27.65
  -9   0  12  408.21   23.47
   9   0 -13   -0.92    4.32
  -9   0  13   -3.01    3.53
  -9   0  14    0.13    4.58
   9   0 -14   -6.15    3.80
   9   0 -15   -6.13    3.14
   9   0 -15    1.05    4.85
  -9   0  15    4.45    4.85
   9   0 -16    3.01    4.45
   9   0 -16    3.69    3.97
  -9   0  16   -3.27    3.67
  -9   0  17   -3.01    3.67
   9   0 -17   -4.80    3.24
   9   0 -17   -0.13    4.06
  -9   0  18  388.82   17.21
   9   0 -18  400.87   24.27
   9   0 -18  402.89   24.92
  -9   0  19   -4.72    4.98
   9   0 -19   -3.28    4.98
   9   0 -19   -0.42    4.61
   9   0 -20   58.48    6.03
   9   0 -20   69.47    7.09
  -9   0  20   67.27    7.21
   9   0 -21   -0.79    5.51
  -9   0  21    2.10    4.98
   9   0 -21    0.55    4.57
   9   0 -22  165.32   13.26
   9   0 -22  137.42   16.69
  -9   0  22  148.79   13.13
   9   0 -23    0.41    5.22
   9   0 -23    1.05    4.46
  -9   0  23   -6.56    6.17
   9   0 -24   51.99    8.93
  -9   0  24   59.99    7.62
   9   0 -24   54.93    9.59
   9   0 -25    7.75    6.70
  -9   0  25   -4.73    6.57
   9   0 -25   -8.20    5.74
  -9   0  26   33.75    9.59
   9   0 -26   36.77    8.80
   9   0 -26   17.73    7.36
  -9  -1   1   12.42    1.81
  -9  -1   1   15.93    4.05
   9  -1  -1    9.06    3.28
  -9   1   1    8.90    1.75
   9   1  -1   11.72    3.86
  -9   1   1    8.41    3.81
   9  -1  -1    7.94    3.42
  -9   1   1    6.07    2.11
   9  -1  -1   10.38    3.69
   9   1  -1    8.10    2.09
   9   1  -2   -5.20    3.60
  -9   1   2    3.83    2.11
   9  -1  -2    6.29    3.28
   9  -1  -2    4.20    3.28
   9  -1  -2    3.14    3.28
  -9  -1   2   10.06    3.53
   9   1  -3  203.57   13.21
  -9   1   3  175.83   11.00
  -9   1   3  187.86   11.17
  -9  -1   3  192.49   11.12
   9  -1  -3  184.07    9.44
   9  -1  -3  200.92   21.07
   9  -1  -3  208.20   12.35
  -9   1   3  157.62   12.70
   9   1  -3  201.25   10.20
   9   1  -4   -1.87    3.46
  -9  -1   4   -0.26    2.61
   9  -1  -4    3.28    3.14
   9  -1  -4   -2.19    2.87
   9   1  -4    6.01    3.27
  -9   1   4   -1.85    1.72
  -9   1   4   -0.92    4.06
   9  -1  -4    5.38    2.75
   9  -1  -4   -0.26    1.83
   9   1  -5   78.25    6.94
  -9  -1   5   72.57    6.67
   9  -1  -5   53.98    9.84
   9  -1  -5   81.27    6.95
  -9   1   5   67.17    4.68
   9  -1  -5   73.80    5.60
   9  -1  -5   79.22    5.37
  -9   1   5   59.81    3.98
  -9   1   5   74.59    5.77
   9   1  -5   81.33    6.54
   9  -1  -6  268.09   15.20
  -9   1   6  220.89   14.73
   9   1  -6  233.11   31.75
   9  -1  -6  314.01   17.99
   9  -1  -6  237.36   17.20
  -9   1   6  216.17   16.17
   9  -1  -6  227.53   31.56
  -9   1   6  290.03   18.64
   9   1  -6  275.95   18.19
   9   1  -7 1815.22   78.22
   9  -1  -7 1811.83   91.66
   9  -1  -7 1709.24   76.99
   9  -1  -7 1808.48  290.77
   9   1  -7 1743.81  260.79
   9  -1  -7 1832.19   79.92
  -9   1   7 1645.30   84.25
  -9   1   7 1913.44   83.60
  -9   1   7 1600.35   78.44
  -9   1   8  905.40   48.20
   9  -1  -8 1048.11   58.63
  -9   1   8 1098.91   54.39
   9  -1  -8 1012.17  152.38
   9  -1  -8 1064.97   48.63
   9   1  -8 1070.65   65.07
  -9   1   8  939.02   59.57
   9  -1  -8  944.86   49.56
   9  -1  -9  176.44   11.68
   9  -1  -9  146.89    9.00
  -9   1   9  185.61   10.90
   9   1  -9  176.54   12.99
  -9   1   9  134.80    6.32
  -9  -1   9  163.25   12.17
   9  -1  -9  186.72    9.72
  -9   1   9  145.42   11.88
   9   1  -9  179.21    9.56
   9  -1 -10  307.09   23.63
  -9   1  10  212.42   23.33
   9  -1 -10  244.45   12.14
   9   1 -10  280.71   23.56
   9   1 -10  296.94   14.43
  -9  -1  10  265.14   21.59
   9  -1 -10  270.17   15.66
  -9   1  10  277.98   15.24
   9  -1 -11 2174.54  140.29
  -9  -1  11 2251.86  105.34
   9   1 -11 2180.70   95.27
   9  -1 -11 1884.02  108.48
   9   1 -11 2311.68  146.45
   9  -1 -11 2281.09  100.00
  -9   1  11 1898.28  198.64
  -9   1  11 2112.14   94.98
   9  -1 -12  553.76   32.16
  -9  -1  12  603.61   30.65
  -9   1  12  540.55   25.13
   9  -1 -12  487.72   32.07
  -9   1  12  469.40   49.58
   9   1 -12  614.51   34.05
   9  -1 -12  603.02   26.72
   9   1 -12  604.40   26.08
   9   1 -13  206.12   12.83
   9  -1 -13  247.64   15.25
   9  -1 -13  201.13   12.35
   9   1 -13  235.63   14.78
  -9   1  13  219.93   12.89
   9  -1 -13  190.25   12.90
  -9   1  13  194.57   17.33
   9  -1 -14   32.84    4.86
   9   1 -14   36.23    5.76
   9  -1 -14   16.79    3.39
   9   1 -14   33.33    4.19
  -9   1  14   20.76    6.18
   9  -1 -14   26.43    2.53
   9  -1 -15  537.65   28.19
  -9  -1  15  596.34   30.00
   9  -1 -15  471.46   36.85
   9   1 -15  547.17   28.42
   9   1 -15  557.03   50.02
  -9   1  15  576.69   27.28
  -9  -1  16  114.17    9.55
   9   1 -16  107.23    8.90
   9  -1 -16   96.15    9.48
   9   1 -16  100.54    8.71
  -9   1  16  110.36    8.69
   9   1 -17   82.66    6.89
   9  -1 -17   80.28    8.03
  -9   1  17   84.49    6.19
   9   1 -17   65.65    7.33
  -9  -1  17   86.57    7.98
  -9  -1  18   34.92    6.93
   9  -1 -18   39.11    5.66
  -9   1  18   25.81    5.93
   9   1 -18   36.87    4.80
   9   1 -18   38.97    5.36
  -9  -1  19   33.87    6.02
   9   1 -19   34.02    5.60
  -9   1  19   29.38    7.12
   9  -1 -19   24.90    5.40
   9   1 -19   33.74    5.89
  -9   1  20   64.72    6.07
   9   1 -20   61.32    8.32
  -9  -1  20   50.74    8.50
   9  -1 -20   56.29    9.10
   9   1 -20   69.58    6.80
   9   1 -21    2.72    4.89
  -9   1  21    3.30    6.07
   9   1 -21   -0.13    5.36
  -9  -1  21    9.81    5.75
   9  -1 -21    0.26    3.96
  -9  -1  22    5.76    4.84
   9   1 -22    5.16    5.02
  -9   1  22   -0.13    4.22
   9   1 -22   -1.31    6.28
   9  -1 -22   19.26    6.73
  -9  -1  23   24.72    7.06
  -9   1  23   20.85    6.99
   9   1 -23   20.59    6.10
   9   1 -23   16.48    6.93
   9  -1 -23   33.65    9.24
  -9  -1  24   43.04    8.50
   9  -1 -24   36.70    7.79
   9   1 -24   24.98    5.76
  -9   1  24   39.47    6.73
   9   1 -24   35.85    7.04
   9  -1 -25   24.95    9.11
  -9   1  25   19.67    7.79
   9   1 -25    8.78    5.54
  -9  -1  25   35.84    8.77
   9   1 -25   34.14    7.72
  -9   2   1  101.32    9.35
   9  -2  -1  104.35   10.40
  -9   2   1   84.53    7.41
   9  -2  -1   71.91    7.51
   9  -2  -1   92.24   10.39
   9   2  -1   67.24   11.25
  -9  -2   1   75.73    6.76
   9   2  -1   76.81    6.76
   9  -2  -2 1050.50   47.28
  -9   2   2 1104.46   58.18
   9  -2  -2  954.74   44.01
   9   2  -2 1091.48  125.46
  -9  -2   2 1049.27   92.07
  -9   2   2 1099.69   94.57
   9  -2  -2 1045.98   60.57
   9   2  -2 1120.65   53.61
   9  -2  -2 1084.37  118.96
   9   2  -3    6.55    3.27
  -9  -2   3   14.81    3.90
  -9   2   3   10.14    4.87
   9  -2  -3   18.09    4.73
   9  -2  -3   11.46    3.41
   9  -2  -3   10.27    3.95
  -9   2   3    6.61    3.44
   9   2  -4   -6.68    4.06
   9  -2  -4    5.80    4.21
   9  -2  -4    6.14    3.14
  -9   2   4    4.96    3.03
  -9   2   4    7.77    3.69
  -9  -2   4    6.89    2.86
   9  -2  -4    4.05    4.19
  -9   2   5  304.01   15.72
   9  -2  -5  267.09   15.45
  -9   2   5  280.79   21.47
   9  -2  -5  293.15   41.76
   9  -2  -5  308.63   16.78
   9   2  -5  322.55   20.86
  -9   2   6  231.56   15.72
  -9   2   6  234.70   18.68
   9  -2  -6  207.14   12.02
   9  -2  -6  247.52   13.22
   9  -2  -6  220.09   33.52
  -9  -2   6  236.93   13.66
   9   2  -6  245.26   16.21
  -9   2   7  494.48   26.98
   9  -2  -7  447.05   64.61
   9   2  -7  505.57   27.86
  -9   2   7  446.08   36.47
   9   2  -7  473.12   26.71
   9  -2  -7  444.17   23.09
  -9  -2   7  485.94   25.52
   9  -2  -8   36.57    4.08
   9   2  -8   46.16    5.07
   9  -2  -8   59.70    5.42
   9  -2  -8   47.57    4.84
  -9   2   8   37.99    5.60
  -9   2   8   54.02    6.61
   9   2  -8   42.10    3.46
  -9   2   9  142.25   14.60
   9  -2  -9  175.15   16.14
   9  -2  -9  180.74   10.83
  -9   2   9  188.37   10.60
   9   2  -9  153.61   11.29
   9  -2  -9  155.08    8.99
   9   2  -9  189.78   10.03
   9  -2 -10   46.92    4.48
  -9  -2  10   58.55    6.38
  -9   2  10   62.18    5.56
   9   2 -10   61.76    5.07
  -9   2  10   40.43    5.31
   9  -2 -10   67.34    6.88
   9   2 -10   62.97    5.86
   9  -2 -10   61.26    5.28
   9   2 -11   22.19    3.95
   9  -2 -11   15.10    5.30
  -9  -2  11   26.94    4.82
   9   2 -11   20.69    4.69
  -9   2  11   21.72    4.24
   9   2 -12    0.14    3.12
  -9  -2  12    2.21    4.17
   9  -2 -12    4.51    5.30
  -9   2  12   -1.99    5.70
   9   2 -12    6.51    4.56
   9  -2 -13  402.54   23.92
  -9   2  13  422.30   25.51
  -9  -2  13  380.43   22.05
   9   2 -13  356.61   37.80
   9   2 -13  410.51   21.40
   9   2 -14   -6.08    3.51
  -9  -2  14   -5.73    4.69
   9  -2 -14    1.99    4.91
   9   2 -14   -3.00    3.39
  -9   2  14   -4.38    3.45
  -9   2  15   68.13    7.44
  -9  -2  15   59.00    6.39
   9   2 -15   72.50    6.21
   9   2 -15   64.99    6.52
   9  -2 -15   62.16    6.51
   9   2 -16   -3.65    5.08
   9   2 -16   -0.40    3.09
  -9  -2  16   -1.82    4.82
  -9   2  16   -4.25    5.85
   9  -2 -16    2.13    3.99
   9   2 -17   16.66    4.03
  -9  -2  17   18.24    4.82
  -9   2  17   23.93    4.65
   9  -2 -17   21.14    5.85
   9   2 -17   14.85    5.73
   9   2 -18   18.38    4.16
   9   2 -18   24.23    6.12
  -9   2  18   20.08    6.12
   9  -2 -18   19.02    5.19
  -9  -2  18   31.00    5.08
  -9   2  19   21.02    5.59
   9   2 -19   17.07    5.99
   9  -2 -19   20.62    6.25
  -9  -2  19   27.49    5.47
   9   2 -19   24.93    5.90
  -9  -2  20  141.74   11.61
   9  -2 -20  116.31   14.11
   9   2 -20  133.94   15.55
   9   2 -20  140.83   12.91
  -9   2  20  125.89   12.52
  -9  -2  21   47.16    6.26
   9   2 -21   37.00    7.43
   9   2 -21   53.80    8.97
   9  -2 -21   55.10    8.52
  -9   2  21   38.06   23.29
   9   2 -22  113.03   18.34
  -9  -2  22  124.81   14.08
   9   2 -22  122.85   11.87
   9  -2 -22  117.92   11.59
  -9   2  22  105.94   14.51
  -9   2  23   44.58    8.39
  -9  -2  23   45.86    9.77
   9  -2 -23   53.23    8.52
   9   2 -23   44.03    8.99
   9   2 -23   57.90    9.10
   9   2 -24    5.34    6.77
   9  -2 -24   -3.73    4.92
   9   2 -24   -0.27    5.61
  -9   2  24   -7.58    7.05
  -9  -2  24    6.25    6.90
   9   3  -1  100.63    9.91
   9  -3  -1  150.75    8.92
  -9   3   1  138.53    8.12
   9   3  -1  128.54    6.89
   9  -3  -2  142.66    8.53
  -9   3   2  125.91    9.06
   9   3  -2  112.84    5.93
   9   3  -2  103.03    6.76
  -9  -3   3  199.92   13.09
   9  -3  -3  219.87   11.62
  -9   3   3  185.80   11.61
   9   3  -3  181.81   12.50
   9  -3  -3  192.14   16.02
   9  -3  -4  342.05   29.90
  -9   3   4  335.91   18.98
  -9  -3   4  344.34   17.89
   9   3  -4  348.79   17.35
   9  -3  -4  387.61   17.27
   9   3  -5  190.54   11.37
  -9   3   5  180.49   10.57
   9   3  -5  200.73   10.49
   9  -3  -5  203.43   11.51
  -9   3   6   19.50    6.68
   9   3  -6   10.78    2.89
   9  -3  -6   30.05    7.61
   9  -3  -7  946.79   47.37
   9   3  -7  893.38   58.57
  -9   3   7  997.46   42.60
   9   3  -8    6.98    3.36
   9   3  -8    0.79    2.76
  -9   3   8   -3.35    5.62
   9  -3  -8   17.80    4.55
   9   3  -9  407.42   22.93
   9   3  -9  387.14   23.71
   9  -3  -9  387.37   22.57
   9   3 -10    1.19    2.90
   9  -3 -10   10.19    6.97
   9   3 -10   -1.29    4.52
  -9  -3  10    7.76    5.17
  -9   3  10   -0.54    4.02
  -9   3  11  229.27   13.86
   9   3 -11  202.46   12.31
   9  -3 -11  218.93   14.79
   9   3 -11  186.10   20.98
  -9  -3  11  202.72   16.96
  -9  -3  12    2.97    5.95
  -9   3  12    3.90    6.98
   9  -3 -12    9.54    5.91
   9   3 -12   12.28    5.82
   9   3 -12    1.05    2.77
   9   3 -13   79.15    7.90
   9  -3 -13   95.83   10.63
  -9   3  13   84.00    7.67
  -9  -3  13  100.88    9.84
   9   3 -13   89.60    8.45
   9   3 -14   -5.01    3.16
   9  -3 -14   -2.69    4.17
  -9   3  14    5.38    7.53
   9   3 -14   -0.65    5.43
  -9  -3  14   -2.59    5.30
   9   3 -15  470.71   32.04
  -9  -3  15  459.58   27.52
   9  -3 -15  467.25   36.37
   9   3 -15  410.96   34.77
  -9   3  15  462.95   27.78
  -9  -3  16   31.71    6.86
   9   3 -16   24.39    5.80
   9  -3 -16   31.75    5.38
   9   3 -16   34.81    6.73
  -9   3  16   21.66    7.40
   9   3 -17   77.52   11.74
  -9  -3  17  124.78   11.28
   9  -3 -17  100.22   10.64
   9   3 -17   93.58    9.07
  -9   3  17   85.01   11.98
   9   3 -18   16.31    5.18
   9  -3 -18   18.43    5.25
  -9   3  18   19.10    7.13
  -9  -3  18    8.03    6.34
   9   3 -18   -1.32    4.48
   9   3 -19   38.59    8.29
   9  -3 -19   24.07    7.93
  -9   3  19   28.37    6.59
  -9  -3  19   41.56    8.81
  -9   3  20    8.87    7.26
   9   3 -20   -6.35    6.09
  -9  -3  20   -3.50    4.01
   9  -3 -20    6.18    5.38
   9  -3 -21   45.80    8.33
   9   3 -21   28.49    7.77
  -9  -3  21   37.56    7.64
  -9   3  21   54.00   10.61
   9   3 -22    9.97    7.38
   9  -3 -22    7.52    7.38
  -9  -3  22    6.48    4.66
  -9   3  22   -0.67    8.19
   9  -4  -1  148.69   10.08
  -9   4   1  128.59   11.54
   9  -4  -2  308.24   22.05
  -9  -4   2  299.81   21.39
   9  -4  -2  329.22   17.70
  -9  -4   3   15.39    4.79
  -9   4   3   16.25    4.97
   9  -4  -3   14.24    5.51
   9  -4  -4   51.38    6.73
  -9   4   4   31.07    5.79
   9  -4  -5  224.41   15.26
  -9   4   5  192.22   17.54
  -9   4   6  141.48   11.75
   9   4  -6  127.18    9.81
   9  -4  -6  130.96    9.19
  -9   4   7  405.26   35.17
   9  -4  -7  427.81   27.36
   9   4  -7  410.39   25.70
  -9   4   8    9.46    4.73
   9   4  -8   10.82    5.28
   9  -4  -8   13.52    6.76
  -9  -4   9  103.90    8.77
   9  -4  -9  113.13    9.22
   9   4  -9  118.71    8.77
  -9   4   9  120.43   11.25
  -9   4  10   18.42    7.72
   9  -4 -10   35.48    8.67
   9   4 -10   20.08    4.51
  -9  -4  10   20.08    6.82
  -9  -4  11   67.55    7.08
  -9   4  11   56.78    9.22
   9  -4 -11   74.67    9.36
   9   4 -11   69.61    7.98
   9   4 -12   20.07    5.15
   9  -4 -12    8.27    4.88
  -9  -4  12    8.75    6.56
  -9   4  12   17.90    7.59
   9  -4 -13   27.94    7.73
   9   4 -13   13.76    7.20
  -9   4  13   17.22    5.42
  -9  -4  13    9.65    5.92
   9   4 -14   38.84    6.43
  -9   4  14   43.94    9.50
   9  -4 -14   34.31    5.97
  -9  -4  14   47.59    7.59
  -9  -4  15   12.86    5.53
   9  -4 -15   15.46    7.05
  -9   4  15    7.19    5.70
   9   4 -15   13.51    6.05
  -9  -4  16   19.42    7.46
  -9   4  16   11.52    7.18
   9   4 -16    8.49    6.69
   9  -4 -16    0.95    5.02
  -9   4  17    2.57    5.55
  -9  -4  17  -10.16    6.95
   9  -4 -17   13.68    7.04
   9   4 -17    0.77    4.37
   9   4 -18   37.18    9.40
   9  -4 -18   31.54    6.64
  -9  -4  18   45.29    8.88
  -9   4  18   16.11    9.48
   9  -5  -1   84.98    9.55
   9  -5  -1   87.58    8.87
  -9   5   2   18.69    6.99
   9   5  -3  291.48   23.57
   9  -5  -3  270.31   20.93
  -9   5   4    2.16    8.09
   9   5  -4    8.79    4.78
   9  -5  -4   -1.48    6.47
   9  -5  -5   11.21    6.21
  -9   5   5    5.67    5.94
   9  -5  -5   16.07    4.90
   9   5  -5   -2.32    4.52
   9  -5  -6   33.48    6.84
  -9   5   6   31.66    7.98
   9  -5  -6   42.75    8.12
   9   5  -6   33.78    7.87
   9  -5  -7  181.37   15.47
  -9  -5   7  214.69   16.51
  -9   5   7  180.69   26.97
   9  -5  -7  172.71   19.78
   9   5  -7  245.73   17.16
  -9  -5   8    0.90    8.88
   9   5  -8   14.93    7.21
   9  -5  -8   14.10    7.05
  -9   5   8    9.49    6.24
  -9   5   9    7.87    8.01
   9   5  -9   10.03    5.27
   9  -5  -9   11.94    7.19
  -9  -5   9    7.71    7.58
   9  -5 -10   38.71    8.97
  -9  -5  10   27.36    6.68
   9   5 -10   26.33    8.22
  -9   5  10   18.20    8.69
  -9   5  11  267.01   36.31
  -9  -5  11  351.74   23.31
   9  -5 -11  321.22   26.42
   9   5 -11  327.09   25.61
   9  -5 -12    6.66    5.57
  -9  -5  12   -2.05    5.65
   9   5 -12   -3.72    7.83
   8   0  -1   11.94    4.44
   8   0  -1   15.13    4.08
   8   0  -1    6.01    3.42
  -8   0   1    6.15    3.01
  -8   0   1   10.79    4.08
  -8   0   1    5.57    2.25
   8   0  -2  803.70   35.50
  -8   0   2  623.15   50.98
  -8   0   2  709.64   38.60
   8   0  -2  750.72   32.82
  -8   0   2  705.46   37.15
   8   0  -2  638.80   36.35
   8   0  -3    2.76    2.90
   8   0  -3    1.91    3.00
  -8   0   3    2.73    3.27
   8   0  -4  175.17    8.44
   8   0  -4  174.94   11.61
  -8   0   4  149.85   11.06
   8   0  -5    3.55    2.76
   8   0  -5   -1.77    3.00
   8   0  -6   34.21    3.82
   8   0  -6   35.00    4.09
   8   0  -7   -0.14    3.40
   8   0  -7   -3.16    3.16
   8   0  -8   -0.26    3.16
   8   0  -8    1.90    3.40
   8   0  -9    2.76    2.76
   8   0  -9    0.27    4.08
   8   0 -10  105.46    6.45
   8   0 -10   91.87    9.79
   8   0 -11   -3.29    2.43
   8   0 -11    0.26    3.55
   8   0 -12   56.37    5.99
   8   0 -12   65.22    6.31
   8   0 -13    0.39    3.55
  -8   0  13    2.37    2.76
   8   0 -13    0.28    2.97
   8   0 -14  135.65   11.83
  -8   0  14  128.37    9.08
   8   0 -14  127.97   10.40
   8   0 -15    1.82    3.49
  -8   0  15    3.95    2.63
   8   0 -16   15.92    4.74
   8   0 -16   15.01    4.03
  -8   0  16   11.71    4.87
  -8   0  17    0.92    5.00
   8   0 -17   -5.39    3.59
   8   0 -17   -2.50    3.82
  -8   0  18  279.57   17.39
   8   0 -18  245.87   15.02
   8   0 -18  264.05   19.71
  -8   0  19   -1.45    5.40
   8   0 -19    0.00    3.97
   8   0 -19   -0.39    4.48
   8   0 -20   33.86    6.15
   8   0 -20   28.44    5.79
  -8   0  20   24.10    4.48
   8   0 -21    1.50    4.76
   8   0 -21    2.37    3.69
  -8   0  21   -7.90    5.80
   8   0 -22   24.77    6.06
  -8   0  22   40.05    7.38
   8   0 -22   24.03    5.97
   8   0 -23   -4.60    5.55
  -8   0  23    1.98    5.40
   8   0 -23    2.24    6.06
   8   0 -24   -6.76    5.00
   8   0 -24    3.16    4.22
  -8   0  24    0.66    6.32
  -8   0  25   -7.51    4.35
   8   0 -25   -7.38    5.93
   8   0 -25    5.13    5.94
   8   0 -26  281.98   36.55
  -8   0  26  338.82   22.69
   8   0 -26  286.90   30.06
  -8   0  27   -4.22    5.14
   8   0 -27    2.96    6.73
   8   0 -27    1.05    6.72
  -8   1   1   42.43    5.07
  -8   1   1   63.79    4.87
   8  -1  -1   60.24    5.00
   8   1  -1   42.28    4.92
  -8  -1   1   51.71    4.79
  -8   1   1   55.62    3.30
   8   1  -1   52.50    3.53
  -8  -1   1   51.31    3.25
   8   1  -2   30.98    4.58
   8   1  -2   22.88    4.26
  -8   1   2   24.55    2.87
  -8   1   2   40.38    5.34
  -8   1   2   25.77    5.79
  -8  -1   2   31.89    2.21
   8  -1  -2   36.55    5.34
   8  -1  -2   33.00    4.60
  -8   1   3  708.24   45.52
  -8   1   3  850.98   46.75
  -8  -1   3  862.83   47.40
   8   1  -3  908.01   41.54
   8  -1  -3  939.99   38.07
   8  -1  -3  831.81   39.27
   8  -1  -3  871.59   44.06
  -8   1   4    0.00    3.94
   8   1  -4   -0.80    3.73
  -8   1   4   -0.54    2.16
   8  -1  -4   10.26    3.56
   8  -1  -4    5.46    3.00
   8  -1  -4    7.49    4.07
   8  -1  -4    6.31    2.10
  -8  -1   4    5.50    3.27
   8  -1  -5  432.99   25.22
   8  -1  -5  364.92   18.89
   8   1  -5  407.91   21.38
  -8   1   5  364.55   19.57
   8  -1  -5  406.23   17.14
  -8   1   6   -2.15    2.28
   8  -1  -6   18.13    7.36
   8   1  -6    1.20    3.60
   8  -1  -6    0.96    2.60
   8   1  -6    3.58    2.29
   8  -1  -6    1.09    5.46
   8  -1  -7 1228.85   47.89
   8  -1  -7 1109.94   62.47
   8  -1  -7 1318.32  108.35
   8   1  -7 1286.23   80.67
   8  -1  -7 1264.13   68.66
   8   1  -7 1362.92   51.78
  -8   1   7 1081.41   59.87
   8  -1  -8  328.82   16.52
   8   1  -8  329.69   21.28
  -8   1   8  277.89   13.85
   8  -1  -8  328.97   14.24
   8   1  -8  358.42   16.64
   8  -1  -8  321.64   13.69
   8  -1  -9   70.98    4.02
   8  -1  -9   68.24    5.79
   8   1  -9   61.26    9.36
  -8   1   9   60.05    5.23
   8  -1  -9   60.17    4.36
   8   1  -9   71.49    5.48
   8  -1  -9   52.53    7.23
   8  -1 -10   36.31    4.22
   8  -1 -10   41.17    7.91
   8   1 -10   62.22    4.88
   8  -1 -10   62.08    4.57
   8   1 -10   59.37    4.73
   8  -1 -10   58.66    4.61
  -8   1  11    6.96    2.68
   8   1 -11    5.26    3.81
   8  -1 -11    4.74    3.03
   8  -1 -11    7.07    2.45
   8   1 -11    0.42    2.49
   8   1 -12  216.76   18.74
   8  -1 -12  213.69   10.43
   8  -1 -12  187.35   11.84
  -8   1  12  203.63   11.94
   8   1 -12  197.76   12.23
   8   1 -13  126.87    7.96
   8  -1 -13  112.72    7.21
  -8   1  13  135.68    9.63
   8   1 -13  123.80    8.29
  -8   1  13  109.48   13.66
   8   1 -14  144.97    8.42
  -8  -1  14  166.26   10.39
   8   1 -14  144.26   11.07
   8  -1 -14  122.79    8.42
   8  -1 -14  167.00   13.19
  -8   1  14  103.29   13.38
  -8   1  14  147.09    8.45
  -8   1  15   73.43    8.83
   8  -1 -15   78.55    5.16
   8   1 -15   97.92    7.63
  -8   1  15   98.78    7.79
  -8  -1  15   84.12    6.97
   8  -1 -15  114.60    7.53
   8   1 -15   88.69    7.76
   8  -1 -16   36.29    5.15
   8   1 -16   22.24    4.75
   8   1 -16   35.62    4.21
  -8   1  16   20.58    5.54
  -8  -1  16   35.49    5.78
   8  -1 -16   18.00    2.03
   8  -1 -17    2.16    1.62
   8   1 -17   11.10    3.79
  -8  -1  17    8.28    5.26
  -8   1  17    8.71    4.22
   8   1 -17    6.57    4.86
   8  -1 -17    6.60    5.15
  -8  -1  18   -2.50    5.13
  -8   1  18   -2.11    5.55
   8   1 -18    0.81    3.78
   8   1 -18    2.76    3.29
   8  -1 -18    5.42    5.42
  -8   1  19   22.99    5.95
  -8  -1  19   -0.66    5.39
   8  -1 -19    2.38    3.57
   8   1 -19    3.64    3.37
   8   1 -19    7.62    3.55
   8   1 -20  121.58    9.08
   8  -1 -20  109.45    8.86
  -8  -1  20  112.25    9.73
  -8   1  20  105.08    9.13
   8   1 -20  114.54   11.45
   8   1 -21   49.74    6.46
   8  -1 -21   29.62    5.42
   8   1 -21   32.33    6.44
  -8   1  21   33.19    7.01
  -8  -1  21   27.60    6.44
   8   1 -22   12.88    5.65
  -8  -1  22    2.63    4.21
  -8   1  22    6.48    5.03
   8   1 -22   11.82    5.78
   8  -1 -22   11.11    5.55
  -8   1  23  273.17   18.54
  -8  -1  23  262.18   17.24
   8   1 -23  255.10   22.31
   8  -1 -23  264.85   23.48
   8   1 -23  264.28   22.09
   8  -1 -23  248.96   18.80
   8   1 -24   96.16    9.53
   8  -1 -24   87.28    9.85
   8   1 -24   63.47    9.07
   8  -1 -24   64.17    9.13
  -8  -1  24   81.60    9.20
  -8   1  24   68.40    7.81
  -8  -1  25   -0.26    4.47
  -8   1  25   -4.63    6.09
   8   1 -25   -2.10    5.26
   8  -1 -25    8.99    6.26
   8   1 -25   -7.91    6.30
   8  -1 -25   -0.53    4.37
   8   1 -26   53.07    9.12
   8  -1 -26   81.88    9.92
   8  -1 -26   65.77    9.93
  -8   1  26   68.81   10.46
  -8  -1  26   81.97   10.51
   8   1 -26   65.42   11.30
   8  -1 -27   24.48    8.87
  -8  -1  27   38.75    8.54
   8  -1 -27   31.84    9.08
   8   1 -27   30.34    8.67
  -8   1  27   20.91    5.03
   8   1 -27   29.75    8.44
  -8  -2   1  331.27   22.80
   8  -2  -1  384.68   32.46
   8  -2  -1  375.71   43.71
   8   2  -1  275.91   24.20
   8   2  -1  276.83   24.03
   8   2  -1  274.67   23.13
   8  -2  -1  327.36   24.59
   8   2  -2 4225.37  362.45
   8  -2  -2 4308.51  201.04
   8   2  -2 3612.39  186.34
   8  -2  -2 3768.16  157.59
  -8   2   2 4219.08  243.98
   8   2  -2 4225.15  169.90
  -8  -2   2 3903.67  208.49
   8  -2  -2 4070.32  217.14
  -8   2   3  191.39   10.72
   8  -2  -3  196.32   11.78
   8   2  -3  167.83    8.99
  -8  -2   3  197.75   13.25
  -8   2   3  184.45   11.26
   8  -2  -3  197.10   12.29
   8  -2  -3  207.24   14.55
   8  -2  -3  178.05   11.18
  -8  -2   3  179.03    9.68
   8   2  -3  158.04   11.42
   8   2  -3  207.23   13.90
   8   2  -3  179.34   18.07
  -8   2   4   57.32    6.74
   8   2  -4   45.57    5.08
   8  -2  -4  152.40   27.23
   8   2  -4   48.07    5.14
   8  -2  -4   78.31   12.40
  -8  -2   4   80.42    4.44
   8   2  -4   91.43   17.40
   8   2  -4   51.06    7.86
   8  -2  -4  115.37   13.81
   8  -2  -4   94.09   16.73
  -8   2   5 2585.48  208.85
   8  -2  -5 2669.52  129.83
   8  -2  -5 2750.63  154.18
   8   2  -5 2401.03  119.71
   8  -2  -5 2358.43  116.93
  -8   2   6 3458.73  223.38
   8   2  -6 3511.74  326.85
   8   2  -6 3491.48  151.90
   8  -2  -6 3456.31  192.53
  -8   2   6 3257.06  138.48
   8  -2  -7  648.52   30.73
   8   2  -7  577.83   32.60
   8  -2  -7  572.54   28.34
   8  -2  -7  675.11   30.32
  -8   2   7  601.39   51.31
   8   2  -7  559.22   29.62
  -8   2   7  614.68   28.58
   8  -2  -8   92.46    6.93
  -8   2   8  112.33    7.44
   8   2  -8  109.59    6.86
   8  -2  -8  122.01    7.97
   8  -2  -8   95.08   14.03
  -8   2   8  103.87    9.89
   8  -2  -9   22.25    5.80
  -8   2   9   23.89    6.24
   8   2  -9   18.11    4.82
   8  -2  -9   21.24    5.71
   8   2  -9   15.26    2.68
  -8   2   9   26.16    4.52
   8   2 -10  881.78   45.00
   8  -2 -10  971.55   50.61
  -8   2  10  974.61   56.17
  -8   2  11   63.94    5.72
   8  -2 -11   71.52    7.71
   8   2 -11   57.17    5.22
  -8   2  12   74.79    8.86
   8  -2 -12  105.22    8.39
   8   2 -12  113.54    7.84
   8   2 -12   97.43    6.03
   8   2 -13    8.49    3.40
   8   2 -13    4.54    3.33
  -8   2  13   11.29    3.81
   8  -2 -13    9.45    3.86
  -8   2  14   15.58    4.13
  -8  -2  14   25.73    3.66
   8   2 -14   19.20    3.87
   8  -2 -14    9.46    4.79
   8   2 -14   22.34    4.83
   8   2 -15   -2.13    3.20
   8   2 -15   -5.36    3.79
  -8  -2  15   -0.13    2.87
  -8   2  15    3.33    5.86
   8  -2 -15    3.86    3.46
   8   2 -16  108.03   11.34
  -8  -2  16  119.61    9.29
  -8   2  16  122.88    8.81
   8   2 -16  108.89    9.42
   8  -2 -16  109.29    9.74
  -8  -2  17    5.49    4.45
  -8   2  17   -2.93    6.00
   8  -2 -17    0.27    2.67
   8   2 -17    3.92    3.27
   8   2 -17    4.13    3.06
   8   2 -18    2.09    3.01
   8  -2 -18   -3.33    5.73
  -8  -2  18    2.62    4.32
  -8   2  18    6.40    4.13
   8   2 -18    5.86    4.26
   8  -2 -19   37.33    5.33
  -8  -2  19   35.18    6.54
   8   2 -19   34.40    6.02
  -8   2  19   34.93    6.80
   8   2 -19   27.42    4.79
   8  -2 -20   34.40    7.07
   8   2 -20   24.89    5.59
  -8   2  20   19.20    4.93
  -8  -2  20   26.42    6.15
   8   2 -20   28.25    5.36
  -8  -2  21  192.41   12.19
   8   2 -21  161.01   15.45
  -8   2  21  195.31   14.41
   8  -2 -21  164.38   12.54
   8  -2 -22   12.26    5.73
  -8  -2  22   20.14    5.49
   8   2 -22   18.70    4.97
  -8   2  22    9.33    6.53
   8   2 -22   12.78    5.32
   8   2 -23   96.38   11.86
   8  -2 -23  100.21   11.73
   8   2 -23  106.85   12.96
  -8  -2  23  111.04   13.09
  -8  -2  24   34.79    7.59
   8  -2 -24   46.76    7.33
  -8   2  24   39.43    7.33
   8   2 -24   22.10    7.32
   8   2 -24   35.68    7.86
  -8  -2  25   12.29    5.49
   8  -2 -25    2.40    7.72
   8   2 -25   25.76    7.58
  -8   2  25   -0.40    5.33
   8   2 -25    5.99    5.73
  -8   2  26   38.60    8.52
  -8  -2  26   44.71    7.85
   8   2 -26   37.43    8.39
   8  -2 -26   44.73    9.99
   8   2 -26   35.95   10.07
  -8   3   1 1001.20   41.10
   8   3  -1  897.34   97.90
   8  -3  -1  939.10   45.70
   8  -3  -1  927.58   46.66
   8  -3  -1  943.10   80.84
   8   3  -1  876.33   51.74
  -8  -3   1  959.36   40.43
   8  -3  -2   11.77    3.08
   8  -3  -2   11.44    4.26
  -8   3   2   10.03    5.22
   8  -3  -2   13.95    4.43
   8   3  -2   10.23    2.98
   8   3  -2    7.71    3.23
   8  -3  -3   77.28    6.17
   8   3  -3   69.39    6.35
   8   3  -3   75.07    5.44
   8  -3  -3   77.91    6.34
   8  -3  -3   64.64    8.25
  -8   3   3   84.91    6.97
   8  -3  -4   -2.13    3.72
   8   3  -4   -5.89    2.52
   8  -3  -4    6.30    4.29
  -8   3   4    3.73    4.00
  -8   3   4   -3.35    4.69
   8   3  -5  148.14    9.24
   8  -3  -5  185.65   12.37
  -8   3   5  140.92   13.43
   8  -3  -5  175.09   10.77
   8  -3  -5  154.64   21.02
  -8   3   5  179.20    9.43
   8  -3  -6    2.79    3.32
  -8   3   6   10.75    5.51
  -8  -3   6   10.55    1.56
  -8   3   6    6.34    4.05
   8  -3  -6   13.98    4.84
  -8  -3   7   85.76    4.58
  -8   3   7   95.37    7.68
   8  -3  -7   91.60    6.87
  -8   3   7   73.76    8.28
   8  -3  -8  269.79   15.25
   8   3  -8  266.93   12.57
  -8   3   9   -1.75    5.79
  -8  -3   9   -2.20    3.23
   8  -3  -9   -5.39    9.43
   8  -3 -10   51.90    4.86
  -8   3  10   78.59    7.96
   8   3 -11   91.16    6.73
  -8   3  11   97.65    8.64
   8  -3 -11  104.26    9.18
  -8  -3  12   27.04    4.92
   8   3 -12   37.22    4.72
   8   3 -12   29.75    5.56
   8  -3 -12   30.22    4.59
  -8   3  12   28.33    7.15
   8  -3 -13  178.12   12.98
  -8   3  13  187.84   10.96
  -8  -3  13  182.21   14.65
   8   3 -13  181.82   11.16
  -8  -3  14   37.42    6.22
   8  -3 -14   49.25    5.67
  -8   3  14   58.03    7.70
   8   3 -14   36.90    5.44
   8   3 -15   74.09    6.87
  -8  -3  15   74.86    6.10
  -8   3  15   64.77    7.16
   8  -3 -15   95.26    8.91
   8   3 -16  104.36    7.65
  -8   3  16  113.17   10.40
   8   3 -16   98.74    8.95
   8  -3 -16  107.91    9.99
  -8  -3  16  122.19    9.48
   8  -3 -17  225.71   14.46
  -8   3  17  218.70   12.98
   8   3 -17  211.22   13.87
   8   3 -17  181.73   13.38
  -8  -3  17  213.75   14.82
  -8  -3  18   37.47    7.26
  -8   3  18   32.75    7.28
   8   3 -18   25.93    5.97
   8  -3 -18   34.09    7.01
   8   3 -18   27.90    5.79
   8  -3 -19   22.49    5.39
  -8   3  19   31.38    6.73
   8   3 -19   15.54    5.40
   8   3 -19   14.40    6.23
  -8  -3  19   20.88    4.02
  -8  -3  20   95.75    9.23
   8  -3 -20  104.70   12.25
   8   3 -20   83.03    9.35
  -8   3  20  101.73    9.03
   8   3 -20   89.33    9.63
   8   3 -21   23.86    6.20
   8  -3 -21   10.22    5.11
  -8  -3  21    6.10    4.15
  -8   3  21   -4.71   25.01
   8   3 -21   15.70    6.23
   8  -3 -22   -0.94    4.16
  -8   3  22   -6.31    6.45
  -8  -3  22   -0.39    4.28
   8   3 -22   -8.18    6.36
   8   3 -22    7.78    5.41
  -8  -3  23   50.63    7.66
   8   3 -23   50.67    8.85
   8  -3 -23   67.23   10.87
   8   3 -23   44.91    8.18
  -8   3  23   36.77    8.99
  -8  -3  24   67.25   10.13
   8   3 -24   53.34    9.38
   8  -3 -24   63.27   10.19
   8   3 -24   56.08   10.00
  -8  -4   1   28.80    5.58
   8  -4  -1   18.33    5.93
  -8   4   1    7.55    5.12
   8   4  -2  540.70   23.00
   8  -4  -2  520.10   26.03
  -8   4   2  501.61   27.51
   8   4  -3  203.67   11.79
   8  -4  -3  194.24   11.53
   8  -4  -4    4.20    4.87
   8   4  -4    0.78    3.62
   8  -4  -5   20.19    5.29
  -8   4   5    8.27    4.61
   8   4  -5   12.91    4.00
   8  -4  -6   67.15    6.11
  -8   4   6   72.99    8.15
   8   4  -6   55.58    6.97
   8  -4  -7   15.48    5.43
   8   4  -7   26.28    5.54
  -8  -4   8   -3.22    4.76
   8  -4  -8    1.90    5.44
   8   4  -8    5.15    4.76
   8  -4  -9   27.47    4.90
   8   4  -9   22.78    3.86
  -8   4  10   67.07    7.76
   8  -4 -10   60.81    9.12
   8   4 -10   81.03    7.85
   8   4 -11   22.76    5.79
   8  -4 -11   33.47    5.31
   8  -4 -12  100.82    9.67
   8   4 -12  102.98    7.86
   8  -4 -13    4.35    6.12
  -8  -4  13    1.16    4.63
   8   4 -13   -2.19    5.14
   8  -4 -14   88.52    9.12
  -8   4  14  100.35   10.62
  -8  -4  14   86.14    9.65
   8   4 -14   86.14    9.14
   8   4 -15  225.60   23.84
   8   4 -15  261.65   17.16
  -8   4  15  237.95   21.50
   8  -4 -15  264.18   18.66
  -8  -4  15  237.48   19.59
  -8   4  16   14.80    6.65
  -8  -4  16   31.63    5.28
   8   4 -16   23.28    6.56
   8  -4 -16   20.91    6.11
   8   4 -17   17.24    6.56
   8  -4 -17    5.56    7.19
  -8  -4  17    9.39    5.66
  -8   4  17    6.65    8.14
   8   4 -18   30.10    6.56
  -8  -4  18   24.06    6.82
  -8   4  18   21.82    6.64
   8  -4 -18   25.61    8.67
   8   4 -18   25.79    6.00
   8   4 -19    3.22    5.66
  -8   4  19    5.14    7.98
   8   4 -19   -4.56    4.82
  -8  -4  19    1.67    5.40
   8  -4 -19    7.04    5.82
  -8   4  20    5.81    8.24
   8   4 -20   13.57    4.57
  -8  -4  20    4.38    5.66
   8   4 -20   12.23    6.44
   8  -4 -20   16.08    7.30
  -8   5   1   82.84    9.59
   8  -5  -1   99.30    9.06
  -8  -5   1   93.22    8.19
  -8   5   2   15.41    5.54
  -8  -5   2   16.08    5.58
   8  -5  -2   20.81    6.35
  -8  -5   3   62.15    7.90
   8  -5  -3   70.38    8.67
  -8   5   3   48.32    7.99
  -8   5   4   95.15   11.26
   8   5  -4  106.42    8.80
   8  -5  -4  105.93    9.72
   8  -5  -4  104.91    8.15
   8  -5  -5   49.13    7.20
  -8   5   5   48.32    7.47
   8   5  -5   45.84    7.49
   8   5  -6   -1.03    5.55
   8  -5  -6    4.35    4.62
  -8   5   6  -16.17    6.52
   8   5  -7  134.46    9.68
   8  -5  -7  124.86   11.31
  -8   5   8    7.35    8.30
   8   5  -8   21.61    7.08
   8  -5  -8   20.55    7.35
  -8   5   9   33.78    9.40
  -8  -5   9   45.37    8.10
   8  -5  -9   42.22    7.90
   8   5  -9   35.98   21.59
  -8  -5  10   87.18   10.41
   8   5 -10   79.09    7.59
   8  -5 -10   82.83   11.31
  -8   5  10   57.22   10.22
   8  -5 -11   12.40    6.40
   8   5 -11   21.81    7.19
  -8  -5  11    4.62    5.52
   8   5 -12  219.11   15.68
   8  -5 -12  188.79   17.73
  -8  -5  12  201.81   15.17
  -8   5  12  199.82   18.55
  -8  -5  13   12.56    5.64
  -8   5  13    6.67    5.58
   8  -5 -13    7.08    7.22
   8   5 -13   -6.41    6.15
  -8   5  14   13.20    9.25
   8   5 -14   11.40    5.25
  -8  -5  14   12.17    7.05
   8  -5 -14   16.05    5.85
   8  -5 -15   69.87   11.42
  -8  -5  15   86.94   11.15
   8   5 -15   88.99   13.33
  -8   5  15   73.54   12.78
   7   0  -1   43.78   16.01
  -7   0   1   30.20   11.18
  -7   0   1   62.68   22.04
  -7   0   1   46.10   15.60
   7   0  -2 3784.78  209.31
  -7   0   2 3683.19  239.85
   7   0  -2 2747.11  147.06
  -7   0   2 3083.39  273.70
   7   0  -3   -0.82    2.46
  -7   0   3   -0.41    2.87
   7   0  -3    0.00    1.34
   7   0  -3   -1.98    3.04
  -7   0   3   -0.40    1.07
   7   0  -4   25.90    3.17
   7   0  -4   25.82    3.14
   7   0  -4   18.33    1.74
  -7   0   4   21.31    2.32
   7   0  -5    0.40    1.07
  -7   0   5    1.37    2.87
   7   0  -5   -3.14    1.78
  -7   0   6  245.95   13.54
   7   0  -6  285.67   14.78
   7   0  -7    1.36    2.05
   7   0  -7   -4.76    2.77
  -7   0   7   -2.18    3.00
  -7   0   7   -1.20    1.33
   7   0  -8   16.12    3.30
  -7   0   8   17.45    2.40
   7   0  -8   18.41    4.09
  -7   0   8   19.91    3.00
   7   0  -9   -1.00    2.42
  -7   0   9    2.13    1.86
  -7   0   9   -4.09    3.13
   7   0  -9   -0.68    2.04
   7   0  -9   -3.96    2.11
  -7   0  10   25.84    3.07
  -7   0  10   25.33    4.50
   7   0 -10   27.83    3.82
   7   0 -10   37.46    4.77
   7   0 -10   34.35    3.97
   7   0 -11   -2.25    3.44
   7   0 -11   -1.09    3.40
   7   0 -11   -1.68    3.23
  -7   0  11   -0.13    1.86
   7   0 -12    7.53    3.17
   7   0 -12    6.41    2.93
   7   0 -12    7.62    2.58
  -7   0  12    5.46    2.40
  -7   0  13    2.13    2.26
   7   0 -13    1.52    2.77
   7   0 -13    0.79    0.79
   7   0 -13    4.49    3.17
   7   0 -14  205.44   11.73
   7   0 -14  208.55   10.99
   7   0 -14  201.65   10.93
  -7   0  15   -1.19    3.83
   7   0 -15   -1.32    1.18
   7   0 -15   -2.78    3.97
   7   0 -15   -0.27    3.70
   7   0 -16  355.23   21.33
   7   0 -16  387.93   28.55
   7   0 -16  347.15   18.01
   7   0 -17   -3.70    3.04
   7   0 -17   -8.29    4.21
   7   0 -17   -1.84    1.31
   7   0 -18 1691.05  148.85
  -7   0  18 1613.42   80.03
   7   0 -18 1577.91   92.95
   7   0 -18 1712.07  131.55
  -7   0  19    0.26    5.16
   7   0 -19    3.38    4.46
   7   0 -19    4.76    4.63
  -7   0  20   -0.53    5.42
   7   0 -20   -4.76    3.04
   7   0 -20   -1.48    4.04
   7   0 -21   10.08    4.97
  -7   0  21    2.51    3.70
   7   0 -22    6.48    3.57
  -7   0  22    1.72    5.42
   7   0 -22   10.33    4.97
  -7   0  23    4.76    3.70
   7   0 -23   -3.89    5.63
   7   0 -23   -8.20    4.89
  -7   0  24    7.28    5.42
   7   0 -24   12.96    5.56
   7   0 -24    5.22    5.49
   7   0 -25    0.40    5.16
  -7   0  25    6.35    4.10
   7   0 -25  -10.30    6.02
   7   0 -26    5.29    4.10
   7   0 -26    5.48    6.01
  -7   0  26   -6.61    5.69
   7   0 -27    0.00    5.82
   7   0 -27    1.60    5.88
  -7   0  27   -0.13    4.23
   7   0 -28    0.26    4.36
   7   0 -28   -0.80    4.94
  -7   0  28    5.29    6.74
   7   0 -29   14.15    7.67
  -7   0  29    2.25    6.21
   7   0 -29   10.69    7.21
  -7  -1   1   35.21    2.48
   7  -1  -1   42.30    3.17
  -7   1   1   36.27    3.05
   7   1  -1   49.51    4.05
   7   1  -1   36.06    3.45
   7  -1  -1   38.42    3.15
  -7   1   1   37.60    3.69
  -7  -1   1   33.55    3.71
   7  -1  -1   40.49    3.81
  -7  -1   1   39.45    3.66
   7   1  -2  111.50    6.92
  -7   1   2   98.90    4.94
  -7   1   2  113.93    5.81
  -7  -1   2  108.83    7.30
  -7  -1   2  105.66    8.77
   7   1  -2  116.42    6.15
   7  -1  -2  142.13    7.13
   7  -1  -2  120.00    6.59
  -7  -1   3   89.84   10.37
  -7   1   3   69.26    4.94
  -7   1   3   66.35    8.90
   7   1  -3   57.02    6.12
   7  -1  -3   97.00    8.90
   7  -1  -3   73.05    6.73
   7   1  -4 1590.12   69.31
  -7  -1   4 1468.49   97.43
   7   1  -4 1500.35   80.55
  -7   1   4 1485.56   71.13
   7  -1  -4 1483.30   65.39
   7  -1  -4 1542.63   67.96
  -7  -1   4 1408.37   71.19
  -7   1   4 1390.23   62.05
   7  -1  -5   14.08    2.13
   7   1  -5    9.33    3.46
  -7   1   5    7.20    2.58
  -7  -1   5    8.79    2.93
   7   1  -5    8.01    1.83
   7  -1  -5    8.07    2.19
  -7   1   5    6.57    3.42
   7   1  -6  453.09   20.88
  -7   1   6  400.85   26.17
   7  -1  -6  468.68   20.86
  -7   1   6  387.87   19.20
   7  -1  -6  433.26   19.86
   7   1  -6  429.84   25.66
   7  -1  -6  425.60   19.96
   7  -1  -6  354.01   19.56
   7  -1  -7  557.33   24.22
  -7  -1   7  566.54   29.86
  -7   1   7  503.95   24.67
   7  -1  -7  495.90   26.53
   7   1  -7  573.75   22.53
   7  -1  -7  594.68   29.20
   7   1  -7  524.77   46.16
   7  -1  -7  546.34   24.46
  -7   1   7  514.22   29.51
   7   1  -8  125.27    8.79
   7   1  -8  131.36    7.39
   7   1  -8  144.18    7.64
  -7   1   8  126.23    7.03
   7  -1  -8  153.21    9.71
  -7   1   8  132.05    8.62
  -7  -1   8  133.48    8.84
   7  -1  -8  152.69    7.67
   7  -1  -8  127.24    6.70
   7   1  -9    1.05    3.30
   7  -1  -9    6.13    1.77
  -7   1   9    2.42    2.16
   7  -1  -9    3.03    2.64
  -7  -1   9    5.89    3.35
   7   1  -9    2.05    2.05
   7   1  -9    4.42    2.41
  -7   1   9    1.77    3.27
   7   1 -10   80.50    6.26
   7   1 -10   92.35    5.81
   7   1 -10   88.73    6.98
   7  -1 -10   94.50    6.61
  -7   1  10   71.89    5.79
   7  -1 -10   82.88    7.37
   7  -1 -10   82.43    5.05
   7   1 -11  356.18   29.45
   7  -1 -11  406.65   38.30
   7  -1 -11  387.96   18.28
   7   1 -11  379.91   41.74
   7   1 -11  408.76   18.78
   7  -1 -11  341.95   14.91
  -7   1  11  344.03   19.82
   7  -1 -12   14.66    2.17
   7   1 -12   17.16    4.09
   7   1 -12    9.73    3.38
  -7   1  12   11.43    3.09
   7  -1 -12   16.38    4.62
  -7   1  12   10.96    1.35
  -7   1  12   18.50    3.57
  -7   1  13  572.30   31.26
   7  -1 -13  637.15   26.66
   7  -1 -13  501.41   25.08
  -7   1  13  546.57   28.62
   7   1 -13  546.25   46.58
   7   1 -13  554.56   24.63
  -7   1  14    5.24    3.49
   7   1 -14   15.34    3.37
  -7  -1  14   10.96    4.62
   7  -1 -14   20.76    3.57
   7  -1 -14    9.08    1.63
   7   1 -14    9.51    3.04
  -7   1  14   12.34    1.61
   7   1 -15   40.95    4.63
   7  -1 -15   40.63    2.58
   7  -1 -15   34.27    5.69
  -7   1  15   41.55    2.94
  -7   1  15   33.72    5.64
   7   1 -15   54.14    5.38
   7   1 -16    0.79    2.51
  -7   1  16    1.88    3.36
   7  -1 -16   -0.54    1.22
   7  -1 -16    0.53    4.24
   7   1 -16    7.51    3.76
   7   1 -17   97.64    6.75
   7  -1 -17  112.09    9.73
   7  -1 -17   99.06    5.84
   7   1 -17  100.90   10.19
  -7  -1  17  111.11    7.94
   7  -1 -17   84.97    5.56
   7  -1 -18   45.58    3.12
   7   1 -18   67.25    5.42
  -7  -1  18   73.99    7.27
   7  -1 -18   75.65    6.89
   7   1 -18   59.30    7.10
  -7   1  18   56.04    5.30
   7  -1 -18   63.17    6.08
  -7   1  19   -8.08    5.04
   7   1 -19   -0.53    2.64
   7   1 -19   -1.20    4.15
  -7  -1  19    2.11    4.23
   7  -1 -19    1.46    3.58
   7  -1 -19    3.84    4.66
   7   1 -20    3.34    4.14
   7   1 -20   -1.59    4.76
  -7   1  20    4.24    3.45
   7  -1 -20   10.10    4.78
   7  -1 -20    3.71    4.90
  -7  -1  20    2.77    4.62
   7   1 -21  517.70   31.08
  -7   1  21  508.75   28.29
   7  -1 -21  468.84   23.92
   7   1 -21  498.85   34.25
   7  -1 -21  532.85   41.68
  -7  -1  21  501.63   25.28
   7  -1 -22   14.85    5.57
   7  -1 -22   19.10    5.83
  -7   1  22   27.85    6.37
   7   1 -22   22.97    5.08
   7   1 -22   15.71    5.28
  -7  -1  22   30.90    6.60
   7   1 -23   17.43    4.62
   7   1 -23   11.88    3.61
  -7  -1  23   23.63    6.60
   7  -1 -23   20.29    5.84
   7  -1 -23   19.44    5.81
  -7   1  24   42.44    6.77
   7   1 -24   39.78    6.28
   7  -1 -24   38.51    7.41
   7   1 -24   36.69    6.34
  -7  -1  24   36.56    6.47
   7  -1 -24   35.41    6.77
  -7  -1  25   49.22    6.73
   7  -1 -25   39.13    6.77
   7   1 -25   37.61    6.99
   7  -1 -25   43.38    7.26
  -7   1  25   31.44    5.57
   7   1 -25   38.71    5.34
   7   1 -26   -3.96    4.35
   7   1 -26    5.74    6.27
  -7   1  26    8.89    6.37
   7  -1 -26  -14.33    5.97
  -7  -1  26   -8.05    5.54
   7  -1 -26    8.71    6.03
  -7  -1  27   38.24    6.59
   7  -1 -27   44.57    7.63
   7   1 -27   43.80    6.95
   7   1 -27   27.69    6.73
   7  -1 -27   35.55    5.44
  -7   1  27   33.29    7.96
   7   1 -28    9.22    6.95
   7  -1 -28   -1.86    6.50
   7  -1 -28   17.11    6.82
  -7  -1  28   19.25    6.59
   7   1 -28    4.22    4.88
  -7   1  28    3.98    6.37
  -7  -2   1    3.66    3.66
   7   2  -1    7.14    3.25
   7  -2  -1    7.69    3.31
   7   2  -1    2.62    2.20
   7  -2  -1    7.72    2.44
   7  -2  -1    0.93    3.19
  -7  -2   1   10.00    2.60
   7  -2  -1    1.61    2.68
  -7  -2   1    6.11    1.99
   7   2  -1    0.65    3.66
  -7   2   1    2.95    3.22
  -7   2   2  247.93   13.45
   7  -2  -2  226.32   10.47
  -7  -2   2  282.12   15.33
   7   2  -2  256.81   11.65
   7  -2  -2  279.59   11.69
  -7  -2   2  263.75   16.37
  -7  -2   2  240.90   14.74
   7   2  -2  265.12   12.86
   7  -2  -2  280.15   15.34
   7   2  -2  290.79   14.30
  -7  -2   3  118.58    8.25
   7   2  -3  131.21    7.33
  -7  -2   3  127.31    7.27
   7  -2  -3  127.15    7.31
   7  -2  -3  147.19    9.15
   7  -2  -3  144.45    7.15
  -7  -2   3  136.09    9.12
  -7   2   3  124.36    7.54
   7   2  -3  151.79    7.87
   7  -2  -3  119.42    6.11
  -7   2   4    0.81    2.96
   7   2  -4    2.09    3.66
  -7  -2   4    3.94    1.18
   7  -2  -4    0.40    3.36
  -7   2   4    4.65    2.60
   7   2  -4    0.82    2.06
   7  -2  -4    1.62    1.89
   7  -2  -4    2.16    2.83
  -7   2   5    0.82    2.34
   7  -2  -5    5.78    3.23
  -7  -2   5    0.52    0.79
   7   2  -5    6.75    3.12
   7   2  -5    2.75    2.06
   7   2  -5   -5.24    3.54
  -7   2   6   38.00    4.27
   7  -2  -6   47.18    5.52
   7   2  -6   50.00    4.86
   7   2  -6   38.84    3.03
   7   2  -7   13.67    4.07
   7   2  -7   13.44    2.06
  -7   2   7   20.66    3.58
   7  -2  -7   21.51    5.92
   7  -2  -8 1213.70   78.84
   7   2  -8  975.19   55.82
   7   2  -8 1127.05  121.73
   7  -2  -8 1070.95   51.86
  -7   2   8 1123.53   82.01
   7  -2  -9   78.23    8.34
  -7   2   9   73.00    6.19
   7   2  -9   59.30    4.53
   7  -2 -10  121.35   11.57
   7   2 -10  110.94    6.41
   7   2 -10  108.92    6.87
  -7   2  10  125.46    9.07
   7  -2 -11   55.54    4.81
   7   2 -11   60.75    5.10
  -7   2  11   56.19    6.17
  -7   2  12  355.89   33.96
   7  -2 -12  423.94   22.09
   7   2 -12  365.58   18.36
   7  -2 -13  275.77   14.33
  -7   2  13  193.18   22.15
   7   2 -13  274.79   12.87
   7  -2 -14  182.15   12.31
   7   2 -14  167.08    9.71
   7   2 -15  193.64   10.64
   7  -2 -15  214.92   12.99
   7   2 -15  196.40   16.48
   7   2 -16  255.79   16.24
   7   2 -16  252.85   14.72
  -7   2  16  231.09   15.99
   7  -2 -16  288.58   15.81
   7  -2 -17   19.11    4.68
   7   2 -17   -1.97    4.59
  -7  -2  17    6.95    4.33
   7   2 -17   15.14    4.25
   7   2 -18  166.06   12.22
  -7  -2  18  182.45   10.52
   7  -2 -18  170.00   10.84
  -7   2  18  197.93   12.58
   7   2 -18  164.56   13.31
   7  -2 -19   -3.34    4.81
   7   2 -19   -1.84    4.33
  -7   2  19   -1.07    3.74
  -7  -2  19    4.33    3.67
   7   2 -19    1.99    4.38
   7   2 -20  228.83   15.38
   7   2 -20  203.72   19.69
  -7  -2  20  230.14   14.34
  -7   2  20  209.86   19.38
   7  -2 -20  212.27   16.45
  -7   2  21  109.37    9.09
   7   2 -21  106.35    8.26
  -7  -2  21  106.28   10.90
   7  -2 -21  118.05   10.56
   7   2 -21   98.94    8.67
  -7   2  22   84.77    8.42
   7   2 -22   80.70    8.80
  -7  -2  22   81.48    7.62
   7  -2 -22   93.31   10.42
   7   2 -22   79.25    6.79
   7   2 -23   12.33    3.94
  -7   2  23   25.89    6.54
   7   2 -23   16.23    4.26
   7  -2 -23   24.02    6.14
  -7  -2  23   35.16    7.22
  -7   2  24   27.88    7.47
   7   2 -24   27.41    6.26
  -7  -2  24   50.11    6.96
   7   2 -24   29.91    6.43
   7  -2 -24   25.88    5.74
  -7  -2  25   86.44   10.89
   7  -2 -25   60.93    8.80
   7   2 -25   62.04    9.84
   7   2 -25   61.77    8.92
  -7   2  25   73.47    9.74
   7   2 -26   21.84    5.86
  -7  -2  26    8.65    5.90
   7  -2 -26   13.46    7.86
   7   2 -26    6.29    5.51
  -7   2  26   12.53    5.20
   7   2 -27   18.92    5.60
  -7   2  27    9.33    7.19
  -7  -2  27   32.51    6.69
   7  -2 -27   33.70    8.26
   7   2 -27    9.57    5.24
   7  -3  -1 1415.68   71.19
   7   3  -1 1413.96  120.78
   7  -3  -1 1439.50   84.76
  -7   3   2  433.57   27.68
   7   3  -2  515.89   40.14
   7  -3  -2  543.08   26.66
   7  -3  -2  558.40   33.03
   7   3  -2  516.91   20.92
  -7   3   3  280.89   16.10
  -7  -3   3  338.26   15.57
   7  -3  -3  349.71   21.70
   7   3  -3  332.24   24.77
   7   3  -4   78.41    6.90
  -7  -3   4   92.85    5.83
   7  -3  -4   94.25    7.71
  -7   3   5    2.12    2.92
   7  -3  -6   59.41    7.43
  -7   3   6   73.72    5.55
   7  -3  -6   71.42    6.77
  -7   3   6   54.90    7.12
  -7  -3   7  122.76    7.48
  -7   3   7  143.61    9.36
   7  -3  -7  124.86   16.45
  -7   3   7  114.28   12.84
  -7   3   8    1.63    4.34
   7  -3  -8   -2.78    2.65
  -7   3   8    1.49    3.52
  -7  -3   8    3.93    1.44
  -7   3   9  301.70   16.98
  -7  -3   9  261.76   14.87
   7  -3 -10  226.82   16.56
  -7  -3  10  215.41   10.80
  -7  -3  11   31.70    2.49
   7  -3 -11   28.59    5.01
   7   3 -12   -1.29    4.01
   7  -3 -12   -4.88    4.88
   7  -3 -13   -2.57    3.79
  -7   3  13   -1.35    5.42
   7   3 -13    1.16    4.66
   7   3 -14   17.86    3.15
   7  -3 -14   29.24    5.28
  -7   3  14   17.33    5.69
   7   3 -14   28.74    3.37
   7   3 -15   41.57    6.09
   7  -3 -15   39.92    7.17
  -7  -3  15   49.21    4.80
   7   3 -16   60.13    6.62
   7  -3 -16   47.46    6.76
  -7  -3  16   66.48    7.01
   7   3 -17   48.23    5.19
   7  -3 -17   55.40    7.43
  -7  -3  17   48.36    5.97
  -7   3  17   48.51    7.70
   7   3 -18  175.71   13.35
   7  -3 -18  164.42   14.59
   7   3 -18  180.56   13.13
  -7   3  18  200.73   11.37
  -7  -3  18  184.84   13.14
   7   3 -19   39.97    5.02
  -7  -3  19   55.54    6.88
   7   3 -19   42.69    6.62
   7  -3 -19   69.86    8.77
  -7   3  19   68.24    8.90
   7   3 -20   92.56    8.71
   7  -3 -20  103.46   10.52
  -7  -3  20  103.34   10.92
   7   3 -20   88.32    7.54
  -7   3  20  111.54   10.25
  -7   3  21   -2.42    6.73
   7   3 -21   -6.36    5.45
   7  -3 -21    3.36    6.32
  -7  -3  21    0.91    3.38
   7   3 -21    2.91    5.68
  -7   3  22    3.49    4.44
   7  -3 -22   -3.63    6.32
  -7  -3  22    5.20    4.16
   7   3 -22    1.45    4.76
   7   3 -22   -4.29    5.33
   7  -3 -23   18.53    7.52
   7   3 -23   17.59    6.35
  -7  -3  23   18.45    6.63
   7   3 -23   12.60    5.33
  -7  -3  24   11.44    5.72
   7   3 -24   -2.60    5.85
  -7   3  24   11.94    7.38
   7   3 -24    4.77    4.50
   7  -3 -24    7.64    5.50
   7  -3 -25   47.95    7.64
   7   3 -25   49.00    9.75
  -7   3  25   66.44   10.85
  -7  -3  25   79.16    9.11
   7   3 -25   64.51   10.34
   7  -4  -1    0.81    3.66
  -7  -4   1   -2.86    3.25
  -7   4   1   -3.55    4.92
   7  -4  -1   -1.99    2.65
   7   4  -2   46.33    4.80
   7  -4  -2   37.86    7.68
  -7   4   2   48.19    5.84
  -7   4   2   38.27    5.74
   7  -4  -2   49.14    5.43
   7   4  -3   11.92    4.02
   7  -4  -3   10.19    4.49
  -7   4   3   14.21    4.24
   7  -4  -3   15.61    6.08
  -7   4   4    5.87    3.82
   7   4  -4    4.92    3.62
   7  -4  -4   10.31    5.15
   7   4  -5  386.23   17.74
  -7   4   5  292.99   19.78
  -7   4   6   23.33    4.88
   7  -4  -6   52.08    6.14
   7   4  -6   33.28    4.65
   7   4  -7  319.42   17.82
   7  -4  -7  317.30   20.24
   7  -4  -8   87.62    6.83
   7   4  -8   92.42    7.99
  -7  -4   8   90.58    7.37
   7  -4  -9   36.17    6.55
   7   4  -9   36.66    6.43
  -7  -4   9   27.08    3.82
  -7   4  10    5.60    6.28
  -7  -4  10    5.79    2.50
   7   4 -10    4.88    3.47
   7  -4 -10    0.27    3.69
  -7   4  11  147.80   11.21
  -7  -4  11  147.62   10.16
   7  -4 -11  155.85   12.03
   7   4 -11  152.13    9.79
   7   4 -12    6.94    5.01
   7  -4 -12    5.87    6.00
   7   4 -13    3.21    5.27
  -7   4  13   30.13    8.04
   7  -4 -13    7.91    4.50
  -7   4  14   14.71    5.45
  -7  -4  14   -2.70    5.01
   7  -4 -14   -0.54    5.58
   7   4 -14    1.93    4.88
   7  -4 -15   24.90    6.40
  -7  -4  15   22.09    5.14
  -7   4  15   18.64    4.76
   7   4 -15   24.02    5.91
  -7   4  16   64.97    8.70
  -7  -4  16   53.82    7.20
   7  -4 -16   56.54    7.21
   7   4 -16   56.01    6.17
   7  -4 -17   13.30    6.11
  -7  -4  17    7.32    5.52
   7   4 -17   21.97    4.45
   7   4 -17   21.97    7.20
  -7   4  17    7.19    7.19
  -7   4  18  166.03   13.71
   7  -4 -18  146.38   14.11
  -7  -4  18  156.92   12.75
   7   4 -18  152.42   12.62
  -7  -4  19   20.57    6.56
   7  -4 -19   19.49    6.63
   7   4 -19   14.14    6.17
  -7   4  20   36.88   20.13
   7   4 -20   43.98    6.56
  -7  -4  20   61.09    7.85
   7  -4 -20   43.91    8.65
   7   4 -20   48.13    6.83
   7  -4 -21    8.90    5.53
   7   4 -21   15.75    6.17
   7   4 -21    7.46    4.12
  -7   4  21   -4.18    7.55
  -7  -4  21    7.20    5.92
   7   4 -22  149.42   24.73
  -7  -4  22  198.07   18.06
   7   4 -22  168.14   21.31
  -7   4  22  195.90   18.74
   7  -4 -22  156.18   17.52
   7  -5  -1   46.04    5.96
  -7   5   1   35.61    7.31
  -7  -5   1   30.19    4.82
  -7  -5   2    5.46    4.94
   7  -5  -2    9.49    3.80
  -7   5   2   -3.53    6.24
   7  -5  -3   47.13    6.66
  -7  -5   3   33.60    6.10
  -7   5   3   34.63    6.25
   7   5  -3   46.84    7.14
  -7   5   4   68.00    8.44
  -7  -5   4   55.70    5.83
   7   5  -4   75.90    8.04
   7  -5  -4   69.90    6.67
   7   5  -5   12.67    6.21
  -7   5   5    3.68    4.77
   7  -5  -5   14.02    5.99
  -7   5   6   61.73    9.00
   7   5  -6   41.06    6.84
   7  -5  -6   44.83    5.45
   7   5  -7  309.51   17.19
   7  -5  -7  331.63   21.33
  -7   5   7  307.91   17.52
   7  -5  -8    4.50    4.50
   7   5  -8   -1.16    5.28
  -7   5   8    3.82    6.82
   7   5  -9   26.87    6.69
   7  -5  -9   36.84    7.92
   7   5 -10  131.09   10.29
   7  -5 -10  129.34   11.34
  -7   5  11  331.43   22.70
   7   5 -11  342.33   21.22
   7  -5 -11  361.44   19.85
   7  -5 -12    1.91    6.82
  -7   5  12   11.86    6.00
   7   5 -12   10.12    5.89
   7   5 -13  108.84    9.36
  -7   5  13   99.56   13.63
   7  -5 -13   94.39   11.86
  -7   5  14   24.63    8.98
   7   5 -14   23.16    8.83
   7  -5 -14   33.33    5.44
  -7  -5  14    7.81    6.40
   7  -5 -15   65.77   10.20
  -7   5  15   32.20    7.34
   7   5 -15   34.92    7.42
  -7  -5  15   36.58    5.63
  -7  -5  16  203.05   15.13
  -7   5  16  185.08   18.75
   7   5 -16  180.55   14.36
   7  -5 -16  174.63   15.76
   7  -5 -17  116.64   10.99
  -7  -5  17  130.65   13.70
  -7   5  17  103.50   14.77
   7   5 -17  135.76   14.08
  -7   5  18   -6.49    7.44
  -7  -5  18    7.41    4.99
   7  -5 -18   -0.27    5.41
   7   5 -18   14.06    8.44
   7  -6  -1  172.29   17.31
   7   6  -1  189.09   16.29
   7   6  -2   11.31    4.94
   7  -6  -2   12.57    5.33
   7  -6  -2    7.57    6.63
  -7   6   2   -5.55    8.52
   7  -6  -3   71.38    8.41
  -7  -6   3   81.03   10.65
   7   6  -3   81.42    8.32
  -7   6   3   79.24    9.90
   7   6  -4    4.28    6.74
  -7  -6   4   -0.52    6.61
   7  -6  -4   13.29    6.92
  -7   6   4   13.43    5.56
  -7   6   5  157.64   14.96
   7   6  -5  189.77   16.07
   7  -6  -5  159.54   11.84
   7   6  -6   46.01    9.95
  -7   6   6   39.27    7.48
  -7  -6   6   48.20    7.11
   7  -6  -6   42.40    8.56
   7   6  -7   47.09    7.36
   7  -6  -7   47.59    6.53
  -7   6   7   46.51    9.93
  -7  -6   7   42.71    8.90
   7   6  -8   14.69    7.60
  -7  -6   8   -2.19    4.90
  -7   6   8    3.13    6.80
   7  -6  -8   13.33    8.03
  -7  -6   9  140.07   13.65
  -7   6   9  114.55   17.69
   7  -6  -9  121.89   12.67
   7   6  -9  134.16   16.09
  -6   0   1    3.42    2.05
  -6   0   1   -1.06    1.59
   6   0  -1    1.19    1.99
  -6   0   1   -0.80    1.20
   6   0  -1   -1.23    1.92
   6   0  -2    1.74    1.21
  -6   0   2    2.05    2.05
  -6   0   2    2.81    1.34
   6   0  -2    4.91    2.25
   6   0  -3    2.52    3.45
  -6   0   3    5.75    3.28
  -6   0   3    1.34    1.87
   6   0  -3    4.82    2.54
  -6   0   3    3.35    1.74
   6   0  -3    0.55    3.69
  -6   0   4 1268.38   57.80
  -6   0   4 1209.97   81.40
  -6   0   4 1071.00   73.39
   6   0  -4 1196.59   49.14
   6   0  -4 1264.67   62.49
   6   0  -5   -0.53    0.93
  -6   0   5   -1.88    0.94
  -6   0   5    0.14    2.46
  -6   0   6  363.07   21.51
   6   0  -6  389.89   21.88
   6   0  -6  361.70   18.57
   6   0  -6  404.49   23.02
  -6   0   6  356.90   18.03
   6   0  -7    1.73    7.70
   6   0  -7    1.50    1.91
  -6   0   7   -1.37    3.69
   6   0  -7    1.84    4.67
   6   0  -7    1.31    1.31
   6   0  -8 2128.36  140.36
  -6   0   8 2339.13  131.39
   6   0  -8 2169.54  107.92
   6   0  -8 2331.20  151.81
   6   0  -8 2531.55  139.34
  -6   0   8 2192.68  135.77
  -6   0   9   -2.82    1.61
  -6   0   9   -2.05    2.05
   6   0  -9    0.70    2.09
   6   0  -9    0.93    0.66
   6   0  -9   -0.82    2.59
   6   0  -9    2.79    2.92
   6   0 -10    7.09    2.05
   6   0 -10   12.45    2.77
   6   0 -10   12.88    3.32
  -6   0  10    6.98    1.88
  -6   0  10   10.37    3.14
   6   0 -11   -5.77    2.47
   6   0 -11   -0.53    3.19
   6   0 -11    3.82    2.86
   6   0 -11    0.81    0.81
  -6   0  11   -2.68    1.74
   6   0 -12   73.66    6.27
   6   0 -12   68.66    5.32
   6   0 -12   65.32    6.02
   6   0 -12   60.82    3.36
  -6   0  12   66.72    5.18
  -6   0  12   67.58    3.90
   6   0 -13    3.40    2.99
   6   0 -13   -2.68    1.34
  -6   0  13   -3.49    2.14
   6   0 -13   -4.25    3.19
   6   0 -13   -2.31    3.13
  -6   0  13   -0.68    2.45
  -6   0  14   -3.26    3.53
   6   0 -14   -0.40    2.26
   6   0 -14    4.95    1.47
  -6   0  14    0.54    2.41
   6   0 -14    7.59    3.39
   6   0 -15    1.33    2.52
   6   0 -15   -1.87    1.60
   6   0 -15   -0.94    2.97
  -6   0  15    7.74    3.66
  -6   0  15   -1.61    1.88
   6   0 -16  184.13   17.51
  -6   0  16  201.00   10.91
   6   0 -16  183.07   13.43
  -6   0  16  189.84   11.53
   6   0 -16  195.05   10.69
  -6   0  16  172.98   20.61
  -6   0  17   -0.67    2.27
   6   0 -17    2.13    2.13
   6   0 -17   -5.71    3.99
   6   0 -17   -1.48    3.49
   6   0 -18  229.84   11.86
   6   0 -18  225.75   12.24
   6   0 -18  247.84   14.37
   6   0 -19   -6.11    4.25
   6   0 -19    0.53    2.26
  -6   0  19   -4.52    3.06
   6   0 -19   -8.02    3.74
   6   0 -20  234.00   17.16
   6   0 -20  258.09   16.06
  -6   0  20  266.55   13.05
   6   0 -20  228.24   18.98
   6   0 -21   -1.59    3.85
  -6   0  21   -0.13    5.05
   6   0 -22  343.19   21.02
   6   0 -22  332.12   21.50
  -6   0  22  352.89   20.89
   6   0 -23   -3.19    4.12
  -6   0  23   -8.77    4.65
   6   0 -23   -4.53    4.53
   6   0 -24   -1.46    4.92
  -6   0  24    5.98    5.18
   6   0 -24   -6.38    4.38
  -6   0  25   -1.99    5.05
   6   0 -25    1.86    4.52
   6   0 -25    6.78    5.85
  -6   0  26  150.19   11.56
   6   0 -26  151.98   14.64
   6   0 -26  153.37   12.36
  -6   0  27   -2.12    3.98
   6   0 -27    7.18    6.52
   6   0 -27   -6.37    5.44
   6   0 -28   -8.11    5.59
   6   0 -28   -6.24    5.71
  -6   0  28    9.42    5.97
  -6   0  29    9.95    5.04
   6   0 -29   -3.85    4.38
   6   0 -29   -0.93    6.65
  -6   0  30   37.94    8.76
   6   0 -30   44.97   10.25
   6   1  -1  603.28   27.84
   6   1  -1  556.10   27.74
   6  -1  -1  674.86   32.80
  -6  -1   1  565.62   43.53
  -6  -1   1  566.57   25.51
   6  -1  -1  587.09   29.29
   6   1  -1  612.55   32.95
  -6  -1   1  590.43   29.72
   6   1  -2  382.65   25.49
  -6   1   2  454.51   32.18
  -6  -1   2  442.47   21.25
  -6  -1   2  444.96   34.32
   6  -1  -2  466.86   28.18
   6  -1  -2  450.00   34.42
  -6   1   2  473.88   35.79
   6   1  -2  451.44   32.47
  -6  -1   2  519.80   50.01
   6   1  -2  402.12   22.88
   6   1  -3 3604.90  176.83
   6  -1  -3 4573.66  213.01
  -6   1   3 3835.23  155.39
  -6  -1   3 4166.17  340.25
   6   1  -3 3775.16  218.98
   6   1  -3 4398.14  217.00
  -6  -1   3 3966.05  259.00
   6  -1  -3 4089.19  177.67
  -6   1   3 4162.32  206.53
  -6   1   4  939.32   40.59
   6   1  -4  800.09   42.61
   6  -1  -4  983.96   45.87
   6  -1  -4  959.94   40.97
   6  -1  -4  936.07   41.31
  -6   1   4  885.67   35.37
   6   1  -4  876.15   45.64
  -6  -1   4  950.45   66.65
   6   1  -4  924.67   44.63
  -6   1   5 1115.73   49.99
   6   1  -5  945.03   50.71
  -6   1   5 1065.47   43.59
   6   1  -5 1083.17   55.37
  -6  -1   5 1092.49   80.09
   6  -1  -5 1087.87   63.55
   6  -1  -5 1124.16   50.95
   6   1  -5 1056.53   52.46
   6  -1  -5 1082.48   50.56
   6   1  -6   72.46    4.61
  -6   1   6   85.56    5.60
  -6  -1   6   80.68    9.34
   6   1  -6   83.72    7.39
   6  -1  -6   90.33    5.88
  -6   1   6   70.88    4.37
   6   1  -6   76.28    4.41
   6  -1  -7 1388.97   56.72
   6   1  -7 1151.74   65.55
  -6   1   7 1278.09   74.75
   6   1  -7 1225.87   57.94
   6  -1  -7 1146.32   57.30
  -6   1   7 1275.63   47.72
   6   1  -7 1331.09   62.68
  -6  -1   7 1397.08   72.29
  -6   1   8  177.90   10.33
   6   1  -8  196.67    9.66
  -6  -1   8  212.18   11.79
   6   1  -8  181.92   10.41
   6  -1  -8  179.29    9.57
   6  -1  -8  224.49   11.21
  -6  -1   9  741.83   33.18
  -6   1   9  652.11   28.98
   6   1  -9  738.21   35.45
   6  -1  -9  598.25   28.18
  -6   1   9  627.93   34.06
   6   1  -9  599.22   37.21
   6  -1 -10    5.85    3.27
  -6   1  10    3.81    3.27
   6  -1 -10    4.77    2.38
   6   1 -10    7.11    3.49
   6   1 -10    8.21    3.18
  -6   1  10    0.27    2.70
   6  -1 -10    7.21    1.63
  -6  -1  10    2.55    3.22
   6  -1 -11  712.62   34.64
   6   1 -11  641.19   31.35
  -6  -1  11  640.03   32.43
  -6   1  11  688.42   29.62
   6   1 -11  730.28   32.59
  -6   1  11  598.03   40.20
   6  -1 -11  576.11   29.08
   6  -1 -11  659.57   34.41
   6  -1 -12   99.81    7.89
   6   1 -12   81.57    6.24
  -6   1  12   69.94    5.57
  -6   1  12   75.51    5.60
   6  -1 -12   73.42    4.36
   6   1 -12   77.57    5.50
   6   1 -12   87.64    5.65
  -6   1  12   73.48    5.68
   6  -1 -12   90.56    6.24
  -6  -1  12   87.64    6.32
   6  -1 -13  638.12   29.47
  -6   1  13  664.16   46.78
  -6   1  13  634.13   47.43
   6   1 -13  732.95   35.38
   6  -1 -13  707.85   33.92
  -6   1  13  735.85   40.52
   6  -1 -13  719.03   49.58
  -6   1  13  727.88   42.53
   6  -1 -13  656.99   38.17
  -6  -1  13  733.32   51.30
  -6   1  14   19.03    3.78
   6  -1 -14   12.59    1.63
  -6  -1  14   16.69    3.23
   6  -1 -14   22.07    4.30
   6   1 -14   13.01    3.05
   6  -1 -14   16.06    4.11
  -6   1  14   16.53    4.47
  -6   1  14   13.39    1.89
  -6   1  15   88.34    5.67
   6  -1 -15   74.14    4.21
   6  -1 -15   96.12    5.72
  -6   1  15   70.57    5.00
   6  -1 -15   83.84    7.04
  -6  -1  15  101.50    9.70
   6   1 -15   84.03    5.32
   6   1 -15   92.21    7.23
   6   1 -16   39.93    4.81
   6  -1 -16   34.74    2.17
  -6   1  16   37.63    4.72
   6  -1 -16   44.10    5.45
   6   1 -16   38.50    4.12
  -6   1  16   42.78    3.10
   6  -1 -16   50.30    5.21
   6   1 -17    6.64    2.52
   6   1 -17   -1.57    1.31
   6  -1 -17   -0.53    3.06
  -6   1  17    2.82    2.15
   6  -1 -17    2.73    3.82
   6   1 -17   -1.33    4.27
  -6   1  17   -5.18    4.12
   6  -1 -17    1.35    0.95
  -6  -1  17    8.50    3.85
   6  -1 -18   22.97    1.49
   6  -1 -18   35.48    5.72
  -6   1  18   27.51    4.12
   6   1 -18   25.49    5.44
   6   1 -18   28.06    2.73
   6  -1 -18   18.89    1.47
   6  -1 -18   16.82    4.88
  -6  -1  18   35.05    5.31
   6   1 -18   27.75    4.40
   6   1 -19  171.80   10.43
   6   1 -19  166.45   10.90
  -6  -1  19  175.87    9.71
   6  -1 -19  166.64   12.44
   6  -1 -19  179.05   11.05
  -6   1  19  196.60   11.98
   6   1 -19  161.54   12.84
   6   1 -20   37.74    5.34
   6   1 -20   36.49    6.24
   6  -1 -20   30.58    5.45
   6   1 -20   32.72    3.88
   6  -1 -20   33.09    5.65
  -6  -1  20   38.48    4.51
   6   1 -21   16.72    4.64
   6  -1 -21   15.82    5.23
   6   1 -21    5.60    4.13
   6  -1 -21   12.50    4.79
  -6  -1  21   13.27    5.04
   6   1 -22    5.33    4.67
   6  -1 -22   -1.73    3.32
   6   1 -22   -0.27    2.92
   6  -1 -22   -4.14    4.55
  -6   1  22   13.17    5.19
  -6  -1  22    0.00    4.11
   6  -1 -23   10.00    6.00
   6  -1 -23   19.42    5.85
  -6   1  23    9.04    3.72
   6   1 -23   18.66    5.47
  -6  -1  23   10.74    4.11
   6   1 -23   12.07    4.51
   6   1 -24    2.00    3.87
  -6  -1  24    4.11    5.04
   6  -1 -24   18.62    5.85
   6   1 -24    4.24    4.37
  -6   1  24    0.66    3.19
   6  -1 -24    9.58    5.19
   6   1 -25    5.96    4.64
   6  -1 -25   21.79    5.98
   6   1 -25    4.80    4.80
  -6   1  25    4.52    5.05
  -6  -1  25   16.43    5.43
   6  -1 -25   15.69    4.12
  -6   1  26   -3.19    5.19
   6  -1 -26   -5.44    6.10
   6   1 -26   -6.09    4.77
   6  -1 -26    2.93    6.12
   6   1 -26   15.87    6.00
  -6  -1  26    0.13    5.16
  -6  -1  27    1.99    5.16
   6   1 -27    7.41    5.56
  -6   1  27   -2.79    3.72
   6  -1 -27    6.63    6.23
   6  -1 -27   -5.59    6.25
   6   1 -27    8.80    6.40
  -6   1  28  132.18   13.04
   6   1 -28  140.50   18.66
   6  -1 -28  162.10   15.30
  -6  -1  28  148.97   14.96
   6   1 -28  177.62   14.30
   6  -1 -28  152.13   18.83
   6  -1 -29    6.89    7.15
  -6   1  29    0.40    6.65
  -6  -1  29    1.98    5.55
   6   1 -29    3.20    4.81
   6  -1 -29   17.15    7.45
   6   1 -30    5.88    6.41
  -6  -1  30   -1.45    6.08
  -6   1  30    5.05    7.18
   6  -1 -30   -3.19    4.79
   6  -1 -30    8.74    6.36
  -6  -2   1  411.99   23.44
   6   2  -1  345.95   19.19
  -6   2   1  351.90   20.02
   6   2  -1  394.89   19.66
   6  -2  -1  406.60   17.69
  -6   2   1  392.53   22.85
   6   2  -1  412.94   18.08
  -6   2   1  413.40   20.51
  -6  -2   1  377.75   15.87
   6  -2  -1  395.47   25.18
   6  -2  -2  313.37   13.89
   6  -2  -2  335.01   16.49
  -6  -2   2  317.72   20.30
  -6  -2   2  294.53   16.49
  -6   2   2  317.49   14.35
  -6   2   3  117.21    8.17
   6  -2  -3  135.28    8.58
  -6  -2   3  125.90    7.73
   6  -2  -4  759.56   40.24
  -6  -2   4  724.25   51.13
  -6   2   4  732.66   38.63
   6   2  -4  737.22   38.57
  -6   2   5  203.06   11.94
  -6   2   5  167.29    9.26
  -6  -2   5  188.96   10.25
   6   2  -5  187.91    9.86
   6  -2  -5  205.84   11.94
  -6  -2   5  159.00    9.10
  -6  -2   6    5.61    1.04
   6  -2  -6    7.90    2.68
  -6  -2   6    3.54    2.49
  -6  -2   6    4.16    2.47
  -6   2   6   -2.41    2.94
  -6   2   6    6.05    3.03
   6   2  -6   12.34    3.81
   6  -2  -7  221.12   12.48
  -6   2   7  186.72    9.27
  -6  -2   7  196.92   11.33
  -6  -2   7  188.47   10.40
   6   2  -7  218.09   11.47
   6   2  -7  195.66    9.77
  -6   2   7  204.03   13.12
  -6  -2   8  423.93   19.69
   6   2  -8  419.59   27.97
  -6   2   8  423.53   25.16
   6  -2  -8  448.63   19.36
  -6   2   9   77.23    6.49
  -6   2   9   75.88    7.23
  -6  -2   9   90.38    7.40
   6  -2  -9   88.99    5.77
  -6  -2  10    7.80    2.51
   6   2 -10   11.24    3.70
  -6   2  10    6.48    3.44
   6   2 -10    7.70    2.48
   6  -2 -10    4.68    2.81
  -6   2  11  174.21   11.31
  -6  -2  11  174.98   11.41
   6  -2 -11  174.28   14.73
   6   2 -11  152.52   11.66
   6  -2 -11  182.95    9.95
  -6  -2  12  385.93   22.21
  -6   2  12  357.97   25.33
   6   2 -13  109.75    6.43
  -6   2  13   93.45    8.11
   6  -2 -14  325.10   20.95
  -6  -2  14  304.25   17.61
  -6   2  14  243.92   25.51
   6   2 -14  297.30   13.95
   6   2 -15   45.26    4.46
   6   2 -15   45.72    3.99
   6  -2 -15   55.51    5.10
   6   2 -16  437.04   27.43
   6  -2 -16  491.84   21.52
  -6   2  16  436.60   27.53
   6   2 -16  460.25   23.45
   6  -2 -17   -7.77    4.69
  -6  -2  17    0.53    3.94
   6   2 -17    0.39    4.20
  -6   2  17   -1.24    2.34
   6  -2 -18  253.98   13.96
   6   2 -18  231.91   13.72
   6   2 -18  251.10   13.84
   6   2 -18  249.12   21.03
  -6   2  18  237.94   21.60
  -6  -2  18  260.17   15.28
   6  -2 -19    9.24    3.75
  -6   2  19    8.90    3.56
  -6  -2  19    6.70    3.55
   6   2 -19    4.65    2.13
   6   2 -19   12.63    4.92
  -6   2  19   10.04    4.28
   6   2 -19    5.52    4.47
  -6  -2  20    9.07    3.29
   6  -2 -20   -4.95    4.82
   6   2 -20    1.46    1.99
   6   2 -20   -5.06    3.86
  -6   2  20   -3.08    5.09
   6   2 -20   -1.84    4.34
   6   2 -21    9.07    4.60
   6   2 -21   11.85    5.46
   6  -2 -21    7.89    5.48
  -6  -2  21    9.99    3.29
  -6   2  21    9.90    4.28
  -6  -2  22   27.22    5.13
  -6   2  22   32.36    4.55
   6  -2 -22    9.09    5.75
   6   2 -22   30.11    4.87
   6   2 -22   29.70    6.13
  -6  -2  23   25.51    5.65
   6  -2 -23   27.13    4.95
   6   2 -23   20.64    5.26
   6   2 -23   26.51    5.46
  -6   2  23   17.51    6.28
  -6   2  24   -8.02    5.74
  -6  -2  24   -0.79    5.13
   6   2 -24    1.60    5.86
   6   2 -24    3.68    3.29
   6  -2 -24    3.61    3.74
   6   2 -25   -3.68    4.86
   6  -2 -25   -3.47    5.34
  -6  -2  25   -3.81    4.86
   6   2 -25    2.00    4.40
  -6   2  25   -2.54    5.61
   6   2 -26  108.87   10.95
   6  -2 -26  125.19   12.42
  -6  -2  26  141.66   14.73
  -6   2  26  123.86   13.35
   6   2 -26  104.60   14.33
   6   2 -27    6.27    6.54
  -6   2  27   -2.94    3.87
  -6  -2  27  -10.64    5.12
   6  -2 -27   -0.13    6.27
   6   2 -27    1.97    4.07
  -6  -2  28    4.20    3.15
   6  -2 -28    5.47    7.20
   6   2 -28   -2.27    6.28
  -6   2  28    1.07    4.80
   6   2 -29    6.81    5.88
  -6  -2  29    1.58    5.25
   6  -2 -29    5.87    8.00
   6   3  -1 1300.99   60.87
  -6   3   1 1047.64   71.09
   6  -3  -1 1252.29   52.06
  -6   3   1 1176.08   55.22
  -6  -3   1 1180.14   51.50
   6  -3  -2   59.27    7.98
   6   3  -2   19.27    4.30
   6   3  -2   24.80    4.80
  -6  -3   3 1335.27   67.90
   6   3  -3 1511.49  100.04
  -6   3   3 1210.45   90.97
   6  -3  -3 1515.23   66.76
   6  -3  -4   54.38    5.71
  -6  -3   4   49.57    3.89
  -6   3   4   44.03    4.53
   6   3  -4   45.31    5.73
   6  -3  -5   45.05    5.70
   6   3  -5   31.79    4.95
  -6   3   5   32.05    3.43
  -6   3   6  324.08   23.40
   6   3  -6  384.10   32.66
   6  -3  -6  415.75   24.82
   6   3  -6  367.91   16.44
  -6   3   7  119.13   10.25
   6  -3  -7  137.52    8.87
   6  -3  -7  133.04   11.65
  -6  -3   8   88.16    7.10
   6  -3  -8   98.05   10.84
  -6   3   8   87.12    7.60
  -6  -3   9   16.45    2.37
   6  -3  -9   20.47    4.09
  -6   3   9    9.81    3.95
   6  -3 -10   96.51    8.04
  -6  -3  10   74.47    5.02
   6   3 -10   86.57    6.07
  -6  -3  11  433.09   27.62
   6   3 -11  443.19   20.20
   6   3 -12   73.85    7.11
  -6  -3  12   69.22    6.07
   6  -3 -13  217.15   13.75
  -6  -3  13  205.97   14.40
   6   3 -13  201.66   11.14
  -6  -3  14   10.93    2.37
   6  -3 -14   10.18    5.02
   6   3 -14   17.32    4.27
   6   3 -15  372.64   19.47
   6  -3 -15  391.59   24.74
  -6  -3  15  444.04   23.36
  -6  -3  15  453.91   26.46
   6   3 -16  166.20   10.47
   6   3 -16  162.69   11.03
   6  -3 -16  168.96   11.54
  -6  -3  16  173.43   10.77
  -6   3  16  183.32   13.30
  -6  -3  17  499.77   23.94
  -6   3  17  545.81   30.26
   6   3 -17  522.18   31.82
   6  -3 -17  551.77   33.37
  -6  -3  18    7.26    5.31
  -6   3  18    4.60    5.81
   6   3 -18    4.15    4.54
   6   3 -18    5.95    4.23
   6  -3 -18   23.38    5.41
   6  -3 -19  101.52    9.32
   6   3 -19   74.67    6.76
  -6   3  19  101.52    8.38
   6   3 -19   78.05    7.66
  -6  -3  19   90.76    7.92
  -6   3  20    1.89    3.91
  -6  -3  20   12.32    4.93
   6   3 -20    4.64    4.64
   6  -3 -20   10.92    5.39
   6   3 -20   -3.76    3.37
   6   3 -21  280.20   16.54
   6  -3 -21  290.58   19.70
   6   3 -21  261.65   16.51
  -6  -3  21  275.27   16.28
  -6   3  21  275.37   15.79
   6   3 -22   51.03    6.76
  -6   3  22   41.96    7.67
   6   3 -22   58.80    7.17
  -6  -3  22   59.21    7.80
   6  -3 -22   40.35    6.32
   6   3 -23  144.57   13.40
  -6  -3  23  197.43   15.62
   6   3 -23  178.24   11.46
  -6   3  23  183.35   15.87
   6  -3 -23  184.42   16.00
   6  -3 -24  145.16   12.63
   6   3 -24  129.86   13.84
  -6  -3  24  159.17   16.00
   6   3 -24  130.33   13.92
  -6   3  24  143.15   12.36
   6   3 -25   35.35    7.80
   6   3 -25   38.84    7.45
  -6  -3  25   37.95    6.24
   6  -3 -25   44.22    9.52
  -6   3  25   38.19    7.24
   6  -3 -26   20.35    7.50
  -6  -3  26   21.19    5.59
  -6   3  26   16.20    7.23
   6   3 -26   15.97    6.79
   6   3 -26   14.95    7.28
   6   3 -27   -3.20    6.66
  -6  -3  27    3.38    6.37
   6  -3 -27   18.46    8.16
  -6   3  27    4.82    6.02
  -6   4   1   77.75    7.36
  -6   4   2  176.67   11.62
   6  -4  -2  198.21   18.05
  -6  -4   2  208.90   13.03
   6  -4  -3   41.06    5.46
  -6   4   3   36.07    5.33
   6  -4  -3   53.38    5.30
  -6   4   4   35.96    4.10
   6  -4  -4   51.06    6.22
  -6   4   5    1.91    3.14
   6   4  -5   -0.91    3.24
   6  -4  -5   -1.45    5.02
   6   4  -6  303.73   12.57
  -6   4   6  239.31   16.67
   6   4  -7  189.09   10.72
   6  -4  -7  173.32   12.06
  -6   4   7  132.98    9.67
   6  -4  -8  155.97   10.01
  -6  -4   8  157.77   12.79
   6   4  -8  181.35   10.20
  -6   4   8  136.91    8.81
   6  -4  -9    8.76    4.79
  -6  -4   9   14.36    3.03
  -6   4   9    0.94    2.15
   6   4  -9   13.89    5.02
   6   4 -10  230.56   11.98
   6  -4 -10  219.09   15.34
  -6  -4  10  224.92   14.98
  -6  -4  11   20.49    3.04
   6   4 -11   28.12    4.62
  -6   4  11   19.68    5.74
  -6  -4  12   13.77    2.91
   6   4 -12    6.80    4.75
   6  -4 -13   81.87    8.47
   6   4 -13   74.02    5.78
  -6  -4  13   77.98    6.10
  -6  -4  14  103.48    6.51
  -6  -4  14  113.12    8.74
   6  -4 -14  104.40    9.82
  -6   4  14  107.12   10.50
   6   4 -14  110.17    8.74
  -6   4  15    4.08    5.44
  -6  -4  15    2.95    4.87
  -6  -4  15    8.86    2.91
   6  -4 -15    8.71    4.08
   6   4 -15   -2.44    5.13
  -6  -4  16  134.53    9.51
   6  -4 -16  134.42   10.75
   6   4 -16  126.84    8.87
  -6   4  16  134.82   12.11
  -6  -4  17    8.08    4.36
   6  -4 -17    5.97    4.07
   6   4 -17    4.08    3.82
   6   4 -17    8.47    5.39
  -6   4  17    2.71    5.56
   6   4 -18    4.88    5.52
  -6  -4  18   -6.54    4.88
  -6   4  18    2.98    6.23
   6  -4 -18   12.06    7.32
  -6   4  19   24.61    4.87
   6   4 -19   21.43    4.88
   6   4 -19   29.67    5.15
   6  -4 -19   31.78    7.17
  -6  -4  19   32.21    5.91
   6   4 -20   64.27    7.53
   6   4 -20   46.86    7.32
   6  -4 -20   48.06    8.37
  -6  -4  20   59.32    7.07
  -6   4  20   43.60    7.16
   6   4 -21  431.97   26.95
  -6  -4  21  393.68   27.31
   6  -4 -21  386.22   30.51
   6   4 -21  366.58   37.81
  -6   4  21  400.51   34.28
  -6   4  22   55.29    9.69
   6  -4 -22   73.45   11.04
  -6  -4  22   75.18    9.77
   6   4 -22   66.90    9.40
   6   4 -22   58.73   10.80
   6   4 -23   87.61   11.13
  -6   4  23   97.23   13.84
   6   4 -23   82.80   10.55
   6  -4 -23   79.77   10.48
  -6  -4  23   81.00    9.40
   6   4 -24    2.83    6.43
  -6   4  24   20.11    8.45
  -6  -4  24    6.95    6.43
   6  -4 -24   13.27    5.23
   6   4 -24    4.24    4.50
   6  -5  -1    7.05    4.07
  -6   5   1    7.87    5.97
   6   5  -1   -1.57    4.05
   6  -5  -2  115.31    9.39
  -6   5   2  105.67    8.30
  -6   5   3  388.84   22.78
  -6   5   4   12.53    5.72
  -6   5   6   13.85    4.40
   6   5  -7   72.72    6.46
   6  -5  -7   89.23    9.15
   6  -5  -8   45.17    7.92
  -6  -5   8   23.28    4.10
   6   5  -8   34.94    6.32
  -6  -5   9   -0.66    4.10
  -6   5   9    3.55    6.69
   6   5  -9    6.05    5.28
   6  -5  -9    4.37    4.64
  -6  -5  10   15.76    4.64
   6   5 -10   11.44    4.88
   6  -5 -10    0.41    6.68
  -6   5  10   18.00    4.91
   6   5 -11   35.42    7.32
  -6  -5  11   36.60    5.05
   6  -5 -11   22.90    7.09
  -6  -5  12   89.34    7.59
   6  -5 -12  101.33    7.64
  -6  -5  12   97.02    9.37
   6   5 -12   97.02    8.34
  -6  -5  13   69.01    7.30
   6  -5 -13   69.79    7.63
  -6   5  13   85.30   10.07
   6   5 -13   69.39    7.94
   6  -5 -14    8.15    7.88
   6   5 -14    2.56    4.48
   6  -5 -15    6.92    6.65
  -6  -5  15   12.53    5.11
   6   5 -15    4.47    6.01
  -6   5  16  146.00   13.56
   6   5 -16  130.04   11.90
   6  -5 -16   91.42   25.74
  -6  -5  16  159.17   11.78
   6  -5 -17   -5.14    7.17
   6   5 -17   -1.66    6.26
  -6  -5  17    9.07    6.26
  -6   5  17    9.73    8.79
   6   5 -18   12.51    7.40
  -6   5  18   -6.88    7.56
  -6  -5  18   -4.60    4.72
   6  -5 -18    0.67    5.40
   6  -5 -19    4.31    5.12
  -6  -5  19    4.85    4.47
   6   5 -19    6.13    7.02
  -6   5  19    4.71    8.08
  -6  -5  20   97.91   10.23
   6  -5 -20   74.99   12.24
  -6   5  20   91.92   12.37
   6   5 -20   81.96   13.92
  -6   6   1  102.10   14.07
   6  -6  -1  117.66    9.35
   6   6  -1  111.20    9.28
   6   6  -2   71.38    9.01
   6  -6  -2   72.46    8.81
  -6   6   2   65.82    8.67
   6   6  -3   37.13   18.63
   6  -6  -3   31.60    6.78
  -6  -6   3   38.04    5.86
  -6   6   3   39.87    8.68
  -6   6   4   12.08    7.60
  -6  -6   4    7.80    4.94
   6  -6  -4   23.35    7.20
   6   6  -4    4.16   18.60
  -6  -6   5  313.76   21.97
   6  -6  -5  310.07   21.66
   6   6  -5  334.27   21.19
   6   6  -6    2.98    5.18
   6  -6  -6    0.95    5.57
  -6  -6   6   -5.70    7.00
   6  -6  -7   83.91   10.75
   6   6  -7  103.59   12.42
  -6   6   7   99.00   10.21
   6  -6  -8   -8.43    5.30
   6   6  -8    9.94    7.62
  -6   6   8   -3.13    9.66
  -6  -6   9    4.64    6.96
   6   6  -9    2.71    5.54
   6  -6  -9   -0.54    6.93
  -6   6   9   -8.29    9.79
   6  -6 -10   79.22   10.33
   6   6 -10   62.50   10.04
  -6  -6  10   67.13    7.85
  -6   6  10   58.03    8.97
   6   6 -11  220.33   20.31
   6  -6 -11  206.93   15.38
  -6   6  11  210.46   19.85
  -6  -6  11  210.82   17.49
  -6   6  12  169.28   16.70
   6   6 -12  151.78   15.02
  -6  -6  12  145.63   13.73
   6  -6 -12  141.33   13.04
  -6  -6  13   24.96    7.94
   6   6 -13   13.95    9.99
   6  -6 -13   27.36    9.35
   5   0  -1   18.22   10.27
   5   0  -1   51.22   11.71
  -5   0   1   45.77   10.64
  -5   0   1   28.56    5.39
  -5   0   1   59.99   18.49
  -5   0   2 3205.42  179.87
  -5   0   2 3081.21  137.41
   5   0  -2 3204.48  187.40
   5   0  -2 3554.13  206.74
  -5   0   2 2895.59  158.47
  -5   0   3   -0.27    0.94
  -5   0   3    0.27    2.33
   5   0  -3    1.46    0.93
   5   0  -3   -2.46    1.64
  -5   0   3    2.02    1.35
   5   0  -3   -1.60    2.13
  -5   0   4  186.32    7.99
  -5   0   4  158.80   11.70
   5   0  -4  182.44    9.14
  -5   0   4  200.72   10.44
   5   0  -4  197.16    8.25
   5   0  -5    0.26    0.79
  -5   0   5   -0.40    0.94
  -5   0   5    2.33    1.92
   5   0  -5    0.96    2.05
   5   0  -5    1.41    1.83
   5   0  -6   62.67    5.07
   5   0  -6   62.74    3.16
  -5   0   6   52.27    3.70
   5   0  -6   62.87    4.20
  -5   0   6   56.65    2.98
  -5   0   7   -0.13    1.35
   5   0  -7   -0.97    1.80
  -5   0   7   -1.09    2.19
   5   0  -7    2.00    2.54
   5   0  -8   81.87    4.25
   5   0  -8   77.39    5.37
  -5   0   8   79.73    4.87
  -5   0   8   87.47    5.48
   5   0  -9   -3.14    2.46
  -5   0   9   -6.83    2.60
  -5   0   9   -1.21    1.35
   5   0  -9    2.32    2.19
   5   0 -10   40.57    4.27
   5   0 -10   50.35    4.37
  -5   0  10   47.76    3.55
  -5   0  10   44.92    3.11
   5   0 -11    1.60    2.67
   5   0 -11   -3.14    2.86
  -5   0  11    1.36    1.91
  -5   0  11    2.43    2.16
   5   0 -12   22.02    2.94
   5   0 -12   24.88    2.84
  -5   0  12   27.51    3.24
  -5   0  12   29.01    3.68
   5   0 -12   26.43    4.05
   5   0 -12   32.00    3.81
   5   0 -13   -0.27    2.27
  -5   0  13   -2.18    2.99
   5   0 -13   -1.75    3.76
   5   0 -13   -3.67    2.04
   5   0 -13   -3.78    1.35
  -5   0  13   -6.07    2.43
  -5   0  14 2813.50  160.56
   5   0 -14 2996.11  229.48
   5   0 -14 3126.64  181.57
   5   0 -14 2998.26  221.06
   5   0 -14 3186.31  194.02
  -5   0  14 3238.07  163.25
   5   0 -15   -0.13    3.87
  -5   0  15   -6.11    3.26
  -5   0  15    0.13    2.67
   5   0 -15   -0.41    2.44
   5   0 -15    8.97    3.61
   5   0 -15   -2.02    1.48
   5   0 -16   53.30    4.95
   5   0 -16   46.96    3.37
  -5   0  16   44.98    5.56
  -5   0  16   47.93    4.71
   5   0 -16   47.66    8.28
  -5   0  17    2.56    2.15
  -5   0  17   -2.57    3.52
   5   0 -17   -1.34    2.40
   5   0 -17    2.40    4.00
   5   0 -17   -4.03    2.15
   5   0 -18  588.07   42.03
   5   0 -18  641.51   32.78
  -5   0  18  544.72   30.36
   5   0 -18  576.07   32.39
  -5   0  18  581.27   38.91
  -5   0  18  576.87   59.47
   5   0 -19    0.40    2.67
   5   0 -19    0.67    4.92
  -5   0  19   -1.62    2.97
  -5   0  19    2.40    3.60
   5   0 -19   -3.62    2.55
   5   0 -20   73.78    5.33
   5   0 -20   62.19    5.62
   5   0 -20   67.55    7.08
  -5   0  20   74.76    6.55
  -5   0  20   66.28    9.97
  -5   0  21   -1.88    2.69
   5   0 -21    1.20    3.47
   5   0 -21    2.00    3.34
   5   0 -21    1.46    4.65
  -5   0  21   -7.61    4.40
  -5   0  22  438.40   26.33
   5   0 -22  435.73   34.03
   5   0 -22  475.90   29.80
   5   0 -22  478.32   29.14
  -5   0  23  -11.61    4.54
   5   0 -23    0.13    3.60
   5   0 -23    3.33    3.06
   5   0 -23   -7.43    3.58
   5   0 -24  286.93   20.03
   5   0 -24  322.90   19.82
  -5   0  24  338.42   19.24
   5   0 -25   -6.13    4.00
  -5   0  25    4.13    3.20
   5   0 -25    5.44    5.97
   5   0 -26  121.59   12.00
  -5   0  26  143.18   11.61
   5   0 -26  146.04   11.82
   5   0 -27    9.20    6.00
   5   0 -27   -6.63    5.57
  -5   0  27   -0.13    4.66
  -5   0  28  228.87   21.99
   5   0 -28  257.65   20.40
   5   0 -28  243.22   20.33
   5   0 -29   -4.66    5.73
   5   0 -29    3.32    6.37
  -5   0  30  990.98   72.75
   5   0 -30  895.42   86.80
  -5   0  31  -13.84    5.46
   5   0 -31   -7.44    7.44
   5   1  -1  288.91   12.29
  -5  -1   1  280.81   15.16
   5  -1  -1  316.70   14.15
   5   1  -1  254.10   14.69
  -5   1   1  276.94   14.27
  -5  -1   1  276.35   13.99
   5  -1  -1  283.52   12.58
  -5  -1   1  270.56   16.73
   5  -1  -2  424.17   21.17
  -5  -1   2  430.51   32.98
  -5   1   2  452.76   29.10
   5   1  -2  363.01   19.51
   5   1  -2  352.97   22.41
  -5  -1   2  432.29   28.54
  -5  -1   2  392.69   22.12
   5  -1  -2  434.29   26.11
  -5   1   3 3198.13  139.63
   5  -1  -3 2976.69  153.34
   5   1  -3 3014.72  161.85
  -5  -1   3 2875.33  158.43
   5   1  -3 2724.48  159.55
  -5   1   3 2938.24  142.46
  -5  -1   3 3160.57  146.27
  -5  -1   3 2883.65  172.73
   5  -1  -3 3300.47  163.29
  -5  -1   4    0.00    1.59
   5   1  -4   -1.72    2.12
  -5   1   4    3.94    2.31
   5   1  -4    0.39    1.31
   5   1  -4    2.43    1.22
  -5   1   4   10.51    3.04
  -5  -1   5   75.11    5.27
   5   1  -5   72.19    3.79
   5  -1  -5   78.01    4.22
  -5   1   5   80.57    4.69
  -5   1   5   79.37    5.58
  -5  -1   5   83.86    5.85
   5   1  -5   74.82    3.99
   5   1  -6  124.71    6.89
   5   1  -6  156.39    7.88
   5  -1  -6  151.24    6.55
   5   1  -6  158.48    7.94
  -5   1   6  136.43    9.25
  -5   1   6  142.64    7.56
   5  -1  -7   63.30    3.67
   5   1  -7   55.00    4.54
  -5   1   7   53.52    4.89
  -5  -1   7   55.13    4.54
   5  -1  -7   44.46    3.00
  -5   1   7   54.94    3.97
  -5   1   8   93.27    5.98
   5   1  -8   87.48    6.03
  -5   1   8   99.64    6.14
   5  -1  -8  103.71    6.52
   5  -1  -8   91.35    5.05
  -5  -1   8   91.09    5.89
   5  -1  -8   92.05    5.85
   5   1  -9  343.43   15.05
  -5   1   9  302.14   13.75
   5  -1  -9  335.65   16.73
   5  -1  -9  263.76   14.06
  -5  -1   9  322.12   19.59
  -5   1   9  302.28   15.41
  -5  -1  10   44.82    3.49
   5  -1 -10   39.52    2.45
  -5   1  10   41.84    4.21
   5  -1 -10   48.67    4.07
   5   1 -10   39.32    4.30
  -5   1  10   43.65    3.53
  -5  -1  11  188.38   11.17
  -5   1  11  163.29    9.93
   5   1 -11  182.61    8.35
  -5   1  11  194.49    9.51
   5  -1 -11  202.48    9.78
   5   1 -11  167.44   10.13
   5  -1 -11  183.94   11.06
   5  -1 -11  161.34    8.19
  -5  -1  12  938.97   37.38
   5   1 -12  738.99   42.89
   5   1 -12  867.55   39.51
  -5   1  12  913.14   38.84
  -5   1  12  803.33   45.54
   5  -1 -12  886.58   44.29
   5  -1 -12  686.74   35.84
   5  -1 -12  779.70   40.27
   5  -1 -12  959.41   44.79
  -5   1  12  764.28   55.79
  -5  -1  13    3.50    2.15
   5   1 -13    4.26    2.93
   5   1 -13    4.31    2.83
  -5   1  13   -0.95    2.71
   5  -1 -13    4.19    2.97
   5   1 -13    2.90    1.18
  -5   1  13    9.87    2.97
   5   1 -13    5.51    1.34
  -5   1  13    3.27    1.50
   5  -1 -14  243.69   15.55
  -5   1  14  198.08   12.67
   5   1 -14  222.60   14.40
   5   1 -14  247.34   11.63
   5   1 -14  235.26   23.58
   5   1 -14  241.53   15.45
  -5   1  14  262.86   12.19
  -5   1  14  219.85   13.17
  -5  -1  14  260.04   14.57
  -5   1  15   65.13    5.53
  -5   1  15   59.17    4.48
   5   1 -15   71.77    4.18
   5   1 -15   75.18    5.21
   5  -1 -15   84.25    6.39
  -5   1  15   57.18    4.61
   5  -1 -15   68.20    6.00
  -5  -1  15   78.93    6.47
  -5   1  16   54.95    5.26
   5   1 -16   47.19    5.20
   5  -1 -16   43.17    4.53
  -5   1  16   41.86    4.07
  -5   1  16   47.39    3.93
  -5  -1  16   51.72    5.39
   5  -1 -16   37.50    2.28
   5  -1 -16   44.54    5.81
   5   1 -16   41.75    3.13
   5   1 -17  800.24   34.11
  -5   1  17  764.31   70.00
  -5   1  17  696.27   36.58
   5  -1 -17  636.07   34.01
   5   1 -17  631.87   41.21
   5  -1 -17  822.61   40.08
   5   1 -17  783.69   41.97
  -5   1  17  738.91   44.37
  -5  -1  17  824.62   47.34
   5  -1 -17  758.45   43.77
   5  -1 -18   -4.28    3.75
  -5   1  18   -0.54    2.16
   5   1 -18   -3.47    3.74
   5   1 -18   -0.26    1.95
   5   1 -18   -1.73    3.33
   5  -1 -18   -1.60    3.60
  -5  -1  18    0.40    2.56
  -5   1  18    1.34    3.49
  -5   1  19    1.60    4.13
   5   1 -19    1.73    2.67
   5   1 -19    7.21    4.14
   5  -1 -19    2.27    3.20
   5   1 -19    0.52    2.21
  -5  -1  19    7.80    4.30
   5  -1 -19   -3.60    3.87
  -5   1  19    1.21    2.15
   5   1 -20   10.79    2.80
   5  -1 -20   12.40    4.27
  -5  -1  20    7.80    4.70
   5   1 -20    8.97    2.60
   5   1 -20   13.48    3.60
  -5   1  20   11.07    4.80
  -5  -1  20    7.33    6.00
   5  -1 -20   15.69    4.52
  -5  -1  21  331.37   16.69
   5  -1 -21  338.34   24.96
  -5  -1  21  317.03   39.76
   5   1 -21  340.69   20.41
   5   1 -21  344.64   21.37
   5   1 -21  298.22   19.79
   5  -1 -21  357.66   23.27
  -5   1  21  318.60   16.84
   5  -1 -22   -6.54    4.13
   5  -1 -22    5.16    3.57
   5   1 -22    0.65    2.60
  -5   1  22   -0.53    4.93
   5   1 -22    6.14    4.54
  -5  -1  22   -1.46    4.13
   5   1 -22   -2.93    3.46
   5  -1 -23    3.70    3.30
  -5  -1  23    4.79    3.99
   5   1 -23    8.94    3.34
   5   1 -23   -1.46    2.40
  -5   1  23    1.87    4.00
   5   1 -24   -2.94    5.60
  -5  -1  24    2.00    2.93
   5  -1 -24   -4.80    4.00
  -5   1  24    0.27    4.27
   5  -1 -24   -1.32    5.28
   5   1 -24   -0.40    4.12
   5   1 -25   26.29    5.74
   5   1 -25   19.14    3.99
  -5   1  25   24.94    4.00
  -5  -1  25   21.00    4.39
   5  -1 -25   22.42    6.07
   5  -1 -25   21.74    5.87
   5  -1 -26   54.95    7.60
   5   1 -26   54.47    6.91
   5   1 -26   45.25    6.81
  -5   1  26   56.42    5.87
   5  -1 -26   67.99    8.18
  -5  -1  26   59.79    5.85
  -5   1  27   92.02    9.34
   5   1 -27   83.18    8.82
   5   1 -27   73.30   10.76
  -5  -1  27  105.96    7.97
   5  -1 -27   79.09    8.54
   5  -1 -27   85.09   10.41
  -5  -1  28  256.91   25.23
   5   1 -28  283.40   17.67
   5  -1 -28  284.18   27.55
  -5   1  28  263.65   23.09
   5   1 -28  245.37   20.72
   5  -1 -29  163.56   17.80
   5  -1 -29  138.28   14.54
  -5  -1  29  179.44   17.38
   5   1 -29  185.30   18.18
  -5   1  29  172.29   13.22
   5  -1 -30  109.86   14.50
  -5  -1  30   95.16   11.27
   5   1 -30   82.19   12.83
  -5   1  30  115.20   10.28
   5   1 -31   -4.55    7.62
  -5   1  31    5.33    5.87
   5  -1 -31    8.43    6.85
  -5  -1  31    5.83    3.97
   5   2  -1  504.68   23.44
   5  -2  -1  564.26   32.37
   5   2  -1  571.59   28.35
  -5  -2   1  556.57   26.05
  -5   2   1  488.57   33.64
  -5  -2   1  539.03   24.69
  -5   2   1  507.76   23.42
  -5   2   2   65.77    5.50
  -5  -2   2   81.47    7.85
   5   2  -2   78.68    4.94
  -5   2   2   74.89    5.21
   5  -2  -2   90.50    7.35
  -5  -2   2   86.86    6.50
   5   2  -2   76.76    5.63
   5  -2  -3  436.62   23.39
  -5  -2   3  416.52   32.62
  -5   2   3  427.55   23.78
   5   2  -3  480.66   24.80
  -5  -2   3  428.39   21.30
  -5   2   3  409.51   28.21
   5   2  -4   86.99    5.19
  -5   2   4   89.08    7.16
  -5  -2   4  111.67    8.39
  -5   2   4  103.60    5.61
   5   2  -4  102.64    6.17
  -5  -2   5  208.26   12.87
  -5   2   5  202.06    9.35
  -5   2   5  207.61   10.13
  -5  -2   5  205.89   11.16
   5  -2  -5  229.65   13.08
   5   2  -5  219.93   10.91
  -5  -2   6  159.74    9.60
  -5   2   6  140.71    7.58
   5   2  -6  153.30    7.77
   5  -2  -6  141.50    7.61
  -5  -2   6  141.66    6.63
  -5   2   6  134.57    8.01
   5  -2  -7  112.02    8.27
  -5   2   7   98.30    6.22
  -5   2   7   92.84    5.47
   5   2  -7  118.33    6.20
  -5  -2   7   98.15    6.04
  -5  -2   7  107.42    6.85
  -5  -2   8  661.00   29.09
   5  -2  -8  628.16   27.80
  -5  -2   8  558.16   32.82
   5   2  -8  630.18   26.98
  -5   2   8  619.51   38.91
  -5   2   8  630.56   35.90
  -5  -2   9   88.44    4.37
   5  -2  -9   92.13    6.40
   5   2  -9   86.59    6.21
  -5  -2   9   82.23    5.42
  -5   2   9   82.12    5.95
  -5   2   9   83.87    5.87
   5  -2 -10   14.37    3.99
  -5   2  10    9.81    3.59
   5   2 -10   11.50    2.51
   5   2 -10    4.82    3.13
  -5  -2  10   10.85    3.44
  -5   2  10   10.25    3.19
  -5  -2  10   10.58    1.45
   5   2 -10   10.58    2.65
   5   2 -11   18.00    3.05
  -5   2  11   17.83    3.19
   5   2 -11   19.09    3.71
  -5  -2  11   17.60    1.85
   5  -2 -11    8.25    3.73
  -5   2  11   17.82    4.01
  -5  -2  11   12.86    2.78
  -5  -2  12    7.41    1.46
   5  -2 -12    8.65    3.59
  -5  -2  12    3.85    3.72
  -5   2  12    5.05    2.79
  -5   2  12    4.83    3.59
   5   2 -12    7.44    2.66
   5  -2 -12    0.27    3.77
  -5   2  13  188.90   11.88
  -5   2  13  187.76   13.19
  -5  -2  13  183.77   12.39
   5  -2 -13  207.97   13.72
   5  -2 -13  203.20   13.35
  -5  -2  14    1.47    4.00
   5   2 -14    7.44    2.66
  -5   2  14    1.73    2.79
   5   2 -14    5.24    7.34
  -5   2  14    8.39    3.85
  -5  -2  15  142.72    9.76
  -5  -2  15  156.71    9.59
   5   2 -15  162.74    9.86
   5   2 -16   59.15    4.15
   5   2 -16   60.64    5.65
  -5  -2  16   55.48    6.29
   5  -2 -16   66.54    5.52
  -5  -2  16   62.34    5.65
  -5   2  17  207.56   11.17
   5  -2 -17  202.32   10.64
  -5  -2  17  176.78   17.28
  -5   2  17  172.21   13.83
   5   2 -17  175.56   10.57
  -5  -2  17  188.21   10.80
   5   2 -17  184.40    9.62
  -5  -2  18  313.02   16.74
  -5   2  18  277.38   21.41
   5   2 -18  297.32   16.46
   5  -2 -18  321.01   17.76
  -5  -2  18  306.97   36.18
   5   2 -18  282.14   16.34
  -5   2  18  303.69   13.07
   5   2 -18  270.38   25.48
   5  -2 -19  220.98   13.44
  -5   2  19  194.01    9.02
  -5  -2  19  181.70   20.51
  -5  -2  19  198.39   10.42
   5   2 -19  173.07   14.29
  -5   2  19  151.74   14.87
   5   2 -19  165.39   10.41
   5   2 -20   26.83    4.34
   5  -2 -20   21.86    4.96
  -5  -2  20   31.43    4.74
  -5   2  20   21.45    3.89
  -5   2  20   19.76    4.12
   5   2 -20   22.41    3.60
  -5   2  21   36.69    5.61
   5  -2 -21   53.60    6.97
   5   2 -21   49.03    4.67
  -5  -2  21   38.67    4.87
   5   2 -21   37.64    5.48
   5   2 -21   50.38    6.19
   5  -2 -22   50.09    6.97
  -5   2  22   44.33    6.70
   5   2 -22   44.47    4.94
   5   2 -22   47.68    5.86
   5   2 -22   46.83    5.27
  -5  -2  22   50.52    5.66
   5  -2 -23   14.59    3.75
   5   2 -23   14.38    3.20
   5   2 -23    7.22    3.87
   5   2 -23   14.47    4.34
  -5  -2  23   15.26    4.47
  -5   2  23   10.58    6.02
   5   2 -24   61.70    6.45
   5  -2 -24   68.37    6.96
   5   2 -24   77.40    6.69
  -5   2  24   84.83    8.84
   5   2 -24   74.98    7.07
  -5  -2  24   69.85    7.24
   5   2 -25   20.46    4.95
  -5  -2  25   28.28    5.79
   5   2 -25   17.63    5.92
   5  -2 -25   33.17    5.49
  -5   2  25   21.00    5.75
   5   2 -26    3.16    3.42
  -5   2  26    4.28    5.75
   5  -2 -26    8.29    4.14
   5   2 -26    6.29    5.49
  -5  -2  26    9.47    4.74
   5   2 -27    3.08    5.22
  -5   2  27    2.67    5.48
  -5  -2  27    7.63    5.13
   5  -2 -27    0.13    4.14
   5   2 -27   15.39    5.66
   5   2 -28   17.81    6.56
   5  -2 -28   10.96    4.28
  -5  -2  28   11.04    5.13
  -5   2  28    8.55    5.75
   5  -2 -29   61.19   11.09
   5   2 -29   80.64    9.65
  -5   2  29   62.93    9.76
  -5  -2  29   68.63    9.73
  -5  -2  30   29.18    6.84
   5   2 -30   39.13    8.58
   5   3  -1  675.80   30.72
  -5   3   1  558.24   32.30
  -5   3   1  505.93   42.70
   5   3  -1  651.95   31.00
  -5  -3   1  590.32   25.00
   5  -3  -1  656.96   34.58
  -5   3   2   20.49    3.42
   5   3  -2   20.09    4.70
  -5   3   2   31.14    4.39
  -5  -3   2   35.61    5.35
   5  -3  -2   35.14    4.53
  -5  -3   2   50.68    5.60
   5   3  -2   31.27    3.78
   5  -3  -3  628.29   28.93
   5   3  -3  611.05   28.85
  -5   3   3  571.94   30.64
  -5   3   3  496.90   42.87
  -5  -3   3  560.61   24.49
  -5  -3   3  618.22   35.21
   5   3  -4   63.25    6.01
  -5   3   4   66.62    6.11
  -5  -3   4   62.98    5.36
   5  -3  -4   75.91    5.71
   5   3  -4   67.45    4.80
  -5   3   4   56.59    4.94
  -5   3   5   14.53    2.47
   5  -3  -5    9.94    3.71
  -5  -3   5    8.87    4.04
   5   3  -5   11.48    2.48
  -5   3   5   12.46    3.58
  -5  -3   6  167.00   10.74
  -5   3   6  144.74   11.13
  -5  -3   6  167.89   13.73
   5  -3  -6  185.23    9.95
  -5   3   6  139.66    9.74
   5  -3  -7 1273.21   53.35
  -5   3   7 1153.43   90.53
   5   3  -7 1181.85   66.12
  -5   3   7 1108.46   53.56
  -5  -3   7 1225.11   72.00
  -5  -3   7 1100.13   49.16
   5  -3  -7 1102.70   63.46
  -5   3   7 1022.72   79.46
  -5  -3   8   20.02    3.93
  -5   3   8    7.44    4.19
  -5  -3   8   18.62    2.49
  -5   3   8   11.44    2.18
   5  -3  -8   10.16    4.35
  -5  -3   9  688.95   36.46
   5  -3  -9  672.10   39.51
  -5   3   9  660.11   53.33
  -5  -3   9  697.02   48.40
  -5   3  10   11.34    3.96
  -5  -3  10   13.14    3.28
  -5   3  10    8.48    4.65
   5  -3 -10   13.03    4.08
  -5  -3  10   12.41    2.38
  -5  -3  11  267.06   14.72
   5   3 -11  252.30   11.89
  -5  -3  11  265.14   17.81
  -5   3  11  251.68   14.09
  -5  -3  12   -1.45    2.77
  -5  -3  12   -0.53    1.59
   5   3 -12   -3.35    3.74
   5   3 -13  207.05    9.83
   5  -3 -13  209.48   12.01
  -5  -3  13  198.16   11.82
   5   3 -14   16.90    4.39
  -5  -3  14   11.27    2.65
  -5   3  14    6.26    4.76
   5  -3 -14    5.99    4.08
  -5   3  15  323.36   20.28
  -5  -3  15  304.61   24.56
   5   3 -15  314.63   16.18
   5  -3 -15  300.80   17.84
  -5  -3  15  319.27   17.47
   5   3 -15  290.53   22.94
  -5  -3  16  807.94   64.92
   5   3 -16  890.61   38.65
   5  -3 -16  866.17   50.86
  -5  -3  16  863.75   42.37
   5   3 -17  219.01   13.86
  -5  -3  17  204.79   13.29
   5  -3 -17  205.80   13.30
  -5  -3  17  204.80   11.79
  -5  -3  18   97.73    7.30
  -5   3  18   98.76    8.80
   5   3 -18   81.20    7.38
  -5  -3  18   91.28    7.90
   5  -3 -18   94.84    8.13
   5   3 -18   85.53    7.05
   5  -3 -19    9.46    3.92
   5   3 -19   10.09    3.49
  -5  -3  19   13.20    4.40
  -5   3  19   21.89    5.81
   5  -3 -20    9.04    5.40
   5   3 -20    5.96    4.92
  -5  -3  20    8.67    4.27
  -5   3  20    0.54    5.67
   5   3 -21   15.85    5.99
   5   3 -21    9.07    5.44
  -5  -3  21   23.96    5.96
   5  -3 -21   23.85    6.47
   5   3 -21   19.68    3.62
  -5   3  21   23.85    6.47
  -5   3  22   25.83    6.86
   5   3 -22   12.05    5.44
  -5  -3  22   10.24    4.80
   5  -3 -22   13.19    6.05
   5   3 -22   16.53    4.13
   5   3 -22   15.66    3.21
   5  -3 -23   39.24    6.45
   5   3 -23   33.62    6.27
  -5  -3  23   38.65    5.97
   5   3 -23   31.26    5.97
  -5   3  23   54.43    7.93
   5  -3 -24   -1.75    5.50
  -5   3  24    6.31    6.31
  -5  -3  24    3.89    4.80
   5   3 -24    4.41    3.76
   5   3 -24   -0.40    5.88
  -5   3  25  142.15   13.02
   5   3 -25   99.84   13.64
   5   3 -25  128.68   10.44
  -5  -3  25  110.62   12.21
   5  -3 -25  109.70   12.61
  -5   3  26    7.10    6.57
   5  -3 -26    4.15    6.70
  -5  -3  26    1.17    5.07
   5   3 -26   10.83    6.15
  -5  -3  27    5.98    4.81
  -5   3  27    4.15    7.50
   5   3 -27    5.75    7.63
   5  -3 -27   -5.76    6.96
  -5  -3  28    7.80    5.85
   5   3 -28    9.24    7.23
   5  -3 -28   21.01    7.23
  -5   3  28    7.90    7.76
  -5  -4   1  373.26   17.32
  -5   4   1  314.50   20.51
   5  -4  -1  380.99   20.52
   5  -4  -2   12.54    3.14
  -5   4   2    8.96    3.94
   5  -4  -2   12.76    3.19
   5   4  -3  174.02    8.24
   5  -4  -3  180.69   12.77
  -5   4   3  155.84   10.91
   5   4  -4    1.30    2.86
  -5   4   4   -1.50    3.27
   5  -4  -4   15.25    4.91
   5   4  -5  434.68   18.88
  -5   4   5  360.79   25.19
   5  -4  -5  404.14   34.06
   5  -4  -6   10.44    5.55
  -5   4   6    4.65    2.33
   5  -4  -6   10.26    3.69
  -5   4   7  358.88   34.78
   5   4  -7  488.02   22.04
   5  -4  -7  491.65   33.85
  -5   4   8   49.43    3.96
  -5   4   9   89.86    6.13
   5   4  -9  116.73    7.10
  -5  -4   9  115.91    7.80
  -5   4   9  109.85    8.22
  -5   4  10  107.99    7.03
  -5  -4  10  125.48    9.14
  -5   4  10  113.21    9.44
   5  -4 -11 1154.62   72.01
  -5  -4  11 1287.46   85.23
  -5  -4  12  213.59   13.33
   5   4 -12  208.68   11.58
   5  -4 -13   25.09    8.45
   5   4 -13   21.67    5.26
  -5  -4  13   15.29    2.93
   5   4 -14   14.35    2.95
  -5  -4  14   22.50    4.26
   5  -4 -14   24.78    4.90
   5  -4 -15  195.11   13.76
   5   4 -15  193.17   12.45
  -5   4  15  191.98   15.79
  -5  -4  15  181.12   13.88
   5  -4 -16   17.92    4.48
   5   4 -16   15.11    3.59
  -5   4  16    5.16    5.97
  -5  -4  16   11.19    3.60
   5   4 -17    3.33    4.99
  -5   4  17    0.54    5.96
  -5  -4  17    2.31    4.23
  -5  -4  17    6.92    3.06
   5  -4 -17    2.17    3.79
  -5  -4  18  193.08   13.21
   5   4 -18  206.21   13.10
  -5   4  18  224.18   15.72
   5   4 -18  215.12   15.56
  -5  -4  18  210.69   12.08
   5  -4 -18  198.21   15.31
  -5  -4  19  189.29   15.98
   5  -4 -19  193.13   15.69
   5   4 -19  191.39   13.35
  -5   4  19  189.49   13.94
  -5  -4  19  209.71   13.74
   5  -4 -20  103.68   10.39
  -5   4  20   96.27    9.85
   5   4 -20   89.01    8.78
  -5  -4  20  109.83    9.24
   5   4 -20   90.48    9.11
   5   4 -21    6.65    6.12
  -5   4  21   12.65    6.46
   5   4 -21    2.18    3.59
   5  -4 -21    5.52    6.19
  -5  -4  21   10.00    5.39
   5  -4 -22  346.43   25.58
  -5   4  22  314.99   22.49
  -5  -4  22  359.86   22.51
   5   4 -22  339.05   21.79
   5   4 -22  302.39   34.41
  -5  -4  23   38.00    6.29
   5   4 -23   23.24    5.65
   5   4 -23   48.23    8.80
  -5   4  23   27.51    7.92
   5  -4 -23   42.53    8.59
   5  -4 -24  135.59   15.02
   5   4 -24  122.83   13.76
  -5  -4  24  143.26   11.97
  -5   4  24  156.90   16.50
   5  -4 -25   24.76    8.70
   5   4 -25   11.88    7.61
  -5   4  25   22.48    7.76
  -5  -4  25   21.48    6.17
   5  -5  -1   88.22    8.01
  -5  -5   1   92.47    6.30
  -5   5   2    7.44    5.82
  -5  -5   2    4.58    3.01
  -5   5   3   39.72    6.64
  -5  -5   3   70.07    6.67
  -5   5   3   43.76    6.12
  -5  -5   4   13.57    3.78
  -5   5   4   12.63    5.84
   5  -5  -4   14.69    5.44
   5  -5  -5  205.01   12.28
  -5   5   5  119.12   12.67
  -5  -5   5  192.95   10.56
   5  -5  -5  182.96   13.77
   5  -5  -6   19.34    4.09
   5   5  -6   23.51    5.33
  -5   5   7   70.00    7.00
   5   5  -8   -4.27    3.10
  -5   5   8   -1.63    3.68
   5   5  -9  209.99   12.54
  -5  -5   9  187.17   13.02
   5  -5  -9  168.45   13.91
  -5  -5  10   24.79    3.98
   5   5 -10   14.56    5.93
   5  -5 -10   18.37    4.36
  -5  -5  11   31.74    4.65
   5   5 -11   43.59    4.89
  -5   5  11   34.13    6.66
   5  -5 -11   30.19    5.44
  -5  -5  12   16.50    3.73
   5  -5 -12    6.93    4.35
   5   5 -12    5.78    5.26
   5   5 -13    8.97    5.90
  -5  -5  13    7.47    4.67
   5  -5 -13   -0.95    5.70
   5   5 -14    7.68    5.50
  -5  -5  14   11.08    3.87
  -5   5  14   -3.39    3.79
   5  -5 -14    1.76    5.96
  -5  -5  15  154.29   11.68
   5   5 -15  162.25   10.00
  -5   5  15  138.64   11.78
   5  -5 -15  159.07   14.49
  -5  -5  15  163.40   11.79
   5   5 -16   32.19    7.92
  -5  -5  16   33.84    6.02
   5  -5 -16   34.84    8.24
  -5  -5  16   36.66    5.37
  -5   5  16   25.93    5.81
  -5  -5  17  110.68    9.84
   5   5 -17  107.49   10.86
  -5   5  17   98.26   10.52
   5  -5 -17   95.70   11.73
   5   5 -18    1.79    3.83
  -5  -5  18   -3.83    5.87
   5   5 -19   12.37    7.78
  -5  -5  19   14.80    6.38
   5  -5 -19   13.96    7.39
  -5   5  19   23.90    8.59
   5   5 -20   12.25    7.53
  -5  -5  20    0.89    4.98
  -5   5  20    6.57    7.91
   5  -5 -20    1.21    5.23
   5   5 -21   32.15    6.78
   5  -5 -21   39.86    7.09
  -5  -5  21   48.23    7.79
  -5   5  21   13.64    8.83
   5   5 -21   33.81    9.32
  -5   6   1   -4.06    7.03
   5  -6  -1    3.25    4.87
  -5   6   2  229.97   18.59
   5  -6  -2  269.93   16.84
  -5   6   3    1.90    7.05
   5   6  -3    5.10    5.23
   5  -6  -3    3.80    4.75
   5  -6  -4  155.23   10.88
   5  -6  -4  163.24   12.64
  -5   6   4  182.37   14.00
   5   6  -4  173.56   11.90
   5  -6  -5   88.11   10.19
   5   6  -5   84.20    8.48
  -5   6   5   65.30    9.10
   5  -6  -5   73.72    9.64
   5  -6  -6   -3.53    5.16
   5   6  -6   -2.99    6.89
   5  -6  -6    2.17    8.28
   5   6  -7  158.86   12.60
   5  -6  -7  156.98   12.11
   5   6  -8   59.83    7.77
  -5  -6   8   65.06    6.54
   5  -6  -8   71.27    8.83
  -5  -6   9   25.05    6.00
   5  -6  -9   25.78    7.73
   5   6  -9   47.30    8.01
  -5  -6   9   26.49    5.82
  -5   6   9   29.58    7.06
  -5  -6  10   25.60    7.07
   5   6 -10   -8.12    6.32
  -5  -6  10    1.68    6.58
  -5   6  10   10.85    8.13
   5  -6 -10   25.22    5.56
   5   6 -11  134.87   14.81
  -5   6  11  151.81   15.18
  -5  -6  11  163.95   11.22
   5  -6 -11  136.78   11.80
  -5  -6  11  146.91   12.18
  -5  -6  12   -2.83    6.68
  -5  -6  12    5.61    5.08
   5   6 -12    1.28    7.19
   5  -6 -12   15.69    8.25
   5   6 -13   19.36    7.05
  -5  -6  13   19.75    6.80
   5  -6 -13   12.15    8.24
  -5   6  14    3.77    6.61
   5   6 -14   -1.79    5.50
  -5  -6  14   -4.48    6.53
   5  -6 -14    0.67    8.09
   5   6 -15   49.47    8.57
   5  -6 -15   32.83    8.61
  -5  -6  15   40.27    6.52
   4   0  -1    1.23    1.78
  -4   0   1    1.61    0.81
  -4   0   1    2.21    0.78
   4   0  -1    2.01    1.20
  -4   0   1    2.74    1.78
   4   0  -1    1.07    1.87
   4   0  -2  407.48   19.52
   4   0  -2  377.52   22.73
  -4   0   2  389.95   16.78
   4   0  -3    0.13    1.32
  -4   0   3    0.41    3.29
   4   0  -3    3.10    2.25
  -4   0   3    0.13    2.95
   4   0  -3    1.64    2.05
   4   0  -4 1293.92   92.45
   4   0  -4 1230.34   57.04
   4   0  -4 1195.91   67.32
   4   0  -4 1233.14   69.40
  -4   0   4 1288.68   59.65
  -4   0   4 1034.16   71.09
  -4   0   4 1175.23   76.04
   4   0  -5   -0.82    1.23
   4   0  -5   -2.90    1.52
  -4   0   5   -0.41    1.92
  -4   0   5   -0.27    1.08
   4   0  -6  434.19   20.73
  -4   0   6  424.98   16.76
   4   0  -6  443.47   26.46
  -4   0   6  456.77   22.37
   4   0  -7   -1.23    2.19
  -4   0   7   -4.24    2.05
  -4   0   7   -0.95    1.35
  -4   0   8  625.28   28.38
  -4   0   8  600.55   26.68
   4   0  -8  660.81   33.43
  -4   0   9   -1.64    1.64
  -4   0   9    1.22    1.76
   4   0  -9    1.91    2.32
   4   0 -10   37.91    3.55
  -4   0  10   33.82    2.87
  -4   0  10   24.12    2.44
   4   0 -10   29.11    3.09
   4   0 -11   -5.04    2.45
  -4   0  11   -1.76    1.35
  -4   0  11   -1.91    1.91
   4   0 -11   -1.48    1.88
   4   0 -12 1234.34   63.54
  -4   0  12 1062.81   57.12
  -4   0  12 1052.27   59.21
   4   0 -13   -1.63    2.58
  -4   0  13    0.54    1.90
  -4   0  13    2.17    2.03
   4   0 -13   -1.49    1.22
   4   0 -14    2.68   13.42
   4   0 -14    5.29    2.03
  -4   0  14    1.49    1.90
  -4   0  14    2.44    2.30
   4   0 -14    0.95    2.71
   4   0 -15   -1.49    2.71
   4   0 -15    2.98    2.03
  -4   0  15    1.22    2.17
   4   0 -15    0.54    2.15
  -4   0  15   -0.95    1.76
  -4   0  16  168.39   10.97
   4   0 -16  168.85    9.90
  -4   0  16  156.35   10.56
   4   0 -16  187.72   10.30
   4   0 -16  147.61   11.34
   4   0 -16  192.92   11.02
   4   0 -17    1.33    2.53
  -4   0  17    2.55    3.35
  -4   0  17   -0.14    1.76
   4   0 -17   -3.09    2.82
  -4   0  17    0.68    3.38
   4   0 -17    4.05    2.03
   4   0 -18    4.92    4.26
  -4   0  18   11.19    3.64
  -4   0  18   11.21    2.70
   4   0 -18   18.11    3.62
  -4   0  18   14.76    3.76
   4   0 -18   10.26    2.56
   4   0 -19    1.35    2.16
  -4   0  19   -1.75    2.56
   4   0 -19   -3.49    3.08
   4   0 -19   -2.79    4.65
  -4   0  19   -6.44    3.62
   4   0 -20  864.94   51.30
   4   0 -20  789.31   43.95
  -4   0  20  732.09   68.75
  -4   0  20  750.96   44.05
   4   0 -20  838.32   47.59
   4   0 -21   -2.92    5.18
  -4   0  21    0.00    2.69
  -4   0  21    2.41    3.49
   4   0 -21    4.56    2.95
   4   0 -21   -1.48    2.69
   4   0 -22   19.99    3.49
   4   0 -22   13.93    5.04
  -4   0  22   20.91    4.02
  -4   0  22   12.21    3.35
   4   0 -22   12.62    2.69
   4   0 -22   24.80    4.42
   4   0 -23    2.55    3.75
   4   0 -23   -3.89    3.75
   4   0 -23   -0.53    3.32
  -4   0  23    0.80    2.68
  -4   0  23   -3.08    3.89
   4   0 -23   -0.67    2.28
   4   0 -24   15.40    4.15
  -4   0  24   20.76    4.55
   4   0 -24   15.38    5.48
   4   0 -24   21.48    5.70
  -4   0  24   15.94    4.55
   4   0 -25   -3.98    4.38
  -4   0  25   -0.80    4.28
   4   0 -25    4.55    3.88
  -4   0  26    7.76    2.81
   4   0 -26   -0.67    4.02
   4   0 -26    0.40    5.17
   4   0 -27    0.13    4.64
  -4   0  27    2.27    4.41
   4   0 -27    3.21    4.28
   4   0 -28    1.34    3.34
   4   0 -28   -5.84    5.84
  -4   0  28   -0.80    4.41
   4   0 -29    4.51    3.98
  -4   0  29   -5.88    4.68
   4   0 -30  261.19   17.82
  -4   0  30  192.06   19.78
   4   0 -31   15.14    5.44
  -4   0  31   -7.61    5.21
   4   0 -32    6.64    7.97
  -4   0  32    5.34    3.47
   4   1  -1  596.61   29.89
   4   1  -1  513.25   30.26
   4  -1  -1  568.08   26.19
   4  -1  -1  568.78   33.05
   4  -1  -1  477.10   27.80
   4   1  -1  638.50   31.68
  -4  -1   1  564.92   27.80
  -4   1   1  619.29   31.18
  -4  -1   1  551.65   30.09
   4   1  -2   48.26    3.82
  -4  -1   2   37.34    2.76
   4  -1  -2   42.89    3.10
   4  -1  -2   40.87    3.24
  -4  -1   2   44.15    3.66
  -4   1   2   40.19    3.64
   4   1  -2   43.23    2.74
   4   1  -3  491.68   27.00
   4   1  -3  577.74   32.88
  -4   1   3  536.52   36.61
   4  -1  -3  589.47   26.65
  -4   1   3  510.80   26.23
  -4  -1   3  533.45   29.88
  -4   1   4  823.78   40.45
  -4   1   4  777.26   47.12
  -4  -1   4  831.01   40.54
   4  -1  -4  797.05   35.73
  -4  -1   4  765.74   38.13
   4   1  -4  804.17   49.91
   4   1  -4  808.55   42.86
   4   1  -4  711.94   33.91
   4   1  -5   98.26    6.20
  -4   1   5  101.83    7.48
  -4  -1   5  106.22    5.71
   4  -1  -5   87.24    5.42
  -4   1   5  122.74    6.49
   4  -1  -5  132.46    5.82
   4   1  -5   88.99    4.93
   4   1  -5  113.38    6.90
   4   1  -6   30.53    2.14
  -4   1   6   32.40    2.43
  -4   1   6   28.53    3.03
   4  -1  -6   41.32    3.24
   4   1  -6   29.06    2.91
   4   1  -6   27.79    3.72
  -4  -1   6   25.40    2.66
   4   1  -7   12.68    1.60
   4  -1  -7   14.58    2.84
   4  -1  -7   11.92    1.76
  -4   1   7   11.26    2.61
  -4  -1   7   14.40    2.67
   4   1  -7   14.27    2.80
  -4   1   7    8.50    2.02
  -4   1   8 1319.74   65.63
  -4  -1   8 1437.26   93.81
   4  -1  -8 1534.98   74.80
   4   1  -8 1292.23   65.35
   4  -1  -9 4516.60  227.26
  -4  -1   9 4184.20  254.70
   4  -1  -9 4810.56  218.55
  -4   1   9 4259.15  260.76
   4   1  -9 4599.83  202.64
  -4   1  10  155.93    9.18
  -4  -1  10  150.29    8.87
   4   1 -10  131.78    7.53
  -4   1  10  140.94    9.02
   4  -1 -10  145.96    7.29
   4  -1 -10  128.52    6.14
   4   1 -10  147.20    7.13
   4   1 -11   86.94    5.21
   4   1 -11   97.74    5.52
   4   1 -11   92.65    5.11
  -4   1  11  104.37    6.74
  -4  -1  11   85.60    4.98
   4  -1 -11  106.66    5.40
   4  -1 -11   77.36    4.36
   4   1 -11   98.77    5.65
  -4   1  11   88.32    6.28
   4   1 -12  263.22   13.91
   4   1 -12  280.09   16.77
  -4   1  12  251.37   18.69
  -4   1  12  262.47   13.52
  -4  -1  12  304.16   13.35
   4  -1 -12  305.05   17.93
   4   1 -12  288.16   14.02
  -4   1  12  282.85   13.09
   4  -1 -12  254.56   15.01
   4  -1 -12  304.29   15.92
   4   1 -13 2335.97  115.97
   4   1 -13 2535.67  122.84
  -4   1  13 2754.37  121.08
  -4   1  13 2121.20  123.60
   4  -1 -13 2612.12  109.11
  -4   1  13 2179.08  148.78
   4  -1 -13 2294.94  106.44
  -4  -1  13 2450.19  121.42
   4   1 -13 2056.96  107.59
   4   1 -13 2756.46  110.61
   4   1 -14  151.82    8.04
   4   1 -14  154.61    9.57
  -4   1  14  125.27    8.76
  -4   1  14  148.75    8.05
  -4  -1  14  184.51    8.10
   4  -1 -14  128.46    6.97
   4  -1 -14  163.23    9.31
  -4   1  14  151.79    6.47
   4  -1 -14  183.09    9.15
   4   1 -14  136.97   13.34
   4   1 -15  215.78   20.62
  -4   1  15  190.20   14.47
   4  -1 -15  223.43   13.39
   4  -1 -15  182.11    9.56
  -4   1  15  228.82   11.83
  -4  -1  15  224.93   16.85
  -4   1  15  173.33   14.16
   4   1 -15  222.47   10.90
   4  -1 -15  216.58   13.42
   4  -1 -15  220.10   12.50
   4   1 -15  207.75   10.99
  -4   1  16   57.67    5.44
   4   1 -16   65.15    3.94
  -4  -1  16   61.68    4.31
   4  -1 -16   59.35    5.48
   4  -1 -16   55.92    4.83
   4  -1 -16   58.30    5.61
  -4   1  16   42.87    4.63
   4  -1 -16   45.30    2.57
  -4   1  16   49.21    5.23
   4   1 -16   54.00    6.20
   4   1 -16   50.94    4.55
   4   1 -17  745.92   43.46
  -4   1  17  866.03   50.84
  -4   1  17  788.35   47.54
  -4   1  17  814.97   39.55
  -4  -1  17  882.72   37.80
   4  -1 -17  818.03   63.70
   4  -1 -17  659.76   36.73
  -4  -1  17  818.03   39.29
   4   1 -17  818.74   48.91
  -4   1  17  786.97   54.56
   4  -1 -17  823.84   41.75
   4   1 -17  777.47   53.52
   4   1 -17  807.60   40.89
   4   1 -18  106.89    7.77
  -4   1  18   93.46    7.90
  -4  -1  18  112.32    7.27
  -4  -1  18  107.62    6.70
   4  -1 -18  101.62    7.36
   4  -1 -18   95.70    8.23
  -4   1  18  104.15   10.85
   4   1 -18  103.48    6.56
  -4   1  18   80.14    6.24
   4   1 -18   99.50    6.18
   4   1 -18   94.00    6.14
   4  -1 -18   78.72    4.48
  -4   1  19  168.96   18.47
  -4   1  19  178.79   11.25
  -4  -1  19  188.29   12.38
   4  -1 -19  199.92   11.80
   4   1 -19  165.56   10.01
   4  -1 -19  131.97    7.46
   4  -1 -19  165.02   11.78
   4   1 -19  155.97    9.92
  -4   1  19  161.34   11.79
   4   1 -19  164.14    9.24
  -4  -1  19  190.73    9.78
   4   1 -19  165.98    9.22
   4   1 -20    7.22    2.81
   4   1 -20    7.89    4.28
   4  -1 -20   -2.24    4.09
  -4  -1  20   10.34    3.89
   4  -1 -20   14.98    4.01
  -4  -1  20    8.02    3.74
   4   1 -20    4.99    2.36
   4   1 -20    8.51    2.40
  -4   1  20   10.29    4.01
  -4   1  20    4.81    4.15
  -4   1  20    1.62    2.43
   4   1 -21  192.66   13.68
   4   1 -21  185.44   15.05
   4   1 -21  212.11   11.93
  -4   1  21  203.31   11.92
  -4   1  21  163.97   22.59
  -4  -1  21  179.19   20.40
   4  -1 -21  188.60   12.46
   4  -1 -21  202.86   13.86
  -4   1  21  145.26   27.80
   4   1 -21  185.92   10.57
  -4  -1  21  204.75   10.31
   4   1 -22  131.09    9.36
   4   1 -22  140.23    9.73
   4   1 -22  110.68    9.99
  -4   1  22   95.78   19.51
  -4   1  22  132.96    8.44
  -4   1  22  118.49   18.84
  -4  -1  22  147.11    9.09
   4  -1 -22  151.54   11.73
   4  -1 -22  137.78   10.44
   4   1 -22  145.90    9.51
  -4  -1  22  119.51   16.62
   4   1 -23   39.12    6.04
  -4   1  23   40.80    4.42
  -4  -1  23   41.09    9.24
   4  -1 -23   35.85    5.35
  -4  -1  23   47.90    5.34
   4  -1 -23   43.49    7.23
   4   1 -23   47.21    5.35
  -4   1  23   40.07    6.68
   4   1 -23   33.62    4.80
  -4   1  24  325.22   17.43
  -4  -1  24  314.30   17.24
   4  -1 -24  354.48   20.02
  -4  -1  24  325.66   30.23
   4  -1 -24  315.46   28.12
   4   1 -24  284.57   18.22
   4   1 -24  329.05   26.40
   4   1 -24  339.10   23.37
   4   1 -25  381.27   33.33
  -4  -1  25  449.90   22.97
   4  -1 -25  421.59   30.10
   4  -1 -25  385.97   32.00
   4   1 -25  333.03   23.75
  -4   1  25  376.87   23.85
   4   1 -26  199.41   17.80
  -4  -1  26  179.39   12.40
   4  -1 -26  205.54   16.29
   4   1 -26  171.00   10.94
  -4   1  26  166.43   13.66
   4  -1 -26  178.47   14.73
   4   1 -27   -0.93    4.53
  -4   1  27    0.67    4.82
   4  -1 -27    0.52    3.93
  -4  -1  27    0.00    4.39
   4   1 -27   -0.13    4.28
   4   1 -28  100.68   10.65
  -4   1  28  104.35   10.58
   4  -1 -28   97.39   10.84
   4  -1 -28  118.70   12.21
   4   1 -28  109.83   11.51
  -4  -1  28  116.78   10.51
  -4   1  29  180.59   14.46
  -4  -1  29  159.24   15.96
   4  -1 -29  143.00   16.60
   4   1 -29  159.10   19.68
   4  -1 -29  152.45   18.25
  -4   1  30  230.47   18.08
  -4  -1  30  202.17   17.94
   4  -1 -30  179.29   22.46
   4   1 -30  196.08   19.02
  -4   1  31   10.30    6.15
  -4  -1  31   15.27    5.44
   4   1 -31   16.60    6.43
   4  -1 -31   13.79    6.96
   4   2  -1    2.23    2.36
  -4   2   1    5.88    3.61
   4   2  -1    5.09    2.35
  -4   2   1    3.54    3.54
  -4  -2   1    3.26    1.96
   4  -2  -1    9.09    3.88
  -4  -2   1    8.13    3.54
   4  -2  -2  846.69   51.47
  -4  -2   2  849.86   38.55
  -4  -2   2  771.18   33.90
   4   2  -2  840.43   38.20
  -4   2   2  783.03   43.70
  -4   2   2  687.44   52.72
   4   2  -2  867.16   39.34
  -4   2   2  790.75   32.53
  -4   2   3  162.12   10.68
  -4  -2   3  184.44   11.29
   4   2  -3  162.09    8.97
  -4   2   3  122.26   10.54
   4   2  -3  153.78    8.28
  -4   2   3  156.48    9.53
  -4  -2   3  156.76    8.84
   4  -2  -3  192.78   16.67
  -4   2   4 1920.05   96.17
  -4  -2   4 1971.14   78.75
   4   2  -4 1832.03   85.72
  -4   2   4 1726.94  118.33
  -4  -2   4 1928.39  110.08
   4   2  -4 2130.74  130.40
   4  -2  -4 1952.27  109.73
  -4  -2   5   17.44    2.49
   4   2  -5   24.00    2.89
  -4   2   5   19.19    2.19
  -4   2   5   23.67    3.72
   4  -2  -5   20.08    2.93
   4   2  -6    4.86    2.76
   4  -2  -6    0.00    2.79
   4   2  -6    1.81    1.68
  -4   2   6    4.78    1.99
  -4  -2   6    4.73    2.89
  -4   2   6    0.69    1.51
  -4   2   6    3.83    2.88
  -4   2   7  252.29   12.90
  -4  -2   7  248.54   13.71
  -4   2   7  256.09   14.78
   4  -2  -7  233.98   10.35
   4   2  -7  263.00   12.14
  -4  -2   7  223.80   10.77
  -4  -2   7  230.03   14.02
   4  -2  -7  239.02   11.71
  -4  -2   8   27.46    2.37
   4  -2  -8   32.84    2.99
  -4   2   8   24.93    3.05
  -4   2   8   33.60    4.29
   4  -2  -8   33.42    3.98
  -4  -2   8   31.22    4.22
  -4  -2   8   33.72    3.11
   4   2  -8   33.20    3.30
  -4   2   9  403.70   20.19
   4  -2  -9  364.14   15.51
   4   2  -9  420.08   22.89
  -4  -2   9  411.90   20.38
  -4  -2   9  366.28   18.50
   4  -2  -9  392.30   19.66
  -4   2   9  393.86   18.08
  -4  -2  10  499.47   29.68
   4  -2 -10  561.92   29.87
  -4   2  10  545.35   28.90
  -4  -2  10  490.99   27.18
   4  -2 -10  498.70   34.87
  -4   2  10  507.61   20.61
   4   2 -10  564.68   23.24
  -4   2  11 2795.37  185.67
   4   2 -11 2693.84   99.23
  -4   2  11 2641.63  113.59
   4  -2 -11 2515.88  146.33
  -4  -2  11 2501.51  160.68
  -4  -2  11 2830.68  122.26
   4  -2 -11 2967.08  148.79
  -4   2  12   23.96    3.18
   4   2 -12   13.15    3.32
  -4  -2  12   19.80    3.99
  -4  -2  12   22.17    2.39
  -4   2  12   27.68    5.68
   4   2 -12   27.76    3.52
   4  -2 -12   18.94    2.98
   4  -2 -12   17.21    3.84
   4   2 -12   14.73    3.19
   4   2 -13   11.98    2.93
  -4  -2  13    8.92    2.53
   4   2 -13    5.45    3.06
  -4   2  13    6.75    2.78
  -4   2  13    6.08    3.73
   4   2 -13   16.97    3.26
   4  -2 -13    8.11    2.30
   4  -2 -13    6.62    3.31
  -4  -2  13    9.04    2.26
  -4  -2  14  199.53   14.69
  -4  -2  14  206.03    9.74
   4  -2 -14  213.76   12.19
   4   2 -14  202.16   10.61
  -4   2  14  184.66    9.28
   4   2 -14  172.87   11.46
   4  -2 -14  190.39   11.63
  -4   2  14  184.93   11.49
   4   2 -14  189.13   19.48
  -4  -2  15  785.56   45.50
   4   2 -15  712.61   35.29
  -4   2  15  705.25   43.29
  -4   2  15  757.28   45.18
   4  -2 -15  767.72   37.59
  -4  -2  15  811.26   38.18
  -4   2  16    0.69    2.91
  -4   2  16   -3.97    2.51
  -4  -2  16    2.27    2.54
  -4  -2  16   -1.70    3.01
   4  -2 -16   -2.70    2.70
   4   2 -16    8.91    4.06
   4   2 -16    4.13    2.40
  -4   2  17  117.02   11.25
  -4  -2  17  109.09    9.51
  -4  -2  17  128.06    6.18
   4  -2 -17  119.71    7.15
  -4   2  17  106.92    9.14
   4   2 -17  125.04    6.83
   4   2 -17  108.94    7.36
   4   2 -18   89.12    5.24
  -4   2  18   80.42    7.19
  -4  -2  18   87.75    6.57
   4   2 -18   87.10    7.09
   4  -2 -18   92.43    6.20
  -4  -2  18   81.97    9.78
  -4   2  18   73.65   10.05
   4   2 -19  170.49   11.57
   4   2 -19  166.32   11.54
  -4   2  19  145.34   23.02
  -4   2  19  155.49   11.20
  -4  -2  19  183.53   18.63
  -4  -2  19  168.52   10.26
   4  -2 -19  173.15    9.83
   4   2 -20   26.52    4.07
  -4   2  20   31.68    4.27
  -4  -2  20   27.73    5.23
  -4  -2  20   30.73    3.94
   4  -2 -20   35.46    4.30
   4   2 -20   27.73    3.75
   4   2 -21    9.34    3.24
   4   2 -21   10.71    2.95
  -4   2  21    8.32    4.83
  -4  -2  21   14.73    4.69
   4  -2 -21   11.14    3.49
   4  -2 -21   12.69    3.97
  -4  -2  21   10.51    3.42
   4   2 -21    9.24    3.88
  -4   2  21   19.24    4.54
   4   2 -21   12.74    4.20
  -4  -2  22  659.39   70.84
   4   2 -22  636.13   39.89
   4   2 -22  582.04   32.36
   4   2 -22  610.53   38.76
   4   2 -22  609.95   33.72
  -4   2  22  681.96   40.86
  -4  -2  22  692.86   30.86
   4  -2 -22  696.53   39.99
   4  -2 -22  668.54   33.76
   4  -2 -23  196.59   12.09
   4   2 -23  179.26   12.77
   4   2 -23  193.46   13.00
   4   2 -23  175.17   12.62
  -4   2  23  218.98   12.90
  -4  -2  23  227.50   12.91
   4  -2 -23  238.84   14.51
   4   2 -24  253.69   19.08
  -4  -2  24  289.44   19.88
  -4   2  24  285.78   20.00
   4   2 -24  263.47   16.39
   4   2 -24  278.15   24.10
   4  -2 -24  321.89   18.30
   4  -2 -24  257.09   22.27
   4  -2 -25   32.03    6.43
  -4  -2  25   23.93    5.92
   4   2 -25   36.55    5.00
   4   2 -25   31.95    5.08
   4  -2 -25   36.59    6.67
  -4   2  25   31.76    6.30
   4   2 -25   26.96    4.96
   4   2 -26   74.81   10.65
   4   2 -26   78.84    8.56
   4   2 -26  111.38    9.54
  -4  -2  26  124.77    9.61
   4  -2 -26  121.64   10.73
   4  -2 -26  118.58   13.98
  -4   2  26  108.78   10.86
  -4   2  27   -0.67    4.69
   4   2 -27   15.63    4.01
   4   2 -27    9.93    4.56
  -4  -2  27   15.91    5.13
   4  -2 -27   10.05    5.63
   4  -2 -27    5.73    6.77
   4   2 -28    1.61    4.16
  -4   2  28    3.35    3.48
  -4  -2  28    5.39    4.34
   4  -2 -28    3.12    6.38
   4  -2 -28    0.27    5.89
  -4   2  29    0.27    4.29
  -4  -2  29    1.97    4.60
   4  -2 -29    2.81    6.70
   4   2 -29   13.70    4.97
   4  -2 -29    2.73    6.24
   4   2 -30   -4.30    6.58
  -4   2  30   -0.80    3.88
  -4  -2  30    2.50    4.34
   4  -2 -30    1.04    6.24
  -4  -3   1  988.47   56.78
   4   3  -1 1089.38   54.88
   4   3  -1  975.60   43.02
  -4  -3   1  994.74   60.44
  -4   3   1  863.51   67.27
   4  -3  -1  947.27   68.97
   4  -3  -1  952.68   46.66
  -4   3   1 1008.83   64.98
   4  -3  -2 1021.10   70.68
  -4   3   2  834.60   65.08
  -4  -3   2 1041.30   63.54
   4   3  -2 1029.37   46.72
  -4   3   2  894.06   47.34
   4  -3  -2  923.91   43.31
   4   3  -2 1012.43   46.49
   4   3  -3   36.04    4.18
  -4   3   3   18.90    2.99
  -4  -3   3   29.38    3.79
  -4  -3   3   31.22    3.40
   4  -3  -3   28.12    3.33
   4  -3  -3   32.84    3.56
   4  -3  -3   32.70    3.56
  -4   3   3   28.92    4.40
   4   3  -4   60.58    4.84
  -4   3   4   57.21    5.33
  -4   3   4   45.66    4.37
  -4  -3   4   64.36    4.71
   4  -3  -4   64.66    5.99
   4  -3  -4   60.66    4.66
   4  -3  -4   60.11    5.34
   4   3  -5  411.13   18.49
   4   3  -5  431.74   22.56
  -4   3   5  412.86   21.43
  -4  -3   5  463.08   22.44
   4  -3  -5  401.13   21.01
   4  -3  -5  449.78   25.28
  -4   3   5  354.69   28.45
   4   3  -6  185.44   13.23
  -4   3   6  155.06    8.37
  -4   3   6  143.75   10.69
  -4  -3   6  183.87    9.84
  -4  -3   6  165.67    8.70
   4  -3  -6  183.03   10.23
   4   3  -7  121.02    8.00
  -4   3   7  107.93    7.68
  -4  -3   7  121.54    6.70
  -4  -3   7  121.99    6.09
   4  -3  -7  117.85    7.02
  -4   3   7   90.58    8.50
   4   3  -8    7.73    2.49
  -4   3   8    8.05    3.96
  -4   3   8   11.74    3.91
  -4  -3   8   11.66    3.93
  -4  -3   8   18.21    3.62
  -4  -3   8    7.59    2.75
  -4   3   8    6.30    1.64
   4  -3  -8    7.26    2.51
  -4   3   9  712.29   41.97
  -4  -3   9  769.31   58.65
  -4   3   9  746.17   62.96
  -4  -3   9  699.61   31.41
  -4   3   9  590.38   40.82
   4  -3  -9  802.22   52.55
   4   3  -9  732.29   51.56
  -4   3   9  712.73   27.68
  -4  -3   9  721.02   36.03
  -4   3  10   79.46    4.90
   4  -3 -10   93.16    6.72
   4   3 -10  103.06    6.71
  -4   3  10   98.22    6.44
  -4   3  10   85.18    6.58
  -4  -3  10   78.66    6.59
  -4  -3  10   96.68    5.69
   4   3 -10   85.63    7.24
  -4   3  10   89.87    7.64
  -4   3  11  304.89   17.25
  -4  -3  11  281.82   16.58
   4  -3 -11  319.44   28.28
  -4  -3  11  328.40   18.51
   4   3 -11  299.33   14.06
  -4   3  11  281.07   12.01
  -4   3  11  295.87   23.14
  -4   3  12   11.19    3.28
  -4  -3  12   23.79    4.10
  -4  -3  12   17.51    3.18
   4   3 -12   20.98    2.96
  -4   3  13 1096.53   54.14
   4   3 -13 1204.94   59.58
  -4  -3  13 1133.40   61.82
  -4  -3  13 1149.73   82.68
  -4   3  14  197.28   11.87
  -4  -3  14  209.05   13.46
  -4  -3  14  208.52   15.43
   4   3 -14  210.15    9.93
   4  -3 -15   43.37    5.30
  -4  -3  15   48.33    6.53
  -4  -3  15   55.67    5.07
   4   3 -15   56.51    6.05
  -4  -3  16  119.28   13.88
   4  -3 -16  133.71    8.16
   4   3 -16  119.51    8.64
  -4  -3  16  127.65   10.94
   4   3 -17 2229.45   96.98
  -4  -3  17 2183.06  112.89
  -4  -3  17 2171.93  145.71
   4  -3 -17 2133.93  118.06
  -4  -3  17 2275.02  162.82
   4   3 -18  212.73   13.30
  -4  -3  18  182.24   13.14
  -4  -3  18  197.90   14.55
  -4  -3  18  194.94   11.88
   4  -3 -18  193.94   11.93
   4   3 -19  438.88   32.90
  -4   3  19  470.95   33.70
   4   3 -19  481.86   28.96
  -4  -3  19  426.51   36.11
  -4  -3  19  514.11   28.06
  -4  -3  19  460.48   30.19
   4  -3 -19  451.36   26.81
   4  -3 -20   -0.94    2.97
  -4  -3  20   -1.47    2.66
  -4   3  20    3.51    4.86
  -4  -3  20    2.71    3.61
   4   3 -20    3.61    3.10
   4  -3 -21  176.14   13.76
   4   3 -21  171.71   11.13
  -4   3  21  187.19   14.04
  -4  -3  21  221.19   11.66
   4   3 -22   21.72    4.27
   4  -3 -22   22.61    5.92
   4   3 -22   23.43    3.88
  -4   3  22   37.29    4.44
  -4  -3  22   29.22    5.04
   4   3 -23   36.49    5.70
   4   3 -23   47.17    6.84
   4  -3 -23   33.88    7.13
  -4   3  23   43.16    4.84
  -4  -3  23   40.76    5.44
   4   3 -23   50.83    4.85
   4   3 -24   62.68    7.65
   4   3 -24   66.96    7.40
  -4  -3  24   96.23    8.81
   4   3 -24   79.66    8.05
  -4   3  24   79.12    7.40
   4  -3 -24   87.18    9.55
   4   3 -25   33.44    6.61
   4   3 -25   14.49    6.44
   4   3 -25   20.70    4.30
  -4  -3  25   35.78    5.45
  -4   3  25   26.44    6.71
   4  -3 -25   18.66    6.44
   4  -3 -26   -0.94    5.90
  -4   3  26   -2.95    5.37
  -4  -3  26    4.15    4.80
   4   3 -26   -6.18    5.51
  -4  -3  27  189.09   15.34
   4   3 -27  138.82   14.66
  -4   3  27  159.02   13.16
   4  -3 -27  143.07   15.84
   4   3 -28   -8.61    4.84
  -4  -3  28   -2.21    4.29
   4  -3 -28   -6.17    4.96
  -4   3  28   -4.16    6.03
  -4   3  29   -4.96    6.84
  -4  -3  29   12.63    5.47
   4   3 -29   10.76    4.98
   4  -4  -1  278.74   14.68
   4   4  -1  275.45   12.54
   4   4  -1  287.48   22.94
  -4  -4   1  273.61   18.19
   4  -4  -2  436.77   22.97
  -4  -4   2  399.75   17.39
  -4   4   3  121.29    8.67
  -4   4   4  784.50   40.44
   4   4  -4  807.86   30.99
   4  -4  -4  799.04   39.09
  -4   4   5   -3.00    3.00
   4   4  -5    3.26    3.53
  -4   4   5    1.36    2.45
   4  -4  -5   -2.26    4.25
  -4   4   6   19.10    3.82
   4   4  -6   23.96    3.52
  -4   4   6   10.76    3.27
   4  -4  -6   22.67    4.51
  -4   4   7   95.39    6.42
  -4   4   7   72.25    7.79
  -4   4   8   39.56    3.97
   4   4  -8   50.67    4.67
  -4   4   8   55.81    5.33
  -4   4   9  137.63   11.12
   4   4  -9  177.51    8.55
  -4   4   9  182.95   10.39
  -4  -4   9  186.08    9.92
  -4   4  10   -1.23    1.37
   4   4 -10    1.29    4.00
  -4   4  10   -2.32    3.00
  -4  -4  10    0.53    2.64
   4   4 -11   11.07    4.89
  -4   4  11   11.45    3.95
  -4  -4  11   15.09    3.05
  -4   4  11    9.82    1.77
  -4   4  12   26.04    2.03
   4   4 -12   39.98    5.40
  -4   4  12   29.40    4.09
  -4  -4  12   36.11    4.25
  -4   4  13    1.36    2.99
   4   4 -13    0.39    3.72
  -4  -4  13    1.33    2.80
  -4   4  14   32.05    4.08
  -4  -4  14   25.48    3.47
   4   4 -14   30.52    4.87
   4   4 -15    3.08    3.72
  -4  -4  15    6.01    2.81
   4  -4 -15    4.07    4.48
   4  -4 -16   43.88    4.88
   4   4 -16   56.85    6.15
  -4  -4  16   55.13    5.23
  -4  -4  17   26.78    4.55
   4   4 -17   34.43    5.76
   4  -4 -17   36.37    5.68
  -4  -4  18   36.73    5.51
   4   4 -18   31.87    4.10
  -4  -4  18   28.13    4.42
   4  -4 -18   27.14    4.59
  -4  -4  19   -1.92    4.61
   4   4 -19   -1.02    2.82
  -4   4  19   -4.04    5.39
  -4  -4  19    1.34    3.08
   4  -4 -19    2.16    3.77
   4   4 -20   -4.74    4.61
  -4  -4  20    0.54    4.02
   4   4 -20   -4.54    3.34
  -4   4  20   -2.83    6.06
  -4  -4  20    2.18    4.23
   4  -4 -20    6.33    4.17
  -4   4  21   65.72    7.53
   4   4 -21   66.61    8.20
   4   4 -21   52.85    6.70
  -4  -4  21   55.98    6.28
  -4  -4  21   61.13    6.70
   4  -4 -21   42.60    7.53
  -4  -4  22   15.64    4.01
   4   4 -22   23.97    5.90
   4   4 -22   21.56    6.43
  -4  -4  22   23.20    4.36
   4  -4 -22   32.21    6.58
   4   4 -23    0.13    3.49
   4  -4 -23    4.42    6.30
   4   4 -23   -2.82    4.36
  -4   4  23    0.13    4.96
  -4  -4  23    0.51    3.46
  -4  -4  23    9.48    4.14
   4  -4 -24   16.61    6.70
   4   4 -24   15.43    6.71
  -4  -4  24    4.37    4.88
  -4   4  24   -3.75    5.09
  -4   4  25   84.16    9.78
   4   4 -25  100.88   10.76
  -4  -4  25  119.68   10.94
   4  -4 -25   87.51   11.52
   4   4 -26    4.84    7.66
  -4   4  26   14.31    7.49
  -4  -4  26   11.71    5.54
   4  -4 -26   10.96    7.49
   4  -5  -1   37.05    5.82
  -4  -5   1   25.71    4.09
  -4   5   2  125.08    7.91
  -4   5   3   73.05    7.19
  -4  -5   3   98.06    6.58
  -4   5   4  368.37   21.68
   4  -5  -5   49.67    6.25
  -4  -5   5   55.76    7.59
  -4   5   8   -0.39    3.25
   4   5  -9   53.93    5.32
  -4  -5   9   45.07    5.43
   4   5 -10    0.26    5.04
  -4   5  10    6.91    3.93
  -4  -5  10    3.04    3.57
   4   5 -11   -3.36    4.52
  -4   5  11    2.30    3.79
  -4  -5  11   -2.52    3.72
  -4  -5  11    4.13    5.42
   4   5 -12   50.61    6.31
  -4   5  12   38.96    5.68
   4  -5 -12   57.36    8.25
  -4  -5  12   47.63    5.86
  -4   5  13  187.25   14.88
   4  -5 -13  212.65   18.26
   4   5 -13  230.98   13.65
  -4  -5  13  222.92   13.55
   4   5 -14    1.92    3.46
  -4   5  14    2.56    3.91
  -4  -5  14    4.88    5.65
   4  -5 -14   16.05    6.34
  -4  -5  14    3.48    3.88
  -4   5  15   90.52    9.44
  -4  -5  15   93.03    7.13
   4   5 -15   93.28    9.49
  -4  -5  15   94.69    8.08
   4  -5 -15   77.19    8.49
   4   5 -16   23.04    5.50
  -4  -5  16   27.64    6.02
  -4  -5  16   13.16    4.70
   4  -5 -16   20.71    6.59
  -4   5  16   17.89    4.17
   4   5 -17  129.26   10.63
  -4   5  17  103.65    8.60
  -4  -5  17  117.80   10.12
   4  -5 -17  133.46   11.70
  -4  -5  17  145.11   11.14
   4   5 -18   65.80    8.44
  -4   5  18   61.39    7.78
  -4  -5  18   88.92    8.95
   4  -5 -18   71.04    8.99
  -4  -5  18   75.10    8.63
  -4   5  19   13.38    5.09
  -4  -5  19   18.26    4.60
  -4  -5  19   16.96    5.52
   4  -5 -19    6.96    7.49
   4   5 -19   14.69    6.39
   4   5 -20   87.60   10.61
  -4  -5  20  102.66   10.61
  -4  -5  20   78.22    9.31
   4  -5 -20  104.21   10.30
  -4   5  20   91.92    9.50
  -4  -5  21  557.19   31.01
   4  -5 -21  471.72   37.42
  -4   5  21  455.31   40.08
  -4   5  22  116.83   14.13
  -4  -5  22  131.97   11.13
   4  -5 -22  120.56   14.80
  -4  -6   1  232.63   15.18
   4  -6  -1  253.29   15.04
   4   6  -4   11.68    4.73
   4  -6  -4   10.02    4.61
  -4   6   5    1.44    3.80
   4   6  -6  113.32    9.55
  -4   6   6  106.89   10.04
   4   6  -7    6.13    6.26
   4  -6  -7   -0.14    6.77
  -4  -6   7    3.65    4.17
   4  -6  -8  111.53   10.84
  -4  -6   8   99.99    9.21
   4   6  -8  116.70    9.12
  -4  -6   8  119.95   10.81
   4  -6  -9   24.07    5.82
  -4  -6   9   29.46    6.49
   4  -6  -9   30.97    6.76
   4   6  -9   36.73    7.66
  -4  -6   9   26.49    6.26
   4  -6 -10    3.51    4.73
   4   6 -10   -0.13    6.09
   4  -6 -10    1.08    4.86
  -4  -6  10    5.99    5.59
  -4  -6  10    3.50    4.01
   4   6 -11  151.92   10.35
   4  -6 -11  126.15   11.08
  -4  -6  11  168.96   12.18
  -4  -6  11  146.89   13.32
   4   6 -12   18.30    7.99
  -4   6  12   25.60    6.47
  -4  -6  12   28.85    6.01
   4  -6 -12   31.80    7.95
  -4  -6  12   22.17    5.03
   4  -6 -13    1.08    7.26
  -4  -6  13    9.00    7.33
  -4  -6  13    4.55    5.35
  -4   6  13    4.04    5.25
   4   6 -13    4.50    5.02
  -4  -6  14    5.37    5.63
   4   6 -14    9.63    7.06
  -4   6  14   14.37    5.24
  -4  -6  14    4.37    6.55
   4  -6 -14    9.67    6.98
  -4   6  15   73.44    9.25
  -4  -6  15   69.09    7.95
   4   6 -15   72.17   10.00
   4  -6 -15   86.71   11.13
  -4  -6  15   96.65    9.75
  -4   6  16    9.10    6.96
  -4  -6  16   11.58    5.52
  -4  -6  16   21.63    7.81
   4  -6 -16   23.41    8.56
   4   6 -16   13.57    4.35
   4   7  -1    1.71    5.27
  -4   7   1   -2.57    8.93
  -4  -7   1   10.68    7.91
   4  -7  -1   -1.35    5.82
   4   7  -2  218.26   18.71
   4  -7  -2  190.14   14.51
  -4  -7   2  211.29   15.15
   3   0  -1   -0.13    0.94
  -3   0   1    3.51    0.91
   3   0  -1   -0.27    1.09
   3   0  -1    3.06    1.06
  -3   0   1    6.18    2.02
  -3   0   1    3.77    0.81
   3   0  -2   32.51    2.25
   3   0  -2   34.03    1.97
  -3   0   2   33.47    2.03
   3   0  -2   38.48    3.10
  -3   0   3    8.80   17.32
   3   0  -3    9.88   11.59
   3   0  -3    7.81   28.55
   3   0  -3   12.98   27.49
  -3   0   3    9.45   26.83
  -3   0   413471.04  850.21
   3   0  -5    2.58    2.04
  -3   0   5    0.14    1.23
  -3   0   5    3.80    3.53
   3   0  -6    0.55    1.09
   3   0  -6   -0.54    1.35
  -3   0   6   -0.81    1.36
   3   0  -7   -0.82    1.23
  -3   0   7   -1.90    1.22
   3   0  -8  380.11   21.33
  -3   0   8  392.66   16.71
  -3   0   8  365.69   16.12
   3   0  -9   -2.18    1.36
  -3   0   9   -3.54    1.91
  -3   0   9   -1.36    1.22
  -3   0  10  395.72   17.89
   3   0 -10  411.50   20.06
  -3   0  10  408.78   19.11
   3   0 -11    0.13    2.16
   3   0 -11    0.54    2.04
  -3   0  11   -3.13    2.04
  -3   0  11    1.36    1.90
   3   0 -12    7.46    2.44
   3   0 -12    4.49    1.50
  -3   0  12   -2.31    2.18
  -3   0  12   15.20    2.85
  -3   0  13   -1.35    2.17
   3   0 -13   -0.27    2.17
   3   0 -13   -1.09    1.36
  -3   0  13   -2.17    1.50
  -3   0  14   -1.90    1.90
   3   0 -14    2.02    1.89
   3   0 -14    5.82    2.43
   3   0 -14    5.30    1.90
  -3   0  14    4.46    2.16
   3   0 -15    2.93    2.53
   3   0 -15   -1.09    1.77
   3   0 -15   -7.70    2.70
   3   0 -15   -0.81    2.56
  -3   0  15   -1.76    1.62
  -3   0  15    1.36    2.17
  -3   0  16   24.81    3.10
   3   0 -16   31.00    2.70
   3   0 -16   22.65    3.91
   3   0 -16   28.93    3.13
  -3   0  16   23.22    3.26
   3   0 -17   -2.16    2.56
   3   0 -17    6.87    2.96
   3   0 -17   -0.27    2.71
  -3   0  17    0.54    2.15
  -3   0  17   -0.54    1.90
   3   0 -18  136.62    8.96
   3   0 -18  136.91    8.77
   3   0 -18  135.69   15.60
   3   0 -18  125.37   11.59
  -3   0  18  154.92    7.95
  -3   0  18  146.85   10.05
  -3   0  19   -1.61    2.28
   3   0 -19    0.00    2.96
   3   0 -19    2.71    3.52
   3   0 -19   -1.21    1.89
  -3   0  19   -4.98    2.43
   3   0 -20    5.66    3.10
   3   0 -20    7.57    3.11
   3   0 -20    9.14    2.02
   3   0 -20    0.27    3.06
  -3   0  20    3.49    3.35
  -3   0  20    1.21    2.29
   3   0 -21   -2.96    3.37
   3   0 -21   -4.86    2.84
   3   0 -21    1.48    2.28
  -3   0  21   -7.64    3.49
  -3   0  21    2.29    3.37
   3   0 -21   -2.66    4.38
   3   0 -22  180.76   14.14
   3   0 -22  144.82   15.68
   3   0 -22  183.94   11.71
  -3   0  22  190.77   20.77
  -3   0  22  210.64   12.00
   3   0 -22  182.56   12.69
   3   0 -23   -6.32    3.36
   3   0 -23   -2.83    3.64
   3   0 -23   -5.22    2.81
   3   0 -23   -4.12    4.91
  -3   0  23   -4.02    3.21
  -3   0  23   -5.38    3.50
   3   0 -24  251.59   21.67
   3   0 -24  178.15   29.45
   3   0 -24  202.42   11.97
  -3   0  24  188.09   26.24
  -3   0  24  213.00   14.67
   3   0 -25    2.69    3.49
   3   0 -25   -0.66    5.04
  -3   0  25    4.57    3.49
   3   0 -26   -4.70    3.63
   3   0 -26    4.38    4.25
  -3   0  26    7.39    4.43
   3   0 -27   -1.88    2.68
   3   0 -27   22.82    5.84
  -3   0  27    2.55    3.89
   3   0 -28  124.23   10.47
   3   0 -28  120.23   11.56
  -3   0  28  128.52    9.67
   3   0 -29  -11.95    6.50
  -3   0  29   -2.68    3.89
   3   0 -30   25.36    7.83
  -3   0  30    4.69    4.69
  -3   0  31    1.47    4.95
   3   0 -31    1.46    7.17
   3   0 -32    7.04    8.37
  -3   0  32   12.84    5.49
   3   1  -1    1.56    1.17
   3   1  -1    4.19    1.70
  -3   1   1    4.56    2.28
  -3   1   1    2.45    2.32
  -3  -1   1    2.36    1.31
  -3  -1   1    3.26    1.95
   3  -1  -1   13.62    2.54
   3  -1  -1   14.61    2.95
  -3   1   1    4.69    1.88
   3   1  -2  686.96   34.05
   3   1  -2  723.49   39.41
  -3   1   2  706.31   42.38
  -3  -1   2  695.82   35.34
  -3  -1   2  663.90   33.79
   3  -1  -2  658.22   28.73
   3  -1  -2  616.95   34.10
  -3   1   2  608.31   44.12
   3   1  -3  168.49    9.61
  -3   1   3  172.42    9.39
  -3  -1   3  151.93    8.03
  -3  -1   3  159.00    8.89
   3  -1  -3  159.82    7.25
   3   1  -3  147.77    8.23
   3  -1  -3  141.22    7.76
   3   1  -4  139.68    7.60
   3   1  -4  142.22    8.18
  -3   1   4  134.37    6.84
  -3  -1   4  133.92    6.34
  -3  -1   4  139.81    8.25
   3  -1  -4  133.51    8.83
   3  -1  -4  149.11   12.06
   3  -1  -4  128.33    9.91
  -3   1   4  123.77    6.27
   3   1  -5 2147.61  122.49
  -3   1   5 1959.35   92.89
  -3  -1   5 2114.01  135.91
  -3  -1   5 1804.35  107.07
  -3   1   5 2139.94   95.84
  -3  -1   5 1897.95   82.05
   3   1  -5 1839.64  115.41
   3  -1  -5 1677.40  103.57
   3  -1  -5 2155.62   96.67
  -3   1   6  350.31   17.85
  -3   1   6  411.10   20.12
  -3  -1   6  368.57   15.56
   3   1  -6  403.99   23.25
  -3  -1   6  336.17   17.92
   3  -1  -6  402.16   17.59
   3  -1  -6  318.72   18.74
  -3  -1   6  345.52   22.16
   3   1  -7  119.13    8.66
  -3   1   7  107.29    7.24
  -3   1   7  118.00    6.63
  -3  -1   7  111.94    6.00
  -3  -1   7  116.99    7.81
  -3  -1   7  111.22    5.87
   3  -1  -7  120.55    5.64
   3  -1  -7   99.57    5.89
   3   1  -7  110.95    5.47
   3   1  -8 2537.29  170.51
   3   1  -8 2313.81  125.86
  -3   1   8 2199.56  114.04
  -3   1   8 2372.74  116.21
  -3  -1   8 2304.84  137.12
   3  -1  -8 2392.90  105.50
   3  -1  -8 2452.82  116.66
  -3   1   8 2482.34  140.00
  -3  -1   8 2405.53  133.56
   3   1  -9 2554.74  164.00
  -3   1   9 2522.69  141.17
  -3   1   9 2281.39  117.01
  -3   1   9 2430.80  154.15
  -3  -1   9 2390.66  132.17
   3  -1  -9 2528.01  109.54
   3   1  -9 2308.57  126.25
   3   1 -10 1215.97   80.44
  -3   1  10 1317.53   61.68
  -3   1  10 1213.89   59.60
  -3  -1  10 1234.38   81.90
   3  -1 -10 1389.92   56.23
   3   1 -10 1345.03   59.02
  -3   1  10 1214.71   61.34
   3  -1 -10 1124.33   59.13
   3   1 -11  234.00   11.04
   3   1 -11  222.78   11.32
  -3   1  11  220.67   11.38
   3  -1 -11  250.75   13.13
  -3   1  11  225.48   10.32
  -3  -1  11  228.50   13.72
  -3   1  12   91.71    7.30
  -3   1  12   94.50    5.35
   3   1 -12   91.72    5.66
   3   1 -12   94.28    4.88
   3   1 -12   82.60    5.12
   3  -1 -12   93.43    5.62
  -3  -1  12   93.47    5.39
  -3   1  12   76.70    5.48
   3   1 -13   38.50    4.01
   3   1 -13   42.39    4.04
   3   1 -13   42.83    3.04
   3   1 -13   37.11    2.96
  -3   1  13   41.41    4.14
  -3   1  13   36.24    3.71
  -3   1  13   36.90    3.97
   3  -1 -13   43.28    4.42
   3  -1 -13   35.23    1.90
   3  -1 -13   43.55    3.34
  -3   1  14 1459.99   55.85
   3  -1 -14 1322.23   62.60
   3   1 -14 1366.94   65.33
   3   1 -14 1537.01   61.99
   3   1 -14 1422.94   67.73
   3   1 -14 1205.57   78.21
  -3   1  14 1277.78   96.33
  -3   1  14 1234.91   75.14
  -3  -1  14 1330.11   61.67
   3  -1 -14 1156.02   63.97
   3  -1 -14 1696.47  101.47
   3   1 -15  166.90   14.28
   3   1 -15  187.11    9.93
   3   1 -15  184.33    9.82
  -3   1  15  170.43   10.54
  -3  -1  15  200.15   11.46
   3  -1 -15  173.16    8.60
   3  -1 -15  143.27    7.59
  -3   1  15  208.87    9.36
   3   1 -15  162.47   11.15
   3  -1 -16  124.40    6.98
   3   1 -16  128.89   11.18
   3   1 -16  136.68    7.91
   3   1 -16  128.14    6.91
   3   1 -16  114.31    7.93
  -3   1  16  127.94    7.75
  -3   1  16  122.84   10.26
  -3   1  16  121.24    7.80
  -3  -1  16  137.50   11.71
  -3  -1  16  131.33    7.51
   3  -1 -16  137.94   12.01
   3  -1 -16  107.62    5.83
   3  -1 -17  520.06   23.39
  -3   1  17  498.53   31.44
   3   1 -17  509.96   22.57
   3   1 -17  550.45   44.41
   3   1 -17  540.49   22.11
   3   1 -17  470.93   29.57
  -3   1  17  571.46   27.12
  -3   1  17  559.72   25.34
  -3  -1  17  594.82   32.87
  -3  -1  17  524.02   23.10
   3  -1 -17  549.32   31.51
   3  -1 -17  433.97   23.45
  -3   1  18    4.67    2.13
   3  -1 -18    2.68    2.15
   3   1 -18    2.41    2.81
   3   1 -18    0.27    2.25
   3   1 -18    5.77    3.49
  -3   1  18   -0.41    2.04
  -3  -1  18    5.64    2.28
  -3  -1  18   -3.88    2.95
   3  -1 -18    1.21    1.08
   3  -1 -18    2.37    4.35
   3  -1 -19    8.94    4.34
   3   1 -19   10.71    3.21
  -3   1  19    9.46    3.33
  -3   1  19    9.60    3.47
  -3   1  19    7.75    3.13
  -3  -1  19   13.69    3.89
  -3  -1  19    9.64    3.21
   3  -1 -19    5.10    3.08
   3  -1 -19    7.68    1.35
   3   1 -19    7.42    2.39
  -3   1  20   23.20    4.67
   3  -1 -20   25.62    3.76
   3   1 -20   27.43    4.01
   3   1 -20   22.27    3.05
  -3   1  20   18.06    3.26
  -3  -1  20   21.18    3.49
  -3  -1  20   31.31    3.88
   3  -1 -20   14.13    1.62
   3  -1 -20   16.94    4.73
  -3   1  21   54.13    7.07
   3   1 -21   55.50    5.49
   3   1 -21   66.95    5.74
   3   1 -21   57.13    7.38
  -3   1  21   59.43    5.64
  -3   1  21   51.92    5.97
  -3  -1  21   57.05    6.56
  -3  -1  21   66.87    4.69
   3  -1 -21   53.66    4.03
   3  -1 -21   59.29    7.22
   3   1 -21   68.10    5.70
   3   1 -22   -2.95    4.29
  -3   1  22    1.34    3.49
  -3   1  22   -2.27    3.87
  -3  -1  22    6.55    3.61
  -3  -1  22    4.95    3.34
   3  -1 -22    0.54    2.42
   3  -1 -22   -3.80    3.93
   3   1 -22    2.52    2.78
   3   1 -22    0.40    3.07
   3   1 -22    3.88    2.41
  -3   1  23   38.29    6.27
   3   1 -23   47.02    5.21
   3   1 -23   43.03    5.20
   3   1 -23   58.19    6.71
  -3   1  23   52.60    5.10
  -3  -1  23   30.87    5.88
  -3  -1  23   49.96    5.08
   3   1 -23   37.85    5.43
   3  -1 -23   34.70    5.11
   3  -1 -23   43.61    4.57
  -3   1  24  371.61   20.84
  -3   1  24  325.51   45.94
  -3  -1  24  293.21   49.81
  -3  -1  24  404.39   19.01
   3  -1 -24  325.17   23.78
   3  -1 -24  331.41   25.57
   3   1 -24  278.76   21.65
   3   1 -24  305.73   21.34
   3   1 -24  337.28   17.47
   3   1 -24  333.69   29.53
   3   1 -25  174.52   15.35
  -3  -1  25  202.94   10.03
   3  -1 -25  198.50   16.25
   3   1 -25  175.20   12.21
   3  -1 -25  171.12   13.17
  -3   1  25  205.21   11.97
   3   1 -25  175.33   12.80
   3   1 -26  208.54   16.81
   3   1 -26  245.73   13.88
   3   1 -26  225.58   17.31
  -3   1  26  240.93   16.26
   3  -1 -26  281.68   18.23
  -3  -1  26  259.47   13.76
   3  -1 -26  233.82   16.53
  -3   1  27   97.99    9.54
   3  -1 -27  118.01   10.61
   3   1 -27   88.88    8.13
   3   1 -27  123.31   12.88
  -3  -1  27  119.93    9.87
   3  -1 -27  104.03    9.00
  -3  -1  28   61.26    6.79
   3  -1 -28   47.25    6.85
  -3   1  28   54.50    6.58
   3   1 -28   57.90    8.45
   3  -1 -28   58.23    7.46
  -3  -1  29  299.85   21.71
   3   1 -29  298.79   25.09
  -3   1  29  256.49   22.17
   3  -1 -29  342.45   22.70
   3   1 -30   28.02    5.90
  -3   1  30   24.02    6.17
  -3  -1  30   24.34    5.99
   3  -1 -30   30.78    7.20
   3   1 -31   35.80    8.05
  -3   1  31   22.01    5.23
  -3  -1  31   20.47    5.72
   3  -1 -31   36.43    9.18
  -3  -1  32   43.86    9.17
  -3   1  32   43.06    8.45
   3  -1 -32   45.64   10.10
   3   1 -32   60.48   10.60
  -3  -2   1   77.66    5.00
   3   2  -1   58.70    3.55
   3   2  -1   58.61    3.56
  -3   2   1   59.71    3.42
  -3   2   1   60.11    4.16
  -3   2   1   47.83    3.79
  -3  -2   1   56.34    4.07
   3  -2  -1   66.55    4.16
   3  -2  -1   70.09    4.38
   3   2  -2    4.73    2.49
  -3  -2   2   10.86    2.49
   3   2  -2   -0.39    2.23
  -3   2   2    6.56    6.15
  -3   2   2    0.14    3.79
  -3  -2   2    5.78    2.49
   3  -2  -2   35.64    7.10
   3  -2  -2   19.83    7.38
  -3  -2   3 1871.03   90.85
   3   2  -3 1866.30   99.67
   3   2  -3 2084.65  104.26
  -3   2   3 1934.81  103.44
  -3  -2   3 1855.73   95.50
   3  -2  -3 2219.56  120.38
  -3  -2   4 7836.71  411.71
   3  -2  -4 7347.39  377.49
  -3  -2   5  956.48   45.62
   3   2  -5  884.32   40.81
   3   2  -5  919.55   40.19
  -3   2   5  926.44   59.31
  -3  -2   5  995.54   48.32
   3  -2  -5  897.79   45.07
   3  -2  -5  904.61   60.37
  -3   2   6  412.40   28.17
   3   2  -6  518.54   25.17
   3   2  -6  551.87   24.91
  -3   2   6  493.06   24.10
  -3   2   6  512.34   31.93
  -3  -2   6  555.42   26.62
  -3  -2   6  468.26   24.91
   3  -2  -6  489.62   28.87
  -3   2   7 1365.69   94.14
   3   2  -7 1570.88   79.72
   3   2  -7 1851.58   78.29
  -3   2   7 1559.65   75.34
  -3  -2   7 1637.04  107.63
  -3  -2   7 1650.27   94.58
   3   2  -8 7076.88  436.98
   3  -2  -8 6351.78  259.12
  -3   2   8 6143.13  275.06
  -3  -2   9 1025.36   45.78
   3   2  -9 1191.33   69.17
  -3   2   9 1124.76   49.45
  -3   2   9 1187.32   50.70
  -3  -2   9 1156.87   66.53
  -3  -2   9 1067.71   62.76
   3  -2  -9 1147.31   60.16
  -3   2  10 1197.14   59.45
   3   2 -10 1155.68   61.92
  -3   2  10 1065.71   44.50
  -3  -2  10 1137.16   60.59
  -3  -2  10 1006.75   52.16
   3  -2 -10 1219.96   70.54
  -3  -2  11 1721.41   88.99
   3   2 -11 1924.90  103.64
  -3   2  11 1800.35   83.17
  -3  -2  11 1890.95   96.62
   3  -2 -11 1865.69   72.15
   3  -2 -12 5345.70  211.91
   3   2 -12 4963.76  223.73
   3   2 -12 5885.97  323.41
  -3   2  12 5789.39  282.86
  -3  -2  12 5835.47  262.41
  -3  -2  12 5575.92  380.81
  -3   2  13  420.92   24.30
  -3   2  13  446.37   21.15
   3   2 -13  437.44   23.17
   3   2 -13  423.59   46.50
  -3  -2  13  452.22   24.15
  -3  -2  13  452.28   24.68
   3  -2 -13  427.78   22.07
   3   2 -14  662.04   31.17
  -3   2  14  711.73   40.28
   3  -2 -14  701.44   35.41
   3   2 -14  696.03   80.60
   3   2 -14  708.32   30.89
  -3   2  14  685.02   31.09
  -3   2  14  703.30   38.34
  -3  -2  14  660.95   44.88
  -3  -2  14  681.86   35.94
  -3   2  15    3.79    2.57
  -3   2  15    5.40    3.95
   3   2 -15    9.88    2.80
   3   2 -15   13.68    3.00
   3   2 -15    7.48    3.47
  -3   2  15    6.50    2.77
  -3  -2  15   10.42    2.40
  -3  -2  15    4.27    2.93
   3  -2 -15    7.78    2.77
  -3  -2  16  204.46    9.37
   3   2 -16  166.02    9.93
   3   2 -16  191.63    8.85
  -3   2  16  215.89   12.41
  -3   2  16  160.60   10.55
  -3  -2  16  211.67   12.59
   3  -2 -16  180.60   11.63
   3   2 -17   59.52    4.32
  -3  -2  17   68.10    5.36
   3   2 -17   53.39    4.96
   3   2 -17   60.47    5.09
  -3   2  17   58.53    6.20
  -3   2  17   59.67    4.72
  -3  -2  17   57.53    4.68
   3  -2 -17   56.94    5.13
   3   2 -18  168.44   10.07
  -3   2  18  169.08    9.72
  -3  -2  18  160.85    8.64
   3   2 -18  171.18   11.25
  -3   2  18  171.95   18.34
  -3  -2  18  175.19   11.53
   3  -2 -18  169.43   10.66
   3  -2 -18  177.06   11.59
  -3   2  19  715.18   49.60
  -3   2  19  746.35   35.24
  -3  -2  19  766.86   35.66
   3   2 -19  759.02   38.53
   3   2 -19  764.30   49.40
   3   2 -19  684.03   35.42
  -3   2  19  728.63   87.10
  -3  -2  19  755.29   69.91
   3  -2 -19  805.87   54.75
   3  -2 -19  823.88   39.51
   3  -2 -20   59.80    5.40
   3   2 -20   74.87    6.26
   3   2 -20   75.77    6.16
   3   2 -20   54.33    6.31
  -3   2  20   66.61    5.39
  -3   2  20   52.14    9.90
  -3   2  20   53.42    5.67
  -3  -2  20   74.24    8.57
  -3  -2  20   63.99    5.24
   3  -2 -20   68.36    7.41
  -3   2  21   36.17    5.52
  -3  -2  21   50.81    4.19
   3   2 -21   42.56    5.11
   3   2 -21   41.66    5.08
   3   2 -21   40.32    3.10
   3   2 -21   44.30    5.77
  -3   2  21   29.59    6.74
  -3   2  21   34.04    5.38
  -3  -2  21   47.99    6.42
   3  -2 -21   50.43    5.65
   3  -2 -21   42.82    5.64
  -3  -2  22    5.61    4.01
   3   2 -22    7.94    4.04
   3   2 -22    3.67    3.01
   3   2 -22    3.36    5.37
  -3   2  22   12.10    4.97
  -3   2  22   -1.06    4.23
  -3  -2  22   -0.52    3.28
   3  -2 -22    8.06    3.23
   3  -2 -22    1.04    5.09
  -3  -2  23  693.33   29.20
   3   2 -23  590.69   35.71
   3   2 -23  593.65   32.32
   3   2 -23  627.02   28.85
  -3   2  23  658.97   39.84
  -3   2  23  562.58   62.12
   3  -2 -23  609.26   35.54
   3  -2 -23  705.04   40.99
  -3  -2  24  310.70   19.83
   3   2 -24  256.82   19.50
   3   2 -24  311.24   16.17
  -3   2  24  296.68   18.44
   3  -2 -24  299.64   22.46
   3  -2 -24  313.97   18.82
   3   2 -24  280.27   19.04
   3   2 -25  281.91   17.25
   3   2 -25  280.66   18.26
   3   2 -25  242.22   20.56
  -3   2  25  241.17   16.81
  -3  -2  25  290.63   17.74
   3  -2 -25  295.02   21.92
   3  -2 -25  272.59   20.31
   3   2 -26   63.48    6.98
   3   2 -26   96.47    9.16
   3   2 -26   64.72    7.88
  -3   2  26   74.12    6.18
  -3  -2  26   74.69    6.83
   3  -2 -26   69.95    8.33
   3  -2 -26   82.54    8.05
   3   2 -27  178.29   16.52
   3   2 -27  164.88   14.95
  -3   2  27  188.38   14.92
  -3  -2  27  196.08   15.90
   3  -2 -27  193.69   15.71
   3  -2 -27  180.19   15.19
   3   2 -28   -1.21    4.29
   3   2 -28    0.40    6.33
  -3   2  28    2.01    4.97
  -3  -2  28   -4.73    3.94
   3  -2 -28    2.01    4.16
   3  -2 -28  -11.13    6.21
   3   2 -29    6.84    4.83
   3   2 -29    2.42    7.00
  -3   2  29   -1.34    4.97
   3  -2 -29   -2.72    6.73
  -3  -2  29    2.63    4.34
   3   2 -30   37.45    8.22
  -3   2  30   37.61    7.12
  -3  -2  30   74.86    7.63
   3  -2 -30   63.54   10.62
   3   2 -31   14.96    7.95
  -3   2  31   13.17    4.70
  -3  -2  31   11.45    5.93
   3  -2 -31    7.25    7.38
  -3   3   1   17.51    2.85
   3  -3  -1   25.54    2.54
  -3   3   1   15.38    3.48
  -3  -3   1   18.31    3.14
   3   3  -1   21.40    2.91
   3   3  -1   19.88    3.40
  -3  -3   1    7.27    2.91
   3   3  -2  147.43    8.52
  -3   3   2  145.79    8.97
   3   3  -2  172.07   10.43
  -3  -3   2  168.21    8.66
  -3  -3   2  147.28    7.66
   3  -3  -2  148.33    9.38
   3   3  -3   80.34    5.89
  -3  -3   3   76.94    6.02
   3  -3  -3   90.10    6.82
  -3   3   3   90.77    5.76
  -3  -3   3   89.45    5.66
   3  -3  -3   85.30    5.59
  -3  -3   4  140.28    7.73
  -3   3   4  130.57    6.56
   3   3  -4  126.57    8.64
  -3   3   4  121.23    7.36
   3  -3  -4  136.59    9.22
  -3   3   5    3.82    2.32
  -3   3   5   -3.33    3.33
   3   3  -5   -3.92    3.27
  -3  -3   5   -0.39    3.01
   3  -3  -5    2.93    2.80
  -3  -3   6  558.70   32.14
   3  -3  -6  547.19   27.07
   3   3  -6  549.28   37.48
  -3   3   6  508.62   33.03
  -3  -3   6  508.13   25.08
   3  -3  -6  518.50   23.43
  -3  -3   7   56.03    5.24
   3  -3  -7   48.84    4.78
   3   3  -7   52.75    6.42
   3   3  -7   49.28    3.90
  -3   3   7   41.80    4.91
  -3   3   8   27.67    3.58
   3   3  -8   39.55    2.98
  -3   3   8   27.61    3.69
  -3   3   8   35.80    4.72
  -3  -3   8   34.88    3.54
   3   3  -8   35.27    4.72
  -3  -3   8   30.95    3.27
   3  -3  -8   38.93    4.37
   3  -3  -8   41.29    4.79
   3  -3  -9   42.37    3.83
  -3  -3   9   49.53    3.55
  -3   3   9   47.70    4.63
   3   3  -9   55.37    3.76
   3   3  -9   47.16    4.60
  -3   3   9   59.70    5.31
  -3  -3   9   51.39    3.94
   3  -3  -9   53.64    4.89
   3  -3 -10   78.82    5.47
  -3  -3  10   82.93    5.67
  -3   3  10   67.77    4.40
   3   3 -10   95.06    6.73
  -3  -3  10   85.58    6.59
   3   3 -10   77.99    4.78
  -3   3  10   92.43    7.00
  -3   3  10   83.86    6.85
   3  -3 -10   85.57    6.34
  -3  -3  11   -1.45    1.98
  -3  -3  11    2.91    2.11
   3  -3 -11   -2.11    3.68
  -3   3  11    0.41    0.82
   3   3 -11   -1.68    2.19
   3   3 -11    1.98    3.56
  -3   3  11   -0.27    2.32
  -3   3  11   -5.40    2.63
  -3   3  11   -0.41    3.84
  -3  -3  12  433.92   26.79
   3  -3 -12  399.95   22.91
  -3   3  12  380.64   32.20
  -3   3  12  381.26   17.77
  -3   3  12  415.19   23.05
  -3  -3  12  409.66   22.72
  -3  -3  13   -0.27    2.26
  -3   3  13    6.30    4.59
  -3  -3  13    5.04    3.18
   3  -3 -13    2.04    3.00
  -3  -3  14  269.31   12.96
   3   3 -14  261.03   12.12
  -3   3  14  233.95   11.83
  -3  -3  14  266.82   15.20
   3  -3 -14  250.30   13.63
   3  -3 -15  145.77   11.56
  -3  -3  15  160.65    8.70
  -3  -3  15  170.65   11.35
  -3   3  15  145.63    8.71
   3   3 -15  154.91   10.04
  -3   3  15  137.50    8.79
  -3   3  16  775.99   38.36
  -3   3  16  740.78   57.79
   3  -3 -16  829.84   40.53
  -3  -3  16  767.65   64.60
   3   3 -16  759.37   30.06
  -3  -3  16  709.79   68.07
   3  -3 -17   63.27    6.10
   3   3 -17   78.95    5.41
  -3  -3  17   55.41    8.03
  -3  -3  17   61.26    6.56
  -3  -3  18  196.09   13.14
  -3  -3  18  186.27   14.22
   3   3 -18  208.52   14.04
   3   3 -18  172.81   15.53
   3  -3 -18  175.20   12.87
  -3  -3  19  198.99   14.35
  -3  -3  19  227.49   18.67
   3   3 -19  191.01   13.40
  -3  -3  19  239.92   13.67
   3  -3 -19  239.41   17.45
  -3  -3  20  552.05   24.42
   3  -3 -20  526.82   34.34
   3   3 -20  468.97   24.91
  -3   3  20  487.28   28.00
  -3  -3  20  481.23   40.31
  -3  -3  20  507.75   30.88
   3  -3 -21    7.14    4.72
  -3  -3  21    6.70    3.61
  -3  -3  21    5.49    3.62
   3   3 -21   -6.17    2.82
   3   3 -21    4.90    4.25
  -3   3  21    0.81    4.99
   3   3 -22   69.42    6.20
   3   3 -22   74.29    7.66
   3  -3 -22   63.02    6.07
  -3   3  22   94.26    8.90
  -3  -3  22   82.71    6.46
  -3  -3  23    0.52    3.62
   3   3 -23   -0.13    4.39
   3   3 -23   -4.57    4.84
  -3   3  23    6.73    5.38
   3  -3 -23    2.69    5.38
  -3  -3  24    1.68    4.01
   3  -3 -24    2.29    5.65
   3   3 -24    0.27    2.83
  -3   3  24    2.69    3.76
   3   3 -24    2.97    3.36
   3   3 -24   16.15    4.71
  -3   3  25  259.91   18.45
   3  -3 -25  306.82   20.34
   3   3 -25  238.01   23.36
   3   3 -25  261.83   19.16
  -3  -3  25  311.14   22.82
  -3  -3  26   10.24    4.80
   3   3 -26   14.98    4.86
   3   3 -26   22.64    6.87
  -3   3  26    9.40    6.31
   3  -3 -26   12.63    4.57
  -3   3  27    1.61    5.91
  -3  -3  27   -8.18    3.90
   3  -3 -27   -5.10    4.70
   3   3 -27    5.40    4.32
   3   3 -27   -5.13    5.66
  -3  -3  28   49.03    6.12
   3   3 -28   29.81    7.56
   3   3 -28   46.56    8.50
   3  -3 -28   41.64    8.87
  -3   3  29   36.14    6.72
  -3  -3  29   41.95    7.95
   3   3 -29   43.61    7.97
   3  -4  -1    2.00    3.60
   3   4  -1   -1.95    3.26
  -3   4   1   -0.81    2.83
  -3  -4   1    2.09    3.78
  -3  -4   2    3.57    2.78
   3   4  -2   11.84    4.42
  -3   4   2    2.70    3.11
  -3  -4   2    1.04    2.60
   3  -4  -2    7.47    2.67
   3   4  -3   -1.95    2.99
   3   4  -3   -1.06    2.64
  -3   4   3   -0.27    2.84
  -3  -4   3    2.34    4.29
   3  -4  -3    9.48    4.14
   3  -4  -4  478.75   22.61
  -3  -4   4  465.58   23.87
   3   4  -4  476.66   23.37
  -3   4   4  468.61   24.45
  -3  -4   5   61.15    5.33
  -3  -4   5   66.26    5.26
   3  -4  -5   66.36    6.13
  -3  -4   6    4.55    3.90
  -3  -4   6    5.25    2.62
   3  -4  -6    7.32    4.26
   3  -4  -6    7.46    2.71
  -3  -4   7   95.34    6.94
   3  -4  -7   98.01    7.58
   3  -4  -7  105.58    8.02
  -3  -4   7   91.76    6.78
  -3  -4   8  746.06   46.51
  -3  -4   8  676.35   29.55
  -3  -4   9   84.12    7.45
   3   4  -9   97.68    7.16
  -3   4   9   77.62    6.79
  -3  -4   9   72.26    5.78
  -3  -4  10   -0.52    2.75
   3   4 -10   -0.65    3.89
  -3   4  10    1.49    3.53
  -3  -4  10    0.00    2.89
   3   4 -11  409.84   16.36
  -3  -4  11  405.12   32.85
  -3  -4  11  407.42   25.57
   3  -4 -11  408.10   26.21
  -3  -4  12  139.12    8.38
   3   4 -12  143.58    8.92
  -3  -4  12  120.22   11.46
   3  -4 -12  116.92    9.63
  -3  -4  13  193.31   13.47
   3   4 -13  178.49   12.77
  -3  -4  13  169.33   17.97
   3  -4 -13  172.86   12.74
  -3  -4  14    4.93    3.20
   3   4 -14    1.67    2.70
  -3   4  14    2.84    2.98
  -3   4  14    1.64    0.68
  -3  -4  14   -4.64    3.05
   3  -4 -14   -5.27    4.46
   3   4 -15   35.20    5.53
  -3   4  15   41.47    4.46
  -3  -4  15   31.50    5.32
  -3  -4  15   31.42    4.68
   3   4 -16   68.66    5.52
  -3   4  16   77.04    6.75
  -3  -4  16   72.16    8.94
  -3  -4  16   78.26    6.31
   3   4 -17  221.48   13.62
  -3  -4  17  199.21   12.80
   3  -4 -17  202.95   13.23
   3  -4 -18   17.50    4.71
   3   4 -18   23.59    5.38
  -3  -4  18   29.10    5.00
  -3  -4  18   31.32    4.57
   3   4 -19    2.31    2.95
  -3  -4  19    0.64    3.84
  -3  -4  19   -3.63    3.09
   3  -4 -19    4.84    5.11
   3  -4 -20   12.22    6.04
   3   4 -20   16.54    5.64
  -3   4  20   23.10    4.70
  -3  -4  20   19.48    4.74
  -3  -4  20   17.77    4.31
  -3   4  21    0.67    4.56
   3   4 -21   -1.92    4.36
  -3  -4  21    0.51    4.36
  -3  -4  21    2.56    3.50
   3  -4 -21    6.31    5.63
   3   4 -22  127.55   12.07
   3   4 -22  127.08    9.05
  -3   4  22  119.44   10.74
  -3  -4  22  124.98    8.87
  -3  -4  22  103.94    9.31
   3  -4 -22  109.25   10.33
   3   4 -23  123.72   10.13
   3  -4 -23  100.87   10.86
  -3   4  23  101.54   12.47
  -3  -4  23  111.87    9.39
  -3  -4  23   99.20    7.69
   3   4 -24   22.39    6.75
  -3  -4  24   32.28    6.82
  -3  -4  24   35.65    5.79
   3  -4 -24   21.96    7.10
   3   4 -25    2.84    4.19
  -3   4  25    6.42    4.68
  -3  -4  25    4.76    5.15
  -3  -4  25   14.52    4.98
   3  -4 -25   -5.22    6.83
  -3  -4  26    3.87    4.90
   3   4 -26   -3.24    6.22
   3  -4 -26   -0.54    7.09
  -3   4  26   -9.10    6.69
   3   4 -27   80.07   12.32
  -3  -4  27   74.95    8.92
  -3   4  27   64.90    9.78
   3  -4 -27   39.88    9.64
  -3   5   1   15.51    3.45
   3   5  -2   21.58    4.50
   3  -5  -2   15.52    3.78
   3   5  -3  185.90    9.93
   3  -5  -3  183.74   10.42
   3   5  -4   36.96    3.83
   3  -5  -4   26.61    4.86
   3   5  -5  247.79   13.33
   3  -5  -5  223.44   13.67
   3   5  -6   12.75    4.34
   3  -5  -6   10.54    3.78
   3  -5  -7   10.80    4.05
   3   5  -7   19.14    4.07
   3   5  -8    2.35    4.97
   3  -5  -8    3.51    3.78
  -3  -5   9  206.77   13.10
   3   5  -9  212.23   14.10
   3  -5  -9  202.65   11.90
   3   5 -10   38.64    6.12
   3  -5 -10   33.70    4.99
  -3  -5  10   29.70    5.15
  -3  -5  11   25.14    4.77
   3   5 -11   21.67    3.50
   3  -5 -11   29.23    5.39
   3  -5 -12    4.31    3.90
   3   5 -12    1.55    5.18
  -3  -5  12   -2.12    3.85
  -3  -5  13  293.83   18.60
   3  -5 -13  295.50   24.08
   3   5 -13  301.77   14.25
   3   5 -14   77.10    7.87
  -3  -5  14   82.38    6.20
   3  -5 -14   68.45    9.40
  -3   5  14   63.35    7.65
  -3  -5  14   79.74    6.83
  -3  -5  15   66.02    6.83
   3   5 -15   59.46    6.05
  -3   5  15   52.00    6.84
  -3  -5  15   49.57    6.04
   3  -5 -15   51.33    7.78
   3   5 -16   43.95    7.71
  -3  -5  16   49.60    4.37
  -3   5  16   42.56    6.29
  -3  -5  16   36.94    5.65
   3  -5 -16   31.32    8.17
  -3   5  17   26.87    6.15
  -3  -5  17   26.80    4.99
   3   5 -17   40.56    6.68
  -3  -5  17   34.65    5.65
   3  -5 -17   34.62    6.82
   3   5 -18    8.59    4.49
  -3  -5  18    0.00    4.05
   3  -5 -18   12.68    5.34
  -3   5  18   -4.00    5.74
  -3  -5  18   -3.33    5.13
   3   5 -19   -4.87    5.13
  -3   5  19   -4.67    6.40
  -3  -5  19   -3.20    4.61
  -3  -5  19    6.76    4.87
   3  -5 -19   -2.27    4.40
   3   5 -20    9.35    6.15
   3  -5 -20   11.85    5.59
  -3  -5  20    8.33    3.72
  -3   5  20   11.32    6.13
  -3  -5  20    6.49    5.41
  -3   5  21    9.45    6.92
  -3  -5  21   -1.79    5.38
  -3  -5  21    1.35    4.74
  -3  -5  22   16.41    6.15
  -3  -5  22    8.40    5.42
  -3   5  22   16.48    5.72
   3  -5 -22    6.38    7.84
  -3   5  23   12.89    5.05
  -3  -5  23   11.67    5.77
   3   5 -23    8.24    7.70
  -3  -5  23   14.08    6.23
   3  -5 -23    3.59    7.97
  -3   6   3   19.30    5.42
  -3   6   4  299.29   18.28
   3   6  -4  294.35   16.66
   3  -6  -7  374.64   22.18
   3   6  -7  398.17   21.15
   3   6  -8  273.70   14.03
   3  -6  -8  258.22   15.81
  -3  -6   8  238.93   16.00
   3   6  -9    7.57    6.39
   3  -6  -9    7.81    5.12
  -3  -6   9   11.02    5.71
  -3  -6   9    9.40    5.22
   3   6 -10   75.25    7.69
  -3  -6  10  110.38   11.57
  -3  -6  11  206.68   16.14
   3  -6 -11  212.24   16.01
   3   6 -11  224.01   17.16
  -3  -6  12  100.79    9.98
   3  -6 -12  109.98   11.01
   3   6 -12  115.95   11.28
  -3  -6  12  111.13    9.88
  -3  -6  13    9.08    5.88
  -3   6  13   -8.03    5.22
   3  -6 -13   11.78    8.44
  -3  -6  13    7.37    5.56
   3   6 -13   12.80    7.76
   3  -6 -13   13.52    7.90
   3   6 -14   43.21    6.45
  -3   6  14   46.65   24.46
  -3  -6  14   51.08    7.36
   3  -6 -14   56.94    8.29
  -3  -6  14   70.84    7.65
  -3   6  15  176.10   15.49
  -3  -6  15  183.57   18.04
  -3  -6  15  173.95   13.41
   3   6 -15  182.32   15.21
   3  -6 -15  202.25   17.76
   3   6 -16  225.73   23.67
  -3  -6  16  264.17   17.13
   3  -6 -16  219.47   18.67
  -3  -6  16  251.12   18.67
  -3   6  16  216.14   20.79
  -3   6  17    7.58    8.51
  -3  -6  17   21.57    6.93
  -3  -6  17   20.52    6.08
   3  -6 -17   16.48    9.44
   3   7  -1   54.32    7.95
   3  -7  -1   88.30    9.74
  -3   7   1   51.92   10.14
  -3   7   2   35.31    6.77
   3  -7  -2   36.40    8.80
   3   7  -2   22.76    9.26
  -3   7   3    2.44    8.80
   3  -7  -3    5.68    5.82
  -3  -7   3    4.23    5.28
   3   7  -3   12.42    7.40
  -3   7   4   20.58   10.02
   3  -7  -4   26.13    9.34
   3   7  -4   19.65    8.18
  -3  -7   4   32.57    8.04
  -3   7   5  124.64   12.73
   3  -7  -5  122.34   13.27
  -3  -7   5  111.99   11.98
   3   7  -5   98.57   12.90
  -3   7   6   60.60   11.64
  -3  -7   6   45.04    6.96
   3  -7  -6   55.73    7.44
   3   7  -6   57.78    9.46
   2   0  -1    3.51    4.73
   2   0  -1    0.55    1.64
   2   0  -1    1.18    0.66
   2   0  -2 5774.01  363.40
   2   0  -2 5926.27  382.02
   2   0  -2 5298.47  303.61
  -2   0   2 5522.40  343.97
   2   0  -3    3.80    9.37
  -2   0   3    1.78    5.20
   2   0  -5   -0.68    6.62
  -2   0   5    2.99    1.22
  -2   0   6  880.06   47.84
  -2   0   6  857.67   40.51
   2   0  -7    1.77    1.23
  -2   0   7   -0.55    1.50
  -2   0   8 1962.20  107.88
  -2   0   8 2391.41  106.59
  -2   0   9   -0.81    1.22
  -2   0   9   -0.82    1.36
  -2   0  10   50.27    2.99
   2   0 -10   50.27    4.07
  -2   0  10   43.77    2.60
  -2   0  11   -0.55    1.91
   2   0 -11    0.68    1.22
  -2   0  11    2.16    1.89
  -2   0  12  920.66   42.25
   2   0 -12  802.33   64.20
   2   0 -12  866.84   38.98
   2   0 -12  882.44   57.61
  -2   0  12  931.06   42.57
  -2   0  13   -0.54    2.16
  -2   0  13   -0.14    2.32
   2   0 -13    2.57    1.90
   2   0 -13    0.67    1.48
   2   0 -13    2.05    1.77
   2   0 -14   -0.81    2.03
   2   0 -14    1.48    1.88
   2   0 -14    3.27    1.77
  -2   0  14    4.04    2.02
  -2   0  14    1.36    1.64
   2   0 -15   -4.74    2.03
   2   0 -15    0.13    2.02
   2   0 -15   -0.41    2.18
  -2   0  15    1.21    2.55
  -2   0  15    0.68    2.18
   2   0 -16  255.18   12.22
   2   0 -16  325.93   17.08
   2   0 -16  254.61   15.96
   2   0 -16  245.80   14.32
   2   0 -16  277.96   13.94
  -2   0  16  271.67   18.15
  -2   0  16  271.32   13.11
   2   0 -17    1.33    2.40
   2   0 -17   -0.27    2.57
   2   0 -17    1.74    2.55
   2   0 -17   -2.04    2.18
   2   0 -17    2.82    1.61
  -2   0  17    0.40    1.74
  -2   0  17   -1.90    1.77
   2   0 -18   -0.14    2.44
   2   0 -18   -1.61    2.28
   2   0 -18    1.36    2.58
   2   0 -18    1.88    1.88
   2   0 -18    2.27    4.00
  -2   0  18   -1.08    2.30
  -2   0  18   -2.45    2.86
   2   0 -19   -0.41    1.76
   2   0 -19    4.82    2.81
   2   0 -19   -0.54    2.31
   2   0 -19    0.67    2.14
   2   0 -19    0.27    3.20
  -2   0  19   -0.94    2.68
  -2   0  19   -0.81    2.57
   2   0 -20   21.10    3.65
   2   0 -20   30.66    3.94
   2   0 -20   30.90    5.33
  -2   0  20   22.76    3.62
  -2   0  20   26.91    3.65
  -2   0  21    3.38    2.84
   2   0 -21    1.35    2.43
   2   0 -21    4.06    3.39
   2   0 -21   -4.02    2.14
   2   0 -21   -4.26    3.19
  -2   0  21    3.48    2.81
   2   0 -22  243.75   13.87
   2   0 -22  263.18   15.70
   2   0 -22  243.56   16.66
   2   0 -22  206.97   16.48
  -2   0  22  262.12   22.37
  -2   0  22  233.59   12.45
   2   0 -23   -0.68    2.97
   2   0 -23   -2.01    2.54
   2   0 -23   -2.13    3.32
  -2   0  23   -1.61    2.81
  -2   0  23   -2.57    2.97
   2   0 -24  262.05   23.36
   2   0 -24  191.85   23.59
   2   0 -24  292.60   16.52
  -2   0  24  231.39   35.91
  -2   0  24  264.21   19.86
   2   0 -25    3.64    3.10
   2   0 -25    1.34    4.02
   2   0 -25    9.97    5.32
  -2   0  25    0.40    3.51
   2   0 -26   53.36    5.39
   2   0 -26   49.16    7.18
  -2   0  26   63.33    5.53
   2   0 -27   -0.54    2.29
   2   0 -27   10.76    5.45
  -2   0  27   -0.81    3.50
   2   0 -28   37.46    6.38
  -2   0  28   41.57    4.85
   2   0 -29    2.66    5.85
  -2   0  29    3.76    4.17
  -2   0  30   -1.07    3.63
   2   0 -30   10.89    6.91
   2   0 -31   -0.40    4.52
  -2   0  31   -6.71    3.89
  -2   0  32   -3.49    4.29
   2   0 -32    7.18    7.58
  -2   0  33   -2.81    4.15
   2   1  -1   38.18    2.75
  -2   1   1   37.48    2.55
  -2  -1   1   36.35    2.49
   2  -1  -1   40.96    2.99
  -2  -1   1   30.07    2.23
  -2   1   1   26.00    1.89
   2   1  -1   33.88    2.63
   2  -1  -1   31.70    1.88
   2   1  -2  130.05    6.00
   2   1  -2  133.52    6.83
  -2   1   2  122.31    6.10
  -2   1   2  115.20    5.23
  -2   1   2  113.63    6.49
  -2  -1   2  118.17    5.65
  -2  -1   2  118.97    6.13
   2  -1  -2  121.36    5.70
   2  -1  -2  128.86    6.57
   2   1  -3   54.93    3.39
   2   1  -3   43.43    3.41
  -2   1   3   42.07    2.57
  -2   1   3   46.38    3.21
  -2   1   3   45.58    2.99
  -2  -1   3   47.36    3.02
  -2  -1   3   42.83    3.00
   2  -1  -3   57.22    7.17
   2  -1  -3   47.45    4.81
   2   1  -4 2922.85  151.58
   2   1  -4 2877.69  148.37
  -2   1   4 2915.35  140.61
  -2   1   4 2867.02  136.75
  -2   1   4 3050.53  188.97
  -2  -1   4 3017.16  148.00
  -2  -1   4 2986.70  176.84
  -2  -1   4 2621.39  178.65
   2  -1  -4 3054.10  173.28
   2  -1  -4 3199.04  182.64
   2   1  -5 1667.08   86.97
   2   1  -5 1731.47   87.15
  -2   1   5 1772.82  107.40
  -2   1   5 1747.44  104.03
  -2  -1   5 1688.76   82.01
  -2  -1   5 1523.38   95.96
  -2  -1   5 1498.87   88.21
   2  -1  -5 1638.14   95.93
   2  -1  -5 1797.13  107.96
  -2   1   612518.31  693.44
   2  -1  -612766.50  670.52
   2   1  -7 1570.12   93.47
   2   1  -7 1872.51  108.37
   2   1  -7 1787.75   95.55
  -2   1   7 1973.48  119.49
  -2   1   7 1921.52  107.93
  -2  -1   7 1886.59   92.59
  -2  -1   7 1801.82  100.45
   2  -1  -7 1748.54   94.03
   2  -1  -7 1649.22   87.71
  -2   1   8 1205.25   60.41
   2   1  -8 1292.60   70.73
   2   1  -8 1151.45   64.51
  -2   1   8 1297.10   79.91
  -2   1   8 1283.98   72.95
  -2  -1   8 1171.20   57.81
  -2  -1   8 1173.06   61.81
   2  -1  -8 1238.03   65.82
   2  -1  -8 1210.20   59.27
  -2   1   8 1198.39   66.61
   2   1  -9  770.30   46.04
   2   1  -9  854.51   49.50
   2   1  -9  824.40   46.43
  -2   1   9  884.98   43.83
  -2   1   9  939.76   50.87
  -2  -1   9  880.03   54.47
  -2  -1   9  814.49   42.30
   2  -1  -9  877.26   46.61
   2  -1  -9  783.67   37.54
  -2   1   9  886.80   44.42
   2   1 -10  287.00   15.57
   2   1 -10  276.21   16.25
   2   1 -10  284.05   15.96
  -2   1  10  306.27   13.99
  -2   1  10  310.26   17.17
  -2   1  10  294.54   14.47
  -2  -1  10  313.13   18.25
  -2  -1  10  285.69   14.08
   2  -1 -10  276.74   14.55
   2  -1 -10  298.83   16.11
   2   1 -11    6.17    2.15
   2   1 -11    0.00    1.72
   2   1 -11    1.74    2.55
  -2   1  11   -0.13    2.39
  -2   1  11    0.13    1.61
  -2   1  11   -0.69    1.79
  -2   1  11    7.14    2.88
  -2  -1  11    5.91    2.15
  -2  -1  11   -0.80    1.74
   2  -1 -11    1.21    2.29
   2  -1 -11   -2.39    1.99
  -2   1  11   -2.92    2.66
   2   1 -12  402.61   16.58
   2   1 -12  368.17   16.52
   2   1 -12  324.79   17.08
  -2   1  12  394.71   20.23
  -2   1  12  336.53   16.03
  -2   1  12  398.70   21.15
  -2   1  12  347.22   25.24
  -2   1  12  342.91   20.20
  -2  -1  12  348.05   18.04
   2  -1 -12  407.90   21.81
   2  -1 -12  411.85   17.05
  -2   1  13 2731.51  158.79
  -2   1  13 2802.56  217.76
  -2   1  13 2773.45  139.69
  -2  -1  13 2725.88  157.16
   2  -1 -13 2778.13  138.43
   2  -1 -13 3261.10  123.35
   2   1 -13 2728.32  121.78
   2   1 -13 3069.56  137.91
   2   1 -13 2704.12  156.42
   2   1 -13 2801.65  130.13
   2   1 -14  522.54   25.30
   2   1 -14  554.41   25.35
   2   1 -14  515.41   23.67
  -2  -1  14  575.39   24.41
   2  -1 -14  593.02   37.09
   2  -1 -14  438.23   23.82
   2  -1 -14  522.21   25.32
  -2   1  14  473.29   23.92
   2   1 -14  493.60   28.48
  -2   1  14  524.29   29.75
  -2   1  14  531.66   22.23
   2   1 -15   30.87    2.94
   2   1 -15   34.82    3.77
   2   1 -15   35.32    2.94
   2   1 -15   34.75    3.64
   2   1 -15   32.54    3.09
  -2   1  15   36.92    3.85
  -2   1  15   32.80    3.57
  -2   1  15   34.53    3.98
  -2  -1  15   33.74    3.63
   2  -1 -15   24.32    3.63
   2  -1 -15   33.20    2.92
   2  -1 -15   26.38    1.89
   2   1 -16   28.48    2.94
   2   1 -16   30.63    3.36
   2   1 -16   34.95    3.60
   2   1 -16   34.19    3.37
   2   1 -16   38.06    3.63
  -2   1  16   33.47    3.36
  -2   1  16   39.98    3.19
  -2   1  16   34.27    3.29
  -2   1  16   24.52    2.88
  -2  -1  16   35.60    3.76
   2  -1 -16   37.23    4.03
   2  -1 -16   40.78    4.52
   2  -1 -16   29.59    2.29
   2   1 -17  802.61   35.41
   2   1 -17  750.32   36.05
  -2   1  17  737.06   34.64
  -2   1  17  948.56   40.47
  -2  -1  17  842.06   73.74
  -2  -1  17  858.24   46.09
   2  -1 -17  894.48   40.44
   2  -1 -17  895.02   59.30
   2  -1 -17  708.28   40.41
   2  -1 -17  852.05   51.83
   2   1 -17  885.15   94.54
  -2   1  17  821.98   49.39
   2   1 -17  771.67   45.14
  -2   1  17  874.15   38.49
   2   1 -18   25.14    3.61
   2   1 -18   22.12    3.35
   2   1 -18   18.69    2.94
   2   1 -18   23.67    4.84
  -2   1  18   19.67    2.39
  -2   1  18   14.77    2.74
  -2   1  18   25.33    4.38
  -2  -1  18   24.94    3.35
  -2  -1  18   26.08    4.01
   2  -1 -18   20.97    4.30
   2  -1 -18    8.24    3.46
   2  -1 -18   18.28    1.88
   2  -1 -18   24.68    4.60
   2   1 -19   51.54    3.90
   2   1 -19   44.64    4.57
  -2   1  19   56.51    5.85
  -2   1  19   50.11    4.51
  -2  -1  19   67.24    4.83
  -2  -1  19   58.43    5.62
   2  -1 -19   57.83    4.71
   2  -1 -19   72.77    6.17
   2   1 -19   46.53    4.28
   2   1 -19   46.21    5.63
   2   1 -19   42.45    3.88
   2   1 -20   -0.40    2.54
   2   1 -20   -0.40    2.94
   2   1 -20    2.82    2.68
  -2   1  20    0.40    3.33
  -2   1  20   -0.68    1.91
  -2  -1  20   -2.68    2.01
  -2  -1  20   -1.74    3.07
   2  -1 -20   -4.44    2.82
   2  -1 -20    3.01    4.19
   2   1 -21   18.71    3.61
   2   1 -21   20.14    4.54
   2   1 -21   29.60    4.02
  -2   1  21   23.70    4.13
  -2   1  21   22.74    4.22
  -2  -1  21   22.06    4.14
  -2  -1  21   20.18    3.88
   2  -1 -21   23.41    4.17
   2  -1 -21   21.99    5.11
   2   1 -22  268.73   20.37
   2   1 -22  289.17   18.72
   2   1 -22  285.42   21.37
   2   1 -22  269.35   24.28
   2   1 -22  283.45   13.61
  -2   1  22  283.16   16.45
  -2   1  22  310.98   29.20
  -2   1  22  270.08   25.44
  -2  -1  22  306.69   28.87
  -2  -1  22  383.73   17.14
   2  -1 -22  302.67   25.73
   2  -1 -22  347.13   21.38
   2  -1 -23   10.20    4.31
   2   1 -23    6.41    3.20
   2   1 -23    9.06    4.00
   2   1 -23    1.74    3.61
   2   1 -23    2.58    4.35
   2   1 -23    2.69    3.63
  -2   1  23    9.69    3.10
  -2   1  23    2.54    3.74
  -2  -1  23    8.28    3.47
  -2  -1  23   10.15    3.07
   2  -1 -23    8.75    3.77
   2   1 -24    3.47    2.94
   2   1 -24    6.41    3.87
   2   1 -24    7.44    5.01
   2   1 -24   -0.27    3.36
  -2   1  24    2.56    3.37
  -2   1  24    6.01    3.07
  -2  -1  24   11.07    3.60
   2  -1 -24    6.60    3.50
   2  -1 -24    0.52    3.27
   2   1 -25    0.27    3.20
   2   1 -25    3.47    3.61
   2   1 -25   11.95    5.78
  -2   1  25    3.10    3.50
  -2  -1  25    4.40    3.33
   2  -1 -25    0.81    2.56
   2  -1 -25    3.27    5.49
   2   1 -26    8.93    3.73
   2   1 -26   18.02    4.27
   2   1 -26   22.29    7.12
  -2   1  26   17.78    4.44
  -2  -1  26   26.66    4.80
   2  -1 -26   14.95    3.91
   2  -1 -26   26.66    6.01
   2   1 -27   -2.13    4.00
   2   1 -27    3.09    5.77
  -2   1  27    3.23    3.64
  -2  -1  27    2.93    3.60
   2  -1 -27    0.40    4.18
   2  -1 -27    0.91    5.36
   2   1 -28    5.20    4.00
   2   1 -28    5.77    6.58
  -2   1  28    3.37    2.69
  -2  -1  28    4.39    4.13
   2  -1 -28   10.72    6.41
   2   1 -29    3.62    6.04
  -2   1  29    7.27    4.58
  -2  -1  29    2.26    3.46
   2  -1 -29   -8.11    5.36
   2  -1 -30   29.31    6.67
   2   1 -30   39.47    7.25
  -2   1  30   49.82    6.33
  -2  -1  30   32.74    5.06
  -2   1  31    6.19    5.25
   2  -1 -31    1.57    5.89
   2   1 -31  -10.34    6.44
  -2  -1  31    0.67    3.59
  -2   1  32   -1.88    5.38
   2   1 -32   -6.98    7.25
  -2  -1  32   -3.33    3.59
   2  -1 -32    6.03    7.21
   2   2  -1  206.34    9.95
   2   2  -1  218.66   10.82
  -2   2   1  215.65   10.35
  -2   2   1  204.12    9.69
  -2  -2   1  226.95   12.39
  -2  -2   1  214.68   11.27
   2  -2  -1  211.57   11.29
   2  -2  -1  240.25   11.84
   2  -2  -2  226.95   13.86
   2   2  -2  220.23   12.16
   2   2  -2  222.47   11.47
  -2   2   2  220.98   11.05
  -2   2   2  211.36    9.83
  -2  -2   2  215.64   12.12
  -2  -2   2  207.95   11.77
   2  -2  -2  220.71   10.92
   2   2  -3  629.26   32.82
   2   2  -3  738.98   40.56
  -2   2   3  662.92   32.13
  -2   2   3  655.47   29.87
  -2  -2   3  687.36   34.39
  -2  -2   3  684.00   33.74
   2  -2  -3  748.24   39.14
   2  -2  -3  726.77   34.73
   2   2  -4  383.17   17.21
  -2   2   4  395.93   17.67
  -2   2   4  394.72   17.60
  -2  -2   4  423.02   23.44
  -2  -2   4  410.83   24.02
   2  -2  -4  449.14   23.23
   2  -2  -4  423.26   23.95
   2   2  -4  450.08   21.09
   2   2  -5   37.61    2.87
   2   2  -5   36.91    2.76
  -2   2   5   46.35    3.15
  -2   2   5   39.18    3.48
  -2  -2   5   42.04    3.68
  -2  -2   5   42.05    3.79
   2  -2  -5   42.13    4.15
   2  -2  -5   45.53    5.33
   2   2  -6  984.74   47.71
   2   2  -6 1159.78   60.88
  -2   2   6 1165.35   65.34
  -2   2   6 1163.49   71.20
  -2  -2   6 1120.60   52.61
  -2  -2   6 1095.24   50.84
  -2  -2   6  919.20   53.46
   2  -2  -6 1083.71   51.20
   2  -2  -6 1068.23   49.35
   2  -2  -7  961.66   42.08
   2   2  -7  949.98   48.48
   2   2  -7 1026.84   47.91
  -2   2   7 1012.81   59.70
  -2   2   7 1011.36   56.78
  -2   2   7 1033.15   55.59
  -2  -2   7 1018.28   52.50
  -2  -2   7  862.89   45.73
   2  -2  -7  898.62   40.30
   2  -2  -7  941.49   48.40
   2   2  -8  339.25   15.44
  -2   2   8  356.05   16.71
  -2  -2   8  322.50   17.83
   2   2  -8  382.48   20.60
  -2   2   8  380.18   22.74
  -2   2   8  408.67   19.29
  -2  -2   8  397.24   21.52
   2  -2  -8  401.15   20.13
   2  -2  -8  371.95   17.04
   2  -2  -9  512.51   24.22
   2   2  -9  599.22   27.53
  -2   2   9  569.05   27.77
  -2   2   9  604.84   31.43
  -2  -2   9  508.24   35.16
  -2  -2   9  511.50   29.91
  -2  -2   9  544.02   29.36
   2  -2  -9  589.85   29.48
   2   2 -10 4123.52  237.22
  -2   2  10 4222.17  197.79
  -2   2  10 3747.69  159.58
  -2  -2  10 4169.43  217.81
  -2  -2  10 3822.80  217.58
   2  -2 -10 4182.60  156.14
   2   2 -11 3501.50  144.71
  -2   2  11 3540.46  228.17
  -2   2  11 3314.64  161.88
   2  -2 -11 3411.78  222.16
   2  -2 -11 3504.55  185.54
  -2  -2  11 2988.57  164.27
  -2  -2  11 3583.58  191.56
   2   2 -12  902.29   54.83
  -2   2  12  936.43   48.92
  -2   2  12  922.50   55.89
  -2   2  12  822.61   39.73
  -2  -2  12  861.23   39.83
  -2  -2  12  839.02   41.65
   2  -2 -12  873.71   33.16
   2  -2 -12  826.58   42.30
  -2   2  13    9.44    2.92
   2   2 -13   14.75    2.59
   2   2 -13    6.39    2.66
  -2   2  13    8.30    2.50
  -2  -2  13    8.52    3.20
   2  -2 -13    6.52    3.67
  -2   2  13    7.61    2.04
  -2  -2  13    2.53    2.26
   2  -2 -13    4.88    2.90
   2   2 -14  596.57   32.94
   2   2 -14  662.33   63.64
   2   2 -14  676.37   36.31
  -2   2  14  650.38   33.66
  -2   2  14  597.10   31.05
  -2  -2  14  715.13   53.13
  -2  -2  14  690.61   34.50
   2  -2 -14  663.00   26.53
   2  -2 -14  748.79   48.15
   2   2 -15  507.84   22.47
   2   2 -15  510.65   47.03
   2   2 -15  529.53   26.18
   2   2 -15  464.32   24.10
  -2   2  15  499.11   25.86
  -2   2  15  465.04   24.49
  -2  -2  15  540.82   43.56
  -2  -2  15  514.13   26.25
   2  -2 -15  559.29   30.21
   2   2 -16  237.82   19.52
   2  -2 -16  234.52   16.35
   2   2 -16  223.43   14.55
   2   2 -16  221.03   11.05
  -2   2  16  229.62   10.71
  -2   2  16  197.15   10.85
  -2  -2  16  223.25   18.45
  -2  -2  16  225.79   11.00
   2   2 -16  249.49   15.14
  -2   2  16  227.28   12.40
  -2   2  16  190.63   15.40
   2   2 -17  231.45   14.43
  -2  -2  17  261.17   11.28
   2  -2 -17  237.65   13.16
   2   2 -17  241.92   11.68
   2   2 -17  242.03   20.20
   2   2 -17  255.84   12.25
  -2   2  17  249.89   17.45
  -2   2  17  238.38   12.27
  -2   2  17  237.48   15.56
  -2  -2  17  227.33   14.32
   2  -2 -17  226.24   16.91
   2  -2 -18 1467.52  113.11
   2  -2 -18 1509.39   66.12
   2   2 -18 1397.55   83.84
   2   2 -18 1429.21   95.37
   2   2 -18 1441.12   82.50
  -2   2  18 1346.96   81.80
  -2   2  18 1424.12   70.77
  -2   2  18 1362.24   84.75
  -2  -2  18 1323.75   88.07
  -2  -2  18 1409.78   64.37
  -2  -2  18 1497.43   66.24
   2   2 -19  271.23   15.77
   2   2 -19  256.11   14.74
   2   2 -19  240.16   14.12
  -2   2  19  264.07   15.45
  -2   2  19  231.81   17.75
  -2  -2  19  239.89   18.59
  -2  -2  19  265.24   14.21
   2  -2 -19  259.52   15.67
   2  -2 -19  231.83   14.47
   2   2 -20 2235.39  122.53
   2   2 -20 2164.98  121.17
   2   2 -20 2358.62  121.50
   2   2 -20 2325.79  141.23
  -2   2  20 1823.54  165.60
  -2  -2  20 2342.04  156.95
  -2  -2  20 2269.38  103.41
   2  -2 -20 2327.33  131.13
   2  -2 -20 2349.47  117.45
  -2   2  20 2311.36  140.47
   2   2 -21    4.17    3.65
   2   2 -21    2.49    3.14
   2   2 -21   17.61    5.11
  -2   2  21    3.23    3.37
  -2   2  21   -7.93    3.70
  -2  -2  21   -0.40    3.33
  -2  -2  21    9.52    3.91
   2  -2 -21   -4.18    3.77
   2  -2 -21    0.91    5.85
   2   2 -22 1148.44   61.58
   2   2 -22 1078.92   69.65
   2   2 -22  926.65   53.70
   2   2 -22 1037.54   62.54
  -2   2  22 1215.33   51.36
  -2   2  22 1135.67  101.93
  -2  -2  22 1167.85   99.73
  -2  -2  22 1143.61   56.49
   2  -2 -22 1137.91   64.63
   2  -2 -22 1181.90   59.40
   2   2 -23  250.96   18.70
   2   2 -23  234.64   15.38
   2   2 -23  265.89   14.84
  -2   2  23  275.95   18.07
  -2   2  23  254.39   26.64
  -2  -2  23  288.58   14.40
   2  -2 -23  260.07   18.06
   2  -2 -23  270.28   17.44
   2   2 -24  694.87   49.35
   2   2 -24  637.68   44.38
   2   2 -24  654.61   39.27
  -2   2  24  647.93   32.53
  -2  -2  24  721.81   33.42
   2  -2 -24  723.30   52.97
   2  -2 -24  711.43   39.70
   2   2 -25   37.30    5.89
   2   2 -25   33.81    6.06
   2   2 -25   51.61    7.68
  -2   2  25   41.32    5.52
  -2  -2  25   44.37    5.24
   2  -2 -25   49.66    6.73
   2  -2 -25   51.89    7.37
   2   2 -26  441.28   33.03
   2   2 -26  520.18   30.79
  -2   2  26  547.31   32.25
  -2  -2  26  563.53   29.01
   2  -2 -26  480.81   32.10
   2  -2 -26  548.75   31.29
  -2  -2  27   20.72    4.33
   2   2 -27   20.19    5.12
   2   2 -27   31.28    7.42
  -2   2  27   22.21    3.77
   2  -2 -27   23.43    5.39
   2  -2 -27   32.23    6.96
   2   2 -28  351.08   22.02
  -2   2  28  338.42   32.08
  -2  -2  28  380.44   29.18
   2  -2 -28  381.98   22.94
   2   2 -29   14.66    5.79
   2   2 -29    2.56    7.28
  -2   2  29    3.64    4.98
  -2  -2  29   -3.16    4.08
   2  -2 -29    2.06    6.57
   2   2 -30   79.35   11.17
   2   2 -30   99.45   11.88
  -2   2  30   94.19   11.33
  -2  -2  30   99.29    8.30
   2  -2 -30   86.13   12.65
   2   2 -31    3.36    4.03
   2   2 -31    7.42    7.96
  -2   2  31    1.21    4.85
  -2  -2  31   -3.43    3.96
   2  -2 -31   -1.16    4.90
   2   3  -1 1823.36  102.03
   2   3  -1 1673.28   66.82
  -2   3   1 1872.67   87.40
  -2  -3   1 1869.24   95.95
  -2  -3   1 1640.88   72.83
   2  -3  -1 1889.89  101.39
   2  -3  -1 1825.05   88.24
   2  -3  -2 2350.35  119.84
  -2  -3   2 2239.63   96.89
   2   3  -2 2524.88  137.61
   2   3  -2 2408.87  100.48
  -2   3   2 2392.53  107.65
  -2   3   2 2482.91  147.78
  -2  -3   2 2554.70  136.97
   2  -3  -2 2438.22  117.87
   2   3  -3 2961.59  150.99
   2   3  -3 2896.45  109.47
  -2   3   3 3035.12  199.61
  -2   3   3 2858.40  146.91
  -2  -3   3 3063.59  156.07
  -2  -3   3 2829.17  144.61
   2  -3  -3 3004.59  143.74
   2  -3  -3 2695.23  116.94
  -2  -3   4   13.58    3.53
   2   3  -4   16.40    6.08
   2   3  -4   16.06    4.31
  -2   3   4   11.50    2.44
  -2   3   4   14.46    5.22
  -2  -3   4   17.33    3.84
   2  -3  -4   21.28    3.88
   2  -3  -4   17.31    4.06
   2   3  -5  482.59   28.80
   2   3  -5  495.47   26.86
  -2   3   5  481.74   27.14
  -2   3   5  438.93   23.58
  -2  -3   5  426.52   31.01
  -2  -3   5  428.37   20.09
   2  -3  -5  485.34   23.19
   2  -3  -5  455.46   20.51
   2   3  -6  278.46   13.97
   2   3  -6  328.85   22.27
  -2   3   6  310.07   13.74
  -2   3   6  313.67   17.53
  -2  -3   6  316.70   20.70
  -2  -3   6  310.29   15.42
   2  -3  -6  319.82   18.46
   2  -3  -6  300.31   17.53
   2   3  -7   13.77    3.41
   2   3  -7   16.23    3.40
  -2   3   7    7.06    3.39
  -2   3   7   16.53    3.73
  -2  -3   7   21.20    3.14
  -2  -3   7   12.32    2.49
   2  -3  -7   17.73    2.67
   2  -3  -7   14.53    2.85
   2   3  -8  287.53   17.79
   2   3  -8  275.89   19.05
  -2   3   8  269.95   12.12
  -2   3   8  260.91   13.20
  -2  -3   8  302.51   16.71
  -2  -3   8  253.55   14.79
  -2  -3   8  262.21   15.28
   2  -3  -8  277.14   16.52
   2  -3  -8  313.02   17.42
   2   3  -9  547.12   31.31
   2   3  -9  559.84   34.13
  -2   3   9  591.88   35.52
  -2   3   9  561.23   27.53
  -2   3   9  600.85   36.40
  -2  -3   9  624.50   30.61
  -2  -3   9  576.77   29.00
   2  -3  -9  608.33   33.24
   2  -3  -9  548.66   25.34
   2   3 -10   31.83    3.25
   2   3 -10   44.00    4.75
  -2   3  10   47.44    3.81
  -2   3  10   35.21    3.44
  -2   3  10   40.22    4.64
  -2  -3  10   41.11    4.61
  -2  -3  10   46.60    3.94
   2  -3 -10   44.08    4.77
   2  -3 -10   48.80    4.90
   2   3 -11    9.46    2.20
   2   3 -11    6.61    3.43
  -2   3  11    0.54    3.67
  -2   3  11    8.98    3.83
  -2   3  11   13.44    3.29
  -2  -3  11   10.83    3.04
  -2  -3  11   10.80    2.64
   2  -3 -11    6.79    2.58
   2  -3 -11    7.79    2.77
   2  -3 -11    8.29    2.99
   2   3 -12  463.63   25.52
   2   3 -12  480.61   46.14
  -2   3  12  468.65   23.14
  -2   3  12  476.16   19.45
  -2   3  12  484.17   32.78
  -2  -3  12  487.76   33.44
  -2  -3  12  476.83   28.10
   2  -3 -12  491.33   25.58
   2  -3 -12  501.20   38.80
   2   3 -13  121.87    8.92
   2   3 -13  118.09    9.84
  -2   3  13  118.24    9.37
  -2   3  13  118.17    8.04
  -2   3  13  108.92    5.99
  -2  -3  13  136.55    9.98
  -2  -3  13  122.44    7.44
   2  -3 -13  114.71    7.88
   2   3 -14  148.91    7.49
  -2   3  14  147.59    9.37
  -2   3  14  143.23   10.00
  -2   3  14  129.55    7.32
  -2  -3  14  164.86    9.08
  -2  -3  14  149.00    8.93
   2  -3 -14  148.81   11.54
   2   3 -15   -1.16    3.09
  -2   3  15   -2.85    3.93
  -2   3  15   -5.25    2.76
  -2  -3  15    1.87    3.47
   2  -3 -15    7.59    3.12
  -2  -3  15   -0.80    2.93
   2   3 -16  141.46    7.10
  -2  -3  16  147.35    8.84
  -2  -3  16  137.80    8.97
  -2   3  16  117.50   10.76
   2   3 -17  136.15   10.56
  -2   3  17  121.51   11.94
  -2  -3  17  132.02   10.59
  -2  -3  17  115.02   10.19
   2   3 -18  239.36   12.64
  -2   3  18  242.20   22.04
  -2  -3  18  240.56   15.31
  -2  -3  18  243.60   12.38
  -2  -3  18  246.86   18.13
   2  -3 -18  239.32   17.59
   2   3 -19  721.91   31.90
   2   3 -19  667.66   50.67
  -2   3  19  709.85   41.12
  -2   3  19  621.86   67.03
  -2  -3  19  716.98   43.40
  -2  -3  19  718.43   34.34
  -2  -3  19  666.26   49.88
   2  -3 -19  762.77   51.24
   2   3 -20  236.23   16.12
   2   3 -20  234.73   14.95
  -2   3  20  214.57   21.13
  -2  -3  20  224.52   18.92
  -2  -3  20  225.15   11.88
  -2  -3  20  223.71   15.88
   2  -3 -20  228.23   17.42
   2   3 -21   67.42    6.58
   2   3 -21   61.07    7.94
  -2  -3  21   56.46    5.42
   2  -3 -21   59.85    6.74
   2   3 -22  148.92   10.85
   2   3 -22  133.57    9.98
  -2   3  22  135.78   10.25
  -2  -3  22  143.76    8.41
  -2  -3  22  128.04    7.95
   2  -3 -22  146.70   11.33
   2   3 -23    9.30    4.13
   2   3 -23   10.38    5.26
  -2   3  23    7.27    4.71
  -2  -3  23    8.01    3.75
  -2  -3  23   10.63    3.90
   2  -3 -23   10.37    3.77
   2   3 -24   61.08    7.12
   2   3 -24   60.05    7.29
   2   3 -24   58.41    8.23
  -2  -3  24   72.20    6.73
   2  -3 -24   51.96    7.27
   2   3 -25    9.32    4.59
   2   3 -25   22.82    4.73
  -2   3  25    5.11    5.11
  -2  -3  25   14.52    4.02
   2  -3 -25   19.25    6.06
   2   3 -26   34.34    7.03
   2   3 -26   42.69    7.03
  -2   3  26   52.76    6.73
  -2  -3  26   57.92    6.24
   2  -3 -26   45.90    6.46
   2   3 -27   -7.57    4.60
   2   3 -27    1.89    6.62
  -2  -3  27   -2.21    3.38
   2  -3 -27   -2.15    5.52
  -2   3  27    1.75    3.90
   2   3 -28    3.79    5.01
   2   3 -28    7.30    6.22
  -2   3  28    5.66    6.20
  -2  -3  28   -8.22    4.96
   2   3 -29    8.66    5.41
   2   3 -29   14.89    8.12
  -2   3  29   17.92    6.47
  -2  -3  29   14.51    4.31
   2   3 -30   -0.54    5.28
   2   3 -30    5.28    7.72
  -2   3  30    2.83    4.31
  -2  -3  30    1.84    4.59
   2   4  -1  256.05   11.20
   2   4  -1  256.38   18.32
  -2   4   1  267.79   18.40
   2  -4  -1  269.39   12.55
   2  -4  -1  266.26   12.12
  -2  -4   1  279.24   14.03
   2   4  -2   41.36    4.66
  -2   4   2   43.36    4.41
  -2  -4   2   37.93    4.70
   2  -4  -2   42.96    5.07
   2   4  -3   12.09    4.12
   2   4  -3    3.25    2.99
  -2   4   3    4.03    2.96
  -2   4   3    4.14    4.41
  -2  -4   3    4.68    3.51
  -2  -4   3    6.11    2.66
   2  -4  -3    5.48    3.07
   2   4  -4  264.84   14.75
   2   4  -4  273.32   17.85
  -2   4   4  277.02   16.20
  -2  -4   4  275.53   13.83
   2  -4  -4  283.83   15.00
   2  -4  -4  267.54   15.63
   2   4  -5   33.91    4.24
  -2   4   5   24.05    3.61
  -2  -4   5   38.58    5.07
   2  -4  -5   34.87    4.94
   2  -4  -5   42.26    4.31
   2   4  -6   92.11    6.48
  -2   4   6   87.38    6.47
  -2   4   6   81.69    6.01
  -2  -4   6  103.40    8.20
   2  -4  -6  100.24    8.15
  -2  -4   7   93.86    7.17
  -2  -4   7   83.18    5.67
   2  -4  -7   83.31    7.20
  -2  -4   8  518.42   27.47
   2  -4  -8  524.90   26.73
   2   4  -9   21.76    4.07
  -2   4   9   21.96    3.64
  -2  -4   9   17.74    3.26
  -2  -4   9   25.88    3.92
   2   4 -10   61.71    6.02
  -2   4  10   65.72    5.39
  -2  -4  10   49.45    4.85
  -2  -4  10   65.55    5.38
   2   4 -11   63.37    5.48
  -2   4  11   75.00    7.01
  -2  -4  11   64.96    6.31
  -2  -4  11   58.54    5.40
   2  -4 -11   68.26    5.39
   2   4 -12   51.50    5.86
  -2   4  12   60.43    4.98
  -2  -4  12   55.31    6.85
  -2  -4  12   53.21    4.50
   2   4 -13    5.45    3.50
  -2   4  13   -0.94    3.23
  -2  -4  13    2.12    4.76
  -2  -4  13    1.86    3.45
   2   4 -14   15.41    3.88
  -2   4  14    9.14    4.44
  -2  -4  14    5.57    4.11
  -2  -4  14    9.71    3.76
  -2  -4  14    6.52    3.72
   2  -4 -14    5.65    3.36
   2  -4 -14   11.70    4.44
   2   4 -15  238.98   15.92
  -2  -4  15  238.55   22.41
  -2  -4  15  241.18   11.92
  -2  -4  15  235.66   15.13
   2  -4 -15  244.69   14.94
   2   4 -16   23.88    4.39
  -2   4  16    4.16    3.49
  -2   4  16   17.92    2.01
  -2  -4  16   29.81    5.48
  -2  -4  16   12.65    3.87
  -2  -4  16   21.15    4.02
   2  -4 -16   15.85    4.70
   2   4 -17   -6.19    3.61
  -2  -4  17    1.21    4.69
  -2  -4  17    0.13    2.32
  -2  -4  17   -0.40    3.62
   2  -4 -17   -6.71    2.95
   2   4 -18   28.08    4.38
  -2  -4  18   43.15    5.28
  -2  -4  18   26.09    4.98
   2  -4 -18   22.40    5.77
   2   4 -19   20.99    4.89
  -2   4  19   11.26    4.16
  -2  -4  19    7.08    4.51
  -2  -4  19   15.63    4.72
   2  -4 -19    9.52    5.09
   2   4 -20  267.54   16.13
  -2  -4  20  220.68   13.55
  -2  -4  20  246.07   20.41
   2  -4 -20  252.79   17.31
   2   4 -21   67.87    6.96
  -2  -4  21   71.48    7.22
  -2  -4  21   82.39    8.12
  -2   4  22  135.62   11.53
  -2  -4  22  180.29   10.85
  -2  -4  22  173.28   12.06
   2  -4 -22  176.72   14.21
   2   4 -23   13.79    5.27
  -2   4  23   28.65    7.36
  -2  -4  23   30.44    4.39
  -2  -4  23   17.31    5.41
   2  -4 -23   21.55    4.95
   2   4 -24   71.88   10.57
  -2   4  24   28.25    6.96
  -2  -4  24   60.07    7.11
  -2  -4  24   46.94    8.26
   2  -4 -24   51.54    8.30
   2   4 -25    6.50    5.42
  -2  -4  25    8.25    5.01
   2  -4 -25    2.95    6.29
  -2   4  25    8.03    4.42
  -2  -4  25    6.08    4.53
   2   4 -26   23.46    5.02
  -2   4  26   32.82    6.97
  -2  -4  26   39.80    5.71
  -2  -4  26   22.05    6.90
   2  -4 -26   13.40    6.97
   2   4 -27   11.95    6.25
   2   4 -27   12.35    7.60
  -2   4  27    6.97    7.37
  -2  -4  27    7.54    5.20
  -2   5   1  103.32    8.00
  -2   5   2 1102.63   43.79
   2   5  -3   42.41    7.71
   2  -5  -3   41.55    5.25
  -2   5   4   82.28    6.46
  -2   5   5   58.34    5.25
  -2   5   6  305.54   16.16
   2   5  -7   31.15    3.96
   2  -5  -7   37.33    4.70
   2   5  -8   22.39    4.35
  -2   5   8   20.80    4.97
  -2  -5   9   40.57    5.65
   2   5  -9   31.40    5.52
  -2   5   9   30.57    4.43
   2   5 -10    4.06    4.45
  -2   5  10   -0.54    3.75
  -2  -5  10    7.10    4.34
   2   5 -11   18.17    3.53
  -2  -5  11   26.09    4.35
  -2  -5  12  210.56   13.27
   2  -5 -12  199.23   12.32
   2   5 -12  188.78   12.27
   2  -5 -13   61.84    6.95
   2   5 -13   74.27    7.94
  -2  -5  13   74.01    7.42
  -2  -5  13   86.47    7.31
   2   5 -14   78.65    7.79
  -2   5  14   60.44    6.54
  -2  -5  14   66.45    6.10
  -2  -5  14   72.26    6.40
   2  -5 -14   69.51    8.01
  -2   5  15   -0.13    3.73
   2   5 -15    5.18    5.18
  -2  -5  15   -1.94    4.27
  -2  -5  15    2.27    3.87
   2  -5 -15   10.53    5.33
   2  -5 -15    7.33    6.80
   2   5 -16   16.68    4.78
  -2  -5  16   18.09    5.63
  -2   5  16    9.99    3.73
  -2  -5  16   16.16    5.04
   2  -5 -16   16.51    5.46
   2   5 -17  477.26   30.15
  -2  -5  17  482.81   27.19
  -2  -5  17  510.42   31.37
   2  -5 -17  444.17   33.83
  -2  -5  18   99.20    8.39
   2   5 -18   94.16    9.42
  -2  -5  18   98.55    8.25
   2  -5 -18   80.94    7.72
  -2  -5  19  143.39   11.80
   2   5 -19  148.37   13.55
  -2   5  19  139.19   11.17
  -2  -5  19  168.99   11.88
   2  -5 -19  149.42   13.03
  -2  -5  20   15.30    5.42
  -2   5  20   12.88    4.78
  -2  -5  20   26.42    5.67
   2  -5 -20   34.91    7.97
  -2   5  21   31.71    8.10
  -2  -5  21   53.48    6.96
  -2  -5  21   29.57    6.79
   2  -5 -21   24.55    5.71
  -2  -5  22   42.03    6.96
  -2   5  22   21.49    8.09
  -2  -5  22   31.52    6.93
   2  -5 -22   33.04    6.77
  -2  -5  23    9.29    5.81
   2  -5 -23   -0.80    6.90
  -2  -5  23   -5.57    5.30
  -2   6   2  107.41    8.90
  -2  -6   3  297.59   16.64
   2  -6  -3  290.29   14.46
   2   6  -4    6.77    5.97
   2  -6  -4    2.16    4.45
   2   6  -5   -1.19    4.11
   2  -6  -5   -3.77    4.17
  -2   6   6   10.84    4.76
  -2   6   7  498.42   27.49
   2   6  -8    2.11    6.19
  -2  -6   8    5.16    5.43
   2   6  -9   28.62    5.78
  -2  -6   9   34.65    6.09
   2   6 -10   -2.36    6.81
  -2  -6  10    3.41    4.32
  -2  -6  10    5.29    5.82
   2  -6 -11  268.06   17.94
  -2  -6  11  249.41   17.14
  -2  -6  11  237.77   17.67
  -2  -6  12    0.26    5.47
   2   6 -12    6.00    5.73
  -2   6  12    8.28    7.61
  -2  -6  12    8.23    4.64
   2  -6 -13   85.42    9.20
  -2   6  13   90.75   10.27
  -2  -6  13   76.85    9.50
  -2  -6  13   72.77    9.19
   2   6 -14  123.40   11.69
  -2   6  14  141.68   12.65
  -2  -6  14  118.60   10.52
  -2  -6  14  127.40   10.31
   2  -6 -14  124.12   10.52
   2  -6 -15   74.90    7.31
  -2   6  15   90.71   11.69
   2   6 -15   73.82    9.46
  -2  -6  15   97.65    9.46
  -2  -6  15   67.44    9.38
   2  -6 -15   59.63    8.77
   2   6 -16  165.36   18.24
  -2   6  16  167.20   15.66
  -2  -6  16  216.18   17.09
  -2  -6  16  163.64   14.81
   2  -6 -16  153.28   13.14
   2  -6 -16  182.72   13.81
  -2   6  17   21.45    8.74
  -2  -6  17   36.67    6.72
  -2  -6  17   25.72    6.47
   2  -6 -18   88.59   11.51
  -2  -6  18   83.20    9.61
  -2  -6  18   98.41   11.10
   2   7  -1    5.99    8.52
  -2   7   1   17.42    7.16
   2  -7  -1    9.72    7.70
   2   7  -2  235.48   17.17
  -2   7   2  177.50   16.22
  -2  -7   2  200.91   18.89
   2  -7  -2  207.62   15.96
   2   7  -3   93.47   11.29
  -2   7   3   76.60   12.84
   2  -7  -3   78.90   10.14
   2   7  -4    0.80    5.30
  -2   7   4   12.97    6.62
   2  -7  -4   15.26    8.51
   2  -7  -5    2.84    9.18
  -2  -7   5    2.91    5.29
  -2   7   5   -3.92    7.02
  -2  -7   6   49.11    8.45
   2   7  -6   31.55    9.90
  -2   7   6   55.31   10.66
  -2  -7   7  119.85   11.07
  -2   7   7  111.19   13.75
   2   7  -7   95.49   11.46
  -2  -7   7  110.46   12.18
   2  -7  -7   95.56    9.04
   2   7  -8    9.20    8.15
  -2   7   8   10.10    7.94
  -2  -7   8   10.77    6.96
  -2  -7   8    0.93    5.07
   2  -7  -8   -6.06    5.25
   1   0  -3   -0.95    0.54
  -1   0   3   -0.27    0.27
  -1   0   3   -1.23    0.68
   1   0  -4   16.06    1.09
  -1   0   4   15.10    1.36
  -1   0   4    0.27    0.95
   1   0  -5   -0.14    0.68
  -1   0   5    0.41    0.95
  -1   0   5    2.86    1.50
   1   0  -6 8154.18  486.42
  -1   0   6 6816.45  374.93
  -1   0   6 7581.14  384.77
   1   0  -9    0.67    7.95
  -1   0   9   -0.81    1.08
   1   0 -10   19.78    2.29
  -1   0  10   21.39    2.29
  -1   0  10    4.78    1.91
   1   0 -11    1.88    1.21
   1   0 -11   -2.46    1.64
  -1   0  11    0.67    1.48
  -1   0  11    2.73    2.05
   1   0 -12  239.22   12.77
   1   0 -12  217.17   12.04
   1   0 -12  221.67   17.87
  -1   0  12  253.57   11.43
  -1   0  12  217.09   10.01
   1   0 -13    2.41    1.88
   1   0 -13   -1.77    2.18
   1   0 -13    0.54    1.61
  -1   0  13    0.80    2.01
  -1   0  13    1.09    1.23
   1   0 -14   29.91    2.99
   1   0 -14   38.42    2.68
   1   0 -14   28.65    3.00
   1   0 -14   30.78    2.28
  -1   0  14   34.27    3.48
  -1   0  14   31.93    3.69
   1   0 -15    0.27    1.90
   1   0 -15   -1.61    1.87
   1   0 -15   -2.32    2.59
   1   0 -15   -2.67    1.74
  -1   0  15   -0.68    2.46
   1   0 -16 1465.29   70.73
   1   0 -16 1784.83  123.91
   1   0 -16 1382.50   81.28
   1   0 -16 1418.82   74.15
  -1   0  16 1609.28   78.22
  -1   0  16 1583.04   94.52
   1   0 -17    6.66    2.72
   1   0 -17    4.14    2.54
   1   0 -17    4.90    2.72
   1   0 -17    6.55    2.67
   1   0 -17    4.82    4.28
  -1   0  17   -3.21    2.94
  -1   0  17   -1.77    2.59
   1   0 -18  262.84   11.99
   1   0 -18  274.81   17.66
   1   0 -18  264.00   16.23
   1   0 -18  260.51   15.02
   1   0 -18  235.64   16.85
  -1   0  18  298.07   16.86
  -1   0  18  281.17   17.19
   1   0 -19   -1.77    2.44
   1   0 -19   -0.40    1.47
   1   0 -19    1.90    2.86
   1   0 -19   -2.91    3.31
   1   0 -19    2.27    2.41
  -1   0  19    3.07    2.81
   1   0 -20  567.37   34.52
   1   0 -20  575.67   41.63
   1   0 -20  530.89   30.64
   1   0 -20  471.47   26.66
   1   0 -20  485.64   44.29
   1   0 -20  549.47   34.24
  -1   0  20  591.59   26.66
  -1   0  20  511.46   31.80
   1   0 -21    2.98    2.71
   1   0 -21   -0.54    2.68
   1   0 -21   -2.31    3.12
   1   0 -21    0.40    4.36
   1   0 -21    4.95    2.68
   1   0 -21    4.67    3.33
  -1   0  21   -0.40    2.68
  -1   0  21    6.78    2.58
   1   0 -22   14.37    3.39
   1   0 -22    5.36    2.68
   1   0 -22   12.40    5.20
  -1   0  22   12.86    3.35
  -1   0  22   13.69    3.12
   1   0 -23    0.68    2.17
   1   0 -23    0.27    2.41
   1   0 -23    2.13    3.33
  -1   0  23    4.56    2.95
  -1   0  23    1.08    2.98
  -1   0  23    1.88    2.41
   1   0 -24   64.27    5.15
   1   0 -24   35.67    7.11
   1   0 -24   66.03    7.59
  -1   0  24   51.99    7.39
  -1   0  24   63.19    5.15
   1   0 -25    1.76    2.84
   1   0 -25   -3.76    3.62
   1   0 -25  -12.11    5.19
  -1   0  25    0.00    2.84
   1   0 -26  110.76    9.33
   1   0 -26  133.42   10.12
  -1   0  26  128.05    9.60
   1   0 -27  -17.82    5.98
  -1   0  27   -0.54    3.64
   1   0 -28   28.99    6.91
  -1   0  28   38.29    5.93
   1   0 -29    1.46    4.52
  -1   0  29    6.20    3.10
   1   0 -30   19.94    6.12
  -1   0  30   17.49    4.44
   1   0 -31    3.72    5.19
  -1   0  31   -4.03    3.36
   1   0 -32   33.11    7.98
  -1   0  32   16.93    4.84
   1   0 -33  -10.24    6.92
  -1   0  33   11.81    4.30
   1   1  -1  160.74    9.14
   1   1  -1  177.77   11.24
  -1   1   1   72.71   12.51
  -1   1   1  118.93   11.75
  -1  -1   1  173.02    8.34
  -1  -1   1  170.13   10.20
   1  -1  -1  178.19    8.25
   1  -1  -1  184.02    8.85
   1   1  -2 2348.95  150.55
   1   1  -2 2681.07  147.01
  -1   1   2 2088.75  172.97
  -1   1   2 2597.27  142.73
  -1  -1   2 2705.04  141.36
  -1  -1   2 2431.71  131.77
   1  -1  -2 2791.11  145.05
   1  -1  -2 2544.07  139.40
   1   1  -3 7589.92  401.40
   1   1  -3 7825.37  411.21
  -1   1   3 7307.68  361.77
  -1   1   3 7003.59  358.30
  -1  -1   3 7763.47  455.29
  -1  -1   3 7852.95  447.29
   1  -1  -3 8079.70  543.68
   1   1  -4 6163.81  314.81
   1   1  -4 6492.29  358.40
  -1   1   4 6717.51  392.25
  -1  -1   4 5541.87  310.44
   1   1  -7 3870.69  188.49
   1   1  -7 4096.44  227.67
   1   1  -7 3625.38  207.74
  -1   1   7 4373.11  254.94
  -1   1   7 4101.38  231.38
  -1  -1   7 3720.35  189.00
  -1  -1   7 3312.40  222.30
  -1  -1   7 3658.71  227.46
   1  -1  -7 3692.54  201.59
   1  -1  -7 3555.94  210.13
   1   1  -8   -0.27    1.33
   1   1  -8    3.66    1.70
  -1   1   8    1.93    1.66
   1   1  -8   -1.84    1.84
  -1   1   8    3.66    5.42
  -1  -1   8    2.93    1.60
  -1  -1   8    2.53    1.73
   1  -1  -8   -1.49    2.44
   1  -1  -8    1.86    1.60
   1  -1  -8   -1.35    2.71
   1  -1  -9 4866.51  318.35
  -1  -1   9 4579.49  233.53
   1   1  -9 4507.28  265.50
   1   1  -9 4603.85  229.57
  -1   1   9 4805.25  238.11
  -1   1   9 4377.17  205.69
  -1   1   9 4484.48  238.48
  -1  -1   9 4693.44  278.46
   1  -1  -9 5064.16  241.34
   1  -1  -9 4182.88  212.68
   1   1 -10  102.91    5.36
   1   1 -10  107.12    5.19
  -1   1  10  123.58    6.76
  -1   1  10  122.06    8.37
  -1   1  10  106.61    7.62
  -1  -1  10  109.47    5.90
  -1  -1  10  112.24    6.03
   1  -1 -10  105.21    6.76
   1  -1 -10  119.88    6.96
   1   1 -10   99.77    5.22
  -1   1  10  101.65    5.80
   1  -1 -10  114.90    6.24
   1   1 -11 1295.12   75.60
   1   1 -11 1285.25   64.76
   1   1 -11 1142.52   52.93
  -1   1  11 1377.32   69.87
  -1   1  11 1380.45   61.91
  -1   1  11 1055.37   91.66
  -1   1  11 1213.85   68.69
  -1  -1  11 1262.00   70.24
  -1  -1  11 1251.43   64.43
   1  -1 -11 1274.52   63.61
   1  -1 -11 1245.09   67.02
   1   1 -12  109.83    6.89
   1   1 -12  116.00    5.89
  -1   1  12  111.10    5.94
  -1   1  12  111.46    7.46
  -1   1  12   94.36    5.79
  -1  -1  12  113.42    6.31
   1  -1 -12  119.19    6.89
   1  -1 -12  111.72    6.37
   1   1 -12  102.68    5.92
   1   1 -12  108.06    6.05
  -1   1  12  119.40    5.71
  -1  -1  12  117.05    5.92
   1   1 -13 2371.00   99.44
   1   1 -13 2410.98  133.04
   1   1 -13 2504.49  134.40
  -1   1  13 2471.25  132.14
  -1   1  13 2609.48  114.72
  -1   1  13 2335.70  167.55
  -1  -1  13 2380.83  122.31
   1  -1 -13 2433.52   99.48
  -1  -1  13 2517.08  130.35
  -1   1  13 2117.21  108.80
   1   1 -14  268.48   17.41
   1   1 -14  264.86   18.41
   1   1 -14  267.20   13.30
   1   1 -14  265.07   15.93
  -1   1  14  320.37   15.53
  -1   1  14  271.91   20.27
  -1   1  14  309.31   15.99
   1  -1 -14  308.18   14.20
  -1  -1  14  306.48   15.34
   1   1 -15  748.12   44.06
   1   1 -15  740.83   28.99
   1   1 -15  636.06   35.94
   1   1 -15  703.85   32.39
  -1   1  15  760.24   41.24
  -1   1  15  696.65   34.33
  -1  -1  15  807.64   46.90
   1  -1 -15  816.91   62.29
   1  -1 -15  841.48   36.12
   1  -1 -15  806.49   43.73
  -1   1  15  842.54   35.20
   1   1 -16   19.96    3.19
   1   1 -16   17.43    2.41
  -1   1  16   10.99    2.89
  -1   1  16   35.86    3.99
  -1  -1  16   18.36    2.82
   1  -1 -16   19.94    3.50
   1  -1 -16   20.02    3.45
   1  -1 -16   20.75    4.20
   1   1 -16   12.06    2.95
   1   1 -17  759.92   44.65
   1   1 -17  736.64   60.45
   1   1 -17  756.93   35.03
  -1   1  17  844.93   38.01
  -1   1  17  707.54   50.59
  -1   1  17  751.28   34.05
  -1  -1  17  832.52   50.30
  -1  -1  17  851.37   43.21
   1  -1 -17  791.66   54.23
   1  -1 -17  791.61   51.78
   1  -1 -17  767.68   46.73
   1   1 -18   78.16    5.60
   1   1 -18   70.37    6.43
   1   1 -18   72.28    4.70
  -1   1  18   82.96    5.18
  -1   1  18   71.86    6.31
  -1   1  18   60.41    6.87
  -1  -1  18   77.86    5.49
  -1  -1  18   94.27    5.73
   1  -1 -18   85.46    6.07
   1  -1 -18   76.33    5.58
   1  -1 -18   71.15    6.69
   1   1 -19   87.23    5.07
   1   1 -19   82.07    8.43
   1   1 -19   75.90    5.64
   1   1 -19   70.04    5.93
  -1   1  19  104.30    6.25
  -1   1  19   69.72    7.26
  -1  -1  19   86.75    6.16
  -1  -1  19   97.21    5.07
   1  -1 -19   88.72    5.67
   1  -1 -19   81.98    6.38
   1  -1 -19   83.13    6.69
   1   1 -19   69.77    6.71
   1   1 -19   74.32    4.99
   1   1 -20    6.66    2.53
   1   1 -20   10.55    2.67
   1   1 -20   10.32    3.08
   1   1 -20    7.09    3.68
   1   1 -20    4.58    3.23
  -1   1  20    9.98    2.16
  -1   1  20    8.25    2.26
  -1   1  20    7.93    3.83
  -1  -1  20    9.62    2.27
  -1  -1  20    4.53    2.66
   1  -1 -20   17.00    3.24
   1  -1 -20   13.21    4.71
   1   1 -21  568.58   54.70
   1   1 -21  609.85   39.32
   1   1 -21  687.97   40.93
   1   1 -21  609.97   40.16
   1   1 -21  659.80   39.99
   1   1 -21  582.48   31.57
  -1   1  21  711.27   32.35
  -1   1  21  694.53   42.81
  -1   1  21  649.31   32.75
  -1  -1  21  725.49   41.34
  -1  -1  21  718.91   38.68
   1  -1 -21  692.38   49.85
   1  -1 -21  697.34   35.34
   1   1 -22  649.02   48.37
   1   1 -22  594.09   41.68
   1   1 -22  588.10   65.26
   1   1 -22  586.91   27.27
  -1   1  22  701.69   41.38
  -1   1  22  676.66   64.61
  -1  -1  22  698.61   54.40
  -1  -1  22  689.62   33.75
   1  -1 -22  658.35   48.92
   1  -1 -22  720.54   33.77
   1   1 -23  203.65   14.65
   1   1 -23  200.18   13.30
   1   1 -23  170.05   18.95
   1   1 -23  177.10   11.05
  -1   1  23  223.08   12.72
  -1   1  23  201.27   30.08
  -1  -1  23  221.99   19.78
  -1  -1  23  241.85   12.27
   1  -1 -23  209.31   18.79
   1  -1 -23  218.94   14.02
   1   1 -24   -1.20    2.66
   1   1 -24    2.82    3.89
   1   1 -24    0.68    4.86
   1   1 -24    3.50    3.50
  -1   1  24   -0.27    2.70
  -1   1  24   -1.07    3.62
  -1  -1  24    2.53    2.79
   1  -1 -24   -2.43    2.84
   1  -1 -24    5.09    3.53
   1   1 -25    2.39    3.19
   1   1 -25   -2.41    4.29
   1   1 -25   -8.47    5.11
  -1   1  25   12.97    3.78
   1  -1 -25    2.57    2.97
   1  -1 -25    7.05    5.35
   1   1 -26   14.63    3.19
   1   1 -26   13.79    4.42
   1   1 -26   13.72    6.32
  -1   1  26   15.27    3.92
  -1  -1  26   16.76    3.73
   1  -1 -26   11.62    3.24
   1  -1 -26   30.69    6.79
   1   1 -27   40.94    6.96
   1   1 -27   33.34    6.32
  -1   1  27   38.25    5.41
  -1  -1  27   44.70    5.32
   1  -1 -27   33.65    5.27
   1  -1 -27   38.66    5.36
   1   1 -28    6.95    5.35
   1   1 -28    5.38    6.45
  -1   1  28    3.24    3.78
  -1  -1  28    4.26    3.19
   1  -1 -28    2.35    6.01
   1   1 -29    3.48    4.95
   1   1 -29    5.91    6.05
  -1   1  29    4.19    3.92
  -1  -1  29    3.73    3.33
   1  -1 -29   12.15    6.53
   1   1 -30    3.61    3.34
   1   1 -30    7.52    7.39
  -1   1  30    4.19    3.92
  -1  -1  30   -5.19    3.33
   1  -1 -30    7.06    6.41
   1   1 -31    1.87    4.14
   1   1 -31   -7.25    4.16
  -1   1  31    0.27    4.59
  -1  -1  31   -0.53    3.46
   1  -1 -31    5.63    6.54
   1   1 -32    6.58    5.78
  -1   1  32   -5.80    4.45
  -1  -1  32    2.13    3.87
   1  -1 -32   -4.58    7.72
   1   2  -1  136.68    7.19
  -1   2   1  131.87    7.11
  -1   2   1  124.36    6.29
  -1  -2   1  133.63    8.79
   1  -2  -1  133.04    6.69
   1  -2  -1  127.85    6.17
   1   2  -1  138.30    9.46
  -1   2   2  261.70   12.75
   1  -2  -2  279.24   12.89
   1  -2  -2  263.95   12.38
   1   2  -2  246.23   11.47
   1   2  -2  279.50   17.22
  -1   2   2  278.85   13.59
  -1  -2   2  243.70   12.49
  -1  -2   2  261.39   14.26
   1  -2  -3 1149.89   50.74
   1  -2  -3  956.73   44.02
   1   2  -3 1078.34   61.62
   1   2  -3 1045.97   69.90
  -1   2   3 1066.61   47.40
  -1   2   3  984.14   46.15
  -1  -2   3 1023.80   50.78
  -1  -2   3  975.09   45.55
   1   2  -4 1988.03   97.41
   1   2  -4 2148.77  108.90
  -1   2   4 2079.25  107.35
  -1   2   4 2085.46   95.98
  -1  -2   4 2293.93  119.35
  -1  -2   4 2162.29  126.24
   1  -2  -4 2347.32  126.05
   1  -2  -4 2317.96  104.57
   1   2  -5  380.45   24.33
   1   2  -5  384.27   20.02
  -1   2   5  415.10   24.83
  -1   2   5  374.17   16.42
  -1  -2   5  398.32   22.25
  -1  -2   5  348.61   19.97
   1  -2  -5  409.86   22.72
   1  -2  -5  364.98   17.92
   1   2  -6    0.53    1.84
   1   2  -6   -1.18    2.10
  -1   2   6    2.72    2.58
  -1   2   6   -0.27    2.41
  -1  -2   6   -0.13    1.45
  -1  -2   6   -3.03    2.24
  -1  -2   6    1.95    1.82
   1  -2  -6    0.80    1.74
   1  -2  -6    2.72    2.58
   1   2  -7  132.21    8.00
   1   2  -7  137.81    8.57
  -1   2   7  145.39    8.04
  -1   2   7  125.72    6.97
  -1   2   7  147.02    8.40
  -1  -2   7  134.39    8.31
  -1  -2   7  143.35    8.00
  -1  -2   7  130.47    7.70
   1  -2  -7  149.13    8.04
   1  -2  -7  141.04    9.67
   1   2  -8  504.09   24.45
   1   2  -8  494.99   29.05
  -1   2   8  478.94   23.19
  -1   2   8  504.83   22.47
  -1   2   8  577.45   25.12
  -1  -2   8  501.59   30.37
  -1  -2   8  426.43   23.52
  -1  -2   8  490.55   24.23
   1  -2  -8  567.02   34.61
   1  -2  -8  542.66   29.18
   1   2  -9   87.94    5.08
   1   2  -9  103.67    7.27
  -1   2   9   97.25    5.32
  -1   2   9   92.40    5.47
  -1   2   9  105.47    7.08
  -1  -2   9  109.87    6.74
  -1  -2   9   94.71    6.12
  -1  -2   9   88.26    6.43
   1  -2  -9  115.97    7.86
   1  -2  -9  102.42    6.41
   1   2 -10   11.42    2.34
   1   2 -10    9.00    2.51
  -1   2  10    6.40    2.32
  -1   2  10   11.43    2.52
  -1   2  10   16.25    3.61
  -1  -2  10   10.59    2.38
  -1  -2  10    5.58    1.43
  -1  -2  10    6.71    1.97
   1  -2 -10   16.34    2.92
   1  -2 -10    9.94    2.72
  -1  -2  11   -0.40    2.11
   1   2 -11   -0.13    2.25
  -1   2  11   -1.99    2.65
   1  -2 -11    0.27    2.72
   1  -2 -11   -0.13    1.59
  -1  -2  11    2.65    2.12
  -1   2  11    0.27    1.23
   1   2 -11    1.81    1.94
  -1   2  11    1.50    1.91
  -1   2  11   -4.59    2.92
   1   2 -12   45.14    3.62
   1   2 -12   42.64    3.46
   1   2 -12   43.68    3.42
  -1   2  12   43.66    3.54
  -1   2  12   48.31    3.44
  -1  -2  12   44.13    3.85
   1  -2 -12   55.19    4.90
  -1   2  12   41.45    3.13
  -1   2  12   51.02    5.15
  -1  -2  12   45.56    3.86
   1  -2 -12   48.96    4.76
   1   2 -13  799.38   53.69
   1   2 -13  816.10   42.26
   1   2 -13  835.30   43.73
  -1   2  13  870.99   43.42
  -1   2  13  837.18   42.38
  -1   2  13  660.59   38.94
  -1   2  13  873.42   37.15
  -1  -2  13  874.38   48.25
  -1  -2  13  816.59   34.53
   1  -2 -13  761.60   38.38
   1  -2 -13  851.72   46.34
   1   2 -14    5.17    2.07
   1   2 -14   -0.27    2.40
   1   2 -14    3.15    2.36
  -1   2  14    9.45    4.17
   1  -2 -14    6.11    2.04
  -1   2  14    6.65    3.26
  -1   2  14    4.78    1.36
   1  -2 -14    4.22    2.38
  -1   2  14   -5.15    3.04
  -1  -2  14    6.40    2.53
  -1  -2  14    4.66    2.53
   1   2 -15   54.15    4.40
  -1   2  15   45.45    3.56
   1   2 -15   54.14    5.60
   1   2 -15   54.86    4.08
  -1   2  15   55.18    3.80
  -1   2  15   58.05    5.15
  -1   2  15   53.37    5.14
  -1   2  15   55.95    5.42
  -1  -2  15   63.31    4.81
   1  -2 -15   58.98    5.02
   1  -2 -15   57.92    5.41
  -1  -2  15   60.01    6.14
  -1  -2  16  211.81    8.86
   1   2 -16  194.09   14.11
   1   2 -16  191.97   21.36
   1   2 -16  194.28   10.83
   1   2 -16  184.77    9.65
  -1   2  16  202.33   10.85
  -1   2  16  197.82   10.97
  -1   2  16  215.63   10.59
   1  -2 -16  207.18   20.19
  -1  -2  16  187.84   17.22
  -1   2  16  165.24   15.14
   1  -2 -16  207.20   13.83
   1   2 -17   53.83    5.05
   1   2 -17   51.76    5.74
   1   2 -17   53.77    4.48
  -1   2  17   63.18    5.28
  -1   2  17   58.55    4.49
  -1   2  17   51.72    5.14
  -1  -2  17   66.05    5.10
   1  -2 -17   57.90    5.41
   1  -2 -17   60.40    7.52
   1   2 -17   45.15    6.03
  -1  -2  17   64.96    5.34
   1  -2 -17   69.78    5.79
   1   2 -18  205.67   12.84
   1   2 -18  189.06   16.41
   1   2 -18  198.30   11.78
   1   2 -18  199.50   11.29
  -1   2  18  201.39   11.10
  -1   2  18  206.38   12.80
  -1  -2  18  187.46   12.69
  -1  -2  18  205.34   10.22
   1  -2 -18  219.37   14.07
   1  -2 -18  200.60   10.27
   1   2 -19  227.66   17.65
   1   2 -19  206.75   23.19
   1   2 -19  212.81   12.19
  -1   2  19  215.83   15.95
  -1   2  19  240.34   12.43
  -1   2  19  179.38   13.74
  -1  -2  19  262.27   14.26
   1  -2 -19  231.09   16.09
   1  -2 -19  234.99   12.85
   1   2 -20  102.67    9.09
   1   2 -20  110.30    7.55
   1   2 -20  100.97    7.54
  -1   2  20  110.84    7.94
  -1  -2  20  106.59    8.00
   1  -2 -20  105.15    7.30
   1  -2 -20   95.86    6.78
   1   2 -20  111.27    7.94
   1   2 -21   56.92    6.76
   1   2 -21   53.95    5.39
  -1   2  21   68.78    7.41
  -1  -2  21   70.98    5.72
  -1  -2  21   66.93    4.42
   1  -2 -21   69.22    7.16
   1  -2 -21   64.56    7.00
   1   2 -22   37.87    4.69
  -1   2  22   37.88    5.04
  -1  -2  22   39.17    4.65
  -1  -2  22   41.25    3.91
   1  -2 -22   37.77    5.13
   1  -2 -22   38.60    5.56
   1   2 -23    4.31    3.77
  -1  -2  23    6.12    2.35
   1  -2 -23    4.45    4.05
   1  -2 -23    8.89    5.67
   1   2 -23   -0.78    2.61
  -1   2  23   11.94    4.91
   1   2 -23    4.31    3.64
   1   2 -24  110.16   10.84
   1   2 -24  114.20    9.18
   1  -2 -24  119.65    9.05
   1  -2 -24  143.92    9.96
   1   2 -24  111.21    9.31
  -1   2  24  126.67   10.13
  -1  -2  24  121.77    7.84
   1   2 -25    5.88    3.53
   1   2 -25   -0.13    4.18
   1   2 -25    4.45    5.53
  -1   2  25    2.16    3.91
  -1  -2  25   -3.01    3.01
   1  -2 -25    1.48    4.18
   1  -2 -25  -10.29    5.40
   1   2 -26   37.50    5.80
   1   2 -26   51.40    7.42
  -1   2  26   46.56    5.81
  -1  -2  26   51.34    5.63
   1  -2 -26   42.51    5.67
   1  -2 -26   43.06    7.46
   1   2 -27   13.76    5.40
   1   2 -27   11.47    7.02
  -1   2  27    8.24    4.32
  -1  -2  27   12.73    3.54
   1  -2 -27    3.38    5.40
   1  -2 -27    9.90    6.81
   1   2 -28  138.51   10.40
   1   2 -28  134.84   13.51
  -1   2  28  118.19   11.22
  -1  -2  28  137.14   10.93
   1  -2 -28  157.69   13.41
   1   2 -29   21.71    6.47
   1   2 -29   15.39    6.75
  -1   2  29   21.35    5.54
  -1  -2  29   16.34    4.09
   1  -2 -29   13.50    4.76
   1   2 -30    3.10    6.20
   1   2 -30   -2.97    6.89
  -1   2  30    2.16    3.24
  -1  -2  30    3.96    3.57
   1  -2 -30    2.57    6.56
   1   2 -31   67.27    9.71
   1   2 -31   57.26    9.99
  -1   2  31   77.89    8.80
  -1  -2  31   73.11    9.94
   1  -2 -31   70.28   10.69
   1   3  -1 1637.09   95.12
   1   3  -1 1681.83   83.24
  -1   3   1 1610.93   89.58
  -1   3   1 1530.16  109.77
  -1  -3   1 1497.82   76.27
  -1  -3   1 1463.58   66.38
   1  -3  -1 1492.28   68.37
   1  -3  -1 1399.01   60.00
   1   3  -2   37.58    8.00
   1   3  -2   33.05    6.66
  -1   3   2   28.30    4.01
  -1   3   2   29.73    4.13
  -1  -3   2   28.08    2.88
  -1  -3   2   25.32    2.67
   1  -3  -2   30.00    2.54
   1  -3  -2   30.17    3.21
   1   3  -3  100.63    6.27
   1   3  -3   92.88    6.27
  -1   3   3   92.47    4.96
  -1   3   3   80.97    5.35
  -1  -3   3   96.79    6.40
  -1  -3   3   91.57    5.34
   1  -3  -3   87.53    6.96
   1  -3  -3  105.16    7.09
   1   3  -4  396.96   18.16
   1   3  -4  432.97   19.12
  -1   3   4  421.74   17.06
  -1   3   4  452.88   21.86
  -1  -3   4  469.87   23.03
  -1  -3   4  416.27   21.89
   1  -3  -4  429.63   24.67
   1   3  -5  811.34   46.50
   1   3  -5  832.72   47.72
  -1   3   5  780.19   36.81
  -1   3   5  714.18   34.35
  -1  -3   5  764.52   36.91
   1  -3  -5  856.32   45.33
   1  -3  -5  745.89   36.54
   1   3  -6    3.26    2.09
  -1   3   6    4.29    3.35
  -1   3   6   -3.61    3.34
  -1  -3   6    3.39    2.74
  -1  -3   6    2.39    1.86
   1  -3  -6   -0.54    2.01
   1  -3  -6    4.56    2.01
   1   3  -7   10.46    3.27
  -1   3   7   13.44    3.49
  -1   3   7   12.56    3.88
  -1  -3   7   13.86    2.62
  -1  -3   7    8.94    1.81
   1  -3  -7    8.82    2.27
   1  -3  -7    6.99    2.42
   1   3  -8   24.63    3.93
  -1   3   8   23.54    2.96
  -1   3   8   15.48    3.87
  -1  -3   8   24.76    3.41
  -1  -3   8   22.87    3.38
   1  -3  -8   14.01    3.47
   1  -3  -8   36.19    6.73
   1   3  -9 1492.12   94.83
  -1   3   9 1385.57   75.80
  -1   3   9 1469.27   69.96
  -1   3   9 1505.87  103.88
  -1  -3   9 1333.81   85.08
  -1  -3   9 1272.92   57.13
  -1  -3   9 1390.01   65.57
   1  -3  -9 1445.90   92.89
   1   3 -10   -0.53    2.90
  -1   3  10    6.74    6.33
  -1   3  10   -0.40    3.59
  -1   3  10    1.90    3.94
  -1  -3  10    1.45    2.77
  -1  -3  10   -0.65    2.49
   1  -3 -10   -2.39    2.26
   1  -3 -10   -1.08    2.56
   1   3 -11   16.36    4.06
   1   3 -11   22.60    3.31
  -1   3  11   19.42    4.05
  -1   3  11   26.93    4.25
  -1   3  11   24.77    4.79
  -1  -3  11   32.51    3.84
  -1  -3  11   19.83    3.28
   1  -3 -11   24.27    4.11
   1  -3 -11   17.94    3.64
   1   3 -12  380.44   23.26
   1   3 -12  389.22   34.11
  -1   3  12  386.87   21.22
  -1   3  12  384.81   21.09
  -1   3  12  419.37   21.61
  -1  -3  12  416.66   22.74
  -1  -3  12  376.10   23.38
   1  -3 -12  378.46   22.80
   1  -3 -12  399.29   26.34
   1   3 -13 3158.16  219.21
   1   3 -13 3264.12  236.75
  -1   3  13 3209.26  168.85
  -1   3  13 3072.67  170.63
  -1   3  13 3201.05  351.44
  -1  -3  13 3281.00  217.64
  -1  -3  13 2726.92  144.04
   1  -3 -13 2966.04  166.79
   1  -3 -13 2925.41  148.72
   1   3 -14 1149.50   54.70
   1   3 -14 1121.43  100.59
  -1   3  14 1162.06   64.48
  -1   3  14 1156.66   54.10
  -1   3  14  938.21   58.61
  -1  -3  14 1175.27   72.79
  -1  -3  14 1146.59   61.60
   1  -3 -14 1150.18   65.29
   1  -3 -14 1170.56   57.20
   1   3 -15  516.57   28.07
   1   3 -15  555.19   36.26
  -1   3  15  528.94   28.52
  -1   3  15  501.98   26.53
  -1   3  15  424.80   26.28
  -1  -3  15  592.99   32.67
  -1  -3  15  549.90   26.40
  -1  -3  15  519.41   27.62
   1  -3 -15  517.61   38.36
   1   3 -16  225.37   18.15
  -1   3  16  212.53   15.26
  -1   3  16  222.10   18.44
  -1   3  16  192.40   13.63
  -1  -3  16  230.73   13.27
  -1  -3  16  239.88   12.34
  -1  -3  16  226.97   13.77
   1  -3 -16  219.95   12.84
   1   3 -17 3530.47  168.49
  -1   3  17 3503.14  182.34
  -1   3  17 3103.34  190.74
  -1  -3  17 3887.94  222.35
  -1  -3  17 3655.09  210.35
  -1  -3  17 3704.47  274.03
   1  -3 -17 3881.40  254.07
   1   3 -18 1398.54   91.35
  -1   3  18 1469.29  108.27
  -1   3  18 1350.27  116.30
  -1   3  18 1147.70   74.62
  -1  -3  18 1447.59   99.80
  -1  -3  18 1352.36   58.05
  -1  -3  18 1410.76   95.19
   1  -3 -18 1309.21   80.10
   1   3 -19  166.59   12.82
  -1   3  19  161.54   19.73
  -1  -3  19  167.33   11.80
  -1  -3  19  199.45    9.86
  -1  -3  19  175.08   12.91
   1  -3 -19  174.18   13.09
   1   3 -20   25.10    3.88
   1   3 -20   21.52    4.30
  -1   3  20   12.10    6.18
  -1  -3  20   22.47    4.28
  -1  -3  20   29.11    4.01
  -1  -3  20   25.01    4.17
   1  -3 -20   32.62    4.85
   1   3 -21  117.56    8.56
   1   3 -21  137.72    8.90
  -1   3  21   84.89   11.72
  -1  -3  21  111.86    7.39
  -1  -3  21  117.80    8.63
   1  -3 -21  112.52   10.52
   1   3 -22   11.28    3.76
   1   3 -22    4.45    3.10
  -1  -3  22    9.07    3.11
  -1  -3  22    6.47    4.04
   1  -3 -22    4.85    4.58
   1   3 -23   11.68    3.50
   1   3 -23   11.87    5.40
  -1  -3  23   15.70    3.63
  -1  -3  23   14.97    4.59
   1  -3 -23   12.40    5.26
   1   3 -24   28.15    4.45
   1   3 -24   42.26    6.48
  -1  -3  24   35.88    4.42
  -1  -3  24   46.69    6.88
   1  -3 -24   36.39    6.47
   1   3 -25    4.59    4.45
   1   3 -25    8.11    3.92
  -1   3  25    3.24    4.99
  -1  -3  25   -7.95    3.52
   1  -3 -25   -3.24    4.85
   1   3 -26  184.27   12.86
   1   3 -26  184.71   15.16
  -1   3  26  154.58   12.57
  -1  -3  26  188.67   12.95
   1  -3 -26  178.32   16.48
   1   3 -27   26.37    6.09
   1   3 -27    7.98    7.98
  -1   3  27   13.90    5.80
  -1  -3  27    7.46    4.32
   1   3 -28    3.52    5.55
   1   3 -28   11.51    6.77
  -1   3  28   -1.22    5.94
  -1  -3  28    3.02    3.81
   1   3 -29   13.00    5.69
   1   3 -29    9.21    7.18
  -1   3  29    4.73    5.81
  -1  -3  29   17.91    4.74
   1   3 -30   66.67   12.33
   1   3 -30   60.84   10.30
  -1   3  30   78.33   10.70
  -1  -3  30   72.81    7.80
   1   4  -1   10.94    3.60
   1   4  -1   10.87    4.85
  -1   4   1    9.69    4.52
   1  -4  -1   11.42    2.92
   1  -4  -1    8.42    2.94
   1   4  -2   90.38    5.63
  -1   4   2   90.28    6.00
  -1  -4   2  107.62    7.20
   1  -4  -2  111.71    7.07
   1   4  -3  195.85   13.97
  -1   4   3  215.24   10.05
  -1   4   3  205.73   15.23
  -1  -4   3  211.09   13.32
  -1  -4   3  210.97    9.37
   1  -4  -3  215.87   11.63
   1   4  -4  383.42   15.66
   1   4  -4  405.05   23.73
  -1   4   4  399.84   20.36
  -1   4   4  407.85   19.29
  -1  -4   4  402.58   16.22
   1  -4  -4  421.74   22.63
   1  -4  -4  364.58   16.62
   1   4  -5    8.13    3.33
   1   4  -5   11.95    3.64
  -1   4   5    5.48    3.34
  -1   4   5    6.15    2.94
  -1  -4   5    5.98    2.34
   1  -4  -5    7.62    3.88
   1  -4  -5    8.82    4.81
  -1   4   6   40.87    6.28
  -1   4   6   37.29    4.15
  -1  -4   6   39.75    4.42
  -1  -4   6   39.51    4.66
   1  -4  -6   49.32    5.88
   1  -4  -6   54.90    6.01
   1  -4  -7  944.95   60.73
  -1   4   7  966.59   53.40
  -1   4   7  903.51   50.86
  -1  -4   7 1005.21   51.82
  -1  -4   7  944.46   44.19
   1  -4  -7 1017.99   53.02
  -1   4   8   60.63    7.35
  -1   4   8   56.31    6.54
  -1  -4   8   55.97    5.86
  -1  -4   8   58.44    4.11
  -1  -4   8   54.20    5.21
   1  -4  -8   57.83    5.35
  -1   4   9   -2.27    2.27
  -1   4   9    4.26    3.20
  -1  -4   9    0.26    3.52
  -1  -4   9    1.06    2.38
   1   4 -10    2.90    3.30
  -1   4  10    5.85    4.52
  -1  -4  10    1.18    3.79
  -1  -4  10   -2.48    3.26
   1   4 -11   94.32    8.29
  -1   4  11   72.74    8.10
  -1  -4  11   93.74    6.06
  -1  -4  11   94.72    6.96
   1  -4 -11   88.14    6.95
   1   4 -12   69.02    6.30
  -1   4  12   60.49    4.14
  -1  -4  12   72.36    5.68
  -1  -4  12   72.32    5.27
   1  -4 -12   70.38    6.95
   1   4 -13  373.36   20.85
  -1   4  13  414.63   20.61
  -1  -4  13  379.55   25.50
  -1  -4  13  376.92   19.75
   1  -4 -13  402.75   18.21
   1   4 -14    7.18    3.66
  -1   4  14   -4.81    3.61
  -1  -4  14    0.66    3.72
  -1  -4  14    2.35    2.35
  -1  -4  14   -3.18    3.58
   1  -4 -14    0.67    4.81
   1   4 -15  197.38   10.19
  -1   4  15  195.35   12.30
  -1  -4  15  184.63   15.77
  -1  -4  15  196.34   11.36
  -1  -4  15  185.18   12.53
   1  -4 -15  206.97   11.37
   1   4 -16    6.12    3.51
  -1   4  16    5.74    3.20
  -1   4  16    5.15    2.31
  -1  -4  16   10.28    2.99
  -1  -4  16    4.13    3.60
   1  -4 -16    2.94    6.01
   1  -4 -16    4.67    4.27
   1   4 -17    8.84    2.86
  -1   4  17   -5.34    7.34
  -1   4  17   -0.13    2.02
  -1  -4  17    9.13    3.76
  -1  -4  17    5.85    3.64
  -1  -4  17    7.76    4.68
   1  -4 -17    9.61    3.07
   1   4 -18   23.50    4.42
  -1   4  18   24.57    4.68
  -1   4  18   23.64    2.81
  -1  -4  18   23.50    3.77
  -1  -4  18   23.75    4.43
   1  -4 -18   32.32    5.48
   1   4 -19   52.95    5.20
  -1   4  19   60.91    6.15
  -1  -4  19   60.74    5.72
  -1  -4  19   55.69    5.66
   1  -4 -19   50.89    5.75
   1   4 -20   11.94    4.02
  -1  -4  20   14.27    3.63
  -1  -4  20   12.81    4.72
   1  -4 -20   25.79    5.75
   1   4 -21   36.21    5.58
  -1  -4  21   29.33    4.80
  -1  -4  21   33.90    6.35
   1  -4 -21   43.84    6.42
  -1  -4  22    4.68    3.90
   1  -4 -22    7.49    6.55
   1   4 -23  114.18    9.77
  -1   4  23  103.30    9.38
  -1  -4  23  104.65    9.24
  -1  -4  23   98.20    8.01
   1  -4 -23   91.80    8.98
   1   4 -24    0.68    5.42
  -1   4  24    1.61    5.49
  -1  -4  24    2.73    4.30
  -1  -4  24   -2.03    5.42
   1  -4 -24   -1.07    4.69
   1   4 -25   55.91    8.01
  -1   4  25   59.52    6.71
  -1  -4  25   70.96    7.05
  -1  -4  25   44.77    7.33
   1  -4 -25   51.34    7.91
   1   4 -26   19.56    8.29
  -1   4  26   29.39    7.52
  -1  -4  26   24.84    4.97
  -1  -4  26   22.67    6.25
   1   4 -27    6.91    4.47
   1   4 -27   10.87    8.70
  -1   4  27   14.11    4.57
  -1  -4  27    6.69    5.11
  -1  -4  27   18.20    6.93
  -1   5   1  109.40    9.93
  -1   5   2  782.92   33.37
   1  -5  -3   45.55    4.96
   1   5  -3   53.67    8.41
   1  -5  -4   72.57    7.10
   1   5  -4   65.10    6.01
   1   5  -5  355.99   16.03
   1  -5  -5  330.72   17.43
   1   5  -6  117.59    8.12
  -1   5   6  105.33    7.63
   1   5  -7  137.70   10.23
  -1   5   7  135.68    7.76
   1   5  -8   36.84    5.96
  -1  -5   8   53.33    8.37
   1   5  -9  694.84   29.57
  -1  -5   9  584.83   42.76
  -1  -5   9  657.97   34.44
   1  -5  -9  631.84   30.73
  -1  -5  10  384.41   21.04
   1   5 -10  368.85   14.69
  -1  -5  10  318.30   23.13
   1   5 -11  634.76   33.23
  -1   5  11  590.63   27.87
  -1  -5  11  617.53   37.68
  -1  -5  11  676.10   31.56
   1   5 -12    2.63    4.86
  -1  -5  12   -2.50    3.95
   1   5 -13  301.85   13.79
   1  -5 -13  332.38   16.63
  -1  -5  13  307.03   16.98
   1   5 -14   10.20    5.88
  -1  -5  14   -4.10    3.58
   1  -5 -14   -0.80    5.97
  -1   5  14    7.29    4.11
  -1  -5  14   -4.31    2.61
   1   5 -15  256.14   12.82
  -1   5  15  269.70   16.06
  -1  -5  15  276.24   14.91
   1  -5 -15  261.48   16.59
  -1  -5  15  245.99   18.00
   1   5 -16   -2.34    4.69
  -1  -5  16    7.47    5.07
   1  -5 -16   12.85    4.11
  -1  -5  16   12.51    4.69
   1   5 -17  117.47   11.72
  -1  -5  17  121.37    8.21
  -1  -5  17  105.35    8.59
   1  -5 -17   90.82    9.14
   1  -5 -17  100.75    8.08
   1   5 -18    2.21    4.42
  -1   5  18    1.85    5.16
  -1  -5  18    8.97    4.03
  -1  -5  18    0.94    4.84
   1  -5 -18    6.09    6.35
  -1  -5  19    0.91    4.03
  -1  -5  19    0.81    5.12
   1  -5 -19   -1.85    4.23
  -1  -5  20   56.22    5.85
  -1  -5  20   58.10    7.85
  -1   5  21    1.06    4.77
  -1  -5  21   10.52    5.06
  -1  -5  21   13.68    6.23
   1  -5 -21   15.36    6.75
  -1   5  22  117.11   12.07
  -1  -5  22  112.77    9.63
  -1  -5  22  100.74   11.43
   1  -5 -22   88.89   11.00
  -1   5  23   48.39    8.36
  -1  -5  23   61.75    9.26
  -1  -5  23   61.12    7.68
  -1   5  24   -4.65    5.44
  -1  -5  24   -7.22    6.40
  -1  -5  24   -1.82    5.08
   1  -5 -24   -9.69    7.70
  -1   6   1   -1.60    4.68
   1   6  -4   66.80    8.40
  -1   6   4   73.88    7.12
  -1  -6   4   77.47    6.41
   1   6  -5   30.75    6.52
  -1   6   5   24.29    6.71
   1   6  -6    3.85    3.99
  -1   6   6   10.86    4.96
   1   6  -7  193.50   14.60
  -1   6   7  180.64   10.46
   1   6  -8   46.85    7.02
  -1   6   8   37.17    6.02
  -1  -6   8   48.78    5.41
   1   6  -9   54.27    6.87
  -1  -6   9   53.34    8.72
  -1  -6   9   62.42    7.25
   1  -6  -9   59.42    7.75
   1   6 -10   -1.32    5.66
  -1  -6  10    3.42    5.80
  -1  -6  10    5.66    5.66
   1   6 -11  160.99   11.58
  -1  -6  11  153.37   11.31
  -1  -6  11  163.03   10.72
   1  -6 -11  138.14    9.73
   1   6 -12  101.35    9.71
  -1  -6  12  118.53    9.97
  -1  -6  12  124.35   11.24
   1  -6 -12  123.30    9.44
   1   6 -13  244.39   19.77
  -1  -6  13  225.55   15.98
  -1  -6  13  256.02   17.27
   1  -6 -13  245.26   16.20
   1   6 -14  -10.05    6.14
  -1  -6  14   -2.48    4.05
  -1  -6  14    1.72    5.84
   1   6 -15   46.65    7.04
  -1   6  15   51.84    6.88
  -1  -6  15   67.11    8.21
  -1  -6  15   47.91    6.53
   1  -6 -15   53.29    9.13
  -1   6  16   10.43    5.81
  -1  -6  16    9.35    4.54
   1  -6 -16   -4.49    7.79
  -1   6  17  149.99   13.86
  -1  -6  17  151.51   11.45
  -1  -6  17  132.53   12.90
   1  -6 -17  125.32   13.07
  -1   6  18    2.90    7.78
  -1  -6  18    4.93    5.97
  -1  -6  18   16.27    7.13
   1  -6 -18    3.03    5.27
   1  -6 -18   -1.98    5.67
   1  -7  -1   20.35    8.62
   1   7  -1    6.42    7.62
  -1   7   1    6.20    5.93
  -1   7   2  137.61   20.49
   1   7  -2  157.34   15.50
   1  -7  -2  153.64   11.74
   1   7  -3   18.41    8.54
  -1   7   3    0.13    7.95
  -1   7   4   52.27   10.24
   1   7  -4   51.94   10.26
   1   7  -5   34.96    8.11
  -1   7   5   27.46    6.33
   1  -7  -5   49.95    9.43
   1  -7  -6  178.63   16.02
   1   7  -6  178.68   17.39
  -1   7   6  168.94   14.40
   1   7  -7    9.13    7.94
  -1   7   7    4.30    6.72
  -1  -7   7   15.75    7.54
   1  -7  -7   10.48    8.60
   1   7  -8   15.19    8.06
  -1   7   8    5.64    8.59
  -1  -7   8   33.94    9.24
  -1  -7   8   37.91    8.65
   1  -7  -8    9.66    5.37
   1   7  -9  265.74   26.89
  -1   7   9  296.20   30.56
  -1  -7   9  288.00   20.18
  -1  -7   9  322.17   27.94
   1  -7  -9  293.66   25.07
   0   0   4   -0.68    0.41
   0   0   5   -0.41    0.96
   0   0   5    3.00    3.00
   0   0  -6    3.13    1.50
   0   0   6   11.90    1.51
   0   0   6    5.59    1.50
   0   0   7    3.83    1.51
   0   0   7    1.50    1.91
   0   0  -7    3.54    1.63
   0   0   7    2.41    0.94
   0   0   8 4953.71  238.86
   0   0  -8 5639.81  291.64
   0   0  -8 5478.17  291.88
   0   0   8 5304.61  241.44
   0   0   9   -0.68    3.00
   0   0  -9    0.93    3.34
   0   0  -9   -1.91    3.00
   0   0   9   -0.54    2.59
   0   0  10  157.23    9.08
   0   0  10  159.72    6.72
   0   0 -10  170.43    8.55
   0   0 -10  127.63    8.06
   0   0 -10  150.53    8.39
   0   0  11   -1.50    1.50
   0   0 -11   -0.40    1.33
   0   0 -11    0.00    1.73
   0   0 -12  991.19   55.41
   0   0  12 1124.75   57.25
   0   0  12 1192.11   53.57
   0   0 -12 1050.72   59.48
   0   0 -12 1040.61   59.74
   0   0 -12 1167.25   53.14
   0   0 -13    1.91    2.18
   0   0 -13    3.86    2.00
   0   0 -13    2.40    2.13
   0   0  13    1.73    1.60
   0   0  13    0.55    1.77
   0   0  14   17.85    2.13
   0   0  14   14.87    2.59
   0   0 -14   15.69    1.77
   0   0 -14   17.19    2.13
   0   0 -14   13.64    2.59
   0   0 -14   17.05    1.73
   0   0 -14   13.31    3.76
   0   0  15   -1.20    1.87
   0   0  15   -2.45    2.59
   0   0 -15   -1.77    1.64
   0   0 -15   -0.27    1.87
   0   0 -15    0.27    2.32
   0   0 -15    0.27    2.00
   0   0 -16 3873.73  286.36
   0   0  16 4317.57  181.95
   0   0  16 4026.95  232.02
   0   0 -16 3910.00  187.79
   0   0 -16 4545.06  256.15
   0   0 -16 3783.76  211.62
   0   0  16 3471.66  171.89
   0   0 -17   18.95    6.54
   0   0 -17   13.08    4.77
   0   0  17   14.95    4.54
   0   0  17   10.08    3.81
   0   0 -17   18.55    5.74
   0   0 -17    9.74    4.40
   0   0  18 1453.68   75.66
   0   0 -18 1396.31   70.21
   0   0 -18 1574.35  112.40
   0   0 -18 1330.99   82.27
   0   0 -18 1268.98  109.83
   0   0 -19    0.27    3.68
   0   0  19    6.67    3.13
   0   0 -19   11.44    3.00
   0   0 -19    2.54    2.41
   0   0 -19    8.76    4.25
   0   0 -19    2.54    2.54
   0   0  19    6.95    3.08
   0   0  20    3.95    2.31
   0   0  20    2.95    2.28
   0   0 -20    3.81    2.18
   0   0 -20    2.68    2.28
   0   0 -20    1.77    3.67
   0   0 -20    0.53    2.92
   0   0 -20    0.27    2.41
   0   0 -20   -0.53    4.28
   0   0  21   -0.68    2.17
   0   0  21    1.88    2.41
   0   0 -21   -1.63    1.77
   0   0 -21    2.15    2.41
   0   0 -21    3.71    4.37
   0   0 -21   -2.00    3.34
   0   0 -21   -1.61    2.54
   0   0  22  154.00    9.52
   0   0  22  158.54   10.63
   0   0 -22  135.66   11.15
   0   0 -22  148.06   17.74
   0   0 -22  155.98   10.21
   0   0 -22  113.21   18.49
   0   0 -22  155.85   12.02
   0   0  23   -0.54    2.03
   0   0  23    1.08    2.42
   0   0 -23   -0.54    2.71
   0   0 -23   11.23    4.76
   0   0 -23   -0.40    2.95
   0   0 -23    1.33    4.27
   0   0 -24   77.42   15.84
   0   0  24  134.57    6.79
   0   0  24  125.33    9.86
   0   0 -24  112.21    8.82
   0   0 -24  108.95    8.73
   0   0 -24  105.94    9.87
   0   0 -25    2.15    4.57
   0   0  25   -0.95    2.44
   0   0 -25    0.00    2.57
   0   0 -25   -4.00    4.66
   0   0  26    7.17    3.38
   0   0 -26   -0.54    2.97
   0   0 -26    8.12    5.06
   0   0  27   -2.57    3.24
   0   0 -27    0.00    3.99
   0   0  28  106.87    8.37
   0   0 -28  116.80   11.05
   0   0  29    0.67    3.37
   0   0 -29   10.51    6.65
   0   0  30   65.73    7.28
   0   0 -30   63.96    8.25
   0   0  31   -0.81    3.90
   0   0 -31   -5.85    7.58
   0   0 -32  206.26   16.91
   0   0  32  209.74   15.49
   0   0  33    2.96    4.03
   0   0 -33   -6.25    5.59
   0   1   0    7.66    1.98
   0   1   0    2.50    1.45
   0  -1   0   -2.11    1.05
   0   1   1 1684.26  186.65
   0   1   1 1893.10  205.29
   0   1  -1  821.31  155.34
   0   1  -1 1530.56  223.43
   0  -1  -1 2364.27  214.26
   0  -1   1 3572.84  176.20
   0  -1   1 2964.69  173.17
   0   1   2  561.08   47.57
   0   1   2  787.90   46.26
   0   1  -2  306.14   41.70
   0  -1  -2  791.64   44.26
   0  -1  -2  607.67   46.51
   0  -1   2  834.53   50.32
   0  -1   2  746.93   36.14
   0  -1  -3 1436.81   82.02
   0   1   3 1401.96   71.27
   0  -1   3 1498.72   80.25
   0   1   3 1567.54   75.08
   0   1  -3  913.93   83.96
   0  -1  -3 1368.94   77.70
   0  -1   3 1388.31   96.39
   0  -1   3 1138.66   92.24
   0   1   4  391.16   17.88
   0   1   4  359.24   15.79
   0   1   4  419.79   21.31
   0   1  -4  299.85   20.93
   0   1  -4  326.87   19.78
   0  -1  -4  417.25   21.44
   0  -1  -4  353.45   18.28
   0  -1   4  378.47   20.84
   0  -1   4  375.14   22.92
   0  -1   4  349.35   19.18
   0   1   5  291.04   14.28
   0   1   5  267.38   11.61
   0   1   5  305.34   14.94
   0   1  -5  269.46   15.00
   0   1  -5  291.15   18.17
   0   1  -5  297.41   14.30
   0  -1  -5  322.85   15.25
   0  -1  -5  309.51   19.98
   0  -1   5  288.65   15.28
   0  -1   5  285.10   17.49
   0  -1   5  291.62   14.53
   0   1  -6   11.26    1.70
   0   1   6   19.33    2.59
   0   1   6   11.03    2.15
   0   1  -6   12.53    1.44
   0   1  -6   12.24    1.58
   0  -1  -6    8.74    1.48
   0  -1  -6   11.03    1.36
   0  -1  -6    8.49    2.33
   0  -1   6    8.03    1.45
   0  -1   6    4.70    1.44
   0  -1   6   12.08    1.84
   0   1   6   14.04    2.92
   0   1   7 1777.71   89.85
   0   1   7 1989.66  118.47
   0   1   7 1587.70   94.21
   0   1   7 1795.31   85.41
   0   1  -7 1808.86   91.43
   0   1  -7 1896.36  115.25
   0   1  -7 1942.02  101.38
   0  -1  -7 1959.21  106.67
   0  -1  -7 1980.59  100.62
   0  -1  -7 2036.27  107.73
   0  -1   7 1721.29  102.43
   0  -1   7 1926.83  103.91
   0  -1   7 1903.25  107.34
   0   1   8  436.37   26.37
   0   1   8  433.05   21.79
   0   1  -8  422.32   25.49
   0   1  -8  475.85   28.81
   0   1  -8  438.82   27.39
   0  -1  -8  501.84   23.70
   0  -1  -8  493.92   23.58
   0   1   8  510.82   25.06
   0  -1   8  482.09   27.62
   0  -1   8  454.01   26.92
   0  -1   8  428.35   21.40
   0  -1  -8  517.86   36.17
   0   1  -9    2.47    1.17
   0  -1   9    2.47    1.30
   0   1   9   -0.69    1.94
   0   1   9    7.20    1.49
   0   1   9    1.80    2.49
   0   1  -9    2.66    1.33
   0   1  -9    5.30    1.86
   0  -1  -9   -0.81    1.90
   0  -1  -9    0.40    1.74
   0  -1   9    3.73    1.33
   0  -1   9    2.26    1.86
   0   1   9    8.15    1.63
   0   1   9    3.07    1.34
   0   1  10   12.75    2.17
   0   1  10   13.84    2.49
   0   1  10   13.94    2.90
   0   1 -10   15.90    1.60
   0  -1  10   15.77    1.60
   0   1  10   13.83    1.49
   0   1 -10   14.72    1.82
   0   1 -10   13.96    2.26
   0  -1 -10   10.71    2.31
   0  -1 -10   17.06    1.87
   0  -1  10    9.89    2.41
   0   1 -11 1660.81   76.11
   0   1  11 1711.54   85.36
   0   1 -11 1760.48   91.51
   0  -1  11 1765.57   89.37
   0  -1  11 1706.67   86.80
   0   1  11 1909.37  101.14
   0   1  11 1760.13  113.44
   0   1  11 1575.24   84.32
   0   1 -11 1726.45   80.68
   0   1 -11 1733.87   81.04
   0  -1 -11 1903.12   87.34
   0  -1 -11 1775.51   90.49
   0   1 -12  134.70    6.85
   0   1 -12  134.08    6.85
   0   1 -12  131.61    6.85
   0   1  12  128.57    6.80
   0  -1 -12  161.74   10.51
   0  -1  12  155.21    7.39
   0  -1  12  139.61    8.06
   0  -1 -12  144.42    8.12
   0   1  12  153.35    7.85
   0   1  12  142.07    7.98
   0   1  12  131.90    8.03
   0   1  12  145.19    7.88
   0   1 -12  139.11    6.95
   0   1  13 3237.47  164.00
   0   1  13 3257.20  153.13
   0   1  13 3061.40  180.37
   0   1  13 2749.20  139.81
   0   1  13 2688.54  119.01
   0   1 -13 3029.85  157.82
   0   1 -13 2960.75  122.35
   0   1 -13 2631.29  121.89
   0  -1 -13 3317.08  148.37
   0  -1  13 2999.70  163.83
   0  -1  13 3019.09  160.16
   0   1 -13 2844.84  146.45
   0  -1  14   27.73    3.22
   0   1  14   17.10    2.76
   0   1  14   31.06    3.98
   0   1 -14   27.60    4.47
   0   1 -14   23.17    2.55
   0   1 -14   24.27    2.82
   0   1 -14   26.77    3.36
   0  -1 -14   22.14    2.97
   0  -1 -14   26.68    3.32
   0  -1  14   26.86    3.49
   0   1  14   26.87    4.00
   0   1  14   29.84    3.11
   0   1 -14   24.92    3.37
   0   1  15  772.05   40.97
   0   1  15  781.94   34.71
   0   1  15  706.34   53.26
   0   1  15  690.44   32.21
   0   1 -15  699.28   36.78
   0   1 -15  727.32   42.50
   0   1 -15  634.76   33.37
   0   1 -15  632.26   31.04
   0  -1 -15  758.14   47.57
   0  -1 -15  794.01   37.89
   0  -1 -15  753.92   37.23
   0  -1  15  764.52   44.91
   0   1 -15  727.02   35.99
   0   1  16    6.75    2.75
   0   1  16    3.78    2.30
   0   1 -16    5.27    1.58
   0   1  16    5.84    2.79
   0   1 -16    8.87    2.69
   0   1 -16    0.80    1.74
   0   1  16    8.68    3.44
   0   1 -16    2.56    2.97
   0   1 -16    4.09    3.27
   0  -1 -16    5.13    1.76
   0  -1 -16    9.02    2.39
   0  -1 -16    4.98    3.67
   0  -1  16    4.41    2.01
   0   1  17    2.57    2.30
   0   1  17    0.13    1.46
   0   1  17    0.41    2.34
   0   1  17   -1.38    3.30
   0   1 -17   -1.72    1.58
   0   1 -17   -0.40    1.60
   0   1 -17   -2.15    1.75
   0   1 -17   -2.70    2.02
   0  -1 -17    6.21    2.57
   0  -1 -17   -1.59    2.12
   0  -1 -17    6.29    3.67
   0  -1  17    0.94    1.60
   0   1  18    7.16    1.89
   0   1  18    7.57    2.66
   0   1  18    3.99    2.20
   0   1  18    0.83    2.34
   0   1 -18    5.02    1.72
   0   1 -18    4.81    2.00
   0   1 -18    4.57    2.15
   0   1 -18    3.91    3.10
   0   1 -18   -3.26    3.40
   0  -1 -18    5.67    2.43
   0  -1 -18    2.26    2.26
   0  -1 -18    2.62    3.53
   0  -1  18    5.07    1.87
   0  -1  18    5.68    2.38
   0   1  19   24.74    2.97
   0   1  19   19.68    3.19
   0   1  19   17.30    3.71
   0   1 -19   19.03    2.78
   0   1 -19   20.83    2.67
   0   1 -19   18.55    3.50
   0   1 -19   17.52    2.97
   0   1 -19   10.30    4.34
   0   1 -19   23.99    4.18
   0  -1 -19   21.76    3.11
   0  -1 -19   18.62    3.06
   0  -1 -19   32.43    4.71
   0  -1  19   25.24    3.21
   0  -1  19   29.34    3.04
   0   1  20  343.24   21.34
   0   1  20  318.72   21.43
   0   1 -20  333.80   23.82
   0   1 -20  368.38   41.56
   0   1 -20  306.66   20.74
   0   1 -20  328.33   18.89
   0   1 -20  307.17   25.47
   0   1 -20  322.36   15.94
   0  -1 -20  371.93   23.70
   0  -1 -20  351.36   35.57
   0  -1 -20  402.29   17.64
   0  -1  20  336.19   27.94
   0  -1  20  345.31   20.39
   0   1 -21  136.07   13.64
   0   1 -21  108.83   10.28
   0   1 -21  120.40    9.40
   0   1 -21  131.00    8.36
   0   1 -21  121.40    7.15
   0  -1 -21  132.75   11.38
   0  -1 -21  140.18    8.65
   0  -1  21  138.93    8.35
   0   1 -22    0.54    2.01
   0   1  22    3.25    2.57
   0   1 -22    3.31    2.12
   0   1 -22    4.44    3.90
   0   1 -22    7.16    4.46
   0   1 -22    8.89    3.37
   0  -1 -22    5.42    2.71
   0  -1 -22    4.31    3.53
   0  -1  22    9.64    2.81
   0  -1  22    2.78    2.12
   0   1  23  101.47    7.05
   0   1  23  116.56    9.25
   0   1 -23  108.33    8.48
   0   1 -23  118.58   11.03
   0   1 -23  110.69    7.28
   0  -1 -23   96.45    8.54
   0  -1 -23  125.99    8.51
   0  -1  23  111.38    7.25
   0  -1  23  125.41    7.82
   0   1  24   28.73    3.80
   0   1 -24   21.99    3.58
   0   1 -24   20.02    3.90
   0   1 -24   21.81    4.58
   0  -1 -24   19.92    2.85
   0  -1 -24   22.71    5.74
   0  -1  24   26.76    3.18
   0   1  25  200.50   13.85
   0   1 -25  208.13   13.01
   0   1 -25  193.98   13.31
   0  -1 -25  209.99   15.20
   0  -1 -25  209.76   14.39
   0  -1  25  227.75   14.86
   0   1 -25  183.82   12.40
   0   1  26   19.12    3.53
   0   1 -26   24.82    5.37
   0   1 -26   14.26    4.71
   0  -1 -26   15.59    2.98
   0  -1 -26   19.19    6.14
   0  -1  26   15.92    3.32
   0   1  27    3.39    3.39
   0   1 -27    5.09    5.23
   0   1 -27   -0.13    4.17
   0  -1 -27   16.45    6.53
   0  -1  27    1.06    2.79
   0   1  28   -1.22    3.25
   0   1 -28   -0.81    5.24
   0  -1 -28    1.57    4.96
   0  -1  28    0.40    2.39
   0   1 -28    8.98    5.23
   0   1  29  185.96   15.20
   0   1 -29  151.86   11.66
   0   1 -29  171.63   14.26
   0  -1 -29  203.80   15.31
   0  -1  29  182.04   13.72
   0   1  30  114.61    8.01
   0   1 -30  108.96   10.18
   0   1 -30  100.64   14.78
   0  -1 -30  104.69   13.47
   0  -1  30  120.74   12.27
   0   1  31    8.39    4.87
   0   1 -31    4.15    5.75
   0   1 -31   -5.37    6.58
   0  -1 -31   -4.84    6.80
   0  -1  31   -2.14    2.80
   0   1  32   18.54    5.14
   0   1 -32   13.24    6.29
   0   1 -32   28.88    9.13
   0  -1 -32   15.44    7.59
   0  -1  32    8.69    3.88
   0   2   0 2001.30  111.85
   0   2   0 2007.43  126.79
   0  -2   0 1839.30   88.16
   0  -2   0 1787.83   76.92
   0  -2  -1   99.61    4.77
   0  -2   1   98.51    5.85
   0   2   1  113.18    6.63
   0   2   1  107.41    7.28
   0   2  -1  105.01    7.58
   0   2  -1   98.58    5.65
   0  -2   1   99.89    6.43
   0   2   2 1803.48   93.47
   0   2   2 1758.96  110.05
   0  -2   2 1744.34   84.35
   0   2  -2 1789.83  118.08
   0   2  -2 1743.55   86.30
   0  -2  -2 1728.58   78.67
   0  -2  -2 1802.68   75.26
   0  -2   2 1596.52   73.16
   0   2   3   20.37    2.26
   0   2  -3   24.18    4.44
   0   2   3   21.48    2.12
   0   2  -3   20.66    5.20
   0  -2  -3   30.89    4.00
   0  -2  -3   23.33    3.05
   0  -2   3   23.00    2.75
   0  -2   3   20.26    1.87
   0   2   4 2363.86  103.60
   0   2   4 2584.18  133.98
   0   2  -4 2445.58  126.39
   0   2  -4 2438.41  182.35
   0  -2  -4 2667.64  127.47
   0  -2  -4 2600.15  151.26
   0  -2   4 2283.73  138.84
   0  -2   4 2414.90  141.56
   0   2   5 1429.54   79.21
   0   2  -5 1400.97   86.45
   0  -2  -5 1458.03   63.07
   0  -2  -5 1387.68   82.39
   0   2   5 1368.48   58.44
   0   2  -5 1390.07   94.03
   0  -2   5 1207.57   68.50
   0  -2   5 1391.00   66.34
   0   2   6  259.79   14.20
   0   2   6  223.67   11.00
   0  -2  -6  245.35   11.81
   0   2  -6  235.75   13.08
   0   2  -6  239.99   12.76
   0  -2  -6  226.88   10.86
   0  -2   6  240.64   11.45
   0  -2   6  225.90   13.47
   0  -2   6  228.96   12.23
   0   2   7   -3.75    2.27
   0   2  -7   -2.66    1.73
   0   2   7   -4.16    3.22
   0   2  -7   -1.05    1.71
   0  -2  -7   -0.67    2.27
   0  -2  -7   -1.07    2.42
   0  -2   7   -1.05    1.71
   0  -2   7   -1.06    1.20
   0  -2   7    0.39    2.34
   0  -2   8  581.31   28.28
   0  -2   8  538.46   32.35
   0  -2   8  525.71   29.81
   0  -2  -8  601.34   39.22
   0   2   8  550.13   29.53
   0   2   8  523.13   27.19
   0   2   8  528.19   29.48
   0   2  -8  555.15   39.49
   0   2  -8  534.39   33.00
   0  -2  -8  515.26   26.97
   0   2   9   42.65    3.24
   0   2   9   41.52    4.27
   0   2   9   42.81    3.61
   0   2  -9   33.24    3.30
   0   2  -9   39.75    3.70
   0  -2  -9   33.78    2.94
   0  -2  -9   37.66    3.38
   0  -2   9   41.33    3.17
   0  -2   9   31.92    3.17
   0  -2   9   41.90    3.80
   0   2  10  314.41   15.98
   0   2  10  300.79   16.42
   0   2  10  279.97   15.32
   0   2 -10  280.14   18.81
   0   2 -10  294.53   17.23
   0  -2 -10  278.00   14.55
   0  -2 -10  275.87   14.22
   0  -2  10  291.49   15.51
   0  -2  10  288.59   16.18
   0   2  11   26.00    2.30
   0   2  11   25.28    3.33
   0   2 -11   22.91    2.62
   0   2 -11   21.21    2.65
   0   2 -11   21.50    2.89
   0  -2 -11   21.42    2.79
   0  -2 -11   20.31    2.84
   0  -2  11   24.79    2.78
   0  -2  11   16.08    2.90
   0   2  11   25.30    3.62
   0   2  12   14.21    2.26
   0   2  12   16.98    2.33
   0   2  12   10.99    2.92
   0   2 -12   14.23    2.35
   0   2 -12   19.25    2.52
   0   2 -12    5.90    2.49
   0  -2 -12   17.66    2.92
   0  -2 -12   19.65    3.25
   0  -2  12   17.26    2.39
   0  -2  12   21.29    3.44
   0   2  12   10.16    2.03
   0   2  13   69.39    4.61
   0   2  13   55.21    4.73
   0   2 -13   64.72    3.91
   0  -2 -13   66.00    5.29
   0  -2 -13   74.81    4.75
   0  -2  13   77.38    4.93
   0   2  13   74.78    5.31
   0   2  13   60.30    4.22
   0   2 -13   71.97    5.14
   0   2 -13   73.26    4.66
   0  -2  13   62.48    4.12
   0   2  14    3.53    1.90
   0   2  14    4.10    1.99
   0   2  14   -1.53    3.19
   0   2  14    1.95    3.75
   0   2 -14   -0.78    1.82
   0   2 -14    0.93    2.00
   0   2 -14    2.50    2.63
   0  -2 -14    2.78    2.65
   0  -2  14    3.06    2.13
   0  -2  14    1.06    2.53
   0   2  14    7.05    2.98
   0   2  15    8.40    2.98
   0   2  15   21.03    3.44
   0   2  15   12.91    3.33
   0   2  15    9.62    2.03
   0   2  15    7.92    2.64
   0   2 -15   14.15    2.34
   0   2 -15    9.32    2.26
   0   2 -15   11.19    3.29
   0  -2 -15   16.66    2.71
   0  -2 -15   12.04    2.51
   0  -2 -15    6.99    2.51
   0  -2  15    7.06    2.26
   0  -2  15   15.60    3.20
   0   2  16  417.79   17.24
   0   2 -16  381.03   27.15
   0   2  16  395.31   20.53
   0   2  16  397.19   21.90
   0   2  16  331.19   23.11
   0   2 -16  382.32   44.22
   0   2 -16  402.19   16.16
   0   2 -16  352.82   21.96
   0  -2 -16  411.30   22.64
   0  -2 -16  398.08   25.94
   0  -2  16  383.26   35.97
   0  -2  16  418.13   19.26
   0  -2  16  396.67   20.09
   0   2  16  334.69   17.24
   0   2 -17   34.20    4.36
   0   2  17   41.13    4.20
   0  -2  17   43.77    3.86
   0   2  17   42.01    3.70
   0   2  17   30.81    3.61
   0   2  17   30.15    3.12
   0  -2 -17   34.10    4.33
   0   2 -17   37.10    3.63
   0  -2 -17   34.09    4.63
   0   2 -17   34.73    3.99
   0   2 -17   34.68    4.82
   0  -2  17   46.46    4.82
   0   2  18   19.16    3.57
   0   2  18   12.71    2.57
   0   2  18    9.02    4.16
   0   2  18   11.30    2.31
   0   2 -18   19.33    3.11
   0   2 -18   18.48    2.79
   0   2 -18   21.68    4.10
   0   2 -18   21.45    3.76
   0  -2 -18   19.20    4.19
   0  -2 -18   18.20    3.90
   0  -2  18   18.88    2.66
   0  -2  18   17.57    4.02
   0   2  19   13.79    2.70
   0   2  19   13.08    2.91
   0   2 -19   13.76    2.73
   0   2 -19   11.29    2.66
   0   2 -19   13.10    2.65
   0   2 -19   11.95    4.56
   0  -2 -19   16.09    3.65
   0  -2 -19   14.64    4.67
   0  -2  19   16.86    2.52
   0  -2  19   16.75    2.60
   0  -2  19   13.29    2.69
   0   2  20  352.47   22.47
   0   2 -20  354.53   22.40
   0   2 -20  302.45   42.34
   0   2 -20  304.33   19.75
   0   2 -20  325.34   18.18
   0  -2 -20  375.04   29.22
   0  -2 -20  374.60   19.18
   0  -2  20  373.42   24.46
   0  -2  20  388.71   19.04
   0   2  21  187.16   12.05
   0   2  21  193.30   14.72
   0   2 -21  182.57   12.90
   0   2 -21  168.46   17.51
   0   2 -21  184.02   13.18
   0  -2 -21  191.35   11.64
   0  -2 -21  189.40   12.07
   0  -2  21  180.78   12.48
   0  -2  21  205.47   10.70
   0   2  22    3.84    3.84
   0   2 -22    8.21    2.48
   0   2 -22    5.92    3.23
   0   2 -22    2.42    3.10
   0  -2 -22    2.43    3.11
   0  -2 -22    9.52    4.38
   0  -2  22    2.65    2.38
   0  -2  22    9.38    2.74
   0   2  23   79.96    9.44
   0   2 -23   91.27    6.93
   0   2 -23   85.22    8.08
   0   2 -23   88.63    6.74
   0  -2 -23   93.53    8.25
   0  -2 -23   93.05    7.48
   0  -2  23  108.24    6.80
   0   2  24  108.03    6.77
   0   2 -24   75.76    7.33
   0   2 -24   92.15    6.88
   0   2 -24   92.45    9.98
   0  -2 -24   94.38    8.39
   0  -2 -24   90.39    6.96
   0  -2  24   90.67    6.29
   0   2 -25    1.75    4.04
   0   2 -25   -6.07    5.26
   0  -2 -25    9.06    4.06
   0  -2 -25    5.52    3.59
   0  -2  25    9.05    2.62
   0   2 -26    0.54    5.26
   0   2 -26    5.80    5.93
   0  -2 -26    2.57    4.06
   0  -2 -26    1.80    5.00
   0  -2  26    3.02    3.02
   0   2  27    5.69    4.33
   0   2 -27   -1.08    5.53
   0   2 -27    7.96    6.48
   0  -2 -27    0.51    5.13
   0  -2  27    7.78    3.03
   0   2  28   59.61    6.64
   0   2 -28   68.14    8.37
   0   2 -28   49.25    7.42
   0  -2 -28   61.57    8.86
   0  -2  28   60.04    5.96
   0   2  29    9.22    4.61
   0   2 -29    8.77    5.67
   0   2 -29    2.97    4.99
   0  -2 -29   13.73    6.03
   0  -2  29   -1.72    3.18
   0   2  30   39.59    7.19
   0   2 -30   30.36    7.02
   0   2 -30   36.03    6.75
   0  -2 -30   33.26    5.66
   0  -2  30   37.28    4.80
   0   2  31   43.94    7.06
   0   2 -31   45.75    8.37
   0   2 -31   51.29    7.56
   0  -2 -31   55.14   10.68
   0  -2  31   64.02    7.89
   0   3   0    0.93    4.26
   0   3   0    1.97    2.90
   0  -3   0    2.50    1.84
   0  -3   0    5.19    3.72
   0   3   1  558.49   26.65
   0   3   1  608.29   29.68
   0   3  -1  621.93   33.11
   0   3  -1  579.90   40.46
   0  -3  -1  562.18   30.33
   0  -3  -1  594.22   27.98
   0  -3   1  576.49   26.71
   0  -3   1  581.72   26.06
   0   3   2 1272.75   52.37
   0   3   2 1490.62   79.60
   0   3  -2 1425.99   93.48
   0   3  -2 1296.23   58.51
   0  -3  -2 1347.44   67.53
   0  -3  -2 1384.07   65.10
   0  -3   2 1436.65   69.24
   0  -3   2 1279.22   54.21
   0   3   3  459.61   20.36
   0   3   3  507.22   33.69
   0   3  -3  525.75   28.36
   0   3  -3  509.14   27.97
   0  -3  -3  508.41   27.32
   0  -3  -3  519.81   23.42
   0  -3   3  504.18   25.76
   0  -3   3  436.08   19.95
   0  -3   4   41.93    3.74
   0   3   4   41.63    3.45
   0   3   4   46.10    3.87
   0   3  -4   46.06    4.28
   0   3  -4   38.67    4.17
   0  -3  -4   51.43    5.07
   0  -3  -4   53.69    4.51
   0  -3   4   40.23    4.30
   0  -3  -5  708.75   36.38
   0   3   5  676.55   30.46
   0   3   5  738.51   35.33
   0   3  -5  635.50   27.61
   0   3  -5  731.50   42.39
   0  -3  -5  723.49   33.38
   0  -3   5  680.36   44.59
   0  -3   5  721.10   34.29
   0   3   6   17.78    2.92
   0   3   6   22.84    3.74
   0   3  -6   24.43    4.14
   0   3  -6   22.53    3.26
   0  -3  -6   25.51    3.87
   0  -3  -6   31.71    3.72
   0  -3   6   16.02    3.00
   0  -3   6   20.96    2.14
   0   3   7    3.98    2.26
   0   3   7   -5.88    2.80
   0   3  -7    1.20    2.53
   0   3  -7   -4.30    2.48
   0  -3  -7    4.01    2.14
   0  -3   7    0.91    2.48
   0  -3   7    2.93    2.40
   0  -3   7    3.62    2.59
   0   3   8   59.70    4.13
   0   3   8   59.94    4.81
   0   3   8   51.07    4.82
   0   3  -8   62.46    6.26
   0   3  -8   54.93    5.76
   0  -3  -8   58.87    4.94
   0  -3  -8   71.14    6.92
   0  -3   8   53.23    4.98
   0  -3   8   52.20    4.40
   0  -3   8   62.92    4.81
   0   3   9 1607.60   79.65
   0   3   9 1794.65   98.86
   0   3   9 1841.28  107.39
   0   3  -9 1587.33   98.36
   0   3  -9 1762.92  123.20
   0  -3  -9 1768.78   90.74
   0  -3  -9 1830.77  108.94
   0  -3   9 1601.94  114.77
   0  -3   9 1760.76   91.06
   0   3  10  133.75    8.81
   0   3  10  146.75    8.94
   0   3  10  145.16    9.82
   0   3 -10  141.78    9.43
   0   3 -10  134.96   10.81
   0  -3 -10  123.58    7.73
   0  -3 -10  150.69   10.14
   0  -3  10  150.89    9.64
   0  -3  10  130.38    7.98
   0   3  11  333.06   16.32
   0   3  11  330.26   20.11
   0   3  11  354.54   26.04
   0   3 -11  362.56   17.90
   0   3 -11  328.53   27.53
   0  -3 -11  350.34   17.59
   0  -3 -11  350.16   22.19
   0  -3  11  355.89   23.45
   0  -3  11  296.27   13.79
   0  -3  11  316.87   15.37
   0   3  12   66.60    5.35
   0   3  12   56.28    5.45
   0   3  12   60.09    5.77
   0   3 -12   65.74    5.42
   0   3 -12   59.81    5.44
   0  -3 -12   57.47    5.31
   0  -3 -12   67.13    5.22
   0  -3  12   72.94    4.78
   0  -3  12   52.80    3.57
   0  -3  12   50.71    5.13
   0   3  13   29.19    3.88
   0   3  13   32.60    4.64
   0   3  13   35.80    4.96
   0   3 -13   29.37    3.56
   0   3 -13   19.82    3.59
   0  -3 -13   24.51    4.24
   0  -3 -13   27.72    3.62
   0  -3  13   31.53    4.13
   0  -3  13   26.60    2.50
   0  -3  13   27.55    3.17
   0   3  14  191.56    9.93
   0   3  14  165.90   11.26
   0   3 -14  200.79   10.27
   0   3 -14  169.09   16.68
   0  -3 -14  175.74    8.86
   0  -3  14  188.43   12.96
   0  -3  14  170.96    9.22
   0  -3  14  183.28   10.47
   0   3  15    8.05    3.35
   0   3  15   -1.32    3.43
   0   3 -15    2.36    3.02
   0   3 -15   -4.27    2.94
   0  -3  15   -0.40    2.54
   0  -3  15   -0.13    2.62
   0   3  15    2.46    2.46
   0   3  16  184.79    8.21
   0   3  16  184.08   10.05
   0   3  16  171.95    9.66
   0   3 -16  188.95   13.90
   0   3 -16  187.89   14.19
   0  -3 -16  190.16   13.04
   0  -3 -16  201.31   11.70
   0  -3  16  192.49   11.02
   0  -3  16  168.15    9.73
   0   3  17   71.23    5.51
   0   3  17   60.16    4.73
   0   3 -17   60.81    5.11
   0  -3 -17   65.72    6.45
   0  -3  17   60.55    4.45
   0  -3  17   66.16    5.21
   0   3  17   62.23    6.07
   0  -3  17   70.89    6.16
   0   3  18  353.26   24.90
   0   3  18  372.70   23.63
   0   3  18  294.77   18.73
   0   3 -18  358.84   24.09
   0  -3 -18  345.32   23.29
   0  -3  18  339.40   27.17
   0  -3  18  377.79   19.14
   0  -3  18  332.03   27.44
   0   3  19   -0.67    4.04
   0   3  19   -9.09    4.35
   0   3  19    1.21    2.02
   0   3 -19    3.27    3.14
   0  -3 -19   -0.54    2.29
   0  -3  19    2.80    2.80
   0  -3  19   -5.75    2.61
   0  -3  19   -0.27    3.35
   0   3  20   58.16    6.06
   0   3  20   52.99    8.04
   0   3  20   51.10    4.99
   0   3 -20   62.71    6.15
   0   3 -20   62.22    6.05
   0  -3 -20   62.06    6.60
   0  -3  20   66.09    5.74
   0  -3  20   60.09    4.71
   0  -3  20   60.70    6.18
   0   3  21   28.15    4.85
   0   3  21   13.98    5.14
   0   3  21   26.38    2.71
   0   3 -21   29.93    3.79
   0   3 -21   18.57    5.52
   0  -3 -21   20.34    4.85
   0  -3  21   23.92    3.14
   0  -3  21   31.21    4.98
   0   3  22   32.35    4.85
   0   3 -22   20.15    3.80
   0   3 -22   19.80    4.98
   0  -3 -22   21.03    4.04
   0  -3  22   31.27    3.80
   0  -3  22   23.98    5.93
   0  -3 -23  137.29   10.00
   0  -3  23  147.91   10.76
   0   3 -23  148.29   10.67
   0  -3  23  165.91   10.68
   0   3  24    2.83    4.05
   0  -3 -24    9.18    4.72
   0  -3  24    2.76    2.49
   0   3 -24    6.21    4.45
   0  -3  24    7.56    4.73
   0   3  25   93.20    7.17
   0   3 -25   62.96    8.48
   0   3 -25   65.89    9.19
   0  -3 -25   79.16    8.65
   0  -3  25   73.26    6.72
   0  -3  25   70.00    7.44
   0   3  26   29.61    5.68
   0   3 -26   30.73    6.60
   0   3 -26   23.78    7.16
   0  -3  26   44.18    5.15
   0   3 -27   47.59    8.79
   0   3  27   42.22    6.50
   0   3 -27   44.54    8.10
   0  -3  27   44.17    4.90
   0   3 -28   22.16    6.62
   0   3 -28   35.31    7.04
   0   3  28   19.51    5.69
   0  -3  28   27.07    4.65
   0   3  29  120.83   14.66
   0   3 -29  125.87   14.90
   0   3 -29  117.70   14.35
   0  -3  29  133.03   12.00
   0   3  30    0.14    6.38
   0   3 -30    6.09    6.09
   0   3 -30   -3.79    7.58
   0  -3  30    0.67    4.41
   0   4   0 1610.59   78.04
   0   4   0 1776.79   80.69
   0  -4   0 1765.72   97.26
   0  -4   0 1771.13   85.67
   0   4   1   98.93    8.01
   0   4  -1  107.49    9.08
   0  -4  -1  101.06    6.62
   0  -4  -1   96.79    6.14
   0  -4   1  113.00    9.21
   0  -4   1  102.17   11.09
   0   4   2   41.55    3.73
   0   4  -2   42.04    5.37
   0  -4  -2   55.59    5.05
   0  -4  -2   59.80    5.86
   0  -4   2   52.39    5.24
   0  -4   2   50.11    4.15
   0   4   3    5.98    4.26
   0   4  -3    9.49    3.74
   0   4   3   22.35   13.97
   0   4  -3   13.84    4.05
   0  -4  -3   40.56   10.77
   0  -4  -3   34.06   10.11
   0  -4   3   16.71    3.26
   0  -4  -4 3304.89  178.75
   0  -4   4 3130.34  160.63
   0   4   4 3059.95  118.78
   0   4   4 3369.45  201.98
   0   4  -4 3368.42  221.39
   0  -4   4 2952.64  122.92
   0   4   5  408.03   33.76
   0   4   5  414.44   27.26
   0   4  -5  401.08   32.67
   0  -4  -5  387.75   17.27
   0  -4  -5  358.11   16.78
   0  -4   5  360.91   21.37
   0  -4   5  350.82   15.29
   0   4   6    8.28    4.01
   0   4  -6   15.07    3.77
   0  -4  -6   23.22    4.91
   0   4   6   10.35    2.92
   0  -4  -6   12.82    4.67
   0  -4   6    8.44    2.86
   0   4   7  746.12   39.06
   0   4   7  722.10   39.48
   0   4  -7  698.11   34.23
   0   4  -7  678.57   67.49
   0  -4  -7  719.56   67.36
   0  -4  -7  694.81   34.95
   0  -4   7  748.60   36.27
   0   4   8 2665.54  140.60
   0   4   8 2520.37  120.60
   0   4  -8 2374.88  108.05
   0  -4   8 2562.52  144.36
   0  -4   8 2583.17  125.57
   0   4   9  157.49    9.02
   0   4   9  149.94   10.28
   0   4  -9  162.48    8.53
   0  -4  -9  152.59   11.01
   0  -4   9  167.39    9.29
   0  -4   9  137.70    8.98
   0   4  10   44.50    6.09
   0   4  10   27.85    6.00
   0   4 -10   41.94    3.45
   0  -4 -10   33.51    5.70
   0  -4  10   32.43    4.45
   0  -4  10   35.12    5.60
   0   4  11 2414.54  114.28
   0   4 -11 2539.29  152.96
   0  -4 -11 2644.84  168.67
   0  -4  11 2287.28  105.89
   0  -4  11 2262.82  111.77
   0   4  12 2622.91  165.38
   0  -4 -12 2327.14  119.17
   0  -4  12 2461.08  117.22
   0  -4  12 2479.39  141.45
   0   4  13 1715.61   79.81
   0   4  13 1569.89  121.62
   0   4 -13 1638.55   94.90
   0  -4 -13 1629.75   88.26
   0  -4  13 1655.71   91.19
   0  -4  13 1668.41  103.94
   0  -4  14  120.21    8.59
   0   4  14  120.23    8.49
   0   4  14  111.24   11.40
   0   4 -14  127.10    8.70
   0  -4 -14  121.56    8.49
   0  -4  14  117.45    9.60
   0   4  15   98.95   25.34
   0   4  15   87.81   10.32
   0   4 -15   99.93    8.42
   0  -4 -15  111.42    7.57
   0  -4  15   90.48    8.35
   0  -4  15  102.96    8.97
   0   4  16   40.48    4.25
   0   4 -16   37.94    4.47
   0  -4 -16   42.47    6.64
   0  -4  16   46.64    5.23
   0  -4  16   45.29    4.73
   0  -4  16   30.80    4.12
   0   4  17   -2.39    4.25
   0   4  17    5.57    2.72
   0   4 -17    4.06    3.28
   0  -4 -17   -0.40    2.79
   0  -4  17    2.10    2.88
   0  -4  17    3.86    2.93
   0   4  18   65.82    5.32
   0   4  18   54.13    4.87
   0   4 -18   64.07    6.29
   0  -4 -18   69.41    7.45
   0  -4 -18   75.66    8.65
   0  -4  18   75.86    5.64
   0  -4  18   56.39    5.49
   0   4  19  163.44   12.92
   0   4  19  144.68    9.55
   0   4 -19  168.27   11.94
   0  -4 -19  162.25   14.25
   0  -4  19  185.42   10.24
   0  -4  19  161.08   11.82
   0   4  20   70.22    7.47
   0   4 -20   65.33    5.90
   0  -4 -20   74.09    7.47
   0  -4  20   75.02    5.77
   0  -4  20   64.37    7.26
   0   4  21   61.50    7.08
   0  -4 -21   59.90    7.21
   0  -4  21   64.70    6.55
   0  -4  21   70.32    7.69
   0   4  22   38.21    6.01
   0  -4 -22   27.92    5.35
   0  -4  22   35.78    4.72
   0  -4  22   33.21    6.21
   0   4  23   69.30    6.30
   0   4 -23   80.27    7.73
   0  -4 -23   74.79    8.44
   0  -4  23   77.29    7.23
   0   4  24   20.23    6.30
   0   4 -24   12.60    4.88
   0  -4 -24   16.48    4.96
   0  -4  24   14.06    4.07
   0  -4  24   12.33    4.20
   0   4  25  124.70   13.31
   0   4 -25  112.56   13.85
   0  -4  25  150.52   12.40
   0  -4  25  145.85   12.78
   0   4  26    7.53    5.65
   0   4 -26   -4.07    6.11
   0  -4  26   -0.53    4.49
   0  -4  26    1.77    5.30
   0   4  27   40.28    7.41
   0   4 -27   47.81    8.29
   0  -4  27   56.27    5.70
   0  -4  27   56.29    8.98
   0   5   0    1.87    3.35
   0   5   1    6.69    3.48
   0   5  -2  350.25   15.99
   0  -5  -2  326.09   15.29
   0   5  -3  199.69   11.27
   0  -5  -3  194.21   11.24
   0   5   4   69.11    6.28
   0   5  -4   67.01    5.76
   0  -5   4   85.27    8.36
   0   5   5   55.97    5.87
   0   5  -5   65.21    5.35
   0  -5   5   52.51    7.04
   0   5  -6   -1.20    3.47
   0  -5   6   -1.56    2.99
   0   5  -7  246.68   15.35
   0  -5  -7  241.47   11.72
   0  -5   7  228.92   20.56
   0   5   8   60.78    5.44
   0   5  -8   78.50    8.12
   0  -5   8   56.42    7.42
   0  -5   8   67.45    6.00
   0   5   9   -1.06    3.05
   0  -5   9    2.21    4.29
   0  -5   9   -4.82    4.43
   0   5  -9    8.10    5.05
   0   5  10    4.10    5.43
   0  -5 -10   -3.44    3.71
   0  -5  10    3.39    3.52
   0  -5  10    0.26    5.08
   0   5 -10    1.99    4.77
   0  -5  11   87.11    8.78
   0  -5  11  105.82    8.63
   0   5 -11   99.48    7.02
   0   5  11   93.08    6.88
   0   5 -12  165.94   12.82
   0  -5  12  138.50   11.32
   0  -5  12  154.33   11.10
   0  -5  12  169.90   10.37
   0   5 -13    8.83    3.03
   0  -5 -13   -2.38    3.56
   0  -5  13    4.88    3.95
   0  -5  13    7.87    4.72
   0   5  14    7.91    4.09
   0   5 -14    0.26    4.34
   0  -5 -14    8.18    5.80
   0  -5  14   -0.79    5.00
   0   5 -15    1.71    3.28
   0  -5  15   15.19    5.42
   0   5 -16   50.48    6.43
   0  -5 -16   36.77    5.93
   0  -5  16   43.92    4.46
   0  -5  16   53.30    7.03
   0   5  17   -2.24    4.88
   0   5 -17   -5.37    4.45
   0  -5 -17    6.59    6.06
   0  -5  17    2.75    4.19
   0  -5  17    3.59    5.72
   0   5  18   49.05    6.86
   0  -5 -18   38.76    6.07
   0  -5  18   33.23    5.63
   0  -5  18   33.12    4.95
   0   5  19  134.56   12.02
   0  -5 -19  121.11   12.01
   0  -5 -19  118.07   11.36
   0  -5  19  135.75    9.96
   0  -5  19  133.09   10.89
   0  -5 -20   10.30    4.89
   0  -5  20   10.72    4.45
   0  -5  20    7.13    6.05
   0  -5 -21    7.27    5.95
   0  -5  21    2.75    4.19
   0  -5  21    9.17    4.99
   0  -5 -22   34.81    8.74
   0  -5  22   26.71    6.02
   0  -5 -23   60.32    8.23
   0  -5  23   83.23    8.66
   0  -5  23   61.84    7.74
   0   5  24   -5.31    4.25
   0  -5  24    6.04    4.73
   0  -5  24   -7.88    6.25
   0   6   0  557.46   25.57
   0   6   1   -3.62    4.83
   0   6  -1    1.07    7.38
   0   6   2    2.28    4.02
   0   6  -2   -3.62    6.03
   0  -6   3   19.29    4.69
   0   6   3   16.89    5.36
   0   6  -3   21.43    6.16
   0   6   4  279.37   16.50
   0   6  -4  290.84   14.22
   0   6   5   61.41    6.56
   0   6  -5   47.02    6.28
   0   6   6   73.49    7.22
   0   6  -6   65.35    8.01
   0   6   7   19.21    5.60
   0   6  -7   19.04    7.19
   0  -6   7   22.50    4.21
   0  -6   7   20.24    4.39
   0  -6   8   48.31    8.01
   0   6  -8   36.27    6.38
   0   6  -9  235.08   16.86
   0  -6  -9  233.79   13.85
   0  -6   9  240.13   15.40
   0  -6 -10    3.05    3.98
   0  -6  10    4.32    5.11
   0   6 -10    9.00    6.09
   0  -6  10    3.31    3.57
   0   6 -11    2.90    3.96
   0  -6 -11    7.16    4.64
   0  -6  11    7.39    5.68
   0  -6  11   13.11    6.03
   0   6  12   -1.32    4.10
   0   6 -12   -5.14    5.66
   0  -6 -12   -8.47    6.35
   0  -6  12   -3.43    3.43
   0  -6  12   -1.71    3.54
   0   6  13   10.44    5.02
   0   6 -13   13.94    6.31
   0  -6 -13   14.53    6.87
   0  -6  13   21.96    6.31
   0  -6  13   28.40    7.10
   0  -6 -14    9.89    6.07
   0  -6  14   -0.39    5.12
   0  -6  14   14.76    6.46
   0  -6 -15   25.56    5.53
   0  -6  15   18.47    4.19
   0  -6  15   21.81    6.22
   0  -6 -16   10.00    5.40
   0  -6  16   24.20    5.76
   0  -6  16   11.54    4.78
   0   6  17   77.47    7.76
   0  -6  17   80.64    9.55
   0  -6  17   86.79   10.00
   0  -6 -17   78.39   11.58
   0  -6 -18   25.90    9.20
   0  -6  18   15.02    5.75
   0   6  18   14.59    5.65
   0  -6  18   38.21    7.75
   0  -6  19   76.24    8.49
   0  -6 -19   62.43    9.47
   0  -6 -19   63.35   12.09
   0   7   1   29.96    6.85
   0  -7  -2  175.50   16.54
   0   7  -2  190.90   18.78
   0   7  -3    9.10    5.76
   0  -7  -3   10.48    5.51
   0   7   4   62.58   10.34
   0   7  -4   39.57    9.76
   0  -7  -4   50.09    7.12
   0   7   5   -0.54    8.32
   0   7  -5   18.15    8.01
   0  -7  -5   10.47    4.97
   0   7   6   24.13    9.25
   0   7  -6   16.91    7.86
   0  -7   6    5.47    4.80
   0   7   7   35.09    9.51
   0   7  -7   27.78    8.37
   0  -7  -7   29.86    9.51
   0  -7   7   32.30    6.78
   0  -7   7   57.52    9.83
   0   7   8   24.61    7.62
   0   7  -8   20.69    6.63
   0  -7  -8   32.09    8.56
   0  -7   8   26.92    8.36
   0  -7   8   29.94    7.02
   0   7   9    1.87    6.94
   0   7  -9   -2.78    8.73
   0  -7  -9    0.13    7.61
   0  -7   9   -0.66    5.69
   1   0   3    5.05    0.53
   1   0   3    3.65    0.95
  -1   0  -3    0.13    0.27
  -1   0  -3    0.13    0.13
  -1   0  -3    3.52    1.08
  -1   0  -3    0.81    0.95
   1   0   4  160.51    7.84
   1   0   4  147.82    7.14
  -1   0  -4  166.82    6.53
  -1   0  -4   50.05    4.31
  -1   0  -4   -0.68    0.54
   1   0   5    1.08    0.54
   1   0   5    1.64    1.23
   1   0   5    0.40    0.94
   1   0   5    2.58    1.36
  -1   0  -5   -0.54    0.54
  -1   0  -5    0.14    0.41
  -1   0  -5   -0.13    1.74
   1   0   6 7553.30  474.49
   1   0   6 8108.01  372.92
  -1   0  -6 8218.21  419.79
  -1   0  -6 7752.74  568.24
   1   0   7    0.54    2.82
   1   0   7   -0.14    2.72
  -1   0  -7    1.07    0.67
  -1   0  -7    4.89    3.26
  -1   0  -7    0.80    1.34
   1   0   8 3685.71  198.68
   1   0   8 3531.12  182.44
   1   0   8 4130.26  185.11
  -1   0  -8 3935.60  282.77
  -1   0  -8 4288.89  304.26
  -1   0  -8 3993.89  199.25
  -1   0  -8 4011.51  296.66
   1   0   9    3.09    2.15
   1   0   9   -0.14    1.63
  -1   0  -9   -1.73    1.33
  -1   0  -9   -2.31    2.58
  -1   0  -9    2.27    2.67
   1   0  10  920.41   50.19
   1   0  10 1071.84   45.09
  -1   0 -10  953.62   63.09
  -1   0 -10 1044.68   73.39
  -1   0 -10 1033.19   44.52
  -1   0 -10  987.78   73.37
   1   0  11    4.66    1.60
   1   0  11   -0.82    1.22
  -1   0 -11   -0.27    1.64
  -1   0 -11   -0.80    1.07
  -1   0 -11    0.41    1.90
  -1   0 -11    0.13    1.87
   1   0  12 1338.77   64.86
   1   0  12 1445.69   56.73
  -1   0 -12 1435.12   82.71
  -1   0 -12 1326.43   67.02
  -1   0 -12 1132.07   52.63
   1   0  13    0.54    1.50
  -1   0 -13   -0.40    1.47
  -1   0 -13    3.27    2.31
  -1   0 -13   -0.53    2.00
   1   0  14 2510.59  118.73
   1   0  14 2702.00  118.49
  -1   0 -14 2261.37  132.75
  -1   0 -14 2708.19  179.75
  -1   0 -14 2417.04  142.15
  -1   0 -14 2338.12  164.83
   1   0  15    3.07    3.07
   1   0  15   -2.99    2.72
  -1   0 -15   -1.91    2.45
  -1   0 -15    2.14    3.35
  -1   0 -15    4.94    2.93
   1   0  16 4125.66  202.24
  -1   0 -16 3463.81  161.84
  -1   0 -16 4144.62  162.01
  -1   0 -16 3795.01  195.03
  -1   0 -16 3790.32  193.53
  -1   0 -16 3708.02  254.93
   1   0  17   10.02    4.68
  -1   0 -17    8.47    5.46
  -1   0 -17    7.75    4.41
  -1   0 -17    0.00    3.13
  -1   0 -17    4.41    3.74
   1   0  18  375.32   18.10
  -1   0 -18  245.81   17.63
  -1   0 -18  358.59   31.47
  -1   0 -18  358.04   24.66
  -1   0 -18  320.72   18.34
  -1   0 -18  385.27   18.82
   1   0  19   -3.35    1.74
  -1   0 -19    2.45    1.77
  -1   0 -19    2.95    1.74
  -1   0 -19    3.26    3.40
  -1   0 -19    7.33    4.66
  -1   0 -19   -3.61    2.54
  -1   0 -19   -5.49    3.75
   1   0  20  736.78   38.62
  -1   0 -20  614.77   39.55
  -1   0 -20  769.62   68.49
  -1   0 -20  707.20   33.41
  -1   0 -20  651.87   51.71
  -1   0 -20  650.46   32.86
   1   0  21    3.94    2.45
  -1   0 -21   -2.31    2.04
  -1   0 -21    0.81    2.15
  -1   0 -21    7.70    5.05
  -1   0 -21    2.68    3.21
  -1   0 -21    6.28    5.21
   1   0  22  254.49   15.23
  -1   0 -22  214.56   15.91
  -1   0 -22  273.96   16.20
  -1   0 -22  238.02   15.83
  -1   0 -22  206.26   25.07
  -1   0 -22  241.18   14.58
   1   0  23   -2.58    2.58
  -1   0 -23    2.58    2.03
  -1   0 -23    4.86    2.56
  -1   0 -23   -2.39    3.05
  -1   0 -23    1.07    3.49
  -1   0 -23    0.67    3.33
   1   0  24  116.74    7.46
  -1   0 -24   88.57    6.51
  -1   0 -24  105.41    7.86
  -1   0 -24  105.91    9.41
  -1   0 -24   70.33   10.47
  -1   0 -24  113.02    8.67
   1   0  25   -3.38    2.03
  -1   0 -25   -0.27    2.84
  -1   0 -25    0.40    4.63
  -1   0 -25   -2.66    4.26
   1   0  26   10.81    2.70
  -1   0 -26    9.19    4.13
   1   0  27    5.94    2.97
  -1   0 -27   -0.13    4.66
   1   0  28   -0.81    2.29
  -1   0 -28    7.45    5.85
   1   0  29   -0.40    2.96
  -1   0 -29    0.66    4.39
   1   0  30    7.81    3.10
  -1   0 -30    3.99    7.05
   1   0  31    3.10    2.96
  -1   0 -31    9.04    6.25
   1   0  32   75.33    6.61
  -1   0 -32   60.89   13.43
   1   1   0 3264.18  187.75
   1   1   0 3656.55  165.79
  -1   1   0 1480.96  213.12
  -1  -1   0 3372.29  179.41
  -1  -1   0 2729.53  187.92
   1  -1   0 3543.85  182.10
   1  -1   0 3172.36  158.76
   1   1   1  248.45   12.32
   1   1   1  223.81   10.99
  -1   1  -1   89.45   13.85
  -1  -1  -1  216.94   12.97
  -1  -1  -1  170.04   13.50
   1  -1   1  240.28   10.55
   1  -1   1  207.89    9.29
  -1  -1  -2  819.14   52.59
   1   1   2 1035.61   51.85
   1   1   2 1017.41   58.75
  -1   1  -2  422.74   56.17
  -1  -1  -2  978.87   50.71
   1  -1   2  990.00   47.08
   1  -1   2  969.99   53.25
  -1  -1  -3  685.09   34.74
   1  -1   3  665.26   37.10
   1   1   3  644.27   32.64
   1   1   3  694.42   35.26
  -1   1  -3  446.01   35.69
  -1  -1  -3  729.43   41.59
   1  -1   3  673.26   40.56
   1  -1   3  730.23   37.23
   1   1   4   44.63    2.66
  -1  -1  -4   44.47    2.77
   1  -1   4   32.12    2.00
   1  -1   4   40.82    3.00
  -1  -1  -4   36.16    2.12
   1   1   4   36.97    2.50
   1   1   4   44.24    2.93
  -1   1  -4   31.72    2.53
  -1   1  -4   31.56    2.62
  -1   1  -4   33.39    2.09
   1  -1   4   42.17    2.62
   1   1   5 1605.76   90.52
   1   1   5 1576.59   93.46
   1   1   5 1510.27   80.06
  -1   1  -5 1531.83  100.37
  -1   1  -5 1400.37   80.39
  -1   1  -5 1391.97   78.20
  -1  -1  -5 1506.04   70.79
  -1  -1  -5 1498.84   66.04
   1  -1   5 1516.94   97.88
   1  -1   5 1397.39   91.16
   1  -1   5 1334.84   81.45
   1  -1   6   32.43    2.50
   1   1   6   37.15    2.81
   1   1   6   34.90    2.53
   1   1   6   40.88    3.20
  -1   1  -6   34.28    2.40
  -1   1  -6   34.23    2.11
  -1   1  -6   34.62    2.63
  -1  -1  -6   39.03    2.80
  -1  -1  -6   37.82    2.41
  -1  -1  -6   43.32    3.41
   1  -1   6   52.53    3.43
   1  -1   6   35.48    2.14
   1   1   7    9.02    1.94
  -1  -1  -7    9.69    1.62
   1  -1   7    6.07    2.24
   1   1   7    7.81    1.48
   1   1   7    7.74    1.74
   1   1   7    5.56    2.09
  -1   1  -7    8.24    1.06
  -1   1  -7    8.83    1.19
  -1   1  -7    7.50    1.98
  -1  -1  -7    7.28    2.43
   1  -1   7   11.03    1.33
   1   1   8  268.42   13.14
  -1   1  -8  237.84   17.17
  -1   1  -8  253.78   16.81
   1   1   8  227.84   11.38
   1   1   8  196.78   19.17
   1   1   8  252.31   15.02
   1   1   8  223.13   10.70
  -1   1  -8  252.32   11.15
  -1  -1  -8  253.08   16.72
  -1  -1  -8  244.34   10.57
  -1  -1  -8  273.64   17.01
   1  -1   8  223.33   12.95
   1  -1   8  268.39   12.61
   1   1   9  307.31   14.26
   1   1   9  285.34   21.23
   1   1   9  292.33   14.66
   1   1   9  269.51   15.67
  -1   1  -9  264.40   18.24
  -1   1  -9  274.82   16.51
  -1   1  -9  277.11   13.19
  -1  -1  -9  312.04   22.46
  -1  -1  -9  306.91   13.58
  -1  -1  -9  280.89   15.72
   1  -1   9  312.98   18.64
   1  -1   9  292.59   20.60
   1  -1   9  294.69   16.65
   1   1  10 2957.80  148.89
   1   1  10 3040.86  144.43
   1   1  10 2968.57  213.50
   1   1  10 2794.22  172.57
   1   1  10 2480.74  129.21
  -1   1 -10 2883.26  184.11
  -1   1 -10 2845.85  169.64
  -1   1 -10 2965.80  152.93
  -1   1 -10 2697.10  157.37
  -1  -1 -10 2980.69  162.39
  -1  -1 -10 3195.39  214.26
  -1  -1 -10 2622.05  154.83
   1  -1  10 2589.66  172.21
   1  -1  10 3028.61  134.65
   1  -1  11   60.72    3.62
   1   1  11   48.91    3.47
   1   1  11   43.71    4.15
   1   1  11   49.27    3.80
   1   1  11   39.93    3.04
  -1   1 -11   40.06    2.99
  -1   1 -11   45.21    2.55
  -1   1 -11   42.16    3.21
  -1   1 -11   40.42    3.52
  -1   1 -11   42.78    3.08
  -1  -1 -11   49.36    3.26
  -1  -1 -11   47.04    3.47
   1  -1  11   48.68    3.75
   1   1  12 1531.66   68.12
   1   1  12 1249.73   64.30
  -1   1 -12 1385.99   84.70
   1   1  12 1436.93   82.52
   1   1  12 1363.00   88.21
   1   1  12 1298.24   58.79
  -1   1 -12 1324.19   72.25
  -1   1 -12 1256.89   54.98
  -1   1 -12 1343.28   71.23
  -1   1 -12 1293.61   71.13
  -1  -1 -12 1490.47   65.55
  -1  -1 -12 1573.36   93.31
   1  -1  12 1411.01   74.14
   1  -1  12 1354.04   66.33
   1   1  13  174.65    9.08
   1   1  13  179.99   10.80
   1   1  13  183.78    9.14
  -1   1 -13  179.39    8.58
   1  -1  13  190.09    9.38
   1  -1  13  184.10    8.74
   1   1  13  194.64    9.33
  -1   1 -13  177.40   12.88
  -1   1 -13  182.78    8.08
  -1   1 -13  164.62   10.28
  -1   1 -13  163.77    8.61
  -1  -1 -13  205.20   12.60
   1   1  14   11.50    2.43
  -1  -1 -14   11.82    2.26
   1   1  14   13.55    2.26
   1   1  14   12.42    2.21
   1   1  14    9.21    1.62
   1   1  14   11.46    2.21
  -1   1 -14   14.31    1.82
  -1   1 -14   10.82    1.47
  -1   1 -14   12.34    1.88
  -1   1 -14   12.77    2.96
  -1  -1 -14    9.87    2.16
   1  -1  14   12.02    1.74
   1  -1  14   12.62    3.09
   1   1  15   66.39    4.47
  -1   1 -15   76.91    4.98
  -1   1 -15   75.49    4.98
   1   1  15   80.57    4.79
   1   1  15   72.29    6.22
   1   1  15   83.61    5.39
  -1   1 -15   62.00    5.08
  -1   1 -15   78.34    3.88
  -1   1 -15   75.56    5.27
  -1  -1 -15   82.89    5.01
  -1  -1 -15   77.92    4.92
   1  -1  15   73.81    4.41
   1   1  16  451.81   20.06
   1   1  16  436.95   27.78
   1   1  16  416.36   26.94
   1   1  16  388.16   18.47
   1   1  16  397.61   39.34
  -1   1 -16  437.41   25.74
  -1   1 -16  436.74   23.93
  -1   1 -16  410.47   19.03
  -1   1 -16  412.86   21.22
  -1  -1 -16  435.72   25.59
  -1  -1 -16  457.52   25.40
  -1  -1 -16  400.87   29.66
   1  -1  16  421.53   24.59
   1   1  17   13.26    2.16
   1   1  17   16.85    3.19
   1   1  17    8.40    2.34
   1   1  17   12.76    2.31
   1   1  17    7.31    2.34
  -1   1 -17   10.84    1.57
  -1   1 -17   14.15    1.87
  -1   1 -17   17.34    3.63
  -1   1 -17    7.42    3.24
  -1   1 -17    9.16    2.29
  -1  -1 -17   15.42    2.98
  -1  -1 -17   10.35    2.52
  -1  -1 -17   17.52    3.40
   1   1  18  114.53    9.65
   1   1  18  111.59   10.20
  -1   1 -18  130.58   10.35
  -1   1 -18  111.31    8.48
  -1   1 -18  130.93   13.63
  -1   1 -18  120.37    8.37
  -1  -1 -18  149.31   11.11
  -1  -1 -18  134.18   10.63
   1   1  18  131.31    7.19
   1   1  18  144.93   10.50
  -1   1 -18  120.50    7.02
  -1   1 -18  124.77    6.35
  -1  -1 -18  147.43    8.01
   1  -1  18  143.49   10.96
   1   1  19  299.27   16.29
   1   1  19  317.52   19.04
   1   1  19  291.55   17.23
  -1   1 -19  286.83   24.65
  -1   1 -19  290.45   26.50
  -1   1 -19  251.41   18.32
  -1   1 -19  273.27   18.48
  -1  -1 -19  303.87   24.14
  -1  -1 -19  316.59   19.17
  -1  -1 -19  292.74   14.85
   1  -1  19  301.42   19.55
   1  -1  19  301.63   15.49
   1   1  20   36.88    3.80
   1   1  20   45.72    4.26
  -1   1 -20   38.97    3.41
  -1   1 -20   39.14    3.49
  -1   1 -20   37.99    5.79
  -1  -1 -20   46.10    4.75
  -1  -1 -20   42.53    4.39
  -1  -1 -20   44.39    5.49
   1  -1  20   40.21    3.49
   1  -1  20   37.79    3.15
   1   1  21   50.75    3.67
   1   1  21   45.91    4.40
  -1   1 -21   44.94    4.34
  -1   1 -21   46.34    4.30
  -1   1 -21   44.44    5.66
  -1   1 -21   35.56    6.47
  -1   1 -21   38.93    6.06
  -1  -1 -21   39.35    4.75
  -1  -1 -21   51.90    4.53
  -1  -1 -21   53.51    5.36
   1  -1  21   54.00    3.63
   1  -1  21   54.40    4.47
   1  -1  22    1.97    1.84
   1   1  22   -1.22    2.31
   1   1  22   -0.13    3.20
  -1   1 -22   -1.58    2.11
  -1   1 -22    2.96    2.15
  -1   1 -22   -1.35    2.83
  -1   1 -22   -0.94    4.17
  -1  -1 -22    1.49    2.58
  -1  -1 -22   -3.33    2.80
  -1  -1 -22   -4.18    3.91
   1  -1  22    2.83    1.75
   1   1  23   82.22    5.58
   1   1  23   85.16    6.96
  -1   1 -23   63.27    5.80
  -1   1 -23   74.54    7.97
  -1   1 -23   73.18    6.46
  -1   1 -23   63.81    7.54
  -1  -1 -23   80.72    6.67
   1  -1  23   92.50    6.49
   1  -1  23   81.72    6.20
  -1  -1 -23   75.67    6.80
   1   1  24   24.75    3.94
  -1   1 -24    6.73    3.04
  -1   1 -24   16.79    3.25
  -1   1 -24   19.76    4.71
  -1   1 -24   22.07    5.79
  -1  -1 -24   16.72    3.54
  -1  -1 -24   21.00    5.48
   1  -1  24   21.12    2.91
   1   1  25    0.27    2.31
  -1   1 -25   -1.88    4.84
  -1   1 -25    9.15    5.65
  -1  -1 -25    1.50    2.18
  -1  -1 -25   -4.04    4.70
   1  -1  25   -5.29    2.38
   1   1  26  124.87    7.23
  -1   1 -26  119.24    9.14
  -1   1 -26  108.38    9.82
  -1  -1 -26  126.68    8.76
   1  -1  26  141.56    8.90
   1   1  27   36.72    4.08
  -1   1 -27   45.36    6.44
  -1   1 -27   50.81    6.99
  -1  -1 -27   45.41    5.88
   1  -1  27   42.38    4.65
   1   1  28    1.09    3.13
  -1   1 -28    7.24    5.10
  -1  -1 -28   10.70    5.48
   1  -1  28    3.06    2.66
  -1   1 -28    8.60    5.37
   1   1  29   19.98    4.49
  -1   1 -29   21.32    6.44
  -1   1 -29   28.88    7.52
  -1  -1 -29   27.68    6.14
   1  -1  29   19.50    3.34
   1   1  30   60.70    6.52
  -1   1 -30   44.76    8.18
  -1   1 -30   56.80    8.46
  -1  -1 -30   52.39    8.89
   1  -1  30   48.24    5.63
   1   1  31   22.93    5.02
  -1   1 -31   14.20    7.10
  -1   1 -31   15.71    7.38
  -1  -1 -31   28.63    7.32
   1  -1  31   24.61    4.04
   1   1  32   13.83    3.39
  -1   1 -32   21.56    6.56
  -1   1 -32    1.34    4.70
  -1  -1 -32   -8.77    6.15
   1  -2   0 4751.64  235.55
   1   2   0 4698.75  236.79
   1   2   0 4982.81  231.19
  -1   2   0 4310.71  212.42
  -1   2   0 4506.05  240.26
  -1  -2   0 4895.74  240.59
  -1  -2   0 4703.39  288.19
   1  -2   0 4584.60  225.53
  -1   2  -1   34.19   17.96
  -1  -2  -1   20.13    1.97
   1   2   1   19.72    2.52
   1   2   1   27.10    2.76
  -1   2  -1   30.48    7.79
  -1  -2  -1   12.31    2.65
   1  -2   1   26.79    6.07
   1   2   2  106.76    4.90
   1   2   2  111.51    7.39
  -1   2  -2  117.47    6.66
  -1   2  -2  106.11    7.49
  -1  -2  -2  113.88    5.16
  -1  -2  -2  115.73    7.40
   1  -2   2  109.25    5.52
   1  -2   2  100.99    5.20
  -1   2  -3  109.07    5.60
  -1   2  -3  110.69    7.06
   1   2   3  100.58    5.54
   1   2   3  109.39    5.83
  -1  -2  -3  127.75    5.97
  -1  -2  -3  121.11    7.25
   1  -2   3  110.17    6.28
   1  -2   3  109.73    6.53
   1   2   4  339.86   15.69
   1   2   4  366.77   21.23
  -1   2  -4  340.31   19.73
  -1   2  -4  359.91   22.56
  -1  -2  -4  348.37   17.27
  -1  -2  -4  384.56   17.28
   1  -2   4  316.03   18.26
   1  -2   4  357.06   17.88
   1   2   5   19.33    2.63
   1   2   5   13.13    2.52
  -1   2  -5   16.37    2.00
  -1   2  -5   14.33    1.95
  -1  -2  -5   18.57    2.52
  -1  -2  -5   14.07    2.76
   1  -2   5   16.93    1.95
   1  -2   5   16.10    1.60
   1  -2   5   11.94    2.59
   1   2   6   33.19    3.16
   1   2   6   28.97    2.66
   1   2   6   33.66    3.53
  -1   2  -6   23.59    2.27
  -1   2  -6   29.37    2.74
  -1  -2  -6   28.97    2.93
  -1  -2  -6   27.00    2.77
   1  -2   6   29.77    2.48
   1  -2   6   27.85    2.53
   1  -2   6   21.82    2.21
   1   2   7  520.24   23.83
   1   2   7  517.53   24.02
   1   2   7  485.41   24.10
  -1   2  -7  475.53   38.86
  -1   2  -7  461.90   35.16
  -1  -2  -7  472.84   23.07
  -1  -2  -7  486.69   22.51
   1  -2   7  454.44   26.53
   1  -2   7  470.20   25.14
   1  -2   7  479.81   26.21
   1   2   8  353.25   18.01
  -1   2  -8  289.27   18.44
  -1  -2  -8  332.63   16.67
   1  -2   8  325.66   16.73
   1   2   8  324.48   16.20
   1   2   8  322.39   17.34
  -1   2  -8  309.78   24.23
  -1  -2  -8  322.49   14.22
   1  -2   8  321.22   18.85
   1  -2   8  313.69   15.39
   1   2   9   30.60    2.66
   1   2   9   36.18    3.20
   1  -2   9   33.78    2.77
   1   2   9   30.08    3.61
  -1   2  -9   24.27    2.40
  -1   2  -9   31.14    2.64
  -1  -2  -9   30.73    3.33
  -1  -2  -9   26.48    3.33
   1  -2   9   31.74    2.94
   1  -2   9   33.21    3.27
  -1   2 -10  193.68   13.51
  -1  -2 -10  197.68   11.77
  -1   2 -10  210.51   10.27
   1   2  10  210.91   10.30
   1   2  10  215.09   10.53
   1   2  10  218.10   11.43
  -1   2 -10  196.57   10.81
  -1  -2 -10  212.70   15.57
   1  -2  10  199.90   11.92
   1  -2  10  186.85   10.27
   1  -2  10  205.09   10.64
   1   2  11  256.58   13.31
   1   2  11  299.54   15.57
   1   2  11  267.01   16.59
  -1   2 -11  264.64   17.04
  -1   2 -11  267.59   21.49
  -1   2 -11  258.62   12.27
  -1  -2 -11  300.54   13.85
  -1  -2 -11  269.25   13.55
   1  -2  11  266.13   20.82
   1  -2  11  259.06   14.51
   1  -2  11  246.76   13.18
   1   2  12  463.28   22.61
   1   2  12  460.56   24.72
   1   2  12  475.55   28.04
   1   2  12  500.03   24.59
  -1   2 -12  441.33   32.52
  -1   2 -12  478.26   35.06
  -1   2 -12  485.03   20.79
  -1  -2 -12  533.65   27.39
  -1  -2 -12  499.97   27.45
   1  -2  12  452.12   27.50
   1  -2  12  487.61   21.54
   1  -2  12  473.53   24.20
   1   2  13  357.88   15.78
   1   2  13  328.83   18.32
   1   2  13  299.69   18.72
   1   2  13  289.51   14.16
   1   2  13  327.51   15.80
  -1   2 -13  302.01   20.13
  -1   2 -13  328.30   22.07
  -1   2 -13  333.10   16.30
  -1  -2 -13  339.43   27.32
  -1  -2 -13  324.47   14.97
   1  -2  13  327.64   18.89
   1  -2  13  328.86   20.40
   1  -2  13  299.22   14.72
   1   2  14   32.11    3.10
   1   2  14   31.50    3.44
   1   2  14   29.91    4.18
   1   2  14   24.13    2.86
   1   2  14   30.32    4.45
  -1   2 -14   24.02    3.30
  -1   2 -14   33.21    3.32
  -1   2 -14   28.20    3.30
  -1  -2 -14   26.47    3.05
  -1  -2 -14   26.98    3.51
   1  -2  14   34.81    3.19
   1  -2  14   27.06    3.17
   1  -2  14   22.69    3.19
   1   2  15   56.85    3.92
   1   2  15   55.39    4.90
   1   2  15   51.32    5.57
   1   2  15   58.78    3.81
   1   2  15   50.19    5.85
  -1   2 -15   49.52    5.01
  -1   2 -15   56.05    5.98
  -1   2 -15   55.57    4.90
  -1  -2 -15   53.07    4.46
  -1  -2 -15   62.66    4.37
   1  -2  15   51.80    5.45
   1  -2  15   63.35    3.70
   1  -2  15   53.62    4.53
   1   2  16  422.02   21.65
   1   2  16  427.84   21.72
   1   2  16  354.33   20.80
   1   2  16  359.21   19.79
   1   2  16  353.11   26.05
  -1   2 -16  388.18   30.15
  -1   2 -16  391.61   40.25
  -1   2 -16  384.46   20.13
  -1  -2 -16  396.48   28.26
  -1  -2 -16  422.96   24.09
  -1  -2 -16  383.00   18.21
   1  -2  16  407.67   33.09
   1  -2  16  393.31   21.36
   1  -2  16  364.12   19.51
   1   2  17   -2.84    2.16
   1   2  17    1.72    3.17
   1   2  17   -0.69    3.20
   1   2  17   -0.54    1.89
   1   2  17    4.58    3.47
  -1   2 -17    0.13    1.97
  -1   2 -17   -1.19    1.59
  -1   2 -17   -3.44    3.05
  -1   2 -17   -1.10    4.41
  -1   2 -17    4.28    3.21
  -1  -2 -17   -3.11    2.70
  -1  -2 -17   -5.81    2.38
  -1  -2 -17    3.64    3.77
   1  -2  17    1.19    2.12
   1  -2  17    4.28    3.34
   1   2  18  228.25   12.06
   1   2  18  228.22   12.71
   1   2  18  209.48   11.49
  -1   2 -18  220.02   11.72
  -1   2 -18  213.87   22.15
  -1   2 -18  199.62   11.88
  -1   2 -18  229.34   12.34
  -1  -2 -18  244.61   15.84
  -1  -2 -18  241.55   17.06
  -1  -2 -18  224.83   11.13
   1  -2  18  230.30   18.31
   1  -2  18  246.01   13.30
   1  -2  18  250.38   12.88
   1   2  19  185.01    9.49
   1   2  19  187.33   11.38
   1   2  19  167.69    9.33
  -1   2 -19  175.64   15.12
  -1   2 -19  155.98   21.59
  -1   2 -19  169.84   10.74
  -1  -2 -19  193.54   13.54
  -1  -2 -19  183.66   10.55
   1  -2  19  181.67   15.25
   1  -2  19  182.46   12.23
   1   2  20    4.06    2.84
   1   2  20    9.38    3.70
   1   2  20    4.46    2.16
  -1   2 -20   10.24    2.50
  -1   2 -20    6.88    1.85
  -1   2 -20    6.56    3.08
  -1   2 -20    5.50    4.56
  -1  -2 -20    4.73    3.38
  -1  -2 -20   -0.77    4.00
   1  -2  20   11.78    2.25
   1  -2  20    6.04    2.63
   1  -2  20    4.43    2.95
   1   2  21    1.62    2.98
   1   2  21   -0.79    3.31
   1   2  21    2.98    2.17
  -1   2 -21    4.73    2.23
  -1   2 -21    7.02    2.25
  -1   2 -21    0.67    3.89
  -1   2 -21   -3.09    2.69
  -1  -2 -21    6.90    2.84
  -1  -2 -21   11.06    4.25
   1  -2  21    4.24    2.65
   1  -2  21   11.83    2.37
   1  -2  21    4.70    4.57
   1   2  22   32.22    3.93
   1   2  22   23.30    3.71
  -1   2 -22   28.04    3.16
  -1   2 -22   23.75    4.03
  -1   2 -22   22.72    4.84
  -1  -2 -22   26.26    4.06
  -1  -2 -22   26.46    3.99
   1  -2  22   28.50    3.05
   1  -2  22   31.33    3.43
   1   2  23    4.74    3.39
  -1   2 -23   -0.13    2.11
  -1   2 -23    3.59    2.66
  -1   2 -23    8.46    4.84
  -1   2 -23    4.98    4.57
  -1  -2 -23    1.76    3.12
  -1  -2 -23    6.67    2.95
   1  -2  23    4.75    2.64
   1   2  24  388.14   21.74
  -1   2 -24  430.19   30.03
  -1   2 -24  348.42   26.67
  -1  -2 -24  458.61   26.09
  -1  -2 -24  394.55   22.75
   1  -2  24  438.85   26.79
   1   2  25   27.39    4.21
  -1   2 -25   26.65    4.31
  -1   2 -25   27.06    4.85
  -1  -2 -25   23.87    4.48
  -1  -2 -25   28.95    5.13
   1  -2  25   29.29    3.18
   1   2  26    5.97    3.94
  -1   2 -26    1.08    4.98
  -1   2 -26    6.06    5.66
  -1  -2 -26    3.33    3.97
   1  -2  26    1.46    2.39
   1   2  27    9.91    4.21
  -1   2 -27    9.43    5.39
  -1   2 -27   -2.29    6.06
  -1  -2 -27   15.37    6.02
   1  -2  27   18.94    3.20
   1   2  28  162.09   10.35
  -1   2 -28  139.12   14.30
  -1   2 -28  156.56   12.95
  -1  -2 -28  158.00   14.40
   1  -2  28  157.27   15.02
   1   2  29   52.20    5.99
  -1   2 -29   53.00    7.82
  -1   2 -29   42.04    9.30
  -1  -2 -29   62.06    9.75
   1  -2  29   60.46    6.06
   1   2  30   -3.26    4.89
  -1   2 -30    0.40    5.67
  -1   2 -30    2.96    7.28
  -1  -2 -30   -3.85    6.67
   1  -2  30   -3.78    3.10
   1   2  31   12.10    4.49
  -1   2 -31   10.39    6.07
  -1   2 -31   19.95    7.68
  -1  -2 -31   12.97    6.04
   1   3   0  212.75   11.59
   1   3   0  189.56   10.26
  -1   3   0  202.06   14.55
  -1   3   0  203.86   13.92
  -1  -3   0  199.26   10.39
  -1  -3   0  172.46    8.53
   1  -3   0  196.58   13.92
   1  -3   0  183.13   12.28
   1   3   1  145.33    9.17
   1   3   1  149.15    7.52
  -1   3  -1  143.09    7.09
  -1   3  -1  137.86    8.05
  -1  -3  -1  148.36    7.78
  -1  -3  -1  139.36    6.65
   1  -3   1  142.34    8.32
   1  -3   1  130.84    8.68
   1   3   2   70.06    5.30
   1   3   2   66.07    4.62
  -1   3  -2   62.75    4.67
  -1   3  -2   62.98    4.86
  -1  -3  -2   56.18    3.96
  -1  -3  -2   68.61    4.25
   1  -3   2   67.31    5.12
   1  -3   2   65.68    4.80
   1   3   3  306.49   17.48
   1   3   3  298.16   18.68
  -1   3  -3  292.30   20.69
  -1   3  -3  262.23   15.31
  -1  -3  -3  281.50   12.74
  -1  -3  -3  259.44   11.53
   1  -3   3  270.72   17.79
   1  -3   3  254.73   10.45
   1   3   4  151.31    8.06
   1   3   4  152.13    8.24
  -1   3  -4  141.51   10.01
  -1   3  -4  150.68   10.17
  -1  -3  -4  163.93   10.22
  -1  -3  -4  140.89    6.75
   1  -3   4  131.53    7.05
   1  -3   4  129.52    6.68
   1   3   5 1735.98   78.21
   1   3   5 1867.95   81.02
  -1   3  -5 1664.48   78.93
  -1   3  -5 1787.07  103.00
  -1  -3  -5 1917.21   95.06
  -1  -3  -5 1723.20   90.69
   1  -3   5 1803.84   92.63
   1  -3   5 1773.63   84.55
   1   3   6  199.90    9.24
   1   3   6  205.65   10.53
  -1   3  -6  224.33   18.42
  -1   3  -6  217.21   16.52
  -1  -3  -6  213.23   12.39
  -1  -3  -6  205.82   13.31
   1  -3   6  215.13   13.27
   1  -3   6  212.01   11.80
   1   3   7  164.71    7.78
   1   3   7  197.03   10.53
  -1   3  -7  171.03   10.17
  -1  -3  -7  178.01    8.54
  -1  -3  -7  176.29   11.07
   1  -3   7  178.70    9.78
   1  -3   7  152.08    8.55
   1  -3   7  172.33    9.73
   1   3   8  204.77    9.63
   1   3   8  199.08   11.33
   1   3   8  180.40   16.16
  -1   3  -8  192.08   11.63
  -1  -3  -8  193.75   10.93
  -1  -3  -8  184.63    9.63
   1  -3   8  194.95   12.03
   1  -3   8  186.29    8.96
   1  -3   8  165.35    9.61
   1   3   9   89.43    5.67
   1   3   9   72.38    5.59
   1   3   9   89.05    6.61
  -1   3  -9   78.18    4.80
  -1   3  -9   81.54    5.77
  -1  -3  -9   78.50    7.06
   1  -3   9   86.12    6.82
   1  -3   9   82.05    5.74
   1  -3   9   85.06    5.72
   1   3  10   13.85    3.43
   1   3  10   10.10    2.93
   1   3  10    8.66    3.11
  -1   3 -10   10.51    2.66
  -1   3 -10   10.12    2.63
  -1  -3 -10    6.25    3.46
  -1  -3 -10   10.95    2.11
   1  -3  10    8.41    2.63
   1  -3  10    4.39    1.73
   1  -3  10   11.72    3.78
   1   3  11  858.81   42.62
   1   3  11  817.20   41.54
   1   3  11  853.13   47.58
  -1   3 -11  838.38   72.53
  -1   3 -11  793.96   76.01
  -1  -3 -11  877.11   55.61
  -1  -3 -11  756.54   38.38
   1  -3  11  836.35   58.10
   1  -3  11  838.30   47.63
   1   3  12   50.17    5.03
   1   3  12   65.81    5.18
   1   3  12   68.87    7.40
  -1   3 -12   60.43    6.51
  -1   3 -12   61.65    5.58
  -1  -3 -12   62.63    5.44
  -1  -3 -12   57.72    4.77
   1  -3  12   69.61    5.45
   1  -3  12   64.03    5.37
   1   3  13  766.42   40.52
   1   3  13  774.30   40.91
   1   3  13  714.46   65.41
  -1   3 -13  751.91   60.95
  -1   3 -13  767.15   42.17
  -1  -3 -13  736.01   41.69
  -1  -3 -13  760.85   47.41
   1  -3  13  812.91   45.77
   1  -3  13  805.38   41.89
   1   3  14   28.19    5.05
   1   3  14   27.66    3.97
   1   3  14   31.01    5.10
  -1   3 -14   23.45    3.98
  -1   3 -14   18.41    3.34
  -1  -3 -14   27.26    4.39
   1  -3  14   26.94    3.74
   1  -3  14   23.05    3.31
   1  -3  14   22.13    3.69
   1   3  15  412.62   21.08
   1   3  15  431.63   20.95
   1   3  15  347.52   19.60
  -1   3 -15  395.28   31.13
  -1   3 -15  387.48   39.56
  -1  -3 -15  424.21   23.21
   1  -3  15  405.64   29.43
   1  -3  15  400.31   20.17
   1  -3  15  379.51   18.96
   1   3  16   -1.60    3.20
   1   3  16   -2.25    2.38
   1   3  16    3.83    3.01
  -1   3 -16   -4.49    2.38
  -1   3 -16    3.34    3.07
  -1  -3 -16    6.67    3.34
   1  -3  16   -4.54    2.14
   1  -3  16    2.12    2.91
   1  -3  16    1.33    2.78
   1   3  17  520.43   27.46
   1   3  17  496.19   36.61
   1   3  17  458.76   25.91
  -1   3 -17  503.91   32.95
  -1   3 -17  474.61   37.29
  -1  -3 -17  493.81   29.73
   1  -3  17  540.30   29.58
   1  -3  17  491.89   24.38
   1  -3  17  456.00   22.54
   1   3  18   22.91    4.82
   1   3  18   15.17    4.49
   1   3  18   16.77    3.65
  -1   3 -18   17.56    3.30
  -1   3 -18   18.93    3.20
  -1  -3 -18   12.06    4.02
   1  -3  18   17.59    3.60
   1  -3  18   19.01    3.04
   1  -3  18   22.65    4.00
   1   3  19  631.03   42.46
   1   3  19  563.17   54.52
   1   3  19  534.30   33.87
  -1   3 -19  619.81   41.79
   1  -3  19  593.26   40.90
   1  -3  19  581.00   31.37
   1  -3  19  601.30   36.69
   1   3  20   47.98    4.98
   1   3  20   38.13    5.94
   1   3  20   43.66    4.17
  -1   3 -20   48.18    4.76
  -1  -3 -20   47.98    5.38
   1  -3  20   52.93    4.89
   1  -3  20   43.92    5.63
   1   3  21   24.77    4.04
   1   3  21   16.90    3.70
   1   3  21   23.22    2.82
  -1   3 -21   25.36    3.44
  -1   3 -21   25.78    4.03
  -1  -3 -21   30.69    3.77
   1  -3  21   23.25    3.44
   1  -3  21   24.02    3.89
   1   3  22   65.92    6.61
   1   3  22   65.37    5.11
  -1   3 -22   70.02    8.20
  -1  -3 -22   69.69    6.34
   1  -3  22   68.09    6.22
   1  -3  22   64.39    8.07
   1   3  23  115.54    8.92
   1   3  23   93.55    7.94
  -1   3 -23  109.76    8.76
  -1  -3 -23  122.43    9.46
   1  -3  23  127.23    8.76
   1  -3  23  114.05    9.57
   1   3  24   17.98    3.52
   1   3  24   19.26    3.37
  -1   3 -24   25.31    6.06
  -1  -3 -24   10.68    5.54
   1  -3  24   13.40    3.05
   1  -3  24   31.96    6.61
   1   3  25  105.30    9.76
  -1   3 -25   91.66    9.52
  -1   3 -25  118.70   10.79
   1  -3  25  107.53    8.79
   1  -3  25  101.26    8.79
   1   3  26   26.70    5.69
  -1   3 -26   15.17    6.04
  -1   3 -26   24.40    6.07
   1  -3  26   17.06    3.87
   1   3  27   63.10    6.93
  -1   3 -27   40.75    7.00
  -1   3 -27   61.92    8.23
   1  -3  27   57.20    5.89
   1   3  28    2.45    5.71
  -1   3 -28    6.74    6.06
  -1   3 -28   12.55    7.96
   1  -3  28    8.45    3.62
   1   3  29    4.08    5.03
  -1   3 -29    8.36    6.88
  -1   3 -29   10.53    4.86
   1  -3  29   12.51    4.44
   1   3  30    2.18    5.86
  -1   3 -30   -0.27    5.27
  -1   3 -30   -1.62    5.54
   1   4   0  910.10   42.77
   1   4   0  864.06   61.69
  -1   4   0  843.04   31.32
  -1   4   0  819.94   36.12
  -1  -4   0  900.84   44.53
  -1  -4   0  838.79   36.24
   1  -4   0  887.71   49.21
   1  -4   0  870.57   45.04
   1   4   1   10.52    3.20
   1   4   1   12.65    3.43
  -1   4  -1   24.93    6.20
  -1  -4  -1   15.94    4.22
  -1  -4  -1   21.57    5.19
   1  -4   1   11.34    4.22
   1  -4   1   16.31    5.88
   1   4   2  229.45   18.50
   1   4   2  213.86   12.71
  -1   4  -2  192.38   14.47
  -1  -4  -2  224.82   14.42
  -1  -4  -2  203.53   12.65
   1  -4   2  208.81   10.54
   1  -4   2  203.27    9.92
   1   4   3 2406.16  133.63
   1   4   3 2452.61  104.11
  -1   4  -3 2181.59   89.30
  -1   4  -3 2323.56  149.99
  -1  -4  -3 2458.04  124.31
  -1  -4  -3 2441.06  109.54
   1  -4   3 2223.92  106.59
   1   4   4  146.66    8.63
   1   4   4  141.35    8.38
  -1   4  -4  161.76   28.19
  -1   4  -4  164.17   19.84
  -1  -4  -4  138.82   10.50
  -1  -4  -4  147.19   11.40
   1  -4   4  129.72    8.10
   1   4   5  983.16   54.19
   1   4   5  880.39   42.80
  -1   4  -5  911.12   60.73
  -1   4  -5  887.30   68.02
  -1  -4  -5  920.67   51.30
  -1  -4  -5  881.85   41.63
   1  -4   5  873.51   49.95
   1   4   6  782.56   34.82
   1   4   6  824.25   53.46
  -1   4  -6  774.74   68.02
  -1  -4  -6  758.23   41.09
  -1  -4  -6  825.86   43.65
   1  -4   6  798.52   46.23
   1  -4   6  777.91   36.43
   1   4   7   32.70    7.38
   1   4   7   25.18    6.13
  -1   4  -7   23.12    3.77
  -1  -4  -7   41.53    5.67
   1  -4   7   25.46    4.16
   1  -4   7   24.53    3.20
   1  -4   7   21.33    3.49
   1   4   8  632.06   35.48
   1   4   8  588.58   34.84
  -1  -4  -8  570.82   26.40
   1  -4   8  614.56   29.24
   1  -4   8  535.85   23.93
   1  -4   8  537.97   28.17
   1   4   9   42.76    4.34
   1   4   9   37.04    6.13
  -1   4  -9   49.63    6.39
  -1  -4  -9   45.39    5.40
   1  -4   9   37.64    4.56
   1  -4   9   34.99    3.20
   1  -4   9   42.45    4.79
   1   4  10  129.51    8.82
   1   4  10  108.80   10.26
  -1   4 -10  133.15    9.18
  -1  -4 -10  127.14    8.95
   1  -4  10  118.64    7.99
   1  -4  10  111.22    6.39
   1  -4  10  125.61    8.19
   1   4  11   57.31    6.58
   1   4  11   43.51    5.06
  -1   4 -11   47.77    5.18
  -1  -4 -11   49.95    4.08
   1  -4  11   48.80    4.21
   1  -4  11   41.27    4.12
   1  -4  11   40.28    4.29
   1   4  12  347.35   15.68
   1   4  12  347.34   27.01
  -1   4 -12  342.97   17.14
  -1  -4 -12  335.52   19.09
   1  -4  12  361.66   17.78
   1  -4  12  324.29   17.01
   1  -4  12  334.60   15.19
   1   4  13    6.84    3.03
   1   4  13   -0.13    5.05
  -1   4 -13    7.01    2.91
  -1  -4 -13    8.68    4.21
   1  -4  13    6.62    3.18
   1  -4  13    9.93    2.91
   1  -4  13    6.27    3.92
   1   4  14  293.16   17.40
   1   4  14  256.62   24.95
  -1   4 -14  303.46   23.95
  -1  -4 -14  267.23   15.42
   1  -4  14  299.40   19.77
   1  -4  14  292.62   14.98
   1  -4  14  281.02   18.02
   1   4  15   10.67    4.35
   1   4  15    2.78    4.77
  -1   4 -15    8.84    3.43
   1  -4  15   15.10    3.48
   1  -4  15    8.98    3.30
   1  -4  15    1.71    4.47
   1   4  16   24.28    4.22
   1   4  16   20.12    6.62
  -1   4 -16   27.56    4.35
  -1  -4 -16   41.70    5.68
   1  -4  16   37.45    3.83
   1  -4  16   33.01    5.81
   1   4  17  110.22    8.47
   1   4  17   89.53   10.06
  -1   4 -17  102.65    6.86
  -1  -4 -17  107.31    8.47
   1  -4  17  108.05    7.00
   1  -4  17   98.29    8.36
   1   4  18  473.03   24.94
   1   4  18  364.63   19.78
  -1   4 -18  427.77   28.11
  -1  -4 -18  429.47   24.14
   1  -4  18  432.91   22.98
   1  -4  18  388.48   20.57
   1   4  19   -1.63    3.39
  -1  -4 -19    1.86    5.44
   1  -4  19    5.93    3.03
   1  -4  19    1.87    3.60
  -1   4 -19    1.84    3.69
   1   4  19    0.53    3.98
   1   4  20   37.84    4.31
  -1  -4 -20   42.27    5.98
   1  -4  20   46.36    4.75
   1  -4  20   42.79    6.29
   1   4  20   35.62    4.79
   1   4  21   45.69    6.66
  -1  -4 -21   26.51    5.06
   1  -4  21   50.46    5.14
   1  -4  21   46.80    7.25
   1   4  22   86.24   10.02
  -1  -4 -22   77.43    8.02
   1  -4  22   82.43    7.13
   1  -4  22   75.42    8.08
   1   4  23  134.87   11.13
  -1   4 -23  118.81   12.57
  -1  -4 -23  132.46   11.66
   1  -4  23  119.91    9.53
   1   4  24  193.54   15.06
   1  -4  24  162.85   14.71
   1  -4  24  191.78   13.81
  -1   4 -24  187.96   14.49
   1   4  25   -9.68    5.65
  -1   4 -25   -1.89    5.27
   1  -4  25    0.00    3.84
   1  -4  25    2.84    5.95
   1   4  26    9.70    4.04
  -1   4 -26    5.68    7.58
   1  -4  26    3.06    3.59
   1  -4  26   -2.98    6.91
   1   4  27  118.22   12.05
   1  -4  27   97.19    9.75
   1  -4  27  107.38   10.60
  -1   4 -27   92.63   12.60
  -1   5   0   34.73    4.83
  -1  -5   0   28.58    4.28
  -1   5  -1   14.61    3.89
  -1  -5  -1   26.57    6.01
   1   5   2  665.57   34.22
   1  -5   2  651.88   38.79
  -1   5  -2  686.22   29.61
   1   5   3  142.15    9.07
  -1   5  -3  143.33   10.73
   1  -5   3  144.43   13.01
  -1   5  -4  162.23   10.19
  -1  -5  -4  156.86    8.80
   1  -5   4  140.60   10.35
  -1   5  -5  189.08   13.79
  -1  -5  -5  235.25   13.44
   1  -5   5  193.52   15.55
   1   5   6 1822.35   81.09
  -1   5  -6 1845.05  108.56
  -1  -5  -6 1895.28  127.97
   1  -5   6 1781.14  116.70
  -1   5  -7 1002.37   71.07
   1  -5   7  815.28   59.06
   1  -5   7  850.04   43.74
   1  -5   7  905.98   50.69
  -1   5  -8  576.81   32.71
  -1  -5  -8  575.55   25.43
   1  -5   8  521.76   38.59
   1  -5   8  565.93   28.32
   1   5   9   24.15    3.70
  -1   5  -9   20.88    4.12
  -1  -5  -9   27.97    6.60
   1  -5   9   31.78    5.21
   1  -5   9   33.06    5.84
   1   5  10    4.87    5.14
  -1   5 -10   14.73    4.65
  -1  -5 -10    9.75    3.29
   1  -5  10   13.83    4.96
   1  -5  10    4.28    5.32
   1   5  11    5.66    3.68
  -1   5 -11   14.31    4.90
  -1  -5 -11   14.60    6.18
   1  -5  11    0.00    5.10
   1  -5  11    5.70    3.05
   1  -5  11    1.56    5.19
  -1   5 -12    2.12    3.31
   1  -5  12   -3.84    3.84
   1  -5  12   -1.82    4.68
  -1   5 -13    0.00    4.23
   1  -5  13    4.62    2.77
   1  -5  13   14.87    5.61
  -1   5 -14   24.66    4.75
   1  -5  14   25.58    4.75
   1  -5  14   23.41    4.45
  -1   5 -15    6.19    4.74
  -1  -5 -15    8.27    4.33
   1  -5  15    8.95    3.16
   1  -5  15    5.64    4.86
   1   5  16   65.37    6.30
  -1   5 -16   56.69    6.84
  -1  -5 -16   62.09    7.22
   1  -5  16   65.64    6.84
   1  -5  16   46.09    6.85
   1   5  17   24.30    6.70
  -1  -5 -17   17.34    4.86
   1  -5  17   14.85    4.73
   1  -5  17   20.88    7.01
   1   5  18   33.52    5.52
  -1  -5 -18   26.68    6.70
   1  -5  18   19.57    3.55
   1  -5  18   36.34    6.90
   1   5  19   23.69    6.71
  -1  -5 -19   16.58    5.00
   1  -5  19   22.33    4.73
   1  -5  19   13.45    4.13
   1   5  20   -1.98    3.69
  -1  -5 -20    9.36    6.59
   1  -5  20    7.49    4.33
   1  -5  20    6.81    6.41
   1   5  21   19.01    7.13
  -1  -5 -21   16.77    5.81
   1  -5  21   15.90    4.08
   1  -5  21    7.91    6.30
   1   5  22   40.09    6.75
  -1  -5 -22   51.47    9.93
   1  -5  22   65.65    6.98
   1  -5  22   56.21    7.41
   1   5  23   22.55    7.43
   1  -5  23   33.47    5.41
   1  -5  23   40.06    8.50
   1   5  24   32.71    8.91
   1  -5  24   27.73    5.28
   1  -5  24   31.51    8.79
   1   6   0   -2.14    4.01
   1  -6   0    1.88    3.36
   1   6   1   33.98    6.29
   1   6   2   12.44    4.55
  -1   6  -3  192.02   11.43
   1   6   3  209.41   11.91
   1   6   4   -3.74    4.27
  -1   6  -4    3.89    5.90
   1   6   5   21.07    5.33
  -1   6  -5   20.48    5.89
   1   6   6   12.96    6.81
  -1   6  -7   18.81    6.80
  -1  -6  -7   20.08    4.92
   1  -6   7   24.26    4.33
  -1  -6  -8   55.09    6.77
  -1   6  -8   46.07    7.19
   1  -6   8   47.13    5.20
  -1   6  -9    3.99    3.72
  -1  -6  -9    6.76    4.51
   1  -6   9    5.58    5.45
   1  -6   9   -3.39    5.87
   1   6  10   28.97    5.42
  -1   6 -10   18.57    6.37
   1  -6  10   30.10    4.78
   1  -6  10   30.24    7.17
   1   6  11   23.11    5.28
  -1   6 -11   32.43    4.90
   1  -6  11   30.57    6.35
   1  -6  11   32.58    4.31
  -1   6 -12   13.74    6.21
   1  -6  12    6.08    3.57
   1  -6  12    5.09    6.00
  -1  -6 -13   87.82    9.75
   1  -6  13  127.77    9.90
   1  -6  13  136.37   11.00
   1   6  14  171.88   13.68
  -1  -6 -14  171.74   17.50
   1  -6  14  162.59   12.52
   1  -6  14  163.23   13.26
   1   6  15   21.41    5.52
  -1  -6 -15   30.22    7.36
   1  -6  15   19.19    5.00
   1  -6  15   22.44    7.22
  -1  -6 -16  107.78   10.90
   1  -6  16  109.52    9.73
   1  -6  16  102.54   11.74
  -1  -6 -17   34.25    6.30
   1  -6  17   49.86    7.22
   1  -6  17   43.45    6.74
   1   6  18   55.38    7.74
  -1  -6 -18   51.83    9.84
   1  -6  18   49.19    7.22
   1  -6  18   58.45    9.82
   1   7   0   48.44    9.90
  -1   7   0   19.93    7.68
  -1  -7   0   41.08    6.83
   1   7   1   48.98   10.23
  -1   7  -2  130.13   15.33
   1  -7   2  135.23   13.32
   1   7   3    7.50    5.89
  -1   7  -3   12.89    6.31
   1   7   4   21.15    7.09
  -1   7  -4   22.65    8.58
  -1  -7  -4   20.88    8.03
   1   7   5  257.05   24.09
  -1   7  -5  260.13   25.04
  -1  -7  -5  240.06   18.87
   1  -7   5  267.36   21.43
   1   7   6  141.63   16.17
  -1   7  -6  140.24   15.23
  -1  -7  -6  162.07   13.50
   1  -7   6  135.95   12.78
  -1   7  -7  113.03   14.67
  -1  -7  -7  120.25   12.68
   1  -7   7  121.83   11.07
   1  -7   7  132.50   15.11
  -1  -7  -8   18.39    9.06
   1  -7   8   23.41    7.58
   1  -7   8   27.18    6.86
   1   7   9   21.56    6.79
  -1  -7  -9    1.33    7.72
   1  -7   9    8.63    8.10
   1  -7   9   22.37    8.55
   2   0   0 4253.56  252.85
  -2   0   0   14.06    4.91
   2   0   1    2.45    4.76
   2   0   1    1.74    1.20
   2   0   1    0.13    0.94
  -2   0  -1   -1.63    0.68
  -2   0  -1   -0.82    0.54
   2   0   2  370.26   15.87
   2   0   2  388.88   18.30
  -2   0  -2   18.12    3.11
  -2   0  -2  234.73   18.73
   2   0   3    3.14    0.79
   2   0   3    4.74    1.49
   2   0   3    8.47    2.18
  -2   0  -3    2.01    0.54
  -2   0  -3    0.79    0.65
  -2   0  -3    2.82    1.34
  -2   0  -3   -2.17    1.22
  -2   0  -4 3279.00  163.94
   2   0   4 3003.58  200.52
   2   0   4 2954.76  186.15
  -2   0  -4 3010.59  153.15
  -2   0  -4 2923.46  182.20
  -2   0  -4 3024.89  178.87
   2   0   5    4.33    1.62
   2   0   5    3.39    0.52
   2   0   5    5.42    2.71
  -2   0  -5    1.96    0.52
  -2   0  -5    2.61    0.52
  -2   0  -5    2.83    2.43
  -2   0  -5    2.98    1.49
   2   0   6 4839.43  362.36
  -2   0  -6 5332.39  292.98
  -2   0  -6 4272.51  271.76
  -2   0  -6 5197.04  359.94
   2   0   7    0.54    0.54
   2   0   7    6.07    0.81
   2   0   7   -0.13    1.21
  -2   0  -7   -0.54    0.54
  -2   0  -7   -2.30    2.43
  -2   0  -7   -1.35    2.29
  -2   0  -8  936.90   66.48
   2   0   8  834.95   45.20
  -2   0  -8  916.96   61.57
  -2   0  -8  918.85   49.25
  -2   0  -8  879.40   42.30
   2   0   9   -0.94    1.35
  -2   0  -9   -1.49    1.49
   2   0   9   -0.82    0.68
  -2   0  -9   -1.36    0.68
  -2   0  -9   -0.41    0.68
  -2   0  -9    0.80    1.48
   2   0  10  512.63   24.67
   2   0  10  534.20   26.75
  -2   0 -10  577.53   23.93
  -2   0 -10  550.37   36.91
  -2   0 -11    0.95    2.30
   2   0  11   -3.77    2.15
  -2   0 -11    0.66    0.80
  -2   0 -11    0.67    2.28
  -2   0 -12  357.92   17.04
  -2   0 -12  338.15   20.62
  -2   0 -12  376.81   18.67
  -2   0 -12  379.23   18.63
  -2   0 -13    2.01    2.41
  -2   0 -13   -1.92    0.96
  -2   0 -13   -0.53    1.06
  -2   0 -13   -2.44    1.76
  -2   0 -14  398.15   21.03
  -2   0 -14  485.33   32.63
  -2   0 -14  482.43   24.76
  -2   0 -14  450.84   33.86
  -2   0 -15   -1.10    1.10
  -2   0 -15   -1.20    1.33
  -2   0 -15    1.36    3.12
  -2   0 -15    1.47    2.41
   2   0  16    1.86    1.60
  -2   0 -16   24.75    2.19
  -2   0 -16   33.64    2.53
  -2   0 -16   32.72    4.48
  -2   0 -16   19.12    2.54
   2   0  17    5.72    1.73
  -2   0 -17    1.09    1.09
  -2   0 -17   -0.93    1.46
  -2   0 -17    1.22    2.99
  -2   0 -17   -5.08    2.54
  -2   0 -17    2.81    3.89
   2   0  18   21.55    2.53
  -2   0 -18   38.56    3.41
  -2   0 -18   51.21    3.33
  -2   0 -18   42.77    5.84
  -2   0 -18   43.29    5.35
  -2   0 -18   40.39    4.28
  -2   0 -18   54.75    5.76
   2   0  19   -0.82    1.36
  -2   0 -19   -0.54    1.36
  -2   0 -19   -0.53    1.46
  -2   0 -19   -5.62    2.81
  -2   0 -19    6.82    3.21
   2   0  20   32.04    2.72
   2   0  20   25.43    2.80
  -2   0 -20   27.29    2.85
  -2   0 -20   27.70    3.20
  -2   0 -20   16.74    3.48
  -2   0 -20   33.93    4.68
   2   0  21    1.63    1.76
   2   0  21    3.60    1.87
  -2   0 -21    1.76    1.63
  -2   0 -21    0.53    1.73
  -2   0 -21    8.78    4.26
  -2   0 -21    5.76    3.75
  -2   0 -21    4.81    3.87
   2   0  22  100.24    6.23
   2   0  22   89.64    6.29
  -2   0 -22   87.79    6.63
  -2   0 -22  103.11    6.43
  -2   0 -22   95.96    7.85
  -2   0 -22   83.77   11.67
  -2   0 -22   97.63    8.68
   2   0  23   -0.14    1.89
   2   0  23    1.60    1.87
  -2   0 -23   -1.22    1.49
  -2   0 -23    4.94    2.40
  -2   0 -23    3.32    3.58
  -2   0 -23    5.06    2.93
   2   0  24  514.05   24.20
  -2   0 -24  466.70   27.96
  -2   0 -24  457.05   50.24
  -2   0 -24  449.67   25.67
  -2   0 -24  476.09   37.60
   2   0  25    0.94    2.16
  -2   0 -25   -1.21    3.48
  -2   0 -25    2.78    5.43
  -2   0 -25    1.86    4.66
   2   0  26   18.58    2.96
  -2   0 -26   16.28    5.96
  -2   0 -26   21.02    5.06
   2   0  27   -0.40    2.15
  -2   0 -27   -1.85    4.36
  -2   0 -27    0.00    5.58
   2   0  28  200.32   10.12
  -2   0 -28  185.28   15.03
   2   0  29    3.10    2.29
  -2   0 -29   -0.80    3.72
   2   0  30   35.07    4.86
  -2   0 -30   39.86    8.64
   2   0  31   12.89    7.84
   2   0  32   59.79   12.09
   2   1   0 1769.42   84.35
   2   1   0 1807.80   97.24
  -2   1   0 1608.91   82.68
  -2   1   0 1707.81   95.36
  -2   1   0 1546.41   99.80
  -2  -1   0 1706.56   87.76
  -2  -1   0 1679.56   81.58
   2  -1   0 1610.00   90.50
   2  -1   0 1750.55   96.80
   2   1   2  895.56   43.27
   2   1   2  985.72   54.80
  -2   1  -2  971.17   87.08
  -2   1  -2 1071.56  191.28
  -2  -1  -2  941.79   48.55
   2  -1   2  928.05   64.19
   2  -1   2  953.03  107.15
   2  -1   2  916.61   47.69
  -2   1  -2 1046.55  110.15
  -2  -1  -2  894.11   45.14
   2   1   3   59.25    3.69
   2   1   3   56.47    3.32
   2   1   3   65.44    3.62
  -2   1  -3   62.19    5.71
  -2  -1  -3   52.76    3.06
  -2  -1  -3   55.17    2.64
   2  -1   3   60.71    3.07
   2  -1   3   52.00    3.13
   2  -1   3   50.78    3.66
   2   1   4  506.51   24.41
   2   1   4  565.59   28.06
   2   1   4  601.53   32.61
  -2   1  -4  541.92   31.18
  -2   1  -4  509.61   29.57
  -2   1  -4  559.29   29.41
  -2  -1  -4  578.45   28.07
  -2  -1  -4  557.32   24.94
   2  -1   4  522.29   28.74
   2  -1   4  564.01   30.88
   2   1   5 2200.98  103.57
   2   1   5 2419.35  120.82
   2   1   5 2214.65  184.40
   2   1   5 2381.29  155.72
  -2   1  -5 2254.69  112.89
  -2   1  -5 2136.81  168.94
  -2   1  -5 2372.38  115.98
  -2   1  -5 2214.90  131.54
  -2  -1  -5 2276.81  116.02
  -2  -1  -5 2248.71  138.07
   2  -1   5 2185.67  131.40
   2  -1   5 2134.36  125.76
   2   1   6  219.79   12.68
   2   1   6  203.78   10.88
   2   1   6  174.96   17.80
   2   1   6  196.47   12.68
  -2   1  -6  208.97   12.97
  -2   1  -6  184.12   16.38
  -2   1  -6  213.31   13.00
  -2   1  -6  203.09   12.45
  -2  -1  -6  212.64    9.70
  -2  -1  -6  193.82    9.81
  -2  -1  -6  231.93   13.52
   2  -1   6  193.76   11.63
   2  -1   6  222.99   11.71
   2   1   7 1895.60   99.20
   2   1   7 2151.54  107.99
   2   1   7 1790.54  176.89
   2   1   7 2063.70  112.97
  -2   1  -7 1971.75  127.55
  -2   1  -7 1953.19  142.39
  -2   1  -7 2134.88  126.21
  -2   1  -7 1846.17  104.08
  -2  -1  -7 2028.34  109.39
  -2  -1  -7 2055.29  112.73
  -2  -1  -7 1943.54  129.65
   2  -1   7 1832.16  117.07
   2  -1   7 2145.00  106.90
   2   1   8  854.67   49.75
   2   1   8  870.66   48.49
   2   1   8  750.78   60.76
   2   1   8  847.30   50.13
   2   1   8  825.95   45.15
  -2   1  -8  804.74   52.97
  -2   1  -8  789.48   64.51
  -2   1  -8  848.02   46.35
  -2   1  -8  846.09   49.29
  -2  -1  -8  834.86   41.36
  -2  -1  -8  816.91   39.82
  -2  -1  -8  895.65   53.59
   2  -1   8  781.22   47.82
   2  -1   8  802.12   43.49
   2   1   9 6643.55  396.82
   2   1   9 6350.84  468.45
   2   1   9 5887.46  361.13
   2   1   9 6172.90  293.25
  -2   1  -9 6748.59  279.58
  -2  -1  -9 6377.94  295.05
  -2  -1  -9 6319.81  371.25
   2  -1   9 6583.99  337.19
   2   1  10 1249.85   59.95
   2   1  10 1326.44   84.00
   2   1  10 1192.72   66.66
   2   1  10 1262.53   62.18
  -2   1 -10 1313.12   89.36
  -2   1 -10 1229.01   70.71
  -2   1 -10 1406.83   54.95
  -2  -1 -10 1286.57   60.02
  -2  -1 -10 1334.88   84.29
   2  -1  10 1251.73   82.04
   2  -1  10 1368.52   59.96
   2   1  11 4097.05  192.57
   2   1  11 3949.71  237.23
   2   1  11 3604.25  230.68
   2   1  11 3531.40  198.70
   2   1  11 3889.97  168.86
  -2   1 -11 3788.97  200.55
  -2   1 -11 3955.70  161.16
  -2   1 -11 3451.89  206.40
  -2  -1 -11 3900.50  168.44
  -2  -1 -11 3969.82  199.98
  -2  -1 -11 3447.76  242.76
   2  -1  11 3824.43  206.79
   2  -1  11 4017.13  180.19
   2   1  12  535.47   28.83
   2   1  12  513.07   28.27
   2   1  12  504.12   29.53
   2   1  12  564.91   22.64
  -2   1 -12  497.45   40.85
  -2   1 -12  518.85   28.72
  -2   1 -12  554.96   28.92
  -2   1 -12  552.15   30.44
  -2   1 -12  564.67   32.16
  -2  -1 -12  562.50   37.52
  -2  -1 -12  489.68   31.28
  -2  -1 -12  526.63   31.62
   2  -1  12  531.48   32.76
   2  -1  12  559.78   24.15
   2   1  13  434.13   20.74
   2   1  13  431.05   26.29
   2   1  13  406.46   25.06
   2   1  13  345.01   21.44
   2   1  13  416.82   19.28
  -2   1 -13  412.51   26.92
  -2   1 -13  420.51   21.36
  -2   1 -13  382.29   16.26
  -2   1 -13  390.12   23.07
  -2   1 -13  422.31   22.70
  -2  -1 -13  344.38   26.55
  -2  -1 -13  421.83   20.50
   2  -1  13  389.34   30.61
   2  -1  13  440.70   20.28
   2   1  14  582.27   30.00
   2   1  14  496.73   30.31
   2   1  14  508.91   26.01
  -2   1 -14  515.85   35.66
  -2   1 -14  547.23   28.74
  -2   1 -14  548.90   32.16
  -2   1 -14  505.93   31.53
  -2  -1 -14  558.10   31.71
  -2  -1 -14  562.78   28.02
   2  -1  14  551.06   29.88
   2  -1  14  518.23   25.28
   2   1  14  506.53   20.40
  -2   1 -14  587.67   34.97
  -2   1 -14  509.25   24.62
   2   1  15   12.05    2.71
   2   1  15   19.75    2.37
   2   1  15   15.18    2.62
   2   1  15   23.79    2.84
   2   1  15   15.32    3.18
  -2   1 -15   18.67    1.84
  -2   1 -15   20.69    1.74
  -2   1 -15   19.02    3.35
  -2   1 -15   16.40    2.56
  -2   1 -15   14.08    4.16
  -2   1 -15   18.28    3.09
  -2  -1 -15   19.75    2.37
   2  -1  15   21.43    1.97
   2  -1  15   27.93    4.03
  -2  -1 -15   22.88    2.84
   2   1  16   28.16    2.44
   2   1  16   21.05    2.63
   2   1  16   16.00    3.73
   2   1  16   19.72    3.11
   2   1  16   18.49    3.31
  -2   1 -16   20.35    1.97
  -2   1 -16   20.47    1.87
  -2   1 -16   15.68    2.95
  -2   1 -16   24.95    2.95
  -2   1 -16   16.68    2.42
  -2  -1 -16   23.97    2.71
  -2  -1 -16   22.24    2.63
  -2  -1 -16   20.64    3.01
   2  -1  16   25.07    2.10
   2  -1  16   18.54    2.42
   2   1  17  287.63   16.01
   2   1  17  294.86   14.93
   2   1  17  283.45   18.51
   2   1  17  244.38   13.12
   2   1  17  264.71   27.73
  -2   1 -17  262.09   18.79
  -2   1 -17  282.50   18.52
  -2   1 -17  227.78   14.52
  -2   1 -17  254.30   13.84
  -2  -1 -17  278.28   14.80
  -2  -1 -17  234.32   34.20
  -2  -1 -17  274.04   14.57
   2  -1  17  188.11   20.12
   2  -1  17  289.64   15.27
  -2  -1 -17  288.71   20.07
   2   1  18   14.51    2.17
   2   1  18   15.92    2.37
   2   1  18   17.36    4.13
   2   1  18    5.81    2.84
   2   1  18    3.86    3.31
  -2   1 -18   13.78    1.84
  -2   1 -18   12.77    1.61
  -2   1 -18    7.78    2.42
  -2   1 -18   14.81    3.10
  -2   1 -18    6.98    4.03
  -2  -1 -18   19.26    2.71
  -2  -1 -18   12.90    2.11
  -2  -1 -18   16.70    3.26
   2  -1  18   14.04    1.58
   2   1  19  348.78   17.15
   2   1  19  334.88   20.08
   2   1  19  303.57   16.11
  -2   1 -19  323.19   25.39
  -2   1 -19  351.83   14.33
  -2   1 -19  312.02   15.38
  -2   1 -19  307.59   20.03
  -2   1 -19  311.73   16.86
  -2  -1 -19  348.78   22.70
  -2  -1 -19  344.75   36.38
  -2  -1 -19  313.56   15.23
   2  -1  19  352.08   16.49
   2   1  20   17.67    2.45
   2   1  20   19.49    3.29
  -2   1 -20   19.86    2.24
  -2   1 -20   19.84    2.30
  -2   1 -20   23.55    4.44
  -2  -1 -20   19.30    3.26
  -2  -1 -20   21.47    3.43
  -2  -1 -20   16.43    4.43
   2  -1  20   18.02    2.11
   2   1  21    0.27    1.91
   2   1  21    1.45    2.11
  -2   1 -21   -0.66    1.45
  -2   1 -21   -1.49    1.49
  -2   1 -21   11.71    5.11
  -2  -1 -21    0.00    1.77
  -2  -1 -21    3.96    2.37
  -2  -1 -21    1.43    4.04
   2  -1  21    0.66    1.32
   2   1  22   -0.27    1.77
   2   1  22    1.19    2.11
  -2   1 -22    1.90    1.76
  -2   1 -22    1.21    4.30
  -2   1 -22    7.53    4.57
  -2  -1 -22    0.68    2.18
  -2  -1 -22    1.06    2.64
   2  -1  22    0.40    1.58
  -2   1 -22    0.92    1.58
  -2  -1 -22   -2.35    4.56
  -2   1 -23  117.13   12.37
   2   1  23  120.33    7.58
  -2   1 -23  107.50    7.83
  -2   1 -23  119.80    9.55
  -2   1 -23  117.80    8.75
  -2  -1 -23  107.83    8.60
  -2  -1 -23  103.40    8.75
  -2  -1 -23  117.68    7.19
   2  -1  23  122.86    7.57
   2  -1  23   87.13    8.29
   2   1  23  118.33    8.87
  -2   1 -24    1.36    2.17
  -2   1 -24   -3.90    4.97
  -2   1 -24    9.28    4.70
  -2  -1 -24   -1.36    1.77
  -2  -1 -24   -0.26    4.69
   2  -1  24    1.06    1.59
   2   1  25    3.00    2.59
  -2   1 -25   -7.93    4.70
  -2   1 -25   -0.94    4.30
  -2  -1 -25    7.17    4.56
   2  -1  25   -1.20    1.47
   2   1  26  269.80   16.54
  -2   1 -26  265.43   18.01
  -2   1 -26  242.16   13.99
  -2  -1 -26  259.52   16.99
   2  -1  26  275.10   18.38
   2   1  27    2.05    2.86
  -2   1 -27    6.44    3.76
  -2   1 -27   -0.40    5.64
  -2  -1 -27    7.82    5.09
   2  -1  27    2.01    2.01
   2   1  28   40.88    4.91
  -2   1 -28   32.46    5.90
  -2   1 -28   46.17    7.38
  -2  -1 -28   42.13    6.52
   2  -1  28   41.77    3.65
   2   1  29  206.38   18.40
  -2   1 -29  174.29   17.44
  -2   1 -29  216.01   17.32
  -2  -1 -29  223.43   21.30
   2   1  30   48.01    5.31
  -2   1 -30   31.22    7.37
  -2   1 -30   48.42    8.18
  -2  -1 -30   41.40    8.23
   2   1  31   19.70    4.62
  -2   1 -31   34.96    6.30
  -2   1 -31   21.45    7.11
  -2  -1 -31   32.02    8.37
  -2   1 -32   17.28    5.63
  -2   1 -32   11.80    6.03
  -2  -1 -32   18.05    7.85
   2   2   0 3181.99  147.13
   2   2   0 3506.40  161.79
  -2   2   0 3141.22  144.72
  -2   2   0 3097.62  171.09
  -2  -2   0 3055.47  156.53
  -2  -2   0 3321.10  207.87
   2  -2   0 3247.94  161.23
   2  -2   0 3300.82  155.83
   2   2   1  495.79   25.07
   2   2   1  502.38   28.25
  -2   2  -1  526.98   35.66
  -2   2  -1  502.12   32.98
  -2  -2  -1  486.58   26.41
  -2  -2  -1  491.02   25.60
   2  -2   1  500.78   29.25
   2  -2   1  494.74   34.31
   2   2   2   37.27    3.04
   2   2   2   39.41    3.17
  -2   2  -2   38.02    4.97
  -2   2  -2   35.51    3.05
  -2  -2  -2   41.78    3.17
  -2  -2  -2   41.10    3.44
   2  -2   2   41.08    3.32
  -2  -2  -3 1115.48   71.35
   2   2   3 1089.80   49.25
   2   2   3 1149.81   73.75
  -2   2  -3 1139.63   82.30
  -2   2  -3 1056.80   75.69
  -2  -2  -3 1145.33   50.60
   2  -2   3 1092.97   59.67
   2   2   4   14.44    1.97
   2   2   4   13.33    2.38
  -2   2  -4   13.60    5.33
  -2   2  -4   13.97    4.70
  -2  -2  -4    8.58    1.85
  -2  -2  -4   15.36    2.36
   2  -2   4   12.40    2.09
   2  -2   4   11.73    3.07
   2  -2   4    7.80    2.99
   2   2   5  978.20   45.00
  -2   2  -5 1071.76   54.29
  -2   2  -5 1022.10   61.28
  -2  -2  -5 1130.16   55.15
  -2  -2  -5 1057.63   45.67
   2  -2   5 1032.23   50.78
   2  -2   5  997.19   47.64
   2  -2   5  964.47   48.61
   2  -2   6   36.47    2.73
   2  -2   6   38.11    3.51
   2   2   6   41.40    3.66
   2   2   6   42.43    3.31
   2   2   6   40.45    4.23
  -2   2  -6   43.36    4.51
  -2   2  -6   43.47    3.64
  -2  -2  -6   38.60    3.31
  -2  -2  -6   44.66    2.75
   2  -2   6   46.01    3.06
   2   2   7   -1.57    2.22
   2   2   7    1.37    2.47
  -2   2  -7    0.26    1.59
  -2  -2  -7    0.00    2.12
  -2  -2  -7    1.44    1.70
   2  -2   7   -2.60    1.17
   2  -2   7   -0.53    1.59
   2  -2   7   -0.78    2.60
   2   2   8   51.90    4.06
   2   2   8   54.35    3.58
   2   2   8   55.61    4.71
  -2   2  -8   48.15    3.05
  -2   2  -8   44.37    4.45
  -2  -2  -8   50.92    3.44
  -2  -2  -8   40.00    3.53
   2  -2   8   46.20    3.67
   2  -2   8   45.90    3.05
   2  -2   8   48.12    4.44
   2   2   9  115.77    5.65
   2   2   9  128.52    7.42
   2   2   9  132.70    7.66
  -2   2  -9  119.71    9.01
  -2   2  -9  111.50    8.83
  -2   2  -9  113.37    6.30
  -2  -2  -9  123.10    7.95
  -2  -2  -9  120.23    7.88
   2  -2   9  121.37    6.99
   2  -2   9  121.83    7.30
   2  -2   9  102.70    6.67
   2   2  10   18.17    2.24
   2   2  10   18.24    2.64
   2   2  10   21.00    3.48
  -2   2 -10   16.26    2.12
  -2   2 -10   18.20    2.88
  -2  -2 -10   16.65    2.51
  -2  -2 -10   13.56    2.50
   2  -2  10   19.17    2.25
   2  -2  10   20.78    1.72
   2  -2  10   20.43    3.28
   2   2  11   63.74    3.84
   2   2  11   69.48    4.76
   2   2  11   63.26    5.60
   2   2  11   63.62    5.85
  -2   2 -11   63.04    5.04
  -2   2 -11   69.70    5.44
  -2   2 -11   71.87    4.61
  -2  -2 -11   69.61    6.21
  -2  -2 -11   64.67    4.37
   2  -2  11   70.23    4.11
   2  -2  11   63.70    3.32
   2  -2  11   75.12    5.39
   2   2  12  810.82   35.53
   2   2  12  868.41   47.24
   2   2  12  864.89   51.46
   2   2  12  791.12   41.40
  -2   2 -12  849.72   62.92
  -2   2 -12  807.52   52.17
  -2   2 -12  813.35   33.55
  -2   2 -12  810.20   44.99
  -2  -2 -12  932.02   42.13
  -2  -2 -12  873.66   60.22
   2  -2  12  874.36   60.93
   2  -2  12  824.01   37.13
   2  -2  12  820.01   37.77
   2   2  13  101.40    5.61
   2   2  13   98.50    6.21
   2   2  13  107.40    6.86
   2   2  13  103.56    7.04
   2   2  13  100.82    7.12
  -2   2 -13  103.18    8.90
  -2   2 -13  107.42    8.49
  -2   2 -13   96.63    6.08
  -2   2 -13   86.21    7.53
  -2  -2 -13  107.60    6.21
  -2  -2 -13   94.06    6.54
   2  -2  13  117.89    7.17
   2  -2  13   99.34    6.51
   2  -2  13  102.34    6.35
   2   2  14 1572.86   73.08
   2   2  14 1505.33   75.74
   2   2  14 1377.56   84.67
   2   2  14 1324.00   79.40
   2   2  14 1507.70  105.12
  -2   2 -14 1471.99   84.19
  -2   2 -14 1498.44  124.57
  -2   2 -14 1391.38   60.25
  -2   2 -14 1385.46   83.18
  -2  -2 -14 1624.02  118.49
  -2  -2 -14 1537.50   92.08
  -2  -2 -14 1627.19   81.14
   2  -2  14 1601.70  109.88
   2  -2  14 1528.51   84.74
   2  -2  14 1497.62   80.94
   2   2  15   25.92    2.96
   2   2  15   17.51    3.42
   2   2  15   20.89    4.18
   2   2  15   21.97    3.69
   2   2  15   10.44    3.06
  -2   2 -15   21.77    2.79
  -2   2 -15   15.63    1.99
  -2   2 -15   24.97    3.83
  -2   2 -15   20.48    3.82
  -2  -2 -15   17.11    2.90
  -2  -2 -15   23.10    3.22
  -2  -2 -15   25.88    2.76
   2  -2  15   33.11    3.18
   2  -2  15   22.96    2.26
   2  -2  15   19.11    2.92
   2   2  16  394.22   23.59
   2   2  16  433.39   23.23
   2   2  16  352.25   22.35
   2   2  16  384.13   20.16
   2   2  16  365.23   30.25
  -2   2 -16  415.19   27.13
  -2   2 -16  385.87   33.65
  -2   2 -16  379.76   20.28
  -2   2 -16  339.09   25.17
  -2  -2 -16  391.17   21.90
  -2  -2 -16  427.35   28.16
  -2  -2 -16  450.12   20.71
   2  -2  16  435.23   28.63
   2  -2  16  413.06   20.24
   2  -2  16  383.06   21.73
   2   2  17   47.75    3.78
   2   2  17   32.73    4.21
   2   2  17   43.21    4.34
   2   2  17   45.03    5.01
  -2   2 -17   51.64    3.99
  -2   2 -17   38.22    3.97
  -2   2 -17   45.62    5.20
  -2  -2 -17   45.73    4.86
  -2  -2 -17   38.91    4.21
  -2  -2 -17   48.77    4.82
   2  -2  17   46.55    3.71
   2  -2  17   49.38    3.32
   2  -2  17   30.40    4.67
   2   2  18   89.01    5.95
   2   2  18   87.67    6.19
   2   2  18   84.04    6.09
  -2   2 -18   82.72    6.78
  -2   2 -18   79.48    7.81
  -2  -2 -18   90.50    6.08
  -2  -2 -18   93.05    5.54
  -2  -2 -18  102.21    6.38
   2  -2  18   37.43    4.37
   2  -2  18   96.66    4.93
   2   2  19   59.23    4.60
   2   2  19   59.15    4.87
   2   2  19   44.64    3.91
  -2   2 -19   54.06    4.52
  -2   2 -19   43.42    5.56
  -2   2 -19   48.69    4.15
  -2  -2 -19   56.25    4.06
  -2  -2 -19   53.59    5.05
   2  -2  19    2.52    1.85
   2  -2  19   62.43    3.46
   2  -2  19   49.51    4.82
   2   2  20   57.79    5.69
   2   2  20   61.41    4.88
   2   2  20   45.81    4.58
  -2   2 -20   55.42    4.39
  -2   2 -20   49.48    4.65
  -2   2 -20   51.11    4.94
  -2  -2 -20   49.94    5.96
  -2  -2 -20   58.73    6.45
   2  -2  20   52.90    3.73
   2  -2  20   51.06    5.90
   2   2  21  112.71    7.46
   2   2  21  114.89    7.92
   2   2  21  111.38    7.01
  -2   2 -21  118.27   10.39
  -2   2 -21  105.93   14.38
  -2  -2 -21  125.58    8.68
  -2  -2 -21  115.68    6.86
   2  -2  21  111.22    7.47
   2  -2  21  129.89    9.00
   2   2  22    4.61    2.98
   2   2  22    1.35    2.83
  -2   2 -22   -2.93    2.13
  -2   2 -22    3.21    2.14
  -2   2 -22   -4.42    2.94
  -2   2 -22    3.08    3.35
  -2  -2 -22   -2.17    2.85
  -2  -2 -22   -7.70    4.24
   2  -2  22    3.60    1.73
   2   2  23   72.33    5.57
   2   2  23   44.07    4.85
  -2   2 -23   48.21    5.51
  -2   2 -23   65.93    7.78
  -2   2 -23   59.19    6.71
  -2  -2 -23   55.77    5.84
  -2  -2 -23   58.07    6.68
   2  -2  23   63.78    3.88
   2   2  24   -1.90    3.26
  -2   2 -24   -2.28    4.83
  -2   2 -24   -1.61    4.30
  -2  -2 -24    2.99    3.40
  -2  -2 -24    5.00    5.38
   2  -2  24    2.01    2.14
   2   2  25   26.64    4.62
  -2   2 -25   27.66    4.57
  -2   2 -25   38.82    4.97
  -2  -2 -25   41.23    6.92
   2  -2  25   36.98    3.36
   2   2  26    3.40    3.27
  -2   2 -26   17.74    6.58
  -2   2 -26   -2.28    3.36
  -2  -2 -26   -4.74    5.51
   2  -2  26   -0.94    2.01
   2   2  27  357.53   27.55
  -2   2 -27  390.33   25.05
  -2   2 -27  346.90   22.75
  -2  -2 -27  404.52   23.35
   2  -2  27  348.56   30.50
   2   2  28   60.35    6.54
  -2   2 -28   41.84    7.27
  -2   2 -28   40.19    8.74
  -2  -2 -28   33.05    7.56
   2   2  29  337.53   32.20
  -2   2 -29  335.70   30.85
  -2   2 -29  339.06   28.53
  -2  -2 -29  383.70   35.74
   2   2  30    5.18    4.91
  -2   2 -30    5.52    5.12
  -2   2 -30   -1.88    6.72
  -2  -2 -30   -0.26    5.00
   2   2  31    3.95    5.04
  -2   2 -31   -7.41    6.87
  -2   2 -31   -6.99    7.26
  -2  -2 -31    1.28    6.81
   2   3   0  113.12    7.71
   2   3   0   93.02    4.99
  -2   3   0  111.95   14.91
  -2   3   0  136.16   13.32
  -2  -3   0   99.70    6.43
  -2  -3   0  108.34    7.31
   2  -3   0  133.63   11.59
   2  -3   0  107.25   10.88
   2   3   1  741.77   36.55
   2   3   1  746.35   32.30
  -2   3  -1  700.31   29.07
  -2   3  -1  734.35   44.21
  -2  -3  -1  783.75   42.38
  -2  -3  -1  737.13   30.99
   2  -3   1  687.56   33.08
   2  -3   1  710.22   36.15
   2   3   2 1351.75   66.59
   2   3   2 1356.48   65.19
  -2   3  -2 1312.79   88.00
  -2   3  -2 1232.06   76.48
  -2  -3  -2 1239.20   72.36
  -2  -3  -2 1223.87   51.51
   2  -3   2 1293.53   76.36
   2  -3   2 1183.51   50.63
   2   3   3  390.13   20.90
   2   3   3  383.44   27.71
  -2   3  -3  377.48   23.01
  -2   3  -3  400.12   26.80
  -2  -3  -3  372.77   17.85
  -2  -3  -3  350.91   14.17
   2  -3   3  392.51   21.30
   2  -3   3  363.20   23.13
   2   3   4   21.08    3.43
   2   3   4   21.38    2.77
  -2   3  -4   23.84    4.00
  -2   3  -4   25.99    2.48
  -2  -3  -4   23.09    3.17
  -2  -3  -4   20.02    2.77
   2  -3   4   22.46    3.14
   2   3   5  939.59   41.75
   2   3   5 1070.28   50.13
  -2   3  -5  848.23   47.04
  -2  -3  -5  994.29   48.27
  -2  -3  -5  946.68   56.18
   2  -3   5 1029.42   49.67
   2  -3   5  961.38   46.34
   2  -3   5  858.63   45.61
   2   3   6  231.20   11.17
   2   3   6  253.64   11.69
  -2   3  -6  210.49   13.64
  -2  -3  -6  266.07   13.01
  -2  -3  -6  244.57   12.61
   2  -3   6  246.69   13.26
   2  -3   6  238.19   12.97
   2   3   7  154.90    7.87
   2   3   7  142.75    8.76
  -2   3  -7  143.13    8.91
  -2   3  -7  133.62    8.45
  -2  -3  -7  148.45    7.70
  -2  -3  -7  136.58    6.82
   2  -3   7  152.30   10.39
   2  -3   7  139.77    9.20
   2   3   8    3.01    3.14
   2   3   8   -3.31    3.31
   2   3   8    3.46    2.26
  -2   3  -8    6.23    2.39
  -2   3  -8    1.82    2.21
  -2  -3  -8    0.53    2.78
  -2  -3  -8    6.40    2.48
   2  -3   8    1.43    2.08
   2  -3   8    3.98    1.46
   2  -3   8    6.22    3.89
   2   3   9  606.55   26.98
   2   3   9  648.88   32.56
   2   3   9  651.24   43.74
  -2   3  -9  637.47   43.91
  -2   3  -9  641.68   45.22
  -2  -3  -9  677.11   45.26
  -2  -3  -9  595.31   36.76
   2  -3   9  657.99   38.59
   2  -3   9  627.71   33.68
   2   3  10   46.66    4.05
   2   3  10   58.29    4.38
   2   3  10   66.02    5.56
  -2   3 -10   58.47    5.03
  -2   3 -10   49.56    4.86
  -2  -3 -10   58.56    5.83
  -2  -3 -10   53.07    4.45
   2  -3  10   54.80    4.60
   2  -3  10   56.14    5.07
   2   3  11  337.00   16.65
   2   3  11  344.68   18.98
   2   3  11  335.42   21.20
  -2   3 -11  333.81   17.77
  -2   3 -11  308.57   24.82
  -2  -3 -11  348.91   29.56
  -2  -3 -11  311.35   14.43
   2  -3  11  351.80   23.26
   2  -3  11  304.91   19.83
   2   3  12   46.81    4.85
   2   3  12   43.53    5.03
   2   3  12   47.74    4.52
  -2   3 -12   51.26    4.10
  -2   3 -12   49.55    5.04
  -2  -3 -12   42.61    4.63
  -2  -3 -12   44.06    3.41
   2  -3  12   54.05    4.25
   2  -3  12   47.00    4.70
   2   3  13  303.39   18.03
   2   3  13  340.58   18.29
   2   3  13  353.20   19.87
  -2   3 -13  329.99   19.86
  -2   3 -13  319.10   27.44
  -2  -3 -13  304.35   21.85
  -2  -3 -13  327.71   21.31
   2  -3  13  309.92   24.38
   2  -3  13  324.84   16.43
   2  -3  13  330.55   18.25
   2   3  14  436.46   23.76
   2   3  14  477.40   29.78
   2   3  14  471.95   31.09
  -2   3 -14  499.84   25.83
  -2   3 -14  480.07   32.86
  -2  -3 -14  501.32   28.64
   2  -3  14  515.41   34.20
   2  -3  14  482.29   24.64
   2  -3  14  470.20   26.59
   2   3  15    3.97    3.57
   2   3  15   -0.92    3.96
  -2   3 -15    1.72    2.11
  -2  -3 -15   -1.59    3.17
   2  -3  15    3.74    2.14
   2  -3  15    8.58    2.24
   2  -3  15    3.42    3.55
   2   3  16    9.68    3.32
   2   3  16    1.85    3.17
   2   3  16    3.57    3.02
  -2   3 -16    2.77    2.51
  -2   3 -16    7.20    2.67
  -2  -3 -16    4.77    2.39
   2  -3  16    6.54    2.27
   2  -3  16    4.62    1.98
   2  -3  16    6.47    3.70
   2   3  17  118.14    8.79
   2   3  17   97.15   10.42
   2   3  17  102.01    6.59
  -2   3 -17   98.26    8.45
  -2   3 -17  106.35    8.40
  -2  -3 -17  116.94    8.92
   2  -3  17  116.47    9.73
   2  -3  17  111.32    7.93
   2  -3  17   98.35    6.50
   2   3  18  132.10    9.35
   2   3  18  113.19   10.69
   2   3  18  121.85    7.92
  -2   3 -18  114.37    9.12
  -2   3 -18  120.36    9.04
  -2  -3 -18  103.68   10.01
   2  -3  18  133.50    8.91
   2  -3  18  131.91    7.28
   2  -3  18  127.81    9.04
   2   3  19  208.47   13.00
   2   3  19  190.28   21.23
   2   3  19  198.02   13.99
  -2   3 -19  188.17   14.28
  -2   3 -19  198.08   17.21
  -2  -3 -19  195.36   16.74
  -2  -3 -19  196.43   17.01
   2  -3  19  208.13   14.84
   2  -3  19  210.07   15.21
   2  -3  19  222.34   14.27
   2   3  20    2.28    2.28
   2   3  20    6.99    4.22
   2   3  20    7.29    3.24
  -2   3 -20   -1.58    3.17
  -2   3 -20   -4.22    2.50
  -2  -3 -20    0.00    3.22
   2  -3  20    5.02    2.11
   2   3  21   -0.54    2.02
   2   3  21   -2.29    2.96
  -2  -3 -21    0.00    3.63
   2  -3  21   -2.64    2.51
   2  -3  21   -4.55    2.67
   2   3  22   77.98    7.92
  -2   3 -22   94.56    8.31
  -2  -3 -22  100.83    7.02
   2  -3  22   94.20    6.50
   2  -3  22   93.10    7.51
   2   3  23    1.89    3.38
   2   3  23    3.48    3.22
  -2   3 -23   -1.21    3.35
  -2  -3 -23   -7.29    3.92
   2  -3  23    1.19    2.25
   2  -3  23    4.29    4.16
   2   3  24   13.81    4.60
   2   3  24   12.32    3.48
  -2   3 -24    6.39    3.99
  -2   3 -24    1.88    5.77
   2  -3  24   16.72    2.92
   2  -3  24   14.79    5.51
   2   3  25    8.68    4.48
   2   3  25    7.23    3.08
  -2   3 -25   -2.53    5.87
  -2   3 -25   -9.93    5.64
   2  -3  25    1.86    2.53
   2  -3  25   -2.56    5.66
   2   3  26   26.49    5.03
  -2   3 -26   17.91    6.55
  -2   3 -26    9.94    4.97
   2  -3  26   13.60    2.93
   2   3  27   25.85    5.58
  -2   3 -27   18.08    5.36
  -2   3 -27   20.70    6.45
   2   3  28   -1.50    4.63
  -2   3 -28   -2.28    6.44
  -2   3 -28    4.71    6.99
   2   3  29   43.24    6.01
  -2   3 -29   40.17    8.73
  -2   3 -29   28.92    8.21
   2   4   0  250.27   12.79
   2   4   0  253.18   15.09
  -2   4   0  237.72   15.82
  -2  -4   0  275.17   14.45
  -2  -4   0  240.69   11.46
   2  -4   0  257.11   14.77
   2   4   1    4.12    2.79
  -2   4  -1    2.14    2.81
  -2   4  -1    0.53    3.71
  -2  -4  -1    0.92    3.41
  -2  -4  -1    4.52    3.99
   2  -4   1   -0.79    3.71
   2   4   2   42.73    5.04
  -2   4  -2   42.01    3.62
  -2   4  -2   36.66    5.01
  -2  -4  -2   36.57    5.40
  -2  -4  -2   52.02    4.91
   2  -4   2   50.24    4.62
   2   4   3   86.38    6.50
   2   4   3   70.15    5.55
  -2   4  -3   75.92    6.70
  -2  -4  -3   78.06    7.79
  -2  -4  -3   78.43    4.91
   2  -4   3   70.14    4.87
   2   4   4   17.06    3.04
   2   4   4   10.44    4.23
  -2   4  -4   11.51    3.66
  -2  -4  -4    8.32    2.91
  -2  -4  -4   12.43    4.23
   2  -4   4   17.93    3.14
   2  -4   4   12.28    2.40
   2   4   5  111.75    8.06
   2   4   5  110.53    7.43
  -2   4  -5  101.19    8.35
  -2  -4  -5   94.73    6.47
   2  -4   5  105.63    6.79
   2  -4   5  100.25    5.48
   2   4   6  107.03    7.64
   2   4   6  110.55    7.96
  -2   4  -6   91.70    8.72
  -2  -4  -6   95.58    6.06
   2  -4   6  115.64    6.91
   2  -4   6   97.85    5.47
   2  -4   6  108.79    7.14
   2   4   7  123.37    7.24
   2   4   7  119.83    7.97
  -2   4  -7  113.66    8.71
  -2  -4  -7  137.03    8.42
   2  -4   7  126.65    7.55
   2  -4   7  119.79    6.93
   2  -4   7  119.46    7.77
   2   4   8  595.75   30.47
   2   4   8  596.10   35.13
  -2  -4  -8  592.60   32.31
   2  -4   8  574.60   34.37
   2  -4   8  531.47   28.50
   2  -4   8  622.56   27.25
   2   4   9  709.14   37.77
   2   4   9  705.22   42.19
  -2  -4  -9  656.11   30.70
   2  -4   9  708.09   38.25
   2  -4   9  634.93   31.12
   2   4  10  678.80   33.67
   2   4  10  691.67   43.91
  -2   4 -10  677.22   38.51
  -2  -4 -10  653.03   34.06
   2  -4  10  681.76   36.04
   2  -4  10  608.88   29.60
   2   4  11  180.11    9.16
   2   4  11  185.38   18.21
  -2   4 -11  200.98   11.80
  -2  -4 -11  209.39   10.60
   2  -4  11  191.99   12.10
   2  -4  11  178.84    9.87
   2   4  12   29.27    3.53
   2   4  12   28.67    4.51
  -2   4 -12   25.62    4.49
  -2  -4 -12   26.92    4.71
   2  -4  12   33.19    3.96
   2  -4  12   43.09    6.36
   2   4  13  353.52   20.81
   2   4  13  341.83   29.34
  -2   4 -13  365.86   27.61
  -2  -4 -13  322.41   23.68
   2  -4  13  362.10   18.51
   2  -4  13  363.49   19.19
   2  -4  13  320.60   20.62
   2   4  14   54.18    5.89
   2   4  14   53.29    8.75
  -2   4 -14   64.82    5.28
  -2  -4 -14   47.37    5.76
   2  -4  14   67.06    4.94
   2  -4  14   53.62    4.75
   2  -4  14   52.32    4.97
   2   4  15   15.72    4.72
   2   4  15   16.69    5.43
  -2   4 -15   10.79    3.55
  -2  -4 -15   13.23    3.67
   2  -4  15   12.43    3.61
   2  -4  15   17.64    3.82
   2  -4  15    9.95    3.66
   2   4  16   13.13    4.86
   2   4  16   23.30    6.49
  -2   4 -16   16.57    3.42
  -2  -4 -16   16.93    4.99
   2  -4  16   21.97    4.08
   2  -4  16   20.87    4.20
   2   4  17  144.44    9.88
   2   4  17  143.57   13.77
  -2   4 -17  133.18   10.14
  -2  -4 -17  155.10   10.93
   2  -4  17  148.03    8.84
   2  -4  17  163.31   10.70
   2   4  18  116.45    8.58
   2   4  18  120.55    8.12
  -2  -4 -18  117.50   10.03
   2  -4  18  131.97    8.30
   2  -4  18  130.27    9.80
   2   4  19   58.05    6.88
   2   4  19   56.84    6.01
  -2  -4 -19   55.27    6.75
   2  -4  19   64.68    5.27
   2  -4  19   49.57    6.10
   2   4  20  227.69   13.82
   2   4  20  158.28   13.08
  -2  -4 -20  194.81   14.21
   2  -4  20  195.43   12.14
   2  -4  20  172.81   14.25
   2   4  21   40.83    6.12
   2   4  21   37.16    4.87
  -2  -4 -21   37.91    5.59
   2  -4  21   46.53    7.07
   2   4  22   16.41    5.20
  -2  -4 -22   -1.73    4.67
   2  -4  22    6.19    3.43
   2  -4  22   -1.07    3.61
   2   4  23   -3.21    3.61
  -2   4 -23    6.18    4.70
   2  -4  23    1.06    2.90
   2  -4  23   15.28    6.30
   2   4  24    7.52    5.50
   2  -4  24   11.11    3.18
   2  -4  24   14.24    6.58
   2   4  25    9.29    4.98
   2  -4  25    4.77    3.58
   2  -4  25   10.51    7.00
   2   4  26   13.64    5.67
  -2   4 -26   21.95    6.47
   2  -4  26    9.04    3.59
   2  -4  26    6.61    7.29
   2   4  27    9.21    7.04
  -2   4 -27   16.52    5.20
  -2   4 -27   14.82    7.95
   2  -4  27   10.68    7.98
   2   5   0  190.14   11.20
  -2  -5  -1  613.37   24.84
   2  -5   1  596.61   45.47
   2  -5   1  554.68   32.56
  -2  -5  -2   92.05    7.19
   2  -5   2   61.93    8.19
   2  -5   2   88.12    9.13
   2   5   3   54.48    5.98
   2  -5   3   52.12    6.98
   2  -5   3   54.00    5.10
   2   5   4   13.80    3.85
  -2   5  -4    1.74    5.35
   2  -5   4   12.47    4.59
   2   5   5  910.24   55.31
  -2   5  -5  883.63   38.27
  -2  -5  -5  887.72   39.04
   2  -5   5  745.70   55.40
   2   5   6  104.60    7.02
  -2   5  -6  120.23   12.02
  -2  -5  -6  117.03   10.19
   2  -5   6   95.56    8.10
   2  -5   6  139.57   13.81
  -2   5  -7  616.44   36.86
   2  -5   7  556.99   39.03
   2  -5   7  578.59   29.08
  -2   5  -8   10.24    5.05
  -2  -5  -8   12.12    3.95
   2  -5   8    0.78    4.30
   2  -5   8    7.63    6.08
   2   5   9  180.29    9.61
  -2   5  -9  178.18    9.19
  -2  -5  -9  210.27   12.51
   2  -5   9  179.09   14.23
   2  -5   9  196.52   12.32
   2   5  10   35.58    6.17
  -2   5 -10   26.91    5.30
  -2  -5 -10   28.88    4.60
   2  -5  10   39.40    6.72
   2   5  11    1.18    3.80
  -2   5 -11    0.40    4.10
  -2  -5 -11    0.00    5.51
   2  -5  11   -0.26    3.04
   2  -5  11    5.95    4.65
   2   5  12  240.67   14.55
  -2   5 -12  207.66   13.50
  -2  -5 -12  208.33   12.71
   2  -5  12  234.08   14.70
   2  -5  12  228.18   15.84
   2   5  13  600.03   34.84
  -2   5 -13  592.76   30.71
  -2  -5 -13  627.37   31.32
   2  -5  13  546.20   30.16
   2  -5  13  574.59   26.13
   2   5  14   67.75    9.16
  -2   5 -14   46.23    5.80
  -2  -5 -14   56.89    7.06
   2  -5  14   66.65    6.20
   2  -5  14   66.94    7.29
   2   5  15   63.17    6.15
  -2  -5 -15   75.33    7.98
   2  -5  15   74.60    6.98
   2  -5  15   65.31    8.09
   2   5  16  295.57   20.04
  -2  -5 -16  286.41   20.82
   2  -5  16  287.89   16.22
   2  -5  16  304.67   18.66
   2   5  17   -3.54    5.63
  -2  -5 -17    6.94    6.02
   2  -5  17   -0.53    3.94
   2  -5  17    5.38    3.80
   2   5  18  363.75   29.14
  -2  -5 -18  362.96   28.35
   2  -5  18  421.51   25.17
   2  -5  18  438.24   24.13
   2   5  19   72.77    8.15
  -2  -5 -19   57.53    7.36
   2  -5  19   42.57    6.57
   2  -5  19   71.60    8.20
   2   5  20    3.55    3.95
  -2  -5 -20    6.58    6.98
   2  -5  20    3.94    3.55
   2  -5  20    3.71    4.77
   2   5  21    8.84    6.47
  -2  -5 -21   18.08    6.33
   2  -5  21   27.77    4.87
   2  -5  21   28.20    7.98
   2   5  22  306.87   26.25
   2  -5  22  274.78   19.70
   2  -5  22  259.99   23.29
   2   5  23  129.42   14.09
   2  -5  23  130.47   11.91
   2  -5  23  140.99   15.30
   2   6   3   85.82    8.07
  -2   6  -4    6.03    5.36
  -2  -6  -4    2.26    3.99
   2  -6   4    0.54    4.69
  -2   6  -5   31.73    6.83
  -2  -6  -5   34.83    5.85
   2  -6   5   20.08    4.42
  -2   6  -6   86.62    8.56
  -2  -6  -6   95.45    7.44
   2   6   7   84.44    8.09
  -2   6  -7   86.86    8.95
   2  -6   7   95.78    9.03
   2   6   8   38.25    5.43
  -2   6  -8   34.89    7.06
   2  -6   8   36.09    4.66
   2  -6   8   38.68    5.73
  -2   6  -9   50.37    5.85
   2  -6   9   83.47    9.04
   2  -6   9   43.52    8.19
  -2   6 -10   44.84    7.30
  -2  -6 -10   44.58    6.46
   2  -6  10   46.03    5.31
   2  -6  10   60.97    7.53
  -2  -6 -11   92.31    8.69
   2  -6  11  120.23    9.81
   2  -6  11  110.32    8.58
   2   6  12   28.53    5.79
  -2  -6 -12   27.61    7.36
   2  -6  12   25.77    5.42
   2  -6  12   23.08    6.87
  -2  -6 -13    3.15    6.57
   2  -6  13   10.56    4.22
  -2  -6 -14   -5.12    4.46
   2  -6  14    5.80    5.40
   2  -6  14    7.54    5.72
   2   6  15   46.41    6.29
  -2  -6 -15   53.35   10.36
   2  -6  15   59.37    6.85
   2  -6  15   52.63    9.26
  -2  -6 -16   31.84    9.44
   2  -6  16   40.78    6.71
   2  -6  16   28.73    5.49
  -2  -6 -17  140.86   15.60
   2  -6  17  164.22   13.30
   2  -6  17  179.97   15.77
   2   6  18    9.83    6.16
  -2  -6 -18   24.64    9.31
   2  -6  18   -0.92    4.08
   2  -6  18   -8.67    7.49
   2   7   0    6.53    5.60
  -2   7   0   23.88    9.72
   2  -7   0    5.26    7.42
   2   7   1   12.13    6.00
  -2   7  -1   33.30    9.44
   2  -7   1   13.48    5.66
   2   7   2   55.08    7.74
  -2   7  -2   43.36    9.16
   2  -7   2   49.01    9.02
  -2   7  -3   -4.57    8.20
   2  -7   3    7.80    6.19
  -2   7  -4   19.47    8.46
  -2  -7  -4   14.67    5.47
   2  -7   4    2.15    6.98
  -2   7  -5   10.72    8.98
  -2  -7  -5    7.99    5.46
   2  -7   5    1.34    7.24
  -2   7  -6   10.57   10.70
  -2  -7  -6    5.99    5.59
   2  -7   6   -5.89    6.96
   2  -7   6  -10.07    5.17
  -2  -7  -7   10.24    5.99
   2  -7   7    1.20    8.14
  -2  -7  -8  108.93   12.22
   2  -7   8  122.29   11.60
   2  -7   8   98.81   13.94
   3   0   0  137.74    8.85
   3   0   0  132.93    6.85
  -3   0   0  129.90    6.31
  -3   0   0  130.23    8.05
  -3   0   0  124.27    6.02
  -3   0   0  127.25    6.33
   3   0   1    0.13    1.20
   3   0   1    0.00    1.21
  -3   0  -1    2.32    1.23
  -3   0  -1    5.87    1.47
  -3   0  -1    2.77    1.32
   3   0   2 2692.13  175.66
   3   0   2 2674.47  167.17
   3   0   2 2690.06  162.37
  -3   0  -2 2745.18  127.23
  -3   0  -2 2830.95  169.32
  -3   0  -2 2771.57  137.36
  -3   0  -2 2595.21  134.25
   3   0   3    1.97    3.29
   3   0   3    0.54    6.90
   3   0   3   -0.96    8.37
  -3   0  -3    1.77    7.21
  -3   0  -3    4.86    4.86
  -3   0  -3    7.05    9.58
  -3   0  -3    7.05    8.40
   3   0   4 2030.60  102.03
   3   0   4 2082.00  110.15
   3   0   4 1991.60  118.65
  -3   0  -4 2189.15  112.42
  -3   0  -4 2133.31  129.39
  -3   0  -4 2291.33  146.15
  -3   0  -4 2034.63  101.34
   3   0   5   -0.41    0.68
   3   0   5    1.49    1.35
   3   0   5    0.68    6.14
  -3   0  -5    0.68    0.81
  -3   0  -5    1.22    1.62
  -3   0  -5    2.01    1.87
   3   0   6    7.25    0.94
   3   0   6    7.62    1.63
  -3   0  -6    7.52    0.81
  -3   0  -6    5.23    0.94
  -3   0  -6    5.76    2.14
   3   0   7    0.27    0.53
   3   0   7    6.11    0.91
   3   0   7   -2.71    1.76
  -3   0  -7    0.13    0.52
  -3   0  -7    1.34    2.01
  -3   0  -7   -0.95    2.43
   3   0   8  134.20    6.60
   3   0   8  120.89    6.78
  -3   0  -8  128.88    7.28
  -3   0  -8  152.06    7.27
  -3   0  -8  134.00    7.98
   3   0   9    1.49    0.41
   3   0   9    2.30    0.54
   3   0   9   -0.14    1.62
  -3   0  -9    2.43    0.41
  -3   0  -9    0.00    1.61
  -3   0  -9   -0.27    1.48
   3   0  10    1.91    0.41
   3   0  10    2.60    0.55
  -3   0 -10    1.23    0.41
  -3   0 -10    3.28    0.55
  -3   0 -10    2.29    1.62
  -3   0 -10    4.30    2.42
   3   0  11   -0.40    2.70
  -3   0 -11    0.40    1.89
  -3   0 -11    4.03    2.15
   3   0  12  224.43   14.31
   3   0  12  176.51    8.50
  -3   0 -12  176.49    8.41
  -3   0 -12  206.02   14.99
  -3   0 -12  210.41   10.82
  -3   0 -12  199.09   11.70
   3   0  13   -1.37    0.68
  -3   0 -13   -0.55    0.68
  -3   0 -13   -1.64    0.68
  -3   0 -13    2.70    2.56
  -3   0 -13   -4.16    2.55
   3   0  14 1097.72   60.02
  -3   0 -14  934.99   53.58
  -3   0 -14 1126.22   70.37
  -3   0 -14 1151.56   63.35
  -3   0 -14 1052.19   80.64
  -3   0 -15   -0.41    0.82
  -3   0 -15    0.00    0.95
  -3   0 -15    1.35    2.84
  -3   0 -15    4.15    3.08
   3   0  16  231.37   12.49
  -3   0 -16  197.91   11.54
  -3   0 -16  213.08   12.08
  -3   0 -16  196.36   15.70
  -3   0 -16  182.58   12.74
  -3   0 -16  208.31   15.15
   3   0  17   -0.54    1.22
   3   0  17    1.22    1.08
  -3   0 -17   -0.68    0.95
  -3   0 -17    0.00    1.08
  -3   0 -17    4.60    3.65
  -3   0 -17    0.40    2.94
  -3   0 -17    0.80    2.14
  -3   0 -17   -2.41    2.41
   3   0  18    9.02    1.35
   3   0  18   11.05    1.48
  -3   0 -18    7.00    1.21
  -3   0 -18    6.60    1.08
  -3   0 -18    6.02    3.48
  -3   0 -18    3.87    4.01
   3   0  19    0.54    1.21
   3   0  19    3.90    1.34
  -3   0 -19   -0.54    1.21
  -3   0 -19    0.40    1.34
  -3   0 -19   -3.20    4.00
  -3   0 -19   -0.94    3.21
  -3   0 -19    0.80    3.87
   3   0  20   27.36    2.01
   3   0  20   26.02    2.01
  -3   0 -20   28.71    2.28
  -3   0 -20   22.00    2.68
  -3   0 -20   27.86    5.87
  -3   0 -20   19.68    4.69
  -3   0 -20   18.54    3.33
   3   0  21    0.27    1.34
   3   0  21    1.47    1.21
  -3   0 -21    3.08    1.61
  -3   0 -21    3.99    3.86
  -3   0 -21   -2.53    4.26
   3   0  22   46.44    3.08
   3   0  22   49.12    3.35
  -3   0 -22   48.32    3.75
  -3   0 -22   46.18    3.48
  -3   0 -22   37.36    5.85
  -3   0 -22   49.66    5.59
   3   0  23    0.27    1.61
   3   0  23   -2.94    1.61
  -3   0 -23   -1.74    1.61
  -3   0 -23   -3.21    1.61
  -3   0 -23   -1.73    4.38
  -3   0 -23    1.60    4.39
   3   0  24  491.93   24.44
  -3   0 -24  438.52   26.83
  -3   0 -24  455.76   25.82
  -3   0 -24  416.43   31.55
   3   0  25    0.80    1.88
  -3   0 -25   -0.27    3.71
  -3   0 -25    3.19    5.05
   3   0  26   86.60    5.52
  -3   0 -26   80.52    8.35
  -3   0 -26   68.14    8.90
   3   0  27    2.29    1.75
  -3   0 -27    8.34    5.69
  -3   0 -27    1.59    3.32
   3   0  28    5.71    5.44
   3   0  29   -0.53    5.97
   3   0  30   19.78    6.11
   3   0  31    5.84    6.11
   3   0  32   22.71    7.70
   3   1   0   22.44    2.35
   3   1   0   15.71    2.49
  -3   1   0   12.87    2.01
  -3   1   0   14.00    2.31
  -3  -1   0   17.15    1.97
  -3  -1   0   15.40    2.35
   3  -1   0   17.03    1.88
   3  -1   0   17.22    2.40
   3   1   1 5214.70  268.65
   3   1   1 5630.82  275.44
  -3   1  -1 5423.41  327.43
  -3   1  -1 5584.63  269.48
  -3   1  -1 4951.46  350.57
  -3  -1  -1 5455.29  243.63
  -3  -1  -1 5403.17  339.28
   3  -1   1 5598.73  307.31
   3  -1   1 5230.49  306.73
   3   1   2  928.24   45.79
   3   1   2 1053.32   53.08
  -3   1  -2 1082.27   52.95
  -3   1  -2 1026.57   69.41
  -3  -1  -2 1073.02   58.98
  -3  -1  -2 1019.02   58.00
   3  -1   2 1044.86   58.72
   3  -1   2 1032.13   57.04
   3   1   3  194.75   12.92
   3   1   3  203.29   10.57
   3   1   3  174.06   17.39
   3   1   3  204.01   12.06
  -3   1  -3  220.05   12.31
  -3   1  -3  207.44   11.33
  -3   1  -3  195.42   12.50
  -3   1  -3  180.54   15.51
  -3  -1  -3  198.68    9.25
  -3  -1  -3  173.02    9.10
   3  -1   3  202.98   10.74
   3   1   4   10.79    1.71
   3   1   4   10.71    1.59
   3   1   4    7.91    1.94
   3   1   4   12.85    1.54
  -3   1  -4   14.56    1.60
  -3   1  -4    9.37    2.34
  -3   1  -4    6.73    2.29
  -3  -1  -4    9.78    1.72
  -3  -1  -4   11.05    1.71
   3  -1   4   19.64    1.62
   3  -1   4    6.81    1.96
   3   1   5    1.57    1.44
   3   1   5   -0.27    1.33
   3   1   5   -1.39    1.80
  -3   1  -5   -0.67    0.80
  -3   1  -5    1.57    1.83
  -3   1  -5    1.48    2.28
  -3  -1  -5    0.80    1.33
  -3  -1  -5   -1.44    1.31
   3  -1   5    0.39    2.10
   3   1   6  767.02   38.08
   3   1   6  796.91   44.46
   3   1   6  680.32   52.64
   3   1   6  668.59   38.27
  -3   1  -6  671.48   45.00
  -3   1  -6  760.49   34.03
  -3   1  -6  741.34   57.58
  -3  -1  -6  751.90   32.14
  -3  -1  -6  734.86   27.04
  -3  -1  -6  808.97   36.59
   3  -1   6   41.69   14.98
   3  -1   6  750.89   33.36
   3   1   7  258.55   10.80
   3   1   7  280.69   16.52
   3   1   7  256.07   16.62
   3   1   7  228.84   14.16
  -3   1  -7  243.87   17.81
  -3   1  -7  276.44   13.05
  -3   1  -7  259.66   15.42
  -3  -1  -7  251.32   12.40
  -3  -1  -7  267.89   13.90
  -3  -1  -7  273.69   16.90
   3  -1   7  238.29   14.18
   3  -1   7  276.19   14.14
   3   1   8  171.51    9.23
   3   1   8  175.64   11.71
   3   1   8  150.51    9.69
   3   1   8  158.07    9.17
   3   1   8  159.06    7.64
  -3   1  -8  167.22    9.06
  -3   1  -8  153.82   11.08
  -3   1  -8  163.86    9.51
  -3   1  -8  163.20   11.79
  -3  -1  -8  153.85    9.19
  -3  -1  -8  165.02    8.33
  -3  -1  -8  187.37   10.31
   3  -1   8  161.33    9.50
   3  -1   8  174.59    9.55
   3   1   9  778.83   41.37
   3   1   9  866.13   46.44
   3   1   9  833.00   43.51
   3   1   9  786.65   43.31
   3   1   9  822.19   38.72
  -3   1  -9  857.18   35.06
  -3   1  -9  821.29   50.76
[truncated: 195,434 more chars]
