# Supplementary material for: Structural and Functional Diversity in Rigid Thiosemicarbazones with Extended Aromatic Frameworks: Microwave-Assisted Synthesis and Structural Investigations
Source: ACS Omega. 2023 Apr 25;8(18):16047–79. doi: 10.1021/acsomega.2c08157 (PMC10173449; doi:10.1021/acsomega.2c08157)
Supplement: Supplementary file 1 — ao2c08157_si_001.zip [file ao2c08157_si_001.zip › Updated Cifs_files/8 - ox5458_remeasured.cif]

 
data_ox5458
 
_audit_creation_method            'SHELXL-2018/3'
_shelx_SHELXL_version_number      '2018/3'
_chemical_name_systematic         ?
_chemical_name_common             ?
_chemical_melting_point           ?
_chemical_formula_moiety          ?
_chemical_formula_sum
 'C17 H15 N3 O S' 
_chemical_formula_weight          309.38

loop_
 _atom_type_symbol
 _atom_type_description
 _atom_type_scat_dispersion_real
 _atom_type_scat_dispersion_imag
 _atom_type_scat_source
 'C'  'C'   0.0033   0.0016
 'International Tables Vol C Tables 4.2.6.8 and 6.1.1.4'
 'H'  'H'   0.0000   0.0000
 'International Tables Vol C Tables 4.2.6.8 and 6.1.1.4'
 'N'  'N'   0.0061   0.0033
 'International Tables Vol C Tables 4.2.6.8 and 6.1.1.4'
 'S'  'S'   0.1246   0.1234
 'International Tables Vol C Tables 4.2.6.8 and 6.1.1.4'
 'O'  'O'   0.0106   0.0060
 'International Tables Vol C Tables 4.2.6.8 and 6.1.1.4'
 
_space_group_crystal_system       monoclinic
_space_group_IT_number            14
_space_group_name_H-M_alt         'P 21/c'
_space_group_name_Hall            '-P 2ybc'
 
_shelx_space_group_comment
;
The symmetry employed for this shelxl refinement is uniquely defined
by the following loop, which should always be used as a source of
symmetry information in preference to the above space-group names.
They are only intended as comments.
;
 
loop_
 _space_group_symop_operation_xyz
 'x, y, z'
 '-x, y+1/2, -z+1/2'
 '-x, -y, -z'
 'x, -y-1/2, z-1/2'
 
_cell_length_a                    10.6500(2)
_cell_length_b                    5.63100(10)
_cell_length_c                    24.4413(7)
_cell_angle_alpha                 90
_cell_angle_beta                  92.1870(10)
_cell_angle_gamma                 90
_cell_volume                      1464.68(6)
_cell_formula_units_Z             4
_cell_measurement_temperature     150(2)
_cell_measurement_reflns_used     3356
_cell_measurement_theta_min       2.1
_cell_measurement_theta_max       27.5
 
_exptl_crystal_description        needle
_exptl_crystal_colour             yellow
_exptl_crystal_density_meas       ?
_exptl_crystal_density_method     ?
_exptl_crystal_density_diffrn     1.403          
_exptl_crystal_F_000              648
_exptl_transmission_factor_min    ?
_exptl_transmission_factor_max    ?
_exptl_crystal_size_max           0.140
_exptl_crystal_size_mid           0.060
_exptl_crystal_size_min           0.060
_exptl_absorpt_coefficient_mu     0.226
_shelx_estimated_absorpt_T_min    0.969
_shelx_estimated_absorpt_T_max    0.987
_exptl_absorpt_correction_type    multi-scan
_exptl_absorpt_correction_T_min   0.965
_exptl_absorpt_correction_T_max   0.985
_exptl_absorpt_process_details   
;
CrysAlisPro 1.171.38.43 (Rigaku Oxford Diffraction, 2015)
Empirical absorption correction using spherical harmonics,
 implemented in SCALE3 ABSPACK scaling algorithm.
;
_exptl_absorpt_special_details    ?
_diffrn_ambient_temperature       150(2)
_diffrn_radiation_wavelength      0.71073
_diffrn_radiation_type            MoK\a
_diffrn_source                    'fine-focus sealed X-ray tube'
_diffrn_measurement_device_type   'New Xcalibur, EosS2'
_diffrn_measurement_method        '\w scans'
_diffrn_detector_area_resol_mean  8.0734
_diffrn_reflns_number             6194
_diffrn_reflns_av_unetI/netI      0.0773
_diffrn_reflns_av_R_equivalents   0.0526
_diffrn_reflns_limit_h_min        -13
_diffrn_reflns_limit_h_max        13
_diffrn_reflns_limit_k_min        -7
_diffrn_reflns_limit_k_max        7
_diffrn_reflns_limit_l_min        -31
_diffrn_reflns_limit_l_max        31
_diffrn_reflns_theta_min          5.178
_diffrn_reflns_theta_max          27.473
_diffrn_reflns_theta_full         25.242
_diffrn_measured_fraction_theta_max   0.991
_diffrn_measured_fraction_theta_full  0.991
_diffrn_reflns_Laue_measured_fraction_max    0.991
_diffrn_reflns_Laue_measured_fraction_full   0.991
_diffrn_reflns_point_group_measured_fraction_max   0.991
_diffrn_reflns_point_group_measured_fraction_full  0.991
_reflns_number_total              3327
_reflns_number_gt                 2088
_reflns_threshold_expression      'I > 2\s(I)'
_reflns_Friedel_coverage          0.000
_reflns_Friedel_fraction_max      .
_reflns_Friedel_fraction_full     .
 
_reflns_special_details
;
 Reflections were merged by SHELXL according to the crystal
 class for the calculation of statistics and refinement.
 
 _reflns_Friedel_fraction is defined as the number of unique
 Friedel pairs measured divided by the number that would be
 possible theoretically, ignoring centric projections and
 systematic absences.
;
 
_computing_data_collection        ?
_computing_cell_refinement        ?
_computing_data_reduction         ?
_computing_structure_solution     ?
_computing_structure_refinement 'SHELXL-2018/3 (Sheldrick, 2018)'
_computing_molecular_graphics     ?
_computing_publication_material   ?
_refine_special_details           ?
_refine_ls_structure_factor_coef  Fsqd
_refine_ls_matrix_type            full
_refine_ls_weighting_scheme       calc
_refine_ls_weighting_details
'w=1/[\s^2^(Fo^2^)+(0.0623P)^2^] where P=(Fo^2^+2Fc^2^)/3'
_atom_sites_solution_primary      ?
_atom_sites_solution_secondary    ?
_atom_sites_solution_hydrogens    mixed
_refine_ls_hydrogen_treatment     mixed
_refine_ls_extinction_method      none
_refine_ls_extinction_coef        .
_refine_ls_number_reflns          3327
_refine_ls_number_parameters      208
_refine_ls_number_restraints      0
_refine_ls_R_factor_all           0.0981
_refine_ls_R_factor_gt            0.0491
_refine_ls_wR_factor_ref          0.1220
_refine_ls_wR_factor_gt           0.1039
_refine_ls_goodness_of_fit_ref    0.974
_refine_ls_restrained_S_all       0.974
_refine_ls_shift/su_max           0.000
_refine_ls_shift/su_mean          0.000
 
loop_
 _atom_site_label
 _atom_site_type_symbol
 _atom_site_fract_x
 _atom_site_fract_y
 _atom_site_fract_z
 _atom_site_U_iso_or_equiv
 _atom_site_adp_type
 _atom_site_occupancy
 _atom_site_site_symmetry_order  
 _atom_site_calc_flag
 _atom_site_refinement_flags_posn
 _atom_site_refinement_flags_adp
 _atom_site_refinement_flags_occupancy
 _atom_site_disorder_assembly
 _atom_site_disorder_group
S S 0.97517(5) 0.98197(9) 0.61288(2) 0.03061(19) Uani 1 1 d . . . . .
O O 0.58501(12) 0.8156(2) 0.56062(6) 0.0259(4) Uani 1 1 d . . . . .
N1 N 0.96305(16) 0.5550(3) 0.65994(7) 0.0250(4) Uani 1 1 d . . . . .
H1 H 0.9240(17) 0.428(4) 0.6616(8) 0.018(6) Uiso 1 1 d . . . . .
N2 N 0.78220(15) 0.6969(3) 0.61742(7) 0.0229(4) Uani 1 1 d . . . . .
H2 H 0.7375(19) 0.797(4) 0.5948(9) 0.033(6) Uiso 1 1 d . . . . .
N3 N 0.72005(15) 0.5044(3) 0.63454(7) 0.0200(4) Uani 1 1 d . . . . .
C1 C 1.1204(2) 0.3837(4) 0.72365(9) 0.0348(6) Uani 1 1 d . . . . .
H1A H 1.096310 0.224198 0.711110 0.052 Uiso 1 1 calc R U . . .
H1B H 1.071371 0.427006 0.755261 0.052 Uiso 1 1 calc R U . . .
H1C H 1.210135 0.385470 0.734223 0.052 Uiso 1 1 calc R U . . .
C2 C 1.09517(18) 0.5591(4) 0.67818(9) 0.0286(5) Uani 1 1 d . . . . .
H2A H 1.117863 0.720629 0.691121 0.034 Uiso 1 1 calc R U . . .
H2B H 1.148165 0.520258 0.646993 0.034 Uiso 1 1 calc R U . . .
C3 C 0.90686(18) 0.7293(3) 0.63200(8) 0.0220(5) Uani 1 1 d . . . . .
C4 C 0.60357(17) 0.4731(3) 0.61714(8) 0.0186(4) Uani 1 1 d . . . . .
C5 C 0.53532(18) 0.6322(3) 0.57742(8) 0.0207(5) Uani 1 1 d . . . . .
C6 C 0.40855(17) 0.5617(3) 0.55766(8) 0.0206(5) Uani 1 1 d . . . . .
C7 C 0.34650(18) 0.7053(3) 0.51833(8) 0.0239(5) Uani 1 1 d . . . . .
H7 H 0.385482 0.846629 0.506199 0.029 Uiso 1 1 calc R U . . .
C8 C 0.22939(19) 0.6429(4) 0.49716(9) 0.0274(5) Uani 1 1 d . . . . .
H8 H 0.186156 0.743247 0.471502 0.033 Uiso 1 1 calc R U . . .
C9 C 0.17502(19) 0.4312(4) 0.51375(9) 0.0275(5) Uani 1 1 d . . . . .
H9 H 0.096075 0.383546 0.497982 0.033 Uiso 1 1 calc R U . . .
C10 C 0.23474(18) 0.2897(3) 0.55291(9) 0.0239(5) Uani 1 1 d . . . . .
H10 H 0.195934 0.146382 0.563911 0.029 Uiso 1 1 calc R U . . .
C11 C 0.35174(18) 0.3542(3) 0.57668(8) 0.0203(5) Uani 1 1 d . . . . .
C12 C 0.41424(18) 0.2116(3) 0.62076(8) 0.0204(5) Uani 1 1 d . . . . .
C13 C 0.35283(18) 0.0198(3) 0.64477(8) 0.0228(5) Uani 1 1 d . . . . .
H13 H 0.268817 -0.016475 0.633224 0.027 Uiso 1 1 calc R U . . .
C14 C 0.41184(19) -0.1167(4) 0.68467(8) 0.0270(5) Uani 1 1 d . . . . .
H14 H 0.368328 -0.245420 0.700471 0.032 Uiso 1 1 calc R U . . .
C15 C 0.53498(19) -0.0673(3) 0.70201(8) 0.0255(5) Uani 1 1 d . . . . .
H15 H 0.576433 -0.163668 0.728997 0.031 Uiso 1 1 calc R U . . .
C16 C 0.59605(18) 0.1223(3) 0.67974(8) 0.0227(5) Uani 1 1 d . . . . .
H16 H 0.679872 0.156683 0.691901 0.027 Uiso 1 1 calc R U . . .
C17 C 0.53770(18) 0.2661(3) 0.63954(8) 0.0201(5) Uani 1 1 d . . . . .
 
loop_
 _atom_site_aniso_label
 _atom_site_aniso_U_11
 _atom_site_aniso_U_22
 _atom_site_aniso_U_33
 _atom_site_aniso_U_23
 _atom_site_aniso_U_13
 _atom_site_aniso_U_12
S 0.0263(3) 0.0263(3) 0.0389(4) 0.0057(2) -0.0039(2) -0.0072(2)
O 0.0242(8) 0.0223(8) 0.0308(9) 0.0042(6) -0.0015(7) -0.0028(6)
N1 0.0180(9) 0.0219(10) 0.0350(11) 0.0042(8) -0.0022(8) -0.0060(8)
N2 0.0178(9) 0.0214(9) 0.0291(10) 0.0038(8) -0.0037(8) -0.0030(7)
N3 0.0198(9) 0.0193(9) 0.0210(9) -0.0007(7) 0.0011(7) -0.0041(7)
C1 0.0269(13) 0.0347(13) 0.0419(14) 0.0015(11) -0.0088(11) -0.0006(10)
C2 0.0187(11) 0.0351(12) 0.0316(13) 0.0029(10) -0.0015(9) -0.0002(9)
C3 0.0199(11) 0.0233(11) 0.0225(12) -0.0030(9) -0.0016(9) -0.0012(9)
C4 0.0178(11) 0.0179(10) 0.0200(11) -0.0023(8) -0.0013(8) 0.0000(8)
C5 0.0216(11) 0.0189(11) 0.0216(11) -0.0019(9) 0.0037(9) 0.0000(8)
C6 0.0189(11) 0.0205(10) 0.0222(11) -0.0023(8) 0.0001(9) 0.0026(8)
C7 0.0241(12) 0.0218(10) 0.0258(12) 0.0004(9) -0.0003(9) 0.0015(9)
C8 0.0279(12) 0.0271(12) 0.0270(12) 0.0021(9) -0.0039(10) 0.0060(9)
C9 0.0181(11) 0.0349(12) 0.0292(13) -0.0032(10) -0.0055(9) 0.0032(9)
C10 0.0182(11) 0.0247(11) 0.0289(12) -0.0007(9) 0.0015(9) -0.0006(9)
C11 0.0183(11) 0.0222(11) 0.0205(11) -0.0007(8) 0.0008(9) 0.0025(8)
C12 0.0182(11) 0.0215(10) 0.0216(11) -0.0039(8) 0.0013(9) 0.0004(8)
C13 0.0173(11) 0.0252(11) 0.0256(12) -0.0008(9) -0.0004(9) -0.0033(9)
C14 0.0276(12) 0.0241(11) 0.0293(12) 0.0052(9) 0.0029(10) -0.0069(9)
C15 0.0283(12) 0.0250(11) 0.0230(11) 0.0037(9) -0.0021(9) 0.0019(9)
C16 0.0197(11) 0.0234(11) 0.0247(11) -0.0003(9) -0.0029(9) -0.0003(9)
C17 0.0215(11) 0.0190(10) 0.0198(11) -0.0007(8) 0.0026(9) 0.0023(8)
 
_geom_special_details
;
 All esds (except the esd in the dihedral angle between two l.s. planes)
 are estimated using the full covariance matrix.  The cell esds are taken
 into account individually in the estimation of esds in distances, angles
 and torsion angles; correlations between esds in cell parameters are only
 used when they are defined by crystal symmetry.  An approximate (isotropic)
 treatment of cell esds is used for estimating esds involving l.s. planes.
;
 
loop_
 _geom_bond_atom_site_label_1
 _geom_bond_atom_site_label_2
 _geom_bond_distance
 _geom_bond_site_symmetry_2
 _geom_bond_publ_flag
S C3 1.673(2) . ?
O C5 1.238(2) . ?
N1 C3 1.325(2) . ?
N1 C2 1.460(2) . ?
N1 H1 0.83(2) . ?
N2 N3 1.345(2) . ?
N2 C3 1.374(2) . ?
N2 H2 0.91(2) . ?
N3 C4 1.308(2) . ?
C1 C2 1.504(3) . ?
C1 H1A 0.9800 . ?
C1 H1B 0.9800 . ?
C1 H1C 0.9800 . ?
C2 H2A 0.9900 . ?
C2 H2B 0.9900 . ?
C4 C17 1.476(3) . ?
C4 C5 1.490(3) . ?
C5 C6 1.471(3) . ?
C6 C7 1.402(3) . ?
C6 C11 1.403(3) . ?
C7 C8 1.378(3) . ?
C7 H7 0.9500 . ?
C8 C9 1.392(3) . ?
C8 H8 0.9500 . ?
C9 C10 1.382(3) . ?
C9 H9 0.9500 . ?
C10 C11 1.402(3) . ?
C10 H10 0.9500 . ?
C11 C12 1.481(3) . ?
C12 C13 1.403(3) . ?
C12 C17 1.410(3) . ?
C13 C14 1.375(3) . ?
C13 H13 0.9500 . ?
C14 C15 1.391(3) . ?
C14 H14 0.9500 . ?
C15 C16 1.373(3) . ?
C15 H15 0.9500 . ?
C16 C17 1.400(3) . ?
C16 H16 0.9500 . ?
 
loop_
 _geom_angle_atom_site_label_1
 _geom_angle_atom_site_label_2
 _geom_angle_atom_site_label_3
 _geom_angle
 _geom_angle_site_symmetry_1
 _geom_angle_site_symmetry_3
 _geom_angle_publ_flag
C3 N1 C2 123.83(18) . . ?
C3 N1 H1 116.6(13) . . ?
C2 N1 H1 118.5(13) . . ?
N3 N2 C3 120.58(17) . . ?
N3 N2 H2 115.9(13) . . ?
C3 N2 H2 123.5(13) . . ?
C4 N3 N2 118.63(16) . . ?
C2 C1 H1A 109.5 . . ?
C2 C1 H1B 109.5 . . ?
H1A C1 H1B 109.5 . . ?
C2 C1 H1C 109.5 . . ?
H1A C1 H1C 109.5 . . ?
H1B C1 H1C 109.5 . . ?
N1 C2 C1 111.02(17) . . ?
N1 C2 H2A 109.4 . . ?
C1 C2 H2A 109.4 . . ?
N1 C2 H2B 109.4 . . ?
C1 C2 H2B 109.4 . . ?
H2A C2 H2B 108.0 . . ?
N1 C3 N2 116.62(18) . . ?
N1 C3 S 125.53(15) . . ?
N2 C3 S 117.84(15) . . ?
N3 C4 C17 116.35(16) . . ?
N3 C4 C5 124.35(17) . . ?
C17 C4 C5 119.30(16) . . ?
O C5 C6 120.98(17) . . ?
O C5 C4 120.91(17) . . ?
C6 C5 C4 118.08(16) . . ?
C7 C6 C11 120.63(17) . . ?
C7 C6 C5 118.18(18) . . ?
C11 C6 C5 121.18(17) . . ?
C8 C7 C6 120.43(19) . . ?
C8 C7 H7 119.8 . . ?
C6 C7 H7 119.8 . . ?
C7 C8 C9 119.33(18) . . ?
C7 C8 H8 120.3 . . ?
C9 C8 H8 120.3 . . ?
C10 C9 C8 120.66(19) . . ?
C10 C9 H9 119.7 . . ?
C8 C9 H9 119.7 . . ?
C9 C10 C11 121.05(19) . . ?
C9 C10 H10 119.5 . . ?
C11 C10 H10 119.5 . . ?
C10 C11 C6 117.78(17) . . ?
C10 C11 C12 121.89(18) . . ?
C6 C11 C12 120.33(17) . . ?
C13 C12 C17 118.39(17) . . ?
C13 C12 C11 121.19(17) . . ?
C17 C12 C11 120.42(18) . . ?
C14 C13 C12 121.29(18) . . ?
C14 C13 H13 119.4 . . ?
C12 C13 H13 119.4 . . ?
C13 C14 C15 120.28(19) . . ?
C13 C14 H14 119.9 . . ?
C15 C14 H14 119.9 . . ?
C16 C15 C14 119.36(18) . . ?
C16 C15 H15 120.3 . . ?
C14 C15 H15 120.3 . . ?
C15 C16 C17 121.56(18) . . ?
C15 C16 H16 119.2 . . ?
C17 C16 H16 119.2 . . ?
C16 C17 C12 119.06(18) . . ?
C16 C17 C4 120.82(17) . . ?
C12 C17 C4 120.12(17) . . ?
 
_refine_diff_density_max    0.318
_refine_diff_density_min   -0.278
_refine_diff_density_rms    0.061

_shelx_res_file
;
TITL shelxt_a.res in P2(1)/c
    ox5458.res
    created by SHELXL-2018/3 at 15:39:59 on 14-Jan-2020
CELL  0.71073  10.6500   5.6310  24.4413   90.000   92.187   90.000
ZERR     4.00   0.0002   0.0001   0.0007    0.000    0.001    0.000
LATT    1
SYMM   -X,1/2+Y,1/2-Z
SFAC  C    H    N    S    O
UNIT 68 60 12 4 4
ACTA
FMAP   2
PLAN   10
SIZE     0.060   0.060   0.140
BOND $H
LIST   4
L.S.  10
TEMP  -123.00
WGHT    0.062300
FVAR       0.24613
S     4    0.975166    0.981970    0.612879    11.00000    0.02629    0.02627 =
         0.03888    0.00568   -0.00392   -0.00716
O     5    0.585010    0.815624    0.560619    11.00000    0.02423    0.02232 =
         0.03085    0.00416   -0.00154   -0.00275
N1    3    0.963049    0.555021    0.659942    11.00000    0.01797    0.02186 =
         0.03495    0.00418   -0.00221   -0.00602
H1    2    0.923997    0.427812    0.661622    11.00000    0.01797
N2    3    0.782202    0.696876    0.617420    11.00000    0.01785    0.02136 =
         0.02914    0.00380   -0.00370   -0.00298
H2    2    0.737503    0.797213    0.594793    11.00000    0.03316
N3    3    0.720050    0.504359    0.634535    11.00000    0.01980    0.01931 =
         0.02098   -0.00070    0.00111   -0.00410
C1    1    1.120446    0.383669    0.723651    11.00000    0.02695    0.03471 =
         0.04194    0.00148   -0.00877   -0.00057
AFIX 137
H1A   2    1.096310    0.224198    0.711110    11.00000   -1.50000
H1B   2    1.071371    0.427006    0.755261    11.00000   -1.50000
H1C   2    1.210135    0.385470    0.734223    11.00000   -1.50000
AFIX   0
C2    1    1.095167    0.559091    0.678175    11.00000    0.01875    0.03512 =
         0.03162    0.00291   -0.00151   -0.00020
AFIX  23
H2A   2    1.117863    0.720629    0.691121    11.00000   -1.20000
H2B   2    1.148165    0.520258    0.646993    11.00000   -1.20000
AFIX   0
C3    1    0.906857    0.729319    0.631998    11.00000    0.01986    0.02335 =
         0.02252   -0.00302   -0.00158   -0.00124
C4    1    0.603568    0.473132    0.617143    11.00000    0.01782    0.01787 =
         0.01997   -0.00232   -0.00135    0.00001
C5    1    0.535321    0.632172    0.577417    11.00000    0.02163    0.01891 =
         0.02165   -0.00191    0.00369    0.00002
C6    1    0.408548    0.561737    0.557662    11.00000    0.01894    0.02052 =
         0.02218   -0.00225    0.00014    0.00264
C7    1    0.346502    0.705349    0.518327    11.00000    0.02412    0.02178 =
         0.02575    0.00038   -0.00027    0.00150
AFIX  43
H7    2    0.385482    0.846629    0.506199    11.00000   -1.20000
AFIX   0
C8    1    0.229386    0.642889    0.497158    11.00000    0.02787    0.02708 =
         0.02702    0.00206   -0.00386    0.00597
AFIX  43
H8    2    0.186156    0.743247    0.471502    11.00000   -1.20000
AFIX   0
C9    1    0.175017    0.431173    0.513746    11.00000    0.01805    0.03492 =
         0.02917   -0.00320   -0.00553    0.00318
AFIX  43
H9    2    0.096075    0.383546    0.497982    11.00000   -1.20000
AFIX   0
C10   1    0.234743    0.289656    0.552910    11.00000    0.01824    0.02471 =
         0.02887   -0.00067    0.00151   -0.00059
AFIX  43
H10   2    0.195934    0.146382    0.563911    11.00000   -1.20000
AFIX   0
C11   1    0.351743    0.354181    0.576675    11.00000    0.01828    0.02220 =
         0.02048   -0.00066    0.00076    0.00246
C12   1    0.414238    0.211599    0.620764    11.00000    0.01821    0.02148 =
         0.02157   -0.00387    0.00126    0.00039
C13   1    0.352825    0.019797    0.644766    11.00000    0.01735    0.02524 =
         0.02560   -0.00082   -0.00040   -0.00328
AFIX  43
H13   2    0.268817   -0.016475    0.633224    11.00000   -1.20000
AFIX   0
C14   1    0.411842   -0.116744    0.684674    11.00000    0.02761    0.02406 =
         0.02932    0.00519    0.00285   -0.00685
AFIX  43
H14   2    0.368328   -0.245420    0.700471    11.00000   -1.20000
AFIX   0
C15   1    0.534978   -0.067255    0.702010    11.00000    0.02825    0.02503 =
         0.02297    0.00365   -0.00209    0.00187
AFIX  43
H15   2    0.576433   -0.163668    0.728997    11.00000   -1.20000
AFIX   0
C16   1    0.596049    0.122294    0.679743    11.00000    0.01971    0.02340 =
         0.02469   -0.00030   -0.00287   -0.00035
AFIX  43
H16   2    0.679872    0.156683    0.691901    11.00000   -1.20000
AFIX   0
C17   1    0.537698    0.266126    0.639535    11.00000    0.02148    0.01902 =
         0.01980   -0.00071    0.00255    0.00234
HKLF    4


REM  shelxt_a.res in P2(1)/c
REM wR2 = 0.1220, GooF = S = 0.974, Restrained GooF = 0.974 for all data
REM R1 = 0.0491 for 2088 Fo > 4sig(Fo) and 0.0981 for all 3327 data
REM 208 parameters refined using 0 restraints

END

WGHT      0.0576      0.0000

REM Highest difference peak  0.318,  deepest hole -0.278,  1-sigma level  0.061
Q1    1   0.1989  0.5428  0.5177  11.00000  0.05    0.32
Q2    1   1.0792  0.9461  0.6227  11.00000  0.05    0.30
Q3    1   0.3953  0.8388  0.4389  11.00000  0.05    0.27
Q4    1   0.3960  0.4407  0.5578  11.00000  0.05    0.27
Q5    1   0.4763  0.2557  0.6401  11.00000  0.05    0.25
Q6    1   0.3761  0.5196  0.5788  11.00000  0.05    0.25
Q7    1   0.9131  1.1865  0.6288  11.00000  0.05    0.25
Q8    1   0.7768  0.4132  0.6768  11.00000  0.05    0.24
Q9    1   0.3963  0.2610  0.6193  11.00000  0.05    0.24
Q10   1   0.4604  0.5619  0.5634  11.00000  0.05    0.24
;
_shelx_res_checksum    3817

_shelx_hkl_file
;
   0   0   7    0.10    0.20
   0   0   8  124.40    3.50
   0   0   9   -0.20    0.20
   0   0  10   10.10    0.50
   0   0  11   -0.50    0.50
   0   0  12   90.30    2.60
   0   0  13   -0.60    0.50
   0   0  14   17.90    0.80
   0   0  15    0.40    0.50
   0   0  16  349.80    8.80
   0   0  17    0.20    0.30
   0   0  18   51.90    1.60
   0   0  19   -0.40    0.20
   0   0  20   25.60    1.70
   0   0  21    0.40    0.90
   0   0  22    8.40    1.50
   0   0  23    0.40    1.10
   0   0  24    6.20    1.70
   0   0  25   -0.60    1.70
   0   0  26   -2.20    1.90
   0   0  27    0.90    1.90
   0   0  28    2.30    2.10
   0   0  29    1.90    1.90
   0   0  30   14.10    2.60
   0   0  31    3.70    2.80
   0   1   5   30.70    0.60
   0  -1  -5   28.90    0.90
   0   1   6    1.30    0.20
   0  -1  -6    1.20    0.20
   0   1   7   35.90    1.00
   0  -1  -7   35.80    1.00
   0   1   8    0.30    0.20
   0  -1  -8    0.30    0.20
   0   1   9   23.10    0.80
   0  -1  -9   26.10    1.50
   0   1  10    9.70    0.60
   0  -1 -10    7.30    0.80
   0   1  11    5.70    0.70
   0  -1 -11    5.70    0.60
   0   1  12   16.10    0.90
   0  -1 -12   16.00    1.00
   0   1  13  221.40    6.30
   0  -1 -13  222.70    7.40
   0   1  14    7.00    0.80
   0  -1 -14    6.40    0.80
   0   1  15    3.90    0.60
   0  -1 -15    6.10    0.90
   0   1  16    0.30    0.60
   0  -1 -16   -0.20    0.60
   0   1  17   -0.30    0.50
   0  -1 -17    0.10    0.60
   0   1  18    4.10    0.60
   0  -1 -18    3.90    0.70
   0   1  19    7.80    1.10
   0  -1 -19    8.20    1.00
   0   1  20    7.30    0.90
   0  -1 -20    6.80    1.10
   0   1  21    2.40    0.80
   0  -1 -21    1.20    0.70
   0   1  22   -0.70    0.70
   0  -1 -22    0.00    0.90
   0   1  23   27.90    2.10
   0  -1 -23   21.40    1.60
   0   1  24    3.90    1.00
   0  -1 -24    3.80    1.20
   0   1  25   -0.70    1.70
   0  -1 -25    0.00    1.30
   0   1  26   -0.90    1.50
   0  -1 -26    1.10    1.50
   0   1  27   11.60    2.50
   0  -1 -27   10.50    1.90
   0   1  28    8.70    4.50
   0  -1 -28    4.20    1.70
   0   1  29    4.40    4.90
   0  -1 -29    0.40    1.60
   0   1  30    7.90    5.10
   0  -1 -30    1.00    2.00
   0  -1 -31    3.40    2.20
   0   2   0   74.30    2.00
   0  -2   0   75.70    2.30
   0   2   1    3.90    0.20
   0  -2  -1    3.40    0.30
   0   2   2  103.90    2.80
   0  -2  -2   99.00    2.10
   0   2   3   13.20    0.50
   0  -2  -3   12.70    0.60
   0   2   4  142.50    3.80
   0  -2  -4  139.80    3.20
   0   2   5  148.90    3.30
   0  -2  -5  153.30    3.60
   0   2   6   26.80    0.70
   0  -2  -6   25.50    0.70
   0   2   7    6.50    0.30
   0  -2  -7    6.60    0.40
   0   2   8   26.10    0.80
   0  -2  -8   27.40    0.80
   0   2   9    5.80    0.40
   0  -2  -9    4.20    0.40
   0   2  10   16.90    0.70
   0  -2 -10   16.10    0.80
   0   2  11   11.60    0.50
   0  -2 -11   11.50    0.70
   0   2  12    0.00    0.30
   0  -2 -12   -0.20    0.50
   0   2  13    8.80    0.60
   0  -2 -13    9.30    0.80
   0   2  14   30.90    1.00
   0  -2 -14   29.90    1.50
   0   2  15    2.70    0.30
   0  -2 -15    2.00    0.60
   0   2  16    2.40    0.60
   0  -2 -16    3.60    0.60
   0   2  17    0.50    0.70
   0  -2 -17   -0.30    0.50
   0   2  18   15.00    1.30
   0  -2 -18   16.30    0.90
   0   2  19    1.50    0.80
   0  -2 -19   -0.30    0.60
   0   2  20    1.40    1.00
   0  -2 -20    2.90    0.70
   0   2  21    8.70    1.30
   0  -2 -21   10.60    1.00
   0   2  22   13.80    1.40
   0  -2 -22   13.70    1.30
   0   2  23    4.20    1.30
   0  -2 -23    5.10    1.10
   0   2  24    2.80    1.20
   0  -2 -24    2.00    1.10
   0   2  25    2.80    3.50
   0  -2 -25    0.80    1.30
   0   2  26    9.30    2.00
   0  -2 -26    7.70    1.60
   0   2  27    5.70    4.70
   0  -2 -27   -0.30    1.50
   0   2  28   12.50    5.00
   0  -2 -28    4.40    1.80
   0   2  29    1.50    4.80
   0  -2 -29   -0.40    1.50
   0   2  30    5.20    5.80
   0  -2 -30   -3.70    1.90
   0   3   0    0.50    0.30
   0  -3   0   -0.80    0.50
   0   3   1   47.00    1.00
   0  -3  -1   45.20    1.10
   0   3   2   51.70    1.30
   0  -3  -2   50.80    1.40
   0   3   3    8.60    0.40
   0  -3  -3    8.70    0.60
   0   3   4    5.40    0.40
   0  -3  -4    6.30    0.50
   0   3   5   43.50    1.20
   0  -3  -5   40.30    1.80
   0   3   6    0.80    0.30
   0  -3  -6    0.60    0.30
   0   3   7    2.30    0.30
   0  -3  -7    1.70    0.30
   0   3   8    0.10    0.20
   0  -3  -8   -0.10    0.30
   0   3   9  155.10    4.70
   0  -3  -9  154.30    9.00
   0   3  10   36.20    1.20
   0  -3 -10   36.80    1.50
   0   3  11    0.70    0.30
   0  -3 -11    0.10    0.40
   0   3  12    0.80    0.40
   0  -3 -12    1.40    0.50
   0   3  13    0.30    0.40
   0  -3 -13    0.40    0.50
   0   3  14   18.60    0.90
   0  -3 -14   17.80    0.90
   0   3  15    0.60    0.40
   0  -3 -15    0.60    0.60
   0   3  16    9.20    0.90
   0  -3 -16    9.40    0.90
   0   3  17    1.30    0.50
   0  -3 -17    2.10    0.90
   0   3  18   12.00    0.80
   0  -3 -18   11.80    1.10
   0   3  19    5.00    0.90
   0  -3 -19    3.80    0.90
   0   3  20   -0.50    1.20
   0  -3 -20   -1.50    0.90
   0   3  21    0.40    1.20
   0  -3 -21    2.40    1.20
   0   3  22    0.90    1.70
   0  -3 -22    0.90    1.20
   0   3  23    4.60    1.90
   0  -3 -23    4.30    1.40
   0   3  24    5.40    2.00
   0  -3 -24    3.90    1.50
   0   3  25   11.30    3.90
   0  -3 -25   10.20    1.90
   0   3  26   -0.20    2.10
   0  -3 -26    0.50    1.80
   0   3  27   17.20    4.20
   0  -3 -27   10.00    2.60
   0   3  28   -1.60    5.30
   0  -3 -28    2.00    1.70
   0   4   0   54.60    1.90
   0  -4   0   53.30    2.30
   0   4   1    2.60    0.30
   0  -4  -1    2.50    0.40
   0   4   2    1.30    0.30
   0  -4  -2    1.20    0.40
   0   4   3    0.70    0.30
   0  -4  -3    0.20    0.40
   0   4   4  251.10    4.80
   0  -4  -4  252.00    6.70
   0   4   5   15.60    0.60
   0  -4  -5   16.70    1.00
   0   4   6    0.20    0.30
   0  -4  -6    0.10    0.30
   0   4   7   80.30    1.80
   0  -4  -7   82.50    4.20
   0   4   8  212.20    5.20
   0  -4  -8  209.30    6.10
   0   4   9    5.80    0.80
   0  -4  -9    6.40    0.60
   0   4  10   10.10    0.90
   0  -4 -10    9.80    0.90
   0   4  11  244.90    7.30
   0  -4 -11  238.10    7.70
   0   4  12  147.00    5.20
   0  -4 -12  148.20    5.00
   0   4  13   11.30    0.70
   0  -4 -13   12.70    0.70
   0   4  14    5.80    0.60
   0  -4 -14    6.60    0.70
   0   4  15    1.90    0.90
   0  -4 -15    1.70    0.70
   0   4  16    2.20    0.70
   0  -4 -16    1.80    0.60
   0   4  17    3.50    0.80
   0  -4 -17    5.40    1.00
   0   4  18    3.00    1.60
   0  -4 -18    2.20    0.80
   0   4  19    4.70    1.70
   0  -4 -19    5.50    1.10
   0   4  20    0.70    1.70
   0  -4 -20    2.80    1.10
   0   4  21   -0.30    1.90
   0  -4 -21    2.80    1.20
   0   4  22    9.30    2.50
   0  -4 -22    6.30    1.30
   0   4  23   12.10    3.10
   0  -4 -23   16.20    1.90
   0   4  24   -0.20    2.80
   0  -4 -24    0.30    1.30
   0   4  25   -0.20    2.80
   0  -4 -25    3.20    1.70
   0   4  26   -0.20    3.10
   0  -4 -26    0.60    1.60
   0   5   0    0.10    0.70
   0  -5   0    0.00    0.70
   0   5   1    2.90    0.40
   0  -5  -1    3.00    0.60
   0   5   2   13.30    0.70
   0  -5  -2   13.00    1.00
   0   5   3    1.30    0.50
   0  -5  -3    1.80    0.50
   0   5   4    5.20    0.40
   0  -5  -4    6.20    0.60
   0   5   5   16.80    0.60
   0  -5  -5   18.40    0.70
   0   5   6    0.50    0.60
   0  -5  -6   -0.50    1.70
   0   5   7    5.40    0.80
   0  -5  -7    5.10    2.30
   0   5   8    2.30    0.70
   0  -5  -8    2.50    1.20
   0   5   9    4.90    0.80
   0  -5  -9    4.00    1.10
   0   5  10    0.40    0.80
   0  -5 -10    2.30    1.70
   0   5  11    0.10    0.90
   0  -5 -11   -0.20    1.20
   0   5  12    2.90    1.20
   0  -5 -12    2.90    1.40
   0   5  13    3.10    0.90
   0  -5 -13    1.50    1.00
   0   5  14   -1.30    0.70
   0  -5 -14    1.20    1.70
   0   5  15    2.00    1.30
   0  -5 -15    5.40    2.10
   0   5  16    2.50    1.30
   0  -5 -16    1.70    1.80
   0   5  17    6.30    2.60
   0  -5 -17    6.00    1.70
   0   5  18   -1.30    2.50
   0  -5 -18   -0.70    1.50
   0   5  19    9.00    2.70
   0  -5 -19    7.40    2.00
   0   5  20    6.00    2.70
   0  -5 -20    3.80    2.00
   0   5  21   -1.90    4.60
   0  -5 -21    2.30    1.70
   0   5  22    0.20    3.20
   0  -5 -22   -0.30    2.60
   0   5  23    4.40    3.50
   0  -5 -23    6.60    3.20
   0   6   0    7.70    2.60
   0  -6   0    7.60    1.60
   0   6   1    0.40    1.90
   0  -6  -1    1.60    1.30
   0   6   2    9.90    2.60
   0  -6  -2    7.80    1.10
   0   6   3    1.70    2.30
   0  -6  -3    4.00    0.80
   0   6   4   15.80    2.20
   0  -6  -4   18.60    2.80
   0   6   5    1.30    1.50
   0  -6  -5    3.20    2.00
   0   6   6   12.20    2.10
   0  -6  -6   12.00    2.40
   0   6   7    2.90    1.70
   0  -6  -7    3.60    1.90
   0   6   8   13.90    2.00
   0  -6  -8   10.70    2.70
   0   6   9    6.20    1.60
   0  -6  -9    7.00    2.50
   0   6  10    1.50    1.20
   0  -6 -10    1.20    2.20
   0   6  11    1.40    1.40
   0  -6 -11    0.30    1.60
   0   6  12    0.90    1.20
   0  -6 -12    1.60    2.70
   0   6  13    0.70    1.40
   0  -6 -13    2.30    2.40
   0   6  14    0.60    1.70
   0  -6 -14   -1.10    2.00
   0   6  15    5.10    2.80
   0  -6 -15    7.80    2.30
   0   6  16    2.70    2.20
   0  -6 -16    0.30    2.10
   0   6  17    4.30    3.10
   0  -6 -17    3.90    2.00
   0   6  18    2.40    3.20
   0  -6 -18    1.70    3.90
   0   7   0    1.40    3.00
   0   7   1    2.00    3.00
   0   7   2    8.80    2.30
   0  -7  -2    7.20    2.20
   0   7   3    3.40    2.60
   0  -7  -3    3.80    2.10
   0   7   4   -2.30    2.40
   0  -7  -4    2.40    1.90
   0   7   5    0.20    2.40
   0  -7  -5   -3.20    2.30
   0   7   6   -3.80    2.70
   0  -7  -6   -1.90    1.90
   0   7   7    6.20    2.20
   0  -7  -7    4.20    2.60
   0   7   8    3.00    2.30
   0  -7  -8   -2.70    2.60
   0   7   9    1.00    2.20
   0  -7  -9   -0.60    2.40
   1   0 -31    0.50    5.10
   1   0 -30   -3.10    2.30
   1   0 -29    3.20    2.30
   1   0 -28    4.50    2.60
   1   0 -27   -5.20    2.10
   1   0 -26    4.50    1.70
   1   0 -25    1.90    1.50
   1   0 -24   13.00    2.10
   1   0 -23    1.90    1.30
   1   0 -22    0.80    0.30
   1   0 -21   -0.10    0.50
   1   0 -20    1.30    0.40
   1   0 -19   -0.40    0.30
   1   0 -18   85.60    2.00
   1   0 -17   -0.50    0.40
   1   0 -16   22.40    1.00
   1   0 -15    0.50    0.50
   1   0 -14    8.20    1.30
   1   0 -13   -0.30    0.70
   1   0 -12    0.30    0.70
   1   0 -11    0.40    0.50
   1   0 -10   -0.30    0.60
   1   0  -9   -0.10    0.50
   1   0  -8  603.60   17.30
   1   0  -7    0.30    0.30
   1   0  -6  820.00   18.10
   1   0   6  336.30    7.40
   1   0   7    0.20    0.20
   1   0   8  259.80    5.10
   1   0   9    0.00    0.20
   1   0  10  103.90    2.20
   1   0  11   -0.10    0.20
   1   0  12    8.10    0.40
   1   0  13   -0.20    0.30
   1   0  14  332.20    8.00
   1   0  15    0.10    0.30
   1   0  16  108.90    3.10
   1   0  17    0.10    0.20
   1   0  18   96.70    3.20
   1   0  19    0.70    1.00
   1   0  20    0.40    0.80
   1   0  21   -0.30    1.20
   1   0  22   26.00    2.10
   1   0  23    0.00    1.30
   1   0  24   -0.30    1.10
   1   0  25   -0.30    1.20
   1   0  26    9.50    2.00
   1   0  27   -1.10    1.50
   1   0  28    3.30    1.80
   1   0  29    0.80    2.10
   1   0  30    1.60    2.20
   1   0  31    1.90    3.40
  -1  -1  31    0.30    2.70
   1   1 -30    0.10    4.90
  -1  -1  30    1.20    2.30
   1   1 -29   -1.10    4.80
  -1  -1  29    2.90    1.70
   1   1 -28    5.60    2.60
  -1  -1  28    0.60    1.60
   1   1 -27    7.50    2.40
  -1  -1  27    5.60    1.60
   1   1 -26    1.10    1.80
  -1  -1  26    0.80    1.10
   1   1 -25    6.80    1.10
  -1  -1  25    7.20    1.70
   1   1 -24    0.60    0.90
  -1  -1  24    1.40    1.10
   1   1 -23   16.70    1.40
  -1  -1  23   16.30    1.70
   1   1 -22   26.60    1.50
  -1  -1  22   29.80    2.20
   1   1 -21   44.00    2.00
  -1  -1  21   44.70    2.40
   1   1 -20   21.40    1.30
  -1  -1  20   20.30    2.00
   1   1 -19    3.80    0.70
  -1  -1  19    2.20    0.80
   1   1 -18   11.10    0.90
  -1  -1  18   11.60    1.00
   1   1 -17   37.50    1.40
  -1  -1  17   35.10    1.70
   1   1 -16    0.10    0.60
  -1  -1  16    0.10    0.60
   1   1 -15    1.20    0.60
  -1  -1  15    0.20    0.70
   1   1 -14    0.10    0.50
  -1  -1  14    0.40    0.30
   1   1 -13  151.60    4.80
  -1  -1  13  150.90    5.50
   1   1 -12   25.30    1.10
  -1  -1  12   22.80    2.10
   1   1 -11    5.00    0.50
  -1  -1  11    4.60    0.50
   1   1 -10    0.80    0.30
  -1  -1  10    0.00    0.40
   1   1  -9  480.70   11.00
  -1  -1   9  486.40   10.90
   1   1  -8   21.70    0.70
  -1  -1   8   23.30    0.90
   1   1  -7  105.30    2.70
  -1  -1   7  110.20    2.80
   1   1  -6 1711.00   55.40
  -1  -1   6 1715.50   36.50
   1   1  -5 2475.80   60.20
  -1  -1   5 2537.90   51.00
   1   1  -4  468.60   11.30
  -1  -1   4  472.60    9.50
   1   1   4    4.40    0.30
  -1  -1  -4    4.10    0.20
   1   1   5  181.60    3.80
  -1  -1  -5  179.80    3.70
   1   1   6   36.00    1.00
  -1  -1  -6   34.50    0.80
   1   1   7   30.80    0.90
  -1  -1  -7   31.00    0.80
   1   1   8   15.30    0.50
  -1  -1  -8   15.70    0.70
   1   1   9   21.10    0.80
  -1  -1  -9   22.20    0.70
   1   1  10  134.00    2.40
  -1  -1 -10  131.40    3.10
   1   1  11   22.40    0.90
  -1  -1 -11   22.00    0.80
   1   1  12   76.90    2.50
  -1  -1 -12   76.90    2.50
   1   1  13    5.30    0.70
  -1  -1 -13    5.00    0.90
   1   1  14   24.20    1.40
  -1  -1 -14   22.50    1.80
   1   1  15    0.40    0.60
  -1  -1 -15    1.00    0.60
   1   1  16   10.00    0.70
  -1  -1 -16    9.90    1.00
   1   1  17    8.60    0.80
  -1  -1 -17    9.40    0.90
   1   1  18    5.20    0.60
  -1  -1 -18    3.60    0.90
   1   1  19   29.10    1.40
  -1  -1 -19   27.90    1.50
   1   1  20    1.40    0.60
  -1  -1 -20    2.70    0.80
   1   1  21    6.20    1.00
  -1  -1 -21    7.80    1.00
   1   1  22    2.30    0.80
  -1  -1 -22    0.40    1.00
   1   1  23    3.40    0.90
  -1  -1 -23    2.80    1.20
   1   1  24    0.70    0.90
  -1  -1 -24    1.10    1.30
   1   1  25    9.30    1.20
  -1  -1 -25    8.60    1.60
   1   1  26    0.40    2.00
  -1  -1 -26   -0.60    1.20
   1   1  27    9.10    3.90
  -1  -1 -27    7.10    1.90
   1   1  28    4.70    3.80
  -1  -1 -28    4.40    1.70
   1   1  29    0.50    3.70
  -1  -1 -29    0.10    1.90
   1   1  30    4.40    3.30
  -1  -1 -30    5.70    2.20
  -1  -1 -31    5.00    2.40
   1   2 -30   -3.00    5.60
  -1  -2  30    1.60    2.00
   1   2 -29    2.50    5.00
  -1  -2  29    7.40    2.50
   1   2 -28    3.60    4.20
  -1  -2  28   -0.10    1.50
   1   2 -27    0.50    4.50
  -1  -2  27   -0.30    1.30
   1   2 -26   -0.20    1.80
  -1  -2  26    0.20    1.50
   1   2 -25    0.50    2.60
  -1  -2  25   -0.10    1.40
   1   2 -24    0.70    1.30
  -1  -2  24    1.20    1.50
   1   2 -23   -0.10    1.30
  -1  -2  23   -1.00    1.10
   1   2 -22    7.90    1.40
  -1  -2  22    4.20    1.10
   1   2 -21    1.50    1.00
  -1  -2  21    0.50    0.80
   1   2 -20    4.60    1.10
  -1  -2  20    6.10    1.00
   1   2 -19   31.00    1.60
  -1  -2  19   31.00    1.50
   1   2 -18   30.50    1.40
  -1  -2  18   35.00    1.50
   1   2 -17    0.70    0.60
  -1  -2  17    1.10    0.60
   1   2 -16    1.10    0.60
  -1  -2  16    2.20    0.60
   1   2 -15    9.30    0.50
  -1  -2  15    8.20    0.60
   1   2 -14   13.10    0.70
  -1  -2  14   14.20    0.80
   1   2 -13    6.10    0.50
  -1  -2  13    6.50    0.70
   1   2 -12    0.30    0.30
  -1  -2  12    0.50    0.30
   1   2 -11    3.10    0.40
  -1  -2  11    3.70    0.40
   1   2 -10    0.50    0.30
  -1  -2  10    0.00    0.40
   1   2  -9    6.40    0.50
  -1  -2   9    7.40    0.50
   1   2  -8   48.00    1.60
  -1  -2   8   47.00    1.30
   1   2  -7    3.20    0.30
  -1  -2   7    2.80    0.30
   1   2  -6    0.10    0.30
  -1  -2   6    0.40    0.30
   1   2  -5   27.70    0.80
  -1  -2   5   27.40    0.70
   1   2  -4   87.50    2.00
  -1  -2   4   88.50    2.00
   1   2  -3   63.10    1.40
  -1  -2   3   64.00    1.50
   1   2  -2   12.00    0.40
  -1  -2   2   12.90    0.40
   1   2  -1   14.40    0.40
  -1  -2   1   14.90    0.50
   1   2   0  236.70    4.60
  -1  -2   0  235.20    5.10
   1   2   1    3.10    0.20
  -1  -2  -1    2.90    0.20
   1   2   2   16.30    0.50
  -1  -2  -2   15.90    0.50
   1   2   3   16.40    0.60
  -1  -2  -3   17.20    0.70
   1   2   4   38.20    1.10
  -1  -2  -4   40.50    1.10
   1   2   5   17.40    0.80
  -1  -2  -5   17.20    0.80
   1   2   6    1.00    0.40
  -1  -2  -6    0.00    0.20
   1   2   7   95.60    2.30
  -1  -2  -7   94.40    2.20
   1   2   8   13.80    0.50
  -1  -2  -8   12.40    0.50
   1   2   9   10.00    0.70
  -1  -2  -9    8.70    0.60
   1   2  10   17.80    0.70
  -1  -2 -10   17.70    0.80
   1   2  11   10.30    0.50
  -1  -2 -11   11.00    0.70
   1   2  12   16.10    0.70
  -1  -2 -12   16.70    0.80
   1   2  13    2.50    0.30
  -1  -2 -13    1.80    0.50
   1   2  14   41.20    1.20
  -1  -2 -14   39.90    1.50
   1   2  15    0.20    0.50
  -1  -2 -15    0.90    0.70
   1   2  16    0.70    0.60
  -1  -2 -16   -0.30    0.60
   1   2  17    1.50    0.60
  -1  -2 -17    1.70    0.80
   1   2  18   32.40    1.60
  -1  -2 -18   26.90    1.50
   1   2  19    1.80    0.90
  -1  -2 -19    1.00    0.80
   1   2  20    1.30    0.80
  -1  -2 -20    1.20    0.90
   1   2  21    3.90    1.00
  -1  -2 -21    4.70    1.10
   1   2  22   28.80    1.90
  -1  -2 -22   32.70    2.20
   1   2  23    1.20    1.10
  -1  -2 -23    4.70    1.40
   1   2  24    5.00    1.70
  -1  -2 -24    8.30    2.20
   1   2  25   -2.50    1.80
  -1  -2 -25    0.60    1.40
   1   2  26   11.30    2.20
  -1  -2 -26   14.40    1.90
   1   2  27    1.50    3.80
  -1  -2 -27    4.10    1.60
   1   2  28   -3.40    3.30
  -1  -2 -28    1.40    1.80
   1   2  29    0.40    3.30
  -1  -2 -29   -1.50    1.80
  -1  -2 -30    5.60    2.10
   1   3 -28    1.40    5.30
  -1  -3  28    1.90    1.70
   1   3 -27    1.40    5.10
  -1  -3  27    0.50    1.60
   1   3 -26    5.00    4.00
  -1  -3  26    1.00    1.60
   1   3 -25   -3.40    2.00
  -1  -3  25    2.80    1.90
   1   3 -24    4.40    2.10
  -1  -3  24    5.60    1.60
   1   3 -23    1.20    1.70
  -1  -3  23    0.80    1.10
   1   3 -22    5.90    2.10
  -1  -3  22    3.50    1.30
   1   3 -21   12.00    3.10
  -1  -3  21   10.70    1.50
   1   3 -20   10.00    1.30
  -1  -3  20    6.60    1.10
   1   3 -19    1.90    0.60
  -1  -3  19    0.90    0.90
   1   3 -18   16.90    1.10
  -1  -3  18   17.50    1.20
   1   3 -17  159.80    4.00
  -1  -3  17  157.50    5.30
   1   3 -16  139.80    3.90
  -1  -3  16  139.10    3.60
   1   3 -15    6.90    0.60
  -1  -3  15    6.30    0.80
   1   3 -14   57.60    1.80
  -1  -3  14   56.30    1.60
   1   3 -13  205.90    5.10
  -1  -3  13  210.70    4.90
   1   3 -12   43.90    1.30
  -1  -3  12   43.90    1.40
   1   3 -11   50.40    1.40
  -1  -3  11   53.20    1.60
   1   3 -10    7.20    0.60
  -1  -3  10    6.80    0.50
   1   3  -9  101.70    2.20
  -1  -3   9  102.70    2.70
   1   3  -8   27.50    1.00
  -1  -3   8   27.00    0.90
   1   3  -7   10.60    0.70
  -1  -3   7    9.00    0.50
   1   3  -6    1.00    0.40
  -1  -3   6    0.70    0.30
   1   3  -5   30.00    1.20
  -1  -3   5   30.60    0.90
   1   3  -4   33.10    1.20
  -1  -3   4   33.00    0.90
   1   3  -3    3.30    0.40
  -1  -3   3    3.50    0.40
   1   3  -2    1.80    0.30
  -1  -3   2    2.20    0.30
   1   3  -1  157.00    3.30
  -1  -3   1  155.50    3.70
   1   3   0   11.30    0.40
  -1  -3   0   12.20    0.60
   1   3   1   15.80    0.50
  -1  -3  -1   14.90    0.70
   1   3   2    1.10    0.20
  -1  -3  -2    0.90    0.20
   1   3   3   57.50    1.30
  -1  -3  -3   58.00    1.30
   1   3   4   38.30    1.40
  -1  -3  -4   35.80    1.10
   1   3   5   90.20    2.40
  -1  -3  -5   90.00    2.80
   1   3   6    5.30    0.60
  -1  -3  -6    6.20    0.70
   1   3   7    8.90    0.60
  -1  -3  -7    6.50    0.70
   1   3   8    0.10    0.70
  -1  -3  -8    0.70    0.60
   1   3   9   39.30    1.60
  -1  -3  -9   38.60    1.70
   1   3  10   22.50    0.80
  -1  -3 -10   24.00    0.80
   1   3  11    3.30    0.40
  -1  -3 -11    3.60    0.50
   1   3  12    1.20    0.30
  -1  -3 -12    1.80    0.50
   1   3  13   50.20    1.70
  -1  -3 -13   53.60    2.10
   1   3  14    0.40    0.40
  -1  -3 -14    0.30    0.50
   1   3  15   10.60    0.70
  -1  -3 -15   10.40    0.80
   1   3  16    0.60    0.40
  -1  -3 -16   -0.10    0.50
   1   3  17   94.10    2.90
  -1  -3 -17   93.30    3.50
   1   3  18    6.50    0.50
  -1  -3 -18    6.30    0.90
   1   3  19   18.70    1.60
  -1  -3 -19   20.80    1.70
   1   3  20    7.70    1.60
  -1  -3 -20   10.90    1.20
   1   3  21    1.70    1.40
  -1  -3 -21    1.10    1.00
   1   3  22    1.30    1.70
  -1  -3 -22    0.70    1.00
   1   3  23   19.50    2.70
  -1  -3 -23   15.30    1.70
   1   3  24   -1.10    1.80
  -1  -3 -24   -0.50    1.50
   1   3  25   -0.40    1.90
  -1  -3 -25    0.40    1.30
   1   3  26    1.80    3.30
  -1  -3 -26    1.60    1.70
   1   3  27   18.50    5.40
  -1  -3 -27    6.90    1.80
   1   3  28   -0.90    5.20
  -1  -3 -28   -1.40    2.10
   1   4 -26    9.80    3.90
  -1  -4  26    1.10    1.80
   1   4 -25   -0.20    3.00
  -1  -4  25    3.00    1.90
   1   4 -24   -2.60    2.40
  -1  -4  24    0.50    1.40
   1   4 -23   13.40    3.20
  -1  -4  23    8.80    1.70
   1   4 -22    1.10    2.10
  -1  -4  22    1.20    1.10
   1   4 -21    2.20    2.30
  -1  -4  21    2.40    1.30
   1   4 -20    0.90    2.30
  -1  -4  20    0.30    1.00
   1   4 -19    1.30    1.80
  -1  -4  19    2.40    1.10
   1   4 -18    0.00    1.00
  -1  -4  18    0.50    1.10
   1   4 -17    1.50    0.80
  -1  -4  17    1.10    0.70
   1   4 -16    6.90    1.00
  -1  -4  16    9.70    1.00
   1   4 -15    2.50    0.90
  -1  -4  15    2.40    0.70
   1   4 -14    7.70    0.70
  -1  -4  14    9.70    0.70
   1   4 -13   39.60    1.70
  -1  -4  13   38.90    1.70
   1   4 -12    3.80    0.70
  -1  -4  12    4.00    0.50
   1   4 -11   11.60    0.90
  -1  -4  11   12.30    1.10
   1   4 -10    1.60    0.40
  -1  -4  10    1.30    0.40
   1   4  -9    0.10    0.30
  -1  -4   9   -0.10    0.30
   1   4  -8    0.50    0.40
  -1  -4   8    1.30    0.40
   1   4  -7   35.90    1.10
  -1  -4   7   36.60    1.00
   1   4  -6    1.00    0.40
  -1  -4   6    1.40    0.40
   1   4  -5   -0.10    0.50
  -1  -4   5    0.10    0.40
   1   4  -4   22.60    0.70
  -1  -4   4   23.60    1.00
   1   4  -3    2.40    0.40
  -1  -4   3    3.50    0.50
   1   4  -2    9.30    0.50
  -1  -4   2    7.20    0.60
   1   4  -1    0.00    0.20
  -1  -4   1   -0.60    0.40
   1   4   0   46.80    1.20
  -1  -4   0   44.40    2.00
   1   4   1    0.20    0.30
  -1  -4  -1    0.50    0.30
   1   4   2   19.10    0.60
  -1  -4  -2   17.80    0.80
   1   4   3  117.70    2.00
  -1  -4  -3  118.30    2.50
   1   4   4   21.50    1.00
  -1  -4  -4   21.70    1.40
   1   4   5   86.70    2.40
  -1  -4  -5   88.20    3.80
   1   4   6   41.30    1.50
  -1  -4  -6   41.40    1.90
   1   4   7    2.90    0.60
  -1  -4  -7    3.20    0.70
   1   4   8   31.80    1.90
  -1  -4  -8   31.40    1.90
   1   4   9    6.90    0.80
  -1  -4  -9    8.10    1.20
   1   4  10   63.50    2.20
  -1  -4 -10   63.40    4.10
   1   4  11    0.20    0.60
  -1  -4 -11    0.40    0.40
   1   4  12    0.30    0.80
  -1  -4 -12   -0.10    1.00
   1   4  13   -0.10    0.80
  -1  -4 -13   -2.10    2.30
   1   4  14   40.30    2.10
  -1  -4 -14   38.00    4.50
   1   4  15    2.50    1.00
  -1  -4 -15    1.60    1.10
   1   4  16   12.90    1.40
  -1  -4 -16   11.50    0.70
   1   4  17    2.10    0.90
  -1  -4 -17    1.80    0.50
   1   4  18    7.40    2.40
  -1  -4 -18    8.30    0.90
   1   4  19   -0.20    3.50
  -1  -4 -19   -0.20    0.70
   1   4  20    7.10    2.70
  -1  -4 -20   12.40    1.30
   1   4  21   -0.90    2.30
  -1  -4 -21    1.50    0.90
   1   4  22   11.60    3.00
  -1  -4 -22   19.30    1.90
   1   4  23   10.50    2.90
  -1  -4 -23    8.10    1.40
   1   4  24   -0.40    2.10
  -1  -4 -24   -0.60    1.00
   1   4  25    1.70    2.70
  -1  -4 -25    1.60    1.50
   1   4  26    6.80    3.40
  -1  -4 -26    1.20    4.20
   1   5 -23    4.70    4.00
  -1  -5  23   -1.50    3.90
   1   5 -22   -1.10    2.60
  -1  -5  22   -0.30    1.90
   1   5 -21    7.10    2.30
  -1  -5  21    5.20    2.20
   1   5 -20    9.80    4.50
  -1  -5  20    6.20    2.50
   1   5 -19    2.60    2.70
  -1  -5  19    1.70    1.80
   1   5 -18    0.90    2.30
  -1  -5  18    1.30    0.80
   1   5 -17   15.00    2.70
  -1  -5  17    9.90    1.10
   1   5 -16    2.20    1.50
  -1  -5  16    1.80    1.80
   1   5 -15    6.80    1.40
  -1  -5  15    5.90    0.80
   1   5 -14   -0.90    1.20
  -1  -5  14    0.20    1.50
   1   5 -13   42.00    2.50
  -1  -5  13   39.90    2.60
   1   5 -12   -0.60    1.10
  -1  -5  12   -0.30    0.40
   1   5 -11   22.70    1.70
  -1  -5  11   19.90    1.90
   1   5 -10   10.30    1.30
  -1  -5  10   11.50    0.90
   1   5  -9   65.00    2.20
  -1  -5   9   69.10    2.70
   1   5  -8   10.80    0.80
  -1  -5   8   10.80    0.90
   1   5  -7    2.30    0.50
  -1  -5   7    2.60    0.70
   1   5  -6    4.60    0.70
  -1  -5   6   -0.70    0.80
   1   5  -5   12.80    0.80
  -1  -5   5   10.90    1.90
   1   5  -4    0.30    0.40
  -1  -5   4    0.20    0.50
   1   5  -3   13.30    0.70
  -1  -5   3   13.90    0.90
   1   5  -2   56.60    1.60
  -1  -5   2   57.80    2.40
   1   5  -1   32.20    1.30
  -1  -5   1   35.60    1.40
   1   5   0    0.40    0.40
  -1  -5   0    1.10    0.50
   1   5   1    2.60    0.40
  -1  -5  -1    1.20    0.60
   1   5   2   52.30    1.40
  -1  -5  -2   53.80    2.30
   1   5   3   22.10    1.10
  -1  -5  -3   24.80    2.70
   1   5   4    1.80    0.60
  -1  -5  -4    4.20    1.90
   1   5   5   45.30    1.80
  -1  -5  -5   47.10    2.60
   1   5   6  122.90    3.40
  -1  -5  -6  119.30    7.40
   1   5   7   30.50    1.40
  -1  -5  -7   33.40    2.40
   1   5   8    8.20    1.00
  -1  -5  -8    7.90    2.20
   1   5   9    5.10    1.10
  -1  -5  -9    4.00    1.60
   1   5  10   -0.10    1.10
  -1  -5 -10    2.50    1.90
   1   5  11    0.80    0.80
  -1  -5 -11    2.20    1.60
   1   5  12    0.00    1.00
  -1  -5 -12    0.20    1.60
   1   5  13    4.10    1.20
  -1  -5 -13    4.60    1.50
   1   5  14    0.00    0.80
  -1  -5 -14   -1.10    1.50
   1   5  15    5.70    1.40
  -1  -5 -15    5.70    1.80
   1   5  16    7.00    1.70
  -1  -5 -16    9.90    2.30
   1   5  17    0.50    1.40
  -1  -5 -17    0.10    1.60
   1   5  18    2.70    1.60
  -1  -5 -18    1.80    1.40
   1   5  19    1.20    1.70
  -1  -5 -19   -0.30    1.70
   1   5  20    0.40    3.10
  -1  -5 -20    1.60    1.70
   1   5  21   -0.80    1.90
  -1  -5 -21    0.30    1.80
   1   5  22    2.90    2.40
  -1  -5 -22   11.20    4.80
   1   6 -18   -9.20    4.10
  -1  -6  18    8.20    4.30
   1   6 -17    3.30    2.40
  -1  -6  17    2.80    2.10
   1   6 -16    1.20    2.30
  -1  -6  16    5.50    2.50
   1   6 -15    9.30    4.50
  -1  -6  15    6.90    2.60
   1   6 -14   -1.70    2.00
  -1  -6  14    0.80    1.70
   1   6 -13    1.40    1.60
  -1  -6  13   -1.30    1.60
   1   6 -12   16.80    2.10
  -1  -6  12   18.70    4.20
   1   6 -11   15.50    2.20
  -1  -6  11   19.10    3.70
   1   6 -10    2.00    1.50
  -1  -6  10   -1.70    2.40
   1   6  -9   -0.20    1.60
  -1  -6   9   -2.30    2.00
   1   6  -8    4.90    1.90
  -1  -6   8    6.80    2.50
   1   6  -7   12.60    2.00
  -1  -6   7   13.00    2.60
   1   6  -6   -1.50    1.20
  -1  -6   6   -0.60    0.50
   1   6  -5    3.20    1.50
  -1  -6   5    0.80    0.80
   1   6  -4    7.10    2.40
  -1  -6   4    7.10    1.20
   1   6  -3   -0.30    1.80
  -1  -6   3    0.60    0.90
   1   6  -2    5.80    1.60
  -1  -6   2    6.20    1.20
   1   6  -1   -1.30    1.50
  -1  -6   1   -0.50    0.80
   1   6   0   -1.80    2.00
  -1  -6   0    1.80    0.80
   1   6   1    7.50    2.00
  -1  -6  -1    8.80    1.10
   1   6   2    2.20    1.80
  -1  -6  -2    4.00    1.50
   1   6   3   12.10    2.00
   1   6   4    0.30    1.40
  -1  -6  -4    0.10    1.60
   1   6   5   -3.10    1.30
  -1  -6  -5    0.20    2.00
   1   6   6    0.20    1.50
  -1  -6  -6    1.00    1.70
   1   6   7   -0.60    1.50
  -1  -6  -7    4.30    2.20
   1   6   8    2.90    1.50
  -1  -6  -8    5.50    2.60
   1   6   9    1.50    1.70
  -1  -6  -9    2.10    1.80
   1   6  10   18.40    2.60
  -1  -6 -10   13.40    3.40
   1   6  11    3.50    1.80
  -1  -6 -11    5.20    2.90
   1   6  12    5.40    2.40
  -1  -6 -12    2.50    1.90
   1   6  13   -0.30    2.60
  -1  -6 -13    2.90    2.80
   1   6  14   12.90    2.70
  -1  -6 -14    8.90    3.90
   1   6  15   -1.10    2.10
  -1  -6 -15    1.80    2.30
   1   6  16   -0.80    2.00
  -1  -6 -16   -0.20    2.10
   1   6  17    0.40    2.30
  -1  -6 -17   -2.30    2.50
   1   7  -8    8.50    2.60
  -1  -7   8    4.40    3.20
   1   7  -7    7.20    3.40
  -1  -7   7    3.10    2.50
   1   7  -6    0.10    2.20
  -1  -7   6    0.90    2.10
   1   7  -5    4.90    3.00
  -1  -7   5   -1.50    2.30
   1   7  -4    1.90    2.20
  -1  -7   4    4.30    1.70
   1   7  -3    1.30    2.50
  -1  -7   3    5.00    2.00
   1   7  -2    3.80    3.00
   1   7  -1   10.80    3.10
   1   7   0    2.70    1.90
  -1  -7   0    0.50    1.40
   1   7   1   13.20    3.40
  -1  -7  -1    8.10    1.80
   1   7   2    5.90    2.40
  -1  -7  -2    6.70    2.30
   1   7   3   12.30    4.10
  -1  -7  -3    9.10    2.60
   1   7   4    1.90    2.20
   1   7   5   18.90    3.60
  -1  -7  -5   14.90    3.70
   1   7   6    4.70    2.50
  -1  -7  -6    1.10    2.60
   1   7   7    3.10    2.30
  -1  -7  -7    3.00    2.80
   1   7   8    1.60    2.00
  -1  -7  -8    2.40    2.70
   2   0 -30    1.00    2.20
   2   0 -29   -2.80    1.80
   2   0 -28    2.40    2.00
   2   0 -27   -0.80    1.80
   2   0 -26   -1.80    2.10
   2   0 -25   -1.00    1.50
   2   0 -24    4.40    0.80
   2   0 -23    0.00    0.50
   2   0 -22   36.70    1.60
   2   0 -21    0.10    0.50
   2   0 -20    5.70    0.60
   2   0 -19   -0.30    0.50
   2   0 -18   12.20    0.90
   2   0 -17    0.20    0.50
   2   0 -16    3.50    0.60
   2   0 -15    0.30    0.50
   2   0 -14   32.80    1.40
   2   0 -13    0.10    0.40
   2   0 -12   15.20    0.90
   2   0 -11    0.10    0.40
   2   0 -10    5.10    0.60
   2   0  -9   -0.40    0.40
   2   0  -8  183.20    3.60
   2   0  -7    0.60    0.30
   2   0  -6   96.70    2.20
   2   0  -5    0.10    0.20
   2   0   4  138.50    2.30
   2   0   5    0.30    0.20
   2   0   6  415.10    7.10
   2   0   7    0.20    0.20
   2   0   8    7.70    0.40
   2   0   9    0.30    0.20
   2   0  10   50.20    1.10
   2   0  11    0.10    0.20
   2   0  12    0.00    0.20
   2   0  13    0.00    0.20
   2   0  14   40.40    1.10
   2   0  15    0.00    0.30
   2   0  16    8.20    0.60
   2   0  17    0.20    0.40
   2   0  18    5.30    0.80
   2   0  19    0.20    0.60
   2   0  20   -1.10    0.90
   2   0  21    1.00    0.80
   2   0  22   35.40    2.10
   2   0  23    0.00    0.90
   2   0  24   22.10    2.00
   2   0  25   -0.90    1.40
   2   0  26   15.50    1.90
   2   0  27   -1.40    1.80
   2   0  28    4.70    1.70
   2   0  29   -2.30    1.80
   2   0  30    1.40    3.10
   2   0  31    3.20    4.50
  -2  -1  31   -0.70    3.00
   2   1 -30    2.40    3.60
  -2  -1  30   -1.10    2.10
   2   1 -29   -1.00    4.20
  -2  -1  29    7.40    2.20
   2   1 -28    0.20    2.00
  -2  -1  28    0.90    1.40
   2   1 -27    2.10    2.10
  -2  -1  27   -1.30    1.60
   2   1 -26    2.50    2.00
  -2  -1  26    4.00    2.00
   2   1 -25    5.90    1.20
  -2  -1  25    5.60    1.80
   2   1 -24    2.00    1.20
  -2  -1  24    3.90    1.60
   2   1 -23   10.30    1.80
  -2  -1  23    8.30    1.60
   2   1 -22   17.50    2.30
  -2  -1  22   18.60    2.20
   2   1 -21    0.50    0.90
  -2  -1  21    1.50    1.00
   2   1 -20    0.50    0.70
  -2  -1  20    0.10    0.40
   2   1 -19    0.60    0.90
  -2  -1  19    0.40    0.40
   2   1 -18    1.70    0.70
  -2  -1  18    1.40    0.50
   2   1 -17   22.10    1.40
  -2  -1  17   23.00    1.10
   2   1 -16   -0.40    0.80
  -2  -1  16   -0.70    0.50
   2   1 -15   17.60    1.40
  -2  -1  15   23.30    1.30
   2   1 -14    4.10    1.00
  -2  -1  14    6.80    0.70
   2   1 -13  154.20    6.70
  -2  -1  13  155.40    4.80
   2   1 -12   44.10    1.90
  -2  -1  12   47.50    1.90
   2   1 -11   77.40    2.70
  -2  -1  11   76.10    1.90
   2   1 -10   46.60    1.40
  -2  -1  10   47.90    1.30
   2   1  -9   88.50    2.10
  -2  -1   9   89.60    1.90
   2   1  -8   59.70    1.60
  -2  -1   8   59.80    1.40
   2   1  -7  153.90    3.40
  -2  -1   7  152.30    3.10
   2   1  -6  729.70   13.60
  -2  -1   6  726.30   14.50
   2   1  -5   69.50    1.50
  -2  -1   5   70.90    1.70
   2   1  -4  124.90    2.30
  -2  -1   4  124.00    2.50
   2   1  -3    5.60    0.30
  -2  -1   3    6.20    0.30
   2   1  -2    5.70    0.30
  -2  -1   2    5.60    0.20
   2   1  -1   11.90    0.30
  -2  -1   1   12.10    0.30
   2   1   0   97.70    1.70
  -2  -1   0   99.80    1.90
   2   1   1  618.00    9.30
  -2  -1  -1  616.40   10.20
   2   1   2   85.50    1.50
  -2  -1  -2   87.00    1.80
   2   1   3    8.10    0.30
  -2  -1  -3    8.30    0.30
   2   1   4   12.80    0.50
  -2  -1  -4   14.30    0.40
   2   1   5  219.20    4.10
  -2  -1  -5  215.10    4.40
   2   1   6    9.50    0.40
  -2  -1  -6    9.60    0.40
   2   1   7   19.50    0.60
  -2  -1  -7   17.90    0.60
   2   1   8   60.30    1.20
  -2  -1  -8   57.10    1.30
   2   1   9  625.20   11.00
  -2  -1  -9  622.70   18.00
   2   1  10  130.00    2.50
  -2  -1 -10  126.70    2.90
   2   1  11   78.30    1.90
  -2  -1 -11   75.10    1.80
   2   1  12    0.40    0.20
  -2  -1 -12    0.70    0.40
   2   1  13   72.00    2.00
  -2  -1 -13   68.50    2.10
   2   1  14    3.60    0.60
  -2  -1 -14    4.80    0.60
   2   1  15    6.00    0.60
  -2  -1 -15    5.60    0.60
   2   1  16    0.30    0.40
  -2  -1 -16    1.00    0.70
   2   1  17   35.90    1.40
  -2  -1 -17   37.10    1.40
   2   1  18    0.60    0.50
  -2  -1 -18    0.70    0.70
   2   1  19    9.50    0.90
  -2  -1 -19    9.20    1.10
   2   1  20    4.80    0.80
  -2  -1 -20    5.90    0.90
   2   1  21    8.00    1.00
  -2  -1 -21    7.40    1.10
   2   1  22   -0.10    0.80
  -2  -1 -22    2.30    1.10
   2   1  23    0.20    0.70
  -2  -1 -23    0.40    0.90
   2   1  24    5.20    1.00
  -2  -1 -24   10.00    1.90
   2   1  25    0.40    1.40
  -2  -1 -25    0.10    1.30
   2   1  26   11.80    2.30
  -2  -1 -26   12.20    1.80
   2   1  27    3.90    3.50
  -2  -1 -27    5.30    1.80
   2   1  28    1.60    2.40
  -2  -1 -28   -2.50    2.10
   2   1  29   12.50    3.40
  -2  -1 -29   13.50    2.70
   2   1  30    0.50    3.40
  -2  -1 -30   -0.20    2.00
   2   2 -30    7.50    4.70
  -2  -2  30    9.10    2.40
   2   2 -29    1.60    6.00
  -2  -2  29    1.90    2.10
   2   2 -28   -1.60    4.50
  -2  -2  28   -1.20    1.50
   2   2 -27    1.80    4.20
  -2  -2  27    6.10    1.80
   2   2 -26   45.70    6.50
  -2  -2  26   51.20    3.50
   2   2 -25    0.80    1.50
  -2  -2  25   -1.30    1.50
   2   2 -24    1.40    1.50
  -2  -2  24    1.00    1.10
   2   2 -23    4.50    1.20
  -2  -2  23    6.30    1.20
   2   2 -22  141.70    5.10
  -2  -2  22  141.00    5.40
   2   2 -21   11.40    1.40
  -2  -2  21   11.40    1.30
   2   2 -20    3.00    1.00
  -2  -2  20    1.90    0.80
   2   2 -19   39.10    2.00
  -2  -2  19   36.30    1.80
   2   2 -18  240.80    6.00
  -2  -2  18  250.10    6.40
   2   2 -17    1.90    0.70
  -2  -2  17    2.20    0.50
   2   2 -16    7.50    0.70
  -2  -2  16    7.10    0.60
   2   2 -15   28.40    1.10
  -2  -2  15   27.50    1.30
   2   2 -14  100.70    2.40
  -2  -2  14   98.30    3.30
   2   2 -13    9.60    0.70
  -2  -2  13    9.80    0.80
   2   2 -12   46.70    1.60
  -2  -2  12   46.30    1.50
   2   2 -11  355.30    9.50
  -2  -2  11  364.20    6.80
   2   2 -10  282.20    6.80
  -2  -2  10  285.60    5.50
   2   2  -9   35.00    1.20
  -2  -2   9   34.20    1.30
   2   2  -8    5.40    0.50
  -2  -2   8    4.80    0.50
   2   2  -7   39.10    1.30
  -2  -2   7   39.20    1.20
   2   2  -6   78.80    1.90
  -2  -2   6   81.80    1.80
   2   2  -5    1.30    0.40
  -2  -2   5    1.30    0.30
   2   2  -4   27.60    0.80
  -2  -2   4   27.80    0.70
   2   2  -3   73.80    1.60
  -2  -2   3   73.40    1.40
   2   2  -2   19.00    0.50
  -2  -2   2   20.50    0.50
   2   2  -1   12.30    0.40
  -2  -2   1   12.70    0.40
   2   2   0  134.40    2.40
  -2  -2   0  134.90    2.60
   2   2   1   40.10    0.80
  -2  -2  -1   40.50    0.90
   2   2   2   -0.20    0.10
  -2  -2  -2    0.10    0.20
   2   2   3   10.30    0.40
  -2  -2  -3    9.50    0.30
   2   2   4    0.20    0.10
  -2  -2  -4    0.50    0.10
   2   2   5   21.80    0.80
  -2  -2  -5   23.20    0.70
   2   2   6    0.10    0.20
  -2  -2  -6    0.30    0.20
   2   2   7    4.40    0.40
  -2  -2  -7    4.40    0.60
   2   2   8    0.90    0.30
  -2  -2  -8    0.20    0.30
   2   2   9   44.40    1.30
  -2  -2  -9   41.70    1.30
   2   2  10    0.20    0.40
  -2  -2 -10   -0.20    0.50
   2   2  11   28.00    0.90
  -2  -2 -11   28.40    1.10
   2   2  12  103.30    2.40
  -2  -2 -12  104.50    2.70
   2   2  13    1.60    0.50
  -2  -2 -13    1.30    0.50
   2   2  14  110.80    2.50
  -2  -2 -14  111.80    2.70
   2   2  15    6.50    0.40
  -2  -2 -15    6.50    0.60
   2   2  16    3.10    0.60
  -2  -2 -16    2.40    0.90
   2   2  17    0.20    0.60
  -2  -2 -17    0.50    0.70
   2   2  18   15.30    1.20
  -2  -2 -18   19.30    1.30
   2   2  19   13.70    1.30
  -2  -2 -19   14.40    1.20
   2   2  20    4.40    0.90
  -2  -2 -20    3.30    1.10
   2   2  21   -0.60    0.90
  -2  -2 -21   -0.30    1.00
   2   2  22    8.70    1.40
  -2  -2 -22    6.40    1.20
   2   2  23    8.70    1.50
  -2  -2 -23    6.50    1.30
   2   2  24   -0.60    1.50
  -2  -2 -24    1.00    1.30
   2   2  25    7.40    3.80
  -2  -2 -25    7.40    1.40
   2   2  26    2.30    3.10
  -2  -2 -26    2.70    1.70
   2   2  27   24.20    4.70
  -2  -2 -27   21.90    2.70
   2   2  28    4.30    4.90
  -2  -2 -28    0.40    2.30
   2   2  29    8.50    5.40
  -2  -2 -29   10.00    2.40
   2   3 -28   -4.50    5.30
  -2  -3  28   -0.20    1.80
   2   3 -27    2.20    2.90
  -2  -3  27    2.10    1.70
   2   3 -26   -5.90    3.20
  -2  -3  26    0.20    1.60
   2   3 -25    2.70    1.80
  -2  -3  25    3.80    1.90
   2   3 -24   10.60    2.70
  -2  -3  24   11.90    1.90
   2   3 -23    1.60    1.80
  -2  -3  23   -0.10    1.30
   2   3 -22   -0.50    3.40
  -2  -3  22   -0.20    1.20
   2   3 -21    5.40    1.70
  -2  -3  21    8.50    1.40
   2   3 -20    6.10    1.30
  -2  -3  20    5.60    1.10
   2   3 -19   17.30    1.20
  -2  -3  19   18.40    1.40
   2   3 -18   42.00    1.70
  -2  -3  18   41.10    2.00
   2   3 -17   24.10    1.30
  -2  -3  17   24.80    1.20
   2   3 -16   12.00    0.90
  -2  -3  16   12.40    0.90
   2   3 -15    0.80    0.50
  -2  -3  15    1.40    0.60
   2   3 -14    4.80    0.60
  -2  -3  14    5.80    0.80
   2   3 -13    9.90    0.70
  -2  -3  13   10.20    0.80
   2   3 -12    9.00    0.70
  -2  -3  12    7.40    0.70
   2   3 -11    5.70    0.60
  -2  -3  11    6.10    0.60
   2   3 -10    5.10    0.50
  -2  -3  10    6.00    0.50
   2   3  -9   15.40    0.90
  -2  -3   9   17.80    0.80
   2   3  -8    7.40    0.60
  -2  -3   8    7.70    0.50
   2   3  -7    4.40    0.50
  -2  -3   7    5.40    0.40
   2   3  -6   16.20    0.70
  -2  -3   6   17.20    0.70
   2   3  -5   31.60    0.90
  -2  -3   5   30.20    0.90
   2   3  -4    0.30    0.30
  -2  -3   4    0.00    0.30
   2   3  -3  236.50    5.40
  -2  -3   3  233.90    4.30
   2   3  -2  120.60    2.50
  -2  -3   2  122.20    2.40
   2   3  -1   58.80    1.30
  -2  -3   1   59.90    1.50
   2   3   0   14.30    0.50
  -2  -3   0   13.00    0.70
   2   3   1   34.40    0.90
  -2  -3  -1   32.90    1.20
   2   3   2  110.30    2.60
  -2  -3  -2  106.50    3.40
   2   3   3   18.50    0.70
  -2  -3  -3   20.40    0.90
   2   3   4   32.30    1.20
  -2  -3  -4   32.70    1.30
   2   3   5   99.30    2.60
  -2  -3  -5   90.90    3.00
   2   3   6    1.30    0.40
  -2  -3  -6    1.70    0.50
   2   3   7   -0.20    0.40
  -2  -3  -7    0.10    0.20
   2   3   8    1.40    0.50
  -2  -3  -8    0.80    0.40
   2   3   9   86.00    2.20
  -2  -3  -9   85.00    2.50
   2   3  10    1.20    0.40
  -2  -3 -10    1.20    0.50
   2   3  11    0.20    0.30
  -2  -3 -11   -0.10    0.30
   2   3  12    9.70    0.50
  -2  -3 -12    9.70    0.50
   2   3  13   14.30    0.60
  -2  -3 -13   12.70    0.80
   2   3  14   17.80    0.80
  -2  -3 -14   19.40    1.20
   2   3  15    3.00    0.60
  -2  -3 -15    2.10    0.60
   2   3  16   -0.20    0.40
  -2  -3 -16    0.20    0.50
   2   3  17    0.90    0.40
  -2  -3 -17    1.50    0.70
   2   3  18   20.70    1.00
  -2  -3 -18   22.30    1.40
   2   3  19    1.90    1.10
  -2  -3 -19    1.30    0.80
   2   3  20    3.00    1.20
  -2  -3 -20    4.40    1.10
   2   3  21    0.50    1.20
  -2  -3 -21    0.40    1.00
   2   3  22    0.80    2.00
  -2  -3 -22    3.30    1.20
   2   3  23    3.10    1.90
  -2  -3 -23    0.80    1.30
   2   3  24    1.40    1.80
  -2  -3 -24   -0.60    1.40
   2   3  25    0.40    2.00
  -2  -3 -25    0.00    1.60
   2   3  26    3.60    2.70
  -2  -3 -26    2.40    1.50
   2   3  27    6.70    4.90
  -2  -3 -27   -1.00    1.70
   2   3  28    5.20    4.10
  -2  -3 -28    4.00    2.30
   2   4 -26    9.10    3.30
  -2  -4  26   11.20    2.70
   2   4 -25    7.00    3.40
  -2  -4  25    3.80    1.50
   2   4 -24   -0.90    2.20
  -2  -4  24   -0.10    1.70
   2   4 -23    0.30    3.00
  -2  -4  23   -2.80    1.50
   2   4 -22    5.20    2.60
  -2  -4  22    4.50    1.40
   2   4 -21    4.00    2.60
  -2  -4  21    1.00    1.30
   2   4 -20   -3.00    1.70
  -2  -4  20    0.80    1.10
   2   4 -19   15.00    2.20
  -2  -4  19   12.70    1.60
   2   4 -18   13.00    1.50
  -2  -4  18   14.60    1.40
   2   4 -17    2.10    1.20
  -2  -4  17    3.80    0.80
   2   4 -16    1.00    0.90
  -2  -4  16    2.50    0.60
   2   4 -15    2.50    0.80
  -2  -4  15    2.40    0.60
   2   4 -14    8.00    0.90
  -2  -4  14    8.30    0.70
   2   4 -13   16.80    1.00
  -2  -4  13   17.80    1.00
   2   4 -12    2.90    0.70
  -2  -4  12    3.60    0.60
   2   4 -11    9.50    0.70
  -2  -4  11    9.20    0.70
   2   4 -10    1.10    0.60
  -2  -4  10    0.10    0.40
   2   4  -9    3.60    0.60
  -2  -4   9    4.00    0.50
   2   4  -8   56.00    1.50
  -2  -4   8   55.40    1.50
   2   4  -7    5.60    0.60
  -2  -4   7    5.40    0.50
   2   4  -6    0.00    0.40
  -2  -4   6   -0.20    0.40
   2   4  -5    0.60    0.50
  -2  -4   5    0.20    0.40
   2   4  -4    5.40    0.50
  -2  -4   4    5.80    0.50
   2   4  -3    1.00    0.40
  -2  -4   3    1.70    0.40
   2   4  -2    2.60    0.40
  -2  -4   2    2.80    0.40
   2   4  -1    4.30    0.20
  -2  -4   1    4.30    0.50
   2   4   0    9.00    0.40
  -2  -4   0    8.90    0.70
   2   4   1    1.60    0.30
  -2  -4  -1    1.50    0.40
   2   4   2   18.90    0.60
  -2  -4  -2   17.90    0.60
   2   4   3    2.60    0.50
  -2  -4  -3    1.60    0.60
   2   4   4   20.00    1.00
  -2  -4  -4   24.00    1.50
   2   4   5    5.10    0.60
  -2  -4  -5    4.80    0.90
   2   4   6    1.60    0.50
  -2  -4  -6    1.40    1.10
   2   4   7   20.00    1.00
  -2  -4  -7   20.10    1.40
   2   4   8   50.40    1.70
  -2  -4  -8   51.50    2.30
   2   4   9    4.90    0.80
  -2  -4  -9    4.30    0.80
   2   4  10   57.80    2.10
  -2  -4 -10   55.50    2.30
   2   4  11   19.60    1.30
  -2  -4 -11   17.30    0.80
   2   4  12    5.50    1.20
  -2  -4 -12    4.90    0.60
   2   4  13    2.10    1.20
  -2  -4 -13    2.40    1.30
   2   4  14    4.50    1.10
  -2  -4 -14    2.40    1.30
   2   4  15    2.80    0.90
  -2  -4 -15    3.30    1.60
   2   4  16    0.10    0.70
  -2  -4 -16   -0.10    0.60
   2   4  17   11.20    1.20
  -2  -4 -17    8.20    1.90
   2   4  18   28.30    2.50
  -2  -4 -18   28.10    1.00
   2   4  19    1.00    1.30
  -2  -4 -19   -0.20    1.00
   2   4  20    2.60    1.60
  -2  -4 -20    3.70    0.90
   2   4  21    6.60    2.50
  -2  -4 -21    0.90    0.80
   2   4  22   10.10    2.90
  -2  -4 -22    7.30    1.20
   2   4  23    1.40    2.30
  -2  -4 -23    0.20    1.20
   2   4  24    4.90    2.60
  -2  -4 -24    1.50    1.20
   2   4  25    2.30    2.20
  -2  -4 -25   -0.30    3.60
  -2  -5  22    0.70    2.60
  -2  -5  21    7.60    1.70
   2   5 -20    6.20    2.50
  -2  -5  20    7.00    1.50
   2   5 -19    4.80    2.70
  -2  -5  19    5.00    1.40
   2   5 -18    7.00    3.20
  -2  -5  18    0.00    1.20
   2   5 -17   35.00    3.70
  -2  -5  17   33.90    3.80
   2   5 -16    4.60    1.90
  -2  -5  16    4.20    1.50
   2   5 -15    6.80    1.80
  -2  -5  15    5.10    1.10
   2   5 -14    5.40    1.10
  -2  -5  14    4.70    1.10
   2   5 -13    6.00    1.30
  -2  -5  13    7.40    1.90
   2   5 -12    3.70    1.20
  -2  -5  12    6.80    1.00
   2   5 -11    9.60    1.00
  -2  -5  11    8.40    0.80
   2   5 -10    1.10    0.80
  -2  -5  10    0.30    0.50
   2   5  -9    4.30    0.90
  -2  -5   9    2.60    0.70
   2   5  -8    1.80    0.70
  -2  -5   8    2.80    0.70
   2   5  -7   12.30    0.90
  -2  -5   7   12.10    0.80
   2   5  -6   12.80    0.80
  -2  -5   6   15.10    1.10
   2   5  -5    5.00    0.60
  -2  -5   5    4.60    0.70
   2   5  -4    9.10    0.60
  -2  -5   4   10.70    1.00
   2   5  -3   10.50    0.60
  -2  -5   3   11.60    0.90
   2   5  -2   58.20    2.10
  -2  -5   2   62.50    2.50
   2   5  -1   25.60    1.20
  -2  -5   1   26.80    1.30
   2   5   0   12.30    0.70
  -2  -5   0   11.60    1.00
   2   5   1   61.00    1.50
  -2  -5  -1   60.60    2.20
   2   5   2    7.10    0.80
  -2  -5  -2    9.00    1.50
   2   5   3    1.50    0.60
  -2  -5  -3    0.60    0.90
   2   5   4    0.30    0.50
  -2  -5  -4   -1.50    1.90
   2   5   5  143.20    4.30
  -2  -5  -5  129.50    7.00
   2   5   6    9.70    1.00
  -2  -5  -6    9.90    1.90
   2   5   7    4.40    0.80
  -2  -5  -7    7.20    2.50
   2   5   8    2.30    0.70
   2   5   9   15.20    1.30
   2   5  10    5.60    1.00
  -2  -5 -10    6.90    1.70
   2   5  11    3.80    0.90
  -2  -5 -11    2.20    2.80
   2   5  12    7.90    1.40
  -2  -5 -12    4.30    2.10
   2   5  13   27.50    1.90
  -2  -5 -13   16.40    4.70
   2   5  14   12.80    1.60
  -2  -5 -14   10.90    1.90
   2   5  15    5.50    1.30
  -2  -5 -15    2.30    1.80
   2   5  16   19.70    2.90
  -2  -5 -16   25.60    2.90
   2   5  17    9.40    1.70
  -2  -5 -17    8.60    1.90
   2   5  18    4.70    1.60
  -2  -5 -18    7.80    2.90
   2   5  19    1.40    1.70
  -2  -5 -19    0.40    1.90
   2   5  20    6.00    2.30
  -2  -5 -20    7.70    2.50
   2   5  21    6.50    2.50
  -2  -5 -21    4.40    2.20
   2   5  22   11.70    2.90
  -2  -5 -22   17.70    5.00
   2   6 -17   -1.50    2.50
  -2  -6  17   -1.00    1.90
   2   6 -16    0.50    2.30
  -2  -6  16    0.20    2.50
   2   6 -15    6.80    3.00
  -2  -6  15    8.30    2.60
   2   6 -14   28.60    3.40
  -2  -6  14   26.80    3.50
   2   6 -13    3.50    2.00
  -2  -6  13   -0.40    1.60
   2   6 -12    2.10    2.10
  -2  -6  12    3.00    2.90
   2   6 -11    7.80    2.40
  -2  -6  11   12.40    2.70
   2   6 -10    1.80    1.70
  -2  -6  10   -0.50    2.10
   2   6  -9   -2.00    1.30
  -2  -6   9   -0.40    2.30
   2   6  -8    2.30    1.50
  -2  -6   8    2.20    2.00
   2   6  -7   29.40    2.20
  -2  -6   7   28.10    2.60
   2   6  -6    5.30    1.60
  -2  -6   6    6.40    2.00
   2   6  -5    2.20    1.30
  -2  -6   5   -0.50    1.00
   2   6  -4    0.80    1.30
  -2  -6   4    1.40    0.90
   2   6  -3   16.10    2.70
  -2  -6   3   19.50    1.70
   2   6  -2    1.60    1.90
  -2  -6   2    0.30    1.30
   2   6  -1   14.70    2.40
  -2  -6   1   18.90    1.60
   2   6   0    1.00    1.60
  -2  -6   0    2.00    0.80
   2   6   1   83.20    5.10
  -2  -6  -1   72.20    5.90
   2   6   2   -0.30    1.90
  -2  -6  -2    3.60    1.70
   2   6   3    4.40    2.20
  -2  -6  -3    4.50    2.00
   2   6   4    2.90    1.50
  -2  -6  -4    4.20    1.70
   2   6   5    1.70    1.50
  -2  -6  -5    1.90    2.00
   2   6   6   15.00    2.20
  -2  -6  -6   15.90    3.00
   2   6   7    4.60    1.50
   2   6   8   -0.30    1.20
   2   6   9    3.90    1.60
  -2  -6  -9    2.00    2.50
   2   6  10    5.00    1.80
   2   6  11   13.00    2.50
  -2  -6 -11   11.10    2.50
   2   6  12    0.90    1.90
  -2  -6 -12    0.20    1.70
   2   6  13    0.20    1.30
  -2  -6 -13   -1.60    1.80
   2   6  14   -2.90    2.10
  -2  -6 -14    0.20    2.90
   2   6  15   11.70    3.00
  -2  -6 -15    8.70    4.10
   2   6  16    2.10    3.10
   2   6  17    4.20    3.20
   2   7  -8    2.70    2.30
  -2  -7   8    2.50    2.30
   2   7  -7    9.60    2.70
  -2  -7   7   15.20    3.60
   2   7  -6    4.90    2.60
  -2  -7   6    2.60    2.10
   2   7  -5    3.70    2.40
  -2  -7   5   -0.30    1.90
   2   7  -4    2.70    2.20
   2   7  -3   12.40    3.50
   2   7  -2   16.10    3.40
  -2  -7   2    7.70    2.00
   2   7  -1   -0.50    2.40
  -2  -7   1    0.70    1.90
   2   7   0    1.90    2.80
  -2  -7   0    5.30    2.60
   2   7   1   10.00    3.30
   2   7   2    1.60    2.20
   2   7   3   -1.90    2.40
  -2  -7  -3    0.50    2.10
   2   7   4    0.40    2.80
  -2  -7  -4    1.90    2.30
   2   7   5    3.40    2.30
  -2  -7  -5   -0.10    2.50
   2   7   6    0.30    2.10
  -2  -7  -6   -1.50    2.30
   2   7   7    6.10    2.30
  -2  -7  -7    6.20    3.00
   3   0 -31   -1.60    4.20
   3   0 -30    9.30    3.20
   3   0 -29    1.70    2.80
   3   0 -28    7.50    2.40
   3   0 -27   -0.60    2.10
   3   0 -26   -1.80    1.60
   3   0 -25    0.00    1.10
   3   0 -24   -0.70    0.80
   3   0 -23   -0.70    0.70
   3   0 -22   32.10    1.60
   3   0 -21   -1.00    0.80
   3   0 -20   19.90    1.40
   3   0 -19    0.30    0.70
   3   0 -18   27.00    1.20
   3   0 -17    0.10    0.50
   3   0 -16    2.20    0.60
   3   0 -15    0.80    0.60
   3   0 -14   16.60    1.10
   3   0 -13    0.10    0.50
   3   0 -12   16.80    0.90
   3   0 -11    0.30    0.40
   3   0 -10    2.90    0.40
   3   0  -9    0.50    0.40
   3   0  -8   17.00    0.80
   3   0  -7   -0.40    0.30
   3   0  -6    0.80    0.30
   3   0  -5    0.10    0.30
   3   0  -4  727.70   13.40
   3   0  -3   -0.20    0.30
   3   0  -2   23.20    0.60
   3   0  -1    1.50    0.30
   3   0   0   71.80    1.10
   3   0   1    0.40    0.20
   3   0   2   65.50    1.20
   3   0   3   -0.10    0.20
   3   0   4  100.30    1.80
   3   0   5    0.00    0.20
   3   0   6    1.50    0.20
   3   0   7   -0.10    0.20
   3   0   8   43.60    1.00
   3   0   9   -0.10    0.30
   3   0  10   16.60    0.60
   3   0  11    0.30    0.40
   3   0  12   21.20    0.70
   3   0  13   -0.30    0.30
   3   0  14   73.90    2.10
   3   0  15    0.50    0.30
   3   0  16    2.80    0.50
   3   0  17    0.20    0.30
   3   0  18    0.70    0.40
   3   0  19   -0.30    0.60
   3   0  20    5.60    1.10
   3   0  21   -0.80    0.80
   3   0  22   11.50    1.50
   3   0  23    0.70    1.20
   3   0  24   17.80    1.70
   3   0  25    0.20    1.50
   3   0  26    8.10    1.70
   3   0  27   -0.10    1.60
   3   0  28   -0.40    1.60
   3   0  29    0.40    2.90
   3   0  30    2.70    3.20
   3   1 -30    7.40    3.30
  -3  -1  30    1.10    2.30
   3   1 -29   -4.10    3.30
  -3  -1  29   -0.50    2.40
   3   1 -28    4.40    2.10
  -3  -1  28    1.10    2.40
   3   1 -27   51.40    3.60
  -3  -1  27   56.20    4.90
   3   1 -26    2.10    1.40
  -3  -1  26    1.70    1.60
   3   1 -25    7.30    1.40
  -3  -1  25    3.50    2.20
   3   1 -24   32.80    1.90
  -3  -1  24   36.20    3.20
   3   1 -23   21.00    1.80
  -3  -1  23   17.80    1.30
   3   1 -22    5.50    1.10
  -3  -1  22    1.90    0.80
   3   1 -21    0.40    0.80
  -3  -1  21    1.00    0.80
   3   1 -20    0.70    1.10
  -3  -1  20    0.40    0.50
   3   1 -19    2.00    0.90
  -3  -1  19    1.90    0.60
   3   1 -18   -0.10    0.90
  -3  -1  18   -0.10    0.50
   3   1 -17   16.80    1.20
  -3  -1  17   16.30    1.00
   3   1 -16   -0.20    0.60
  -3  -1  16   -0.20    0.60
   3   1 -15    4.50    0.80
  -3  -1  15    4.30    0.70
   3   1 -14  118.20    3.60
  -3  -1  14  121.90    3.50
   3   1 -13    0.30    0.60
  -3  -1  13    0.30    0.50
   3   1 -12    0.10    0.70
  -3  -1  12    0.80    0.40
   3   1 -11    0.10    0.70
  -3  -1  11    1.00    0.40
   3   1 -10   54.30    1.60
  -3  -1  10   49.90    1.40
   3   1  -9  135.20    3.00
  -3  -1   9  134.70    3.10
   3   1  -8  165.20    3.40
  -3  -1   8  162.40    3.70
   3   1  -7   23.20    0.80
  -3  -1   7   24.60    0.80
   3   1  -6    9.50    0.50
  -3  -1   6   10.40    0.50
   3   1  -5   80.70    1.70
  -3  -1   5   82.80    1.80
   3   1  -4    1.50    0.30
  -3  -1   4    1.00    0.30
   3   1  -3   15.90    0.50
  -3  -1   3   15.00    0.50
   3   1  -2    6.20    0.30
  -3  -1   2    6.40    0.30
   3   1  -1    0.30    0.10
  -3  -1   1    0.10    0.20
   3   1   0    7.90    0.30
  -3  -1   0    7.20    0.30
   3   1   1  359.70    6.00
  -3  -1  -1  360.80    6.20
   3   1   2   24.20    0.60
  -3  -1  -2   23.70    0.60
   3   1   3    2.90    0.30
  -3  -1  -3    3.10    0.30
   3   1   4    8.00    0.30
  -3  -1  -4    7.70    0.30
   3   1   5    0.60    0.20
  -3  -1  -5    0.20    0.20
   3   1   6   90.30    1.90
  -3  -1  -6   89.10    1.90
   3   1   7   25.10    0.70
  -3  -1  -7   25.70    0.90
   3   1   8    3.80    0.30
  -3  -1  -8    3.30    0.40
   3   1   9   72.30    1.40
  -3  -1  -9   72.30    1.50
   3   1  10   51.20    1.20
  -3  -1 -10   49.70    1.20
   3   1  11    9.90    0.50
  -3  -1 -11    8.40    0.80
   3   1  12   -0.10    0.30
  -3  -1 -12   -0.30    0.40
   3   1  13   45.00    1.20
  -3  -1 -13   46.40    1.50
   3   1  14   22.10    0.80
  -3  -1 -14   20.60    1.00
   3   1  15   40.80    1.30
  -3  -1 -15   40.00    1.40
   3   1  16    0.00    0.20
  -3  -1 -16   -0.10    0.50
   3   1  17   35.20    1.50
  -3  -1 -17   33.20    1.50
   3   1  18    1.00    0.60
  -3  -1 -18    1.60    0.60
   3   1  19   18.70    1.20
  -3  -1 -19   19.30    1.10
   3   1  20    7.40    0.90
  -3  -1 -20    8.10    1.30
   3   1  21   -0.10    0.70
  -3  -1 -21   -0.90    1.10
   3   1  22   26.30    1.40
  -3  -1 -22   29.90    2.30
   3   1  23    0.00    0.80
  -3  -1 -23   -0.20    1.00
   3   1  24    1.10    1.10
  -3  -1 -24    0.10    1.30
   3   1  25    0.90    2.30
  -3  -1 -25    2.10    1.40
   3   1  26    4.00    2.10
  -3  -1 -26    2.00    1.50
   3   1  27    1.50    2.30
  -3  -1 -27    4.30    1.90
   3   1  28   -1.80    2.70
  -3  -1 -28   -0.80    1.60
   3   1  29   -0.30    2.60
  -3  -1 -29    1.50    2.30
   3   1  30   11.60    5.60
  -3  -1 -30    5.30    2.90
   3   2 -29    2.50    3.50
  -3  -2  29   -2.10    2.00
   3   2 -28    7.30    5.00
  -3  -2  28    5.20    1.80
   3   2 -27    8.50    2.30
  -3  -2  27    7.80    2.10
   3   2 -26    3.70    2.10
  -3  -2  26    1.20    1.40
   3   2 -25    6.00    1.60
  -3  -2  25    7.20    1.80
   3   2 -24   58.30    4.50
  -3  -2  24   55.20    3.30
   3   2 -23   49.80    3.00
  -3  -2  23   45.90    2.60
   3   2 -22    4.20    1.40
  -3  -2  22    5.70    1.10
   3   2 -21   16.50    1.50
  -3  -2  21   14.50    1.10
   3   2 -20   26.80    2.40
  -3  -2  20   26.00    1.40
   3   2 -19   16.80    1.40
  -3  -2  19   13.80    1.00
   3   2 -18   15.80    1.20
  -3  -2  18   15.90    1.00
   3   2 -17    7.10    1.10
  -3  -2  17    7.40    0.80
   3   2 -16   43.70    1.70
  -3  -2  16   45.50    1.90
   3   2 -15    1.10    0.50
  -3  -2  15    0.80    0.50
   3   2 -14   21.70    1.10
  -3  -2  14   24.30    1.30
   3   2 -13   35.50    1.30
  -3  -2  13   38.10    1.20
   3   2 -12  384.00    8.90
  -3  -2  12  385.10    9.10
   3   2 -11  123.60    3.20
  -3  -2  11  121.00    3.00
   3   2 -10  103.00    3.00
  -3  -2  10  107.20    3.50
   3   2  -9   46.60    1.50
  -3  -2   9   51.60    1.50
   3   2  -8  370.30    8.70
  -3  -2   8  366.40    6.50
   3   2  -7  115.60    2.70
  -3  -2   7  117.70    2.20
   3   2  -6   38.90    1.00
  -3  -2   6   40.50    1.00
   3   2  -5   56.50    1.50
  -3  -2   5   56.30    1.10
   3   2  -4  329.90    6.80
  -3  -2   4  331.90    6.20
   3   2  -3  107.60    2.30
  -3  -2   3  108.90    2.10
   3   2  -2    4.60    0.30
  -3  -2   2    4.60    0.30
   3   2  -1    1.00    0.20
  -3  -2   1    0.30    0.20
   3   2   0  215.10    3.40
  -3  -2   0  216.20    3.90
   3   2   1   20.60    0.50
  -3  -2  -1   19.20    0.60
   3   2   2    4.50    0.30
  -3  -2  -2    4.50    0.30
   3   2   3   59.70    1.20
  -3  -2  -3   59.30    1.20
   3   2   4  606.10   10.20
  -3  -2  -4  599.60   14.00
   3   2   5   96.40    2.30
  -3  -2  -5   92.30    2.00
   3   2   6   96.50    2.00
  -3  -2  -6   94.10    2.50
   3   2   7   28.00    0.80
  -3  -2  -7   26.50    0.80
   3   2   8    1.80    0.40
  -3  -2  -8    2.40    0.40
   3   2   9   19.10    0.80
  -3  -2  -9   19.50    0.70
   3   2  10    7.00    0.50
  -3  -2 -10    6.50    0.40
   3   2  11   33.90    1.10
  -3  -2 -11   34.50    1.10
   3   2  12   38.90    1.20
  -3  -2 -12   38.70    1.20
   3   2  13   34.60    1.10
  -3  -2 -13   32.30    1.00
   3   2  14   -0.40    0.30
  -3  -2 -14    1.20    0.60
   3   2  15   20.50    0.80
  -3  -2 -15   22.10    1.20
   3   2  16    3.30    0.40
  -3  -2 -16    4.30    0.70
   3   2  17    1.00    0.70
  -3  -2 -17    1.90    0.60
   3   2  18   13.30    1.00
  -3  -2 -18   12.10    1.00
   3   2  19    7.60    1.00
  -3  -2 -19    7.70    1.00
   3   2  20   43.10    2.40
  -3  -2 -20   47.80    2.10
   3   2  21    0.00    0.70
  -3  -2 -21   -0.10    1.00
   3   2  22   17.90    2.10
  -3  -2 -22   15.20    1.70
   3   2  23    0.70    1.40
  -3  -2 -23    0.20    1.40
   3   2  24   74.90    4.90
  -3  -2 -24   69.30    4.10
   3   2  25    4.50    1.70
  -3  -2 -25    5.20    1.80
   3   2  26   32.50    5.50
  -3  -2 -26   27.40    2.70
   3   2  27   11.40    5.10
  -3  -2 -27   11.70    2.10
   3   2  28   52.30    6.40
  -3  -2 -28   47.80    4.30
   3   2  29    1.60    4.60
  -3  -2 -29    3.70    1.90
   3   3 -28   -4.70    5.10
  -3  -3  28   -0.30    2.00
   3   3 -27    1.60    2.80
  -3  -3  27    2.90    1.90
   3   3 -26    6.60    2.20
  -3  -3  26    4.00    1.80
   3   3 -25    1.60    2.40
  -3  -3  25    0.30    1.30
   3   3 -24    0.40    2.30
  -3  -3  24    0.30    1.60
   3   3 -23   14.10    2.30
  -3  -3  23   11.20    1.70
   3   3 -22   -0.30    2.00
  -3  -3  22    1.00    1.40
   3   3 -21    0.00    1.20
  -3  -3  21    0.00    1.10
   3   3 -20   39.20    2.50
  -3  -3  20   36.10    1.70
   3   3 -19    5.60    1.00
  -3  -3  19    7.40    1.20
   3   3 -18    1.20    0.70
  -3  -3  18    0.00    0.70
   3   3 -17   -0.10    0.60
  -3  -3  17   -1.10    0.60
   3   3 -16  105.60    3.20
  -3  -3  16  102.10    2.90
   3   3 -15    0.30    0.60
  -3  -3  15   -1.10    0.50
   3   3 -14   24.80    1.10
  -3  -3  14   28.20    1.20
   3   3 -13    0.30    0.50
  -3  -3  13    0.60    0.50
   3   3 -12    8.50    0.70
  -3  -3  12    9.30    0.70
   3   3 -11    1.50    0.50
  -3  -3  11    0.80    0.40
   3   3 -10    8.90    0.80
  -3  -3  10   12.20    0.70
   3   3  -9    4.10    0.60
  -3  -3   9    3.90    0.50
   3   3  -8    8.90    0.70
  -3  -3   8    9.10    0.60
   3   3  -7   11.60    0.80
  -3  -3   7   13.50    0.60
   3   3  -6   21.50    0.90
  -3  -3   6   25.30    0.80
   3   3  -5    0.00    0.30
  -3  -3   5    0.10    0.30
   3   3  -4    6.20    0.50
  -3  -3   4    7.00    0.40
   3   3  -3    1.40    0.30
  -3  -3   3    0.70    0.30
   3   3  -2    0.50    0.20
  -3  -3   2    0.20    0.30
   3   3  -1    1.30    0.30
  -3  -3   1    1.00    0.30
   3   3   0    2.00    0.30
  -3  -3   0    2.10    0.30
   3   3   1   28.10    0.90
  -3  -3  -1   26.40    0.90
   3   3   2    0.80    0.20
  -3  -3  -2   -0.10    0.20
   3   3   3   11.10    0.50
  -3  -3  -3   10.80    0.60
   3   3   4    8.60    0.50
  -3  -3  -4    6.50    0.80
   3   3   5   63.00    2.00
  -3  -3  -5   65.20    2.20
   3   3   6    1.40    0.50
  -3  -3  -6    1.20    0.30
   3   3   7    0.30    0.40
  -3  -3  -7    0.00    0.30
   3   3   8   15.40    0.70
  -3  -3  -8   15.90    0.80
   3   3   9   23.90    1.40
  -3  -3  -9   21.40    1.00
   3   3  10    4.00    0.70
  -3  -3 -10    4.50    0.60
   3   3  11   18.60    0.60
  -3  -3 -11   19.00    0.60
   3   3  12   -0.20    0.30
  -3  -3 -12    0.70    0.30
   3   3  13   14.10    0.80
  -3  -3 -13   16.40    0.90
   3   3  14    6.60    0.60
  -3  -3 -14    6.40    0.60
   3   3  15   17.70    0.90
  -3  -3 -15   15.30    0.80
   3   3  16    0.20    0.40
  -3  -3 -16   -0.40    0.40
   3   3  17    4.50    0.60
  -3  -3 -17    5.20    0.80
   3   3  18    0.50    0.80
  -3  -3 -18    0.10    0.70
   3   3  19    0.40    0.90
  -3  -3 -19    1.10    0.70
   3   3  20   -0.50    1.10
  -3  -3 -20   -0.80    1.10
   3   3  21   13.70    1.90
  -3  -3 -21   13.90    1.60
   3   3  22    3.40    1.50
  -3  -3 -22    6.10    1.70
   3   3  23    9.60    2.60
  -3  -3 -23    9.10    1.70
   3   3  24    1.30    2.20
  -3  -3 -24    3.10    1.40
   3   3  25   -1.10    2.00
  -3  -3 -25    0.40    1.20
   3   3  26    4.50    2.30
  -3  -3 -26    1.50    1.40
   3   3  27    3.30    2.30
  -3  -3 -27    0.30    1.20
   3   4 -25   -0.80    3.20
  -3  -4  25    0.00    1.50
   3   4 -24   -5.60    5.00
  -3  -4  24   -0.10    1.50
   3   4 -23   -0.20    4.20
  -3  -4  23    5.10    1.70
   3   4 -22    9.50    3.00
  -3  -4  22   15.00    2.00
   3   4 -21    5.40    2.20
  -3  -4  21    1.60    1.30
   3   4 -20    5.40    4.10
  -3  -4  20    2.60    1.20
   3   4 -19   -0.50    1.50
  -3  -4  19    1.10    1.20
   3   4 -18    8.00    1.20
  -3  -4  18    8.10    1.20
   3   4 -17    2.30    1.50
  -3  -4  17    2.30    0.80
   3   4 -16    7.60    1.20
  -3  -4  16    6.30    0.80
   3   4 -15    5.80    1.00
  -3  -4  15    5.00    0.80
   3   4 -14    0.10    0.70
  -3  -4  14    0.50    0.50
   3   4 -13    1.60    0.70
  -3  -4  13    2.80    0.60
   3   4 -12   11.20    1.10
  -3  -4  12    8.90    0.80
   3   4 -11   28.80    1.50
  -3  -4  11   29.90    1.20
   3   4 -10    0.30    0.60
  -3  -4  10   -0.30    0.40
   3   4  -9    4.90    0.60
  -3  -4   9    6.50    0.60
   3   4  -8   51.40    1.80
  -3  -4   8   50.00    1.40
   3   4  -7    2.20    0.50
  -3  -4   7    2.50    0.50
   3   4  -6    0.40    0.50
  -3  -4   6    0.50    0.40
   3   4  -5    4.00    0.60
  -3  -4   5    4.50    0.50
   3   4  -4   18.00    0.70
  -3  -4   4   18.20    0.80
   3   4  -3    0.50    0.40
  -3  -4   3    0.30    0.50
   3   4  -2    1.90    0.30
  -3  -4   2    1.80    0.50
   3   4  -1    7.90    0.50
  -3  -4   1    8.50    0.60
   3   4   0   62.80    1.50
  -3  -4   0   64.70    2.40
   3   4   1    0.90    0.30
  -3  -4  -1    0.60    0.50
   3   4   2   11.00    0.40
  -3  -4  -2   10.90    0.70
   3   4   3    1.90    0.50
  -3  -4  -3    2.90    0.80
   3   4   4    9.40    0.80
  -3  -4  -4    9.30    0.90
   3   4   5    3.20    0.50
  -3  -4  -5    0.20    0.80
   3   4   6    5.10    0.60
  -3  -4  -6    6.60    1.30
   3   4   7    6.90    0.70
  -3  -4  -7    7.00    1.00
   3   4   8   18.50    1.10
  -3  -4  -8   15.00    1.30
   3   4   9    1.00    0.50
  -3  -4  -9    1.30    1.20
   3   4  10   39.80    1.80
  -3  -4 -10   37.30    2.00
   3   4  11    0.70    0.70
  -3  -4 -11    0.50    0.40
   3   4  12    4.00    1.00
  -3  -4 -12    2.40    0.60
   3   4  13    2.50    0.90
  -3  -4 -13    2.50    0.80
   3   4  14    8.60    1.40
  -3  -4 -14    7.10    0.90
   3   4  15   12.50    1.30
  -3  -4 -15   12.20    1.10
   3   4  16    4.90    1.40
  -3  -4 -16    2.30    1.00
   3   4  17    1.30    1.20
  -3  -4 -17   -0.30    0.80
   3   4  18    8.30    2.10
  -3  -4 -18   13.20    2.40
   3   4  19    2.60    1.80
  -3  -4 -19    2.40    1.30
   3   4  20    2.00    1.40
  -3  -4 -20    2.20    1.10
   3   4  21   -0.80    1.20
  -3  -4 -21    0.90    0.70
   3   4  22    2.00    2.00
  -3  -4 -22    2.10    1.90
   3   4  23   -0.90    2.20
  -3  -4 -23   -1.60    2.00
   3   4  24   -0.60    2.20
  -3  -4 -24    1.40    1.90
   3   4  25    1.30    2.10
  -3  -4 -25    1.90    3.20
   3   5 -22   -1.30    4.00
  -3  -5  22   -1.00    1.80
   3   5 -21   -2.40    4.70
  -3  -5  21   -0.20    1.30
  -3  -5  20    1.50    1.70
   3   5 -19    4.90    3.10
  -3  -5  19    3.60    1.40
   3   5 -18   -0.20    2.60
  -3  -5  18   -0.50    1.00
  -3  -5  17    0.70    1.20
   3   5 -16    1.10    1.50
  -3  -5  16    2.20    1.30
   3   5 -15   -0.30    1.10
  -3  -5  15   -0.10    1.20
   3   5 -14    3.70    1.50
  -3  -5  14    0.10    1.20
   3   5 -13   20.20    2.00
  -3  -5  13   23.10    1.80
   3   5 -12   -0.60    1.00
  -3  -5  12   -1.90    0.80
   3   5 -11    3.70    1.10
  -3  -5  11    3.50    0.80
   3   5 -10    1.00    1.00
  -3  -5  10    0.00    0.60
   3   5  -9    3.90    0.90
  -3  -5   9    4.70    0.70
   3   5  -8    0.70    0.80
  -3  -5   8    1.50    0.60
   3   5  -7    3.20    0.90
  -3  -5   7    5.00    0.80
   3   5  -6    0.50    0.60
  -3  -5   6    1.20    0.70
   3   5  -5   19.90    1.00
  -3  -5   5   21.90    1.10
   3   5  -4    0.40    0.40
  -3  -5   4    1.90    0.70
   3   5  -3   40.60    1.60
  -3  -5   3   44.80    1.80
   3   5  -2   -0.60    0.60
  -3  -5   2    1.50    0.70
   3   5  -1    2.00    0.50
  -3  -5   1    3.20    0.80
   3   5   0    5.20    0.60
  -3  -5   0    4.70    0.60
   3   5   1    2.10    0.30
  -3  -5  -1    2.50    0.40
   3   5   2   80.10    2.40
  -3  -5  -2   75.50    3.90
   3   5   3    3.50    0.80
  -3  -5  -3    6.70    1.60
   3   5   4   29.10    1.60
  -3  -5  -4   27.70    1.90
   3   5   5   25.70    1.60
  -3  -5  -5   28.70    2.60
   3   5   6   15.10    1.10
  -3  -5  -6   16.70    1.60
   3   5   7   -0.60    0.80
  -3  -5  -7    0.60    1.60
   3   5   8    3.60    0.90
  -3  -5  -8    2.50    3.10
   3   5   9    1.20    1.00
  -3  -5  -9    2.20    3.00
   3   5  10    4.00    1.20
  -3  -5 -10    2.80    1.70
   3   5  11    2.00    1.00
   3   5  12    4.70    1.20
   3   5  13    7.40    1.50
  -3  -5 -13   10.20    3.00
   3   5  14   19.60    1.60
  -3  -5 -14   17.60    4.30
   3   5  15    0.30    1.00
  -3  -5 -15    0.00    2.10
   3   5  16    3.50    1.70
  -3  -5 -16    2.10    2.20
   3   5  17    3.40    1.40
  -3  -5 -17    3.20    1.80
   3   5  18    8.40    1.70
  -3  -5 -18    8.20    2.30
   3   5  19    6.80    1.70
  -3  -5 -19    7.40    2.20
   3   5  20    0.60    1.90
  -3  -5 -20   -0.60    3.40
   3   5  21    1.50    2.40
  -3  -5 -21   -3.40    4.50
   3   6 -17    9.10    3.70
  -3  -6  17    6.00    3.20
   3   6 -16   15.40    3.50
  -3  -6  16   17.40    3.30
   3   6 -15    7.00    2.30
  -3  -6  15    6.70    2.70
   3   6 -14    3.50    2.20
  -3  -6  14    5.70    2.40
   3   6 -13    6.50    1.60
  -3  -6  13    4.80    1.50
   3   6 -12   15.10    2.50
  -3  -6  12   13.70    1.80
   3   6 -11   10.40    2.20
  -3  -6  11   19.30    3.30
   3   6 -10    1.50    1.70
  -3  -6  10    2.80    1.50
   3   6  -9   -1.50    1.60
  -3  -6   9   -0.90    2.10
   3   6  -8   26.80    2.40
  -3  -6   8   30.90    4.00
   3   6  -7   29.10    3.30
  -3  -6   7   32.50    4.00
   3   6  -6    3.70    1.70
  -3  -6   6    2.10    1.20
   3   6  -5    3.30    2.50
  -3  -6   5    2.70    1.60
   3   6  -4   31.00    4.00
  -3  -6   4   34.60    2.40
   3   6  -3    4.80    1.90
  -3  -6   3    5.30    1.20
   3   6  -2   -0.40    2.10
  -3  -6   2    0.50    0.90
   3   6  -1   62.10    6.00
  -3  -6   1   52.40    3.60
   3   6   0   38.00    2.70
  -3  -6   0   31.30    3.70
   3   6   1   57.50    4.20
  -3  -6  -1   55.50    4.40
   3   6   2    1.70    1.70
   3   6   3    8.20    2.00
   3   6   4   -0.30    1.30
   3   6   5    3.30    2.20
  -3  -6  -5    1.60    1.60
   3   6   6    3.50    1.50
  -3  -6  -6    0.70    1.90
   3   6   7    3.70    1.60
   3   6   8    0.90    1.50
   3   6   9    3.60    1.80
   3   6  10   -0.50    1.80
   3   6  11   11.70    2.80
   3   6  12    1.80    1.50
  -3  -6 -12    1.70    3.00
   3   6  13    8.60    2.00
  -3  -6 -13    0.60    3.40
   3   6  14   -3.30    2.00
  -3  -6 -14    0.40    3.20
   3   6  15   38.90    3.80
  -3  -6 -15   34.20    6.00
   3   6  16    6.20    1.90
   3   7  -6   -0.60    2.50
  -3  -7   6    2.40    2.10
   3   7  -5    7.00    3.70
   3   7  -4    2.30    2.70
  -3  -7   4    0.50    1.80
   3   7  -3    5.80    3.10
  -3  -7   3    4.20    2.10
   3   7  -2    0.20    2.10
   3   7  -1   -3.00    3.10
  -3  -7   1   -1.40    2.20
   3   7   0    1.20    2.60
  -3  -7   0   -1.50    2.00
   3   7   1    6.50    2.80
  -3  -7  -1    6.00    2.40
   3   7   2    1.10    2.80
  -3  -7  -2    1.00    2.20
   3   7   3   -1.10    2.10
  -3  -7  -3   -1.00    2.50
   3   7   4    2.80    2.90
  -3  -7  -4    0.80    2.50
   3   7   5    8.60    3.50
  -3  -7  -5    2.50    2.80
   4   0 -30   21.40    5.70
   4   0 -29   -0.60    3.10
   4   0 -28   -1.00    2.30
   4   0 -27   -3.50    2.30
   4   0 -26   -0.60    2.10
   4   0 -25    0.20    1.70
   4   0 -24    6.30    2.00
   4   0 -23    0.40    1.00
   4   0 -22   15.80    1.60
   4   0 -21    0.40    0.80
   4   0 -20   10.80    1.20
   4   0 -19   -0.60    0.80
   4   0 -18    9.90    1.10
   4   0 -17    0.60    0.70
   4   0 -16   17.70    1.30
   4   0 -15   -0.30    0.70
   4   0 -14    1.00    0.60
   4   0 -13   -0.60    0.50
   4   0 -12   41.70    1.60
   4   0 -11    0.10    0.50
   4   0 -10   12.80    0.70
   4   0  -9   -0.20    0.40
   4   0  -8   46.70    1.20
   4   0  -7    0.10    0.40
   4   0  -6   24.80    0.90
   4   0  -5    0.20    0.30
   4   0  -4   63.00    1.40
   4   0  -3   -0.20    0.30
   4   0  -2   10.40    0.40
   4   0  -1    0.30    0.20
   4   0   0   25.70    0.60
   4   0   1   -0.10    0.20
   4   0   2   33.00    0.70
   4   0   3   -0.30    0.20
   4   0   4  114.40    2.00
   4   0   5    0.20    0.20
   4   0   6  169.00    2.80
   4   0   7    0.40    0.30
   4   0   8  213.00    3.50
   4   0   9    0.10    0.30
   4   0  10   99.00    2.40
   4   0  11   -0.30    0.30
   4   0  12    3.00    0.40
   4   0  13   -0.10    0.30
   4   0  14   12.20    0.70
   4   0  15   -0.20    0.40
   4   0  16   39.10    1.20
   4   0  17   -0.70    0.40
   4   0  18    7.50    0.70
   4   0  19    0.00    0.50
   4   0  20   69.40    2.50
   4   0  21   -0.90    0.80
   4   0  22    1.20    1.30
   4   0  23    2.90    1.60
   4   0  24   13.10    1.80
   4   0  25   -1.50    2.00
   4   0  26   28.90    2.70
   4   0  27   -0.60    1.40
   4   0  28    3.50    2.20
   4   0  29   -2.50    1.90
  -4  -1  30    3.80    4.70
   4   1 -29   25.60    5.90
  -4  -1  29   30.60    4.60
   4   1 -28   27.50    4.10
  -4  -1  28   24.80    3.60
   4   1 -27   -1.50    2.40
  -4  -1  27    2.90    2.10
   4   1 -26    1.70    1.90
  -4  -1  26   -1.60    2.10
   4   1 -25   28.10    3.40
  -4  -1  25   28.00    2.80
   4   1 -24   23.10    1.70
  -4  -1  24   22.80    2.40
   4   1 -23   -0.30    1.30
  -4  -1  23    1.70    1.00
   4   1 -22    1.10    1.10
  -4  -1  22   -0.50    0.70
   4   1 -21    8.10    1.50
  -4  -1  21    6.10    1.10
   4   1 -20    5.80    1.40
  -4  -1  20    2.50    0.80
   4   1 -19    0.40    1.00
  -4  -1  19    0.20    0.80
   4   1 -18    6.90    1.20
  -4  -1  18    7.10    1.00
   4   1 -17   26.40    1.50
  -4  -1  17   28.20    1.90
   4   1 -16    8.00    1.10
  -4  -1  16    6.90    1.00
   4   1 -15    7.80    1.00
  -4  -1  15    8.10    1.00
   4   1 -14   15.30    1.30
  -4  -1  14   14.40    1.30
   4   1 -13  167.10    5.50
  -4  -1  13  180.20    6.60
   4   1 -12   32.60    1.80
  -4  -1  12   31.80    1.30
   4   1 -11   38.70    1.70
  -4  -1  11   39.20    1.30
   4   1 -10    2.40    0.60
  -4  -1  10    2.80    0.50
   4   1  -9  241.60    5.50
  -4  -1   9  259.20    5.90
   4   1  -8   55.20    1.40
  -4  -1   8   59.80    1.50
   4   1  -7   15.20    0.70
  -4  -1   7   17.30    0.70
   4   1  -6    0.90    0.40
  -4  -1   6    0.30    0.40
   4   1  -5   27.10    1.00
  -4  -1   5   26.10    0.80
   4   1  -4   33.60    0.90
  -4  -1   4   34.60    0.90
   4   1  -3   15.10    0.50
  -4  -1   3   13.90    0.50
   4   1  -2   16.60    0.60
  -4  -1   2   18.50    0.60
   4   1  -1   20.00    0.60
  -4  -1   1   21.30    0.70
   4   1   0   12.10    0.50
  -4  -1   0   13.30    0.50
   4   1   1    7.70    0.40
  -4  -1  -1    9.10    0.50
   4   1   2   70.10    1.20
  -4  -1  -2   69.90    1.40
   4   1   3   12.50    0.50
  -4  -1  -3   12.50    0.50
   4   1   4    0.00    0.20
  -4  -1  -4   -0.30    0.20
   4   1   5   33.90    0.70
  -4  -1  -5   33.70    0.80
   4   1   6  164.20    2.50
  -4  -1  -6  166.80    2.90
   4   1   7  302.30    4.50
  -4  -1  -7  297.70    5.80
   4   1   8  124.20    2.60
  -4  -1  -8  122.10    2.50
   4   1   9   23.50    0.70
  -4  -1  -9   23.10    0.90
   4   1  10    4.00    0.30
  -4  -1 -10    4.80    0.50
   4   1  11   56.10    1.30
  -4  -1 -11   56.20    1.40
   4   1  12    0.00    0.30
  -4  -1 -12   -0.10    0.40
   4   1  13    7.80    0.60
  -4  -1 -13    7.10    0.70
   4   1  14    1.40    0.40
  -4  -1 -14    1.20    0.60
   4   1  15   88.80    2.30
  -4  -1 -15   87.80    2.30
   4   1  16   -0.10    0.30
  -4  -1 -16   -0.20    0.50
   4   1  17   11.40    0.70
  -4  -1 -17   12.30    0.80
   4   1  18    8.50    0.60
  -4  -1 -18    7.20    0.80
   4   1  19   41.70    1.70
  -4  -1 -19   38.80    1.60
   4   1  20    0.00    0.60
  -4  -1 -20   -0.80    0.60
   4   1  21   54.10    2.10
  -4  -1 -21   54.20    2.20
   4   1  22   87.00    3.50
  -4  -1 -22   88.70    4.10
   4   1  23   52.80    2.60
  -4  -1 -23   46.40    2.80
   4   1  24   22.20    1.60
  -4  -1 -24   20.70    2.10
   4   1  25    3.30    2.10
  -4  -1 -25    8.20    2.30
   4   1  26   -0.40    1.30
  -4  -1 -26   -0.30    1.30
   4   1  27    5.70    1.70
  -4  -1 -27    7.50    1.60
   4   1  28   -0.30    2.70
  -4  -1 -28   -1.00    1.70
   4   1  29    6.90    2.20
  -4  -1 -29    4.40    1.70
   4   2 -29    3.00    3.50
  -4  -2  29   -0.80    2.00
   4   2 -28    0.90    5.10
  -4  -2  28    0.10    2.00
   4   2 -27   -1.40    1.70
  -4  -2  27    1.70    1.70
   4   2 -26    3.00    2.00
  -4  -2  26    1.80    1.60
   4   2 -25    0.80    1.60
  -4  -2  25   -2.40    1.50
   4   2 -24    2.80    1.40
  -4  -2  24   -0.30    1.30
   4   2 -23    8.90    1.60
  -4  -2  23    7.60    1.50
   4   2 -22   38.10    2.40
  -4  -2  22   36.20    2.10
   4   2 -21    2.90    1.20
  -4  -2  21    4.00    0.80
   4   2 -20   30.80    2.30
  -4  -2  20   33.60    2.10
   4   2 -19   26.80    2.00
  -4  -2  19   24.30    1.50
   4   2 -18    0.80    1.00
  -4  -2  18    1.90    0.80
   4   2 -17    0.10    0.70
  -4  -2  17   -0.30    0.70
   4   2 -16    0.70    1.00
  -4  -2  16    1.00    0.70
   4   2 -15   54.50    1.90
  -4  -2  15   56.50    2.10
   4   2 -14    6.10    0.60
  -4  -2  14    6.30    0.90
   4   2 -13    3.50    0.60
  -4  -2  13    5.50    0.80
   4   2 -12    6.40    0.60
  -4  -2  12    6.80    0.80
   4   2 -11   90.80    2.70
  -4  -2  11   86.90    3.00
   4   2 -10    4.30    0.60
  -4  -2  10    4.10    0.60
   4   2  -9   12.60    0.70
  -4  -2   9   15.40    0.70
   4   2  -8    8.30    0.70
  -4  -2   8    7.10    0.60
   4   2  -7   32.50    1.20
  -4  -2   7   32.40    0.90
   4   2  -6    0.10    0.40
  -4  -2   6   -0.20    0.30
   4   2  -5    0.60    0.40
  -4  -2   5    1.00    0.30
   4   2  -4  103.60    2.60
  -4  -2   4  102.60    2.00
   4   2  -3    6.70    0.40
  -4  -2   3    7.00    0.40
   4   2  -2   74.50    1.60
  -4  -2   2   76.10    1.70
   4   2  -1    2.30    0.30
  -4  -2   1    2.00    0.30
   4   2   0   25.00    0.80
  -4  -2   0   26.20    0.70
   4   2   1   -0.10    0.30
  -4  -2  -1    0.30    0.30
   4   2   2   59.00    1.20
  -4  -2  -2   57.70    1.20
   4   2   3    0.70    0.30
  -4  -2  -3    0.50    0.30
   4   2   4    1.50    0.30
  -4  -2  -4    1.90    0.30
   4   2   5   41.80    1.00
  -4  -2  -5   39.40    1.20
   4   2   6    9.10    0.60
  -4  -2  -6    8.40    0.50
   4   2   7    1.70    0.30
  -4  -2  -7    0.60    0.30
   4   2   8   50.40    1.30
  -4  -2  -8   50.10    1.40
   4   2   9    0.10    0.40
  -4  -2  -9    0.10    0.30
   4   2  10   59.00    1.50
  -4  -2 -10   55.10    1.40
   4   2  11    4.20    0.40
  -4  -2 -11    4.50    0.50
   4   2  12   10.30    0.60
  -4  -2 -12   10.00    0.80
   4   2  13   14.50    0.80
  -4  -2 -13   16.60    0.80
   4   2  14   -0.20    0.40
  -4  -2 -14    0.10    0.40
   4   2  15   -0.30    0.50
  -4  -2 -15    0.60    0.50
   4   2  16    0.80    0.40
  -4  -2 -16   -1.00    0.50
   4   2  17    0.50    0.40
  -4  -2 -17    0.20    0.60
   4   2  18    3.20    0.50
  -4  -2 -18    5.80    0.80
   4   2  19    5.30    0.80
  -4  -2 -19    4.10    0.70
   4   2  20    3.80    0.90
  -4  -2 -20    4.10    0.90
   4   2  21    4.60    1.30
  -4  -2 -21    3.60    1.00
   4   2  22    2.90    1.20
  -4  -2 -22    1.20    1.00
   4   2  23    3.10    1.30
  -4  -2 -23    5.20    1.20
   4   2  24    0.20    1.30
  -4  -2 -24   -2.10    1.20
   4   2  25   12.80    2.20
  -4  -2 -25   14.40    1.80
   4   2  26    2.40    1.90
  -4  -2 -26   -0.40    1.20
   4   2  27    6.30    2.40
  -4  -2 -27   10.70    1.80
   4   2  28   -0.90    1.70
  -4  -2 -28   -2.20    1.80
   4   3 -27    9.60    2.70
  -4  -3  27    8.30    2.30
   4   3 -26   -3.80    2.40
  -4  -3  26   -0.20    1.60
   4   3 -25    6.20    2.00
  -4  -3  25    8.60    2.10
   4   3 -24    2.30    2.30
  -4  -3  24   -0.50    1.30
   4   3 -23    5.30    2.60
  -4  -3  23    3.60    1.50
   4   3 -22   -1.40    3.60
  -4  -3  22    0.20    1.40
   4   3 -21   20.50    2.70
  -4  -3  21   15.10    2.00
   4   3 -20    1.50    1.40
  -4  -3  20    0.60    1.00
   4   3 -19    3.40    1.00
  -4  -3  19    4.20    0.90
   4   3 -18   19.60    1.40
  -4  -3  18   17.50    1.30
   4   3 -17  195.70    6.00
  -4  -3  17  184.30    5.70
   4   3 -16   13.30    1.50
  -4  -3  16   14.70    1.10
   4   3 -15   32.00    1.90
  -4  -3  15   37.00    1.60
   4   3 -14    6.50    0.90
  -4  -3  14    7.00    0.80
   4   3 -13   70.50    2.40
  -4  -3  13   71.80    2.10
   4   3 -12    3.20    0.60
  -4  -3  12    3.20    0.60
   4   3 -11    2.90    0.60
  -4  -3  11    1.70    0.50
   4   3 -10    2.50    0.60
  -4  -3  10    3.70    0.50
   4   3  -9   37.30    1.50
  -4  -3   9   37.10    1.20
   4   3  -8    0.50    0.70
  -4  -3   8    1.20    0.40
   4   3  -7    0.60    0.60
  -4  -3   7    0.20    0.40
   4   3  -6    1.90    0.50
  -4  -3   6    1.40    0.40
   4   3  -5   49.60    1.40
  -4  -3   5   48.40    1.20
   4   3  -4    5.90    0.60
  -4  -3   4    6.00    0.50
   4   3  -3    0.40    0.40
  -4  -3   3    0.50    0.40
   4   3  -2   84.90    1.80
  -4  -3   2   85.50    1.80
   4   3  -1  108.10    2.90
  -4  -3   1  103.30    2.40
   4   3   0   21.20    0.80
  -4  -3   0   19.90    0.80
   4   3   1   38.50    1.00
  -4  -3  -1   36.60    1.20
   4   3   2   37.30    0.90
  -4  -3  -2   37.40    1.10
   4   3   3    2.10    0.30
  -4  -3  -3    0.30    0.30
   4   3   4    6.30    0.40
  -4  -3  -4    6.80    0.50
   4   3   5    6.00    0.30
  -4  -3  -5    4.90    0.50
   4   3   6    0.20    0.30
  -4  -3  -6    0.80    0.30
   4   3   7    9.70    0.50
  -4  -3  -7    8.90    0.40
   4   3   8    0.30    0.20
  -4  -3  -8    0.80    0.20
   4   3   9    5.30    0.40
  -4  -3  -9    5.80    0.40
   4   3  10   17.40    0.70
  -4  -3 -10   18.10    0.80
   4   3  11   16.50    0.80
  -4  -3 -11   17.20    0.80
   4   3  12    1.70    0.40
  -4  -3 -12    2.00    0.40
   4   3  13   59.90    1.50
  -4  -3 -13   54.70    1.90
   4   3  14   13.30    0.70
  -4  -3 -14   13.50    0.90
   4   3  15   29.50    1.10
  -4  -3 -15   27.70    1.40
   4   3  16   -0.70    0.50
  -4  -3 -16   -0.20    0.70
   4   3  17   28.90    2.10
  -4  -3 -17   27.30    1.30
   4   3  18   24.60    1.70
  -4  -3 -18   25.20    1.30
   4   3  19   32.10    2.10
  -4  -3 -19   35.90    1.80
   4   3  20    1.30    1.40
  -4  -3 -20   -1.20    0.90
   4   3  21    0.80    1.50
  -4  -3 -21    0.80    0.90
   4   3  22    4.60    1.70
  -4  -3 -22    3.70    1.10
   4   3  23    4.20    1.60
  -4  -3 -23    2.40    1.50
   4   3  24    0.00    1.70
  -4  -3 -24    1.60    1.10
   4   3  25   -0.40    1.60
  -4  -3 -25    0.80    1.60
   4   3  26    4.70    2.40
  -4  -3 -26    2.70    1.60
   4   3  27    0.80    3.00
  -4  -3 -27    3.20    1.70
   4   4 -25    4.50    4.20
  -4  -4  25    8.00    2.40
   4   4 -24   -2.40    4.80
  -4  -4  24    0.40    1.40
   4   4 -23   -1.90    3.10
  -4  -4  23   -0.20    1.70
   4   4 -22    6.50    3.30
  -4  -4  22    6.20    1.90
   4   4 -21    1.60    2.20
  -4  -4  21    2.30    1.50
   4   4 -20    7.90    2.30
  -4  -4  20    7.90    1.50
   4   4 -19    4.50    3.70
  -4  -4  19    0.40    1.10
   4   4 -18    1.00    1.20
  -4  -4  18    0.40    1.00
   4   4 -17    1.90    1.20
  -4  -4  17    0.80    0.90
   4   4 -16    5.00    1.30
  -4  -4  16    3.40    0.90
   4   4 -15    2.90    1.20
  -4  -4  15    1.90    0.80
   4   4 -14    2.70    0.90
  -4  -4  14    2.00    0.70
   4   4 -13   -0.60    0.70
  -4  -4  13   -0.20    0.60
   4   4 -12    4.80    0.90
  -4  -4  12    5.70    0.70
   4   4 -11    0.90    0.70
  -4  -4  11    1.10    0.60
   4   4 -10   -0.10    0.50
  -4  -4  10   -0.30    0.60
   4   4  -9   10.70    0.80
  -4  -4   9   11.90    0.90
   4   4  -8    8.10    0.70
  -4  -4   8    8.90    0.80
   4   4  -7    1.50    0.50
  -4  -4   7    1.40    0.50
   4   4  -6    1.50    0.60
  -4  -4   6    0.90    0.40
   4   4  -5    0.40    0.60
  -4  -4   5   -0.50    0.50
   4   4  -4   42.80    1.40
  -4  -4   4   43.60    1.50
   4   4  -3    5.60    0.60
  -4  -4   3    5.50    0.70
   4   4  -2   48.60    1.30
  -4  -4   2   49.60    1.70
   4   4  -1   10.30    0.50
  -4  -4   1   11.80    0.70
   4   4   0   33.30    0.90
  -4  -4   0   33.20    1.20
   4   4   1    0.00    0.30
  -4  -4  -1    0.00    0.40
   4   4   2    6.90    0.40
  -4  -4  -2    6.70    0.70
   4   4   3    1.60    0.50
  -4  -4  -3    2.30    0.90
   4   4   4    0.80    0.50
  -4  -4  -4    0.10    0.90
   4   4   5    3.20    0.60
  -4  -4  -5    3.30    0.80
   4   4   6   23.90    1.20
  -4  -4  -6   22.20    1.50
   4   4   7    7.20    0.70
  -4  -4  -7    7.50    1.20
   4   4   8    9.40    0.80
  -4  -4  -8    8.90    1.30
   4   4   9   21.70    1.20
  -4  -4  -9   22.20    2.10
   4   4  10    1.00    0.70
  -4  -4 -10    1.80    1.10
   4   4  11    1.80    0.80
  -4  -4 -11    0.30    0.60
   4   4  12    3.00    1.00
  -4  -4 -12    3.00    0.60
   4   4  13    1.40    0.80
  -4  -4 -13    2.50    0.70
   4   4  14   20.90    1.50
  -4  -4 -14   23.10    1.90
   4   4  15   11.30    1.50
  -4  -4 -15   12.40    1.30
   4   4  16   -1.30    1.20
  -4  -4 -16    0.40    0.80
   4   4  17    6.50    1.70
  -4  -4 -17    3.70    1.10
   4   4  18   17.80    2.80
  -4  -4 -18   17.00    1.60
   4   4  19    3.60    2.00
  -4  -4 -19    2.40    1.70
   4   4  20   -0.80    1.90
  -4  -4 -20    2.60    2.00
   4   4  21    0.00    2.00
  -4  -4 -21    0.10    1.90
   4   4  22    2.80    1.70
  -4  -4 -22    6.70    2.70
   4   4  23    5.50    2.50
  -4  -4 -23   -0.50    2.50
   4   4  24   12.50    2.90
  -4  -4 -24    8.80    2.60
   4   5 -21   16.20    4.60
  -4  -5  21   16.20    2.70
   4   5 -20   18.20    5.30
  -4  -5  20   10.30    2.20
   4   5 -19   18.20    3.80
  -4  -5  19   12.10    2.00
  -4  -5  18   -0.10    1.10
   4   5 -17    7.10    2.30
  -4  -5  17    5.70    1.60
   4   5 -16    8.00    1.60
  -4  -5  16    4.30    1.50
   4   5 -15    1.70    1.40
  -4  -5  15   -1.00    1.20
   4   5 -14    0.00    1.00
  -4  -5  14    1.80    1.20
   4   5 -13   23.60    2.20
  -4  -5  13   27.60    2.30
   4   5 -12    2.00    1.50
  -4  -5  12    2.40    1.10
   4   5 -11    1.00    1.20
  -4  -5  11    0.20    0.90
   4   5 -10    1.10    1.20
  -4  -5  10    1.10    0.80
   4   5  -9    1.40    1.10
  -4  -5   9    1.50    0.90
   4   5  -8    0.70    1.10
  -4  -5   8    0.20    0.70
   4   5  -7   18.10    1.80
  -4  -5   7   21.10    1.30
   4   5  -6   29.00    2.20
  -4  -5   6   33.70    1.60
   4   5  -5   -0.20    0.70
  -4  -5   5    0.90    0.70
   4   5  -4   33.40    1.80
  -4  -5   4   31.70    1.50
   4   5  -3    3.80    0.90
  -4  -5   3    7.40    0.80
   4   5  -2    2.40    0.90
  -4  -5   2    1.70    0.80
   4   5  -1    3.00    0.70
  -4  -5   1    2.40    0.80
   4   5   0    3.40    0.70
  -4  -5   0    5.00    0.90
   4   5   1    2.90    0.90
  -4  -5  -1    3.10    0.50
   4   5   2   -1.00    0.90
  -4  -5  -2   -1.00    1.20
   4   5   3    1.40    0.90
  -4  -5  -3    2.10    1.50
   4   5   4   14.50    1.30
  -4  -5  -4   14.00    1.90
   4   5   5    7.80    1.10
  -4  -5  -5    7.60    1.40
   4   5   6    1.30    0.90
  -4  -5  -6   -0.10    1.20
   4   5   7    2.50    0.90
  -4  -5  -7    0.50    1.60
   4   5   8    3.30    1.10
  -4  -5  -8    5.50    1.80
   4   5   9   18.90    1.50
  -4  -5  -9   17.20    1.90
   4   5  10   49.90    2.20
  -4  -5 -10   41.30    3.50
   4   5  11  118.10    3.90
   4   5  12   24.60    1.70
   4   5  13    0.60    1.00
  -4  -5 -13    1.70    1.80
   4   5  14    2.00    1.20
  -4  -5 -14    3.90    2.70
   4   5  15   20.80    2.60
  -4  -5 -15   20.80    3.70
   4   5  16   -2.00    1.40
  -4  -5 -16    2.00    1.80
   4   5  17   -1.60    1.70
  -4  -5 -17    1.50    1.80
   4   5  18    7.00    1.90
  -4  -5 -18    2.00    2.20
   4   5  19    5.40    1.90
  -4  -5 -19    4.20    2.50
   4   5  20    5.80    1.90
  -4  -5 -20    5.80    4.60
   4   6 -15    1.20    2.30
  -4  -6  15    1.10    1.10
   4   6 -14   -0.50    1.90
  -4  -6  14    0.20    1.60
   4   6 -13    3.20    2.20
  -4  -6  13    3.30    1.40
   4   6 -12    7.70    1.80
  -4  -6  12    8.40    1.90
   4   6 -11    1.70    1.90
  -4  -6  11    2.90    2.50
   4   6 -10   -0.20    1.70
  -4  -6  10    0.80    1.50
   4   6  -9    4.30    1.70
  -4  -6   9    2.50    1.60
   4   6  -8   17.30    2.30
  -4  -6   8   15.00    2.00
   4   6  -7   -1.30    1.60
  -4  -6   7    2.80    1.40
   4   6  -6    2.20    2.50
  -4  -6   6    6.40    1.60
   4   6  -5    2.40    2.50
  -4  -6   5    2.00    1.20
   4   6  -4    2.90    2.30
  -4  -6   4   -0.10    1.30
   4   6  -3   32.40    3.50
  -4  -6   3   32.00    2.50
   4   6  -2   -0.40    1.50
  -4  -6   2    0.10    1.00
   4   6  -1    3.60    2.00
  -4  -6   1    5.00    0.90
   4   6   0    6.20    2.00
  -4  -6   0    4.40    2.40
   4   6   1   14.80    2.90
   4   6   2   -0.60    1.60
   4   6   3    0.60    2.30
   4   6   4   11.30    1.90
   4   6   5    1.20    1.40
  -4  -6  -5    2.00    1.90
   4   6   6    2.90    1.60
   4   6   7    3.30    2.00
   4   6   8    3.70    2.00
   4   6   9   10.00    2.00
  -4  -6  -9    7.70    2.30
   4   6  10   12.80    1.80
   4   6  11   -0.30    2.00
   4   6  12    1.90    1.50
  -4  -6 -12    0.60    3.50
   4   6  13    4.90    2.60
  -4  -6 -13    4.90    3.90
   4   6  14    8.00    2.10
  -4  -6 -14    4.10    2.80
   4   6  15    5.00    2.10
   5   0 -29   -0.40    3.00
   5   0 -28    8.70    2.90
   5   0 -27    1.50    2.20
   5   0 -26   16.70    3.10
   5   0 -25    2.50    2.20
   5   0 -24    0.30    1.80
   5   0 -23   -0.30    1.20
   5   0 -22   43.90    2.80
   5   0 -21    0.00    1.00
   5   0 -20    4.80    1.20
   5   0 -19    0.60    0.90
   5   0 -18   87.70    3.30
   5   0 -17    1.00    0.80
   5   0 -16   -0.40    0.90
   5   0 -15    1.00    0.80
   5   0 -14  168.40    5.40
   5   0 -13    0.60    0.70
   5   0 -12    2.30    0.70
   5   0 -11   -0.90    0.40
   5   0 -10    5.90    0.70
   5   0  -9    0.40    0.50
   5   0  -8    0.80    0.50
   5   0  -7   -0.50    0.40
   5   0  -6    7.80    0.60
   5   0  -5    0.10    0.40
   5   0  -4   29.50    1.00
   5   0  -3   -0.20    0.30
   5   0  -2  147.10    2.30
   5   0  -1    0.00    0.30
   5   0   0  383.70    6.00
   5   0   1    0.80    0.30
   5   0   2 1484.30   19.50
   5   0   3    0.20    0.30
   5   0   4   37.80    0.90
   5   0   5    0.80    0.30
   5   0   6  117.70    1.90
   5   0   7    0.40    0.30
   5   0   8    1.00    0.30
   5   0   9   -0.20    0.40
   5   0  10  120.90    2.70
   5   0  11    0.00    0.40
   5   0  12    8.40    0.60
   5   0  13   -0.10    0.30
   5   0  14   21.40    0.90
   5   0  15   -0.60    0.40
   5   0  16  234.80    5.40
   5   0  17    0.40    0.70
   5   0  18  225.60    6.40
   5   0  19    1.40    0.70
   5   0  20   23.50    1.50
   5   0  21    0.80    1.00
   5   0  22   38.80    2.10
   5   0  23   -2.20    1.10
   5   0  24   22.40    2.00
   5   0  25   -0.50    1.20
   5   0  26   11.20    1.70
   5   0  27   -1.30    2.80
   5   0  28    1.90    1.80
   5   0  29   -1.00    2.70
   5   1 -29    1.30    2.40
  -5  -1  29   -0.20    5.00
   5   1 -28   10.20    3.10
  -5  -1  28    8.80    3.30
   5   1 -27   18.40    3.60
  -5  -1  27   18.80    2.90
   5   1 -26    5.60    2.90
  -5  -1  26    5.60    2.20
   5   1 -25    1.40    2.30
  -5  -1  25    4.00    2.20
   5   1 -24    1.10    1.80
  -5  -1  24   -0.20    2.00
   5   1 -23    2.20    1.40
  -5  -1  23    1.20    1.80
   5   1 -22    1.60    1.40
  -5  -1  22    0.60    0.90
   5   1 -21   14.80    1.90
  -5  -1  21   13.80    1.70
   5   1 -20    3.10    1.10
  -5  -1  20    2.20    1.10
   5   1 -19    5.50    1.30
  -5  -1  19    9.80    1.10
   5   1 -18   -2.20    1.40
  -5  -1  18    0.50    0.70
   5   1 -17   39.10    2.60
  -5  -1  17   39.60    2.20
   5   1 -16    1.60    0.90
  -5  -1  16    2.60    1.10
   5   1 -15   32.00    1.70
  -5  -1  15   31.30    1.90
   5   1 -14   10.10    1.20
  -5  -1  14   13.80    1.30
   5   1 -13    0.00    0.70
  -5  -1  13   -0.40    0.60
   5   1 -12   43.20    1.80
  -5  -1  12   45.20    2.40
   5   1 -11   10.00    1.00
  -5  -1  11   12.50    0.80
   5   1 -10    2.40    0.50
  -5  -1  10    1.20    0.60
   5   1  -9    2.80    0.60
  -5  -1   9    2.90    0.50
   5   1  -8   19.50    0.90
  -5  -1   8   20.00    0.90
   5   1  -7   17.40    0.80
  -5  -1   7   20.40    0.90
   5   1  -6    0.40    0.40
  -5  -1   6   -0.90    0.40
   5   1  -5    2.50    0.50
  -5  -1   5    3.20    0.40
   5   1  -4    0.90    0.40
  -5  -1   4    0.40    0.30
   5   1  -3  149.40    2.70
  -5  -1   3  149.30    2.60
   5   1  -2    8.70    0.40
  -5  -1   2    9.40    0.50
   5   1  -1    8.60    0.60
  -5  -1   1    8.80    0.50
   5   1   0   38.60    0.90
  -5  -1   0   39.30    0.90
   5   1   1   17.80    0.50
  -5  -1  -1   19.30    0.70
   5   1   2   11.50    0.40
  -5  -1  -2   11.30    0.60
   5   1   3  105.10    1.90
  -5  -1  -3  101.90    2.40
   5   1   4    7.70    0.40
  -5  -1  -4    7.50    0.50
   5   1   5    6.40    0.40
  -5  -1  -5    6.30    0.50
   5   1   6   31.30    0.80
  -5  -1  -6   29.40    1.10
   5   1   7   19.80    0.60
  -5  -1  -7   19.60    0.80
   5   1   8    0.50    0.30
  -5  -1  -8    1.00    0.40
   5   1   9    0.10    0.30
  -5  -1  -9    0.20    0.40
   5   1  10    0.40    0.30
  -5  -1 -10    0.60    0.40
   5   1  11   43.10    1.10
  -5  -1 -11   44.90    1.20
   5   1  12    0.70    0.40
  -5  -1 -12    0.00    0.50
   5   1  13   37.30    1.10
  -5  -1 -13   37.40    1.20
   5   1  14    6.10    0.50
  -5  -1 -14    7.00    0.70
   5   1  15   79.00    2.10
  -5  -1 -15   77.20    2.60
   5   1  16    8.90    0.70
  -5  -1 -16   10.20    0.90
   5   1  17    0.60    0.40
  -5  -1 -17   -0.80    0.60
   5   1  18   14.60    0.80
  -5  -1 -18   11.90    1.10
   5   1  19   22.20    1.40
  -5  -1 -19   24.50    1.50
   5   1  20    4.30    0.80
  -5  -1 -20    5.80    1.10
   5   1  21   12.50    1.10
  -5  -1 -21   13.80    1.40
   5   1  22   42.50    2.10
  -5  -1 -22   37.80    2.10
   5   1  23    0.90    1.00
  -5  -1 -23    0.60    1.20
   5   1  24    0.90    1.40
  -5  -1 -24    0.80    1.30
   5   1  25   25.60    2.50
  -5  -1 -25   25.20    2.20
   5   1  26    2.60    2.10
  -5  -1 -26   -0.30    1.40
   5   1  27    6.90    2.60
  -5  -1 -27    3.60    1.50
   5   1  28    7.50    2.50
  -5  -1 -28   10.30    2.40
   5   2 -28    2.80    5.70
  -5  -2  28   -0.20    1.60
   5   2 -27    2.30    2.60
  -5  -2  27   -3.50    2.00
   5   2 -26    1.40    1.90
  -5  -2  26    1.10    1.70
   5   2 -25    1.00    1.90
  -5  -2  25   -2.10    1.60
   5   2 -24   -0.90    1.70
  -5  -2  24    2.30    1.40
   5   2 -23    0.60    2.20
  -5  -2  23    0.70    1.20
   5   2 -22    5.70    2.10
  -5  -2  22    7.70    1.70
   5   2 -21    0.90    1.90
  -5  -2  21    0.50    1.00
   5   2 -20    1.90    1.80
  -5  -2  20    3.30    1.00
   5   2 -19    0.10    1.50
  -5  -2  19    2.60    1.00
   5   2 -18   15.00    2.30
  -5  -2  18   13.50    1.40
   5   2 -17   13.10    2.00
  -5  -2  17   16.10    1.30
   5   2 -16    5.30    1.50
  -5  -2  16    4.70    0.80
   5   2 -15    5.70    0.90
  -5  -2  15    5.40    1.10
   5   2 -14    0.00    0.70
  -5  -2  14   -0.20    0.60
   5   2 -13    6.20    0.80
  -5  -2  13    8.00    0.80
   5   2 -12    1.80    0.70
  -5  -2  12    3.30    0.70
   5   2 -11   -0.80    0.60
  -5  -2  11    0.60    0.60
   5   2 -10   -0.20    0.50
  -5  -2  10   -0.30    0.40
   5   2  -9   10.20    0.80
  -5  -2   9   10.20    0.80
   5   2  -8   28.10    1.20
  -5  -2   8   24.80    1.00
   5   2  -7    0.70    0.50
  -5  -2   7    1.00    0.40
   5   2  -6   14.70    0.90
  -5  -2   6   14.10    0.60
   5   2  -5   11.10    0.70
  -5  -2   5   11.80    0.50
   5   2  -4    1.50    0.50
  -5  -2   4    1.80    0.40
   5   2  -3   36.00    0.90
  -5  -2   3   35.40    0.90
   5   2  -2   32.10    1.00
  -5  -2   2   34.60    0.90
   5   2  -1    4.60    0.50
  -5  -2   1    3.70    0.40
   5   2   0    6.50    0.50
  -5  -2   0    6.70    0.40
   5   2   1    5.50    0.50
  -5  -2  -1    5.00    0.50
   5   2   2   67.30    1.80
  -5  -2  -2   69.30    1.60
   5   2   3    0.60    0.40
  -5  -2  -3    0.40    0.20
   5   2   4   45.60    1.20
  -5  -2  -4   44.10    1.10
   5   2   5    0.00    0.30
  -5  -2  -5    0.00    0.30
   5   2   6   24.30    0.90
  -5  -2  -6   24.10    0.80
   5   2   7   16.40    0.70
  -5  -2  -7   17.50    0.80
   5   2   8   27.80    1.10
  -5  -2  -8   28.40    0.90
   5   2   9   30.30    0.90
  -5  -2  -9   29.10    1.20
   5   2  10   29.60    1.00
  -5  -2 -10   30.90    1.10
   5   2  11    0.20    0.30
  -5  -2 -11   -0.70    0.50
   5   2  12    0.40    0.40
  -5  -2 -12    0.70    0.50
   5   2  13    0.60    0.40
  -5  -2 -13    0.60    0.50
   5   2  14   15.50    0.90
  -5  -2 -14   16.70    1.10
   5   2  15    6.40    0.70
  -5  -2 -15    6.20    0.90
   5   2  16   14.30    0.90
  -5  -2 -16   15.40    1.00
   5   2  17    2.20    0.60
  -5  -2 -17    2.60    0.80
   5   2  18    0.30    0.70
  -5  -2 -18   -0.40    0.70
   5   2  19    0.40    1.00
  -5  -2 -19    0.40    0.70
   5   2  20   10.80    1.30
  -5  -2 -20   10.50    1.40
   5   2  21   -0.10    1.10
  -5  -2 -21   -0.40    1.10
   5   2  22    1.60    1.20
  -5  -2 -22    1.80    1.20
   5   2  23    1.30    1.20
  -5  -2 -23   -0.90    1.10
   5   2  24    6.40    1.60
  -5  -2 -24    7.20    1.60
   5   2  25    0.80    1.90
  -5  -2 -25    1.30    1.60
   5   2  26    3.40    2.40
  -5  -2 -26    3.70    1.60
   5   2  27    1.00    2.20
  -5  -2 -27   -0.60    1.50
   5   3 -26    1.80    5.50
  -5  -3  26    1.20    1.60
   5   3 -25   24.10    3.80
  -5  -3  25   15.10    3.00
   5   3 -24    0.40    2.70
  -5  -3  24    1.30    1.80
   5   3 -23    2.50    2.30
  -5  -3  23    3.00    1.70
   5   3 -22    2.90    2.50
  -5  -3  22    0.70    1.40
   5   3 -21   -0.60    2.40
  -5  -3  21   -0.50    1.20
   5   3 -20    3.90    1.80
  -5  -3  20    4.80    1.40
   5   3 -19    1.70    1.10
  -5  -3  19    1.30    0.90
   5   3 -18    6.40    1.30
  -5  -3  18    6.00    1.00
   5   3 -17    2.50    1.10
  -5  -3  17    4.00    0.90
   5   3 -16   20.60    1.70
  -5  -3  16   19.80    1.30
   5   3 -15    4.10    1.00
  -5  -3  15    2.30    0.70
   5   3 -14    2.30    1.00
  -5  -3  14    1.40    0.60
   5   3 -13   21.70    1.60
  -5  -3  13   17.10    1.00
   5   3 -12    2.80    0.80
  -5  -3  12    2.60    0.70
   5   3 -11   23.60    1.40
  -5  -3  11   21.70    1.10
   5   3 -10    3.10    0.60
  -5  -3  10    3.10    0.60
   5   3  -9   41.20    1.80
  -5  -3   9   39.50    1.30
   5   3  -8    0.90    0.80
  -5  -3   8    1.40    0.50
   5   3  -7  103.90    2.70
  -5  -3   7  106.00    2.40
   5   3  -6    2.70    0.50
  -5  -3   6    3.10    0.50
   5   3  -5    3.10    0.50
  -5  -3   5    3.50    0.40
   5   3  -4    7.00    0.50
  -5  -3   4    7.30    0.60
   5   3  -3   42.80    1.10
  -5  -3   3   42.10    1.20
   5   3  -2   10.00    0.70
  -5  -3   2    9.80    0.50
   5   3  -1   40.30    1.30
  -5  -3   1   37.50    1.30
   5   3   0    6.10    0.50
  -5  -3   0    5.40    0.50
   5   3   1   23.20    0.90
  -5  -3  -1   22.80    0.90
   5   3   2   36.50    1.00
  -5  -3  -2   39.00    1.20
   5   3   3   15.90    0.70
  -5  -3  -3   16.50    0.80
   5   3   4   35.00    1.10
  -5  -3  -4   38.30    1.20
   5   3   5   31.40    1.00
  -5  -3  -5   32.50    1.20
   5   3   6    1.40    0.40
  -5  -3  -6    2.10    0.40
   5   3   7    0.40    0.40
  -5  -3  -7    0.40    0.40
   5   3   8    0.20    0.30
  -5  -3  -8   -1.00    0.40
   5   3   9   25.10    0.80
  -5  -3  -9   26.20    1.50
   5   3  10    6.10    0.50
  -5  -3 -10    9.10    1.10
   5   3  11   29.70    1.10
  -5  -3 -11   30.20    1.30
   5   3  12    6.50    0.70
  -5  -3 -12    5.40    0.60
   5   3  13    2.50    0.60
  -5  -3 -13    2.80    0.50
   5   3  14    1.90    0.70
  -5  -3 -14    1.40    0.60
   5   3  15    1.30    0.70
  -5  -3 -15    2.10    0.60
   5   3  16    0.00    0.60
  -5  -3 -16    0.20    0.60
   5   3  17    4.30    0.80
  -5  -3 -17    3.80    0.90
   5   3  18   -2.10    1.30
  -5  -3 -18    0.80    0.90
   5   3  19   18.20    2.00
  -5  -3 -19   18.80    1.50
   5   3  20    0.90    1.70
  -5  -3 -20    1.60    0.90
   5   3  21   -1.40    1.30
  -5  -3 -21    1.10    1.00
   5   3  22    5.80    2.00
  -5  -3 -22    4.40    1.20
   5   3  23    5.00    1.90
  -5  -3 -23    4.70    1.30
   5   3  24    2.90    2.60
  -5  -3 -24    4.20    1.80
   5   3  25    3.80    2.10
  -5  -3 -25    1.70    1.60
   5   3  26    2.90    3.10
  -5  -3 -26    0.90    1.70
   5   4 -24   -0.40    2.50
  -5  -4  24   -0.90    2.10
   5   4 -23    7.40    3.50
  -5  -4  23    2.10    1.90
   5   4 -22   51.70    5.30
  -5  -4  22   55.70    4.00
   5   4 -21    1.40    2.50
  -5  -4  21    3.90    1.60
   5   4 -20   -1.60    2.00
  -5  -4  20    0.90    1.20
   5   4 -19    6.40    2.20
  -5  -4  19    6.80    1.50
   5   4 -18   26.60    2.30
  -5  -4  18   27.20    2.40
   5   4 -17    0.70    1.20
  -5  -4  17    0.30    1.10
   5   4 -16    0.60    1.30
  -5  -4  16    0.40    0.90
   5   4 -15   11.80    1.80
  -5  -4  15    8.30    1.30
   5   4 -14    0.80    1.00
  -5  -4  14    0.50    0.80
   5   4 -13    0.10    1.10
  -5  -4  13   -0.80    0.70
   5   4 -12   18.80    1.70
  -5  -4  12   18.80    1.20
   5   4 -11   54.20    2.90
  -5  -4  11   49.60    1.90
   5   4 -10    8.90    1.10
  -5  -4  10    8.30    0.90
   5   4  -9   16.30    1.50
  -5  -4   9   19.80    1.20
   5   4  -8   -0.30    0.60
  -5  -4   8    1.10    0.60
   5   4  -7   43.80    1.80
  -5  -4   7   44.80    1.70
   5   4  -6    0.90    0.50
  -5  -4   6    0.60    0.50
   5   4  -5   14.70    0.90
  -5  -4   5   17.60    1.00
   5   4  -4    0.80    0.50
  -5  -4   4    0.10    0.40
   5   4  -3   11.60    0.80
  -5  -4   3   11.50    1.00
   5   4  -2    9.40    0.70
  -5  -4   2    9.10    0.80
   5   4  -1   11.10    0.80
  -5  -4   1   10.30    0.90
   5   4   0    1.50    0.50
  -5  -4   0    0.30    0.50
   5   4   1   -0.20    0.40
  -5  -4  -1    0.60    0.40
   5   4   2   37.70    1.20
  -5  -4  -2   34.00    1.60
   5   4   3    1.10    0.40
  -5  -4  -3    1.10    0.50
   5   4   4   28.30    1.00
  -5  -4  -4   30.40    1.50
   5   4   5   53.50    1.90
  -5  -4  -5   53.70    2.30
   5   4   6  191.30    5.10
  -5  -4  -6  178.20    6.30
   5   4   7   13.80    1.00
  -5  -4  -7   13.40    1.30
   5   4   8   27.80    1.50
  -5  -4  -8   29.10    2.50
   5   4   9    3.50    1.00
  -5  -4  -9    3.80    1.20
   5   4  10   56.90    2.20
  -5  -4 -10   56.00    2.20
   5   4  11   35.00    2.00
  -5  -4 -11   32.10    1.60
   5   4  12    0.90    1.00
  -5  -4 -12   -0.30    0.80
   5   4  13   66.50    2.60
  -5  -4 -13   67.60    4.30
   5   4  14   24.00    1.60
  -5  -4 -14   23.90    1.80
   5   4  15    4.10    1.00
  -5  -4 -15    6.00    1.20
   5   4  16    9.20    1.60
  -5  -4 -16    8.10    1.50
   5   4  17    1.30    1.30
  -5  -4 -17    1.00    1.00
   5   4  18   20.50    2.50
  -5  -4 -18   13.30    3.10
   5   4  19    2.80    1.90
  -5  -4 -19    4.90    3.60
   5   4  20   -1.20    1.60
  -5  -4 -20    1.80    2.00
   5   4  21    0.10    2.00
  -5  -4 -21    0.00    2.20
   5   4  22    8.70    2.20
  -5  -4 -22    9.10    2.90
   5   4  23    2.10    2.10
  -5  -4 -23    2.40    2.30
   5   5 -20   -3.00    4.50
  -5  -5  20    0.10    1.70
   5   5 -19   -4.00    4.50
  -5  -5  19   -0.70    1.50
   5   5 -18    2.00    3.30
  -5  -5  18    0.70    1.40
   5   5 -17    5.30    2.10
  -5  -5  17    4.60    1.70
   5   5 -16   -1.30    1.40
  -5  -5  16   -0.40    1.30
   5   5 -15   16.80    2.20
  -5  -5  15   13.30    2.00
   5   5 -14   -1.00    1.40
  -5  -5  14   -0.50    1.30
   5   5 -13    0.50    1.50
  -5  -5  13    0.00    1.40
   5   5 -12    0.80    1.40
  -5  -5  12   -0.50    1.20
   5   5 -11    4.00    1.70
  -5  -5  11    5.50    1.40
   5   5 -10   -1.30    1.10
  -5  -5  10    2.30    1.10
   5   5  -9    8.30    1.60
  -5  -5   9    9.30    1.20
   5   5  -8    0.00    1.00
  -5  -5   8    0.00    0.80
   5   5  -7   11.60    1.50
  -5  -5   7   10.90    1.20
   5   5  -6    0.00    1.20
  -5  -5   6   -0.50    1.00
   5   5  -5   22.60    2.10
  -5  -5   5   21.30    1.60
   5   5  -4    2.90    1.30
  -5  -5   4    2.40    1.00
   5   5  -3    3.40    1.30
  -5  -5   3    3.90    0.80
   5   5  -2    0.40    1.00
  -5  -5   2    0.30    0.70
   5   5  -1    1.30    0.80
  -5  -5   1    1.20    0.70
   5   5   0    7.60    1.20
  -5  -5   0    8.60    1.20
   5   5   1   22.70    1.60
  -5  -5  -1   21.90    1.30
   5   5   2   -0.90    1.00
  -5  -5  -2    0.50    1.10
   5   5   3    9.20    1.20
  -5  -5  -3    6.10    1.70
   5   5   4    3.00    0.90
  -5  -5  -4    2.50    1.60
   5   5   5    3.40    1.00
  -5  -5  -5    6.80    3.70
   5   5   6    0.90    1.00
  -5  -5  -6    0.30    1.20
   5   5   7    0.50    1.10
  -5  -5  -7    0.90    1.30
   5   5   8    1.30    1.50
  -5  -5  -8    1.70    1.10
   5   5   9    1.80    1.20
   5   5  10   21.20    1.80
  -5  -5 -10   15.20    3.30
   5   5  11   14.20    1.70
  -5  -5 -11   10.70    2.50
   5   5  12   -0.20    1.10
  -5  -5 -12    0.90    2.40
   5   5  13    1.00    1.10
   5   5  14    5.10    1.50
   5   5  15    0.60    2.10
  -5  -5 -15    5.20    3.40
   5   5  16    3.10    1.70
  -5  -5 -16    5.30    2.60
   5   5  17    2.60    1.90
  -5  -5 -17    3.00    3.80
   5   5  18   13.30    2.40
  -5  -5 -18   12.80    4.50
   5   5  19    4.80    2.80
  -5  -5 -19   -0.30    3.20
   5   6 -14   -0.90    2.30
  -5  -6  14   -1.80    1.80
   5   6 -13    1.30    2.70
  -5  -6  13    1.50    1.50
   5   6 -12   -0.20    2.40
  -5  -6  12   -0.10    1.90
   5   6 -11    3.00    2.90
  -5  -6  11    2.60    1.60
   5   6 -10    4.00    3.70
  -5  -6  10   -0.80    2.30
   5   6  -9   -1.10    1.90
  -5  -6   9    2.40    1.70
   5   6  -8    7.60    2.20
  -5  -6   8    7.00    1.70
   5   6  -7    9.50    2.60
  -5  -6   7    3.20    1.60
   5   6  -6   -0.60    2.20
  -5  -6   6    0.50    1.50
   5   6  -5    6.20    2.30
  -5  -6   5    2.90    1.40
   5   6  -4   28.60    3.30
  -5  -6   4   26.60    2.40
   5   6  -3   -1.70    2.40
  -5  -6   3    0.60    1.10
   5   6  -2   10.70    2.80
  -5  -6   2   11.50    1.70
   5   6  -1    0.90    2.10
   5   6   0   11.40    2.30
   5   6   1    2.40    3.00
  -5  -6  -1    7.20    2.90
   5   6   2    8.20    2.90
  -5  -6  -2    6.40    2.60
   5   6   3    1.30    1.80
  -5  -6  -3    3.60    2.80
   5   6   4    0.60    1.90
   5   6   5    6.00    2.80
   5   6   6   10.80    2.10
  -5  -6  -6    9.80    3.60
   5   6   7    0.50    1.40
  -5  -6  -7    2.40    2.10
   5   6   8    0.10    1.40
   5   6   9    0.80    1.70
   5   6  10    1.40    1.40
   5   6  11    0.70    1.30
  -5  -6 -11   -0.70    2.40
   5   6  12    5.70    2.80
  -5  -6 -12   -2.00    3.40
   5   6  13    6.60    2.80
   6   0 -29    5.40    3.40
   6   0 -28    5.60    3.00
   6   0 -27   -0.20    1.90
   6   0 -26   12.20    2.80
   6   0 -25   -2.40    1.60
   6   0 -24    7.10    2.20
   6   0 -23    1.60    1.60
   6   0 -22   11.10    1.90
   6   0 -21    0.20    1.20
   6   0 -20   36.80    2.60
   6   0 -19    0.70    1.00
   6   0 -18   28.10    2.10
   6   0 -17    1.40    1.20
   6   0 -16   16.80    2.30
   6   0 -15   -0.60    0.80
   6   0 -14    1.00    0.80
   6   0 -13    0.20    0.60
   6   0 -12   19.10    1.30
   6   0 -11   -0.20    0.50
   6   0 -10    2.60    0.60
   6   0  -9    0.00    0.50
   6   0  -8  129.10    3.10
   6   0  -7   -0.40    0.50
   6   0  -6   34.90    1.20
   6   0  -5    0.00    0.50
   6   0  -4   49.80    1.20
   6   0  -3    0.40    0.40
   6   0  -2    0.90    0.30
   6   0  -1    0.60    0.30
   6   0   0  152.80    2.70
   6   0   1    0.20    0.40
   6   0   2   21.20    0.70
   6   0   3    0.20    0.30
   6   0   4    1.60    0.30
   6   0   5   -0.10    0.30
   6   0   6   61.80    1.30
   6   0   7    0.30    0.30
   6   0   8    6.10    0.50
   6   0   9    0.40    0.30
   6   0  10   79.20    1.80
   6   0  11    0.30    0.40
   6   0  12  136.60    3.10
   6   0  13   -0.30    0.50
   6   0  14    3.10    0.60
   6   0  15    0.70    0.60
   6   0  16  637.60   14.40
   6   0  17   -0.10    0.60
   6   0  18   11.40    0.90
   6   0  19    0.10    0.90
   6   0  20   87.60    3.80
   6   0  21   -0.60    1.00
   6   0  22   61.30    3.10
   6   0  23    0.00    1.20
   6   0  24   23.00    2.00
   6   0  25   -0.60    1.50
   6   0  26    1.30    1.60
   6   0  27   -2.10    2.00
   6   0  28   22.00    4.00
   6   1 -28    0.40    3.00
  -6  -1  28    2.40    4.50
   6   1 -27    3.60    3.20
  -6  -1  27    1.70    2.90
   6   1 -26    4.00    3.10
  -6  -1  26    0.50    2.60
   6   1 -25   -1.70    1.70
  -6  -1  25    0.40    1.90
   6   1 -24    1.50    1.80
  -6  -1  24    2.90    1.90
   6   1 -23   -1.90    2.20
  -6  -1  23   -0.70    2.10
   6   1 -22   -0.30    1.80
  -6  -1  22    1.10    1.40
   6   1 -21    0.50    1.40
  -6  -1  21    0.20    1.20
   6   1 -20    5.50    2.10
  -6  -1  20    5.40    1.10
   6   1 -19   -1.30    2.30
  -6  -1  19    3.30    1.00
   6   1 -18    1.10    1.20
  -6  -1  18   -1.30    0.90
   6   1 -17    1.80    1.10
  -6  -1  17    0.60    0.80
   6   1 -16    1.20    1.10
  -6  -1  16    1.40    0.90
   6   1 -15   10.50    1.20
  -6  -1  15   11.50    1.50
   6   1 -14    0.60    0.60
  -6  -1  14    1.60    1.10
   6   1 -13   13.30    1.10
  -6  -1  13   17.20    1.30
   6   1 -12    1.50    0.60
  -6  -1  12    2.60    0.60
   6   1 -11   47.00    2.40
  -6  -1  11   45.60    1.50
   6   1 -10   -0.30    0.70
  -6  -1  10    0.20    0.50
   6   1  -9   13.30    0.90
  -6  -1   9   13.30    0.90
   6   1  -8    2.00    0.60
  -6  -1   8    3.50    0.60
   6   1  -7   98.20    2.50
  -6  -1   7   95.20    2.20
   6   1  -6    3.20    0.50
  -6  -1   6    3.20    0.50
   6   1  -5   72.70    2.10
  -6  -1   5   75.10    1.70
   6   1  -4   82.80    1.90
  -6  -1   4   82.80    1.70
   6   1  -3  228.00    3.70
  -6  -1   3  222.30    3.90
   6   1  -2    8.80    0.60
  -6  -1   2    7.60    0.60
   6   1  -1   28.50    0.90
  -6  -1   1   28.60    0.90
   6   1   0    1.80    0.40
  -6  -1   0    3.00    0.50
   6   1   1    7.40    0.60
  -6  -1  -1    7.70    0.50
   6   1   2   10.00    0.50
  -6  -1  -2   10.00    0.60
   6   1   3   14.40    0.60
  -6  -1  -3   13.80    0.60
   6   1   4   34.10    0.90
  -6  -1  -4   35.50    0.90
   6   1   5   15.10    0.60
  -6  -1  -5   13.90    0.80
   6   1   6    0.10    0.30
  -6  -1  -6   -0.20    0.40
   6   1   7   12.70    0.70
  -6  -1  -7   11.70    0.70
   6   1   8    1.10    0.40
  -6  -1  -8    1.30    0.50
   6   1   9   23.70    0.80
  -6  -1  -9   24.10    1.00
   6   1  10   51.50    1.20
  -6  -1 -10   51.30    1.40
   6   1  11    1.40    0.40
  -6  -1 -11    0.90    0.60
   6   1  12   31.20    1.00
  -6  -1 -12   32.20    1.40
   6   1  13   14.30    0.80
  -6  -1 -13   14.30    0.90
   6   1  14   10.40    0.80
  -6  -1 -14   11.60    0.90
   6   1  15    9.40    0.70
  -6  -1 -15    8.40    0.90
   6   1  16    5.60    0.80
  -6  -1 -16    6.40    0.90
   6   1  17   32.30    1.50
  -6  -1 -17   30.00    1.60
   6   1  18    4.40    1.00
  -6  -1 -18    3.10    0.90
   6   1  19   35.30    1.70
  -6  -1 -19   35.00    2.00
   6   1  20    0.20    0.80
  -6  -1 -20   -0.30    0.90
   6   1  21    0.90    1.00
  -6  -1 -21    1.20    1.10
   6   1  22    0.50    1.10
  -6  -1 -22   -0.20    1.00
   6   1  23    2.00    1.10
  -6  -1 -23    0.70    1.30
   6   1  24    1.20    2.20
  -6  -1 -24   -0.10    1.40
   6   1  25    0.30    1.50
  -6  -1 -25    1.00    1.40
   6   1  26    3.80    2.50
  -6  -1 -26    3.90    1.50
   6   1  27    1.10    2.40
  -6  -1 -27   -0.60    1.50
   6   2 -27    6.30    2.90
  -6  -2  27    0.40    2.00
   6   2 -26   -2.70    4.90
  -6  -2  26    4.80    2.20
   6   2 -25    3.90    4.70
  -6  -2  25    1.40    1.60
   6   2 -24    7.40    2.40
  -6  -2  24    4.10    2.50
   6   2 -23    0.30    1.70
  -6  -2  23   -1.00    2.00
   6   2 -22    3.40    2.40
  -6  -2  22    0.40    1.90
   6   2 -21    2.10    2.00
  -6  -2  21    1.90    1.40
   6   2 -20    3.60    1.90
  -6  -2  20    2.30    1.10
   6   2 -19    3.70    1.90
  -6  -2  19    2.60    1.20
   6   2 -18    6.40    1.70
  -6  -2  18    4.30    1.10
   6   2 -17    2.40    1.60
  -6  -2  17    0.50    0.80
   6   2 -16   36.40    4.10
  -6  -2  16   41.20    2.10
   6   2 -15    0.40    2.40
  -6  -2  15    0.70    0.70
   6   2 -14   -0.20    0.90
  -6  -2  14    0.40    0.70
   6   2 -13   13.50    1.90
  -6  -2  13   13.60    1.20
   6   2 -12   41.30    2.10
  -6  -2  12   42.80    1.70
   6   2 -11    1.50    0.70
  -6  -2  11    0.50    0.70
   6   2 -10    1.20    0.50
  -6  -2  10    0.90    0.70
   6   2  -9    9.00    0.90
  -6  -2   9    7.90    0.80
   6   2  -8   25.10    1.30
  -6  -2   8   25.10    1.10
   6   2  -7    5.60    0.80
  -6  -2   7    6.40    0.70
   6   2  -6    4.00    0.70
  -6  -2   6    3.50    0.50
   6   2  -5   16.70    0.90
  -6  -2   5   17.10    0.80
   6   2  -4   50.00    1.40
  -6  -2   4   48.90    1.30
   6   2  -3   32.30    1.20
  -6  -2   3   33.70    1.00
   6   2  -2   16.40    0.80
  -6  -2   2   16.70    0.60
   6   2  -1    3.30    0.50
  -6  -2   1    3.70    0.40
   6   2   0   58.80    1.50
  -6  -2   0   58.80    1.70
   6   2   1    1.10    0.40
  -6  -2  -1    0.90    0.50
   6   2   2   75.80    1.60
  -6  -2  -2   70.60    1.80
   6   2   3    8.90    0.60
  -6  -2  -3    8.20    0.60
   6   2   4   13.00    0.70
  -6  -2  -4   12.70    0.70
   6   2   5    0.70    0.40
  -6  -2  -5    1.10    0.30
   6   2   6   42.50    1.20
  -6  -2  -6   42.50    1.30
   6   2   7    1.00    0.40
  -6  -2  -7    0.60    0.40
   6   2   8   15.70    0.70
  -6  -2  -8   15.90    0.90
   6   2   9   20.40    0.90
  -6  -2  -9   19.80    1.00
   6   2  10    3.90    0.40
  -6  -2 -10    3.10    0.60
   6   2  11   11.20    0.60
  -6  -2 -11   12.60    0.80
   6   2  12    2.30    0.50
  -6  -2 -12    1.10    0.50
   6   2  13    0.40    0.50
  -6  -2 -13    0.60    0.70
   6   2  14    0.10    0.50
  -6  -2 -14    0.60    0.80
   6   2  15    2.00    0.70
  -6  -2 -15    4.10    1.00
   6   2  16    5.30    0.80
  -6  -2 -16    6.00    0.90
   6   2  17   -0.20    0.80
  -6  -2 -17    0.20    0.70
   6   2  18   16.70    1.40
  -6  -2 -18   16.50    1.40
   6   2  19    1.40    1.50
  -6  -2 -19    1.50    0.90
   6   2  20   22.80    1.80
  -6  -2 -20   22.20    1.70
   6   2  21    0.20    1.50
  -6  -2 -21    2.50    1.10
   6   2  22    2.90    1.50
  -6  -2 -22    4.70    1.30
   6   2  23    2.90    1.60
  -6  -2 -23    2.90    1.50
   6   2  24    1.90    2.70
  -6  -2 -24    2.20    1.40
   6   2  25    1.70    2.10
  -6  -2 -25   -1.60    2.20
   6   2  26   -0.70    2.00
  -6  -2 -26    0.50    1.60
   6   3 -25    1.30    3.30
  -6  -3  25    4.70    4.20
   6   3 -24    2.20    2.70
  -6  -3  24    3.70    2.10
   6   3 -23    1.70    3.00
  -6  -3  23    5.50    1.90
   6   3 -22   10.70    4.90
  -6  -3  22   10.60    2.10
   6   3 -21    9.60    5.20
  -6  -3  21   13.90    2.50
   6   3 -20    0.60    2.20
  -6  -3  20    0.50    1.40
   6   3 -19   13.00    2.80
  -6  -3  19   20.40    2.10
   6   3 -18    2.20    1.40
  -6  -3  18    1.10    1.10
   6   3 -17   26.30    2.20
  -6  -3  17   24.70    1.80
   6   3 -16    8.10    1.40
  -6  -3  16    8.50    1.10
   6   3 -15   30.60    2.30
  -6  -3  15   30.30    2.10
   6   3 -14    7.20    1.30
  -6  -3  14    8.20    1.20
   6   3 -13    6.30    1.20
  -6  -3  13    5.80    1.00
   6   3 -12    4.00    1.00
  -6  -3  12    5.30    0.90
   6   3 -11   46.10    2.50
  -6  -3  11   45.50    2.00
   6   3 -10    1.20    0.90
  -6  -3  10    0.90    0.60
   6   3  -9    5.20    0.90
  -6  -3   9    5.90    0.70
   6   3  -8    2.10    0.60
  -6  -3   8    2.80    0.60
   6   3  -7   26.30    1.10
  -6  -3   7   26.70    1.20
   6   3  -6    9.70    0.70
  -6  -3   6   10.20    0.80
   6   3  -5    6.40    0.50
  -6  -3   5    6.30    0.60
   6   3  -4    4.20    0.50
  -6  -3   4    3.50    0.70
   6   3  -3   49.00    1.70
  -6  -3   3   48.80    1.60
   6   3  -2    2.10    0.60
  -6  -3   2    2.40    0.50
   6   3  -1   40.80    1.40
  -6  -3   1   39.10    1.40
   6   3   0    7.80    0.70
  -6  -3   0    8.30    0.80
   6   3   1   83.10    1.80
  -6  -3  -1   88.40    2.50
   6   3   2    0.10    0.40
  -6  -3  -2    1.60    0.60
   6   3   3   11.20    0.60
  -6  -3  -3   12.10    0.80
   6   3   4    0.30    0.40
  -6  -3  -4   -0.10    0.50
   6   3   5   49.80    1.30
  -6  -3  -5   48.90    1.60
   6   3   6   48.10    1.60
  -6  -3  -6   45.40    1.40
   6   3   7   64.30    1.90
  -6  -3  -7   64.50    1.80
   6   3   8   12.40    0.80
  -6  -3  -8   15.20    0.90
   6   3   9    5.00    0.50
  -6  -3  -9    5.50    0.90
   6   3  10    5.90    0.80
  -6  -3 -10    6.00    0.80
   6   3  11   51.50    2.30
  -6  -3 -11   50.30    1.70
   6   3  12    9.60    1.10
  -6  -3 -12   10.90    1.00
   6   3  13   11.70    0.80
  -6  -3 -13   14.40    1.00
   6   3  14    0.90    0.80
  -6  -3 -14    0.90    0.70
   6   3  15   12.20    1.60
  -6  -3 -15   14.20    1.00
   6   3  16    0.80    1.00
  -6  -3 -16    1.20    0.80
   6   3  17    1.20    1.40
  -6  -3 -17    2.40    0.90
   6   3  18    5.30    1.50
  -6  -3 -18    2.50    1.00
   6   3  19    0.90    1.60
  -6  -3 -19    1.90    0.80
   6   3  20    0.10    1.20
  -6  -3 -20    0.60    0.90
   6   3  21    3.10    2.10
  -6  -3 -21    2.10    1.30
   6   3  22   -0.10    1.40
  -6  -3 -22   -1.00    1.20
   6   3  23    5.90    2.20
  -6  -3 -23    5.30    1.50
   6   3  24    1.40    2.70
  -6  -3 -24    0.50    1.80
  -6  -4  23    6.80    2.80
   6   4 -22    0.80    2.90
  -6  -4  22    3.30    2.00
   6   4 -21   10.10    2.90
  -6  -4  21   13.40    2.10
   6   4 -20    8.80    3.90
  -6  -4  20    5.20    1.70
   6   4 -19   15.40    4.30
  -6  -4  19    8.90    1.90
   6   4 -18    2.10    1.90
  -6  -4  18   -1.90    1.40
   6   4 -17    3.50    2.00
  -6  -4  17    6.70    1.60
   6   4 -16    7.80    2.40
  -6  -4  16    6.70    1.60
   6   4 -15    4.00    2.10
  -6  -4  15    2.10    1.30
   6   4 -14    1.90    1.20
  -6  -4  14    3.90    1.70
   6   4 -13   -0.20    1.40
  -6  -4  13    1.40    0.80
   6   4 -12    6.80    1.60
  -6  -4  12    8.10    1.10
   6   4 -11    5.10    1.10
  -6  -4  11    9.10    1.10
   6   4 -10   15.20    1.30
  -6  -4  10   13.50    1.20
   6   4  -9    1.80    0.90
  -6  -4   9    3.10    0.80
   6   4  -8   21.30    1.20
  -6  -4   8   24.30    1.40
   6   4  -7   18.70    1.10
  -6  -4   7   17.60    1.30
   6   4  -6   26.00    1.20
  -6  -4   6   27.20    1.50
   6   4  -5    1.70    0.60
  -6  -4   5   -0.40    0.60
   6   4  -4   11.10    1.00
  -6  -4   4   10.90    1.00
   6   4  -3    3.70    0.70
  -6  -4   3    4.60    0.80
   6   4  -2   11.80    0.90
  -6  -4   2   12.50    1.00
   6   4  -1    5.80    0.70
  -6  -4   1    4.60    0.80
   6   4   0    3.50    0.70
  -6  -4   0    3.80    0.80
   6   4   1    0.70    0.50
  -6  -4  -1    0.10    0.60
   6   4   2    0.00    0.60
  -6  -4  -2    0.30    0.50
   6   4   3    8.40    0.70
  -6  -4  -3    7.90    1.50
   6   4   4   26.90    1.10
  -6  -4  -4   27.90    1.70
   6   4   5  147.10    4.30
  -6  -4  -5  143.10    5.10
   6   4   6    1.90    0.60
  -6  -4  -6    1.30    0.50
   6   4   7   17.70    1.60
  -6  -4  -7   15.50    1.60
   6   4   8   22.90    1.70
  -6  -4  -8   21.10    1.70
   6   4   9   16.10    1.60
  -6  -4  -9   15.90    1.70
   6   4  10    1.20    1.10
  -6  -4 -10    2.90    0.90
   6   4  11    5.70    1.20
  -6  -4 -11    6.20    1.00
   6   4  12   46.20    3.00
  -6  -4 -12   41.70    2.20
   6   4  13   14.40    2.90
  -6  -4 -13   14.10    1.70
   6   4  14   10.70    1.30
  -6  -4 -14   12.90    1.60
   6   4  15    0.30    1.10
  -6  -4 -15    1.50    1.30
   6   4  16   12.20    1.70
  -6  -4 -16    9.20    3.00
   6   4  17    9.60    1.60
  -6  -4 -17    7.10    2.70
   6   4  18    2.90    1.70
  -6  -4 -18    4.10    1.80
   6   4  19    9.70    2.20
  -6  -4 -19    2.80    2.30
   6   4  20   26.20    3.00
  -6  -4 -20   22.30    3.60
   6   4  21   19.80    3.10
  -6  -4 -21   13.10    3.70
   6   4  22   -2.40    2.20
  -6  -4 -22    4.20    3.40
   6   5 -19   -1.30    5.10
  -6  -5  19    3.50    2.10
   6   5 -18   -0.80    3.10
  -6  -5  18    1.70    1.70
   6   5 -17    2.50    3.30
  -6  -5  17    1.40    1.40
   6   5 -16    2.90    2.40
  -6  -5  16    5.60    1.90
   6   5 -15    0.20    2.30
  -6  -5  15    0.00    1.30
   6   5 -14   -0.80    1.90
  -6  -5  14    0.90    1.30
   6   5 -13    1.60    2.30
  -6  -5  13    0.20    1.30
   6   5 -12   11.00    3.60
  -6  -5  12    9.70    1.60
   6   5 -11   10.40    3.00
  -6  -5  11    3.90    1.40
   6   5 -10    0.40    1.70
  -6  -5  10    0.90    1.10
   6   5  -9    2.90    1.60
  -6  -5   9   -0.10    1.00
   6   5  -8    2.20    1.90
  -6  -5   8    4.80    1.40
   6   5  -7   11.30    2.50
  -6  -5   7    7.40    1.60
   6   5  -6    0.90    2.10
  -6  -5   6   -1.90    1.10
   6   5  -5   -0.50    2.10
  -6  -5   5    1.00    1.20
   6   5  -4    3.20    1.80
  -6  -5   4    1.30    1.10
   6   5  -3   20.20    2.30
  -6  -5   3   21.30    2.10
   6   5  -2    2.30    1.50
  -6  -5   2    4.20    1.20
   6   5  -1    1.70    1.10
  -6  -5   1    0.40    1.10
   6   5   0   15.80    2.00
  -6  -5   0   13.30    1.60
   6   5   1   18.90    1.80
  -6  -5  -1   20.50    3.10
   6   5   2    1.70    1.20
  -6  -5  -2   -0.10    1.40
   6   5   3    6.90    1.10
  -6  -5  -3    9.40    2.90
   6   5   4    9.60    1.30
  -6  -5  -4    6.10    2.30
   6   5   5    6.40    1.30
  -6  -5  -5    7.30    2.40
   6   5   6   10.00    1.60
  -6  -5  -6    7.30    2.30
   6   5   7    2.60    1.20
  -6  -5  -7    3.00    2.60
   6   5   8   19.70    1.70
   6   5   9    7.50    1.30
  -6  -5  -9    6.70    2.60
   6   5  10   -0.60    1.10
  -6  -5 -10    4.10    3.30
   6   5  11    6.30    1.40
  -6  -5 -11    8.30    2.80
   6   5  12    0.10    1.30
  -6  -5 -12    0.70    3.20
   6   5  13   10.10    1.90
  -6  -5 -13    9.10    2.60
   6   5  14    2.00    1.80
  -6  -5 -14    0.70    3.30
   6   5  15    0.50    1.80
  -6  -5 -15   -0.20    2.40
   6   5  16    3.20    2.00
  -6  -5 -16    0.30    3.40
   6   5  17    1.20    2.10
   6   5  18    6.20    2.50
   6   6 -12    8.30    4.30
  -6  -6  12    8.60    2.30
   6   6 -11    8.40    2.70
  -6  -6  11    4.40    2.10
   6   6 -10    7.90    3.20
  -6  -6  10    6.40    2.20
   6   6  -9   -1.70    2.20
  -6  -6   9    0.20    1.70
   6   6  -8    2.10    2.20
  -6  -6   8    0.80    2.00
   6   6  -7    3.50    2.20
  -6  -6   7    1.00    1.60
   6   6  -6    0.20    2.80
  -6  -6   6    1.00    1.30
   6   6  -5   14.60    3.20
  -6  -6   5   15.10    2.10
   6   6  -4    7.80    3.00
  -6  -6   4    3.50    1.40
   6   6  -3   -1.80    2.60
  -6  -6   3    2.00    1.30
   6   6  -2   11.80    3.00
  -6  -6   2   10.90    2.80
   6   6  -1    8.20    3.00
  -6  -6   1    1.60    2.70
   6   6   0    3.90    1.90
  -6  -6   0    2.40    1.90
   6   6   1    7.20    4.30
   6   6   2    0.00    2.20
   6   6   3    0.70    2.10
   6   6   4    2.90    2.60
  -6  -6  -4    8.20    3.50
   6   6   5    0.00    1.80
  -6  -6  -5   -0.40    2.40
   6   6   6    3.10    1.50
  -6  -6  -6    7.50    3.70
   6   6   7    9.60    2.30
   6   6   8    1.40    1.70
  -6  -6  -8    6.80    3.10
   6   6   9    3.80    1.80
  -6  -6  -9    0.20    3.90
   6   6  10    8.10    3.00
   6   6  11    1.50    1.80
   7   0 -27    1.90    2.40
   7   0 -26   -0.30    2.20
   7   0 -25   -0.20    2.10
   7   0 -24    3.40    2.10
   7   0 -23    0.80    2.50
   7   0 -22    0.90    2.40
   7   0 -21    1.20    1.50
   7   0 -20    3.80    1.60
   7   0 -19   -0.10    1.20
   7   0 -18   37.50    3.10
   7   0 -17   -0.70    1.40
   7   0 -15    0.50    2.00
   7   0 -14   -0.20    0.90
   7   0 -13   -0.10    0.80
   7   0 -12   18.10    1.40
   7   0 -11   -1.40    0.60
   7   0 -10    1.20    0.80
   7   0  -9    0.50    0.60
   7   0  -8    6.10    0.70
   7   0  -7   -0.50    0.50
   7   0  -6   12.40    0.70
   7   0  -5   -0.10    0.50
   7   0  -4    0.50    0.50
   7   0  -3    0.00    0.40
   7   0  -2  194.90    3.50
   7   0  -1    0.00    0.40
   7   0   0    1.70    0.50
   7   0   1    0.10    0.40
   7   0   2   53.80    1.40
   7   0   3    0.10    0.30
   7   0   4   55.60    1.30
   7   0   5    0.10    0.30
   7   0   6   12.80    0.60
   7   0   7   -0.50    0.40
   7   0   8   33.50    1.10
   7   0   9    0.50    0.50
   7   0  10    1.00    0.60
   7   0  11   -0.30    0.50
   7   0  12   23.50    1.10
   7   0  13    0.20    0.80
   7   0  14   32.90    1.70
   7   0  15   -0.30    0.70
   7   0  16    5.60    0.90
   7   0  17    0.50    0.60
   7   0  18   -0.50    0.90
   7   0  19    1.00    1.00
   7   0  20    0.10    1.30
   7   0  21    1.10    1.10
   7   0  22   -0.20    1.20
   7   0  23   -0.10    1.30
   7   0  24   23.50    2.90
   7   0  25    1.10    1.80
   7   0  26    6.40    3.40
   7   1 -27   -2.40    3.20
  -7  -1  27    0.90    4.20
   7   1 -26    5.30    3.10
  -7  -1  26    0.10    2.60
   7   1 -25    6.30    3.50
  -7  -1  25    6.40    2.60
   7   1 -24   -0.80    1.60
  -7  -1  24    2.80    2.60
   7   1 -23    1.00    2.50
  -7  -1  23    4.10    2.50
   7   1 -22    1.10    2.10
  -7  -1  22    3.60    1.80
   7   1 -21   33.20    4.00
  -7  -1  21   34.50    3.30
   7   1 -20    0.90    1.40
  -7  -1  20   -2.50    1.80
   7   1 -19    0.60    1.90
  -7  -1  19    2.00    1.20
   7   1 -18    3.00    1.50
  -7  -1  18    3.60    2.40
   7   1 -17   10.30    1.90
  -7  -1  17    9.20    2.20
   7   1 -16    1.70    1.30
  -7  -1  16    0.80    1.40
   7   1 -15   -3.00    2.20
  -7  -1  15    1.20    1.10
  -7  -1  14    7.00    1.10
   7   1 -13   19.00    2.40
  -7  -1  13   15.70    1.40
   7   1 -12    2.00    1.10
  -7  -1  12    3.00    1.30
   7   1 -11   44.60    2.10
  -7  -1  11   45.40    2.30
   7   1 -10    3.20    1.10
  -7  -1  10    3.00    0.80
   7   1  -9   -0.40    0.70
  -7  -1   9    0.70    0.70
   7   1  -8   25.00    1.30
  -7  -1   8   23.40    1.20
   7   1  -7   42.10    1.40
  -7  -1   7   39.60    1.30
   7   1  -6   67.30    1.90
  -7  -1   6   67.30    1.80
   7   1  -5    8.30    0.60
  -7  -1   5    7.40    0.70
   7   1  -4   48.60    1.40
  -7  -1   4   46.10    1.30
   7   1  -3   12.80    0.80
  -7  -1   3   14.10    0.80
   7   1  -2    4.90    0.60
  -7  -1   2    3.90    0.60
   7   1  -1    4.10    0.50
  -7  -1   1    4.40    0.60
   7   1   0    1.10    0.40
  -7  -1   0    0.00    0.50
   7   1   1   25.10    0.90
  -7  -1  -1   25.30    0.80
   7   1   2    0.20    0.40
  -7  -1  -2   -0.40    0.30
   7   1   3   21.30    0.80
  -7  -1  -3   20.10    0.90
   7   1   4    5.70    0.50
  -7  -1  -4    5.80    0.30
   7   1   5   11.50    0.60
  -7  -1  -5   11.10    0.60
   7   1   6    9.00    0.60
  -7  -1  -6    8.10    0.50
   7   1   7  116.50    2.40
  -7  -1  -7  118.40    3.00
   7   1   8   15.50    0.70
  -7  -1  -8   13.40    0.90
   7   1   9   18.50    0.90
  -7  -1  -9   19.30    1.00
   7   1  10  142.10    3.10
  -7  -1 -10  137.20    4.10
   7   1  11  400.90    8.20
  -7  -1 -11  380.60   10.80
   7   1  12  107.20    2.80
  -7  -1 -12  104.30    3.00
   7   1  13    6.40    0.60
  -7  -1 -13    4.80    0.80
   7   1  14    1.40    0.60
  -7  -1 -14    3.40    0.80
   7   1  15   29.00    1.30
  -7  -1 -15   27.80    1.60
   7   1  16   -0.10    0.70
  -7  -1 -16    0.20    0.60
   7   1  17   42.20    1.90
  -7  -1 -17   36.10    1.90
   7   1  18    2.70    0.80
  -7  -1 -18    3.30    1.10
   7   1  19    6.60    1.20
  -7  -1 -19    6.30    1.20
   7   1  20    0.40    0.90
  -7  -1 -20    1.60    1.20
   7   1  21    2.30    1.20
  -7  -1 -21    0.60    1.30
   7   1  22   12.30    1.80
  -7  -1 -22   12.10    1.80
   7   1  23   13.80    2.50
  -7  -1 -23   10.40    2.10
   7   1  24   -0.40    1.90
  -7  -1 -24    1.10    1.40
   7   1  25    1.70    2.90
  -7  -1 -25   -0.20    1.20
   7   1  26   15.50    4.60
  -7  -1 -26   10.60    2.60
   7   2 -26   -5.20    5.40
  -7  -2  26   -0.40    2.00
   7   2 -25    9.30    5.00
  -7  -2  25    4.60    2.40
   7   2 -24    2.80    3.20
  -7  -2  24    2.60    2.00
   7   2 -23    2.00    4.30
  -7  -2  23    2.00    1.80
   7   2 -22   -2.50    2.00
  -7  -2  22   -0.30    2.00
   7   2 -21    9.00    2.20
  -7  -2  21    7.50    2.50
   7   2 -20   26.40    3.30
  -7  -2  20   18.80    2.60
   7   2 -19   -0.80    2.00
  -7  -2  19   -0.30    1.70
   7   2 -18    0.70    1.50
  -7  -2  18   -0.70    1.60
   7   2 -17    0.30    1.30
  -7  -2  17   -1.70    2.10
   7   2 -16   32.30    2.90
  -7  -2  16   31.50    2.70
   7   2 -15    4.70    2.80
  -7  -2  15    4.40    1.60
   7   2 -14   -0.50    2.20
  -7  -2  14    1.60    0.90
   7   2 -13   12.90    1.40
  -7  -2  13   14.30    1.40
   7   2 -12   37.90    2.20
  -7  -2  12   39.60    2.00
   7   2 -11    1.90    1.10
  -7  -2  11    0.30    1.20
   7   2 -10    9.20    1.10
  -7  -2  10    7.80    1.40
   7   2  -9    8.80    0.90
  -7  -2   9   12.20    1.10
   7   2  -8   50.90    1.80
  -7  -2   8   48.00    1.80
   7   2  -7    1.10    0.60
  -7  -2   7    0.50    0.70
   7   2  -6    0.30    0.60
  -7  -2   6   -0.10    0.60
   7   2  -5    1.40    0.60
  -7  -2   5    0.80    0.50
   7   2  -4    5.10    0.70
  -7  -2   4    5.20    0.70
   7   2  -3   17.10    1.10
  -7  -2   3   15.20    0.70
   7   2  -2    6.00    0.70
  -7  -2   2    6.00    0.50
   7   2  -1    0.10    0.50
  -7  -2   1   -0.20    0.30
   7   2   0   41.40    1.40
  -7  -2   0   41.50    1.60
   7   2   1   34.50    1.20
  -7  -2  -1   32.60    1.40
   7   2   2   67.20    1.80
  -7  -2  -2   65.30    2.10
   7   2   3   15.20    0.70
  -7  -2  -3   15.10    0.90
   7   2   4   11.10    0.70
  -7  -2  -4    9.80    0.80
   7   2   5   15.30    0.70
  -7  -2  -5   16.20    1.00
   7   2   6    4.10    0.60
  -7  -2  -6    4.00    0.70
   7   2   7    0.30    0.50
  -7  -2  -7    0.80    0.60
   7   2   8    5.10    0.60
  -7  -2  -8    5.00    0.90
   7   2   9    0.60    0.60
  -7  -2  -9    1.80    0.70
   7   2  10    2.50    0.60
  -7  -2 -10    4.10    0.90
   7   2  11   17.00    1.00
  -7  -2 -11   16.30    1.40
   7   2  12    0.90    0.60
  -7  -2 -12    0.20    0.80
   7   2  13   17.30    1.00
  -7  -2 -13   18.90    1.20
   7   2  14    4.40    0.80
  -7  -2 -14    5.70    1.00
   7   2  15   -1.00    0.70
  -7  -2 -15   -1.10    0.80
   7   2  16    0.60    1.40
  -7  -2 -16    0.40    1.00
   7   2  17    1.80    1.40
  -7  -2 -17    1.20    0.80
   7   2  18    4.00    1.60
  -7  -2 -18   -0.90    1.00
   7   2  19    3.80    1.50
  -7  -2 -19    2.60    1.10
   7   2  20    6.60    1.80
  -7  -2 -20    5.50    1.50
   7   2  21    1.20    1.60
  -7  -2 -21   -0.60    1.10
   7   2  22   -0.10    1.50
  -7  -2 -22    0.80    1.40
   7   2  23    2.70    1.60
  -7  -2 -23   -0.30    1.80
   7   2  24    0.50    2.60
  -7  -2 -24    2.70    2.20
   7   2  25   -1.40    3.70
  -7  -2 -25   -0.20    1.50
   7   3 -24    8.40    7.10
  -7  -3  24    0.50    2.50
   7   3 -23   -4.40    5.00
  -7  -3  23    1.80    2.20
   7   3 -22    2.00    5.20
  -7  -3  22    0.40    1.40
   7   3 -21   -1.80    5.10
  -7  -3  21    4.00    1.70
   7   3 -20   -5.80    3.60
  -7  -3  20    0.90    2.10
   7   3 -19    0.40    1.80
  -7  -3  19   -0.50    1.40
   7   3 -18    2.70    2.00
  -7  -3  18    6.00    1.40
   7   3 -17   -1.10    1.40
  -7  -3  17    0.70    1.20
   7   3 -16   21.20    2.10
  -7  -3  16   22.70    1.90
   7   3 -15    2.50    1.30
  -7  -3  15    1.40    0.90
   7   3 -14    3.20    1.20
  -7  -3  14    1.70    1.00
   7   3 -13    0.60    0.90
  -7  -3  13    0.00    1.10
   7   3 -12    0.40    1.00
  -7  -3  12    0.00    0.70
   7   3 -11    1.70    1.10
  -7  -3  11    2.60    1.10
   7   3 -10    7.40    1.20
  -7  -3  10   10.30    1.10
   7   3  -9    6.30    1.10
  -7  -3   9    9.20    1.00
   7   3  -8   -0.80    0.80
  -7  -3   8    0.70    0.60
   7   3  -7   12.60    1.40
  -7  -3   7   12.20    1.00
   7   3  -6   -0.20    0.50
  -7  -3   6   -0.40    0.60
   7   3  -5   -0.30    0.80
  -7  -3   5    0.50    0.60
   7   3  -4   11.60    1.10
  -7  -3   4   12.80    0.90
   7   3  -3   24.70    1.20
  -7  -3   3   23.60    1.30
   7   3  -2   34.20    1.40
  -7  -3   2   34.70    1.70
   7   3  -1  143.40    3.50
  -7  -3   1  145.50    4.70
   7   3   0  238.70    5.50
  -7  -3   0  239.30    6.40
   7   3   1   10.10    0.80
  -7  -3  -1   11.00    0.90
   7   3   2    6.60    0.70
  -7  -3  -2    7.00    0.90
   7   3   3   37.50    1.40
  -7  -3  -3   41.80    1.90
   7   3   4   39.90    1.30
  -7  -3  -4   38.20    1.80
   7   3   5    1.80    0.60
  -7  -3  -5    1.40    0.70
   7   3   6   55.30    1.80
  -7  -3  -6   65.50    2.30
   7   3   7   47.00    1.80
  -7  -3  -7   49.10    1.60
   7   3   8    0.00    0.50
  -7  -3  -8    0.00    0.50
   7   3   9    0.60    0.70
  -7  -3  -9    1.40    0.50
   7   3  10    5.70    0.70
  -7  -3 -10    7.60    0.90
   7   3  11   32.20    1.70
  -7  -3 -11   34.00    2.00
   7   3  12    4.50    0.90
  -7  -3 -12    3.80    0.80
   7   3  13   11.40    2.10
  -7  -3 -13   10.90    1.40
   7   3  14    2.60    1.30
  -7  -3 -14    1.60    0.90
   7   3  15   76.50    3.40
  -7  -3 -15   75.40    3.60
   7   3  16    7.40    1.60
  -7  -3 -16    7.90    1.10
   7   3  17    3.90    1.80
  -7  -3 -17    4.10    1.20
   7   3  18    1.40    1.60
  -7  -3 -18    0.00    1.10
   7   3  19   20.20    2.40
  -7  -3 -19   19.30    1.70
   7   3  20    2.30    1.70
  -7  -3 -20    0.50    1.10
   7   3  21   -0.60    1.90
  -7  -3 -21   -1.00    1.20
   7   3  22   -0.20    1.70
  -7  -3 -22    1.60    1.30
   7   3  23    2.90    2.20
  -7  -3 -23    1.50    1.30
   7   4 -21   -1.70    2.70
  -7  -4  21   -0.60    2.20
   7   4 -20    4.80    2.80
  -7  -4  20    4.70    1.90
   7   4 -19   -5.10    5.00
  -7  -4  19   -1.40    1.70
   7   4 -18    3.20    2.40
  -7  -4  18    1.20    1.60
   7   4 -17    5.00    2.30
  -7  -4  17    4.20    1.60
   7   4 -16   16.80    2.80
  -7  -4  16   14.50    1.70
   7   4 -15   -0.70    1.70
  -7  -4  15    1.80    1.40
   7   4 -14    2.50    1.90
  -7  -4  14    3.30    1.30
   7   4 -13    1.60    1.40
  -7  -4  13   -1.50    1.00
   7   4 -12    3.60    1.90
  -7  -4  12    5.20    1.70
   7   4 -11    1.70    1.10
  -7  -4  11    1.20    1.00
   7   4 -10    0.70    0.90
  -7  -4  10   -0.30    0.90
   7   4  -9    2.80    1.30
  -7  -4   9    3.10    0.80
   7   4  -8    6.40    1.30
  -7  -4   8    4.20    0.90
   7   4  -7   18.20    1.90
  -7  -4   7   16.30    1.20
   7   4  -6    0.60    0.90
  -7  -4   6    0.20    0.60
   7   4  -5   12.50    1.80
  -7  -4   5   11.90    1.10
   7   4  -4    7.70    1.20
  -7  -4   4    7.40    1.20
   7   4  -3   -0.70    0.90
  -7  -4   3    0.30    0.80
   7   4  -2   -0.90    0.80
  -7  -4   2    0.30    0.90
   7   4  -1    1.30    1.10
  -7  -4   1    1.10    0.80
   7   4   0    0.00    0.80
  -7  -4   0    0.50    0.70
   7   4   1    7.30    1.20
  -7  -4  -1    4.80    0.80
   7   4   2   24.30    1.80
  -7  -4  -2   24.00    2.00
   7   4   3    0.10    0.80
  -7  -4  -3    1.20    0.70
   7   4   4    4.70    0.80
  -7  -4  -4    2.90    0.80
   7   4   5    0.30    0.80
  -7  -4  -5    0.20    0.60
   7   4   6   24.10    1.90
  -7  -4  -6   21.80    1.50
   7   4   7    4.90    1.30
  -7  -4  -7    4.90    0.90
   7   4   8   14.70    1.60
  -7  -4  -8   12.90    1.10
   7   4   9   12.50    1.70
  -7  -4  -9   12.30    2.70
   7   4  10    9.30    1.60
  -7  -4 -10    9.90    2.90
   7   4  11    1.10    1.10
  -7  -4 -11   -0.10    0.60
   7   4  12    8.70    2.60
  -7  -4 -12    4.30    0.60
   7   4  13    5.40    2.50
  -7  -4 -13    8.80    1.60
   7   4  14    1.40    1.10
  -7  -4 -14    0.00    3.00
   7   4  15    0.20    1.30
  -7  -4 -15    2.10    2.10
   7   4  16    3.70    1.40
  -7  -4 -16    5.80    3.50
   7   4  17    1.70    1.60
  -7  -4 -17   -1.70    3.40
   7   4  18    1.80    1.70
  -7  -4 -18    1.00    2.10
   7   4  19    3.10    1.60
  -7  -4 -19    3.60    4.20
   7   4  20    3.40    2.00
  -7  -4 -20    6.70    3.40
   7   5 -17   10.50    5.60
  -7  -5  17   12.80    2.10
   7   5 -16    8.80    3.20
  -7  -5  16    6.60    1.80
   7   5 -15    5.00    2.00
  -7  -5  15    1.80    2.00
   7   5 -14    3.70    2.80
  -7  -5  14    7.50    1.70
   7   5 -13    9.20    2.90
  -7  -5  13   11.20    1.90
   7   5 -12   -0.20    2.10
  -7  -5  12   -1.70    1.40
   7   5 -11   23.70    4.40
  -7  -5  11   22.20    2.10
   7   5 -10   13.40    3.50
  -7  -5  10    5.60    1.40
   7   5  -9    5.40    3.40
  -7  -5   9    1.50    1.10
   7   5  -8    1.00    1.70
  -7  -5   8   -0.30    1.00
   7   5  -7   13.30    2.70
  -7  -5   7    9.50    1.90
   7   5  -6    6.20    2.50
  -7  -5   6    1.40    1.30
   7   5  -5    2.60    2.40
  -7  -5   5    0.20    1.20
   7   5  -4   -2.00    1.80
  -7  -5   4    0.20    1.20
   7   5  -3    2.60    1.90
  -7  -5   3   -0.80    1.40
   7   5  -2    4.00    3.00
  -7  -5   2   -0.40    1.10
   7   5  -1    1.00    1.40
  -7  -5   1    0.30    0.90
   7   5   0    6.90    2.20
  -7  -5   0    5.40    1.40
   7   5   1   38.10    2.80
  -7  -5  -1   40.20    2.70
   7   5   2    2.60    1.70
  -7  -5  -2    0.40    0.90
   7   5   3   25.70    2.20
  -7  -5  -3   25.90    3.70
   7   5   4   -0.20    1.30
  -7  -5  -4    0.50    2.40
   7   5   5   26.10    2.20
  -7  -5  -5   27.10    3.90
   7   5   6    2.70    1.50
  -7  -5  -6    3.40    2.90
   7   5   7   33.50    2.10
  -7  -5  -7   34.70    4.70
   7   5   8    1.10    1.20
  -7  -5  -8   -0.10    2.10
   7   5   9    9.80    1.30
  -7  -5  -9   21.50    4.30
   7   5  10   -0.70    1.20
  -7  -5 -10    1.60    2.00
   7   5  11    4.10    1.20
  -7  -5 -11   -0.40    3.20
   7   5  12    1.80    1.30
   7   5  13   -0.60    1.80
   7   5  14    2.00    1.90
   7   5  15    6.60    1.90
   7   5  16    2.40    3.30
   7   6  -9    7.80    3.00
   7   6  -8   -3.20    3.10
  -7  -6   8    0.60    2.10
   7   6  -7   -0.80    2.90
  -7  -6   7    0.10    1.80
   7   6  -6    7.80    3.00
  -7  -6   6    4.00    1.70
   7   6  -5    9.20    3.00
  -7  -6   5   12.30    2.80
   7   6  -4    8.50    2.80
  -7  -6   4    8.00    2.20
   7   6  -3   16.90    2.90
   7   6  -2   -2.70    2.70
   7   6  -1    3.60    2.70
  -7  -6   1    4.40    2.50
   7   6   0    0.00    2.20
  -7  -6   0    1.00    3.00
   7   6   1   -0.40    2.90
  -7  -6  -1   -1.20    2.00
   7   6   2    6.10    2.60
   7   6   3    7.70    3.70
   7   6   4   -5.90    2.90
   7   6   5    6.40    4.20
  -7  -6  -5    2.40    3.60
   7   6   6    1.20    1.80
  -7  -6  -6    7.00    3.50
   7   6   7    2.10    1.50
   8   0 -26   14.30    5.40
   8   0 -25   -0.70    2.40
   8   0 -24   -2.00    2.70
   8   0 -23   -2.40    2.00
   8   0 -22    1.40    2.20
   8   0 -21   -0.50    2.40
   8   0 -20   11.40    2.50
   8   0 -19   -1.10    1.70
   8   0 -18    6.90    1.90
   8   0 -17   -0.20    1.30
   8   0 -16   26.10    2.40
   8   0 -15    1.80    1.60
   8   0 -14    2.90    1.80
   8   0 -13    0.60    1.40
   8   0 -12    4.50    2.10
   8   0 -11    0.40    0.90
   8   0 -10    6.10    1.10
   8   0  -9   -1.20    1.00
   8   0  -8    0.10    0.80
   8   0  -7   -0.30    0.60
   8   0  -6    0.00    0.60
   8   0  -5    0.20    0.60
   8   0  -4    4.10    0.70
   8   0  -3   -0.60    0.60
   8   0  -2   59.90    2.00
   8   0  -1    0.30    0.70
   8   0   0    6.10    0.70
   8   0   1   -0.40    0.40
   8   0   2   43.50    1.40
   8   0   3   -0.80    0.50
   8   0   4    0.10    0.40
   8   0   5    0.40    0.40
   8   0   6   16.10    0.90
   8   0   7   -0.20    0.40
   8   0   8    9.60    0.70
   8   0   9   -1.10    0.50
   8   0  10   -0.30    0.70
   8   0  11    0.30    0.80
   8   0  12    0.30    0.80
   8   0  13   -1.20    1.00
   8   0  14    1.20    1.00
   8   0  15   -0.40    0.80
   8   0  16   40.50    2.30
   8   0  17    0.10    1.00
   8   0  18    9.70    1.40
   8   0  19   -1.00    1.40
   8   0  20    9.90    1.60
   8   0  21   -0.40    1.00
   8   0  22    4.40    2.60
   8   0  23    0.10    1.60
   8   0  24    1.00    2.60
   8   0  25   -0.90    3.10
   8   1 -26    3.90    3.50
  -8  -1  26    6.90    4.60
   8   1 -25    1.70    2.50
  -8  -1  25   -1.30    2.80
   8   1 -24   -1.00    2.90
  -8  -1  24    6.10    3.10
   8   1 -23    1.60    2.20
  -8  -1  23    4.90    2.20
   8   1 -22    1.40    2.60
  -8  -1  22    6.40    2.30
   8   1 -21   11.10    2.90
  -8  -1  21    9.10    2.70
   8   1 -20    3.20    2.60
  -8  -1  20    2.00    1.70
   8   1 -19    5.40    2.50
  -8  -1  19    5.40    1.80
   8   1 -18    1.50    2.00
  -8  -1  18    1.10    2.00
   8   1 -17    1.30    1.70
  -8  -1  17    0.10    1.50
   8   1 -16   -0.20    1.40
   8   1 -15    3.00    1.90
   8   1 -14   -2.40    1.50
  -8  -1  14    0.20    1.50
  -8  -1  13   -0.20    0.90
   8   1 -12   11.90    2.30
  -8  -1  12    9.20    1.70
   8   1 -11   -0.90    1.30
  -8  -1  11    1.90    1.30
   8   1 -10    3.70    1.30
  -8  -1  10    3.20    1.20
   8   1  -9    0.60    1.10
  -8  -1   9   -0.20    0.70
   8   1  -8   22.80    1.50
  -8  -1   8   23.80    1.50
   8   1  -7   65.80    2.60
  -8  -1   7   68.30    2.40
   8   1  -6   -0.40    0.60
  -8  -1   6   -0.20    0.70
   8   1  -5   14.50    0.80
  -8  -1   5   15.50    1.10
   8   1  -4    1.70    0.70
  -8  -1   4    0.10    0.60
   8   1  -3   47.30    1.70
  -8  -1   3   49.20    1.80
   8   1  -2    3.00    0.70
  -8  -1   2    2.70    0.70
   8   1  -1    3.20    0.70
  -8  -1   1    3.70    0.80
   8   1   0    1.20    0.60
  -8  -1   0    2.50    0.70
   8   1   1    1.10    0.60
  -8  -1  -1    0.50    0.50
   8   1   2   12.20    0.80
  -8  -1  -2   10.80    0.70
   8   1   3   41.60    1.30
  -8  -1  -3   42.10    1.50
   8   1   4   13.90    0.70
  -8  -1  -4   14.30    0.80
   8   1   5    1.30    0.50
  -8  -1  -5    1.40    0.40
   8   1   6   43.40    1.40
  -8  -1  -6   43.50    1.60
   8   1   7    1.20    0.50
  -8  -1  -7    2.00    0.50
   8   1   8    6.50    0.70
  -8  -1  -8    6.40    0.70
   8   1   9    1.80    0.60
  -8  -1  -9    2.50    0.80
   8   1  10    4.20    0.70
  -8  -1 -10    3.90    0.90
   8   1  11    9.80    0.80
  -8  -1 -11    9.10    1.50
   8   1  12    2.20    0.70
  -8  -1 -12    2.40    0.80
   8   1  13    0.40    0.80
  -8  -1 -13   -0.30    1.10
   8   1  14    0.40    1.00
  -8  -1 -14    1.20    1.10
   8   1  15    9.30    1.20
  -8  -1 -15    9.90    1.20
   8   1  16    5.00    0.90
  -8  -1 -16    2.60    1.00
   8   1  17    4.80    1.40
  -8  -1 -17    5.30    1.40
   8   1  18    2.40    1.20
  -8  -1 -18    1.70    1.20
   8   1  19   12.50    1.70
  -8  -1 -19   11.70    1.70
   8   1  20    1.40    1.30
  -8  -1 -20    1.80    1.40
   8   1  21    8.70    1.70
  -8  -1 -21   11.10    1.70
   8   1  22    1.40    1.70
  -8  -1 -22    1.30    1.40
   8   1  23    0.80    2.30
  -8  -1 -23   -0.20    1.80
   8   1  24   -2.40    1.80
  -8  -1 -24   -0.80    1.60
   8   2 -25   -3.60    5.20
   8   2 -24   10.60    5.50
  -8  -2  24    2.00    2.50
   8   2 -23    1.50    3.70
  -8  -2  23    7.40    2.90
   8   2 -22    7.30    4.80
  -8  -2  22    5.10    2.30
   8   2 -21   15.00    3.10
  -8  -2  21   17.20    2.80
   8   2 -20   -1.00    1.70
  -8  -2  20   -0.90    2.20
   8   2 -19   -3.50    2.30
  -8  -2  19    2.80    1.60
   8   2 -18    3.30    2.10
  -8  -2  18   -1.00    1.90
   8   2 -17    1.80    2.30
  -8  -2  17    2.10    2.10
   8   2 -16   19.80    3.90
  -8  -2  16    9.30    1.80
   8   2 -15    2.70    3.10
  -8  -2  15    2.30    1.40
   8   2 -14    5.40    1.90
  -8  -2  14    6.40    1.60
   8   2 -13    1.10    1.40
  -8  -2  13    0.60    1.30
   8   2 -12   19.90    2.20
  -8  -2  12   14.80    1.60
   8   2 -11   23.10    1.80
  -8  -2  11   21.60    1.80
   8   2 -10   57.60    2.80
  -8  -2  10   64.90    3.40
   8   2  -9    1.60    1.20
  -8  -2   9    1.20    0.90
   8   2  -8    9.90    1.40
  -8  -2   8    7.80    1.20
   8   2  -7   65.10    3.40
  -8  -2   7   65.30    2.50
   8   2  -6  245.80    8.80
  -8  -2   6  245.00    6.80
   8   2  -5  121.10    3.80
  -8  -2   5  124.60    3.30
   8   2  -4    1.30    0.80
  -8  -2   4    1.10    0.80
   8   2  -3   14.50    1.00
  -8  -2   3   17.10    1.20
   8   2  -2  199.50    4.50
  -8  -2   2  217.60    5.20
   8   2  -1   15.20    0.90
  -8  -2   1   17.70    0.90
   8   2   0    3.90    0.70
  -8  -2   0    5.20    0.90
   8   2   1    0.50    0.60
  -8  -2  -1    1.90    0.80
   8   2   2  139.10    3.10
  -8  -2  -2  140.10    5.00
   8   2   3    2.30    0.60
  -8  -2  -3    3.30    0.70
   8   2   4   82.30    2.20
  -8  -2  -4   83.50    2.60
   8   2   5  142.80    3.30
  -8  -2  -5  143.20    4.30
   8   2   6  346.20    7.60
  -8  -2  -6  340.20   10.20
   8   2   7   10.10    0.90
  -8  -2  -7    9.70    1.10
   8   2   8    3.50    0.80
  -8  -2  -8    2.60    0.90
   8   2   9    2.50    0.80
  -8  -2  -9    2.00    0.90
   8   2  10   64.30    2.40
  -8  -2 -10   64.20    3.30
   8   2  11   26.00    1.60
  -8  -2 -11   28.10    1.80
   8   2  12   -0.60    0.90
  -8  -2 -12   -0.10    0.70
   8   2  13    0.40    0.70
  -8  -2 -13    0.00    0.80
   8   2  14   21.80    1.70
  -8  -2 -14   18.30    1.70
   8   2  15    5.60    2.30
  -8  -2 -15   -0.40    1.10
   8   2  16    9.50    2.90
  -8  -2 -16    7.40    1.80
   8   2  17   10.00    1.80
  -8  -2 -17    8.00    1.40
   8   2  18    8.40    1.70
  -8  -2 -18    5.50    1.40
   8   2  19   -1.00    1.70
  -8  -2 -19   -1.10    1.00
   8   2  20    2.90    1.80
  -8  -2 -20    1.50    1.40
   8   2  21   10.30    2.40
  -8  -2 -21    6.40    1.70
   8   2  22   19.90    2.60
  -8  -2 -22   12.00    2.00
   8   2  23    1.10    2.60
  -8  -2 -23   -1.20    1.30
   8   3 -23    6.00    5.40
  -8  -3  23    1.80    2.50
   8   3 -22    2.70    4.50
  -8  -3  22    1.30    1.60
   8   3 -21   -3.30    3.90
  -8  -3  21    3.40    2.10
   8   3 -20    0.70    4.60
  -8  -3  20    1.50    1.80
   8   3 -19   -0.30    3.30
  -8  -3  19   -1.30    1.60
   8   3 -18    6.70    2.70
  -8  -3  18    5.80    1.80
   8   3 -17    9.80    2.80
  -8  -3  17   10.50    2.00
   8   3 -16    4.20    1.50
  -8  -3  16    4.90    1.60
   8   3 -15    2.10    1.40
  -8  -3  15    2.70    1.50
   8   3 -14    6.20    1.70
  -8  -3  14    5.50    1.40
   8   3 -13    1.80    1.50
  -8  -3  13    3.30    0.90
   8   3 -12    5.80    1.40
  -8  -3  12    6.00    1.20
   8   3 -11   12.60    1.70
  -8  -3  11   14.20    1.30
   8   3 -10    0.60    1.30
  -8  -3  10    0.20    0.80
   8   3  -9    1.30    1.10
  -8  -3   9    0.80    0.70
   8   3  -8   15.50    1.70
  -8  -3   8   20.40    1.40
   8   3  -7    0.60    1.20
  -8  -3   7    2.80    0.70
   8   3  -6    2.30    1.10
  -8  -3   6    1.50    0.70
   8   3  -5    1.00    1.00
  -8  -3   5    2.30    0.70
   8   3  -4    0.30    0.90
  -8  -3   4    1.00    0.60
   8   3  -3    2.10    0.90
  -8  -3   3    1.70    0.40
   8   3  -2   -0.10    0.90
  -8  -3   2   -0.40    0.90
   8   3  -1   15.60    1.20
  -8  -3   1   16.30    1.50
   8   3   0    3.80    0.90
  -8  -3   0    5.60    0.90
   8   3   1    8.00    1.00
  -8  -3  -1   10.00    1.20
   8   3   2    2.80    0.80
  -8  -3  -2    1.90    0.80
   8   3   3    2.50    0.70
  -8  -3  -3    4.10    1.00
   8   3   4    9.40    0.90
  -8  -3  -4   11.70    1.40
   8   3   5    1.80    0.70
  -8  -3  -5    2.00    0.90
   8   3   6    1.80    0.80
  -8  -3  -6    1.80    0.80
   8   3   7    8.90    1.30
  -8  -3  -7    8.30    1.00
   8   3   8    9.60    1.10
  -8  -3  -8    9.40    1.10
   8   3   9   -0.20    0.90
  -8  -3  -9    0.10    0.50
   8   3  10    0.60    1.20
  -8  -3 -10   -0.10    1.00
   8   3  11    9.40    1.50
  -8  -3 -11   12.00    1.30
   8   3  12    1.30    1.40
  -8  -3 -12   -1.10    1.20
   8   3  13    8.20    1.50
  -8  -3 -13    5.70    1.30
   8   3  14    4.10    2.20
  -8  -3 -14    1.10    1.10
   8   3  15    1.70    1.70
  -8  -3 -15    0.80    1.40
   8   3  16    0.80    1.90
  -8  -3 -16   -0.70    1.10
   8   3  17   -0.30    1.60
  -8  -3 -17    1.00    1.30
   8   3  18    6.80    1.90
  -8  -3 -18    7.30    1.70
   8   3  19    1.40    1.50
  -8  -3 -19    2.10    1.30
   8   3  20    2.60    2.20
  -8  -3 -20    1.70    1.50
   8   3  21    4.60    2.60
  -8  -3 -21    2.60    1.80
  -8  -4  19    4.00    2.10
   8   4 -18    1.90    2.80
  -8  -4  18    2.80    1.60
   8   4 -17    0.00    3.10
  -8  -4  17    1.30    1.70
   8   4 -16    7.60    3.20
  -8  -4  16    4.00    1.50
   8   4 -15    4.40    3.30
  -8  -4  15    6.50    1.50
   8   4 -14   -2.30    2.80
  -8  -4  14   -0.90    1.80
   8   4 -13    4.40    2.60
  -8  -4  13   -0.80    1.20
   8   4 -12   17.50    3.00
  -8  -4  12    8.90    1.50
   8   4 -11    0.10    1.70
  -8  -4  11    0.60    1.30
   8   4 -10    6.90    2.10
  -8  -4  10    7.00    1.30
   8   4  -9    5.30    1.70
  -8  -4   9    6.80    1.30
   8   4  -8    0.70    1.90
  -8  -4   8    0.60    0.90
   8   4  -7    0.90    1.80
  -8  -4   7   -0.30    0.90
   8   4  -6    3.50    1.80
  -8  -4   6    3.60    0.90
   8   4  -5    3.60    1.70
  -8  -4   5    4.00    1.50
   8   4  -4    7.70    2.20
  -8  -4   4   10.60    1.60
   8   4  -3   19.30    2.60
  -8  -4   3   20.40    2.10
   8   4  -2   16.50    1.80
  -8  -4   2   10.70    1.70
   8   4  -1    3.30    1.30
  -8  -4   1    4.30    1.30
   8   4   0   -1.20    1.30
  -8  -4   0    0.50    1.10
   8   4   1   10.20    1.60
  -8  -4  -1   11.70    1.70
   8   4   2   29.80    3.10
  -8  -4  -2   28.40    2.20
   8   4   3    8.60    1.90
  -8  -4  -3    8.30    1.50
   8   4   4   -1.90    1.20
  -8  -4  -4    1.70    1.10
   8   4   5    0.50    1.10
  -8  -4  -5   -0.70    1.10
   8   4   6    2.50    1.10
  -8  -4  -6   11.30    3.10
   8   4   7    2.70    1.20
  -8  -4  -7    1.10    2.40
   8   4   8    0.30    1.10
  -8  -4  -8    1.40    0.90
   8   4   9    7.50    1.50
  -8  -4  -9    7.50    1.40
   8   4  10    5.00    1.70
   8   4  11   -0.40    2.10
  -8  -4 -11    0.10    1.10
   8   4  12    3.00    2.10
  -8  -4 -12    4.30    1.10
   8   4  13   -0.20    1.20
  -8  -4 -13   -0.40    1.00
   8   4  14    6.10    1.50
  -8  -4 -14    4.90    4.00
   8   4  15    0.40    2.10
   8   4  16    0.80    1.80
  -8  -4 -16   -1.40    2.30
   8   4  17    1.80    1.70
  -8  -4 -17    1.70    3.90
   8   4  18    0.50    1.80
  -8  -4 -18    2.50    3.40
   8   5 -14    0.10    3.60
  -8  -5  14    0.30    2.20
   8   5 -13   -3.70    3.20
  -8  -5  13    1.10    1.80
   8   5 -12    9.20    3.70
  -8  -5  12   11.00    2.50
   8   5 -11    7.00    3.60
  -8  -5  11    2.80    2.10
   8   5 -10    4.80    3.80
  -8  -5  10    2.20    2.00
   8   5  -9    3.40    3.60
  -8  -5   9    4.40    2.60
   8   5  -8   -0.90    2.00
  -8  -5   8    4.60    2.50
   8   5  -7    4.60    2.70
  -8  -5   7   10.30    2.80
   8   5  -6   -1.20    2.00
  -8  -5   6   -0.80    2.50
   8   5  -5    4.60    3.50
  -8  -5   5    8.90    1.90
   8   5  -4    5.70    3.50
  -8  -5   4    3.40    1.50
   8   5  -3    7.90    3.80
  -8  -5   3    4.00    1.60
   8   5  -2    1.40    2.20
  -8  -5   2    0.60    1.20
   8   5  -1    8.40    2.30
  -8  -5   1    9.50    1.90
   8   5   0   10.50    2.10
  -8  -5   0    9.40    1.50
   8   5   1    1.40    1.90
  -8  -5  -1    1.00    1.20
   8   5   2    6.40    2.10
  -8  -5  -2    5.90    1.40
   8   5   3    0.50    1.60
  -8  -5  -3   -0.70    0.90
   8   5   4   14.70    2.60
  -8  -5  -4   13.40    2.80
   8   5   5    5.50    1.40
  -8  -5  -5    4.50    3.30
   8   5   6   -0.60    1.70
  -8  -5  -6    1.50    2.10
   8   5   7    7.00    2.30
  -8  -5  -7   12.20    4.40
   8   5   8    0.60    1.70
   8   5   9   -1.10    1.30
   8   5  10    0.50    1.50
  -8  -5 -10   -1.60    3.10
   8   5  11    3.20    2.10
  -8  -5 -11    1.20    2.50
   8   5  12    5.40    2.10
   8   5  13    0.10    1.80
   9   0 -24    8.80    3.20
   9   0 -23   -3.30    3.30
   9   0 -22    2.00    2.20
   9   0 -21   -1.60    2.40
   9   0 -20    2.80    2.00
   9   0 -19   -0.60    1.80
   9   0 -18   -1.30    2.60
   9   0 -17    1.40    1.90
   9   0 -16    7.90    2.00
   9   0 -15   -0.40    1.80
   9   0 -14   15.30    2.80
   9   0 -12   33.40    4.10
   9   0 -11   -2.00    1.40
   9   0 -10   -0.50    1.00
   9   0  -9    0.90    1.00
   9   0  -8   10.60    1.30
   9   0  -7   -0.60    0.70
   9   0  -6    4.80    1.00
   9   0  -5   -0.60    0.80
   9   0  -4   12.60    1.10
   9   0  -3   -0.40    1.00
   9   0  -2   16.20    1.60
   9   0  -1    0.10    0.80
   9   0   0   18.10    1.20
   9   0   1    1.20    0.70
   9   0   2   34.40    1.60
   9   0   3    0.00    0.70
   9   0   4    0.90    0.70
   9   0   5    0.80    0.50
   9   0   6   40.40    1.70
   9   0   7    0.50    0.60
   9   0   8    4.90    0.70
   9   0   9    1.30    0.60
   9   0  10    8.30    1.20
   9   0  11   -0.30    0.70
   9   0  12   29.50    2.60
   9   0  13    0.50    1.00
   9   0  14    1.10    1.30
   9   0  15   -0.10    1.50
   9   0  16   14.70    2.40
   9   0  17   -0.50    1.40
   9   0  18    1.10    1.30
   9   0  19   -0.30    1.30
   9   0  20   10.30    3.00
   9   0  21    1.20    2.50
   9   0  22    2.20    2.20
   9   0  23    3.40    3.30
   9   1 -24   -0.10    3.50
  -9  -1  24    2.70    2.80
   9   1 -23    1.50    2.70
  -9  -1  23   -1.20    2.60
   9   1 -22    2.10    2.50
  -9  -1  22    5.10    2.80
   9   1 -21    5.50    2.50
  -9  -1  21    0.20    1.90
   9   1 -20   -4.20    2.50
  -9  -1  20   -1.50    2.00
   9   1 -19   -1.40    2.40
  -9  -1  19    0.70    2.00
   9   1 -18    3.80    2.00
  -9  -1  18   -0.20    2.40
   9   1 -17   -0.40    1.90
  -9  -1  17   -0.90    2.20
   9   1 -16    2.30    1.80
  -9  -1  16    4.40    2.00
   9   1 -15   31.00    2.90
   9   1 -14    2.80    1.80
   9   1 -13   -0.70    1.70
   9   1 -12   54.90    4.70
  -9  -1  12   64.40    6.20
   9   1 -11  162.00   11.30
  -9  -1  11  156.00    5.90
   9   1 -10   13.50    2.20
  -9  -1  10    9.30    1.30
   9   1  -9    3.20    1.50
  -9  -1   9    3.70    1.20
   9   1  -8   46.60    2.20
  -9  -1   8   46.00    2.40
   9   1  -7  133.00    4.80
  -9  -1   7  123.20    4.10
   9   1  -6   14.10    1.10
  -9  -1   6   12.90    1.20
   9   1  -5    0.60    1.40
  -9  -1   5    2.30    0.90
   9   1  -4    0.70    1.20
  -9  -1   4    0.40    0.80
   9   1  -3   17.20    1.40
  -9  -1   3   15.30    1.30
   9   1  -2    1.10    0.70
  -9  -1   2    2.80    1.10
   9   1  -1    0.30    0.80
  -9  -1   1    1.90    1.50
   9   1   0    0.90    0.70
  -9  -1   0    0.40    0.60
   9   1   1   14.00    1.10
  -9  -1  -1   13.50    1.00
   9   1   2   14.60    1.30
  -9  -1  -2   14.00    0.90
   9   1   3    0.00    0.80
  -9  -1  -3   -0.90    0.80
   9   1   4    1.70    0.60
  -9  -1  -4    1.20    0.50
   9   1   5   16.80    1.00
  -9  -1  -5   14.50    1.20
   9   1   6    2.30    0.60
  -9  -1  -6    1.90    0.90
   9   1   7   17.30    1.10
  -9  -1  -7   18.90    1.20
   9   1   8   39.40    1.60
  -9  -1  -8   36.90    1.90
   9   1   9   -0.50    0.70
  -9  -1  -9    0.50    0.70
   9   1  10   -1.10    0.60
  -9  -1 -10    0.00    0.70
   9   1  11   34.90    1.80
  -9  -1 -11   36.30    2.20
   9   1  12    1.50    0.90
  -9  -1 -12    3.80    1.20
   9   1  13    1.00    0.80
  -9  -1 -13    1.80    1.00
   9   1  14    2.50    1.50
  -9  -1 -14    0.60    1.30
   9   1  15    7.30    1.90
  -9  -1 -15    7.80    1.60
   9   1  16    2.00    1.50
  -9  -1 -16    4.20    1.50
   9   1  17    6.80    1.80
  -9  -1 -17    7.50    1.60
   9   1  18    3.70    1.60
  -9  -1 -18    5.70    1.90
   9   1  19    8.50    2.20
  -9  -1 -19    7.30    2.10
   9   1  20    2.30    2.50
  -9  -1 -20    1.80    1.60
   9   1  21   -1.50    2.10
  -9  -1 -21   -0.40    1.90
   9   1  22   -0.50    2.80
  -9  -1 -22    1.80    1.80
   9   2 -23    1.90    4.80
   9   2 -22    6.40    3.20
  -9  -2  22    1.60    2.30
   9   2 -21    5.40    2.70
  -9  -2  21    7.10    2.90
   9   2 -20   13.10    3.20
  -9  -2  20   13.80    2.90
   9   2 -19    3.10    1.90
  -9  -2  19    2.30    2.60
   9   2 -18   -1.40    2.50
  -9  -2  18    2.90    2.20
   9   2 -17    1.30    2.50
  -9  -2  17    7.30    1.90
   9   2 -16   -0.30    3.00
  -9  -2  16    1.80    1.80
   9   2 -15    3.00    2.40
  -9  -2  15   -0.40    1.40
   9   2 -14    0.40    1.60
   9   2 -13   28.50    2.90
  -9  -2  13   29.40    3.90
   9   2 -12    3.20    2.20
  -9  -2  12    0.50    1.20
   9   2 -11   -1.10    1.00
  -9  -2  11    0.40    2.20
   9   2 -10    1.30    1.50
  -9  -2  10    3.40    1.90
   9   2  -9    7.10    1.30
  -9  -2   9    8.00    1.70
   9   2  -8    5.50    1.50
  -9  -2   8    4.00    1.30
   9   2  -7   22.30    1.90
  -9  -2   7   23.60    2.10
   9   2  -6    6.90    1.40
  -9  -2   6    5.30    1.20
   9   2  -5   20.70    1.80
  -9  -2   5   22.40    2.00
   9   2  -4   -0.10    1.00
  -9  -2   4    0.40    1.10
   9   2  -3    7.20    1.40
  -9  -2   3    7.20    1.20
   9   2  -2   77.50    3.00
  -9  -2   2   77.70    2.60
   9   2  -1    1.50    0.90
  -9  -2   1    1.10    1.20
   9   2   0   41.50    1.90
  -9  -2   0   38.40    2.30
   9   2   1   10.00    1.20
  -9  -2  -1   11.40    1.50
   9   2   2   10.00    1.40
  -9  -2  -2    7.70    1.30
   9   2   3    0.90    1.00
  -9  -2  -3    0.80    1.00
   9   2   4   29.00    1.50
  -9  -2  -4   25.50    1.70
   9   2   5    8.40    1.00
  -9  -2  -5    6.20    1.00
   9   2   6    1.00    0.90
  -9  -2  -6   -0.20    1.00
   9   2   7   17.10    1.30
  -9  -2  -7   13.70    1.30
   9   2   8   21.10    1.40
  -9  -2  -8   23.60    1.50
   9   2   9   19.60    1.70
  -9  -2  -9   25.80    1.00
   9   2  10    3.30    0.90
  -9  -2 -10    3.80    0.70
   9   2  11   17.40    1.70
  -9  -2 -11   18.10    2.00
   9   2  12   29.80    2.60
  -9  -2 -12   27.80    2.10
   9   2  13    6.20    1.30
  -9  -2 -13    4.60    1.40
   9   2  14   12.80    1.70
  -9  -2 -14   12.60    1.80
   9   2  15    0.90    1.20
  -9  -2 -15    1.70    1.50
   9   2  16   38.20    2.70
  -9  -2 -16   38.30    3.00
   9   2  17    0.50    1.50
  -9  -2 -17    0.00    1.30
   9   2  18    1.60    1.50
  -9  -2 -18    4.70    2.20
   9   2  19    0.30    1.80
  -9  -2 -19    0.60    1.80
   9   2  20   35.20    3.60
  -9  -2 -20   35.60    5.70
   9   2  21    6.30    2.50
  -9  -2 -21    7.20    1.80
   9   3 -21   -4.00    4.90
  -9  -3  21    2.00    3.70
   9   3 -20    1.70    4.90
  -9  -3  20    0.10    1.90
   9   3 -19    0.60    4.40
  -9  -3  19    4.90    1.70
   9   3 -18   -1.10    2.40
  -9  -3  18   -0.10    1.50
   9   3 -17    8.50    3.30
  -9  -3  17   11.10    2.20
   9   3 -16    2.00    2.60
  -9  -3  16    3.10    1.70
   9   3 -15   30.60    2.90
  -9  -3  15   34.40    2.60
   9   3 -14   -1.60    1.80
  -9  -3  14    1.90    1.30
   9   3 -13    0.10    1.40
  -9  -3  13   -2.50    1.50
   9   3 -12   -0.10    2.00
  -9  -3  12    1.90    1.60
   9   3 -11   19.30    2.80
  -9  -3  11   17.10    1.70
   9   3 -10    1.00    1.20
  -9  -3  10   -0.10    1.00
   9   3  -9   17.00    2.10
  -9  -3   9   13.10    1.30
   9   3  -8    4.00    2.00
  -9  -3   8    0.30    0.80
   9   3  -7   42.20    2.50
  -9  -3   7   43.10    2.30
   9   3  -6    3.40    1.50
  -9  -3   6    3.20    0.80
   9   3  -5    5.10    1.50
  -9  -3   5    3.00    0.70
   9   3  -4   22.80    2.00
  -9  -3   4   21.50    1.50
   9   3  -3   22.80    2.00
  -9  -3   3   22.30    2.00
   9   3  -2    0.90    1.10
  -9  -3   2    2.80    1.60
   9   3  -1   38.40    2.00
  -9  -3   1   34.80    2.40
   9   3   0  124.10    4.20
  -9  -3   0  115.70    6.00
   9   3   1   70.00    2.60
  -9  -3  -1   71.20    3.40
   9   3   2    4.70    1.10
  -9  -3  -2    3.80    1.20
   9   3   3    1.60    1.50
  -9  -3  -3   -0.70    1.00
   9   3   4   29.00    2.00
  -9  -3  -4   28.40    2.40
   9   3   5    1.80    1.00
  -9  -3  -5    3.90    1.30
   9   3   6    0.50    1.20
  -9  -3  -6    2.00    1.30
   9   3   7    3.50    1.30
  -9  -3  -7    2.10    1.00
   9   3   8    2.00    1.00
  -9  -3  -8   -1.70    1.00
   9   3   9    0.40    1.00
  -9  -3  -9    1.50    1.30
   9   3  10    3.60    1.50
  -9  -3 -10    3.10    1.20
   9   3  11    1.80    1.20
  -9  -3 -11    1.80    1.20
   9   3  12   10.50    1.80
  -9  -3 -12   10.00    2.10
   9   3  13    2.70    1.60
  -9  -3 -13    0.40    1.40
   9   3  14   -0.80    1.30
  -9  -3 -14    0.10    1.20
   9   3  15    2.80    1.40
  -9  -3 -15    0.50    1.30
   9   3  16    5.30    1.70
  -9  -3 -16    8.50    1.80
   9   3  17    2.60    1.70
  -9  -3 -17   -0.90    1.50
   9   3  18   -0.90    1.60
  -9  -3 -18    1.90    1.40
   9   3  19    0.90    1.50
  -9  -3 -19    1.70    1.50
   9   4 -17   -7.30    3.30
  -9  -4  17    5.10    4.20
   9   4 -16    3.60    3.80
  -9  -4  16   10.10    2.70
   9   4 -15    4.50    3.90
  -9  -4  15    1.30    1.70
   9   4 -14    3.50    3.60
  -9  -4  14   -0.50    2.00
   9   4 -13    1.50    3.30
  -9  -4  13    2.20    1.50
   9   4 -12    6.60    3.30
  -9  -4  12    6.30    3.30
   9   4 -11   -1.00    1.80
  -9  -4  11   -0.20    2.70
   9   4 -10    9.60    2.90
  -9  -4  10    9.10    2.10
   9   4  -9    5.70    2.30
  -9  -4   9    3.50    1.70
   9   4  -8    1.30    2.30
  -9  -4   8    0.40    1.40
   9   4  -7   14.20    2.80
  -9  -4   7   20.80    2.60
   9   4  -6   21.10    3.10
  -9  -4   6   25.10    2.70
   9   4  -5    5.80    3.40
  -9  -4   5   10.10    2.10
   9   4  -4    3.10    2.00
  -9  -4   4   -0.20    1.50
   9   4  -3    1.90    1.80
  -9  -4   3   -0.60    1.30
   9   4  -2   11.20    2.50
  -9  -4   2   12.80    2.20
   9   4  -1    4.90    1.70
  -9  -4   1    4.50    1.80
   9   4   0   -0.10    1.50
  -9  -4   0    1.00    1.20
   9   4   1   -2.80    1.80
  -9  -4  -1    0.20    1.30
   9   4   2    4.70    1.80
  -9  -4  -2    4.70    1.50
   9   4   3    0.30    1.60
  -9  -4  -3   -0.60    1.30
   9   4   4   -0.30    2.00
  -9  -4  -4    1.30    1.20
   9   4   5    2.90    1.40
  -9  -4  -5    2.30    2.20
   9   4   6    3.00    1.50
  -9  -4  -6    3.70    3.40
   9   4   7    0.20    1.10
  -9  -4  -7    1.10    3.20
   9   4   8   15.50    2.10
  -9  -4  -8   12.00    3.20
   9   4   9    3.70    2.10
  -9  -4  -9    5.20    1.50
   9   4  10   -2.00    1.40
  -9  -4 -10    0.60    1.60
   9   4  11    1.20    1.70
  -9  -4 -11    1.20    1.60
   9   4  12    2.30    2.00
  -9  -4 -12    1.50    1.30
   9   4  13    0.50    1.40
  -9  -4 -13    1.90    3.30
   9   4  14   10.00    2.20
  -9  -4 -14    3.00    3.00
   9   4  15    5.00    2.10
  -9  -4 -15    3.80    3.20
   9   5 -11    4.60    4.50
  -9  -5  11    5.00    2.60
   9   5 -10   -1.10    3.50
  -9  -5  10    3.00    2.10
   9   5  -9    3.40    3.30
  -9  -5   9    0.00    2.20
   9   5  -8    6.30    3.20
  -9  -5   8    1.50    2.10
   9   5  -7   10.30    3.70
  -9  -5   7    8.90    2.30
   9   5  -6   -1.00    2.50
  -9  -5   6    2.30    2.40
   9   5  -5   -0.30    3.50
  -9  -5   5   -1.50    1.40
   9   5  -4    3.60    3.70
  -9  -5   4   -0.90    1.80
   9   5  -3   37.60    5.80
  -9  -5   3   34.70    3.50
   9   5  -2    2.50    2.80
  -9  -5   2   -1.70    1.60
   9   5  -1    3.40    4.00
  -9  -5   1    6.20    1.80
   9   5   0    5.20    2.10
  -9  -5   0   -0.20    1.50
   9   5   1    2.60    2.70
  -9  -5  -1    1.40    1.30
   9   5   2   -1.20    1.60
  -9  -5  -2    1.90    1.60
   9   5   3    5.20    2.50
   9   5   4   -1.10    2.10
   9   5   5   -4.80    3.50
   9   5   6    3.20    2.20
  -9  -5  -6    2.10    2.70
   9   5   7   11.30    2.10
  -9  -5  -7    8.60    4.60
   9   5   8    0.80    2.50
   9   5   9    6.40    2.20
  10   0 -22   -4.10    2.50
  10   0 -21    0.90    3.30
  10   0 -20   68.60    6.20
  10   0 -19    1.70    2.10
  10   0 -18   12.00    3.30
  10   0 -17   -1.40    2.00
  10   0 -16  112.20    6.80
  10   0 -15    6.50    2.40
  10   0 -14   61.00    5.70
  10   0 -13   -1.40    1.90
  10   0 -11    0.40    2.10
  10   0 -10   -2.90    1.70
  10   0  -9   -0.80    1.30
  10   0  -8   -0.40    1.60
  10   0  -7   -0.30    1.30
  10   0  -6   11.80    2.00
  10   0  -5   -0.60    1.40
  10   0  -4   17.90    2.10
  10   0  -3    2.00    1.50
  10   0  -2   16.30    1.90
  10   0  -1    0.60    0.90
  10   0   0    5.60    1.10
  10   0   1    0.10    0.80
  10   0   2    0.20    0.80
  10   0   3    1.20    0.80
  10   0   4    0.50    0.70
  10   0   5    0.20    0.80
  10   0   6   17.00    1.30
  10   0   7   -0.40    0.60
  10   0   8    1.70    0.70
  10   0   9   -0.90    0.90
  10   0  10    7.60    1.10
  10   0  11   -0.30    0.80
  10   0  12    9.70    1.50
  10   0  13   -0.10    1.10
  10   0  14   14.20    1.70
  10   0  15   -0.20    1.20
  10   0  16    1.30    1.50
  10   0  17   -0.10    1.50
  10   0  18   23.10    3.50
  10   0  19   -1.80    2.30
  10   0  20    6.70    2.50
  10   1 -22   -1.60    2.30
 -10  -1  22   -4.30    3.80
  10   1 -21    4.60    3.70
 -10  -1  21   -2.30    2.20
  10   1 -20    2.60    2.60
 -10  -1  20   -1.60    3.00
  10   1 -19    6.40    3.20
 -10  -1  19    5.60    3.30
  10   1 -18    3.90    2.90
 -10  -1  18    8.50    2.30
  10   1 -17   -3.20    2.30
 -10  -1  17   -3.00    2.20
  10   1 -16   -0.10    2.10
 -10  -1  16    0.60    3.10
  10   1 -15    4.20    2.30
  10   1 -14   16.80    3.10
 -10  -1  14    7.00    2.50
  10   1 -13   25.00    4.30
 -10  -1  13   20.00    3.40
  10   1 -12   41.20    5.30
 -10  -1  12   48.50    3.90
  10   1 -11    2.20    2.40
  10   1 -10    7.70    2.10
 -10  -1  10   14.00    2.60
  10   1  -9    9.20    2.10
 -10  -1   9    9.10    2.10
  10   1  -8    5.50    2.10
 -10  -1   8    1.60    1.10
  10   1  -7   20.40    2.40
 -10  -1   7   19.30    1.80
  10   1  -6    9.60    1.80
 -10  -1   6    9.80    1.40
  10   1  -5    1.30    1.20
 -10  -1   5    1.20    1.20
  10   1  -4    1.70    1.60
 -10  -1   4    2.90    1.50
  10   1  -3   12.20    2.20
 -10  -1   3   15.40    1.80
  10   1  -2    4.70    1.80
 -10  -1   2    4.30    1.30
  10   1  -1   13.60    1.50
 -10  -1   1   12.40    1.30
  10   1   0    7.90    1.30
 -10  -1   0    7.80    1.10
  10   1   1    8.10    1.10
 -10  -1  -1   10.50    1.80
  10   1   2    8.60    1.10
 -10  -1  -2    8.40    0.90
  10   1   3   56.30    2.50
 -10  -1  -3   56.40    2.60
  10   1   4   21.10    1.50
 -10  -1  -4   23.90    1.30
  10   1   5   -0.50    0.90
 -10  -1  -5   -1.00    1.00
  10   1   6    2.60    0.80
 -10  -1  -6    3.70    1.30
  10   1   7   57.60    2.40
 -10  -1  -7   54.70    2.80
  10   1   8    0.30    0.70
 -10  -1  -8   -0.10    0.60
  10   1   9    0.30    0.80
 -10  -1  -9    0.70    0.80
  10   1  10    3.40    1.00
 -10  -1 -10    2.50    0.90
  10   1  11   27.00    2.30
 -10  -1 -11   27.00    1.80
  10   1  12    0.60    0.90
 -10  -1 -12   -0.70    0.90
  10   1  13    0.70    0.90
 -10  -1 -13    1.00    0.90
  10   1  14    3.10    1.10
 -10  -1 -14    2.60    1.70
  10   1  15   23.40    2.30
 -10  -1 -15   19.80    2.30
  10   1  16    0.40    1.40
 -10  -1 -16    1.30    1.60
  10   1  17    1.50    2.30
 -10  -1 -17    3.30    1.70
  10   1  18   10.90    2.60
 -10  -1 -18   10.30    2.20
  10   1  19   -1.40    2.70
 -10  -1 -19    4.70    2.10
  10   1  20    0.80    3.20
 -10  -1 -20    1.00    2.40
  10   2 -20    6.90    3.70
 -10  -2  20    1.10    3.90
  10   2 -19   -3.30    2.50
 -10  -2  19    1.20    2.10
  10   2 -18   -4.00    2.30
 -10  -2  18    0.10    2.50
  10   2 -17   -1.40    2.90
 -10  -2  17   -0.90    2.20
  10   2 -16    8.40    3.40
 -10  -2  16   10.30    2.60
  10   2 -15   12.90    3.30
 -10  -2  15   10.50    2.30
  10   2 -14    2.30    2.50
 -10  -2  14    2.20    1.60
  10   2 -13    2.60    2.40
 -10  -2  13    8.80    3.50
  10   2 -12    4.80    2.10
 -10  -2  12    3.30    3.20
  10   2 -11    1.40    3.20
 -10  -2  11    1.60    1.60
  10   2 -10    1.40    2.20
 -10  -2  10    0.40    2.70
  10   2  -9    6.00    1.60
 -10  -2   9    3.80    2.10
  10   2  -8    2.20    1.20
 -10  -2   8    2.60    1.90
  10   2  -7   -1.70    1.30
 -10  -2   7    0.40    1.20
  10   2  -6   10.90    1.60
 -10  -2   6    8.20    1.70
  10   2  -5    3.60    1.40
 -10  -2   5    3.70    1.50
  10   2  -4   -0.30    1.20
 -10  -2   4    2.10    1.10
  10   2  -3   17.30    1.90
 -10  -2   3   15.50    1.10
  10   2  -2    5.40    1.30
 -10  -2   2    6.00    0.60
  10   2  -1    4.00    1.30
 -10  -2   1    4.70    1.60
  10   2   0   -0.50    1.30
 -10  -2   0   -0.60    1.40
  10   2   1   15.70    1.90
 -10  -2  -1   17.70    2.70
  10   2   2   42.70    2.80
 -10  -2  -2   42.20    2.90
  10   2   3   24.40    2.10
 -10  -2  -3   25.70    2.40
  10   2   4    5.80    1.60
 -10  -2  -4    9.70    1.80
  10   2   5    7.80    1.10
 -10  -2  -5    4.00    1.30
  10   2   6   19.70    1.50
 -10  -2  -6   21.20    2.20
  10   2   7    5.00    1.20
 -10  -2  -7    3.90    1.30
  10   2   8    1.80    1.30
 -10  -2  -8    0.70    1.00
  10   2   9    0.70    1.00
 -10  -2  -9    2.90    1.50
  10   2  10   12.70    1.80
 -10  -2 -10   11.60    1.70
  10   2  11    1.30    1.30
 -10  -2 -11    0.90    1.60
  10   2  12   16.50    1.80
 -10  -2 -12   12.70    1.70
  10   2  13    1.90    1.30
 -10  -2 -13    2.10    2.60
  10   2  14    3.00    1.30
 -10  -2 -14    1.40    1.60
  10   2  15    1.80    1.60
 -10  -2 -15    1.40    1.20
  10   2  16    1.90    1.60
 -10  -2 -16    6.60    2.00
  10   2  17    7.80    1.70
 -10  -2 -17    6.20    2.10
  10   2  18   -0.40    1.20
 -10  -2 -18    2.50    2.00
  10   2  19    0.10    1.70
 -10  -2 -19   -1.60    2.30
  10   3 -18   -4.00    4.50
 -10  -3  18    3.80    3.40
  10   3 -17    2.00    2.70
 -10  -3  17    0.80    1.70
  10   3 -16    5.60    2.80
 -10  -3  16    7.80    2.10
  10   3 -15    5.50    2.70
 -10  -3  15    4.40    1.80
  10   3 -14    0.30    1.50
 -10  -3  14    0.20    1.50
  10   3 -13   -2.10    2.00
 -10  -3  13    0.50    1.40
  10   3 -12   10.30    2.90
 -10  -3  12    6.40    2.10
  10   3 -11   35.20    4.10
 -10  -3  11   36.30    3.40
  10   3 -10    0.90    1.60
 -10  -3  10    1.80    1.20
  10   3  -9    2.60    1.50
 -10  -3   9    2.50    2.80
  10   3  -8    5.40    2.10
 -10  -3   8   -1.30    2.50
  10   3  -7   38.40    3.00
 -10  -3   7   39.70    4.80
  10   3  -6   -0.30    1.30
 -10  -3   6    0.70    1.80
  10   3  -5   29.00    2.70
 -10  -3   5   30.10    2.70
  10   3  -4   -2.50    2.80
 -10  -3   4   -0.80    1.60
  10   3  -3    5.00    2.00
 -10  -3   3    4.80    2.00
  10   3  -2    9.50    1.90
 -10  -3   2   12.20    2.10
  10   3  -1   66.50    3.40
 -10  -3   1   62.80    4.60
  10   3   0    8.90    1.80
 -10  -3   0    8.40    2.10
  10   3   1    9.20    1.70
 -10  -3  -1   13.00    2.30
  10   3   2    2.60    1.50
 -10  -3  -2    0.90    1.60
  10   3   3   21.30    2.20
 -10  -3  -3   19.00    2.40
  10   3   4    4.60    1.60
 -10  -3  -4    5.20    1.80
  10   3   5   17.60    2.30
 -10  -3  -5   13.70    3.00
  10   3   6    4.80    1.60
 -10  -3  -6    2.90    3.10
  10   3   7   29.40    2.20
 -10  -3  -7   34.60    2.90
  10   3   8    3.00    1.40
 -10  -3  -8    0.70    1.30
  10   3   9   13.60    1.80
 -10  -3  -9    8.60    1.60
  10   3  10    0.50    2.60
 -10  -3 -10   -0.20    1.20
  10   3  11   23.90    3.80
 -10  -3 -11   29.50    2.70
  10   3  12    1.00    1.50
 -10  -3 -12    0.80    1.60
  10   3  13   -0.60    1.40
 -10  -3 -13    0.30    1.60
  10   3  14    5.80    1.70
 -10  -3 -14    3.20    1.50
  10   3  15   49.40    3.90
 -10  -3 -15   49.90    4.80
  10   3  16    5.20    1.70
 -10  -3 -16    7.00    1.90
  10   4 -14    6.30    4.20
 -10  -4  14    0.50    3.70
  10   4 -13    9.60    4.50
 -10  -4  13    8.20    3.50
  10   4 -12   -0.60    3.80
 -10  -4  12    2.20    3.70
  10   4 -11   -2.40    3.30
 -10  -4  11   -2.20    1.70
  10   4 -10    6.30    2.60
 -10  -4  10    1.00    1.70
  10   4  -9    8.40    2.50
 -10  -4   9    6.20    3.20
  10   4  -8   21.80    3.20
 -10  -4   8   22.10    3.10
  10   4  -7    4.30    2.00
 -10  -4   7    4.40    2.90
  10   4  -6    4.70    2.70
 -10  -4   6    6.40    3.00
  10   4  -5   24.80    3.20
 -10  -4   5   29.50    3.40
  10   4  -4    2.20    2.70
 -10  -4   4    6.70    2.90
  10   4  -3    5.10    2.40
 -10  -4   3    9.10    2.20
  10   4  -2    0.50    2.50
 -10  -4   2   -0.60    1.40
  10   4  -1    8.20    2.20
 -10  -4   1    1.20    2.00
  10   4   0   -1.00    1.90
 -10  -4   0    2.20    1.60
  10   4   1    3.70    2.00
  10   4   2    9.40    2.10
 -10  -4  -2   12.70    2.20
  10   4   3   -0.80    1.90
 -10  -4  -3    0.50    1.40
  10   4   4    1.00    2.00
 -10  -4  -4    0.80    1.70
  10   4   5   -1.10    1.70
 -10  -4  -5    1.30    1.80
  10   4   6   12.90    2.80
 -10  -4  -6    9.30    2.20
  10   4   7   22.00    2.70
  10   4   8    3.20    2.00
 -10  -4  -8    4.70    2.00
  10   4   9    0.60    1.60
 -10  -4  -9    0.30    1.40
  10   4  10   -1.10    1.80
 -10  -4 -10    1.30    1.80
  10   4  11   -1.10    1.90
 -10  -4 -11    3.30    1.70
  10   4  12    0.70    2.00
  10   5  -3    2.20    4.20
 -10  -5   3    0.50    3.00
  10   5  -2    1.10    2.90
 -10  -5   2    6.20    3.10
  10   5  -1    1.50    3.90
 -10  -5   1    4.90    2.80
  10   5   0    3.50    2.80
 -10  -5   0    3.40    2.50
  10   5   1    0.20    2.20
 -10  -5  -1    5.40    2.70
  10   5   2    0.00    3.20
  11   0 -20   13.70    3.70
  11   0 -19   -1.40    3.30
  11   0 -18  121.00    9.30
  11   0 -17    3.60    3.10
  11   0 -16    6.00    2.60
  11   0 -15   -0.40    2.70
  11   0 -14   46.80    6.60
  11   0 -13   -1.80    2.40
  11   0 -12    2.70    2.80
  11   0 -11    0.30    2.70
  11   0 -10   17.00    2.40
  11   0  -9   -3.10    1.50
  11   0  -8    8.70    2.10
  11   0  -7    1.10    1.60
  11   0  -6   52.60    4.10
  11   0  -5    1.70    1.60
  11   0  -4    3.70    2.20
  11   0  -3    1.70    2.80
  11   0  -2  113.70    8.60
  11   0  -1    0.10    1.20
  11   0   0    4.50    1.40
  11   0   1    2.80    1.50
  11   0   2   74.30    4.10
  11   0   3   -1.00    0.90
  11   0   4    3.40    1.30
  11   0   5    0.40    1.50
  11   0   6   20.30    2.00
  11   0   7   -0.50    1.40
  11   0   8    3.70    1.00
  11   0   9    2.20    1.10
  11   0  10   14.90    1.50
  11   0  11    1.00    2.80
  11   0  12   23.90    3.30
  11   0  13    0.60    1.30
  11   0  14    4.90    1.80
  11   0  15    1.80    2.30
  11   0  16    9.80    2.70
  11   0  17    1.80    2.40
  11   0  18   49.80    7.90
  11   1 -19   15.60    3.90
 -11  -1  19   10.00    4.00
  11   1 -18    1.70    2.90
 -11  -1  18    3.10    2.70
  11   1 -17    7.80    3.10
 -11  -1  17    1.00    2.20
  11   1 -16    0.90    2.50
 -11  -1  16    1.60    2.20
  11   1 -15    1.10    2.90
 -11  -1  15    4.10    2.30
  11   1 -14    1.20    2.20
 -11  -1  14    1.60    1.70
  11   1 -13   -1.40    2.10
 -11  -1  13    0.70    2.30
  11   1 -12    3.20    2.10
 -11  -1  12    0.30    2.00
  11   1 -11   36.00    4.50
 -11  -1  11   46.80    5.30
  11   1 -10    6.70    2.30
 -11  -1  10   14.30    2.20
  11   1  -9   -2.40    1.90
 -11  -1   9    4.40    2.50
  11   1  -8    2.00    1.90
 -11  -1   8    1.10    1.60
  11   1  -7    5.60    1.90
 -11  -1   7    4.70    2.00
  11   1  -6   -0.40    2.10
 -11  -1   6    0.70    1.60
  11   1  -5    1.80    1.90
 -11  -1   5    4.00    2.20
  11   1  -4   -0.20    1.30
 -11  -1   4   -1.10    1.70
  11   1  -3    0.80    1.40
 -11  -1   3   -1.60    1.70
  11   1  -2   -3.10    1.90
 -11  -1   2    0.10    1.50
  11   1  -1   12.60    1.80
 -11  -1   1   14.00    1.90
  11   1   0    1.40    1.50
 -11  -1   0    0.30    1.20
  11   1   1    3.50    1.60
 -11  -1  -1    1.10    1.40
  11   1   2   -0.10    1.50
 -11  -1  -2    1.00    1.10
  11   1   3   -2.50    1.50
 -11  -1  -3    0.10    1.50
  11   1   4    3.10    1.30
 -11  -1  -4    2.50    1.40
  11   1   5    4.00    1.40
 -11  -1  -5    4.80    1.40
  11   1   6    1.10    1.30
 -11  -1  -6    1.20    1.30
  11   1   7    6.20    1.20
 -11  -1  -7    9.20    2.00
  11   1   8    4.90    1.20
 -11  -1  -8    6.00    1.80
  11   1   9    0.60    1.00
 -11  -1  -9    1.90    1.90
  11   1  10    0.80    1.30
 -11  -1 -10    0.30    1.50
  11   1  11    0.60    1.30
 -11  -1 -11    0.20    2.20
  11   1  12    5.30    1.50
  11   1  13    2.90    1.70
 -11  -1 -13    1.00    1.30
  11   1  14   -0.60    1.40
 -11  -1 -14   -0.60    1.70
  11   1  15   13.90    2.50
 -11  -1 -15   10.20    2.40
  11   1  16    1.90    2.00
 -11  -1 -16    1.20    2.10
  11   1  17   10.20    2.50
 -11  -1 -17    8.60    2.20
  11   2 -18   13.20    6.30
  11   2 -17   -2.80    2.90
 -11  -2  17   -1.50    2.50
  11   2 -16   10.70    3.50
 -11  -2  16    8.80    2.40
  11   2 -15   -1.90    2.70
 -11  -2  15   -0.10    2.10
  11   2 -14    5.70    2.90
 -11  -2  14   -0.10    1.80
  11   2 -13    3.30    3.00
 -11  -2  13    4.90    2.10
  11   2 -12    2.30    2.00
 -11  -2  12    4.90    1.90
  11   2 -11    5.20    2.40
 -11  -2  11    9.00    3.50
  11   2 -10    1.90    3.50
 -11  -2  10    1.20    2.90
  11   2  -9    0.30    3.10
 -11  -2   9    0.80    1.50
  11   2  -8    1.40    1.50
 -11  -2   8    1.90    2.20
  11   2  -7    0.90    2.30
 -11  -2   7   -1.40    2.00
  11   2  -6   17.10    2.00
 -11  -2   6   15.50    2.80
  11   2  -5    2.00    2.00
 -11  -2   5    4.60    1.80
  11   2  -4    1.70    1.70
 -11  -2   4    2.10    1.70
  11   2  -3   -1.60    1.40
 -11  -2   3    0.80    1.50
  11   2  -2    9.80    2.30
 -11  -2   2   11.30    2.70
  11   2  -1    0.90    1.20
 -11  -2   1    0.10    1.60
  11   2   0    3.00    1.40
 -11  -2   0    2.90    1.80
  11   2   1   -0.70    1.50
 -11  -2  -1    0.60    2.20
  11   2   2   24.30    2.20
 -11  -2  -2   21.60    2.70
  11   2   3   -0.70    1.20
 -11  -2  -3   -1.60    2.00
  11   2   4    0.60    1.40
 -11  -2  -4    2.70    2.10
  11   2   5   -0.60    1.50
 -11  -2  -5    0.30    1.50
  11   2   6   13.10    2.00
 -11  -2  -6   13.90    1.90
  11   2   7    0.10    1.50
 -11  -2  -7    0.90    1.20
  11   2   8    5.80    1.50
 -11  -2  -8    4.10    1.50
  11   2   9   -0.70    1.50
 -11  -2  -9   -0.30    1.40
  11   2  10    8.30    1.70
  11   2  11    0.40    1.30
 -11  -2 -11   -1.10    1.70
  11   2  12   -1.00    1.70
 -11  -2 -12    0.20    1.70
  11   2  13    3.90    1.70
 -11  -2 -13    6.80    2.00
  11   2  14    1.80    1.60
 -11  -2 -14    2.80    1.80
  11   2  15   -3.50    1.60
 -11  -2 -15    1.20    1.60
  11   2  16   -1.70    2.70
 -11  -2 -16    0.50    1.90
  11   3 -14    2.50    5.10
  11   3 -13    3.90    4.20
 -11  -3  13   -4.00    2.50
  11   3 -12   -1.10    2.00
 -11  -3  12   -2.20    2.50
  11   3 -11    0.90    2.20
 -11  -3  11    2.40    1.80
  11   3 -10   -2.50    1.80
 -11  -3  10    1.40    3.30
  11   3  -9    7.00    2.80
 -11  -3   9    7.20    3.30
  11   3  -8    5.20    2.20
 -11  -3   8    7.40    2.40
  11   3  -7   -0.60    1.80
 -11  -3   7   -0.10    2.10
  11   3  -6    4.80    2.80
 -11  -3   6    3.70    1.90
  11   3  -5    4.00    2.40
 -11  -3   5    3.00    2.00
  11   3  -4   -2.10    2.50
 -11  -3   4   13.40    2.20
  11   3  -3   43.00    3.50
 -11  -3   3   39.70    4.00
  11   3  -2    1.20    2.50
 -11  -3   2    3.30    2.10
  11   3  -1   -3.20    2.30
 -11  -3   1    0.90    2.00
  11   3   0    2.80    1.70
 -11  -3   0   -0.10    2.00
  11   3   1   11.40    3.10
 -11  -3  -1   10.00    2.10
  11   3   2   -2.00    1.50
 -11  -3  -2    0.20    1.80
  11   3   3    8.00    2.10
 -11  -3  -3   12.20    2.50
  11   3   4   -0.70    1.80
 -11  -3  -4    1.40    1.80
  11   3   5    0.90    1.60
 -11  -3  -5   -1.60    2.00
  11   3   6   -1.30    2.00
 -11  -3  -6    0.30    1.50
  11   3   7   20.70    2.30
 -11  -3  -7    9.90    2.80
  11   3   8    2.60    1.40
 -11  -3  -8    3.10    1.70
  11   3   9   14.60    2.00
 -11  -3  -9   13.50    2.00
  11   3  10    0.90    1.50
 -11  -3 -10    1.10    1.70
  11   3  11    3.90    1.60
 -11  -3 -11   -0.40    2.20
  11   3  12    6.30    2.20
 -11  -3 -12    5.70    1.90
  11   3  13    0.90    1.70
 -11  -3 -13   -0.40    2.30
  11   4  -9   17.70    6.00
  11   4  -8    0.30    3.80
  11   4  -7   11.50    3.00
 -11  -4   7    9.00    3.40
  11   4  -6   67.60   10.90
 -11  -4   6   63.30   11.50
  11   4  -5    2.50    3.00
 -11  -4   5    4.80    2.20
  11   4  -4    0.10    2.30
 -11  -4   4    0.20    3.20
  11   4  -3    3.20    3.10
 -11  -4   3    0.30    1.70
  11   4  -2   32.90    4.50
 -11  -4   2   33.30    4.30
  11   4  -1    4.10    2.70
 -11  -4   1    8.60    2.50
  11   4   0    1.80    1.80
 -11  -4   0    3.00    2.40
  11   4   1    8.60    2.50
 -11  -4  -1    4.00    2.00
  11   4   2    2.50    2.00
 -11  -4  -2    2.80    2.30
  11   4   3   -0.40    2.10
 -11  -4  -3    1.70    1.60
  11   4   4    2.50    1.90
 -11  -4  -4   -1.20    1.90
  11   4   5   16.00    3.10
 -11  -4  -5    8.50    3.60
  11   4   6    2.40    2.10
  11   4   7    4.80    2.20
 -11  -4  -7    3.50    2.80
  12   0 -16   49.20    5.60
  12   0 -15   -1.30    2.60
  12   0 -14    7.50    3.10
  12   0 -13   -0.40    2.30
  12   0 -12   -4.50    3.60
  12   0 -11    0.70    2.30
  12   0 -10    5.80    2.70
  12   0  -9    0.30    2.40
  12   0  -8    2.90    1.90
  12   0  -7   -3.40    1.70
  12   0  -6   13.10    2.60
  12   0  -5   -0.60    2.20
  12   0  -4    2.40    2.00
  12   0  -3    0.50    1.80
  12   0  -2    5.50    2.30
  12   0  -1    1.40    2.30
  12   0   0   -1.40    2.00
  12   0   1   -1.40    2.10
  12   0   2   12.40    2.10
  12   0   3    2.10    1.60
  12   0   4   19.10    2.50
  12   0   5    1.20    1.40
  12   0   6    3.50    1.80
  12   0   7    0.70    2.00
  12   0   8   13.30    3.10
  12   0   9   -1.40    1.40
  12   0  10    0.70    2.50
  12   0  11    1.10    1.80
  12   0  12    3.20    2.10
  12   0  13   -1.30    3.30
  12   0  14   39.50    6.70
  12   1 -16   -0.30    3.40
  12   1 -15    3.70    3.60
 -12  -1  15    3.80    2.90
  12   1 -14    0.30    3.00
 -12  -1  14   -1.00    2.40
  12   1 -13    0.80    2.90
 -12  -1  13    0.10    2.90
  12   1 -12    2.20    2.00
  12   1 -11   26.20    3.60
 -12  -1  10    2.60    2.90
 -12  -1   9   -1.10    1.80
  12   1  -8    2.20    2.70
 -12  -1   8    6.60    2.30
  12   1  -7   16.30    2.90
 -12  -1   7   24.40    2.90
  12   1  -6    4.10    2.20
 -12  -1   6    5.00    2.20
  12   1  -5   -0.30    2.50
 -12  -1   5   -1.00    1.90
  12   1  -4    1.00    1.70
 -12  -1   4    5.70    2.60
  12   1  -3   25.80    3.50
 -12  -1   3   30.10    3.70
  12   1  -2   -2.60    2.10
 -12  -1   2    0.70    1.90
  12   1  -1    1.50    2.10
 -12  -1   1    2.40    2.30
  12   1   0    2.20    2.80
 -12  -1   0    3.90    2.40
  12   1   1    2.70    1.70
 -12  -1  -1    3.50    2.40
  12   1   2   -0.30    1.30
 -12  -1  -2   -0.10    2.20
  12   1   3    1.10    1.60
 -12  -1  -3    1.70    1.80
  12   1   4   -3.30    1.80
 -12  -1  -4    0.60    1.50
  12   1   5   -0.60    1.40
 -12  -1  -5    1.10    1.40
  12   1   6   -1.50    2.30
 -12  -1  -6   -1.10    1.80
  12   1   7   14.80    2.70
 -12  -1  -7   15.60    2.40
  12   1   8    0.60    2.50
 -12  -1  -8    1.10    1.70
  12   1   9    7.60    2.80
 -12  -1  -9    4.10    1.70
  12   1  10   -1.20    2.10
 -12  -1 -10   -1.00    1.80
  12   1  11   13.70    3.70
 -12  -1 -11   10.10    2.30
  12   1  12    9.50    3.40
 -12  -1 -12   12.30    2.50
  12   1  13   37.50    5.50
 -12  -1 -13   30.40    4.60
  12   1  14    8.50    4.40
 -12  -1 -14   -1.90    4.20
  12   2 -14    3.90    4.90
  12   2 -13    6.90    5.10
 -12  -2  13    3.00    3.80
  12   2 -12   -0.90    3.10
 -12  -2  12    1.40    2.90
  12   2 -11    1.20    4.70
 -12  -2  11   -0.60    1.80
  12   2 -10    5.80    4.30
 -12  -2  10    1.60    2.10
  12   2  -9    2.30    2.20
 -12  -2   9    2.30    4.30
  12   2  -7   -0.90    3.70
 -12  -2   7    1.50    2.10
  12   2  -6    3.50    2.30
 -12  -2   6    5.10    2.50
  12   2  -5    1.90    2.80
 -12  -2   5    0.40    2.10
  12   2  -4   -0.50    2.90
 -12  -2   4   -0.50    2.30
  12   2  -3    1.60    4.30
 -12  -2   3   -1.80    2.10
  12   2  -2    1.70    2.20
 -12  -2   2    5.10    2.40
  12   2  -1    2.30    2.30
 -12  -2   1   -1.60    2.30
  12   2   0    8.60    2.50
 -12  -2   0    4.40    2.10
  12   2   1   -0.20    1.90
 -12  -2  -1   -0.30    2.40
  12   2   2    4.70    1.90
 -12  -2  -2    3.20    2.30
  12   2   3   20.10    2.90
 -12  -2  -3   20.00    3.50
  12   2   4   10.70    2.10
 -12  -2  -4    8.80    2.20
  12   2   5    0.40    2.10
 -12  -2  -5    3.40    2.20
  12   2   6    3.20    3.80
 -12  -2  -6    4.30    4.10
  12   2   7   -1.20    2.20
 -12  -2  -7    1.80    2.10
  12   2   8    2.80    1.80
 -12  -2  -8    4.30    1.80
  12   2   9    0.00    3.10
 -12  -2  -9   -0.10    1.30
  12   2  10    2.60    2.00
 -12  -2 -10    2.50    1.60
  12   2  11    3.80    1.80
 -12  -2 -11    3.10    2.60
  12   2  12   12.40    2.40
 -12  -2 -12   10.70    3.30
  12   3  -9   -1.30    3.70
 -12  -3   9    2.80    3.60
  12   3  -8    1.30    2.90
  12   3  -7    7.10    4.30
 -12  -3   7   11.60    2.80
  12   3  -6    1.60    2.60
 -12  -3   6   -2.20    2.30
  12   3  -5    0.90    3.20
 -12  -3   5    3.70    1.80
  12   3  -4    2.70    2.20
 -12  -3   4    2.30    2.00
  12   3  -3   -3.50    2.80
  12   3  -2    1.20    2.60
 -12  -3   2    1.60    2.50
  12   3  -1    7.90    3.10
 -12  -3   1    3.90    3.80
  12   3   0   18.70    3.20
 -12  -3   0   17.00    4.30
  12   3   1    4.50    2.20
 -12  -3  -1    1.70    2.10
  12   3   2    8.50    2.20
 -12  -3  -2    2.80    2.80
  12   3   3    8.70    2.70
 -12  -3  -3    1.70    2.30
  12   3   4   -1.30    1.90
 -12  -3  -4   -0.80    2.40
  12   3   5   -2.80    2.50
 -12  -3  -5    1.60    2.30
  12   3   6   -0.70    1.80
 -12  -3  -6    1.70    2.00
  12   3   7   -0.60    1.90
 -12  -3  -7    0.30    3.60
  13   0 -11    2.00    3.40
  13   0 -10    1.80    2.20
  13   0  -9    1.40    3.10
  13   0  -8    3.70    2.80
  13   0  -7    0.70    3.40
  13   0  -6   -1.50    4.20
  13   0  -5   -2.70    2.30
  13   0  -4    0.00    2.30
  13   0  -3    1.00    2.40
  13   0  -2    1.70    2.60
  13   0  -1   -1.20    2.50
  13   0   0    4.60    3.00
  13   0   1   -1.90    2.30
  13   0   2   13.00    3.10
  13   0   3   -0.90    2.00
  13   0   4    3.70    2.10
  13   0   5   -2.50    1.90
  13   0   6    8.50    2.30
  13   0   7    1.00    2.80
  13   0   9   -1.20    2.50
  13   1 -11    6.00    3.00
 -13  -1  11    7.40    5.10
  13   1 -10   -1.50    2.50
  13   1  -9   -1.20    3.00
  13   1  -8    0.40    4.40
 -13  -1   8    2.00    2.20
  13   1  -7    1.60    2.30
 -13  -1   7    4.50    3.20
  13   1  -6    7.40    3.50
 -13  -1   6    2.50    2.20
  13   1  -5   12.10    4.80
 -13  -1   5   14.40    5.30
  13   1  -4   -3.40    4.10
 -13  -1   4   -3.20    4.10
  13   1  -3    2.30    2.40
 -13  -1   3    7.20    3.00
  13   1  -2    3.20    4.60
 -13  -1   2    3.20    2.10
  13   1  -1   26.20    3.90
 -13  -1   1   17.30    3.60
  13   1   0    2.60    2.30
 -13  -1   0    1.20    3.30
  13   1   1    2.70    4.90
 -13  -1  -1    3.60    2.50
  13   1   2    3.80    2.40
 -13  -1  -2    0.10    2.80
  13   1   3    8.90    3.00
 -13  -1  -3    9.40    3.30
  13   1   4    0.90    2.20
 -13  -1  -4   -1.80    2.20
  13   1   5   -1.50    4.20
 -13  -1  -5    2.00    1.80
  13   1   6    3.90    2.60
 -13  -1  -6    0.00    1.40
  13   1   7    1.90    2.70
  13   1   8   34.70    7.20
 -13  -1  -8   22.80    5.00
  13   2  -7    3.00    4.50
  13   2  -6    4.80    4.30
  13   2  -5   20.90    6.70
 -13  -2   5   16.40    3.50
  13   2  -4    2.60    3.80
 -13  -2   4   10.80    4.70
  13   2  -3    0.30    4.70
 -13  -2   3    0.60    2.80
  13   2  -2    4.10    3.90
 -13  -2   2    3.20    3.00
  13   2  -1   -2.20    4.80
 -13  -2   1   -2.10    1.90
  13   2   0   11.60    4.50
 -13  -2   0    8.00    2.60
  13   2   1    4.50    2.60
 -13  -2  -1    3.10    2.30
  13   2   2    5.50    3.40
 -13  -2  -2    6.60    2.80
  13   2   3    1.10    2.50
 -13  -2  -3   -1.20    2.60
  13   2   4   13.80    3.90
 -13  -2  -4   10.20    2.60
  13   2   5    3.70    3.20
;
_shelx_hkl_checksum   34801
