# Supplementary material for: Structural and Functional Diversity in Rigid Thiosemicarbazones with Extended Aromatic Frameworks: Microwave-Assisted Synthesis and Structural Investigations
Source: ACS Omega. 2023 Apr 25;8(18):16047–79. doi: 10.1021/acsomega.2c08157 (PMC10173449; doi:10.1021/acsomega.2c08157)
Supplement: Supplementary file 1 — ao2c08157_si_001.zip [file ao2c08157_si_001.zip › Updated Cifs_files/9 - s18sip3.cif]

 
data_s18sip3
 
_audit_creation_method            'SHELXL-2018/3'
_shelx_SHELXL_version_number      '2018/3'
_chemical_name_systematic         ?
_chemical_name_common             ?
_chemical_melting_point           ?
_chemical_formula_moiety          ?
_chemical_formula_sum
 'C21 H15 N3 O S' 
_chemical_formula_weight          357.42

loop_
 _atom_type_symbol
 _atom_type_description
 _atom_type_scat_dispersion_real
 _atom_type_scat_dispersion_imag
 _atom_type_scat_source
 'C'  'C'   0.0181   0.0091
 'International Tables Vol C Tables 4.2.6.8 and 6.1.1.4'
 'H'  'H'   0.0000   0.0000
 'International Tables Vol C Tables 4.2.6.8 and 6.1.1.4'
 'N'  'N'   0.0311   0.0180
 'International Tables Vol C Tables 4.2.6.8 and 6.1.1.4'
 'O'  'O'   0.0492   0.0322
 'International Tables Vol C Tables 4.2.6.8 and 6.1.1.4'
 'S'  'S'   0.3331   0.5567
 'International Tables Vol C Tables 4.2.6.8 and 6.1.1.4'
 
_space_group_crystal_system       triclinic
_space_group_IT_number            2
_space_group_name_H-M_alt         'P -1'
_space_group_name_Hall            '-P 1'
 
_shelx_space_group_comment
;
The symmetry employed for this shelxl refinement is uniquely defined
by the following loop, which should always be used as a source of
symmetry information in preference to the above space-group names.
They are only intended as comments.
;
 
loop_
 _space_group_symop_operation_xyz
 'x, y, z'
 '-x, -y, -z'
 
_cell_length_a                    5.89990(10)
_cell_length_b                    10.2382(2)
_cell_length_c                    13.8232(3)
_cell_angle_alpha                 87.852(2)
_cell_angle_beta                  88.172(2)
_cell_angle_gamma                 87.263(2)
_cell_volume                      833.06(3)
_cell_formula_units_Z             2
_cell_measurement_temperature     150(2)
_cell_measurement_reflns_used     3348
_cell_measurement_theta_min       2.1
_cell_measurement_theta_max       7.5
 
_exptl_crystal_description        block
_exptl_crystal_colour             yellow
_exptl_crystal_density_meas       ?
_exptl_crystal_density_method     ?
_exptl_crystal_density_diffrn     1.425          
_exptl_crystal_F_000              372
_exptl_transmission_factor_min    ?
_exptl_transmission_factor_max    ?
_exptl_crystal_size_max           0.400
_exptl_crystal_size_mid           0.120
_exptl_crystal_size_min           0.070
_exptl_absorpt_coefficient_mu     1.846
_shelx_estimated_absorpt_T_min    0.525
_shelx_estimated_absorpt_T_max    0.882
_exptl_absorpt_correction_type      'Multi-scan'
_exptl_absorpt_correction_T_min   0.835
_exptl_absorpt_correction_T_max   0.878
_exptl_absorpt_process_details    
;
CrystalClear-SM Expert 3.1 b27 (Rigaku, 20112)
;
_exptl_absorpt_special_details    ?
_diffrn_ambient_temperature       150(2)
_diffrn_radiation_wavelength      1.54184
_diffrn_radiation_type            CuK\a
_diffrn_source                    'Sealed Tube'
_diffrn_measurement_device_type   
;
Rigaku Saturn724+ (2x2 bin mode)
;
_diffrn_measurement_method        'profile data from \w-scans'
_diffrn_detector_area_resol_mean  ?
_diffrn_reflns_number             19450
_diffrn_reflns_av_unetI/netI      0.0207
_diffrn_reflns_av_R_equivalents   0.0307
_diffrn_reflns_limit_h_min        -7
_diffrn_reflns_limit_h_max        5
_diffrn_reflns_limit_k_min        -12
_diffrn_reflns_limit_k_max        12
_diffrn_reflns_limit_l_min        -17
_diffrn_reflns_limit_l_max        17
_diffrn_reflns_theta_min          3.201
_diffrn_reflns_theta_max          73.104
_diffrn_reflns_theta_full         67.684
_diffrn_measured_fraction_theta_max   0.982
_diffrn_measured_fraction_theta_full  0.994
_diffrn_reflns_Laue_measured_fraction_max    0.982
_diffrn_reflns_Laue_measured_fraction_full   0.994
_diffrn_reflns_point_group_measured_fraction_max   0.982
_diffrn_reflns_point_group_measured_fraction_full  0.994
_reflns_number_total              3287
_reflns_number_gt                 3150
_reflns_threshold_expression      'I > 2\s(I)'
_reflns_Friedel_coverage          0.000
_reflns_Friedel_fraction_max      .
_reflns_Friedel_fraction_full     .
 
_reflns_special_details
;
 Reflections were merged by SHELXL according to the crystal
 class for the calculation of statistics and refinement.
 
 _reflns_Friedel_fraction is defined as the number of unique
 Friedel pairs measured divided by the number that would be
 possible theoretically, ignoring centric projections and
 systematic absences.
;
 
_computing_data_collection        ?
_computing_cell_refinement        ?
_computing_data_reduction         ?
_computing_structure_solution     ?
_computing_structure_refinement 'SHELXL-2018/3 (Sheldrick, 2018)'
_computing_molecular_graphics     ?
_computing_publication_material   ?
_refine_special_details           ?
_refine_ls_structure_factor_coef  Fsqd
_refine_ls_matrix_type            full
_refine_ls_weighting_scheme       calc
_refine_ls_weighting_details
'w=1/[\s^2^(Fo^2^)+(0.0559P)^2^+0.3735P] where P=(Fo^2^+2Fc^2^)/3'
_atom_sites_solution_primary      ?
_atom_sites_solution_secondary    ?
_atom_sites_solution_hydrogens    mixed
_refine_ls_hydrogen_treatment     mixed
_refine_ls_extinction_method      none
_refine_ls_extinction_coef        .
_refine_ls_number_reflns          3287
_refine_ls_number_parameters      243
_refine_ls_number_restraints      0
_refine_ls_R_factor_all           0.0369
_refine_ls_R_factor_gt            0.0358
_refine_ls_wR_factor_ref          0.0995
_refine_ls_wR_factor_gt           0.0982
_refine_ls_goodness_of_fit_ref    1.040
_refine_ls_restrained_S_all       1.040
_refine_ls_shift/su_max           0.001
_refine_ls_shift/su_mean          0.000
 
loop_
 _atom_site_label
 _atom_site_type_symbol
 _atom_site_fract_x
 _atom_site_fract_y
 _atom_site_fract_z
 _atom_site_U_iso_or_equiv
 _atom_site_adp_type
 _atom_site_occupancy
 _atom_site_site_symmetry_order  
 _atom_site_calc_flag
 _atom_site_refinement_flags_posn
 _atom_site_refinement_flags_adp
 _atom_site_refinement_flags_occupancy
 _atom_site_disorder_assembly
 _atom_site_disorder_group
S S 0.98461(6) 0.98202(3) 0.21740(3) 0.02277(12) Uani 1 1 d . . . . .
N1 N 0.5721(2) 0.96400(11) 0.30673(9) 0.0200(3) Uani 1 1 d . . . . .
H1 H 0.446(3) 0.9239(18) 0.3077(13) 0.025(4) Uiso 1 1 d . . . . .
N2 N 0.6813(2) 0.80795(11) 0.19868(9) 0.0185(2) Uani 1 1 d . . . . .
H2 H 0.781(4) 0.770(2) 0.1558(15) 0.039(5) Uiso 1 1 d . . . . .
N3 N 0.49826(19) 0.74269(11) 0.22868(8) 0.0165(2) Uani 1 1 d . . . . .
O O 0.78791(17) 0.61740(9) 0.08742(7) 0.0215(2) Uani 1 1 d . . . . .
C1 C 0.5828(2) 1.06930(12) 0.37043(9) 0.0180(3) Uani 1 1 d . . . . .
C2 C 0.7695(2) 1.08372(13) 0.42666(10) 0.0216(3) Uani 1 1 d . . . . .
H2A H 0.899327 1.025715 0.420542 0.026 Uiso 1 1 calc R U . . .
C3 C 0.7657(3) 1.18359(14) 0.49204(10) 0.0231(3) Uani 1 1 d . . . . .
H3 H 0.893751 1.193783 0.530533 0.028 Uiso 1 1 calc R U . . .
C4 C 0.5768(3) 1.26865(14) 0.50175(10) 0.0223(3) Uani 1 1 d . . . . .
H4 H 0.575166 1.336618 0.546743 0.027 Uiso 1 1 calc R U . . .
C5 C 0.3906(3) 1.25368(14) 0.44533(10) 0.0233(3) Uani 1 1 d . . . . .
H5 H 0.261093 1.311901 0.451375 0.028 Uiso 1 1 calc R U . . .
C6 C 0.3926(2) 1.15375(14) 0.37986(10) 0.0218(3) Uani 1 1 d . . . . .
H6 H 0.264174 1.143245 0.341651 0.026 Uiso 1 1 calc R U . . .
C7 C 0.7338(2) 0.91874(12) 0.24505(10) 0.0179(3) Uani 1 1 d . . . . .
C8 C 0.4656(2) 0.62811(12) 0.19436(9) 0.0152(3) Uani 1 1 d . . . . .
C9 C 0.6242(2) 0.56137(13) 0.12404(9) 0.0163(3) Uani 1 1 d . . . . .
C10 C 0.5826(2) 0.42474(13) 0.10267(9) 0.0176(3) Uani 1 1 d . . . . .
C11 C 0.7408(3) 0.35854(14) 0.04191(10) 0.0224(3) Uani 1 1 d . . . . .
H11 H 0.865960 0.403065 0.014070 0.027 Uiso 1 1 calc R U . . .
C12 C 0.7151(3) 0.22908(15) 0.02247(11) 0.0298(4) Uani 1 1 d . . . . .
H12 H 0.822632 0.183770 -0.018214 0.036 Uiso 1 1 calc R U . . .
C13 C 0.5305(3) 0.16585(15) 0.06302(12) 0.0357(4) Uani 1 1 d . . . . .
H13 H 0.513524 0.076193 0.050807 0.043 Uiso 1 1 calc R U . . .
C14 C 0.3706(3) 0.23121(14) 0.12094(11) 0.0294(4) Uani 1 1 d . . . . .
H14 H 0.242893 0.186563 0.146194 0.035 Uiso 1 1 calc R U . . .
C15 C 0.3938(2) 0.36233(13) 0.14303(9) 0.0182(3) Uani 1 1 d . . . . .
C16 C 0.2288(2) 0.43181(13) 0.20761(9) 0.0170(3) Uani 1 1 d . . . . .
C17 C 0.0364(2) 0.37173(14) 0.24645(10) 0.0208(3) Uani 1 1 d . . . . .
H17 H 0.008659 0.285075 0.229251 0.025 Uiso 1 1 calc R U . . .
C18 C -0.1140(3) 0.43554(15) 0.30914(10) 0.0237(3) Uani 1 1 d . . . . .
H18 H -0.242974 0.392679 0.335023 0.028 Uiso 1 1 calc R U . . .
C19 C -0.0762(2) 0.56320(15) 0.33447(10) 0.0227(3) Uani 1 1 d . . . . .
H19 H -0.178460 0.607173 0.378163 0.027 Uiso 1 1 calc R U . . .
C20 C 0.1098(2) 0.62518(14) 0.29586(10) 0.0195(3) Uani 1 1 d . . . . .
H20 H 0.133144 0.712741 0.312195 0.023 Uiso 1 1 calc R U . . .
C21 C 0.2654(2) 0.56119(13) 0.23286(9) 0.0153(3) Uani 1 1 d . . . . .
 
loop_
 _atom_site_aniso_label
 _atom_site_aniso_U_11
 _atom_site_aniso_U_22
 _atom_site_aniso_U_33
 _atom_site_aniso_U_23
 _atom_site_aniso_U_13
 _atom_site_aniso_U_12
S 0.0172(2) 0.02040(18) 0.0315(2) -0.00556(13) 0.00405(14) -0.00835(13)
N1 0.0136(6) 0.0192(5) 0.0282(6) -0.0072(5) 0.0021(5) -0.0065(5)
N2 0.0148(6) 0.0168(5) 0.0243(6) -0.0049(4) 0.0024(5) -0.0050(4)
N3 0.0117(6) 0.0170(5) 0.0211(5) -0.0023(4) -0.0008(4) -0.0025(4)
O 0.0163(5) 0.0241(5) 0.0247(5) -0.0061(4) 0.0052(4) -0.0059(4)
C1 0.0185(7) 0.0160(6) 0.0197(6) -0.0027(5) 0.0033(5) -0.0043(5)
C2 0.0181(7) 0.0224(7) 0.0243(7) -0.0033(5) -0.0010(6) 0.0012(5)
C3 0.0190(7) 0.0290(7) 0.0220(7) -0.0049(5) -0.0039(6) -0.0036(6)
C4 0.0234(8) 0.0236(7) 0.0206(6) -0.0069(5) 0.0021(6) -0.0047(6)
C5 0.0172(7) 0.0255(7) 0.0271(7) -0.0071(6) 0.0026(6) 0.0019(6)
C6 0.0150(7) 0.0266(7) 0.0245(7) -0.0057(5) -0.0022(5) -0.0026(6)
C7 0.0179(7) 0.0149(6) 0.0211(6) -0.0013(5) -0.0012(5) -0.0020(5)
C8 0.0126(7) 0.0159(6) 0.0172(6) -0.0026(5) -0.0015(5) -0.0012(5)
C9 0.0120(7) 0.0199(6) 0.0173(6) -0.0025(5) -0.0011(5) -0.0011(5)
C10 0.0178(7) 0.0180(6) 0.0171(6) -0.0033(5) -0.0033(5) 0.0004(5)
C11 0.0215(8) 0.0249(7) 0.0209(7) -0.0058(5) -0.0008(6) 0.0017(6)
C12 0.0372(10) 0.0251(7) 0.0269(7) -0.0100(6) 0.0015(7) 0.0063(7)
C13 0.0564(12) 0.0175(7) 0.0336(8) -0.0103(6) 0.0046(8) -0.0044(7)
C14 0.0416(10) 0.0202(7) 0.0272(7) -0.0053(6) 0.0048(7) -0.0106(6)
C15 0.0202(7) 0.0174(6) 0.0174(6) -0.0023(5) -0.0025(5) -0.0030(5)
C16 0.0164(7) 0.0177(6) 0.0174(6) -0.0002(5) -0.0033(5) -0.0036(5)
C17 0.0184(7) 0.0207(6) 0.0238(7) 0.0023(5) -0.0043(6) -0.0062(5)
C18 0.0152(7) 0.0320(8) 0.0241(7) 0.0057(6) -0.0013(6) -0.0074(6)
C19 0.0139(7) 0.0332(8) 0.0209(6) -0.0016(5) 0.0020(5) -0.0001(6)
C20 0.0155(7) 0.0227(7) 0.0206(6) -0.0051(5) -0.0010(5) -0.0018(5)
C21 0.0120(7) 0.0186(6) 0.0158(6) -0.0017(5) -0.0022(5) -0.0024(5)
 
_geom_special_details
;
 All esds (except the esd in the dihedral angle between two l.s. planes)
 are estimated using the full covariance matrix.  The cell esds are taken
 into account individually in the estimation of esds in distances, angles
 and torsion angles; correlations between esds in cell parameters are only
 used when they are defined by crystal symmetry.  An approximate (isotropic)
 treatment of cell esds is used for estimating esds involving l.s. planes.
;
 
loop_
 _geom_bond_atom_site_label_1
 _geom_bond_atom_site_label_2
 _geom_bond_distance
 _geom_bond_site_symmetry_2
 _geom_bond_publ_flag
S C7 1.6709(14) . ?
N1 C7 1.3369(18) . ?
N1 C1 1.4222(17) . ?
N1 H1 0.86(2) . ?
N2 N3 1.3431(16) . ?
N2 C7 1.3764(17) . ?
N2 H2 0.90(2) . ?
N3 C8 1.3067(17) . ?
O C9 1.2322(17) . ?
C1 C2 1.385(2) . ?
C1 C6 1.389(2) . ?
C2 C3 1.3887(19) . ?
C2 H2A 0.9500 . ?
C3 C4 1.387(2) . ?
C3 H3 0.9500 . ?
C4 C5 1.385(2) . ?
C4 H4 0.9500 . ?
C5 C6 1.3905(19) . ?
C5 H5 0.9500 . ?
C6 H6 0.9500 . ?
C8 C21 1.4688(19) . ?
C8 C9 1.4892(18) . ?
C9 C10 1.4740(18) . ?
C10 C15 1.401(2) . ?
C10 C11 1.4026(19) . ?
C11 C12 1.379(2) . ?
C11 H11 0.9500 . ?
C12 C13 1.386(3) . ?
C12 H12 0.9500 . ?
C13 C14 1.382(2) . ?
C13 H13 0.9500 . ?
C14 C15 1.4018(19) . ?
C14 H14 0.9500 . ?
C15 C16 1.4754(19) . ?
C16 C17 1.400(2) . ?
C16 C21 1.4106(18) . ?
C17 C18 1.379(2) . ?
C17 H17 0.9500 . ?
C18 C19 1.396(2) . ?
C18 H18 0.9500 . ?
C19 C20 1.377(2) . ?
C19 H19 0.9500 . ?
C20 C21 1.4016(19) . ?
C20 H20 0.9500 . ?
 
loop_
 _geom_angle_atom_site_label_1
 _geom_angle_atom_site_label_2
 _geom_angle_atom_site_label_3
 _geom_angle
 _geom_angle_site_symmetry_1
 _geom_angle_site_symmetry_3
 _geom_angle_publ_flag
C7 N1 C1 127.88(12) . . ?
C7 N1 H1 115.5(12) . . ?
C1 N1 H1 116.6(12) . . ?
N3 N2 C7 119.55(12) . . ?
N3 N2 H2 118.9(13) . . ?
C7 N2 H2 120.7(13) . . ?
C8 N3 N2 119.68(11) . . ?
C2 C1 C6 120.16(12) . . ?
C2 C1 N1 121.81(12) . . ?
C6 C1 N1 117.89(13) . . ?
C1 C2 C3 119.52(13) . . ?
C1 C2 H2A 120.2 . . ?
C3 C2 H2A 120.2 . . ?
C4 C3 C2 120.72(13) . . ?
C4 C3 H3 119.6 . . ?
C2 C3 H3 119.6 . . ?
C5 C4 C3 119.46(13) . . ?
C5 C4 H4 120.3 . . ?
C3 C4 H4 120.3 . . ?
C4 C5 C6 120.24(13) . . ?
C4 C5 H5 119.9 . . ?
C6 C5 H5 119.9 . . ?
C1 C6 C5 119.89(13) . . ?
C1 C6 H6 120.1 . . ?
C5 C6 H6 120.1 . . ?
N1 C7 N2 114.66(12) . . ?
N1 C7 S 127.76(10) . . ?
N2 C7 S 117.57(10) . . ?
N3 C8 C21 116.44(11) . . ?
N3 C8 C9 123.83(12) . . ?
C21 C8 C9 119.65(11) . . ?
O C9 C10 121.39(12) . . ?
O C9 C8 120.99(12) . . ?
C10 C9 C8 117.59(12) . . ?
C15 C10 C11 121.10(13) . . ?
C15 C10 C9 121.15(12) . . ?
C11 C10 C9 117.74(13) . . ?
C12 C11 C10 120.23(14) . . ?
C12 C11 H11 119.9 . . ?
C10 C11 H11 119.9 . . ?
C11 C12 C13 119.16(14) . . ?
C11 C12 H12 120.4 . . ?
C13 C12 H12 120.4 . . ?
C14 C13 C12 121.03(14) . . ?
C14 C13 H13 119.5 . . ?
C12 C13 H13 119.5 . . ?
C13 C14 C15 121.05(15) . . ?
C13 C14 H14 119.5 . . ?
C15 C14 H14 119.5 . . ?
C10 C15 C14 117.40(13) . . ?
C10 C15 C16 121.00(12) . . ?
C14 C15 C16 121.59(13) . . ?
C17 C16 C21 118.47(12) . . ?
C17 C16 C15 121.60(12) . . ?
C21 C16 C15 119.92(12) . . ?
C18 C17 C16 121.47(13) . . ?
C18 C17 H17 119.3 . . ?
C16 C17 H17 119.3 . . ?
C17 C18 C19 119.86(13) . . ?
C17 C18 H18 120.1 . . ?
C19 C18 H18 120.1 . . ?
C20 C19 C18 119.73(13) . . ?
C20 C19 H19 120.1 . . ?
C18 C19 H19 120.1 . . ?
C19 C20 C21 121.09(13) . . ?
C19 C20 H20 119.5 . . ?
C21 C20 H20 119.5 . . ?
C20 C21 C16 119.37(13) . . ?
C20 C21 C8 120.15(12) . . ?
C16 C21 C8 120.47(12) . . ?
 
loop_
 _geom_torsion_atom_site_label_1
 _geom_torsion_atom_site_label_2
 _geom_torsion_atom_site_label_3
 _geom_torsion_atom_site_label_4
 _geom_torsion
 _geom_torsion_site_symmetry_1
 _geom_torsion_site_symmetry_2
 _geom_torsion_site_symmetry_3
 _geom_torsion_site_symmetry_4
 _geom_torsion_publ_flag
C7 N2 N3 C8 -170.35(12) . . . . ?
C7 N1 C1 C2 -45.1(2) . . . . ?
C7 N1 C1 C6 139.14(15) . . . . ?
C6 C1 C2 C3 -0.4(2) . . . . ?
N1 C1 C2 C3 -176.07(13) . . . . ?
C1 C2 C3 C4 0.2(2) . . . . ?
C2 C3 C4 C5 -0.2(2) . . . . ?
C3 C4 C5 C6 0.3(2) . . . . ?
C2 C1 C6 C5 0.5(2) . . . . ?
N1 C1 C6 C5 176.42(13) . . . . ?
C4 C5 C6 C1 -0.5(2) . . . . ?
C1 N1 C7 N2 174.60(13) . . . . ?
C1 N1 C7 S -6.5(2) . . . . ?
N3 N2 C7 N1 -10.89(18) . . . . ?
N3 N2 C7 S 170.14(9) . . . . ?
N2 N3 C8 C21 178.22(11) . . . . ?
N2 N3 C8 C9 1.52(19) . . . . ?
N3 C8 C9 O -6.6(2) . . . . ?
C21 C8 C9 O 176.83(12) . . . . ?
N3 C8 C9 C10 171.32(12) . . . . ?
C21 C8 C9 C10 -5.28(18) . . . . ?
O C9 C10 C15 -178.76(12) . . . . ?
C8 C9 C10 C15 3.36(19) . . . . ?
O C9 C10 C11 2.36(19) . . . . ?
C8 C9 C10 C11 -175.51(11) . . . . ?
C15 C10 C11 C12 -1.4(2) . . . . ?
C9 C10 C11 C12 177.50(13) . . . . ?
C10 C11 C12 C13 0.5(2) . . . . ?
C11 C12 C13 C14 1.2(3) . . . . ?
C12 C13 C14 C15 -2.0(3) . . . . ?
C11 C10 C15 C14 0.5(2) . . . . ?
C9 C10 C15 C14 -178.32(12) . . . . ?
C11 C10 C15 C16 179.45(12) . . . . ?
C9 C10 C15 C16 0.6(2) . . . . ?
C13 C14 C15 C10 1.2(2) . . . . ?
C13 C14 C15 C16 -177.75(14) . . . . ?
C10 C15 C16 C17 178.33(12) . . . . ?
C14 C15 C16 C17 -2.8(2) . . . . ?
C10 C15 C16 C21 -2.8(2) . . . . ?
C14 C15 C16 C21 176.12(13) . . . . ?
C21 C16 C17 C18 -0.9(2) . . . . ?
C15 C16 C17 C18 178.01(12) . . . . ?
C16 C17 C18 C19 0.5(2) . . . . ?
C17 C18 C19 C20 0.7(2) . . . . ?
C18 C19 C20 C21 -1.4(2) . . . . ?
C19 C20 C21 C16 0.9(2) . . . . ?
C19 C20 C21 C8 -178.55(12) . . . . ?
C17 C16 C21 C20 0.24(19) . . . . ?
C15 C16 C21 C20 -178.70(12) . . . . ?
C17 C16 C21 C8 179.67(11) . . . . ?
C15 C16 C21 C8 0.74(19) . . . . ?
N3 C8 C21 C20 5.89(18) . . . . ?
C9 C8 C21 C20 -177.27(11) . . . . ?
N3 C8 C21 C16 -173.54(12) . . . . ?
C9 C8 C21 C16 3.30(18) . . . . ?
 
loop_
 _geom_hbond_atom_site_label_D 
 _geom_hbond_atom_site_label_H 
 _geom_hbond_atom_site_label_A 
 _geom_hbond_distance_DH 
 _geom_hbond_distance_HA 
 _geom_hbond_distance_DA 
 _geom_hbond_angle_DHA 
 _geom_hbond_site_symmetry_A 
 _geom_hbond_publ_flag
N2 H2 O  0.90(2) 1.86(2) 2.5716(15) 134.1(18) . yes
C6 H6 S  0.95 3.01 3.8697(15) 151.5 1_455 yes
 
_refine_diff_density_max    0.445
_refine_diff_density_min   -0.270
_refine_diff_density_rms    0.058

_shelx_res_file
;
TITL shelxt_a.res in P-1
    s18sip3.res
    created by SHELXL-2018/3 at 13:03:12 on 27-Jun-2018
CELL  1.54184   5.8999  10.2382  13.8232   87.852   88.172   87.263
ZERR  2.00   0.0001   0.0002   0.0003    0.002    0.002    0.002
LATT   1
SFAC  C    H    N    O    S
UNIT 42 30 6 2 2
ACTA
FMAP   2
PLAN   10
BOND   $H
CONF
HTAB N2 O
EQIV $1 x-1, y, z
HTAB C6 S_$1
TEMP -123
SIZE 0.4 0.12 0.07
LIST   4
L.S.  10
WGHT    0.055900    0.373500
FVAR       6.14505
S     5    0.984613    0.982018    0.217401    11.00000    0.01721    0.02040 =
         0.03146   -0.00556    0.00405   -0.00835
N1    3    0.572141    0.964000    0.306733    11.00000    0.01357    0.01918 =
         0.02823   -0.00717    0.00213   -0.00655
H1    2    0.446320    0.923880    0.307678    11.00000    0.02499
N2    3    0.681279    0.807949    0.198684    11.00000    0.01477    0.01682 =
         0.02430   -0.00485    0.00245   -0.00500
H2    2    0.780992    0.770497    0.155769    11.00000    0.03933
N3    3    0.498259    0.742692    0.228681    11.00000    0.01173    0.01695 =
         0.02114   -0.00228   -0.00077   -0.00248
O     4    0.787911    0.617402    0.087422    11.00000    0.01628    0.02408 =
         0.02473   -0.00614    0.00518   -0.00593
C1    1    0.582751    1.069300    0.370432    11.00000    0.01847    0.01596 =
         0.01969   -0.00268    0.00334   -0.00428
C2    1    0.769532    1.083724    0.426662    11.00000    0.01813    0.02243 =
         0.02428   -0.00333   -0.00103    0.00120
AFIX  43
H2A   2    0.899327    1.025715    0.420542    11.00000   -1.20000
AFIX   0
C3    1    0.765660    1.183595    0.492038    11.00000    0.01898    0.02902 =
         0.02202   -0.00486   -0.00391   -0.00364
AFIX  43
H3    2    0.893751    1.193783    0.530533    11.00000   -1.20000
AFIX   0
C4    1    0.576784    1.268654    0.501751    11.00000    0.02343    0.02361 =
         0.02065   -0.00693    0.00211   -0.00472
AFIX  43
H4    2    0.575166    1.336618    0.546743    11.00000   -1.20000
AFIX   0
C5    1    0.390632    1.253684    0.445331    11.00000    0.01715    0.02546 =
         0.02712   -0.00714    0.00260    0.00191
AFIX  43
H5    2    0.261093    1.311901    0.451375    11.00000   -1.20000
AFIX   0
C6    1    0.392628    1.153746    0.379863    11.00000    0.01495    0.02660 =
         0.02448   -0.00571   -0.00218   -0.00259
AFIX  43
H6    2    0.264174    1.143245    0.341651    11.00000   -1.20000
AFIX   0
C7    1    0.733838    0.918740    0.245051    11.00000    0.01788    0.01486 =
         0.02111   -0.00132   -0.00123   -0.00200
C8    1    0.465618    0.628114    0.194356    11.00000    0.01260    0.01591 =
         0.01722   -0.00259   -0.00145   -0.00123
C9    1    0.624180    0.561370    0.124040    11.00000    0.01200    0.01991 =
         0.01726   -0.00247   -0.00108   -0.00108
C10   1    0.582625    0.424737    0.102666    11.00000    0.01780    0.01802 =
         0.01713   -0.00330   -0.00332    0.00035
C11   1    0.740756    0.358536    0.041912    11.00000    0.02147    0.02489 =
         0.02094   -0.00578   -0.00082    0.00174
AFIX  43
H11   2    0.865960    0.403065    0.014070    11.00000   -1.20000
AFIX   0
C12   1    0.715110    0.229078    0.022466    11.00000    0.03715    0.02510 =
         0.02685   -0.00997    0.00155    0.00633
AFIX  43
H12   2    0.822632    0.183770   -0.018214    11.00000   -1.20000
AFIX   0
C13   1    0.530456    0.165850    0.063018    11.00000    0.05644    0.01755 =
         0.03357   -0.01030    0.00463   -0.00438
AFIX  43
H13   2    0.513524    0.076193    0.050807    11.00000   -1.20000
AFIX   0
C14   1    0.370585    0.231210    0.120942    11.00000    0.04160    0.02015 =
         0.02716   -0.00530    0.00477   -0.01055
AFIX  43
H14   2    0.242893    0.186563    0.146194    11.00000   -1.20000
AFIX   0
C15   1    0.393844    0.362331    0.143025    11.00000    0.02020    0.01741 =
         0.01742   -0.00234   -0.00251   -0.00298
C16   1    0.228833    0.431807    0.207614    11.00000    0.01635    0.01770 =
         0.01743   -0.00018   -0.00333   -0.00358
C17   1    0.036364    0.371731    0.246450    11.00000    0.01844    0.02067 =
         0.02384    0.00232   -0.00434   -0.00616
AFIX  43
H17   2    0.008659    0.285075    0.229251    11.00000   -1.20000
AFIX   0
C18   1   -0.113986    0.435545    0.309141    11.00000    0.01519    0.03197 =
         0.02412    0.00573   -0.00126   -0.00736
AFIX  43
H18   2   -0.242974    0.392679    0.335023    11.00000   -1.20000
AFIX   0
C19   1   -0.076223    0.563204    0.334468    11.00000    0.01385    0.03324 =
         0.02092   -0.00158    0.00201   -0.00013
AFIX  43
H19   2   -0.178460    0.607173    0.378163    11.00000   -1.20000
AFIX   0
C20   1    0.109850    0.625177    0.295860    11.00000    0.01551    0.02274 =
         0.02059   -0.00515   -0.00105   -0.00180
AFIX  43
H20   2    0.133144    0.712741    0.312195    11.00000   -1.20000
AFIX   0
C21   1    0.265436    0.561188    0.232860    11.00000    0.01197    0.01861 =
         0.01581   -0.00169   -0.00222   -0.00241
HKLF    4


REM  shelxt_a.res in P-1
REM wR2 = 0.0995, GooF = S = 1.040, Restrained GooF = 1.040 for all data
REM R1 = 0.0358 for 3150 Fo > 4sig(Fo) and 0.0369 for all 3287 data
REM 243 parameters refined using 0 restraints

END

WGHT      0.0559      0.3734

REM Highest difference peak  0.445,  deepest hole -0.270,  1-sigma level  0.058
Q1    1   0.8412  0.9585  0.2217  11.00000  0.05    0.45
Q2    1   1.1292  0.9926  0.2215  11.00000  0.05    0.32
Q3    1   0.5277  0.5918  0.1609  11.00000  0.05    0.25
Q4    1   0.5223  0.3848  0.1409  11.00000  0.05    0.24
Q5    1   0.3419  0.6028  0.2032  11.00000  0.05    0.24
Q6    1   0.7048  1.0954  0.3786  11.00000  0.05    0.24
Q7    1   0.6337  1.0624  0.4230  11.00000  0.05    0.23
Q8    1   0.6373  1.2004  0.5026  11.00000  0.05    0.23
Q9    1   0.5099  1.1290  0.3677  11.00000  0.05    0.22
Q10   1   0.3219  0.3943  0.1825  11.00000  0.05    0.22
;
_shelx_res_checksum   37637

_shelx_hkl_file
;
   0   0  -1 12634.1 201.385  19
   0   0   1 12825.0 202.052  14
   0   0  -1 13187.5 209.465  16
   0   0  -2 118985. 1596.40  16
   0   0  -2 114648. 1579.47  19
   0   0   2 117678. 1591.96  12
   0   0   2 117932. 1581.58  14
   0   0  -2 117734. 1611.09   2
   0   0  -2 120555. 1628.01  15
   0   0   2 114812. 1587.59   8
   0   0   2 113905. 1586.68   9
   0   0  -3 32383.8 556.715  16
   0   0   3 33723.8 550.648   8
   0   0  -3 33011.4 584.587  10
   0   0   3 33432.9 553.969  12
   0   0  -3 34272.8 599.270  15
   0   0   3 32688.2 550.706   9
   0   0  -3 34430.3 544.392  19
   0   0   3 34466.4 542.573  14
   0   0  -3 33450.4 576.536   2
   0   0   4 38271.5 662.859  12
   0   0   4 38333.3 659.695   8
   0   0  -4 38206.8 693.584   2
   0   0  -4 40802.6 654.671  19
   0   0  -4 39500.6 727.342  15
   0   0  -4 38819.5 708.850  10
   0   0   4 38518.5 663.010   9
   0   0   4 39543.4 646.029  14
   0   0  -4 37532.9 668.281  16
   0   0   5 564.041 60.4401   8
   0   0  -5 538.041 66.6338   2
   0   0   5 418.443 61.6495   3
   0   0   5 525.247 42.5713  11
   0   0  -5 503.582 55.0198  19
   0   0  -5 547.254 71.5534  15
   0   0   5 476.586 56.4513  12
   0   0   5 571.014 57.0832  14
   0   0   5 530.219 62.2499   5
   0   0  -5 432.991 61.7056  10
   0   0  -6 5855.87 263.957  10
   0   0  -6 6198.16 223.382  19
   0   0   6 6099.47 172.736  11
   0   0   6 6681.10 282.594   3
   0   0   6 6440.17 255.509   5
   0   0  -6 5954.71 273.837  15
   0   0   6 6276.17 239.335   8
   0   0   6 6045.24 235.491  12
   0   0  -6 6386.29 264.418   2
   0   0   7 61576.9 1088.58   8
   0   0   7 56492.1 1099.40   5
   0   0  -7 59888.1 1136.17   2
   0   0   7 57925.0 1069.97  12
   0   0  -7 59789.1 1036.70  19
   0   0   7 58054.7 1165.57   3
   0   0  -7 58357.8 1183.99  15
   0   0   7 56687.1 1138.82   7
   0   0   8 248.411 56.0242   8
   0   0   8 203.731 47.2838  12
   0   0  -8 281.039 73.8456  15
   0   0  -8 289.851 57.4904  19
   0   0   8 310.749 72.5091   3
   0   0   8 316.388 72.6945   7
   0   0   8 269.858 60.4425   5
   0   0  -8 281.480 66.9964   2
   0   0   9 35061.3 945.763   7
   0   0   9 38270.3 881.419   8
   0   0   9 35437.8 844.112  12
   0   0   9 35094.0 959.317   3
   0   0  -9 36127.4 908.790   2
   0   0  -9 36207.3 973.338  15
   0   0   9 33593.6 886.986   5
   0   0 -10 11391.1 497.773   2
   0   0  10 11966.0 547.033   7
   0   0 -10 11916.0 554.019  15
   0   0  10 11426.9 458.633  12
   0   0  10 13063.9 502.991   8
   0   0  11 24563.9 797.294  40
   0   0  11 23613.3 830.752  49
   0   0  11 22876.0 787.863  33
   0   0 -11 24323.7 845.226  51
   0   0 -11 23571.7 804.967  44
   0   0 -11 23837.0 859.522  15
   0   0 -11 23367.2 806.354  38
   0   0  11 24117.2 833.473  53
   0   0 -11 23900.4 814.044  50
   0   0  11 25733.3 837.047  34
   0   0 -11 24288.8 825.491  48
   0   0 -11 24943.0 794.064  21
   0   0 -12 8887.58 461.023  21
   0   0 -12 8330.47 479.328  48
   0   0  12 8833.66 499.292  49
   0   0 -12 8858.22 506.801  51
   0   0  12 8884.27 483.101  27
   0   0  12 8817.85 474.041  40
   0   0  12 8713.91 481.206  34
   0   0 -12 8835.18 489.438  50
   0   0  12 8234.41 457.741  33
   0   0 -12 8617.67 476.659  44
   0   0  13 567.567 127.318  34
   0   0  13 785.053 136.847  33
   0   0  13 723.312 135.599  27
   0   0 -13 698.463 136.201  48
   0   0 -13 787.319 141.362  44
   0   0  13 708.576 130.898  40
   0   0 -13 908.057 157.123  50
   0   0  13 874.226 156.558  49
   0   0 -13 817.366 151.570  51
   0   0 -13 809.816 134.620  21
   0   0 -14 3403.20 287.974  50
   0   0  14 3812.59 303.759  34
   0   0  14 3915.66 317.952  49
   0   0 -14 3305.96 295.978  51
   0   0 -14 3260.92 278.040  44
   0   0  14 3563.06 285.460  27
   0   0  14 3600.16 291.998  40
   0   0 -14 3155.87 256.228  21
   0   0 -14 3572.51 296.779  48
   0   0  15 5663.44 341.452  40
   0   0 -15 5150.31 332.026  48
   0   0  15 5633.34 327.258  27
   0   0 -15 5245.22 301.898  21
   0   0  15 5913.77 350.005  34
   0   0  15 5980.44 361.649  49
   0   0 -15 5054.68 327.518  50
   0   0 -15 5799.41 363.928  51
   0   0 -15 5637.29 339.117  44
   0   0  16 1664.91 157.924  34
   0   0 -16 1370.93 152.051  51
   0   0 -16 1454.52 129.397  21
   0   0  16 1565.05 158.378  49
   0   0  16 1647.50 145.913  27
   0   0 -16 1590.87 152.980  44
   0   0  16 1709.02 161.706  40
   0   0 -16 1564.34 154.668  48
   0   0 -16 1395.46 148.290  50
   0   0  17 1454.04 118.226  40
   0   0 -17 1477.19 120.320  50
   0   0  17 1581.36 121.235  34
   0   0  17 1706.34 128.548  49
   0   0 -17 1786.38 137.663  51
   0   1 -17 54.4225 23.6526  50
   0   1 -17 74.9642 34.4023  51
   0  -1  17 36.1001 20.1678  40
   0   1 -16 83.5384 36.7404  51
   0  -1  16 110.712 34.9881  34
   0  -1  16 126.320 44.0373  27
   0  -1  16 154.020 49.2594  40
   0   1 -16 106.525 39.4349  44
   0   1 -16 112.493 38.8316  48
   0  -1  16 87.4885 34.4533  49
   0   1 -16 199.520 48.8798  50
   0  -1  15 2545.52 224.542  40
   0   1 -15 2622.74 219.067  44
   0   1 -15 2683.80 242.337  51
   0  -1  15 2391.52 204.439  27
   0   1 -15 2654.79 234.721  50
   0  -1  15 2543.41 226.906  49
   0   1 -15 2468.75 225.796  48
   0  -1  15 2695.72 226.506  34
   0   1 -14 4036.92 302.002  44
   0   1 -14 4372.06 336.411  51
   0   1 -14 4145.67 321.549  48
   0  -1  14 4428.41 323.723  40
   0  -1  14 4028.40 294.731  33
   0  -1  14 4910.04 347.554  49
   0  -1  14 4475.40 322.075  34
   0   1 -14 3940.33 273.517  21
   0  -1  14 4034.41 297.669  27
   0   1 -14 4345.63 325.911  50
   0  -1  13 303.759 88.1553  27
   0   1 -13 282.884 91.9629  51
   0   1 -13 327.332 94.4248  44
   0   1 -13 362.527 96.8234  48
   0   1 -13 182.044 63.3265  38
   0  -1  13 413.048 102.008  40
   0  -1  13 449.004 107.173  34
   0  -1  13 301.310 93.6015  49
   0  -1  13 347.295 86.1080  25
   0  -1  13 287.058 80.1288  33
   0   1 -13 310.336 84.2848  21
   0   1 -13 330.934 97.7618  50
   0  -1  13 323.321 91.8875  53
   0  -1  12 393.819 102.386  49
   0  -1  12 515.786 112.148  40
   0   1 -12 280.094 91.0147  38
   0   1 -12 472.537 117.626  48
   0  -1  12 383.266 100.475  34
   0   1 -12 412.106 100.571  44
   0  -1  12 455.985 106.151  33
   0  -1  12 393.863 105.674  53
   0  -1  12 308.509 80.3324  25
   0  -1  12 460.740 100.273  35
   0   1 -12 388.252 103.384  50
   0   1 -12 433.076 113.317  51
   0   1 -12 395.488 98.2933  21
   0  -1  11 1441.47 183.966  34
   0  -1  11 1165.35 170.524  49
   0   1 -11 1158.39 173.486  38
   0   1 -11 1417.98 190.047  48
   0  -1  11 1250.93 171.185  33
   0  -1  11 1276.67 168.171  40
   0  -1  11 1122.13 170.544  32
   0  -1  11 1386.17 189.982  53
   0  -1  11 1335.56 165.549  35
   0   1 -11 1402.20 185.143  50
   0   1 -11 1482.10 197.495  51
   0  -1  11 1090.81 156.118  25
   0   1 -11 1158.95 154.381  21
   0  -1  10 161.798 65.9458   3
   0  -1  10 72.3800 43.7948   7
   0  -1  10 212.503 61.2922   5
   0  -1  10 194.330 59.9435   8
   0   1 -10 222.753 74.1588  15
   0  -1   9 10177.6 470.497   3
   0   1  -9 10611.1 443.853   2
   0  -1   9 9931.02 463.358   7
   0  -1   9 10905.9 454.223   5
   0  -1   9 11458.8 423.030   8
   0   1  -9 10392.7 492.680  15
   0   1  -8 13987.3 520.403  10
   0  -1   8 14376.8 449.591   8
   0  -1   8 13970.9 515.888   3
   0  -1   8 14867.9 447.366  12
   0   1  -8 14696.8 494.833   2
   0   1  -8 13811.1 535.330  15
   0  -1   8 14762.9 493.930   5
   0   1  -7 3182.46 223.586  15
   0  -1   7 3306.85 180.627   8
   0  -1   7 3481.63 204.577   5
   0  -1   7 3017.56 207.792   3
   0   1  -7 3236.33 201.637   2
   0   1  -7 3019.16 193.378  16
   0   1  -7 2876.66 154.545  19
   0  -1   7 3107.55 174.159  12
   0   1  -7 2783.10 204.588  10
   0  -1   6 6040.12 227.507  14
   0   1  -6 6152.58 259.010  16
   0  -1   6 6603.36 259.619   5
   0   1  -6 6521.07 221.209  19
   0  -1   6 6726.56 239.036   8
   0   1  -6 6628.81 289.938  10
   0   1  -6 6587.19 267.626   2
   0  -1   6 6057.54 230.279  12
   0  -1   6 6134.59 251.175   9
   0   1  -6 6241.82 292.057  15
   0  -1   6 6535.21 281.793   3
   0  -1   5 64659.5 1074.22   5
   0  -1   5 62133.8 1111.11   3
   0  -1   5 62930.3 1032.97  12
   0   1  -5 63760.5 1094.43   2
   0  -1   5 63822.8 1071.16   9
   0  -1   5 67650.1 1036.30   8
   0   1  -5 63742.7 1140.13  10
   0   1  -5 64382.1 1098.06  16
   0   1  -5 64938.1 1011.74  19
   0  -1   5 63226.6 1041.87  14
   0  -1   4 28973.7 547.819   5
   0  -1   4 27761.7 520.814  12
   0  -1   4 28653.5 581.573   3
   0   1  -4 30208.7 583.075  16
   0   1  -4 28635.8 509.256  19
   0  -1   4 27976.0 549.154   9
   0  -1   4 29656.5 518.361   8
   0   1  -4 29284.6 568.832   2
   0  -1   4 29325.0 537.724  14
   0   1  -4 28829.7 527.655   6
   0  -1   3 159520. 2235.27  14
   0  -1   3 161054. 2205.97   8
   0   1  -3 163147. 2237.79   6
   0   1  -3 167427. 2291.92  16
   0  -1   3 166120. 2245.41   5
   0  -1   3 161151. 2224.96  12
   0  -1   3 160732. 2279.61   3
   0   1  -2 1407.53 68.2193   6
   0  -1   2 1400.04 55.6815   8
   0  -1   2 1263.41 70.5100   3
   0  -1   2 1346.62 65.0110  14
   0  -1   2 1223.39 60.9679   5
   0  -1   1 96823.1 1297.02   8
   0   1  -1 93442.2 1327.26  11
   0  -1   1 96865.7 1344.72   3
   0  -1   1 98213.7 1314.88   5
   0   1  -1 96809.2 1336.29   6
   0  -1   0 7849.16 142.055   9
   0   1   0 7705.29 146.275  16
   0  -1   0 7747.72 154.150  19
   0  -1  -1 39430.0 602.545   4
   0   1   1 42895.9 602.994  11
   0   1   1 42117.7 600.391   8
   0  -1  -1 41845.6 626.922  15
   0   1   1 40091.3 601.690   7
   0   1   2 3699.04 118.661   7
   0  -1  -2 3770.70 118.489  19
   0  -1  -2 4024.67 133.626  15
   0   1   2 3727.41 125.946   1
   0   1   2 3790.25 110.950   5
   0   1   2 3731.59 105.949  11
   0  -1  -3 144664. 2058.26   2
   0  -1  -3 148879. 2030.48  19
   0   1   3 143834. 1979.50  11
   0   1   3 143253. 2019.15   5
   0  -1  -3 149250. 2074.21  15
   0   1   3 147250. 2042.98   7
   0   1   3 143758. 2036.58  12
   0  -1  -4 2667.76 137.762   2
   0   1   4 2800.50 106.267  11
   0   1   4 2722.88 131.889  12
   0   1   4 2696.27 134.131   7
   0  -1  -4 2747.43 126.777  19
   0   1   4 2776.59 129.305   5
   0  -1  -4 2602.64 140.789  15
   0  -1  -5 47507.8 811.071  19
   0   1   5 46922.8 829.863  12
   0   1   5 45233.0 822.164   5
   0   1   5 46073.6 850.365   7
   0   1   5 43718.2 726.855  11
   0   1   5 45772.1 878.000   3
   0  -1  -5 45062.1 853.291   2
   0  -1  -5 47037.2 880.844  15
   0   1   5 45974.7 816.999   8
   0   1   6 49.6958 24.1881   8
   0   1   6 115.582 38.6454   3
   0   1   6 66.2540 17.9007  11
   0   1   6 101.822 32.0990  12
   0  -1  -6 58.0061 31.0915   2
   0  -1  -6 55.6373 23.9415  19
   0  -1  -6 60.7068 31.0827  15
   0   1   6 35.9232 20.0277   5
   0   1   6 86.5378 33.7594   7
   0   1   7 7359.84 337.723   3
   0  -1  -7 7221.96 330.222  15
   0  -1  -7 7881.60 294.024  19
   0   1   7 7273.14 298.167   8
   0   1   7 6939.44 314.588   7
   0  -1  -7 7674.55 326.626   2
   0   1   7 7283.25 304.022   5
   0   1   7 7221.91 296.851  12
   0   1   8 14261.4 472.217   8
   0   1   8 14253.9 500.170   1
   0   1   8 13286.5 469.922   5
   0   1   8 14291.2 510.230   7
   0   1   8 13690.4 459.354  12
   0  -1  -8 14488.3 501.986   2
   0  -1  -8 13616.8 509.936  15
   0  -1  -8 14394.6 448.395  19
   0   1   9 26307.4 764.404   1
   0  -1  -9 27755.2 704.492  19
   0  -1  -9 27037.8 812.570  15
   0   1   9 28340.9 756.089   8
   0   1   9 25629.3 716.501  12
   0  -1  -9 26675.2 773.595   2
   0   1   9 26030.7 786.578   7
   0  -1 -10 136.308 55.7673  15
   0   1  10 225.617 72.6139   7
   0  -1 -10 69.7989 42.5553   2
   0   1  10 146.932 51.6581   1
   0   1  10 66.7858 37.5716   8
   0  -1 -11 138.149 70.8995  51
   0  -1 -11 274.602 87.0108   2
   0  -1 -11 282.347 83.3473  15
   0   1  11 454.909 109.532  34
   0   1  11 335.096 101.442  27
   0  -1 -11 223.007 78.6225  21
   0   1  11 274.981 98.1866  49
   0   1  11 397.291 102.937  40
   0  -1 -11 237.998 72.4820  50
   0  -1 -11 128.507 54.2479  48
   0  -1 -11 284.342 85.6040  44
   0   1  11 291.296 92.8183   7
   0  -1 -12 3371.52 284.709  21
   0   1  12 3214.54 300.076  49
   0  -1 -12 3086.05 281.554  48
   0   1  12 3190.26 287.278  27
   0  -1 -12 3025.48 280.697  44
   0  -1 -12 3620.76 318.935  51
   0   1  12 3163.16 288.964  34
   0   1  12 2980.01 273.838  40
   0  -1 -12 3169.36 285.866  50
   0   1  13 2812.57 281.536  49
   0   1  13 2569.86 253.990  40
   0  -1 -13 3049.84 271.436  21
   0  -1 -13 2954.65 278.927  44
   0   1  13 3048.34 286.482  34
   0   1  13 2663.98 258.315  27
   0  -1 -13 2805.28 270.086  48
   0  -1 -13 2943.59 275.366  50
   0  -1 -13 2988.34 292.593  51
   0   1  14 4513.79 339.466  34
   0  -1 -14 4410.26 315.111  21
   0   1  14 4638.81 346.465  49
   0  -1 -14 4652.93 335.057  50
   0  -1 -14 4592.90 336.668  44
   0   1  14 4532.35 326.674  40
   0  -1 -14 4395.15 326.981  48
   0  -1 -14 4191.51 334.102  51
   0   1  14 4470.88 324.498  27
   0  -1 -15 93.2201 38.4457  21
   0  -1 -15 100.222 50.2449  44
   0   1  15 133.621 59.4827  40
   0  -1 -15 93.4358 38.5054  48
   0  -1 -15 85.9331 51.7927  50
   0   1  15 150.840 67.1989  34
   0  -1 -15 110.054 61.2971  51
   0   1  15 255.473 77.8259  49
   0   1  15 158.088 65.5881  27
   0  -1 -16 82.6939 32.4042  21
   0   1  16 31.7339 28.0232  27
   0   1  16 55.1855 35.5008  34
   0  -1 -16 8.36188 15.9415  44
   0  -1 -16 27.2227 23.9095  48
   0   1  16 32.2532 33.7701  49
   0  -1 -16-4.61692 14.3114  50
   0   1  16 39.7928 23.5590  40
   0  -1 -16 16.1462 21.0872  51
   0  -1 -17 385.848 63.3845  51
   0   1  17 353.348 58.6845  49
   0  -1 -17 400.861 61.7350  44
   0   1  17 383.878 61.0515  34
   0   2 -16 2163.68 152.191  44
   0  -2  16 2303.37 176.190  49
   0  -2  16 2273.60 175.184  40
   0   2 -16 2274.51 183.403  51
   0   2 -16 2211.63 177.827  50
   0  -2  16 2121.01 159.066  34
   0   2 -16 2306.87 182.723  48
   0   2 -15 140.180 47.5977  44
   0   2 -15 156.474 56.0674  51
   0  -2  15 71.0688 40.8175  33
   0  -2  15 161.912 47.7317  27
   0   2 -15 78.6293 33.5140  48
   0  -2  15 180.438 59.0471  49
   0  -2  15 160.101 55.3719  40
   0   2 -15 206.219 63.5099  50
   0  -2  15 265.809 67.2990  34
   0  -2  14 179.275 60.2669  34
   0   2 -14 221.521 79.4527  51
   0   2 -14 286.464 78.6016  48
   0  -2  14 249.202 83.1175  40
   0   2 -14 208.052 73.5397  50
   0  -2  14 301.832 73.6113  27
   0  -2  14 222.090 69.0153  25
   0  -2  14 212.107 71.4504  49
   0   2 -14 181.837 62.0957  44
   0  -2  14 189.397 66.9481  35
   0  -2  14 202.681 61.9471  33
   0  -2  13 1752.41 203.969  33
   0  -2  13 1615.06 195.778  34
   0   2 -13 1609.82 190.917  44
   0   2 -13 1622.32 200.940  38
   0  -2  13 1567.90 202.820  53
   0   2 -13 1666.40 190.687  52
   0  -2  13 1613.33 196.023  40
   0  -2  13 1588.27 186.129  35
   0   2 -13 1801.65 221.335  51
   0  -2  13 1624.83 205.047  49
   0   2 -13 1861.38 219.335  50
   0  -2  13 1725.65 197.278  25
   0   2 -13 1268.56 183.770  48
   0   2 -12 68.6192 48.7576  38
   0  -2  12 71.9777 52.7696  40
   0  -2  12 14.8152 50.8252  53
   0   2 -12 24.6468 23.7613  52
   0  -2  12 12.3285 17.6575  25
   0   2 -12 43.3808 54.6945  50
   0   2 -12 55.2725 54.9533  48
   0  -2  12 42.2717 37.0253  49
   0  -2  12 43.2417 38.1342  34
   0   2 -12 66.1648 48.7006  51
   0  -2  12 9.19161 42.6863  32
   0   2 -12 125.202 54.4756  44
   0  -2  12 99.6182 36.5719  35
   0  -2  12 43.4092 35.9573  33
   0   2 -11 1560.39 188.735  52
   0  -2  11 1831.13 204.365  34
   0   2 -11 1722.35 212.265  50
   0   2 -11 1757.11 218.464  51
   0  -2  11 1732.37 198.536  35
   0  -2  11 1840.81 213.990  49
   0  -2  11 1754.38 218.433  32
   0   2 -11 1823.85 221.329  48
   0  -2  11 1930.14 216.450  33
   0  -2  11 1853.26 207.894  25
   0   2 -11 1591.87 203.388  38
   0  -2  11 1551.07 201.743  53
   0  -2  11 1824.21 206.749  40
   0  -2  10 1898.80 216.145   7
   0  -2  10 1604.03 197.335   3
   0  -2  10 1813.77 195.985   5
   0   2 -10 2120.37 239.209  15
   0  -2   9 6748.84 356.543   5
   0  -2   9 6352.69 368.637   3
   0   2  -9 5671.15 359.269  10
   0   2  -9 5890.80 326.144   2
   0   2  -9 6244.93 387.111  15
   0  -2   8 7415.59 298.488   8
   0   2  -8 6398.53 368.145  15
   0  -2   8 7140.35 336.162   5
   0   2  -8 6360.75 352.328  10
   0  -2   8 6696.68 351.478   3
   0   2  -8 6439.53 333.196  16
   0   2  -8 6669.93 323.986   2
   0   2  -7 7568.31 372.220  15
   0  -2   7 7679.12 346.341   3
   0  -2   7 7730.86 327.298   9
   0  -2   7 7611.16 280.558  12
   0   2  -7 7790.76 361.821  10
   0  -2   7 8247.92 287.406   8
   0   2  -7 7322.16 318.315   2
   0   2  -7 6816.79 321.606  16
   0  -2   7 8210.18 328.480   5
   0  -2   6 5889.43 257.883   9
   0  -2   6 5841.18 272.886   3
   0  -2   6 6370.32 259.733   5
   0   2  -6 5844.32 207.048  19
   0   2  -6 5603.01 255.641   2
   0  -2   6 5939.98 217.961   8
   0  -2   6 5698.99 221.270  12
   0  -2   6 6095.12 246.880  14
   0   2  -6 5908.74 275.566  16
   0   2  -6 6139.79 292.790  10
   0   2  -5 943.262 74.8125  19
   0   2  -5 1160.21 103.836   2
   0   2  -5 1094.27 89.1951   6
   0   2  -5 1041.81 102.826  16
   0  -2   5 1130.43 107.800   3
   0  -2   5 1053.38 83.4365  12
   0  -2   5 1174.06 101.459   9
   0  -2   5 1122.40 95.7808  14
   0  -2   5 1481.11 107.168   5
   0   2  -5 1270.80 117.974  10
   0  -2   5 1110.29 80.6657   8
   0   2  -4 89.5337 22.1736   6
   0  -2   4 133.557 30.2756  14
   0  -2   4 126.087 31.4726   5
   0  -2   4 68.4175 26.7839   9
   0   2  -4 58.2389 24.4333  10
   0  -2   4 84.7942 20.8931   8
   0  -2   4 96.8988 27.8792   3
   0   2  -4 102.503 34.4896  16
   0   2  -3 179271. 2653.95  10
   0  -2   3 189973. 2566.13   5
   0   2  -3 183374. 2593.62   6
   0  -2   3 187762. 2506.50   8
   0  -2   3 179187. 2613.73   3
   0  -2   3 192215. 2601.14  14
   0  -2   2 293491. 4024.60   3
   0   2  -2 296280. 4014.79   6
   0  -2   2 312255. 3971.18   5
   0  -2   2 318888. 4025.87  14
   0  -2   2 305863. 3926.05   8
   0  -2   2 323814. 4013.93   9
   0   2  -1 90.0984 17.9206  11
   0   2  -1 107.167 22.0304  16
   0  -2   1 92.2512 16.9262   9
   0   2  -1 79.1779 20.5606   1
   0   2  -1 97.6033 19.3726   6
   0  -2   1 91.0756 15.7092   5
   0   2  -1 93.5886 21.7610  10
   0  -2   0 5233.03 163.333   4
   0  -2   0 5172.35 168.631  13
   0  -2   0 5507.60 157.894  19
   0  -2   0 5135.97 135.647   9
   0   2   1 42.4734 13.2656  12
   0  -2  -1 224.110 30.2638   4
   0  -2  -1 13.8714 12.0772  13
   0   2   1 14.9623 7.84147  16
   0   2   1 16.1169 8.25161   7
   0  -2  -1 21.0826 12.1960  15
   0  -2  -1 3.88457 13.9619  19
   0  -2  -2 75150.8 1125.33   4
   0   2   2 74817.3 1158.93   1
   0  -2  -2 74041.6 1169.10  15
   0  -2  -2 74307.2 1175.58  13
   0   2   2 76420.5 1124.71   7
   0   2   2 75182.3 1117.08   8
   0  -2  -3 22539.4 490.914  13
   0   2   3 23284.8 449.070   8
   0  -2  -3 23327.5 490.256  15
   0   2   3 22850.4 431.084  11
   0   2   3 20761.7 465.368   1
   0   2   3 22272.8 448.791   7
   0  -2  -3 21650.3 434.178   4
   0  -2  -4 22092.7 474.685  19
   0  -2  -4 21694.8 494.216   2
   0  -2  -4 19781.5 437.556   4
   0   2   4 21504.1 428.721  11
   0  -2  -4 21681.1 504.668  15
   0   2   4 21671.4 466.092   8
   0   2   4 21983.0 480.399  12
   0   2   4 20801.0 490.278   1
   0   2   4 21644.3 476.512   7
   0  -2  -4 21725.0 511.968  13
   0   2   5 9788.66 264.653  11
   0   2   5 9755.26 315.193  12
   0  -2  -5 9928.14 340.356  15
   0   2   5 9429.01 322.709   1
   0   2   5 9866.96 309.771   8
   0   2   5 9532.38 314.989   7
   0  -2  -5 9401.16 321.601   2
   0  -2  -5 10108.2 312.944  19
   0  -2  -5 9141.66 280.519   4
   0   2   6 9531.00 347.311   7
   0  -2  -6 10339.2 337.888  19
   0   2   6 9949.67 356.521   1
   0  -2  -6 9684.84 364.524  15
   0   2   6 9473.03 329.627   8
   0   2   6 9114.55 271.048  11
   0  -2  -6 8932.28 298.921   4
   0  -2  -6 9992.44 358.543   2
   0   2   6 9952.20 342.765  12
   0   2   7 42.2902 16.8304   7
   0  -2  -7 84.5787 24.5028   4
   0  -2  -7 72.4957 37.9834  15
   0   2   7 70.7916 21.4278  11
   0  -2  -7 96.7745 36.6507   2
   0   2   7 59.6702 33.3071   1
   0   2   7 52.0899 29.6957  12
   0  -2  -7 103.133 33.4321  19
   0   2   7 71.5786 34.7816   8
   0   2   8 1460.11 147.259  12
   0  -2  -8 1268.11 150.235  15
   0  -2  -8 1420.37 140.568  19
   0  -2  -8 1338.05 150.264   2
   0   2   8 1448.77 145.597   8
   0   2   8 1277.66 144.276   1
   0   2   8 1273.96 146.623   7
   0  -2  -9 32471.6 885.090   2
   0   2   9 31671.2 889.484   7
   0   2   9 32184.6 846.572   8
   0   2   9 30606.3 852.147   1
   0   2   9 29887.6 821.198  12
   0  -2  -9 33192.1 825.762  19
   0  -2  -9 31296.5 891.770  15
   0   2  10 17941.2 635.116  12
   0  -2 -10 18125.0 675.151   2
   0  -2 -10 18455.0 723.033  13
   0   2  10 18504.1 650.615   8
   0  -2 -10 18617.9 695.434  15
   0   2  10 17785.2 680.821   7
   0   2  11 2299.40 242.377  27
   0   2  11 2237.48 222.664  40
   0  -2 -11 2301.62 230.145  50
   0   2  11 2338.57 248.876  49
   0  -2 -11 2424.29 240.330  48
   0  -2 -11 2274.18 239.149  44
   0  -2 -11 2469.82 244.446  21
   0   2  11 2224.79 238.971  34
   0  -2 -11 2460.28 256.740  51
   0   2  12 4259.00 338.274  34
   0   2  12 4336.04 350.194  49
   0   2  12 4497.33 307.691  55
   0   2  12 4086.66 316.946  40
   0  -2 -12 4194.01 328.738  48
   0  -2 -12 4227.50 325.911  21
   0  -2 -12 4255.03 337.283  44
   0  -2 -12 3979.88 316.903  50
   0   2  12 4164.13 331.899  27
   0  -2 -12 4326.83 352.240  51
   0   2  13 4862.02 362.920  34
   0  -2 -13 5093.55 379.758  51
   0  -2 -13 4750.96 348.725  48
   0  -2 -13 5105.74 369.917  44
   0   2  13 4534.35 345.956  27
   0  -2 -13 4871.76 323.999  39
   0   2  13 4945.54 346.555  40
   0  -2 -13 5181.28 363.327  21
   0   2  13 5118.75 379.012  49
   0  -2 -13 4827.34 349.123  50
   0   2  14 118.571 56.4093  40
   0   2  14 150.111 66.1764  27
   0  -2 -14 99.7494 39.7690  50
   0  -2 -14 118.855 61.1553  44
   0   2  14 190.365 71.6011  34
   0   2  14 151.727 59.0329  49
   0  -2 -14 113.132 48.2530  21
   0  -2 -14 193.604 71.9189  48
   0  -2 -14 161.917 67.4387  51
   0   2  15 514.492 103.816  49
   0  -2 -15 648.704 119.745  51
   0  -2 -15 575.273 106.510  21
   0  -2 -15 634.506 110.005  50
   0   2  15 577.152 108.567  34
   0  -2 -15 591.815 107.019  44
   0  -2 -15 500.206 95.9376  48
   0   2  15 467.408 90.5097  40
   0   2  15 576.079 104.801  27
   0   2  16 1119.79 129.397  34
   0   2  16 1034.61 116.701  40
   0  -2 -16 934.337 107.416  48
   0  -2 -16 1116.75 133.038  44
   0  -2 -16 1115.57 121.422  50
   0   2  16 1144.68 124.127  27
   0   2  16 969.991 122.265  49
   0  -2 -16 1112.05 123.639  21
   0  -2 -16 1122.99 134.013  51
   0   2  17 257.402 48.0211  34
   0   2  17 189.502 42.7650  49
   0  -2 -17 271.026 51.8429  51
   0  -3  16 4134.30 218.833  40
   0   3 -16 3856.02 219.828  50
   0  -3  16 4004.97 212.309  49
   0   3 -16 4043.13 228.901  48
   0   3 -16 4443.37 238.370  51
   0  -3  15 581.599 98.6557  49
   0  -3  15 533.797 89.3384  33
   0   3 -15 660.866 111.515  51
   0  -3  15 527.348 85.0582  25
   0  -3  15 528.800 85.3641  35
   0  -3  15 571.858 95.6422  40
   0   3 -15 687.184 108.020  50
   0   3 -15 575.128 102.729  48
   0  -3  15 684.630 100.105  34
   0   3 -14 1039.73 149.801  50
   0   3 -14 933.582 129.900  52
   0  -3  14 1092.75 148.297  40
   0  -3  14 1165.16 158.250  49
   0  -3  14 1183.98 153.566  33
   0   3 -14 1063.17 146.869  38
   0  -3  14 1091.83 151.332  53
   0   3 -14 1083.22 159.570  48
   0  -3  14 1012.96 137.299  34
   0   3 -14 1031.99 136.158  44
   0  -3  14 1136.14 146.988  25
   0   3 -14 1065.63 156.281  51
   0  -3  14 1049.22 139.688  35
   0  -3  14 1168.98 141.914  27
   0  -3  13 682.585 131.393  53
   0  -3  13 630.620 118.467  35
   0   3 -13 610.086 125.737  48
   0   3 -13 614.045 123.243  38
   0   3 -13 564.091 108.045  44
   0  -3  13 662.870 127.438  33
   0  -3  13 696.852 121.386  34
   0  -3  13 696.564 129.458  49
   0  -3  13 665.180 121.905  40
   0   3 -13 633.250 127.770  51
   0   3 -13 665.769 128.883  50
   0  -3  13 717.163 126.825  25
   0   3 -13 622.674 117.501  52
   0   3 -12 1402.14 198.034  51
   0  -3  12 1498.05 203.341  32
   0  -3  12 1305.62 175.607  40
   0  -3  12 1162.31 168.354  25
   0  -3  12 1295.30 186.281  53
   0  -3  12 1605.04 191.588  34
   0   3 -12 1412.60 192.057  48
   0  -3  12 1332.36 184.239  33
   0  -3  12 1614.15 192.716  35
   0   3 -12 1160.07 166.676  52
   0   3 -12 1216.52 179.049  50
   0   3 -12 1346.18 189.533  38
   0  -3  12 1323.56 186.553  49
   0  -3  11 2044.30 214.557  35
   0   3 -11 1959.90 232.802  51
   0   3 -11 2211.44 229.279  52
   0  -3  11 2104.38 223.641  25
   0  -3  11 2055.85 227.417  49
   0   3 -11 1833.16 220.460  38
   0   3 -11 2113.04 236.708  48
   0  -3  11 2183.31 238.247  32
   0  -3  11 2342.09 243.592  33
   0  -3  11 2059.13 213.808  34
   0  -3  11 2081.88 216.477  40
   0   3 -11 2085.99 229.911  50
   0  -3  11 2009.56 231.911  53
   0   3 -10 1455.75 192.083  38
   0   3 -10 1260.03 186.874  51
   0  -3  10 1215.26 164.385  49
   0   3 -10 1182.86 165.232  52
   0  -3  10 1191.17 173.271  32
   0   3 -10 1201.84 170.440  48
   0  -3  10 1297.24 170.170  25
   0  -3  10 1136.79 163.090  33
   0  -3  10 1411.00 173.449  40
   0  -3  10 1171.40 157.271  35
   0   3 -10 1264.43 170.428  50
   0  -3  10 1471.26 189.266   3
   0  -3  10 1188.20 170.572  53
   0   3 -10 1401.36 199.854  15
   0   3  -9 1815.13 206.307  10
   0   3  -9 1741.54 211.750  15
   0  -3   9 1866.93 188.081   5
   0  -3   9 1665.48 190.710   3
   0   3  -9 1641.38 183.800  16
   0   3  -8 53.6984 38.2131  16
   0   3  -8 22.2314 21.3165  15
   0   3  -8-0.23232 16.0013  10
   0  -3   8 32.3068 31.7618   5
   0  -3   8 67.5383 46.5539   3
   0   3  -8 41.7972 27.8821   2
   0   3  -7 232.448 63.0791  16
   0   3  -7 330.745 80.2765  10
   0  -3   7 401.713 79.9164   3
   0   3  -7 354.567 70.2133   2
   0  -3   7 323.139 65.9122   5
   0  -3   7 336.671 70.1556   9
   0   3  -6 1005.60 98.4771   6
   0  -3   6 1037.64 113.182   9
   0  -3   6 1022.51 105.405  14
   0  -3   6 1168.00 124.115   3
   0  -3   6 1197.58 112.329   5
   0   3  -6 1046.48 112.648   2
   0  -3   6 861.230 84.9190  12
   0   3  -6 941.810 114.930  16
   0  -3   6 1079.74 86.3707   8
   0   3  -6 1146.26 134.930  10
   0  -3   5 58.2367 17.8848   8
   0  -3   5 31.6718 15.8481  12
   0  -3   5 65.7674 28.5751   9
   0   3  -5-2.21779 23.4872  16
   0   3  -5 63.2942 24.6766   6
   0   3  -5 39.9695 31.2704  10
   0  -3   5 31.2914 20.5769   3
   0  -3   5 41.2954 24.2524   5
   0  -3   5 104.104 38.2263  14
   0  -3   4 989.269 65.5898   8
   0   3  -4 1031.49 92.9629   6
   0  -3   4 899.537 87.8606  14
   0  -3   4 1088.73 87.1846   5
   0   3  -4 1038.54 105.555  16
   0  -3   4 908.137 86.8304   9
   0  -3   4 900.379 93.5241   3
   0   3  -4 869.716 100.410  10
   0  -3   3 155.259 29.0386   5
   0   3  -3 136.867 37.7602  10
   0  -3   3 194.131 24.2634   8
   0  -3   3 143.845 31.0289   9
   0  -3   3 146.120 36.6957   3
   0   3  -3 191.486 40.3008   6
   0  -3   3 122.034 30.2187  14
   0   3  -3 212.109 51.2167  16
   0  -3   2 80054.6 1228.35  14
   0  -3   2 77069.0 1269.85  13
   0  -3   2 76713.0 1079.72   8
   0  -3   2 81876.9 1193.48   9
   0   3  -2 75460.8 1235.53  10
   0  -3   2 74164.8 1213.13   3
   0  -3   2 79723.0 1130.09   5
   0   3  -2 74065.3 1211.05   6
   0   3  -2 74835.2 1203.38  11
   0  -3   2 77782.4 1246.74   4
   0   3  -1 327.541 45.8291  16
   0  -3   1 391.953 45.1472   9
   0   3  -1 285.877 43.4706   6
   0  -3   1 353.171 53.5795  13
   0   3  -1 348.526 48.4515  11
   0  -3   1 340.671 33.0837   5
   0   3  -1 416.276 50.0096  10
   0   3  -1 305.272 48.4548   1
   0  -3   1 313.265 25.5646  17
   0  -3   0 24791.1 510.645   4
   0  -3   0 24083.8 403.180   5
   0   3   0 26182.4 505.026  11
   0   3   0 25923.1 472.573  16
   0  -3   0 22561.0 436.273   9
   0  -3   0 24206.1 524.870  13
   0  -3  -1 13633.7 272.277   9
   0  -3  -1 13002.6 354.064  13
   0  -3  -1 13281.1 332.439  19
   0   3   1 13277.3 288.266  16
   0  -3  -1 12913.9 331.501   4
   0  -3  -2 16753.0 420.533  15
   0   3   2 16905.4 374.252   7
   0   3   2 17108.2 396.993  12
   0  -3  -2 16723.5 426.608  13
   0  -3  -2 16886.3 313.077   9
   0   3   2 17090.6 336.438  16
   0  -3  -2 17633.0 406.524  19
   0  -3  -2 16867.8 393.304   4
   0   3   2 18115.7 400.199  11
   0   3   2 16195.8 413.091   1
   0   3   3 1927.25 130.480   1
   0   3   3 2208.80 131.869  12
   0  -3  -3 2090.98 141.294  13
   0   3   3 2147.47 121.019  11
   0  -3  -3 2079.40 120.841   4
   0  -3  -3 2012.90 132.061   2
   0  -3  -3 2177.89 141.368  15
   0   3   3 2230.57 123.023   8
   0   3   3 2105.43 119.729   7
   0  -3  -3 2113.41 128.501  19
   0  -3  -4 39567.0 796.656  15
   0   3   4 39348.6 741.106   8
   0   3   4 36860.0 773.564   1
   0   3   4 38895.5 767.028  12
   0   3   4 38801.3 717.544  11
   0  -3  -4 38791.6 760.389  19
   0   3   4 39100.5 742.540   7
   0  -3  -4 37225.8 716.465   4
   0  -3  -4 36787.5 774.202   2
   0  -3  -4 38054.2 800.810  13
   0  -3  -5 4023.11 228.289  13
   0  -3  -5 3878.40 215.172   2
   0   3   5 3466.18 190.477   7
   0  -3  -5 4229.86 212.582  19
   0  -3  -5 3757.43 183.149   4
   0   3   5 3732.13 203.190  12
   0   3   5 4097.73 219.726   1
   0   3   5 3844.16 196.093   8
   0  -3  -5 3934.60 220.319  15
   0   3   5 3882.32 179.881  11
   0   3   6 35713.3 815.444   1
   0  -3  -6 37424.1 803.473  19
   0  -3  -6 35285.0 823.328  15
   0   3   6 34391.5 791.542  12
   0   3   6 35957.6 712.237  11
   0   3   6 35725.9 780.930   8
   0   3   6 35508.3 791.336   7
   0  -3  -6 32660.6 716.116   4
   0  -3  -6 35021.8 816.419   2
   0  -3  -6 35208.7 841.114  13
   0   3   7 246.154 56.2599   8
   0   3   7 354.772 75.2082  12
   0   3   7 280.430 64.1890   1
   0  -3  -7 332.195 74.7553   2
   0   3   7 442.000 63.6675  11
   0  -3  -7 319.416 77.2561  13
   0  -3  -7 281.394 59.5382  19
   0   3   7 260.615 63.7332   7
   0  -3  -7 307.178 57.7264   4
   0  -3  -7 224.527 57.7001  15
   0   3   8 9021.77 399.321   8
   0   3   8 9289.02 415.412   7
   0  -3  -8 9153.62 425.686   2
   0   3   8 9057.59 413.203   1
   0  -3  -8 9470.02 448.266  13
   0  -3  -8 9053.05 394.710  19
   0   3   8 9270.18 407.690  12
   0  -3  -8 9192.63 425.790  15
   0   3   9 5745.91 343.587   1
   0  -3  -9 5543.63 348.830   2
   0  -3  -9 5625.62 367.721  13
   0  -3  -9 6044.34 337.580  19
   0   3   9 5768.53 339.975  12
   0   3   9 5648.63 334.271   8
   0  -3  -9 5897.27 358.104  15
   0   3   9 5976.55 354.417   7
   0   3  10 2501.80 247.578  34
   0  -3 -10 3018.48 268.452  15
   0   3  10 2596.61 256.232  49
   0  -3 -10 2953.66 274.810  51
   0   3  10 3095.26 273.435  27
   0  -3 -10 2880.54 276.402  13
   0   3  10 2887.21 253.578   8
   0  -3 -10 2879.01 240.837  19
   0  -3 -10 3158.63 266.275  21
   0  -3 -10 2938.83 262.439  44
   0  -3 -10 2677.49 256.257   2
   0   3  10 2987.64 255.717  12
   0  -3 -11 1203.85 165.526  50
   0  -3 -11 1319.69 188.404  51
   0  -3 -11 1479.16 186.441  48
   0   3  11 1252.93 180.144  27
   0  -3 -11 1319.13 177.893  39
   0   3  11 1229.98 166.517  40
   0  -3 -11 1723.67 206.303  21
   0  -3 -11 1382.58 186.447  44
   0   3  11 1283.14 185.906  34
   0   3  11 1732.15 196.429  55
   0   3  11 1743.85 215.049  49
   0  -3 -12 1268.81 174.671  48
   0   3  12 1199.49 166.639  40
   0  -3 -12 1213.83 166.897  39
   0   3  12 1215.89 161.783  55
   0   3  12 1091.51 172.880  49
   0  -3 -12 973.476 149.077  50
   0   3  12 1248.07 182.929  27
   0  -3 -12 1235.07 178.133  21
   0  -3 -12 1123.15 171.755  44
   0   3  12 1042.79 169.482  34
   0  -3 -12 1284.94 196.900  51
   0  -3 -13 4500.58 345.417  44
   0   3  13 4801.92 318.190  55
   0   3  13 4548.98 350.045  34
   0  -3 -13 4347.21 332.540  21
   0  -3 -13 4359.88 311.080  39
   0  -3 -13 4581.40 356.471  51
   0   3  13 4640.64 348.459  27
   0   3  13 4325.25 346.546  49
   0   3  13 4521.39 320.124  40
   0  -3 -13 4878.61 338.469  50
   0  -3 -13 4281.84 319.987  48
   0   3  14 2137.74 224.845  34
   0   3  14 1947.96 219.048  49
   0  -3 -14 2117.15 199.008  39
   0  -3 -14 1949.70 222.154  51
   0  -3 -14 1769.82 188.792  48
   0   3  14 1974.75 184.504  55
   0   3  14 1904.28 193.819  40
   0  -3 -14 1677.22 200.463  44
   0  -3 -14 1949.11 209.594  21
   0  -3 -14 1801.08 193.317  50
   0   3  14 1799.83 201.319  27
   0  -3 -15 1935.46 178.008  50
   0  -3 -15 1886.50 197.940  51
   0   3  15 1854.88 190.670  49
   0   3  15 1813.22 169.738  40
   0  -3 -15 1845.97 193.349  44
   0  -3 -15 2081.87 195.191  21
   0   3  15 1879.50 192.532  34
   0   3  15 2042.50 193.501  27
   0   3  16 1060.98 116.202  27
   0  -3 -16 1116.99 128.502  51
   0  -3 -16 1052.34 123.987  44
   0  -3 -16 899.247 108.579  21
   0   3  16 911.450 113.015  49
   0   3  16 1125.86 126.295  34
   0   4 -16 577.970 75.1357  48
   0   4 -15 340.362 72.4944  50
   0   4 -15 317.134 59.3826  52
   0   4 -15 341.323 71.8581  48
   0  -4  15 319.065 63.0882  33
   0  -4  15 310.988 62.5702  25
   0   4 -15 349.015 73.6883  51
   0  -4  15 355.904 69.0084  49
   0  -4  15 283.456 60.2407  40
   0  -4  15 348.552 70.0094  35
   0   4 -14 89.4220 34.6607  52
   0  -4  14 125.523 46.6922  40
   0   4 -14 92.0176 41.7687  50
   0   4 -14 209.345 68.4801  48
   0  -4  14 149.804 57.1600  49
   0  -4  14 46.7657 26.3560  25
   0  -4  14 149.983 53.4647  53
   0  -4  14 116.530 44.2910  33
   0   4 -14 133.738 48.2254  38
   0  -4  14 75.6892 39.4861  35
   0  -4  14 111.772 38.9777  34
   0   4 -14 82.6803 43.4475  51
   0  -4  13 17.1929 21.2253  34
   0  -4  13 31.8074 31.2772  35
   0   4 -13-22.8066 32.8090  48
   0   4 -13 10.8635 22.1526  50
   0  -4  13 22.1935 44.4801  33
   0  -4  13 20.1380 21.8020  53
   0  -4  13 40.6089 44.8307  32
   0  -4  13 6.65745 25.2992  25
   0  -4  13-13.9968 40.7750  49
   0   4 -13-11.7025 27.9383  51
   0   4 -13 30.3900 34.5988  52
   0  -4  13 12.0795 32.3623  40
   0   4 -13-8.48505 28.9065  38
   0  -4  12 1.97211 21.7817  32
   0  -4  12 60.7410 33.4575  53
   0  -4  12 71.6482 44.6695  34
   0  -4  12 55.3645 38.9373  25
   0  -4  12 1.75268 23.2344  35
   0  -4  12 31.4129 34.1275  33
   0   4 -12 33.0587 28.9568  50
   0   4 -12 75.9552 47.3759  52
   0  -4  12 141.548 59.8113  40
   0   4 -12 115.730 67.0639  51
   0   4 -12 22.0612 23.4441  48
   0  -4  12 49.5085 30.3595  49
   0   4 -12 104.527 55.2152  38
   0   4 -11 21178.2 763.335  50
   0  -4  11 21799.0 736.927  40
   0  -4  11 20926.4 748.779  35
   0  -4  11 20466.6 782.211  53
   0  -4  11 21026.7 794.614  32
   0   4 -11 21665.0 801.166  48
   0  -4  11 21386.0 769.966  25
   0   4 -11 21421.2 806.168  38
   0  -4  11 21274.0 770.720  49
   0   4 -11 20157.4 757.927  52
   0  -4  11 20482.9 772.372  33
   0  -4  11 20908.6 721.258  34
   0   4 -11 21549.9 810.088  51
   0   4 -10 1440.40 197.108  38
   0   4 -10 1580.80 200.200  48
   0  -4  10 1536.95 195.047  33
   0  -4  10 1535.91 190.813  35
   0   4 -10 1375.54 184.676  52
   0  -4  10 1302.43 175.113  25
   0  -4  10 1245.25 180.691  53
   0   4 -10 1543.82 190.979  50
   0  -4  10 1595.57 196.449  49
   0  -4  10 1511.11 198.602  32
   0  -4  10 1533.14 179.342  40
   0  -4   9 29267.3 919.448  53
   0  -4   9 30422.3 898.077  25
   0  -4   9 32896.0 889.528   5
   0   4  -9 30849.0 924.380  52
   0   4  -9 31333.0 969.115  38
   0   4  -9 30920.2 934.591  16
   0   4  -9 31931.9 1025.25  15
   0  -4   9 32293.2 938.825   3
   0  -4   9 30551.7 941.282  32
   0  -4   9 31199.8 924.678  33
   0  -4   9 31522.7 896.104  35
   0   4  -9 30340.2 958.126  10
   0  -4   8 3591.93 269.571   3
   0   4  -8 3170.82 258.809  16
   0  -4   8 3257.62 235.078   5
   0   4  -8 3073.75 265.203  10
   0   4  -7 2725.94 233.552  10
   0   4  -7 2797.27 230.977  16
   0  -4   7 2803.58 216.516   9
   0  -4   7 2616.57 214.233   3
   0  -4   7 2829.93 199.113   5
   0   4  -6 3547.36 244.703  16
   0  -4   6 3581.27 234.285   3
   0  -4   6 4149.44 221.449   5
   0  -4   6 3639.40 226.623  14
   0   4  -6 3521.19 252.468  10
   0  -4   6 3875.91 238.194   9
   0  -4   5 210.301 57.0600  14
   0  -4   5 173.962 36.9297   5
   0   4  -5 166.066 44.0883   6
   0   4  -5 203.902 57.6215  10
   0   4  -5 149.278 46.7506  16
   0  -4   5 140.658 44.2231   9
   0  -4   5 226.648 53.5185   3
   0  -4   4 5212.39 237.055   9
   0   4  -4 5189.93 265.837  16
   0   4  -4 4993.44 239.397   6
   0  -4   4 5146.00 247.416  14
   0   4  -4 5332.41 273.276  10
   0  -4   4 5132.24 204.755   5
   0  -4   4 4742.55 237.591   3
   0  -4   3 435.473 73.6969  13
   0  -4   3 488.978 56.1201   5
   0  -4   3 464.792 68.3508   3
   0  -4   3 403.233 59.2497   9
   0   4  -3 412.119 64.3851   6
   0   4  -3 406.096 67.4855  10
   0   4  -3 515.142 80.6062  16
   0  -4   3 500.901 70.1903  14
   0   4  -2 6987.23 276.435  10
   0   4  -2 7224.08 271.823  11
   0  -4   2 7678.57 285.210  14
   0   4  -2 6752.54 273.573  16
   0  -4   2 7981.84 257.359   9
   0  -4   2 7386.37 289.543   4
   0  -4   2 7328.00 274.776   3
   0  -4   2 7619.03 211.021   5
   0  -4   2 7878.73 311.690  13
   0   4  -2 7704.14 281.802   6
   0  -4   1 26108.1 626.697  13
   0   4  -1 27436.7 599.602  11
   0   4  -1 27199.4 584.716  10
   0  -4   1 26576.6 465.552   5
   0  -4   1 29840.9 547.964   9
   0   4  -1 25382.0 573.218  16
   0  -4   1 27039.4 611.137   4
   0  -4   1 25308.9 435.004  17
   0   4  -1 27271.7 631.954   1
   0   4  -1 27663.9 604.765   6
   0   4   0 2199.70 139.052  11
   0   4   0 2475.14 133.591  16
   0  -4   0 2418.75 119.020   9
   0   4   0 2206.30 129.757  10
   0   4   0 2057.18 146.454   1
   0  -4   0 2115.71 149.306  13
   0  -4   0 2203.13 88.7136   5
   0  -4   0 2242.53 145.864   4
   0  -4  -1 199.634 31.8362   9
   0   4   1 183.500 32.6354  16
   0   4   1 282.660 52.1911   1
   0  -4  -1 262.186 54.7900  13
   0   4   1 251.104 46.8516  11
   0  -4  -1 214.657 43.8439   4
   0  -4  -2 25.1329 14.2260   9
   0  -4  -2 57.6896 31.3343  13
   0   4   2 43.2390 21.4031  16
   0  -4  -2 59.1472 25.9614   4
   0   4   2 44.9380 25.6900  11
   0  -4  -2 42.5596 14.2604  19
   0   4   2 8.76532 12.0890   1
   0  -4  -3 51892.8 1015.73  13
   0   4   3 49063.8 820.136  16
   0   4   3 49954.9 898.048   7
   0  -4  -3 50036.3 780.380   9
   0  -4  -3 49367.5 928.293   4
   0   4   3 49973.5 978.895   1
   0  -4  -3 51450.7 963.467  19
   0  -4  -4 83057.5 1371.37  19
   0   4   4 75818.6 1335.53  12
   0   4   4 72665.7 1160.69  16
   0  -4  -4 72531.5 1284.25   4
   0  -4  -4 80323.6 1419.16  13
   0   4   4 72854.3 1269.49   7
   0   4   4 82595.4 1320.66  11
   0  -4  -4 76270.1 1374.99  15
   0   4   4 78292.1 1375.69   1
   0  -4  -5 25003.8 635.901  19
   0   4   5 22875.1 578.897   7
   0  -4  -5 23979.5 667.900  13
   0   4   5 23287.5 594.371   8
   0   4   5 24087.5 628.323  12
   0   4   5 24194.2 585.478  11
   0   4   5 24311.9 645.185   1
   0  -4  -5 23421.9 642.997  15
   0  -4  -5 22615.5 635.369   2
   0  -4  -5 24209.3 578.761   4
   0   4   6 1475.18 148.752  12
   0  -4  -6 1537.13 156.718   2
   0   4   6 1621.87 147.354   8
   0  -4  -6 1449.59 150.520  15
   0   4   6 1518.21 139.423   7
   0  -4  -6 1664.16 168.991  13
   0  -4  -6 1490.52 128.236   4
   0   4   6 1494.74 153.184   1
   0   4   6 1767.31 141.568  11
   0  -4  -6 1694.68 158.107  19
   0  -4  -7 1083.66 138.024  15
   0  -4  -7 1231.20 154.290  13
   0   4   7 870.274 116.879   8
   0   4   7 1072.18 137.404   1
   0   4   7 1122.51 136.916  12
   0  -4  -7 976.937 125.539  19
   0  -4  -7 923.414 129.056   2
   0   4   7 1069.04 113.415  11
   0  -4  -8 89.5095 51.1227  13
   0  -4  -8 9.56813 29.2195  15
   0   4   8 34.0263 13.5758   8
   0   4   8 8.81703 19.6357   1
   0  -4  -8 2.61899 38.8177   2
   0   4   8-20.2386 23.7687  12
   0  -4  -8 27.7425 39.1658  19
   0  -4  -9 8648.94 438.380  19
   0  -4  -9 8153.87 436.353  15
   0  -4  -9 9660.64 500.684  13
   0   4   9 8481.59 439.436  12
   0   4   9 8904.86 449.997   1
   0  -4  -9 8781.12 465.279   2
   0   4  10 1957.01 221.143  34
   0   4  10 2025.76 224.763  27
   0  -4 -10 2103.33 222.526  21
   0  -4 -10 2179.42 224.804  39
   0  -4 -10 1875.85 201.888  20
   0  -4 -10 1931.82 221.274  51
   0   4  10 2000.75 210.476  55
   0   4  10 1852.54 224.051  49
   0  -4 -10 2122.13 229.597  44
   0   4  11 278.349 88.6441  27
   0   4  11 273.159 88.0353  49
   0  -4 -11 455.856 96.7006  20
   0   4  11 102.585 49.4231  34
   0  -4 -11 281.178 88.0311  51
   0  -4 -11 221.753 78.0691  44
   0  -4 -11 169.803 76.4103  21
   0  -4 -11 233.008 81.1366  39
   0   4  11 220.470 81.0145  55
   0   4  12 10560.2 553.716  49
   0  -4 -12 10543.1 514.956  39
   0   4  12 11025.8 559.551  34
   0  -4 -12 10599.9 487.107  20
   0  -4 -12 10395.0 539.759  44
   0  -4 -12 11233.2 571.899  51
   0   4  12 11222.9 523.442  55
   0  -4 -12 11113.5 546.100  21
   0   4  12 10484.6 543.061  27
   0  -4 -13 614.357 128.175  51
   0   4  13 827.706 145.775  34
   0   4  13 748.958 124.985  55
   0  -4 -13 745.621 135.984  21
   0   4  13 869.170 152.617  49
   0  -4 -13 658.443 120.353  39
   0   4  13 557.669 117.257  27
   0  -4 -13 818.533 145.538  44
   0   4  14 7253.77 409.403  34
   0   4  14 7532.45 410.539  27
   0   4  14 7161.41 409.027  49
   0  -4 -14 7421.96 376.677  39
   0  -4 -14 7279.79 404.942  21
   0  -4 -14 7597.91 425.202  51
   0  -4 -14 7280.28 411.916  44
   0   4  14 7466.12 370.874  55
   0   4  15 146.546 52.2232  49
   0   4  15 65.4143 31.1628  55
   0   4  15 77.5813 42.0888  34
   0  -4 -15 48.8149 22.9814  21
   0  -4 -15 74.7358 41.6560  51
   0  -4 -15 76.6853 34.3369  44
   0   4  15 97.2186 45.7318  27
   0  -4 -15 88.1820 35.1370  39
   0   4  16 1334.70 125.644  49
   0  -4 -16 1345.58 131.820  44
   0  -4 -16 1355.41 126.808  21
   0   4  16 1486.81 129.272  27
   0   4  16 1438.87 131.182  34
   0  -4 -16 1437.61 134.200  51
   0   5 -15 228.307 50.0924  48
   0  -5  15 214.449 47.0886  25
   0  -5  15 196.053 46.8574  33
   0  -5  15 135.517 38.9782  35
   0   5 -15 169.015 43.7470  50
   0   5 -15 217.988 50.3205  51
   0   5 -15 141.210 36.6254  52
   0   5 -14 659.660 104.945  48
   0  -5  14 643.235 100.183  25
   0  -5  14 542.239 83.2520  40
   0  -5  14 597.884 94.9304  49
   0  -5  14 548.129 91.9906  33
   0   5 -14 589.960 95.8347  52
   0   5 -14 637.063 97.8261  50
   0  -5  14 645.540 101.121  53
   0   5 -14 767.772 110.823  38
   0  -5  14 691.627 105.430  35
   0   5 -14 625.859 101.288  51
   0   5 -13 59.5912 37.3514  38
   0  -5  13 11.3329 33.0815  35
   0   5 -13 105.838 48.2118  52
   0   5 -13 39.2250 23.9182  50
   0  -5  13 67.0032 34.5749  40
   0  -5  13 2.50128 30.0662  33
   0  -5  13 128.551 60.6417  53
   0   5 -13 77.0836 45.2613  48
   0   5 -13 86.7031 47.5068  51
   0  -5  13 52.2291 27.1898  49
   0  -5  13 52.6019 36.6105  32
   0  -5  13 73.6691 42.2216  25
   0  -5  12 4871.24 307.250  40
   0   5 -12 4912.59 345.474  48
   0  -5  12 4841.53 330.325  49
   0  -5  12 4682.25 343.832  53
   0   5 -12 4537.13 338.056  38
   0   5 -12 4593.65 341.215  51
   0  -5  12 4986.02 338.750  35
   0   5 -12 4741.90 321.928  50
   0  -5  12 4854.77 344.147  33
   0  -5  12 4799.95 335.752  25
   0  -5  12 4333.27 332.138  32
   0   5 -12 5166.17 347.975  52
   0  -5  11 603.088 105.468  40
   0  -5  11 505.927 117.261  35
   0   5 -11 501.079 118.568  52
   0  -5  11 625.384 129.839  53
   0  -5  11 564.306 116.987  32
   0   5 -11 588.868 123.506  48
   0  -5  11 572.206 118.950  25
   0   5 -11 639.732 134.934  51
   0   5 -11 363.652 97.6840  38
   0  -5  11 526.718 121.145  33
   0   5 -11 482.879 105.020  50
   0  -5  11 511.544 113.586  49
   0  -5  10 1336.19 167.697  26
   0  -5  10 1460.49 190.704  25
   0  -5  10 1475.23 196.612  53
   0  -5  10 1496.03 190.409  49
   0   5 -10 1545.36 196.432  23
   0   5 -10 1484.33 195.526  52
   0   5 -10 1440.14 195.198  48
   0   5 -10 1285.62 185.736  38
   0  -5  10 1138.76 173.745  32
   0   5 -10 1438.59 183.155  50
   0  -5  10 1393.24 181.218  35
   0  -5  10 1416.41 175.718  46
   0  -5  10 1399.82 191.679  33
   0  -5   9 1631.58 200.519  33
   0   5  -9 1730.67 204.567  23
   0  -5   9 1575.42 186.678  35
   0  -5   9 1629.22 207.965  32
   0  -5   9 1425.44 184.352  25
   0   5  -9 1605.82 193.028  50
   0   5  -9 1534.91 201.094  38
   0  -5   9 1598.87 201.270  53
   0  -5   9 1851.46 202.962  46
   0  -5   9 1419.96 171.422  26
   0   5  -9 1607.58 200.468  52
   0   5  -8 211.446 64.5613  16
   0  -5   8 275.817 82.7889   3
   0  -5   8 218.528 65.9796  53
   0  -5   8 242.430 78.1956  33
   0   5  -8 356.464 91.8491  52
   0  -5   8 294.479 78.1272  35
   0   5  -8 250.606 78.6875  10
   0   5  -8 422.899 98.3528  38
   0  -5   8 276.738 85.4039  32
   0  -5   7 2806.31 230.202   9
   0  -5   7 2645.68 226.372   3
   0   5  -7 2670.60 241.016  16
   0   5  -7 2788.63 250.803  10
   0  -5   6 4874.39 291.013  14
   0  -5   6 4515.22 281.856   3
   0  -5   6 4739.73 283.856   9
   0   5  -6 4551.61 305.597  10
   0   5  -6 4959.86 313.459  16
   0   5  -5 2036.52 193.517  10
   0   5  -5 2056.33 187.990  16
   0  -5   5 1812.57 168.532  14
   0  -5   5 2028.79 169.790   9
   0  -5   5 1860.71 168.555   3
   0  -5   4 619.448 94.4568  14
   0  -5   4 555.860 88.0219   3
   0  -5   4 672.634 89.0293   9
   0   5  -4 712.111 105.117  16
   0   5  -4 633.333 100.719  10
   0   5  -4 576.051 87.0173   6
   0   5  -3 3302.60 217.893  16
   0   5  -3 3337.32 221.724  10
   0  -5   3 3288.90 205.378   3
   0  -5   3 3514.64 241.523  13
   0  -5   3 3467.86 191.685   9
   0  -5   3 3371.44 215.633  14
   0   5  -3 3439.00 214.254   6
   0  -5   2 27121.4 681.208   4
   0  -5   2 27361.6 596.565   9
   0   5  -2 25279.0 653.438   6
   0   5  -2 26691.5 661.966  10
   0   5  -2 24592.5 637.271  11
   0   5  -2 24232.2 641.460  16
   0  -5   2 25846.0 699.607  13
   0  -5   2 26047.3 641.906   3
   0  -5   2 26916.2 663.472  14
   0  -5   1 3082.97 213.467  13
   0  -5   1 3493.43 208.413  14
   0  -5   1 3254.71 203.375   4
   0   5  -1 3024.79 195.943   6
   0   5  -1 3208.21 213.388   1
   0   5  -1 2729.45 177.944  16
   0   5  -1 3057.52 194.397  11
   0   5  -1 3070.21 186.192  10
   0  -5   1 3293.12 164.898   9
   0  -5   0 157710. 2236.76   9
   0   5   0 153529. 2386.98  11
   0  -5   0 152980. 2397.97   4
   0   5   0 150068. 2435.60   1
   0  -5   0 152307. 2453.84  13
   0   5   0 153225. 2333.59  10
   0   5   0 156852. 2325.09  16
   0  -5  -1 119673. 1977.38  13
   0   5   1 121482. 1905.45  11
   0   5   1 117573. 1948.38   1
   0   5   1 117990. 1793.07  16
   0  -5  -1 112296. 1889.83   4
   0  -5  -1 114170. 1712.73   9
   0   5   2 11484.0 418.249   1
   0  -5  -2 11580.8 432.883  13
   0   5   2 11834.9 329.946  16
   0   5   2 12310.1 408.634  11
   0  -5  -2 10866.9 385.029   4
   0  -5  -3 58061.5 1153.23  19
   0   5   3 59303.4 1194.81   1
   0  -5  -3 58692.8 1135.91   4
   0  -5  -3 60729.5 1223.99  13
   0  -5  -4 5758.00 274.248   4
   0  -5  -4 5428.07 287.307  19
   0   5   4 5790.87 304.490   1
   0  -5  -4 5769.31 314.099  13
   0   5   4 5634.02 275.809  11
   0  -5  -5 1320.06 129.516   4
   0   5   5 1259.28 144.105   1
   0  -5  -5 1365.67 159.477  13
   0   5   5 1401.21 138.404  11
   0  -5  -5 1383.79 148.081  19
   0  -5  -6 11251.2 464.573  19
   0   5   6 11201.3 470.702   1
   0  -5  -6 10555.5 402.021   4
   0   5   6 11036.9 421.540  11
   0  -5  -6 11027.6 468.757  15
   0  -5  -6 11154.0 489.317  13
   0   5   7 26757.2 801.348  12
   0   5   7 26482.9 808.058   1
   0  -5  -7 27274.4 813.354  15
   0  -5  -7 27463.3 852.793  13
   0   5   7 27777.0 741.259  11
   0  -5  -7 29288.9 835.714  19
   0   5   8 5405.34 351.716   1
   0  -5  -8 5690.72 356.213  15
   0  -5  -8 5489.70 352.095  19
   0  -5  -8 5371.88 369.385  13
   0   5   9 34588.6 1024.00   1
   0   5   9 36999.3 1063.36  27
   0   5   9 38944.0 1051.71  55
   0  -5  -9 36652.3 1042.25  44
   0   5   9 34613.7 1038.84  49
   0  -5  -9 38055.1 1042.42  39
   0  -5  -9 37833.1 1035.74  21
   0  -5  -9 39317.7 1040.26  20
   0  -5  -9 38261.0 1088.52  51
   0   5   9 35690.6 1038.80  34
   0  -5 -10 35419.4 1030.63  21
   0   5  10 35186.5 1020.71  55
   0  -5 -10 35150.6 1043.13  44
   0   5  10 35654.0 1061.65  27
   0  -5 -10 34499.1 999.675  20
   0  -5 -10 35033.2 1068.98  51
   0  -5 -10 36107.1 1034.24  39
   0   5  10 35725.3 1070.25  49
   0   5  10 34736.8 1052.15  34
   0  -5 -11 10200.7 522.285  21
   0   5  11 9403.00 509.264  34
   0   5  11 9591.37 521.796  49
   0  -5 -11 10081.2 496.020  20
   0  -5 -11 9751.37 532.736  51
   0  -5 -11 9935.32 507.570  39
   0   5  11 9379.10 489.996  55
   0   5  11 9222.56 512.291  27
   0  -5 -11 9988.18 521.196  44
   0  -5 -12 50933.8 1237.67  20
   0   5  12 50788.5 1321.49  27
   0   5  12 52549.9 1344.07  49
   0  -5 -12 51482.8 1282.04  39
   0   5  12 52744.2 1334.39  34
   0  -5 -12 52730.0 1315.79  21
   0  -5 -12 53632.9 1364.24  51
   0   5  12 50439.7 1266.52  55
   0  -5 -12 52422.6 1325.80  44
   0   5  13 84.2132 41.5036  47
   0   5  13-20.0348 35.5324  55
   0  -5 -13 23.3166 28.3806  20
   0  -5 -13-20.5538 27.5334  21
   0  -5 -13 23.5346 23.7364  44
   0  -5 -13 24.3459 32.3341  51
   0   5  13 54.8630 45.6055  27
   0   5  13 39.7714 25.4837  34
   0  -5 -13-18.0302 15.7814  39
   0   5  13 18.2624 41.3206  49
   0   5  14 502.685 98.3110  27
   0  -5 -14 517.658 103.465  21
   0   5  14 461.059 99.0351  34
   0  -5 -14 450.528 93.1467  44
   0   5  14 424.189 93.7386  49
   0  -5 -14 455.853 88.0256  39
   0   5  14 474.627 90.7323  55
   0  -5 -14 618.491 111.764  51
   0   5  15 479.030 82.9989  34
   0  -5 -15 473.614 84.3827  51
   0  -5 -15 368.190 64.6620  39
   0  -5 -15 434.678 80.4728  21
   0   5  15 472.188 79.9959  49
   0   5  15 485.026 82.5656  27
   0  -5 -15 483.298 85.1293  44
   0   5  15 443.878 71.0620  55
   0  -6  14 12.0829 14.7323  53
   0   6 -14 35.0445 17.5221  51
   0   6 -14 30.8196 21.2851  38
   0   6 -14 30.5417 11.6228  50
   0  -6  14 37.2626 22.9058  35
   0  -6  14 41.9190 25.2636  49
   0  -6  14 32.0589 22.2437  33
   0  -6  14 13.0870 13.0706  25
   0   6 -14 36.9544 17.0358  52
   0   6 -14 95.1325 40.0013  48
   0  -6  13 2525.57 216.253  53
   0   6 -13 2523.33 192.551  50
   0  -6  13 2651.11 217.171  35
   0  -6  13 2750.92 202.158  49
   0   6 -13 2379.43 203.694  52
   0   6 -13 2659.62 214.954  48
   0  -6  13 2881.01 231.323  32
   0  -6  13 2680.76 216.144  25
   0  -6  13 2813.95 224.662  33
   0   6 -13 2676.36 219.279  51
   0   6 -13 2682.51 215.758  38
   0   6 -12 2022.36 188.477  50
   0  -6  12 2143.29 214.660  25
   0   6 -12 2229.90 220.089  38
   0   6 -12 2793.35 249.086  51
   0   6 -12 2185.79 214.225  48
   0  -6  12 2160.88 221.711  32
   0   6 -12 1856.89 199.868  52
   0  -6  12 2481.63 215.326  49
   0  -6  12 2086.74 208.836  35
   0  -6  12 2143.73 215.307  33
   0  -6  12 2258.08 225.304  53
   0   6 -11 7886.05 453.762  38
   0  -6  11 7618.26 444.903  32
   0  -6  11 7643.50 429.347  25
   0  -6  11 8733.62 472.405  53
   0  -6  11 7917.07 446.101  33
   0   6 -11 7467.44 393.935  50
   0   6 -11 7765.96 433.022  48
   0  -6  11 8347.84 441.691  35
   0   6 -11 7722.90 437.957  52
   0   6 -11 7635.37 444.825  51
   0  -6  11 8216.50 425.798  49
   0  -6  11 7312.76 395.118  46
   0  -6  10 2426.57 255.587  32
   0   6 -10 2637.89 270.900  38
   0  -6  10 2389.22 247.513  33
   0  -6  10 2689.04 249.742  35
   0   6 -10 2742.26 262.486  23
   0  -6  10 2441.99 251.088  53
   0  -6  10 2606.17 251.422  25
   0   6 -10 2785.47 262.403  48
   0  -6  10 2484.38 238.924  46
   0   6 -10 2345.74 244.967  52
   0  -6  10 2513.00 237.931  49
   0   6 -10 2646.96 236.994  50
   0  -6  10 2269.33 222.793  26
   0  -6   9 9379.01 482.165  46
   0   6  -9 9743.72 481.816  41
   0   6  -9 10120.6 522.129  23
   0   6  -9 10464.6 551.535  38
   0  -6   9 9960.96 529.894  32
   0  -6   9 10398.9 500.440  35
   0  -6   9 9466.58 473.752  26
   0  -6   9 9955.40 512.988  33
   0   6  -9 10684.0 533.365  52
   0   6  -9 10507.3 486.091  50
   0  -6   9 9370.44 509.915  53
   0  -6   9 10015.1 503.423  25
   0   6  -8 302.233 84.8130  52
   0  -6   8 438.679 110.850  53
   0  -6   8 326.104 95.0527  32
   0   6  -8 496.727 110.991  23
   0  -6   8 413.861 98.6983  33
   0   6  -8 307.302 87.6516  38
   0  -6   8 333.914 83.8312  46
   0  -6   8 418.090 91.7522  35
   0   6  -8 534.323 107.990  41
   0  -6   8 381.685 97.0362  26
   0   6  -8 495.548 106.899  31
   0  -6   8 393.211 93.0639  25
   0  -6   7 13173.0 532.020  35
   0   6  -7 13734.2 586.764  52
   0   6  -7 12008.4 578.337  38
   0  -6   7 12014.8 559.992  32
   0   6  -7 12983.1 592.337  23
   0  -6   7 12424.5 529.015  26
   0  -6   7 12367.2 540.567  46
   0   6  -7 12365.6 547.372  41
   0   6  -7 11856.0 543.603  31
   0  -6   7 11929.7 522.987  25
   0  -6   7 11972.2 541.940  33
   0   6  -7 12440.9 573.097  10
   0  -6   7 11748.8 547.944  53
   0   6  -6 44.1888 47.4652  10
   0  -6   6 168.632 62.6110  14
   0  -6   6 16.5555 26.7724   9
   0   6  -6 164.561 51.8205  16
   0  -6   5 1920.21 182.903   3
   0  -6   5 2205.48 191.444   9
   0   6  -5 1957.87 199.720  16
   0   6  -5 2340.38 218.840  10
   0  -6   5 1889.91 190.550  14
   0   6  -4 3693.26 265.492  16
   0  -6   4 4120.29 247.157   9
   0  -6   4 3533.07 239.373   3
   0  -6   4 3847.29 265.722  14
   0   6  -4 3847.23 273.805  10
   0   6  -3 4487.66 281.710  10
   0  -6   3 4835.09 250.208   9
   0  -6   3 4557.62 266.091   3
   0   6  -3 3901.52 256.618   6
   0   6  -3 4962.51 293.289  16
   0  -6   3 4637.27 286.682  14
   0  -6   2 215.455 69.3546  13
   0  -6   2 97.4704 24.0436   9
   0   6  -2 118.615 44.8686   6
   0   6  -2 108.943 40.3695  11
   0  -6   2 133.579 55.3399  14
   0   6  -2 322.635 71.3579  10
   0  -6   2 150.823 47.5167   3
   0   6  -2 141.767 57.0909  16
   0  -6   1 5448.73 323.437  13
   0   6  -1 5070.56 310.187   1
   0  -6   1 5885.94 313.006   4
   0  -6   1 6027.75 250.126   9
   0   6  -1 4992.64 271.939  16
   0   6  -1 5654.35 305.154  11
   0  -6   1 5829.84 295.309   3
   0   6  -1 5721.92 309.056   6
   0  -6   1 5960.89 309.520  14
   0   6  -1 5774.39 293.036  10
   0   6   0 19919.4 640.549   1
   0   6   0 19924.7 561.281  10
   0   6   0 20590.7 627.128   6
   0  -6   0 20064.7 649.698  13
   0   6   0 19689.9 604.295  11
   0  -6   0 19707.9 602.182   4
   0  -6   0 21611.8 621.002  14
   0   6   1 20585.2 545.273  16
   0  -6  -1 20607.4 618.263   4
   0   6   1 22094.9 639.867  11
   0   6   1 21147.7 577.017  10
   0   6   1 22015.0 672.530   1
   0  -6  -1 21613.4 680.506  13
   0   6   2 164.229 55.9267  11
   0  -6  -2 61.8003 33.7092  13
   0   6   2 82.7196 46.6966   1
   0   6   3 13723.9 525.185   1
   0   6   3 14452.1 509.167  11
   0  -6  -3 12479.6 472.170   4
   0  -6  -3 13833.5 541.378  13
   0  -6  -4 37.9847 35.3400   4
   0   6   4 20.6737 22.3027  11
   0   6   4 29.9690 42.7357   1
   0  -6  -4 48.5157 31.6250  13
   0  -6  -5 8967.51 426.638  19
   0  -6  -5 9069.96 457.623  13
   0   6   5 9093.32 442.705   1
   0   6   5 8850.51 408.426  11
   0  -6  -5 8481.50 384.800   4
   0  -6  -6 7131.15 396.597  19
   0  -6  -6 7521.58 429.395  13
   0   6   6 7232.92 406.093   1
   0   6   6 7740.82 385.679  11
   0  -6  -7 610.903 120.395  19
   0  -6  -7 455.182 109.776  13
   0   6   7 603.246 107.243  11
   0  -6  -7 874.939 135.817  20
   0   6   7 785.897 134.982   1
   0  -6  -7 591.454 111.816  39
   0   6   8 21644.9 774.195  27
   0  -6  -8 22425.4 799.444  51
   0   6   8 20856.5 760.659  49
   0  -6  -8 20277.7 737.325  44
   0  -6  -8 22621.0 765.703  20
   0   6   8 21938.1 761.993  55
   0  -6  -8 21636.3 759.760  39
   0  -6  -8 21292.7 733.388  21
   0   6   8 20666.1 745.637  34
   0  -6  -9 86645.2 1856.84  44
   0  -6  -9 90496.7 1855.31  20
   0   6   9 86430.5 1884.37  27
   0   6   9 87987.1 1858.48  34
   0  -6  -9 91527.5 1944.25  51
   0   6   9 91899.7 1902.71  49
   0  -6  -9 88906.7 1868.73  39
   0  -6  -9 89751.0 1844.75  21
   0   6   9 88649.1 1870.02  55
   0   6  10 1121.60 169.138  55
   0  -6 -10 951.683 154.839  21
   0   6  10 928.312 160.260  49
   0   6  10 783.774 135.830  47
   0  -6 -10 849.400 143.093  39
   0   6  10 799.779 146.676  27
   0  -6 -10 796.327 141.037  44
   0  -6 -10 1031.96 170.302  51
   0   6  10 1131.35 170.996  34
   0  -6 -10 893.979 147.175  20
   0   6  11 3862.40 301.597  47
   0   6  11 4275.92 326.396  55
   0  -6 -11 3919.26 313.720  39
   0  -6 -11 4348.70 343.400  51
   0   6  11 4098.32 327.146  49
   0   6  11 4257.21 327.256  34
   0  -6 -11 4207.15 327.183  44
   0  -6 -11 4056.40 310.815  20
   0   6  11 3928.48 323.105  27
   0  -6 -11 4028.90 316.451  21
   0   6  12 1865.22 204.571  55
   0  -6 -12 1826.01 206.618  21
   0   6  12 2086.95 225.482  27
   0  -6 -12 2192.11 216.350  20
   0   6  12 1953.61 216.218  49
   0  -6 -12 2076.14 217.099  39
   0  -6 -12 2057.57 227.471  51
   0  -6 -12 1955.35 214.976  44
   0   6  12 2239.69 227.937  34
   0   6  12 1944.50 200.171  47
   0  -6 -13 591.387 107.734  39
   0   6  13 473.495 89.7875  47
   0   6  13 496.697 100.210  27
   0  -6 -13 433.027 97.1484  51
   0   6  13 464.368 97.0893  34
   0   6  13 438.558 94.1619  55
   0  -6 -13 561.779 106.848  21
   0  -6 -13 651.790 103.832  20
   0   6  13 520.423 101.603  49
   0  -6 -13 551.216 109.125  44
   0   6  14 5583.53 305.613  49
   0  -6 -14 5816.65 301.480  39
   0  -6 -14 5885.24 316.464  44
   0  -6 -14 5985.49 318.720  21
   0   6  14 5821.45 300.275  55
   0  -6 -14 6227.14 329.615  51
   0   6  14 6014.98 321.569  27
   0   6  14 5798.24 306.979  34
   0   6  15 6129.51 261.149  34
   0   6  15 6066.82 263.155  49
   0   6  15 6589.40 282.773  27
   0  -6 -15 6530.26 283.057  21
   0   6  15 5944.42 244.874  55
   0  -6 -15 6221.05 274.770  51
   0  -6 -15 6657.04 283.054  44
   0  -7  13 3275.38 213.163  35
   0  -7  13 3277.09 213.262  25
   0  -7  13 3485.33 223.668  53
   0  -7  13 3370.91 222.283  32
   0  -7  13 3208.44 213.051  33
   0   7 -13 2967.01 203.137  52
   0   7 -13 2957.42 191.853  48
   0   7 -13 3459.80 213.098  51
   0   7 -13 3074.61 201.352  38
   0  -7  12 1154.50 141.608  35
   0   7 -12 1119.91 134.278  48
   0  -7  12 903.526 128.541  25
   0  -7  12 1135.45 145.373  53
   0   7 -12 1093.38 140.134  52
   0  -7  12 1069.59 139.951  33
   0   7 -12 1180.68 144.405  51
   0  -7  12 1237.03 150.097  32
   0   7 -12 1112.58 141.816  38
   0   7 -11 4565.94 314.143  52
   0  -7  11 4931.91 293.996  49
   0  -7  11 4851.35 326.963  33
   0   7 -11 5103.43 333.860  51
   0   7 -11 4570.28 301.920  48
   0  -7  11 4756.15 311.400  35
   0  -7  11 4843.85 330.290  32
   0  -7  11 4296.29 281.394  46
   0  -7  11 4486.33 285.577  26
   0   7 -11 4419.05 314.635  38
   0  -7  11 5072.51 328.159  25
   0  -7  11 4424.39 313.851  53
   0  -7  10 1089.76 143.845  49
   0  -7  10 1123.13 165.301  32
   0   7 -10 1501.88 193.011  38
   0   7 -10 955.261 143.817  48
   0  -7  10 1059.68 154.920  25
   0  -7  10 1180.54 164.711  33
   0  -7  10 1163.75 155.269  26
   0   7 -10 1175.44 164.392  52
   0  -7  10 1207.31 170.279  53
   0  -7  10 1036.46 150.233  46
   0  -7  10 1201.18 161.079  35
   0   7 -10 1255.61 166.295  23
   0   7  -9 5501.95 361.399  48
   0  -7   9 5194.49 353.877  46
   0   7  -9 4948.97 337.333  41
   0  -7   9 5227.79 369.090  53
   0   7  -9 4933.47 337.391  31
   0  -7   9 5438.34 371.053  33
   0   7  -9 4597.26 357.509  38
   0  -7   9 5193.85 354.320  25
   0  -7   9 5208.12 342.801  35
   0   7  -9 5106.17 359.344  52
   0   7  -9 5106.18 358.953  23
   0  -7   9 4935.23 339.745  26
   0  -7   9 5076.30 367.619  32
   0  -7   8 152.200 46.0091  46
   0   7  -8 144.544 64.8630  41
   0  -7   8 152.301 69.1489  53
   0  -7   8 93.1824 50.8478  32
   0  -7   8 159.301 59.7455  35
   0  -7   8 161.065 62.5828  26
   0   7  -8 90.3417 49.5928  23
   0  -7   8 150.230 62.8699  25
   0   7  -8 107.022 51.8730  52
   0  -7   8 98.5154 54.6298  33
   0   7  -8 107.633 41.5885  31
   0   7  -8 75.1127 40.1693  38
   0   7  -7 12898.1 593.609  31
   0  -7   7 13797.6 559.516  35
   0  -7   7 14230.1 587.298  25
   0  -7   7 14283.8 610.937  33
   0  -7   7 14078.8 625.969  32
   0  -7   7 14158.7 622.138  53
   0   7  -7 14582.3 662.769  38
   0  -7   7 13922.8 600.703  46
   0   7  -7 14451.6 617.101  41
   0  -7   7 13891.4 585.589  26
   0   7  -7 13715.5 631.125  23
   0   7  -7 13941.0 609.830  52
   0  -7   6 17.3161 17.2499  33
   0  -7   6 23.0164 32.6666  26
   0   7  -6-57.4557 55.1935  41
   0   7  -6 71.4878 57.9859  23
   0   7  -6 6.11488 28.1846  38
   0  -7   6 38.3955 46.6502  25
   0  -7   6 15.7399 20.3916  53
   0   7  -6 65.6862 53.9861  52
   0  -7   6 28.4589 32.1464  32
   0   7  -6 51.0606 39.7873  31
   0  -7   6 25.8890 38.8602  46
   0  -7   6 14.7750 35.8751  35
   0  -7   5 222.043 66.4110  45
   0  -7   5 193.100 68.7524  25
   0   7  -5 287.199 85.1176  10
   0   7  -5 128.970 68.8968  23
   0  -7   5 222.889 65.6960  32
   0  -7   5 263.002 72.0307  35
   0   7  -5 228.110 75.7766  31
   0  -7   5 265.531 78.6005  33
   0   7  -5 167.371 65.7808  38
   0  -7   5 198.983 64.1687  53
   0  -7   5 199.614 63.3283  26
   0  -7   5 196.560 61.8044  14
   0   7  -5 192.556 67.5489  16
   0  -7   5 194.246 70.2221  46
   0   7  -5 280.237 81.5752  41
   0  -7   5 178.257 59.1145   9
   0   7  -4 8468.16 438.217  16
   0  -7   4 8684.58 394.484   9
   0  -7   4 8506.48 444.389  14
   0   7  -4 8326.28 438.726  10
   0   7  -3 219.008 64.3272  16
   0  -7   3 135.474 48.9602  14
   0   7  -3 196.741 63.2634  10
   0   7  -2 4818.01 316.895   6
   0  -7   2 5355.70 359.403  13
   0  -7   2 4964.72 321.705  14
   0   7  -2 4765.76 303.412  10
   0   7  -2 5330.81 314.764  16
   0   7  -1 10255.6 469.977  11
   0  -7   1 10818.4 475.950  14
   0   7  -1 10356.2 433.268  16
   0   7  -1 10492.9 476.603   6
   0  -7   1 10704.2 510.682  13
   0   7  -1 10061.3 435.842  10
   0   7   0 309.269 87.6921   1
   0  -7   0 176.993 61.8956   4
   0   7   0 206.215 65.5137  11
   0  -7   0 342.549 88.3221  13
   0   7   0 282.924 77.9492   6
   0  -7   0 262.709 72.2041  14
   0   7   1 1118.53 154.133   6
   0   7   1 1200.11 156.607  11
   0  -7  -1 1312.63 157.922  14
   0  -7  -1 1224.24 166.564  13
   0   7   1 1075.42 154.679   1
   0  -7  -1 1145.79 148.341   4
   0  -7  -2 5523.62 328.958   4
   0   7   2 6116.89 378.526   1
   0   7   2 5663.98 346.351  11
   0  -7  -2 5923.85 375.964  13
   0   7   3 7233.26 395.105  11
   0  -7  -3 6252.17 351.047   4
   0   7   3 6859.51 404.616   1
   0  -7  -3 7071.72 415.440  13
   0   7   4 3894.71 291.166  11
   0   7   4 3765.04 300.474   1
   0  -7  -4 3502.35 297.454  13
   0  -7  -4 3511.03 261.640   4
   0   7   5-0.13027 38.0224  47
   0   7   5 25.6136 28.4389  11
   0   7   5 97.9533 54.3342   1
   0  -7  -5 55.0536 32.8804  13
   0  -7  -6 266.094 79.4549  45
   0   7   6 189.738 68.0783  55
   0  -7  -6 124.448 56.7853  51
   0  -7  -6 152.260 58.6200  30
   0   7   6 114.491 52.2133  49
   0   7   6 283.965 77.9421  43
   0  -7  -6 194.442 77.8183  39
   0  -7  -6 216.785 53.4756  20
   0   7   6 142.030 53.5202  27
   0   7   6 178.439 71.2980  47
   0   7   7 6361.89 403.586  27
   0   7   7 7050.52 422.876  55
   0  -7  -7 6495.67 405.106  39
   0   7   7 6413.96 399.734  49
   0  -7  -7 6659.79 386.219  21
   0  -7  -7 6462.09 398.238  20
   0  -7  -7 7036.65 436.412  51
   0   7   7 6347.12 403.347  47
   0   7   7 6709.64 402.751  43
   0  -7  -7 6735.05 390.976  45
   0  -7  -7 6733.13 374.505  30
   0  -7  -7 6542.46 397.652  44
   0  -7  -8 290.271 85.6747  45
   0  -7  -8 200.443 68.1578  20
   0   7   8 492.734 105.454  43
   0  -7  -8 402.200 102.601  44
   0  -7  -8 404.349 101.504  51
   0   7   8 417.766 107.221  27
   0  -7  -8 224.599 62.9797  21
   0   7   8 269.245 77.7524  34
   0   7   8 419.582 108.142  55
   0  -7  -8 446.084 103.920  39
   0   7   8 248.129 82.4439  47
   0   7   8 343.802 94.2200  49
   0  -7  -9 9600.93 488.082  21
   0   7   9 10639.3 539.443  27
   0  -7  -9 9583.06 468.554  45
   0  -7  -9 10812.0 537.180  39
   0  -7  -9 10285.0 515.353  44
   0   7   9 10294.3 523.240  49
   0  -7  -9 10479.9 520.812  20
   0  -7  -9 10281.9 540.489  51
   0   7   9 10607.3 529.440  47
   0   7   9 10403.5 513.536  34
   0   7   9 10417.7 528.669  55
   0  -7 -10 30595.1 952.975  39
   0   7  10 30837.7 934.786  34
   0  -7 -10 30711.0 940.694  44
   0  -7 -10 32051.1 992.424  51
   0   7  10 30205.8 945.109  55
   0   7  10 31812.4 950.713  47
   0  -7 -10 29396.4 928.551  20
   0  -7 -10 30496.7 923.187  21
   0   7  10 31923.4 968.864  49
   0   7  10 31570.7 979.147  27
   0  -7 -11 348.064 89.6121  51
   0  -7 -11 478.307 107.154  39
   0   7  11 293.938 75.9059  34
   0   7  11 257.902 80.9258  55
   0   7  11 359.297 88.5489  47
   0  -7 -11 430.971 100.519  44
   0  -7 -11 279.266 79.2484  21
   0   7  11 257.188 79.4761  27
   0  -7 -11 346.581 90.6489  20
   0   7  11 433.860 99.3781  49
   0   7  12 35.9716 32.0937  55
   0  -7 -12 20.1424 37.2856  44
   0   7  12-18.9851 17.6248  47
   0   7  12 34.3762 40.0662  49
   0   7  12-36.3771 50.8353  27
   0  -7 -12-34.8594 32.0409  39
   0  -7 -12-15.9106 31.3148  51
   0  -7 -12-15.2590 35.1652  21
   0   7  12 20.2229 19.6922  34
   0  -7 -12 28.2761 37.3208  20
   0  -7 -13 1.97388 28.3002  39
   0   7  13 7.47960 11.5853  23
   0   7  13-16.3241 19.3512  55
   0   7  13 7.09716 29.1981  34
   0  -7 -13 43.2815 54.0927  20
   0   7  13 39.1228 30.7614  27
   0   7  13 19.0331 29.2279  49
   0  -7 -13 29.5104 30.5914  44
   0   7  13-7.01687 17.8984  47
   0  -7 -13 34.7694 28.8327  21
   0  -7 -13-18.0735 27.7766  51
   0   7  14 710.930 86.1329  34
   0  -7 -14 846.318 98.4913  21
   0   7  14 809.870 100.193  27
   0  -7 -14 792.316 95.2814  39
   0   7  14 756.008 95.0120  55
   0  -7 -14 756.741 92.0960  44
   0   8 -12 15.8724 24.4521  51
   0  -8  12 83.7139 33.7452  32
   0   8 -12 119.178 41.5982  52
   0  -8  12 32.8749 21.0680  33
   0  -8  12 103.473 37.3303  35
   0  -8  12 43.0759 25.7561  25
   0  -8  12 59.6262 21.6331  53
   0   8 -12-0.43942 23.2696  38
   0   8 -12 63.5805 24.6569  48
   0  -8  11 654.007 104.244  25
   0   8 -11 717.893 111.894  38
   0  -8  11 619.381 92.9727  46
   0   8 -11 855.654 118.015  51
   0   8 -11 712.287 109.577  52
   0  -8  11 951.594 129.698  32
   0  -8  11 877.226 121.979  33
   0  -8  11 840.009 108.435  26
   0  -8  11 715.341 114.488  53
   0  -8  11 855.028 115.900  35
   0   8 -11 739.400 100.874  48
   0  -8  10 8359.62 398.357  35
   0   8 -10 8091.92 426.116  38
   0  -8  10 7971.42 401.731  25
   0  -8  10 8406.86 429.935  32
   0  -8  10 8046.57 393.661  26
   0   8 -10 7664.68 385.090  23
   0  -8  10 8030.48 395.967  46
   0  -8  10 8644.53 438.759  53
   0  -8  10 7707.89 407.931  33
   0   8 -10 8654.18 423.725  52
   0   8 -10 8081.96 380.210  48
   0   8 -10 7973.60 377.173  41
   0   8  -9 3.36730 19.2369  38
   0  -8   9 19.2577 19.5435  33
   0  -8   9 39.5566 32.6661  46
   0   8  -9-12.0937 29.0145  41
   0  -8   9 16.6480 28.9251  32
   0  -8   9 11.5171 23.5513  25
   0  -8   9 43.9667 26.6018  53
   0   8  -9 9.40481 32.1744  48
   0   8  -9-15.6900 25.5367  31
   0  -8   9 20.5139 25.8879  26
   0   8  -9 17.4864 33.7900  52
   0  -8   9 57.7838 43.0015  35
   0   8  -9-15.2391 23.5728  23
   0  -8   8-3.25992 27.3610  53
   0  -8   8-13.4736 35.9685  32
   0  -8   8 29.9077 25.9619  35
   0  -8   8-2.02838 37.0473  46
   0  -8   8 17.7011 30.9149  33
   0  -8   8 42.4707 35.7471  25
   0   8  -8 13.7676 18.3649  41
   0   8  -8 13.8756 36.6448  23
   0   8  -8 22.8653 26.3543  52
   0   8  -8 45.2420 27.8391  31
   0   8  -8 29.3705 20.3968  38
   0  -8   8 34.5662 20.6689  26
   0   8  -7 152.492 67.8901  52
   0  -8   7 123.458 64.3115  46
   0   8  -7 215.000 80.7662  23
   0   8  -7 201.748 75.1815  31
   0  -8   7 163.334 62.5513  32
   0  -8   7 200.010 68.3456  26
   0   8  -7 274.512 95.6937  41
   0  -8   7 246.769 86.0308  33
   0   8  -7 183.245 72.0916  38
   0  -8   7 63.0090 42.8659  35
   0  -8   7 129.802 62.2096  53
   0  -8   7 115.633 42.6241  25
   0  -8   6 2488.85 240.029  26
   0  -8   6 2593.44 225.001  35
   0   8  -6 2709.90 263.062  41
   0  -8   6 2520.09 259.364  32
   0   8  -6 2599.10 268.097  23
   0  -8   6 2703.79 251.776  33
   0   8  -6 2677.54 276.915  38
   0  -8   6 2458.16 249.186  53
   0   8  -6 2799.84 262.321  52
   0  -8   6 2370.83 242.321  46
   0   8  -6 2432.82 253.649  31
   0  -8   6 2273.72 221.615  25
   0   8  -5 220.565 83.9860  38
   0  -8   5 129.624 51.5982  46
   0  -8   5 100.549 41.7906  35
   0   8  -5 144.694 75.9521  31
   0   8  -5 123.378 66.9573  23
   0  -8   5 131.642 49.7954  45
   0   8  -5 130.592 53.2659  52
   0  -8   5 166.681 66.5221  32
   0  -8   5 169.446 62.2633  33
   0  -8   5 90.9884 55.4461  25
   0   8  -5 109.550 54.1850  41
   0  -8   5 66.4035 46.2451  53
   0  -8   5 147.710 62.8761  30
   0  -8   5 70.9719 46.7767  26
   0  -8   4 5064.93 318.922  25
   0  -8   4 5169.12 369.115  32
   0   8  -4 5688.67 385.809  41
   0   8  -4 5131.60 378.308  23
   0   8  -4 5511.07 386.015  31
   0   8  -4 5095.48 342.357  52
   0  -8   4 5207.73 344.917  33
   0  -8   4 4799.48 332.763  30
   0   8  -4 5566.32 398.382  38
   0  -8   4 5229.61 355.985  46
   0  -8   4 5312.67 344.602  26
   0  -8   4 4820.63 340.455  45
   0  -8   4 5354.46 365.207  53
   0   8  -3 344.411 97.0094  31
   0  -8   3 285.375 94.9035  32
   0  -8   3 341.165 77.6196  25
   0   8  -3 253.430 70.2924  43
   0   8  -3 286.981 88.0168  38
   0  -8   3 318.801 80.6216  33
   0  -8   3 166.609 59.2178  53
   0   8  -3 271.553 90.9666  23
   0  -8   3 270.112 72.8584  45
   0   8  -3 266.153 85.7033  41
   0  -8   3 354.018 88.8939  26
   0   8  -3 220.188 65.5326  47
   0  -8   3 300.591 78.5835  46
   0  -8   3 303.760 82.1805  30
   0  -8   2 1352.94 182.533  32
   0  -8   2 1304.40 161.258  26
   0  -8   2 1192.70 161.307  46
   0   8  -2 1090.52 170.577  38
   0   8  -2 1294.62 180.645  31
   0  -8   2 1110.20 162.929  45
   0  -8   2 1210.42 156.573  33
   0  -8   2 1182.50 164.365  53
   0  -8   2 1258.43 165.963  30
   0   8  -2 1112.96 170.690  23
   0   8  -2 1234.00 168.622  43
   0   8  -2 1215.00 167.536  47
   0   8  -2 1228.78 175.111  41
   0   8  -1 409.521 99.4255   6
   0  -8   1 472.045 99.9341  53
   0   8  -1 435.901 87.9879  36
   0   8  -1 534.756 116.233  31
   0  -8   1 567.156 106.569  46
   0   8  -1 641.562 124.866  23
   0  -8   1 614.328 119.701  45
   0   8  -1 413.303 94.5425  47
   0  -8   1 604.366 108.849  26
   0   8  -1 639.291 125.215  41
   0  -8   1 399.051 94.5535  30
   0  -8   1 535.660 116.517  32
   0   8  -1 519.824 108.873  43
   0   8   0 817.173 143.949  41
   0  -8   0 695.841 110.896  26
   0  -8   0 700.295 139.593  13
   0  -8   0 974.407 144.953  30
   0   8   0 653.517 130.201  31
   0   8   0 685.316 127.642  11
   0   8   0 821.869 141.165  23
   0   8   0 819.469 143.873   6
   0  -8   0 808.776 136.058  14
   0  -8   0 745.704 132.721  32
   0  -8   0 807.592 139.403  45
   0   8   0 746.050 135.202  47
   0   8   0 692.610 125.817  43
   0  -8   0 807.742 131.163  46
   0   8   1 15090.0 625.712  47
   0  -8  -1 15322.3 622.073  14
   0  -8  -1 15437.9 547.613  26
   0  -8  -1 15842.4 612.735  30
   0   8   1 15263.4 650.791   6
   0  -8  -1 16092.9 682.895  13
   0   8   1 15336.5 635.292  43
   0   8   1 15507.4 678.877   1
   0   8   1 14389.7 593.160  27
   0  -8  -1 15015.8 612.424   4
   0  -8  -1 15468.4 639.111  32
   0  -8  -1 14517.7 599.063  39
   0   8   1 15914.9 654.338  23
   0  -8  -1 15429.7 579.360  46
   0  -8  -1 15276.7 616.061  45
   0   8   1 13590.6 610.275  11
   0  -8  -2 245.118 70.9949   4
   0  -8  -2 302.596 75.5933  46
   0  -8  -2 192.142 63.4251  30
   0  -8  -2 355.328 91.4241  32
   0  -8  -2 314.632 89.9483  39
   0   8   2 261.206 86.7011  43
   0  -8  -2 191.616 58.7000  45
   0   8   2 264.547 82.3557  47
   0   8   2 264.955 84.1926  23
   0   8   2 283.454 85.2901   6
   0  -8  -2 190.492 65.1701  20
   0   8   2 318.088 86.1144  27
   0   8   3 4507.21 313.138  55
   0   8   3 4686.62 341.216  47
   0  -8  -3 4872.39 331.338  20
   0   8   3 4858.21 351.877  43
   0  -8  -3 4876.19 349.985  32
   0  -8  -3 4963.37 332.627  30
   0  -8  -3 4823.67 338.004  45
   0   8   3 4636.26 343.216  23
   0  -8  -3 4890.21 305.829  46
   0   8   3 4408.18 319.993  27
   0  -8  -3 4355.21 323.334  39
   0   8   4 1853.64 219.275  23
   0  -8  -4 2023.44 226.287  32
   0   8   4 1644.00 191.267  55
   0  -8  -4 2038.67 222.118  39
   0   8   4 1735.32 209.659  43
   0  -8  -4 2124.21 219.708  30
   0  -8  -4 2273.03 230.578  45
   0  -8  -4 1889.91 209.849  20
   0   8   4 1920.41 213.151  27
   0   8   4 1750.11 211.387  47
   0   8   5 2962.28 279.434  47
   0   8   5 3107.56 283.565  43
   0  -8  -5 3068.26 270.703  20
   0   8   5 2994.99 272.149  27
   0  -8  -5 3426.38 277.588  30
   0  -8  -5 2825.66 267.812  39
   0  -8  -5 2794.40 256.005  45
   0   8   5 3204.54 273.062  55
   0   8   5 3089.66 281.771  23
   0  -8  -6 746.246 123.181  30
   0  -8  -6 937.080 151.101  20
   0  -8  -6 620.363 123.765  39
   0   8   6 500.557 109.176  27
   0   8   6 744.309 140.397  43
   0   8   6 582.094 120.080  55
   0  -8  -6 735.541 131.082  45
   0   8   6 837.896 147.576  47
   0   8   6 705.560 133.714  23
   0  -8  -7 1060.29 169.545  39
   0  -8  -7 946.297 141.604  30
   0   8   7 913.361 148.875  55
   0  -8  -7 761.637 143.238  20
   0   8   7 876.343 150.534  47
   0   8   7 723.847 133.399  43
   0   8   7 831.546 143.219  27
   0  -8  -7 646.061 122.547  45
   0   8   8 371.690 102.418  55
   0   8   8 273.424 74.2960  43
   0  -8  -8 335.724 83.1229  45
   0  -8  -8 325.310 95.9477  20
   0  -8  -8 328.050 83.9532  44
   0  -8  -8 298.028 91.1494  39
   0   8   8 285.514 85.2456  47
   0   8   8 353.502 90.9528  27
   0   8   9 58.2811 45.4394  55
   0  -8  -9 52.0864 22.4175  39
   0   8   9 118.429 59.7078  47
   0   8   9 42.3305 38.1534  27
   0  -8  -9 11.1963 28.5898  20
   0  -8  -9 36.9217 36.1972  44
   0  -8  -9 39.9129 16.4918  45
   0  -8  -9 135.622 56.9438  21
   0  -8  -9 78.5048 59.0948  51
   0  -8 -10 7575.48 418.413  20
   0  -8 -10 7398.53 397.053  44
   0  -8 -10 7714.62 379.403  45
   0   8  10 7248.79 417.945  27
   0  -8 -10 7261.26 387.835  21
   0  -8 -10 7728.68 430.412  51
   0   8  10 7752.78 427.657  55
   0   8  10 7925.03 422.712  23
   0   8  10 7437.68 414.079  47
   0  -8 -10 7291.73 416.073  39
   0   8  11 1268.02 159.249  55
   0   8  11 1339.35 164.445  27
   0  -8 -11 1319.96 163.320  39
   0  -8 -11 1278.40 149.920  44
   0  -8 -11 1526.00 164.552  21
   0   8  11 1485.19 166.723  23
   0   8  11 1292.64 154.752  47
   0  -8 -11 1425.76 165.484  20
   0   8  12 1972.64 172.122  47
   0   8  12 1886.97 166.404  23
   0  -8 -12 1757.77 171.273  39
   0   8  12 1851.48 175.885  55
   0  -8 -12 1858.07 170.654  20
   0   8  12 1902.06 178.760  27
   0  -8 -12 1727.36 158.526  21
   0  -8 -13 67.3924 27.8643  20
   0  -8 -13 57.8181 29.1840  39
   0  -8 -13 37.1879 23.2508  44
   0  -8 -13 77.6284 29.0644  21
   0   8  13 41.3034 19.7802  47
   0   8  13 45.8600 29.4311  27
   0  -9  11 10794.6 369.946  25
   0  -9  11 10416.5 336.345  26
   0  -9  11 11714.1 401.215  32
   0   9 -11 10618.0 369.756  52
   0  -9  11 9880.07 338.846  35
   0   9 -11 11186.7 382.970  38
   0  -9  11 11508.8 397.860  53
   0  -9  11 11267.5 388.065  33
   0   9 -11 10220.1 342.721  51
   0   9 -10 167.850 53.0100  52
   0  -9  10 309.791 76.3541  53
   0   9 -10 204.833 57.1738  51
   0  -9  10 304.333 70.2103  33
   0  -9  10 142.980 44.7101  35
   0  -9  10 190.689 53.7809  26
   0  -9  10 192.061 57.6085  32
   0   9 -10 224.977 54.6903  41
   0  -9  10 217.435 57.5929  25
   0   9 -10 237.759 66.0696  38
   0  -9  10 205.092 54.0731  46
   0  -9   9 36982.5 916.332  26
   0   9  -9 36554.1 903.305  23
   0  -9   9 38903.4 971.896  32
   0   9  -9 34700.5 862.345  31
   0   9  -9 35072.6 899.536  52
   0  -9   9 32962.0 837.361  35
   0  -9   9 37712.1 954.291  53
   0   9  -9 34777.9 882.954  41
   0   9  -9 37351.0 967.626  38
   0  -9   9 37771.3 937.615  33
   0  -9   9 34657.4 880.964  25
   0  -9   9 35074.9 909.214  46
   0   9  -8 5614.92 363.438  38
   0  -9   8 5205.59 295.905  35
   0  -9   8 6006.95 361.189  53
   0  -9   8 5111.55 329.780  46
   0   9  -8 5429.54 340.091  23
   0  -9   8 5436.04 320.197  25
   0  -9   8 5276.22 326.921  26
   0  -9   8 5856.80 361.659  32
   0   9  -8 5052.17 323.668  41
   0  -9   8 5579.14 339.149  33
   0   9  -8 5503.24 330.064  52
   0   9  -8 5309.68 328.198  31
   0   9  -7 333.588 82.8397  52
   0   9  -7 307.897 87.8353  38
   0   9  -7 319.793 87.9871  23
   0  -9   7 374.216 87.5557  33
   0  -9   7 249.692 67.2749  25
   0  -9   7 328.648 92.6004  46
   0  -9   7 303.571 75.4360  35
   0   9  -7 332.191 89.6088  41
   0  -9   7 338.239 86.7372  32
   0  -9   7 419.724 98.9571  53
   0   9  -7 389.871 96.4178  31
   0  -9   7 429.846 93.4335  26
   0   9  -6 441.013 97.6013  52
   0   9  -6 426.619 99.4748  23
   0  -9   6 494.362 108.174  46
   0  -9   6 497.320 103.864  33
   0   9  -6 553.697 117.496  41
   0  -9   6 419.046 105.482  32
   0   9  -6 467.546 102.559  31
   0  -9   6 598.250 118.168  53
   0   9  -6 592.689 131.947  38
   0  -9   6 423.864 93.5395  26
   0  -9   6 532.574 105.088  25
   0   9  -5 552.458 129.227  31
   0  -9   5 495.710 111.272  53
   0   9  -5 467.061 108.411  41
   0  -9   5 522.578 120.224  32
   0   9  -5 459.795 100.133  52
   0   9  -5 531.640 118.445  23
   0  -9   5 556.516 103.368  25
   0  -9   5 392.558 96.0050  33
   0  -9   5 537.820 109.180  30
   0  -9   5 391.604 95.3310  45
   0  -9   5 415.171 99.7633  46
   0  -9   5 510.866 114.147  26
   0   9  -5 507.266 122.995  38
   0  -9   4 484.620 113.525  46
   0   9  -4 486.176 123.695  31
   0   9  -4 414.165 100.487  41
   0  -9   4 315.893 83.3332  33
   0  -9   4 589.116 115.219  26
   0  -9   4 447.261 103.760  45
   0   9  -4 571.211 130.389  38
   0   9  -4 591.692 112.590  52
   0  -9   4 421.462 102.708  53
   0  -9   4 441.399 109.046  32
   0   9  -4 591.551 131.680  23
   0  -9   4 410.188 91.8595  30
   0  -9   4 505.274 98.6386  25
   0  -9   3 942.201 143.371  33
   0   9  -3 960.459 165.448  38
   0  -9   3 822.167 141.238  53
   0   9  -3 733.751 128.362  47
   0   9  -3 834.719 141.276  43
   0  -9   3 846.017 142.879  45
   0   9  -3 721.737 137.443  31
   0   9  -3 845.623 154.520  23
   0  -9   3 934.443 152.241  32
   0  -9   3 722.555 132.899  30
   0  -9   3 782.301 136.501  46
   0  -9   3 806.051 131.016  26
   0   9  -3 877.245 153.371  41
   0  -9   2 1804.38 212.794  45
   0   9  -2 1844.84 215.200  43
   0   9  -2 1930.54 218.968  47
   0   9  -2 2086.67 232.883  41
   0  -9   2 1802.38 207.295  30
   0  -9   2 1864.74 197.524  26
   0   9  -2 2111.77 242.535  31
   0   9  -2 2195.92 253.263  38
   0  -9   2 1766.43 193.629  33
   0  -9   2 1867.34 215.204  53
   0  -9   2 1691.25 199.264  46
   0  -9   2 1931.95 226.589  32
   0   9  -2 1691.26 218.134  23
   0  -9   1 189.753 65.7965  46
   0   9  -1 240.301 82.9151  47
   0   9  -1 331.877 102.897  31
   0   9  -1 314.764 95.6279  43
   0  -9   1 256.708 77.0423  53
   0   9  -1 175.405 87.2507  38
   0  -9   1 275.746 87.7666  30
   0   9  -1 133.759 59.7252  23
   0  -9   1 292.534 87.8885  32
   0  -9   1 197.618 66.0085  33
   0  -9   1 148.784 58.4658  45
   0  -9   1 187.034 64.6999  26
   0   9  -1 142.257 67.4568  41
   0   9   0 140.999 72.3455  23
   0  -9   0 103.267 55.3881  53
   0   9   0 41.9636 28.8246  43
   0   9   0 66.6297 55.6507  47
   0  -9   0 60.9841 59.9946  30
   0  -9   0 64.7591 56.3212  32
   0   9   0 101.986 62.5861  31
   0  -9   0 140.222 56.8902  26
   0  -9   0 0.24991 25.6589  46
   0  -9   0 13.5088 20.0742  45
   0   9   0 79.8234 53.8422  41
   0  -9  -1 13317.5 523.590  26
   0  -9  -1 13578.4 582.319  53
   0  -9  -1 13521.4 591.418  39
   0   9   1 14097.4 628.434  47
   0   9   1 14305.7 652.437  23
   0  -9  -1 13555.4 618.272  32
   0  -9  -1 13752.0 577.631  20
   0  -9  -1 14271.3 604.862  30
   0   9   1 13914.1 599.726  41
   0   9   1 13612.1 622.796  31
   0   9   1 13529.3 588.747  27
   0   9   1 13169.3 613.053  43
   0  -9  -1 14061.4 614.723  45
   0  -9  -1 13417.0 559.552  46
   0  -9  -2 3717.73 278.277  46
   0  -9  -2 3552.25 300.689  45
   0   9   2 3895.95 333.748  23
   0   9   2 3767.70 297.015  41
   0   9   2 3903.24 320.475  47
   0  -9  -2 3717.33 295.914  20
   0   9   2 3625.58 317.442  43
   0  -9  -2 3801.70 302.353  30
   0   9   2 3956.69 321.636  31
   0   9   2 3716.26 301.395  27
   0  -9  -2 3909.66 321.921  32
   0  -9  -2 3731.56 304.334  39
   0  -9  -3 6487.43 409.135  45
   0   9   3 6742.19 427.100  47
   0  -9  -3 6727.07 406.479  20
   0  -9  -3 6899.68 430.014  32
   0  -9  -3 6694.45 402.103  30
   0   9   3 6209.52 415.697  43
   0  -9  -3 6434.33 406.448  39
   0  -9  -3 6288.99 357.731  46
   0   9   3 6550.65 406.072  27
   0   9   3 6545.55 427.770  23
   0  -9  -4 163.572 69.7125  20
   0   9   4 162.173 69.0983  47
   0  -9  -4 302.109 84.8429  39
   0   9   4 82.1125 53.5271  23
   0  -9  -4 165.879 57.7686  30
   0   9   4 191.007 69.7763  43
   0   9   4 231.352 77.6892  27
   0  -9  -4 190.528 77.1507  32
   0  -9  -4 258.614 86.0583  45
   0  -9  -5 4808.36 342.027  45
   0   9   5 4983.27 367.902  23
   0  -9  -5 4842.96 352.240  39
   0   9   5 4932.83 366.040  43
   0  -9  -5 5059.73 340.956  30
   0  -9  -5 4654.93 339.980  20
   0   9   5 4724.14 346.128  27
   0   9   5 4926.50 362.503  47
   0  -9  -5 4471.68 339.773  32
   0  -9  -6 1873.98 201.486  30
   0   9   6 1762.65 212.583  47
   0   9   6 1911.38 212.462  55
   0  -9  -6 1724.37 199.426  45
   0  -9  -6 1871.50 214.342  32
   0  -9  -6 1863.25 213.605  20
   0   9   6 1877.06 223.262  23
   0   9   6 1767.23 210.819  43
   0   9   6 1595.17 196.584  27
   0  -9  -6 1726.00 205.757  39
   0   9   7 751.964 138.093  23
   0  -9  -7 737.607 135.896  39
   0   9   7 687.572 125.117  55
   0   9   7 569.431 115.915  43
   0   9   7 779.823 140.197  47
   0  -9  -7 610.806 119.169  45
   0  -9  -7 916.167 134.690  30
   0   9   7 797.446 140.434  27
   0  -9  -7 791.739 140.378  20
   0   9   7 922.119 138.537  54
   0  -9  -7 847.805 140.449  32
   0  -9  -8 4108.06 310.437  39
   0  -9  -8 4273.11 313.600  20
   0  -9  -8 4229.13 307.848  32
   0  -9  -8 4017.83 287.046  45
   0   9   8 3997.33 305.440  27
   0   9   8 4027.39 307.813  23
   0   9   8 3704.03 282.459  43
   0   9   8 3768.92 293.361  55
   0   9   8 4152.00 316.165  47
   0   9   9 69.5309 32.1379  43
   0   9   9 136.410 59.0796  27
   0   9   9 72.3583 45.4955  55
   0   9   9 75.7758 40.3470  47
   0  -9  -9 39.8293 42.2151  20
   0  -9  -9 46.4626 39.6806  39
   0  -9  -9 105.300 45.9752  32
   0   9   9 28.1970 25.8407  23
   0  -9  -9 151.268 56.4258  45
   0   9  10 118.478 44.7547  55
   0  -9 -10 244.792 64.9212  32
   0   9  10 247.320 65.3899  23
   0  -9 -10 168.912 54.4009  20
   0  -9 -10 270.998 69.0278  39
   0   9  10 207.614 60.1365  47
   0   9  10 252.068 69.3060  27
   0  -9 -10 236.236 55.4044  45
   0  -9 -11 316.904 62.2844  32
   0  -9 -11 360.848 75.7404  39
   0   9  11 303.367 65.5704  23
   0  -9 -11 387.825 74.2862  20
   0   9  11 308.120 69.7965  27
   0   9  11 336.440 68.2792  47
   0  -9 -12 4835.98 242.987  39
   0  -9 -12 4629.71 231.484  20
   0   9  12 4298.53 216.173  47
   0   9  12 4627.49 236.090  27
   0 -10  10 54.2855 26.1341  32
   0 -10   9 2550.19 176.979  33
   0 -10   9 2471.05 175.492  26
   0  10  -9 2358.91 163.541  52
   0 -10   9 2806.47 192.230  53
   0  10  -9 2556.12 165.633  51
   0  10  -9 2592.94 187.979  38
   0 -10   9 2734.87 191.824  32
   0 -10   9 2628.52 181.275  46
   0  10  -9 2495.80 167.021  41
   0 -10   9 2431.58 161.923  25
   0 -10   8 136.684 47.4801  46
   0 -10   8 80.7538 29.1075  25
   0  10  -8 117.192 51.7151  38
   0  10  -8 162.771 49.3373  23
   0  10  -8 148.632 50.4741  31
   0 -10   8 105.954 39.5636  32
   0 -10   8 147.963 49.8730  26
   0  10  -8 180.495 50.0118  52
   0 -10   8 170.312 55.4707  33
   0  10  -8 107.335 36.1472  41
   0 -10   8 168.102 49.8301  53
   0  10  -7 102.829 45.7261  31
   0 -10   7 156.714 57.7592  53
   0 -10   7 101.143 45.2166  32
   0 -10   7 149.993 49.8489  46
   0 -10   7 137.886 51.9642  26
   0  10  -7 198.420 63.2443  23
   0  10  -7 181.891 54.2926  52
   0  10  -7 190.517 59.3746  38
   0 -10   7 116.349 46.3376  33
   0 -10   7 71.6172 36.0009  25
   0  10  -7 154.143 55.1139  41
   0 -10   6 2569.65 232.293  32
   0 -10   6 2693.05 229.894  53
   0  10  -6 2600.37 232.567  31
   0  10  -6 2591.57 206.252  52
   0  10  -6 2733.77 247.492  38
   0 -10   6 2585.20 216.643  33
   0  10  -6 2266.21 217.658  23
   0 -10   6 2661.77 231.730  46
   0  10  -6 2579.45 231.316  41
   0 -10   6 2329.31 190.991  25
   0 -10   6 2577.59 221.161  26
   0 -10   5 38.7451 19.3935  25
   0  10  -5 103.078 51.9447  23
   0  10  -5 116.944 45.9170  52
   0 -10   5 214.659 63.1626  45
   0  10  -5 147.239 63.9431  41
   0 -10   5 88.8004 50.0204  32
   0  10  -5 151.562 64.4701  31
   0 -10   5 72.0199 40.1235  30
   0 -10   5 110.252 43.3786  53
   0 -10   5 92.0994 48.4577  46
   0 -10   5 100.161 51.6382  26
   0  10  -5 97.4469 53.8689  38
   0 -10   5 110.851 48.3996  33
   0  10  -4 3070.14 273.808  41
   0 -10   4 3424.89 273.681  53
   0  10  -4 3821.78 311.212  23
   0 -10   4 4030.50 291.702  30
   0  10  -4 3743.31 304.259  31
   0 -10   4 3554.58 279.026  46
   0 -10   4 3638.93 295.066  32
   0 -10   4 3811.74 278.316  26
   0  10  -4 3637.02 308.508  38
   0 -10   4 3385.84 256.356  33
   0 -10   4 3481.94 276.050  45
   0 -10   3 431.190 98.7281  53
   0 -10   3 598.979 116.024  46
   0  10  -3 552.555 110.405  43
   0 -10   3 712.146 120.208  26
   0 -10   3 633.476 109.312  33
   0  10  -3 548.345 108.250  47
   0 -10   3 751.607 133.886  32
   0  10  -3 770.471 145.272  23
   0  10  -3 627.305 120.814  41
   0 -10   3 805.667 133.961  30
   0 -10   3 757.090 132.295  45
   0  10  -3 851.639 148.262  31
   0  10  -3 657.027 131.364  38
   0  10  -2 1476.58 197.233  31
   0 -10   2 1413.14 164.822  33
   0 -10   2 1372.11 178.651  30
   0  10  -2 1325.63 188.091  23
   0  10  -2 1455.02 185.065  47
   0  10  -2 1346.44 191.143  38
   0 -10   2 1687.43 203.298  32
   0  10  -2 1535.57 187.807  43
   0 -10   2 1146.80 164.950  45
   0  10  -2 1310.56 176.555  41
   0 -10   2 1103.19 148.434  26
   0 -10   2 1253.78 166.612  53
   0 -10   2 1327.41 171.718  46
   0  10  -1 790.347 142.898  43
   0 -10   1 775.153 130.618  53
   0 -10   1 987.191 139.019  26
   0  10  -1 817.258 140.727  41
   0 -10   1 864.746 126.186  33
   0  10  -1 894.993 156.499  23
   0  10  -1 945.908 156.548  31
   0 -10   1 653.571 117.653  46
   0 -10   1 742.136 133.683  45
   0 -10   1 832.712 138.418  30
   0  10  -1 876.507 158.449  38
   0  10  -1 811.054 140.626  47
   0 -10   1 796.628 146.237  32
   0 -10   0 4937.49 308.690  26
   0 -10   0 5620.36 375.009  45
   0 -10   0 5581.88 345.834  46
   0  10   0 5573.38 382.969  43
   0 -10   0 4961.22 334.936  53
   0 -10   0 5475.31 363.622  30
   0  10   0 5287.58 366.747  47
   0  10   0 5062.32 367.190  31
   0  10   0 5690.20 399.349  23
   0  10   0 5145.57 353.887  41
   0  10   0 5366.37 385.725  38
   0 -10   0 5605.61 377.470  32
   0 -10  -1 1229.05 161.586  53
   0 -10  -1 1301.44 175.265  30
   0  10   1 1365.43 189.654  31
   0 -10  -1 1367.73 186.477  32
   0  10   1 1533.68 188.356  41
   0  10   1 1203.22 182.625  23
   0  10   1 1380.40 191.880  38
   0  10   1 1572.62 198.812  43
   0 -10  -1 1433.64 171.475  46
   0  10   1 1319.53 184.609  47
   0 -10  -1 1258.12 176.824  45
   0 -10  -2 2589.82 223.163  46
   0  10   2 2239.54 242.406  43
   0 -10  -2 2381.72 241.397  45
   0 -10  -2 2470.47 237.916  39
   0  10   2 2436.54 247.418  31
   0  10   2 2267.64 223.203  41
   0 -10  -2 2643.02 238.984  20
   0  10   2 2559.32 257.656  47
   0 -10  -2 2310.60 220.058  53
   0 -10  -2 2547.09 251.226  32
   0 -10  -2 2610.68 246.773  30
   0  10   2 2341.88 252.837  23
   0  10   3 2298.57 242.612  47
   0 -10  -3 2232.19 232.129  45
   0  10   3 2396.51 255.301  23
   0 -10  -3 2128.87 208.072  53
   0 -10  -3 2431.27 242.954  32
   0 -10  -3 2416.65 230.528  20
   0 -10  -3 2359.09 204.345  46
   0 -10  -3 2270.40 227.885  30
   0  10   3 2418.72 235.252  27
   0 -10  -3 2327.72 231.779  39
   0  10   3 2242.04 241.451  43
   0  10   3 2053.39 221.946  31
   0  10   4 151.215 64.3417  27
   0  10   4 129.640 59.9544  23
   0 -10  -4 242.638 80.5148  30
   0 -10  -4 186.386 72.2642  20
   0 -10  -4 139.051 60.3824  39
   0  10   4 103.275 63.5516  31
   0  10   4 106.319 57.2516  47
   0  10   4 138.459 54.5978  43
   0 -10  -4 195.331 72.3451  45
   0 -10  -4 155.182 69.3362  32
   0 -10  -5 2274.10 227.590  39
   0  10   5 2052.53 211.653  27
   0 -10  -5 1880.72 196.901  30
   0 -10  -5 1923.95 207.766  45
   0 -10  -5 2011.28 211.368  32
   0 -10  -5 1952.70 209.061  20
   0  10   5 1960.37 203.330  31
   0  10   5 2203.81 233.046  23
   0  10   5 1984.14 221.422  47
   0  10   5 1923.07 213.165  43
   0  10   6 1323.98 169.145  43
   0 -10  -6 1389.52 168.419  45
   0  10   6 1528.88 179.684  27
   0  10   6 1256.64 170.248  23
   0 -10  -6 1291.69 168.677  39
   0  10   6 1320.38 176.272  47
   0 -10  -6 1484.29 174.500  32
   0  10   6 1254.74 155.761  54
   0 -10  -6 1646.78 176.490  30
   0 -10  -6 1460.27 175.623  20
   0  10   7 730.706 120.761  43
   0 -10  -7 828.978 129.515  20
   0 -10  -7 664.726 102.048  30
   0  10   7 779.404 129.470  23
   0  10   7 790.624 133.511  47
   0  10   7 754.117 112.605  54
   0 -10  -7 827.358 127.022  32
   0 -10  -7 740.342 126.086  39
   0  10   7 631.952 116.029  27
   0 -10  -7 634.283 108.647  45
   0 -10  -8 1372.41 147.709  45
   0  10   8 1189.79 143.175  43
   0 -10  -8 1223.83 150.807  39
   0 -10  -8 1247.01 145.636  32
   0  10   8 1218.53 145.598  27
   0 -10  -8 1345.69 155.151  20
   0  10   8 1350.10 161.665  23
   0  10   8 1319.23 161.377  47
   0 -10  -9 2674.29 195.800  32
   0  10   9 2604.00 204.004  23
   0  10   9 2501.58 206.365  47
   0 -10  -9 2598.68 205.447  39
   0 -10  -9 2513.64 182.274  45
   0 -10  -9 2715.10 209.021  20
   0  10   9 2595.48 200.594  27
   0 -10 -10 6223.65 293.478  20
   0  10  10 6501.79 289.671  23
   0 -10 -10 6298.46 295.455  39
   0  10  10 6321.82 289.150  27
   0  10  10 6259.24 298.137  47
   0 -10 -10 6314.45 269.349  32
   0 -10 -11 181.742 42.1389  20
   0 -10 -11 116.764 33.8718  39
   0 -11   7 5349.36 251.273  53
   0  11  -7 4874.63 229.801  23
   0  11  -7 5000.17 258.245  38
   0  11  -7 5013.68 248.551  41
   0 -11   7 5055.83 248.278  26
   0  11  -7 5235.29 244.275  31
   0 -11   7 4972.99 228.526  33
   0 -11   7 5401.88 260.247  32
   0 -11   7 5370.62 259.368  46
   0  11  -6 3622.76 240.105  38
   0  11  -6 3562.04 226.994  31
   0  11  -6 3639.21 232.258  41
   0 -11   6 3330.49 201.406  33
   0 -11   6 3744.37 234.293  32
   0 -11   6 3682.72 225.025  53
   0  11  -6 3651.54 226.976  23
   0 -11   6 3632.82 223.989  26
   0 -11   6 3572.80 228.332  46
   0  11  -5 127.985 48.0766  23
   0 -11   5 141.643 46.5045  53
   0  11  -5 177.280 57.4452  38
   0 -11   5 175.367 51.0333  33
   0 -11   5 81.6081 31.2100  26
   0 -11   5 151.874 49.0969  32
   0 -11   5 191.793 55.8148  46
   0  11  -5 150.467 47.1509  31
   0  11  -5 191.434 57.6399  41
   0  11  -4 5598.97 327.843  23
   0 -11   4 5489.96 299.044  30
   0  11  -4 5755.45 330.110  41
   0  11  -4 5816.06 341.359  38
   0 -11   4 5885.18 314.858  53
   0  11  -4 5421.79 325.120  31
   0 -11   4 5352.22 277.514  33
   0 -11   4 5733.63 318.346  46
   0 -11   4 5323.45 294.273  26
   0 -11   4 5759.25 324.588  32
   0 -11   4 5293.08 295.945  45
   0  11  -3 8740.27 438.986  38
   0  11  -3 7795.02 365.757  43
   0  11  -3 8289.74 423.539  23
   0 -11   3 8098.77 391.621  30
   0 -11   3 7921.18 346.827  33
   0  11  -3 8370.93 413.262  41
   0 -11   3 7937.03 368.495  26
   0 -11   3 8511.26 405.989  45
   0 -11   3 7858.55 376.716  53
   0  11  -3 8432.59 425.019  31
   0 -11   3 9048.54 423.617  32
   0 -11   3 8371.23 396.574  46
   0 -11   2 2985.34 241.426  45
   0  11  -2 2908.54 235.074  43
   0  11  -2 2718.01 217.052  47
   0  11  -2 3020.27 258.989  38
   0 -11   2 2894.18 225.614  53
   0 -11   2 3138.64 252.017  32
   0 -11   2 3031.79 235.587  46
   0 -11   2 2728.00 211.107  26
   0  11  -2 2931.82 242.077  41
   0  11  -2 3036.78 257.920  23
   0  11  -2 3060.00 255.856  31
   0 -11   2 2816.55 232.295  30
   0  11  -1 11249.3 518.992  23
   0  11  -1 11809.5 531.126  38
   0 -11   1 10376.4 451.352  46
   0 -11   1 11056.5 491.856  32
   0  11  -1 11587.9 496.803  41
   0  11  -1 11477.1 499.630  43
   0 -11   1 11144.9 493.543  45
   0  11  -1 11698.5 522.395  31
   0 -11   1 10354.0 423.655  26
   0  11  -1 11158.7 478.512  47
   0 -11   1 11462.3 467.237  53
   0 -11   1 10553.2 475.713  30
   0 -11   0 13918.2 518.615  53
   0  11   0 14879.3 604.497  38
   0  11   0 15056.1 566.907  41
   0 -11   0 15169.9 584.333  32
   0  11   0 14792.2 593.918  31
   0 -11   0 13069.6 472.278  26
   0 -11   0 13970.3 566.935  45
   0  11   0 13720.9 553.511  47
   0 -11   0 13913.7 555.382  30
   0  11   0 14206.8 597.380  23
   0  11   0 14538.3 582.430  43
   0 -11   0 13414.8 512.054  46
   0  11   1 6780.64 363.123  41
   0  11   1 7069.19 396.664  31
   0 -11  -1 7088.11 384.873  30
   0  11   1 7867.53 427.493  38
   0 -11  -1 6667.02 341.380  46
   0 -11  -1 6678.84 345.232  53
   0 -11  -1 7548.68 400.323  32
   0  11   1 6913.86 389.799  47
   0 -11  -1 7155.54 395.167  45
   0  11   1 7705.00 418.728  43
   0  11   1 7055.43 413.124  23
   0  11   2 662.398 116.457  31
   0 -11  -2 644.917 115.800  32
   0  11   2 514.898 89.2216  41
   0 -11  -2 591.355 96.9242  53
   0 -11  -2 658.768 117.567  45
   0  11   2 489.000 101.374  47
   0  11   2 672.931 123.279  23
   0  11   2 645.068 121.267  43
   0 -11  -2 498.797 86.7473  46
   0  11   2 553.858 110.539  38
   0 -11  -2 596.170 108.519  30
   0 -11  -3 1828.40 186.984  32
   0 -11  -3 1543.47 169.983  30
   0  11   3 1682.56 194.506  23
   0  11   3 1661.71 187.678  47
   0 -11  -3 1427.21 157.049  39
   0  11   3 1560.11 172.861  31
   0  11   3 1522.37 183.615  43
   0 -11  -3 1899.25 169.276  53
   0 -11  -3 1533.86 161.580  20
   0 -11  -3 1772.25 188.397  45
   0  11   3 1512.61 177.140  38
   0  11   4 2432.09 223.464  47
   0 -11  -4 2495.52 206.031  20
   0 -11  -4 2382.90 204.397  39
   0  11   4 2827.78 242.507  43
   0  11   4 2638.95 237.323  23
   0  11   4 2646.98 215.343  31
   0 -11  -4 2676.35 220.412  32
   0 -11  -4 2498.64 218.165  45
   0  11   4 3048.89 245.337  38
   0 -11  -4 2551.15 213.845  30
   0  11   5 2369.90 205.714  38
   0  11   5 2116.99 187.518  54
   0  11   5 1996.88 197.124  43
   0  11   5 2054.95 200.350  47
   0 -11  -5 2138.73 192.051  45
   0 -11  -5 2249.39 194.365  39
   0 -11  -5 1944.83 178.790  20
   0 -11  -5 2325.02 197.082  32
   0  11   5 2116.64 177.567  31
   0  11   5 2325.57 213.413  23
   0 -11  -5 2154.86 187.296  30
   0 -11  -6 1889.00 163.875  30
   0  11   6 1842.99 181.685  23
   0 -11  -6 1945.16 175.153  45
   0  11   6 1720.55 171.801  43
   0 -11  -6 1942.59 172.741  39
   0  11   6 1702.79 175.170  47
   0  11   6 1755.37 157.210  54
   0 -11  -6 1926.37 172.109  20
   0  11   6 2043.32 179.864  38
   0 -11  -6 2153.50 180.559  32
   0 -11  -7 661.621 86.4292  30
   0  11   7 717.323 95.4880  38
   0 -11  -7 664.246 90.3854  32
   0  11   7 716.930 105.524  23
   0 -11  -7 698.555 99.5591  20
   0 -11  -7 600.422 88.1874  45
   0  11   7 640.506 101.520  47
   0  11   7 659.066 97.1167  43
   0 -11  -7 704.587 99.1176  39
   0 -11  -8 2610.49 161.662  32
   0 -11  -8 2533.99 173.631  39
   0  11   8 2414.48 176.056  23
   0 -11  -8 2399.88 171.338  20
   0  11   8 2829.02 196.017  47
   0 -11  -8 2511.95 161.600  45
   0  11   8 2129.19 149.791  43
   0  11   9 10793.6 355.829  47
   0 -11  -9 10023.9 331.170  20
   0  12  -5 658.732 77.7314  41
   0  12  -4 1744.04 135.139  23
   0  12  -4 1761.02 139.812  41
   0 -12   4 1868.01 138.389  32
   0 -12   4 1662.61 132.029  46
   0  12  -4 1688.76 139.028  31
   0  12  -4 1884.59 148.196  38
   0 -12   4 1579.35 122.041  26
   0  12  -3 693.959 90.2260  41
   0  12  -3 792.574 102.036  38
   0 -12   3 880.974 95.8538  30
   0  12  -3 807.342 101.471  31
   0 -12   3 799.745 94.2559  32
   0 -12   3 683.102 83.3068  45
   0 -12   3 849.665 98.1947  46
   0  12  -3 625.352 88.7301  23
   0 -12   3 658.535 79.1629  53
   0 -12   3 665.604 80.6591  26
   0  12  -2 389.718 69.6577  41
   0 -12   2 379.930 68.6846  45
   0  12  -2 390.352 76.0756  38
   0 -12   2 400.838 71.0228  32
   0  12  -2 399.111 75.0825  23
   0 -12   2 451.164 73.9483  46
   0  12  -2 363.805 73.4214  31
   0  12  -2 303.216 56.9449  43
   0 -12   2 405.213 71.0710  30
   0  12  -2 489.120 72.8048  54
   0 -12   2 363.442 60.2110  53
   0 -12   2 338.023 57.4236  26
   0  12  -1 10861.2 420.191  38
   0  12  -1 9631.16 370.967  43
   0 -12   1 9952.63 387.525  45
   0 -12   1 9421.39 353.533  46
   0  12  -1 10395.6 414.461  23
   0  12  -1 9915.90 371.632  54
   0  12  -1 10010.9 378.170  41
   0 -12   1 9912.78 379.637  32
   0 -12   1 9342.58 332.834  53
   0 -12   1 10216.2 389.659  30
   0  12  -1 10515.4 411.495  31
   0  12   0 798.753 110.539  38
   0 -12   0 647.606 85.6372  46
   0  12   0 625.128 89.3919  47
   0 -12   0 693.922 82.9316  53
   0  12   0 803.397 107.593  43
   0 -12   0 700.905 100.424  30
   0 -12   0 743.956 103.820  45
   0  12   0 719.661 99.4386  54
   0  12   0 725.392 103.501  31
   0  12   0 731.068 107.340  23
   0 -12   0 689.392 96.4996  32
   0  12   0 815.832 99.8768  41
   0  12   1 3077.65 212.775  31
   0  12   1 3529.57 224.379  54
   0 -12  -1 3235.05 208.509  32
   0  12   1 3009.41 186.180  41
   0  12   1 3287.45 231.813  23
   0 -12  -1 3070.05 211.109  30
   0  12   1 3426.17 228.973  38
   0 -12  -1 2812.65 174.631  46
   0 -12  -1 3143.76 216.561  45
   0  12   1 3492.06 230.633  43
   0  12   1 3111.74 205.583  47
   0  12   2 924.846 114.216  54
   0 -12  -2 982.250 118.865  30
   0 -12  -2 869.816 111.599  45
   0  12   2 829.387 111.944  43
   0  12   2 812.451 107.054  31
   0  12   2 1075.61 126.645  38
   0  12   2 909.071 110.771  47
   0 -12  -2 956.140 109.667  32
   0  12   2 860.022 115.929  23
   0 -12  -3 3396.17 203.175  32
   0  12   3 3323.78 223.758  43
   0  12   3 3145.34 211.670  47
   0  12   3 3869.19 244.256  23
   0  12   3 3460.07 219.192  38
   0  12   3 3296.23 201.403  31
   0 -12  -3 3284.60 214.116  45
   0 -12  -3 3587.28 218.869  30
   0  12   3 3397.58 215.775  54
   0 -12  -4 1594.60 130.820  32
   0  12   4 1533.06 134.592  38
   0  12   4 1624.96 148.704  43
   0  12   4 1685.21 152.715  23
   0 -12  -4 1318.33 124.917  30
   0  12   4 1366.16 134.664  47
   0 -12  -4 1588.51 140.527  45
   0  12   4 1471.99 132.584  54
   0  12   5 852.741 102.960  23
   0  12   5 915.873 103.177  47
   0  12   5 899.996 94.2125  54
   0  12   5 893.723 103.169  43
   0 -12  -5 913.668 99.0476  45
   0 -12  -5 811.602 88.9016  30
   0  12   6 339.969 58.7858  47
  -1  12   5 6669.71 274.111  47
   1 -12  -5 6501.05 260.551  45
  -1  12   4 1060.63 112.533  47
   1 -12  -4 1213.21 115.626  32
   1 -12  -4 1065.47 105.206  30
  -1  12   4 1098.03 107.668  54
   1 -12  -4 1009.17 105.667  45
  -1  12   4 1064.93 111.560  43
  -1  12   4 1073.08 106.768  23
  -1  12   3 987.361 112.893  47
  -1  12   3 1135.96 120.114  43
   1 -12  -3 1206.87 107.373  53
   1 -12  -3 1139.67 115.553  45
  -1  12   3 1290.63 126.426  23
   1 -12  -3 1313.74 126.590  32
  -1  12   3 1222.72 119.750  54
   1 -12  -3 1300.92 124.137  30
   1 -12  -2 157.956 46.2941  45
   1 -12  -2 224.854 50.3490  30
   1 -12  -2 227.768 46.9834  46
   1 -12  -2 204.937 46.3721  53
  -1  12   2 172.941 44.5194  54
  -1  12   2 198.689 55.0185  23
   1 -12  -2 212.084 55.1484  32
  -1  12   2 196.145 53.1409  47
  -1  12   2 196.439 54.1301  43
  -1  12   1 52.7875 26.0256  31
  -1  12   1 31.7548 12.5947  47
  -1  12   1 111.629 41.4684  23
  -1  12   1 50.2847 26.1180  43
   1 -12  -1 20.1925 19.6313  32
  -1  12   1 56.0129 31.6093  54
   1 -12  -1 11.8419 11.3195  45
   1 -12  -1 53.9980 20.9884  53
   1 -12  -1 82.4548 32.8848  46
   1 -12  -1 85.6824 35.1851  30
  -1  12   1 51.6164 25.5586  38
  -1  12   0 924.831 100.831  38
  -1  12   0 869.926 101.597  54
   1 -12   0 824.020 99.0214  30
   1 -12   0 861.077 109.205  32
   1 -12   0 849.830 96.6286  46
  -1  12   0 904.204 113.445  23
  -1  12   0 929.478 104.914  31
   1 -12   0 757.772 80.1315  26
   1 -12   0 811.200 96.7228  53
   1 -12   0 744.478 91.3082  45
  -1  12   0 906.630 111.644  43
   1 -12   1 529.010 84.4710  32
   1 -12   1 569.869 76.1588  45
   1 -12   1 471.367 71.4125  30
  -1  12  -1 527.252 80.2311  43
  -1  12  -1 413.142 62.4140  41
  -1  12  -1 374.267 63.2604  38
   1 -12   1 387.154 59.9641  26
   1 -12   1 412.366 69.5854  46
   1 -12   1 519.327 77.0249  53
  -1  12  -1 514.345 83.0390  23
  -1  12  -1 491.165 77.6565  47
  -1  12  -1 416.241 71.6034  31
  -1  12  -1 431.015 67.3845  54
   1 -12   2 4470.71 240.998  32
   1 -12   2 4238.24 222.318  46
  -1  12  -2 4185.84 215.506  43
  -1  12  -2 3874.90 200.759  41
  -1  12  -2 3901.86 206.604  38
  -1  12  -2 3861.46 204.794  47
  -1  12  -2 3599.54 180.983  54
   1 -12   2 3963.44 196.380  30
   1 -12   2 4584.18 228.675  53
  -1  12  -2 4234.95 236.044  23
   1 -12   2 3931.13 199.187  26
  -1  12  -2 4143.65 225.589  31
   1 -12   3 27.5753 19.7930  53
  -1  12  -3 23.3624 17.1269  38
  -1  12  -3 29.8128 25.4174  41
   1 -12   3 96.6053 36.3189  32
  -1  12  -3 28.9588 16.8755  23
   1 -12   3 28.8828 20.9513  26
  -1  12  -3 26.3165 19.4071  31
   1 -12   3 86.1152 33.2899  46
   1 -12   4 32.4549 20.7790  32
  -1  12  -4 31.8081 17.4425  31
  -1  12  -4 27.6846 22.4576  23
   1 -12   4 6.82303 13.5688  46
  -1  11   8 800.078 92.2196  47
   1 -11  -8 878.334 95.3074  32
   1 -11  -8 817.336 90.5821  45
   1 -11  -7 192.060 46.0183  30
  -1  11   7 135.018 35.3168  43
  -1  11   7 145.087 40.9095  23
   1 -11  -7 143.214 41.9288  45
   1 -11  -7 146.327 36.3370  53
   1 -11  -7 172.250 50.9614  32
   1 -11  -7 161.727 43.3037  20
  -1  11   7 170.323 50.8365  47
  -1  11   7 156.911 39.5273  54
   1 -11  -6 1282.98 123.891  20
   1 -11  -6 1364.01 142.014  45
  -1  11   6 1188.26 130.303  23
  -1  11   6 1257.74 141.678  47
  -1  11   6 1095.13 118.214  54
   1 -11  -6 1371.58 128.717  53
   1 -11  -6 1208.21 135.537  32
   1 -11  -6 1091.98 121.617  30
  -1  11   6 1156.30 130.019  43
   1 -11  -5 91.4337 37.0914  45
  -1  11   5 39.3720 34.2068  43
   1 -11  -5 40.6184 27.1408  53
  -1  11   5-21.0565 23.0800  54
  -1  11   5 22.8314 26.0945  23
   1 -11  -5 3.05972 28.0875  32
  -1  11   5 7.86084 25.4304  47
   1 -11  -5 11.3017 28.2781  30
   1 -11  -4 597.320 102.891  45
  -1  11   4 600.428 104.912  23
  -1  11   4 560.632 102.107  54
   1 -11  -4 484.054 76.1147  46
  -1  11   4 461.625 95.8217  43
  -1  11   4 538.487 100.761  47
   1 -11  -4 844.857 125.507  32
   1 -11  -4 562.832 95.9467  53
   1 -11  -4 598.160 98.2222  30
   1 -11  -3 2540.22 215.133  30
   1 -11  -3 2395.65 186.248  46
   1 -11  -3 2967.88 226.293  53
   1 -11  -3 2807.13 228.983  45
  -1  11   3 2930.11 234.994  54
   1 -11  -3 2848.15 237.881  32
  -1  11   3 2882.94 240.462  23
  -1  11   3 2822.31 216.329  38
  -1  11   3 2793.53 239.546  43
  -1  11   3 2412.11 223.203  47
  -1  11   2 166.249 54.5910  38
  -1  11   2 206.911 72.5006  43
  -1  11   2 145.646 53.9271  31
  -1  11   2 188.171 63.7694  54
   1 -11  -2 208.941 64.3102  53
  -1  11   2 43.6744 40.5372  47
   1 -11  -2 131.895 52.9669  32
   1 -11  -2 127.706 46.7874  45
   1 -11  -2 95.3769 38.5686  33
   1 -11  -2 86.4551 35.2279  46
   1 -11  -2 97.6086 43.2316  30
  -1  11   2 25.6654 17.2286  23
   1 -11  -1 661.383 111.613  53
   1 -11  -1 556.413 104.426  30
   1 -11  -1 730.806 127.930  32
  -1  11   1 649.212 118.116  47
   1 -11  -1 611.137 90.9428  26
  -1  11   1 600.915 114.146  23
  -1  11   1 671.386 113.866  38
  -1  11   1 730.083 128.614  43
   1 -11  -1 653.168 106.099  46
  -1  11   1 761.533 122.759  54
   1 -11  -1 530.578 102.353  45
   1 -11  -1 703.635 101.319  33
  -1  11   1 661.570 111.629  31
  -1  11   0 1006.38 128.376  41
  -1  11   0 811.310 125.540  38
  -1  11   0 969.315 142.929  43
  -1  11   0 881.787 135.308  47
  -1  11   0 851.282 128.929  31
   1 -11   0 873.870 128.287  45
  -1  11   0 925.688 144.013  23
   1 -11   0 808.739 108.712  33
   1 -11   0 814.049 108.883  26
   1 -11   0 941.495 138.987  32
   1 -11   0 1050.90 132.728  46
   1 -11   0 984.724 137.344  53
  -1  11   0 883.968 128.724  54
   1 -11   0 833.410 122.535  30
   1 -11   1-0.26076 24.7588  26
  -1  11  -1 17.5482 21.7888  47
  -1  11  -1 50.1877 24.5708  41
  -1  11  -1 3.64831 23.2645  31
   1 -11   1 20.1061 32.7984  45
  -1  11  -1-19.2562 30.9611  23
  -1  11  -1-39.9694 36.2586  38
   1 -11   1 69.3640 50.0913  53
   1 -11   1 36.5073 21.2839  33
   1 -11   1 5.11573 18.8405  46
   1 -11   1 39.4880 38.3177  32
   1 -11   1 84.2419 41.9512  30
  -1  11  -1 29.0193 31.3818  54
  -1  11  -1-10.8288 29.9935  43
  -1  11  -2 2242.45 205.186  38
   1 -11   2 2068.23 185.215  45
   1 -11   2 2351.69 190.170  26
   1 -11   2 2216.99 191.884  30
  -1  11  -2 1971.95 188.414  41
   1 -11   2 2530.03 198.196  33
  -1  11  -2 2475.57 202.076  54
   1 -11   2 2383.11 210.341  53
  -1  11  -2 2059.56 196.017  43
  -1  11  -2 2524.54 226.880  23
  -1  11  -2 2216.53 210.263  31
   1 -11   2 2392.20 204.040  46
   1 -11   2 2569.95 227.080  32
  -1  11  -3 18385.3 641.585  23
   1 -11   3 19880.1 632.433  53
   1 -11   3 18227.7 566.896  30
   1 -11   3 18423.5 576.433  26
  -1  11  -3 17446.8 583.127  43
   1 -11   3 19294.9 616.109  46
  -1  11  -3 17381.7 586.729  47
   1 -11   3 17705.8 564.810  33
  -1  11  -3 17369.8 538.411  54
  -1  11  -3 19059.0 629.398  38
  -1  11  -3 19288.1 642.301  31
   1 -11   3 19905.3 655.556  32
  -1  11  -3 18054.5 606.732  41
   1 -11   4 667.884 102.903  46
  -1  11  -4 699.674 97.1919  43
  -1  11  -4 807.214 117.496  41
   1 -11   4 723.799 102.806  26
  -1  11  -4 813.056 116.084  38
  -1  11  -4 803.310 122.303  31
   1 -11   4 806.650 115.060  53
  -1  11  -4 698.314 99.7971  47
   1 -11   4 620.700 82.5302  25
   1 -11   4 926.657 127.190  32
   1 -11   4 744.548 102.919  33
  -1  11  -4 891.755 124.774  23
   1 -11   5 1479.60 147.966  46
  -1  11  -5 1419.71 152.150  23
   1 -11   5 1567.73 152.903  53
   1 -11   5 1242.62 114.316  25
  -1  11  -5 1381.12 147.025  41
  -1  11  -5 1588.82 159.298  31
   1 -11   5 1595.34 148.195  26
  -1  11  -5 1216.34 137.223  38
   1 -11   5 1390.40 136.840  33
   1 -11   5 1470.52 152.825  32
  -1  11  -6 1536.36 144.036  23
  -1  11  -6 1442.35 139.598  41
  -1  11  -6 1389.61 134.396  38
   1 -11   6 1421.16 116.708  25
   1 -11   6 1472.03 136.906  46
  -1  11  -6 1593.92 147.290  31
   1 -11   6 1570.28 147.336  32
   1 -11   6 1450.34 132.157  33
   1 -11   6 1591.10 146.018  53
   1 -11   6 1411.88 132.095  26
   1 -11   7 40.7932 16.4781  26
  -1  11  -7 73.3718 29.0531  31
  -1  11  -7 32.6908 21.0971  23
  -1  11  -7 47.9490 25.8321  41
   1 -11   7 23.1816 10.1623  33
  -1  11  -7 25.0307 11.5551  38
   1 -11   7 68.1742 30.3350  32
   1 -11   7 15.6008 14.2330  46
   1 -11   7 22.3094 16.6079  53
   1 -10 -10 8574.38 298.690  45
   1 -10 -10 8415.40 311.470  39
  -1  10  10 8279.86 326.595  27
   1 -10 -10 9247.72 335.535  32
   1 -10 -10 8602.57 325.504  20
   1 -10  -9 90.1413 40.1895  32
  -1  10   9 66.8430 30.7808  47
   1 -10  -9 96.7865 39.5517  45
   1 -10  -9 65.7242 32.7113  20
  -1  10   9 77.5124 33.9223  27
   1 -10  -9 1.74810 21.4723  39
   1 -10  -8 2340.46 194.084  45
  -1  10   8 2071.31 177.072  23
   1 -10  -8 2411.00 204.016  32
   1 -10  -8 2486.39 183.059  30
   1 -10  -8 2190.44 184.038  39
   1 -10  -8 2314.30 192.182  20
  -1  10   8 2372.03 203.170  47
  -1  10   8 2243.07 198.745  27
  -1  10   7 789.630 116.020  43
   1 -10  -7 735.614 113.443  45
   1 -10  -7 736.985 111.787  39
  -1  10   7 713.778 103.826  54
   1 -10  -7 856.747 117.967  30
  -1  10   7 831.503 130.837  47
  -1  10   7 730.478 115.070  23
  -1  10   7 846.522 127.764  27
   1 -10  -7 821.295 119.817  20
   1 -10  -7 1052.86 144.962  32
   1 -10  -6 4702.16 298.002  39
  -1  10   6 4942.18 334.734  47
   1 -10  -6 4381.69 290.648  20
  -1  10   6 4559.52 309.190  23
   1 -10  -6 4722.09 296.622  30
  -1  10   6 4311.93 290.113  54
  -1  10   6 4643.34 313.606  43
   1 -10  -6 4802.82 326.134  32
   1 -10  -6 5222.80 326.471  45
  -1  10   6 4401.39 310.727  27
  -1  10   5 861.001 139.476  43
   1 -10  -5 954.434 144.699  45
  -1  10   5 1079.25 158.759  23
   1 -10  -5 973.383 136.130  39
  -1  10   5 952.177 150.555  47
   1 -10  -5 828.423 140.791  32
  -1  10   5 725.035 123.087  54
   1 -10  -5 964.505 134.714  20
  -1  10   5 996.082 148.821  27
   1 -10  -5 1075.35 129.772  46
   1 -10  -5 955.421 137.378  30
  -1  10   4 610.511 118.477  54
  -1  10   4 747.565 134.115  47
  -1  10   4 532.429 113.266  23
  -1  10   4 561.660 115.864  27
  -1  10   4 654.671 115.987  38
  -1  10   4 574.055 119.755  43
   1 -10  -4 429.556 99.1785  45
   1 -10  -4 767.592 120.874  20
   1 -10  -4 444.226 97.0925  30
   1 -10  -4 542.931 100.017  46
   1 -10  -4 516.896 114.700  32
  -1  10   3 10973.9 510.044  38
  -1  10   3 11431.4 558.898  43
  -1  10   3 11462.4 539.526  27
  -1  10   3 10836.0 544.631  47
   1 -10  -3 12552.3 580.383  32
  -1  10   3 11331.6 549.659  23
   1 -10  -3 10958.5 474.286  46
  -1  10   3 11337.7 478.352  36
   1 -10  -3 11905.6 539.226  45
  -1  10   3 11129.5 507.353  31
   1 -10  -3 11642.8 518.687  30
  -1  10   3 10870.3 527.900  54
  -1  10   2 2159.96 239.281  47
  -1  10   2 2380.90 251.131  43
  -1  10   2 2140.50 237.607  23
  -1  10   2 2322.28 233.868  38
   1 -10  -2 2226.78 222.901  30
   1 -10  -2 2212.09 227.581  45
  -1  10   2 2223.52 209.303  36
   1 -10  -2 2058.84 182.503  26
   1 -10  -2 2416.97 251.382  32
   1 -10  -2 2307.27 215.245  46
   1 -10  -2 2587.70 246.667  53
  -1  10   2 2270.12 230.255  31
   1 -10  -1 1067.71 166.217  32
   1 -10  -1 884.878 135.623  46
   1 -10  -1 1030.77 133.290  26
  -1  10   1 1026.93 158.128  31
  -1  10   1 1083.17 170.762  43
  -1  10   1 1040.04 145.941  36
   1 -10  -1 922.835 146.069  30
  -1  10   1 1013.50 165.372  23
  -1  10   1 871.069 149.249  38
   1 -10  -1 712.715 127.972  45
  -1  10   1 827.292 147.047  47
   1 -10  -1 1027.83 156.794  53
  -1  10   0 11796.4 556.283  38
   1 -10   0 11391.8 474.946  26
  -1  10   0 11606.1 566.135  47
  -1  10   0 11710.6 532.482  41
  -1  10   0 11354.9 503.937  36
   1 -10   0 12486.9 561.622  53
   1 -10   0 11578.8 534.432  45
  -1  10   0 11369.5 566.936  23
   1 -10   0 12740.2 594.308  32
   1 -10   0 11313.1 509.298  46
  -1  10   0 12033.8 579.080  43
  -1  10   0 11286.4 551.446  31
   1 -10   0 11836.6 528.137  30
  -1  10  -1 3162.18 283.502  31
  -1  10  -1 2701.44 261.565  38
   1 -10   1 3264.69 290.895  32
   1 -10   1 2752.42 229.032  26
   1 -10   1 2587.10 236.714  46
  -1  10  -1 2583.48 260.844  47
   1 -10   1 3179.88 263.345  30
  -1  10  -1 2692.83 264.995  43
   1 -10   1 3394.40 264.176  33
  -1  10  -1 3180.78 273.168  41
  -1  10  -1 2793.78 274.486  23
   1 -10   1 3035.68 266.153  45
   1 -10   1 2928.89 267.579  53
  -1  10  -2 1891.81 217.158  38
  -1  10  -2 1608.09 198.142  41
   1 -10   2 1859.17 199.310  46
  -1  10  -2 1637.35 206.177  31
   1 -10   2 1785.99 194.510  45
   1 -10   2 1686.50 187.075  33
   1 -10   2 1996.16 217.432  53
   1 -10   2 1932.82 222.753  32
   1 -10   2 1901.58 192.670  26
  -1  10  -2 1920.96 223.874  23
  -1  10  -2 1909.40 217.254  47
  -1  10  -2 1973.47 221.496  43
   1 -10   2 1842.66 197.114  30
   1 -10   2 1592.74 161.180  25
   1 -10   3 195.526 58.6171  45
  -1  10  -3 235.602 82.6359  41
   1 -10   3 172.345 59.6258  33
   1 -10   3 103.229 45.1664  25
   1 -10   3 158.790 68.2403  32
   1 -10   3 274.257 81.0505  53
  -1  10  -3 207.735 73.6614  23
   1 -10   3 107.584 55.0385  30
  -1  10  -3 144.389 66.0114  31
  -1  10  -3 121.675 54.7778  38
  -1  10  -3 168.024 65.1166  43
   1 -10   3 140.127 54.4693  26
  -1  10  -3 112.174 52.8909  47
   1 -10   3 191.275 70.4699  46
  -1  10  -3 251.432 69.8621  54
   1 -10   4 129.061 51.1801  25
  -1  10  -4 104.005 38.7515  47
   1 -10   4 198.075 61.7153  26
   1 -10   4 230.413 72.5124  46
   1 -10   4 133.663 45.7740  33
   1 -10   4 156.398 57.7661  53
  -1  10  -4 71.2458 53.4712  41
  -1  10  -4 121.967 59.4801  23
  -1  10  -4 60.3294 30.1689  38
   1 -10   4 138.669 51.0863  32
  -1  10  -4 79.4662 43.6269  31
  -1  10  -4 111.756 59.1622  43
  -1  10  -5 151.352 62.1807  41
  -1  10  -5 65.7106 48.3485  23
   1 -10   5 131.810 46.8152  25
   1 -10   5 92.1812 43.2226  33
  -1  10  -5 45.3525 40.7071  38
   1 -10   5 73.8372 44.4228  32
   1 -10   5 76.1311 44.1317  53
  -1  10  -5 122.497 55.7638  31
   1 -10   5 94.4437 52.4245  26
  -1  10  -5 92.9349 38.2915  47
   1 -10   5 114.198 48.9893  46
  -1  10  -6 1066.94 150.622  23
  -1  10  -6 1316.85 162.718  38
  -1  10  -6 999.189 142.804  41
   1 -10   6 1227.82 148.957  33
   1 -10   6 1163.11 134.339  25
   1 -10   6 1041.81 145.084  53
   1 -10   6 988.705 143.686  32
   1 -10   6 1061.87 140.171  46
   1 -10   6 1094.14 138.843  26
  -1  10  -6 1289.29 161.864  31
  -1  10  -7 488.775 93.5500  38
   1 -10   7 402.960 88.5049  32
   1 -10   7 401.441 72.8138  25
   1 -10   7 381.637 80.7027  46
  -1  10  -7 371.852 81.0348  41
   1 -10   7 334.880 79.1533  53
  -1  10  -7 386.112 82.8689  31
   1 -10   7 343.542 64.7254  35
   1 -10   7 482.999 92.9743  33
  -1  10  -7 500.153 93.8104  23
   1 -10   7 288.603 69.4773  26
  -1  10  -8 1864.87 163.097  31
  -1  10  -8 1892.51 167.906  23
   1 -10   8 2013.43 160.526  25
   1 -10   8 1931.20 166.551  33
   1 -10   8 1958.46 174.879  32
   1 -10   8 1842.81 157.802  26
   1 -10   8 1710.39 134.578  35
   1 -10   8 1706.01 161.399  53
  -1  10  -8 1887.58 166.121  41
   1 -10   8 1751.54 152.169  46
  -1  10  -8 1963.78 173.016  38
   1 -10   9 5.98777 12.5653  53
   1 -10   9 3.13729 18.7028  26
  -1  10  -9 14.6560 17.1288  41
   1 -10   9 8.44112 12.0066  25
  -1  10  -9 39.5706 29.8172  38
   1 -10   9-7.87990 20.6109  32
   1 -10   9-7.74704 16.4384  33
  -1  10  -9 21.3593 21.5287  31
   1  -9 -12 822.316 90.6201  39
   1  -9 -12 873.450 91.6171  20
  -1   9  12 1003.37 99.2054  27
  -1   9  11 402.362 66.1835  47
   1  -9 -11 370.526 72.3146  20
   1  -9 -11 267.786 55.0974  45
   1  -9 -11 436.123 77.4317  32
   1  -9 -11 357.453 70.1336  39
  -1   9  11 355.735 67.6177  27
  -1   9  10 851.114 115.156  47
   1  -9 -10 808.248 115.434  20
  -1   9  10 833.490 121.379  27
   1  -9 -10 707.993 110.933  39
   1  -9 -10 913.913 124.344  32
   1  -9 -10 761.810 105.082  45
   1  -9  -9 216.047 64.2837  39
   1  -9  -9 214.173 63.6441  45
   1  -9  -9 148.226 61.6335  20
  -1   9   9 213.052 60.1770  47
  -1   9   9 188.649 65.2696  27
  -1   9   9 267.673 70.8676  23
   1  -9  -9 251.774 59.6336  30
   1  -9  -9 253.167 69.8760  32
  -1   9   8 5982.96 374.104  27
  -1   9   8 6020.13 353.396  23
   1  -9  -8 6183.96 358.155  45
   1  -9  -8 6223.76 336.234  30
   1  -9  -8 5674.33 349.953  20
   1  -9  -8 5982.40 361.194  39
  -1   9   8 6818.52 392.303  47
   1  -9  -8 6439.08 388.951  32
  -1   9   7 7229.31 411.138  23
   1  -9  -7 7629.33 417.094  45
   1  -9  -7 7336.27 411.739  39
  -1   9   7 6717.70 414.313  47
  -1   9   7 6591.81 390.484  43
   1  -9  -7 7319.95 434.227  32
   1  -9  -7 7181.20 385.135  30
   1  -9  -7 7458.14 410.909  20
  -1   9   7 7365.98 432.380  27
  -1   9   7 6721.78 375.201  54
  -1   9   6 1012.77 161.768  27
   1  -9  -6 1107.42 169.434  32
  -1   9   6 1135.11 172.184  47
  -1   9   6 1318.69 179.243  23
  -1   9   6 1013.37 159.875  43
   1  -9  -6 1177.61 161.842  20
  -1   9   6 1056.28 155.335  54
   1  -9  -6 1228.58 168.396  45
   1  -9  -6 1289.03 164.631  30
   1  -9  -6 1285.77 172.561  39
  -1   9   5 1927.81 227.564  47
   1  -9  -5 1748.82 206.620  45
  -1   9   5 1940.82 223.446  27
   1  -9  -5 1867.99 209.396  39
  -1   9   5 2020.13 229.017  23
  -1   9   5 1945.60 227.761  43
  -1   9   5 2197.02 210.564  36
   1  -9  -5 2335.52 253.095  32
   1  -9  -5 2077.10 215.343  30
  -1   9   5 2151.71 231.014  54
   1  -9  -5 1725.87 198.376  20
  -1   9   4 9178.86 510.093  47
   1  -9  -4 9548.62 524.929  32
  -1   9   4 8997.69 444.776  36
   1  -9  -4 8543.53 469.501  45
   1  -9  -4 8927.79 461.266  20
   1  -9  -4 9352.10 474.922  39
  -1   9   4 9069.80 520.507  43
   1  -9  -4 9376.03 471.700  30
  -1   9   4 9108.17 501.237  23
  -1   9   4 8851.35 490.783  27
  -1   9   3 318.298 97.9344  47
  -1   9   3 367.179 97.6910  31
  -1   9   3 229.076 68.5568  36
   1  -9  -3 341.386 90.6256  45
  -1   9   3 263.655 92.7547  43
  -1   9   3 323.076 88.5799  27
   1  -9  -3 288.776 76.6253  20
   1  -9  -3 241.807 98.3299  32
  -1   9   3 349.229 103.390  23
   1  -9  -3 303.530 84.8812  30
  -1   9   2 3023.42 282.706  27
  -1   9   2 3593.07 316.947  23
   1  -9  -2 3857.17 311.811  45
   1  -9  -2 3630.75 319.971  32
  -1   9   2 3742.89 332.801  43
   1  -9  -2 3618.06 257.854  26
   1  -9  -2 3545.43 279.540  46
   1  -9  -2 3508.91 286.880  30
  -1   9   2 3754.89 322.797  47
  -1   9   2 3662.45 310.020  31
  -1   9   2 3617.43 282.432  36
  -1   9   1 1738.59 221.209  23
  -1   9   1 1633.43 215.029  31
   1  -9  -1 1860.09 214.206  45
  -1   9   1 1499.67 208.926  43
   1  -9  -1 1727.70 180.443  26
  -1   9   1 1490.72 196.846  38
   1  -9  -1 1784.25 222.218  32
   1  -9  -1 1657.92 192.262  46
  -1   9   1 1806.57 215.225  27
  -1   9   1 1709.84 202.742  41
  -1   9   1 1729.41 219.199  47
  -1   9   1 1755.45 195.999  36
   1  -9  -1 1575.06 190.469  30
  -1   9   0 8543.12 486.357  38
  -1   9   0 8728.72 509.601  23
   1  -9   0 9387.53 472.373  46
  -1   9   0 8979.38 507.828  47
  -1   9   0 8402.70 502.357  43
   1  -9   0 9898.90 519.686  53
  -1   9   0 9442.52 473.504  36
  -1   9   0 9717.81 505.302  41
   1  -9   0 9361.64 491.002  45
   1  -9   0 10010.0 537.730  32
   1  -9   0 9182.50 433.173  26
   1  -9   0 9410.57 475.274  30
  -1   9   0 9291.35 516.281  31
  -1   9  -1 14887.0 612.237  36
   1  -9   1 14249.1 565.728  26
  -1   9  -1 13270.2 641.369  23
  -1   9  -1 15125.8 666.366  38
  -1   9  -1 15651.9 663.844  41
  -1   9  -1 13988.9 644.576  47
   1  -9   1 15240.1 614.468  46
   1  -9   1 15030.4 629.234  45
  -1   9  -1 14107.8 650.904  31
   1  -9   1 15780.4 686.138  32
  -1   9  -1 15315.9 676.265  43
   1  -9   1 15984.8 666.363  53
   1  -9   1 15143.4 613.516  30
   1  -9   2 1996.75 202.551  26
   1  -9   2 2225.95 227.079  46
  -1   9  -2 2081.42 244.816  31
  -1   9  -2 1996.51 240.816  23
  -1   9  -2 2251.94 247.062  43
  -1   9  -2 2177.29 228.414  36
   1  -9   2 2321.41 233.983  45
   1  -9   2 2345.45 254.525  32
   1  -9   2 2398.40 233.303  30
   1  -9   2 2267.39 243.082  53
   1  -9   2 2330.25 231.536  33
  -1   9  -2 1964.75 234.581  38
  -1   9  -2 2374.10 249.630  41
  -1   9  -2 2153.67 239.661  47
   1  -9   3 65.9595 33.7833  45
  -1   9  -3 163.071 75.9722  38
  -1   9  -3 100.277 54.3989  41
  -1   9  -3 49.0024 40.9909  23
   1  -9   3 86.5883 51.8870  26
   1  -9   3 63.7066 22.7337  32
   1  -9   3 31.7404 16.1649  30
   1  -9   3 95.7485 53.6900  53
   1  -9   3 26.3585 31.7017  46
  -1   9  -3 151.600 70.6020  47
  -1   9  -3 33.8673 30.4963  43
   1  -9   3 73.8133 52.1397  33
  -1   9  -3 83.8492 86.8754  31
   1  -9   4 1625.24 185.857  26
   1  -9   4 2128.40 237.194  53
   1  -9   4 1821.65 189.845  25
  -1   9  -4 1731.11 220.879  23
  -1   9  -4 1730.69 217.726  38
   1  -9   4 1609.92 192.598  46
  -1   9  -4 1623.78 198.057  43
  -1   9  -4 2032.87 239.494  31
   1  -9   4 2162.43 242.494  32
   1  -9   4 1867.89 210.141  33
  -1   9  -4 2133.77 240.996  41
  -1   9  -4 1976.57 225.514  47
   1  -9   5 510.095 93.3859  35
   1  -9   5 475.467 100.764  25
  -1   9  -5 452.709 101.001  47
  -1   9  -5 505.380 117.847  31
  -1   9  -5 503.834 120.447  38
  -1   9  -5 655.539 137.633  41
   1  -9   5 470.992 111.703  53
   1  -9   5 407.393 106.746  32
  -1   9  -5 437.522 99.0677  43
   1  -9   5 469.960 95.2421  26
   1  -9   5 453.911 103.507  46
   1  -9   5 598.427 117.656  33
  -1   9  -5 365.038 99.7965  23
  -1   9  -6 192.790 74.6939  23
   1  -9   6 292.202 84.4898  33
   1  -9   6 157.442 50.7443  53
   1  -9   6 259.616 80.9709  26
  -1   9  -6 193.866 72.9515  38
   1  -9   6 285.024 71.2210  35
   1  -9   6 336.599 84.1697  25
   1  -9   6 327.396 95.2208  32
   1  -9   6 311.193 88.5413  46
  -1   9  -6 392.864 100.379  41
  -1   9  -6 276.661 79.7574  47
  -1   9  -6 191.374 68.8425  31
   1  -9   7 974.042 139.128  26
  -1   9  -7 823.155 135.728  41
   1  -9   7 952.740 145.775  33
   1  -9   7 982.518 152.569  32
   1  -9   7 952.748 134.533  25
  -1   9  -7 763.415 131.386  23
  -1   9  -7 836.066 140.352  38
  -1   9  -7 707.176 117.106  52
  -1   9  -7 746.458 131.933  31
   1  -9   7 780.896 124.920  46
   1  -9   7 819.503 117.459  35
   1  -9   7 933.527 143.318  53
  -1   9  -8 573.913 110.403  23
   1  -9   8 462.605 89.8528  26
   1  -9   8 564.407 101.729  25
  -1   9  -8 557.578 106.784  38
   1  -9   8 570.128 94.6225  35
   1  -9   8 561.845 105.641  33
   1  -9   8 518.093 103.185  53
   1  -9   8 795.936 131.944  32
  -1   9  -8 510.315 94.3029  52
   1  -9   8 462.651 88.0212  46
  -1   9  -8 498.101 98.3146  41
  -1   9  -8 339.834 84.0758  31
   1  -9   9 523.975 94.1274  33
  -1   9  -9 451.580 82.6192  52
   1  -9   9 603.454 96.0475  26
  -1   9  -9 420.865 83.8768  23
   1  -9   9 624.859 101.013  25
  -1   9  -9 428.591 84.0605  41
  -1   9  -9 392.551 81.2073  31
   1  -9   9 659.797 97.9008  35
   1  -9   9 508.894 87.7749  46
   1  -9   9 551.439 99.5256  32
   1  -9   9 425.246 88.6303  53
  -1   9  -9 611.498 103.919  38
  -1   9 -10 12.0946 12.4654  52
   1  -9  10 8.53404 15.8322  26
   1  -9  10-11.4838 25.4728  32
  -1   9 -10-29.4760 33.0558  41
   1  -9  10 23.7794 18.0685  35
  -1   9 -10-64.9455 29.5316  31
   1  -9  10 12.5130 10.8604  49
   1  -9  10 42.3911 32.4018  25
  -1   9 -10 50.6147 36.3383  38
   1  -9  10 13.1337 14.1115  53
   1  -9  10 98.9441 45.1261  33
  -1   9 -11 637.399 77.1991  52
   1  -9  11 818.547 92.5923  25
   1  -9  11 607.065 76.6115  35
   1  -9  11 665.933 84.5995  53
  -1   9 -11 703.908 87.8282  38
   1  -9  11 746.719 91.2832  32
   1  -9  11 696.720 87.1647  33
   1  -8 -13 502.739 73.5757  39
   1  -8 -13 454.492 68.7291  20
  -1   8  13 453.425 70.2794  27
   1  -8 -12 3317.38 222.431  20
  -1   8  12 3432.05 232.149  27
  -1   8  12 3519.77 223.491  34
   1  -8 -12 3343.10 227.704  39
   1  -8 -11 1068.49 127.168  45
   1  -8 -11 1243.99 151.035  39
  -1   8  11 1086.00 139.538  34
   1  -8 -11 1068.84 139.461  20
  -1   8  11 1228.38 139.623  47
  -1   8  11 1146.72 149.611  27
  -1   8  10 1264.70 157.931  47
   1  -8 -10 1406.47 174.239  39
   1  -8 -10 1369.70 167.793  20
  -1   8  10 1429.04 171.209  34
  -1   8  10 1410.40 178.870  27
   1  -8 -10 1424.45 161.908  45
  -1   8   9 264.228 82.1140  55
   1  -8  -9 204.095 69.8267  20
  -1   8   9 274.307 82.3091  23
   1  -8  -9 228.356 72.1923  45
  -1   8   9 325.835 80.7519  34
  -1   8   9 258.717 80.1203  47
  -1   8   9 242.512 81.0769  27
   1  -8  -9 206.738 60.0480  30
   1  -8  -9 162.745 64.4613  39
  -1   8   8 5698.29 365.477  23
   1  -8  -8 5851.17 373.072  20
  -1   8   8 5517.05 368.527  34
  -1   8   8 5338.70 374.637  55
   1  -8  -8 5093.16 344.775  45
  -1   8   8 5190.66 361.535  47
  -1   8   8 5585.70 383.620  27
   1  -8  -8 5579.49 369.762  39
   1  -8  -8 5650.08 340.216  30
  -1   8   7 2185.36 240.546  27
  -1   8   7 2646.27 264.931  47
  -1   8   7 2460.79 230.920  54
   1  -8  -7 2183.53 229.446  20
   1  -8  -7 2488.45 247.973  39
  -1   8   7 2532.58 250.561  23
  -1   8   7 1980.22 219.766  43
  -1   8   7 2548.67 247.120  34
   1  -8  -7 2719.99 253.288  45
   1  -8  -7 2702.61 241.958  30
  -1   8   7 2440.41 252.767  55
   1  -8  -6 3727.14 304.233  39
   1  -8  -6 3810.87 302.232  45
  -1   8   6 3539.16 308.658  27
  -1   8   6 3956.51 314.719  34
   1  -8  -6 3964.67 297.650  30
  -1   8   6 3834.14 306.765  54
  -1   8   6 3421.03 294.586  23
  -1   8   6 3761.04 283.542  36
   1  -8  -6 3803.00 301.650  20
  -1   8   6 3898.38 324.539  47
  -1   8   6 3601.27 306.230  55
  -1   8   6 3446.83 304.916  43
  -1   8   5 3020.28 277.835  23
  -1   8   5 3001.94 282.405  47
  -1   8   5 3184.90 263.127  36
   1  -8  -5 2840.42 261.703  39
  -1   8   5 2902.60 281.083  43
  -1   8   5 2762.66 262.467  34
   1  -8  -5 2996.27 265.556  20
   1  -8  -5 3102.85 273.258  45
   1  -8  -5 3001.14 262.597  30
  -1   8   5 2994.56 280.389  27
  -1   8   4 4112.18 339.942  43
   1  -8  -4 4423.94 326.445  45
  -1   8   4 3918.92 294.527  36
  -1   8   4 3972.74 322.076  27
   1  -8  -4 4302.80 318.504  39
  -1   8   4 4311.73 336.919  23
  -1   8   4 4264.89 336.925  47
   1  -8  -4 3912.33 297.893  20
   1  -8  -4 4233.37 307.810  30
  -1   8   3 3873.84 322.083  47
   1  -8  -3 4302.00 320.393  45
  -1   8   3 4621.44 362.384  43
  -1   8   3 4273.07 335.085  23
  -1   8   3 4305.52 307.317  36
   1  -8  -3 4614.89 355.209  32
   1  -8  -3 4461.40 317.378  30
  -1   8   3 3839.34 315.543  27
   1  -8  -3 4420.70 308.777  20
  -1   8   2 425.583 100.279  27
   1  -8  -2 367.198 89.5976  45
   1  -8  -2 340.227 95.5060  32
   1  -8  -2 347.007 87.2899  30
  -1   8   2 431.241 109.880  43
  -1   8   2 443.066 108.849  23
  -1   8   2 412.743 103.664  47
  -1   8   2 251.992 81.0150  36
  -1   8   2 332.666 89.8238  31
  -1   8   1 17657.4 708.036  23
  -1   8   1 18058.0 664.857  36
  -1   8   1 17156.3 701.787  47
  -1   8   1 17976.7 714.169  31
  -1   8   1 17928.1 700.293  27
   1  -8  -1 18198.1 678.772  45
   1  -8  -1 18892.1 739.854  32
  -1   8   1 18535.4 746.418  43
   1  -8  -1 18180.7 658.236  30
  -1   8   0 4764.45 361.858  23
   1  -8   0 4257.60 312.355  45
  -1   8   0 4513.96 342.990  38
   1  -8   0 4079.38 282.276  26
  -1   8   0 4167.97 308.150  36
   1  -8   0 4148.06 299.731  30
   1  -8   0 4184.03 335.984  32
  -1   8   0 4474.26 336.785  27
   1  -8   0 4090.12 298.323  46
  -1   8   0 4664.04 341.047  41
  -1   8   0 4887.78 367.329  43
  -1   8   0 4349.08 342.668  31
  -1   8   0 3953.84 326.967  47
  -1   8  -1 3175.62 289.849  47
   1  -8   1 3032.12 258.972  46
  -1   8  -1 3452.81 303.990  23
   1  -8   1 3560.56 282.254  45
   1  -8   1 3409.39 256.047  26
  -1   8  -1 3571.38 310.877  31
  -1   8  -1 3452.11 300.329  38
  -1   8  -1 3762.65 310.724  41
   1  -8   1 3335.48 302.128  32
  -1   8  -1 3482.79 281.966  36
  -1   8  -1 3348.42 301.909  43
   1  -8   1 3353.71 269.371  30
   1  -8   2 29.0544 38.1966  46
  -1   8  -2 72.0314 53.8766  38
  -1   8  -2 94.2110 42.7050  43
  -1   8  -2 47.1761 28.5697  41
   1  -8   2 96.9845 46.3159  32
  -1   8  -2 29.0993 31.4885  23
   1  -8   2 33.5340 42.4386  26
   1  -8   2 34.8086 40.6506  30
   1  -8   2 30.4388 41.8837  53
   1  -8   2 7.56206 35.0517  45
  -1   8  -2-30.0941 52.6384  47
  -1   8  -2 68.8826 50.4985  31
  -1   8  -2 37.9294 34.1523  36
  -1   8  -3 4632.98 351.606  43
   1  -8   3 4514.37 340.641  53
   1  -8   3 4151.76 311.910  46
  -1   8  -3 4402.10 353.880  23
  -1   8  -3 4666.59 360.120  38
  -1   8  -3 4320.56 338.328  47
  -1   8  -3 4651.74 336.733  36
  -1   8  -3 5124.56 378.475  31
   1  -8   3 4624.46 352.988  32
  -1   8  -3 4549.84 355.589  41
   1  -8   3 4740.36 316.320  30
   1  -8   3 4488.59 306.133  26
  -1   8  -4 2730.04 277.647  31
   1  -8   4 3117.40 270.792  33
  -1   8  -4 3103.30 295.835  23
   1  -8   4 2931.33 248.225  26
  -1   8  -4 2822.42 271.468  47
   1  -8   4 2787.13 221.855  35
  -1   8  -4 2905.28 270.562  43
   1  -8   4 3091.61 288.568  32
   1  -8   4 3041.09 281.174  53
   1  -8   4 2685.07 250.024  46
  -1   8  -4 2745.84 275.571  38
  -1   8  -4 3313.58 302.834  41
  -1   8  -5 2395.77 259.273  38
  -1   8  -5 2573.99 274.166  23
   1  -8   5 2562.13 247.525  33
   1  -8   5 2533.55 231.781  25
   1  -8   5 2349.39 226.262  26
   1  -8   5 2747.48 267.489  53
   1  -8   5 2319.01 207.160  35
   1  -8   5 2516.34 259.942  32
  -1   8  -5 2505.20 270.780  31
   1  -8   5 2399.30 239.507  46
  -1   8  -5 2549.70 266.746  41
  -1   8  -5 2664.11 252.058  43
   1  -8   6 4943.18 340.433  46
   1  -8   6 4196.51 305.498  26
   1  -8   6 4605.23 316.548  25
   1  -8   6 4463.12 350.480  32
  -1   8  -6 4384.89 350.399  31
  -1   8  -6 4302.67 329.704  47
  -1   8  -6 4423.49 349.813  41
   1  -8   6 4390.27 329.716  33
   1  -8   6 4147.11 328.664  53
  -1   8  -6 4465.55 356.490  38
   1  -8   6 4432.93 294.861  35
  -1   8  -6 4336.03 352.546  23
  -1   8  -6 4279.84 319.262  52
  -1   8  -7 66.7095 52.0198  31
   1  -8   7 259.814 81.8073  46
   1  -8   7 106.726 61.0159  26
   1  -8   7 105.436 41.1950  25
   1  -8   7 102.087 46.4703  35
  -1   8  -7 179.329 69.6911  38
  -1   8  -7 81.0787 48.7066  41
   1  -8   7 99.7111 46.5108  33
  -1   8  -7 143.099 58.6053  52
  -1   8  -7 22.0161 38.4307  23
   1  -8   7 163.184 70.3270  32
   1  -8   7 134.935 63.2325  53
   1  -8   8 886.785 138.750  25
   1  -8   8 814.755 132.201  46
  -1   8  -8 1010.69 152.134  52
   1  -8   8 950.673 141.585  26
  -1   8  -8 815.936 145.307  31
   1  -8   8 937.692 133.801  35
  -1   8  -8 875.395 145.676  41
  -1   8  -8 837.796 146.909  23
   1  -8   8 987.110 153.249  53
   1  -8   8 805.297 139.661  33
   1  -8   8 878.603 150.253  32
  -1   8  -8 1019.23 164.727  38
   1  -8   9 470.255 93.7431  26
  -1   8  -9 357.750 91.7637  23
  -1   8  -9 427.682 91.5259  41
  -1   8  -9 425.732 95.9695  31
   1  -8   9 511.934 109.830  32
   1  -8   9 351.222 78.6423  35
   1  -8   9 445.791 95.4481  46
   1  -8   9 537.927 109.008  33
   1  -8   9 502.008 108.758  53
  -1   8  -9 471.283 99.4963  52
  -1   8  -9 338.916 87.8366  38
   1  -8   9 564.788 105.793  25
  -1   8 -10 338.818 84.9604  38
  -1   8 -10 319.290 76.3471  41
   1  -8  10 298.601 70.4099  35
   1  -8  10 293.178 76.7671  32
  -1   8 -10 318.516 75.6000  31
  -1   8 -10 302.019 77.5037  23
   1  -8  10 413.369 94.1634  53
   1  -8  10 385.343 77.0565  26
   1  -8  10 359.384 88.8906  33
   1  -8  10 198.682 57.8084  25
  -1   8 -10 368.562 84.4127  52
  -1   8 -11-25.8745 28.3110  41
  -1   8 -11 1.18492 20.4140  31
   1  -8  11 52.0757 34.8032  25
  -1   8 -11 22.0115 21.8335  52
   1  -8  11 50.7813 28.5578  35
   1  -8  11 16.7650 25.0613  53
   1  -8  11 52.9208 25.5747  49
   1  -8  11 0.75210 22.0524  32
   1  -8  11 16.9617 17.5340  33
  -1   8 -11 53.4662 34.4316  38
   1  -8  12 2027.41 155.567  25
   1  -8  12 2108.19 161.670  32
   1  -8  12 1987.44 140.410  49
   1  -8  12 2047.03 156.766  33
  -1   8 -12 2065.48 155.839  52
   1  -8  12 2041.45 157.768  53
  -1   8 -12 2073.52 162.284  38
   1  -8  12 2048.53 154.743  35
  -1   7  14 3023.54 179.223  27
  -1   7  14 2768.69 171.923  34
   1  -7 -14 3041.02 182.949  39
   1  -7 -13 615.044 95.4628  20
   1  -7 -13 728.705 108.860  39
  -1   7  13 561.067 91.6940  34
   1  -7 -13 571.631 87.3871  21
  -1   7  13 570.316 94.4898  27
  -1   7  13 414.876 81.0512  49
  -1   7  12 12584.2 514.909  34
   1  -7 -12 12866.0 479.790  51
   1  -7 -12 12731.8 480.950  21
  -1   7  12 12291.3 501.920  55
   1  -7 -12 13094.0 510.138  20
  -1   7  12 12534.2 515.843  27
  -1   7  12 13020.5 528.570  49
   1  -7 -12 13127.6 525.400  39
   1  -7 -12 12633.9 450.755  45
  -1   7  11 2482.62 216.948  47
  -1   7  11 2482.32 239.413  27
   1  -7 -11 2716.84 240.388  20
   1  -7 -11 2471.26 221.143  51
   1  -7 -11 2957.98 232.491  45
   1  -7 -11 2907.37 253.973  39
   1  -7 -11 2694.67 225.783  21
  -1   7  11 2838.99 251.668  34
  -1   7  11 2551.99 237.026  55
  -1   7  11 2562.71 243.601  49
   1  -7 -10 3476.50 291.657  39
   1  -7 -10 3697.22 286.837  51
  -1   7  10 3467.88 293.664  34
   1  -7 -10 3571.76 275.804  45
  -1   7  10 3822.79 313.269  49
  -1   7  10 3376.20 291.100  55
  -1   7  10 3105.15 264.483  47
   1  -7 -10 3628.90 287.412  20
   1  -7 -10 3513.47 268.943  21
  -1   7  10 3759.29 308.139  27
  -1   7   9 7071.80 405.545  23
  -1   7   9 7085.69 421.175  47
   1  -7  -9 7380.23 423.072  51
   1  -7  -9 7138.81 378.682  30
  -1   7   9 7229.12 442.963  55
  -1   7   9 7530.17 445.421  34
   1  -7  -9 7360.88 427.609  20
   1  -7  -9 7375.10 415.744  45
  -1   7   9 7598.96 454.396  49
  -1   7   9 7715.87 454.015  27
   1  -7  -9 7652.13 445.486  39
  -1   7   8 22360.7 823.769  27
   1  -7  -8 24454.4 829.242  39
  -1   7   8 23422.1 792.959  23
   1  -7  -8 22475.3 738.437  30
   1  -7  -8 24171.1 810.452  20
  -1   7   8 23382.0 838.088  49
   1  -7  -8 24013.8 808.928  51
  -1   7   8 23124.8 812.248  47
  -1   7   8 22352.0 814.709  34
  -1   7   8 23443.7 838.831  55
   1  -7  -7 1669.82 201.905  39
  -1   7   7 1766.46 217.630  55
  -1   7   7 1852.77 207.412  23
  -1   7   7 1815.53 219.368  27
  -1   7   7 2036.21 209.407  36
  -1   7   7 2381.49 247.512  34
   1  -7  -7 2006.00 218.177  20
  -1   7   7 1973.42 220.436  47
   1  -7  -7 1806.77 196.901  30
  -1   7   7 1991.58 227.092  49
   1  -7  -7 1965.17 215.272  51
  -1   7   6 134404. 2500.39  27
  -1   7   6 125985. 2460.76  43
   1  -7  -6 132517. 2417.46  20
   1  -7  -6 134805. 2452.36  39
  -1   7   6 136933. 2464.57  23
  -1   7   6 134398. 2395.78  36
  -1   7   6 131305. 2488.45  55
  -1   7   6 131873. 2466.45  34
  -1   7   6 136443. 2446.22  54
  -1   7   6 133398. 2498.92  47
  -1   7   6 133812. 2510.30  49
  -1   7   5 95088.7 1906.94  47
  -1   7   5 87588.0 1853.48  55
   1  -7  -5 91878.9 1828.06  39
  -1   7   5 91985.0 1889.36  27
  -1   7   5 91504.5 1852.22  23
  -1   7   5 91096.0 1790.09  36
  -1   7   5 89139.7 1905.00  11
   1  -7  -5 88362.1 1830.25  19
   1  -7  -5 88667.9 1829.27   4
  -1   7   5 88340.6 1837.48  34
  -1   7   5 92066.7 1922.92  43
  -1   7   5 92757.6 1885.37  49
   1  -7  -5 90838.1 1795.43  20
  -1   7   5 94993.6 1925.04   1
  -1   7   4 8418.35 452.001  27
   1  -7  -4 9322.85 523.699  13
  -1   7   4 9439.05 501.361  11
   1  -7  -4 8950.84 446.647  45
   1  -7  -4 8243.14 437.250   4
  -1   7   4 8708.12 473.290   1
  -1   7   4 9501.23 513.615   6
  -1   7   3 4257.96 328.024  11
  -1   7   3 4241.77 333.229   6
  -1   7   3 3673.71 300.229   1
   1  -7  -3 3854.50 291.237   4
   1  -7  -3 3967.84 331.869  13
  -1   7   2 13646.4 595.767   1
   1  -7  -2 13523.3 563.143   4
   1  -7  -2 14559.1 643.446  13
  -1   7   2 13788.0 608.878   6
   1  -7  -1 12357.8 581.707  13
  -1   7   1 11611.1 550.318   6
   1  -7  -1 11021.5 504.915   4
  -1   7   0 3813.87 307.510   6
   1  -7   0 4003.80 324.325  13
   1  -7   0 3863.90 288.757   4
   1  -7   1 8286.05 433.941   4
   1  -7   1 8956.08 458.869   3
  -1   7  -1 8470.51 460.165   6
   1  -7   1 8511.83 479.238  13
   1  -7   1 8264.70 344.870   9
   1  -7   2 20114.8 759.883  13
   1  -7   2 19007.5 575.508   9
   1  -7   2 19371.4 661.249  14
   1  -7   2 19802.2 701.875   4
   1  -7   2 20513.4 721.322   3
  -1   7  -2 19437.0 724.528   6
  -1   7  -3 10667.8 524.982   6
   1  -7   3 11412.3 564.706  13
   1  -7   3 11709.4 532.764   3
   1  -7   3 11807.7 505.349  14
   1  -7   3 11387.4 442.471   9
  -1   7  -4 13288.1 599.837  41
  -1   7  -4 11834.9 568.269  38
  -1   7  -4 12101.7 579.749  23
   1  -7   4 12163.0 523.359  46
   1  -7   4 13619.6 591.111  32
   1  -7   4 11586.2 512.798  14
  -1   7  -4 12734.9 591.044  31
  -1   7  -4 12467.9 549.397  36
  -1   7  -4 11824.7 555.344  47
  -1   7  -4 12208.1 565.850   6
   1  -7   4 13267.9 552.182  33
   1  -7   4 12020.6 547.537   3
   1  -7   4 13262.7 573.668  53
   1  -7   4 12474.7 483.247   9
   1  -7   4 12904.7 515.246  26
   1  -7   5 231.142 69.2014  46
  -1   7  -5 208.824 87.6386  47
  -1   7  -5 390.736 105.108  23
   1  -7   5 345.780 96.1058  32
  -1   7  -5 344.089 100.106  38
   1  -7   5 249.339 83.5954  53
  -1   7  -5 308.572 98.3149  31
  -1   7  -5 202.561 70.9698  43
   1  -7   5 296.084 87.9207  33
  -1   7  -5 243.615 79.7912  52
  -1   7  -5 299.920 97.5960  41
   1  -7   5 234.626 73.2075  26
   1  -7   6 22048.6 749.788  46
  -1   7  -6 22960.2 797.897  52
  -1   7  -6 22637.8 832.752  31
  -1   7  -6 21636.6 823.400  23
   1  -7   6 23153.6 806.778  53
   1  -7   6 22269.8 774.773  33
   1  -7   6 22594.0 807.286  32
   1  -7   6 23142.6 720.132  35
  -1   7  -6 23177.4 837.736  41
  -1   7  -6 20920.9 771.694  47
  -1   7  -6 21428.0 819.898  38
   1  -7   6 22877.5 741.855  26
   1  -7   6 23143.5 748.966  25
   1  -7   7 428.769 94.0683  25
  -1   7  -7 356.530 95.2107  47
  -1   7  -7 493.661 114.478  31
   1  -7   7 393.492 102.403  53
   1  -7   7 463.391 98.2009  46
   1  -7   7 429.714 104.488  32
  -1   7  -7 343.941 104.378  23
   1  -7   7 534.035 102.438  35
   1  -7   7 355.678 94.7914  33
  -1   7  -7 505.773 118.519  38
  -1   7  -7 429.840 108.952  41
  -1   7  -7 404.570 106.794  52
   1  -7   7 334.057 83.0404  26
   1  -7   8 31.5961 23.7966  33
   1  -7   8 47.4945 25.4990  25
   1  -7   8 23.5221 35.1244  46
  -1   7  -8-34.8322 55.4304  23
  -1   7  -8 22.1876 31.3784  38
  -1   7  -8-12.8897 24.8320  31
  -1   7  -8-5.69844 40.6698  52
   1  -7   8 43.7231 18.6105  35
   1  -7   8 60.8781 47.8133  32
   1  -7   8 74.1711 44.4911  53
  -1   7  -8 57.2933 42.7690  41
   1  -7   8 73.6052 48.9004  26
   1  -7   9 207.220 61.7917  35
   1  -7   9 194.215 73.0856  32
  -1   7  -9 98.9848 43.7058  38
  -1   7  -9 63.9475 49.5028  41
  -1   7  -9 148.409 63.5457  23
  -1   7  -9 157.148 62.6451  52
   1  -7   9 158.528 71.3636  53
   1  -7   9 146.321 64.2949  25
   1  -7   9 129.321 55.4077  46
   1  -7   9 152.590 58.0718  33
  -1   7  -9 155.213 63.4071  31
   1  -7   9 124.548 51.8751  26
  -1   7 -10 259.794 73.9277  23
  -1   7 -10 198.626 68.2647  31
   1  -7  10 141.714 60.0093  53
   1  -7  10 386.502 84.2102  26
  -1   7 -10 359.759 98.4629  38
   1  -7  10 410.079 96.6084  35
   1  -7  10 329.195 86.3433  33
  -1   7 -10 155.645 66.3029  41
   1  -7  10 200.848 66.0234  25
  -1   7 -10 179.173 69.6651  52
  -1   7 -10 285.496 73.1012  51
   1  -7  10 316.448 91.4598  32
  -1   7 -11 28.0356 19.7622  31
   1  -7  11 1.51941 17.5219  53
  -1   7 -11 47.4185 27.5169  52
  -1   7 -11 59.8392 41.6081  38
   1  -7  11-4.16286 27.9659  25
   1  -7  11 41.8098 38.3052  35
   1  -7  11 53.8711 32.8642  32
   1  -7  11 35.9361 32.0495  33
  -1   7 -11 47.0616 30.0011  51
   1  -7  11 2.80941 25.6847  49
  -1   7 -11 105.882 45.3048  41
   1  -7  12 2658.26 210.536  53
  -1   7 -12 2622.93 217.133  38
  -1   7 -12 2572.33 209.922  52
   1  -7  12 2879.79 212.124  49
   1  -7  12 2418.00 196.422  35
   1  -7  12 2795.85 214.008  33
   1  -7  12 2793.10 219.334  32
   1  -7  12 2532.71 201.841  25
   1  -7  13 53.9029 21.5926  25
   1  -7  13 57.4351 27.8078  33
   1  -7  13 72.8459 30.3684  32
   1  -7  13 68.8822 27.6968  35
  -1   7 -13 73.7609 38.8412  38
   1  -7  13 79.1906 30.0990  53
   1  -7  13 81.9825 32.7867  49
  -1   7 -13 84.8254 32.6582  52
  -1   6  15-11.8900 15.8499  34
   1  -6 -14 7886.96 322.131  51
   1  -6 -14 8601.00 364.013  39
   1  -6 -14 8605.80 355.088  21
  -1   6  14 8314.37 365.566  34
   1  -6 -14 8233.32 335.869  44
   1  -6 -14 7928.75 324.999  20
  -1   6  14 8371.01 366.709  49
  -1   6  14 8316.43 354.742  27
   1  -6 -13 617.073 104.775  44
   1  -6 -13 503.445 91.6954  51
   1  -6 -13 536.900 97.0360  21
   1  -6 -13 540.549 99.8211  39
  -1   6  13 526.248 102.997  49
  -1   6  13 470.574 91.5073  55
   1  -6 -13 441.897 88.3479  20
  -1   6  13 475.958 94.9736  34
  -1   6  13 327.929 77.0708  27
  -1   6  12 552.979 109.693  27
   1  -6 -12 603.634 102.008  45
   1  -6 -12 388.625 92.1219  39
   1  -6 -12 416.912 87.9661  44
  -1   6  12 378.901 92.5856  49
  -1   6  12 612.190 113.738  34
   1  -6 -12 447.963 93.4565  21
   1  -6 -12 527.865 101.186  20
   1  -6 -12 421.536 97.6534  51
  -1   6  12 534.180 107.072  55
   1  -6 -11 345.392 87.8829  20
   1  -6 -11 365.549 91.0409  51
   1  -6 -11 548.780 113.451  39
  -1   6  11 383.553 103.334  34
  -1   6  11 431.070 112.283  49
  -1   6  11 415.849 99.3787  55
   1  -6 -11 320.900 85.2705  44
  -1   6  11 470.128 107.899  27
   1  -6 -11 456.132 104.495  21
  -1   6  10 9606.35 514.523  27
  -1   6  10 10019.7 517.889  55
   1  -6 -10 9910.92 497.618  20
  -1   6  10 9761.34 524.416  49
   1  -6 -10 9745.37 482.965  21
   1  -6 -10 10388.6 513.821  51
  -1   6  10 9398.30 474.936  47
   1  -6 -10 10142.8 495.344  44
   1  -6 -10 9865.73 509.624  39
  -1   6  10 9472.52 513.417  34
  -1   6   9 33290.9 1024.96  55
  -1   6   9 32667.0 1015.90  27
   1  -6  -9 33057.6 990.680  51
   1  -6  -9 34572.1 1013.54  39
   1  -6  -9 34105.5 963.025  21
  -1   6   9 33090.5 1022.06  34
  -1   6   9 33558.4 1037.20  49
   1  -6  -9 33943.2 990.646  20
  -1   6   9 33343.5 979.057  47
  -1   6   8 8118.78 462.380  34
   1  -6  -8 7489.54 430.959  39
  -1   6   8 7515.24 444.625  27
  -1   6   8 7514.23 444.869  55
  -1   6   8 7232.80 443.673  49
  -1   6   8 7837.33 421.060  36
   1  -6  -8 8145.46 437.489  20
  -1   6   8 7994.40 442.552  47
   1  -6  -8 7937.18 413.372  21
   1  -6  -8 7228.21 425.721  51
   1  -6  -7 28472.2 851.116   4
  -1   6   7 26519.1 824.630  36
   1  -6  -7 29147.9 884.593  51
  -1   6   7 29188.4 884.520  47
  -1   6   7 29080.2 911.701  49
   1  -6  -7 28507.4 867.774  39
  -1   6   7 27379.4 889.720  34
   1  -6  -7 29895.7 869.737  20
  -1   6   7 26621.7 874.413  27
  -1   6   7 28336.6 900.010  55
   1  -6  -6 16981.3 628.601  19
  -1   6   6 17150.4 643.437   1
   1  -6  -6 18496.8 736.849  13
   1  -6  -6 18071.0 638.619   4
   1  -6  -5 296.747 76.5114   4
  -1   6   5 219.292 69.8966   1
   1  -6  -5 321.550 86.6075  13
  -1   6   5 537.768 109.324  11
   1  -6  -5 392.502 84.8522  19
   1  -6  -4 4640.27 291.836  19
  -1   6   4 5038.87 330.581  11
   1  -6  -4 5224.50 316.821   4
  -1   6   4 5424.41 333.901   1
   1  -6  -4 5265.29 358.320  13
   1  -6  -3 11264.0 448.875  19
   1  -6  -3 11730.3 480.746   4
  -1   6   3 12109.8 519.111  11
  -1   6   3 12328.9 509.712   1
   1  -6  -3 13056.4 560.828  13
  -1   6   2 11869.1 510.234   6
   1  -6  -2 11283.2 511.496  13
  -1   6   2 10897.7 475.466   1
   1  -6  -2 10625.2 417.544  19
  -1   6   2 11692.0 504.226  11
   1  -6  -2 10898.6 455.370   4
  -1   6   1 9203.87 435.288   1
   1  -6  -1 9939.73 469.392  13
   1  -6  -1 8772.73 329.516   9
  -1   6   1 10026.2 457.688  11
  -1   6   1 10061.9 458.978   6
   1  -6  -1 9443.88 420.499   4
   1  -6   0 22108.3 722.405  13
  -1   6   0 21365.4 697.541   6
   1  -6   0 21646.5 664.737   4
   1  -6   0 20157.9 550.264   9
   1  -6   1 525.651 80.9094   9
   1  -6   1 463.640 94.2463   4
   1  -6   1 515.378 101.347  13
  -1   6  -1 399.221 88.2649   6
  -1   6  -2 15148.7 583.913   6
   1  -6   2 15846.5 603.597  13
   1  -6   2 15678.1 481.785   9
   1  -6   2 15832.8 578.781   3
  -1   6  -2 15339.7 522.643  16
   1  -6   2 15918.0 567.090   4
   1  -6   3 61959.3 1397.31  13
   1  -6   3 60227.9 1259.75  14
   1  -6   3 61401.5 1320.80   4
  -1   6  -3 59476.6 1348.95   6
   1  -6   3 63653.3 1351.98   3
   1  -6   3 61634.7 1198.27   9
  -1   6  -3 61986.7 1301.04  16
   1  -6   4 130.801 47.6167   3
   1  -6   4 67.3450 33.4506   9
  -1   6  -4 65.8612 30.5895   6
  -1   6  -4 94.1484 46.3227  16
   1  -6   4 64.6584 29.8597  14
  -1   6  -5 1223.16 159.883   6
  -1   6  -5 1117.31 156.659  16
   1  -6   5 1115.85 136.973   9
   1  -6   5 1340.34 170.277   3
  -1   6  -6 4348.63 333.648  23
  -1   6  -6 3981.37 316.945  31
  -1   6  -6 4342.47 327.878  41
   1  -6   6 3827.76 295.118  53
  -1   6  -6 3837.77 313.254  38
  -1   6  -6 4426.92 326.332  16
   1  -6   6 4302.18 284.320   9
   1  -6   6 4693.70 303.610  25
   1  -6   6 4144.97 300.213  33
   1  -6   6 4322.09 318.100   3
   1  -6   6 4383.44 322.034  32
  -1   6  -7 80.3543 44.4777  38
   1  -6   7 59.8239 41.1932  33
  -1   6  -7 36.9255 43.3167  41
  -1   6  -7 23.0088 35.0276  23
  -1   6  -7 28.5694 30.8783  31
  -1   6  -7 13.3723 21.2656  52
   1  -6   7 107.581 59.5502  32
   1  -6   7 41.2079 32.6271  25
  -1   6  -7 115.786 49.1753  47
   1  -6   7 55.6999 36.1791  35
   1  -6   7 18.7016 27.1124  46
   1  -6   7 49.8237 48.8824  53
   1  -6   7 53.9127 29.3226  26
   1  -6   8 1755.28 192.981  46
   1  -6   8 1900.69 194.113  26
   1  -6   8 2012.59 211.216  25
  -1   6  -8 2246.23 247.838  23
  -1   6  -8 1754.07 210.836  41
  -1   6  -8 1814.39 224.175  38
  -1   6  -8 2052.87 227.695  31
   1  -6   8 1798.76 213.552  32
   1  -6   8 1786.95 209.575  53
   1  -6   8 1867.52 210.001  33
  -1   6  -8 1818.29 219.989  52
   1  -6   8 2012.80 203.042  35
   1  -6   9 4571.14 345.014  53
   1  -6   9 4747.42 345.610  33
  -1   6  -9 4937.36 357.432  31
   1  -6   9 4702.80 330.944  25
   1  -6   9 4967.59 331.499  35
   1  -6   9 4798.91 355.825  32
  -1   6  -9 5139.09 378.678  23
  -1   6  -9 5054.15 371.813  52
  -1   6  -9 5017.76 348.001  48
  -1   6  -9 4742.91 370.171  38
  -1   6  -9 5043.87 360.742  41
   1  -6   9 4817.61 313.018  26
   1  -6  10 128.053 56.3468  25
  -1   6 -10 130.602 49.8091  41
   1  -6  10 109.773 59.7573  53
  -1   6 -10 219.420 73.2611  48
  -1   6 -10 133.072 58.4269  38
   1  -6  10 165.228 74.7082  33
   1  -6  10 117.235 59.1318  35
  -1   6 -10 90.3445 50.1891  23
   1  -6  10 208.398 65.3991  40
   1  -6  10 159.336 67.0655  32
  -1   6 -10 105.121 46.7544  31
  -1   6 -10 130.736 59.0603  51
  -1   6 -10 171.614 83.2790  52
  -1   6 -11 824.057 143.241  52
  -1   6 -11 862.782 147.881  38
   1  -6  11 918.696 148.707  53
  -1   6 -11 705.120 117.287  41
  -1   6 -11 852.376 132.957  31
   1  -6  11 873.952 137.811  25
  -1   6 -11 780.173 127.368  48
   1  -6  11 839.282 139.255  33
   1  -6  11 899.665 148.910  32
  -1   6 -11 979.615 144.895  51
   1  -6  11 813.705 131.111  35
   1  -6  11 866.464 118.516  40
   1  -6  11 788.793 138.289  49
  -1   6 -12 663.560 119.004  52
   1  -6  12 697.753 116.377  53
   1  -6  12 542.312 86.6067  40
   1  -6  12 608.323 106.956  25
  -1   6 -12 530.362 105.870  38
   1  -6  12 559.958 103.621  33
   1  -6  12 645.844 112.665  35
   1  -6  12 627.660 102.465  34
   1  -6  12 698.568 117.949  49
  -1   6 -12 582.194 105.718  51
   1  -6  12 469.432 100.637  32
  -1   6 -12 689.921 112.399  48
   1  -6  13 2871.56 188.610  40
   1  -6  13 3468.10 237.806  49
  -1   6 -13 2957.24 225.169  52
  -1   6 -13 3191.13 237.930  38
   1  -6  13 3245.89 226.138  33
   1  -6  13 2951.00 217.491  35
   1  -6  13 3206.68 201.159  34
   1  -6  13 3227.09 233.432  32
   1  -6  13 3159.56 226.212  53
  -1   6 -13 2929.97 204.366  51
   1  -6  13 3118.91 221.131  25
  -1   6 -13 3135.10 214.325  48
   1  -6  14 553.332 77.5496  25
  -1   6 -14 519.957 71.5004  48
   1  -6  14 555.431 80.0053  49
   1  -6  14 558.130 80.8281  35
   1  -6  14 586.427 78.1348  53
  -1   6 -14 587.461 83.2571  52
   1  -6  14 442.052 66.0441  33
  -1   6 -14 589.816 86.8091  38
  -1   5  15 137.720 41.1973  27
   1  -5 -15 183.654 48.2301  21
   1  -5 -15 203.819 48.8176  39
  -1   5  15 123.945 41.8719  49
  -1   5  15 177.031 46.2304  34
   1  -5 -15 186.168 44.8006  44
   1  -5 -15 157.036 40.1559  51
   1  -5 -14 265.158 69.3163  39
  -1   5  14 381.439 70.4749  55
  -1   5  14 380.338 82.4346  34
   1  -5 -14 294.905 70.8638  44
   1  -5 -14 370.208 71.9815  20
   1  -5 -14 330.420 74.2475  51
   1  -5 -14 257.360 71.7588  21
  -1   5  14 431.083 84.7183  27
  -1   5  14 285.170 72.7929  49
  -1   5  13 399.176 87.5755  55
   1  -5 -13 292.231 77.9889  44
   1  -5 -13 207.463 57.1066  39
  -1   5  13 357.063 86.2965  27
   1  -5 -13 434.914 90.1509  20
  -1   5  13 219.687 71.5472  49
  -1   5  13 336.096 90.3628  34
   1  -5 -13 320.557 85.8831  51
   1  -5 -13 387.660 94.9330  21
  -1   5  12 139.085 72.9860  49
   1  -5 -12 119.415 49.1398  39
   1  -5 -12 69.8248 43.5829  51
   1  -5 -12 175.538 62.9766  21
  -1   5  12 175.268 63.4300  27
   1  -5 -12 146.813 65.8344  20
  -1   5  12 71.8118 39.4405  34
   1  -5 -12 89.9643 56.9763  44
  -1   5  12 38.2453 25.2245  55
  -1   5  11 12449.0 588.384  27
   1  -5 -11 12849.2 580.290  44
   1  -5 -11 14013.1 596.800  21
  -1   5  11 12634.0 604.823  49
   1  -5 -11 13192.7 596.286  51
   1  -5 -11 13764.0 581.214  20
   1  -5 -11 13923.4 607.374  39
  -1   5  11 11657.3 554.436  55
  -1   5  11 12388.3 600.035  34
  -1   5  10 1126.45 167.848  55
  -1   5  10 922.970 157.148  34
  -1   5  10 1080.99 169.298  27
   1  -5 -10 1086.59 163.567  39
   1  -5 -10 1252.26 176.595  51
  -1   5  10 897.270 143.647  36
   1  -5 -10 1058.64 155.511  21
   1  -5 -10 1229.19 167.565  20
   1  -5 -10 1067.36 158.993  44
  -1   5  10 946.532 161.803  49
   1  -5  -9 10389.3 509.550  39
   1  -5  -9 10551.4 502.644  44
  -1   5   9 9735.79 480.709  36
   1  -5  -9 11236.6 514.101  20
   1  -5  -9 10875.1 499.939  21
   1  -5  -9 10791.0 523.277  51
  -1   5   9 10040.6 518.838  27
  -1   5   9 10200.3 514.091  55
  -1   5   9 10244.7 534.752  49
  -1   5   9 10217.9 526.065  34
  -1   5   8 3777.10 303.327  34
   1  -5  -8 3477.99 278.390  39
   1  -5  -8 3933.55 330.791  13
  -1   5   8 3957.11 305.203  55
  -1   5   8 3844.66 308.588  49
  -1   5   8 4392.16 315.037  22
  -1   5   8 3301.63 282.967  27
   1  -5  -8 4117.39 295.055  20
   1  -5  -8 4000.76 316.961   2
   1  -5  -8 3927.67 296.325  19
   1  -5  -7 15378.7 618.034   2
   1  -5  -7 15860.3 579.315   4
   1  -5  -7 15693.6 588.686  19
   1  -5  -7 17390.3 692.841  13
  -1   5   7 16155.9 613.865   7
  -1   5   6 2197.24 197.300   1
  -1   5   6 2308.41 208.397   7
   1  -5  -6 2672.01 248.971  13
   1  -5  -6 2239.88 199.398  19
  -1   5   6 2165.26 198.282  11
   1  -5  -6 2308.87 201.203   4
   1  -5  -6 2060.01 202.737   2
   1  -5  -5 1428.27 159.711   2
   1  -5  -5 1559.93 160.559   4
   1  -5  -5 1470.36 151.199  19
  -1   5   5 1754.65 173.931  11
   1  -5  -5 1904.26 202.818  13
  -1   5   5 1673.96 166.741   1
  -1   5   5 1715.56 171.747   7
   1  -5  -4 431.518 79.4352   4
  -1   5   4 503.712 89.8783   1
   1  -5  -4 488.793 98.7559  13
  -1   5   4 435.314 84.9919  11
  -1   5   4 495.934 88.8528   7
   1  -5  -4 426.131 76.5563  19
   1  -5  -3 8490.76 298.421   9
   1  -5  -3 8521.58 363.972   4
  -1   5   3 9429.75 390.448   1
   1  -5  -3 8968.46 416.133  13
  -1   5   3 8864.54 396.541  11
   1  -5  -3 8768.92 348.818  19
   1  -5  -2 24933.2 712.838  13
   1  -5  -2 23777.5 643.775   4
  -1   5   2 23318.4 677.669  11
   1  -5  -2 22147.8 535.077   9
   1  -5  -2 22514.0 583.261  19
  -1   5   2 24433.2 668.466   1
  -1   5   1 5592.76 303.035   6
   1  -5  -1 5471.07 247.269  19
   1  -5  -1 5688.59 238.258   9
  -1   5   1 5105.71 289.701  11
   1  -5  -1 5591.33 307.455  13
  -1   5   1 5819.88 301.459   1
   1  -5  -1 5713.78 287.379   4
   1  -5   0 8237.44 374.880  13
   1  -5   0 8307.94 298.947   9
  -1   5   0 9266.24 388.886   1
  -1   5   0 8488.14 377.003   6
   1  -5   0 8388.23 350.997   4
   1  -5   0 7691.32 277.545   5
   1  -5   1 2575.81 167.902   9
   1  -5   1 3172.11 225.636  13
   1  -5   1 2848.24 159.838   5
  -1   5  -1 3107.16 223.879   6
   1  -5   1 2761.47 196.757   4
  -1   5  -1 2735.05 177.162  16
  -1   5  -2 2080.15 182.590   6
   1  -5   2 1944.05 181.389  13
  -1   5  -2 1990.15 150.987  10
   1  -5   2 2250.28 186.622   3
  -1   5  -2 1981.47 160.930  16
   1  -5   2 1909.89 130.385   5
   1  -5   2 1971.74 168.650   4
   1  -5   2 2017.88 149.670   9
   1  -5   3 2307.36 147.382   5
   1  -5   3 2103.87 189.695  13
   1  -5   3 2416.86 169.810   9
  -1   5  -3 2271.46 184.979  16
   1  -5   3 2318.52 194.123   3
  -1   5  -3 2157.66 192.229   6
  -1   5  -3 2277.11 175.310  10
   1  -5   3 2248.96 170.052  14
   1  -5   3 2245.37 181.508   4
   1  -5   4 95548.8 1655.41  14
   1  -5   4 96536.4 1771.38   3
   1  -5   4 100266. 1660.45   9
  -1   5  -4 98296.5 1736.17  10
  -1   5  -4 95692.4 1771.86  16
   1  -5   4 95845.4 1572.78   5
  -1   5  -4 92721.9 1775.03   6
  -1   5  -5 179.290 61.4901  16
   1  -5   5 180.621 47.0495  14
  -1   5  -5 270.520 70.9993  10
  -1   5  -5 257.478 68.7426   6
   1  -5   5 217.178 55.5463   9
   1  -5   5 238.505 54.7788   5
   1  -5   5 238.306 67.9166   3
   1  -5   6 2645.25 233.369   3
  -1   5  -6 2858.95 248.022  16
   1  -5   6 2637.76 187.514   5
  -1   5  -6 2826.32 237.725  10
   1  -5   6 2537.41 201.861   9
  -1   5  -6 2614.99 228.410   6
   1  -5   7 136.468 48.0106   5
   1  -5   7 177.117 52.5491   9
  -1   5  -7 63.8338 33.6476  16
  -1   5  -7 97.4691 43.1303  10
   1  -5   7 179.836 58.8541   3
   1  -5   8 1059.48 141.503  35
   1  -5   8 889.161 135.475  25
  -1   5  -8 977.092 152.037  41
  -1   5  -8 958.595 154.293  31
  -1   5  -8 943.006 153.021  23
  -1   5  -8 733.628 138.178  52
  -1   5  -8 934.805 155.766  38
   1  -5   8 820.372 137.383  53
   1  -5   8 815.725 131.135  33
   1  -5   8 1029.99 133.847   5
   1  -5   8 660.627 125.451  32
  -1   5  -8 1078.54 161.152  10
  -1   5  -8 948.402 145.358  48
   1  -5   9-18.7633 28.7710  25
  -1   5  -9 54.8933 54.1415  23
   1  -5   9 1.12393 25.2665  53
   1  -5   9-3.07360 36.4480  33
  -1   5  -9-5.97207 34.9320  41
   1  -5   9 68.1214 34.0310  32
  -1   5  -9 36.5011 42.9722  48
   1  -5   9 77.1857 50.2496  35
  -1   5  -9 3.54977 26.1532  31
  -1   5  -9 17.3673 22.3537  52
  -1   5  -9 22.8747 38.2136  38
  -1   5 -10 1311.47 189.877  23
   1  -5  10 1792.17 195.448  35
  -1   5 -10 1321.22 182.277  48
   1  -5  10 1381.17 179.584  33
  -1   5 -10 1525.76 188.930  41
   1  -5  10 1511.43 170.835  40
  -1   5 -10 1499.63 204.378  38
   1  -5  10 1740.72 198.995  25
  -1   5 -10 1733.75 204.916  31
  -1   5 -10 1531.13 200.315  51
  -1   5 -10 1414.26 197.065  52
   1  -5  10 1458.28 194.268  32
   1  -5  10 1437.52 187.412  53
  -1   5 -11 458.902 110.783  48
   1  -5  11 471.171 99.9046  25
   1  -5  11 401.582 89.1416  40
  -1   5 -11 335.472 87.5995  31
   1  -5  11 387.798 96.5041  35
   1  -5  11 372.476 98.7338  53
   1  -5  11 458.241 109.189  49
   1  -5  11 349.639 89.0329  33
   1  -5  11 396.861 103.836  32
  -1   5 -11 399.332 97.3896  51
  -1   5 -11 360.451 102.298  38
  -1   5 -11 444.576 111.932  52
  -1   5 -12 10465.8 472.428  50
   1  -5  12 11503.3 478.701  40
  -1   5 -12 10549.4 499.315  51
   1  -5  12 10964.2 489.930  35
   1  -5  12 10702.1 498.312  33
  -1   5 -12 10941.7 511.068  48
   1  -5  12 11201.0 526.930  32
  -1   5 -12 11146.5 543.959  38
  -1   5 -12 10739.2 524.683  52
   1  -5  12 11584.7 525.906  53
   1  -5  12 11409.2 522.826  49
   1  -5  12 11439.6 505.422  25
  -1   5 -13 54.9045 32.3091  51
   1  -5  13 37.0119 43.5494  49
   1  -5  13 27.6988 29.4999  25
  -1   5 -13 6.19443 24.6371  38
   1  -5  13 22.4498 41.0647  35
   1  -5  13 95.0284 64.6587  53
   1  -5  13 18.2620 31.0785  34
   1  -5  13 32.6321 14.1382  33
   1  -5  13 83.2028 46.5385  32
   1  -5  13 7.11300 17.2714  40
  -1   5 -13 5.62563 35.3087  52
  -1   5 -13 53.2613 40.9082  50
  -1   5 -13 74.5613 39.7845  48
   1  -5  14 1985.14 160.389  40
  -1   5 -14 1829.11 150.880  50
  -1   5 -14 1906.43 176.683  38
   1  -5  14 2123.99 182.594  49
  -1   5 -14 1977.73 176.383  52
   1  -5  14 1824.26 161.627  35
  -1   5 -14 1913.22 162.525  51
   1  -5  14 2054.26 163.796  34
   1  -5  14 1999.87 162.199  33
  -1   5 -14 1805.34 164.674  48
   1  -5  14 1958.94 165.586  53
   1  -5  14 1845.59 157.032  25
   1  -5  15 214.691 46.9851  49
  -1   5 -15 201.709 43.9345  52
  -1   5 -15 176.913 41.2234  48
   1  -4 -16 2879.88 175.581  21
  -1   4  16 3055.62 180.151  34
   1  -4 -16 2843.23 171.612  44
  -1   4  16 3120.88 180.684  49
  -1   4  15 37.6576 24.3660  27
   1  -4 -15 24.8559 15.0476  51
  -1   4  15 8.67061 26.7396  34
   1  -4 -15 31.1452 27.5237  39
   1  -4 -15 37.0966 30.7514  21
  -1   4  15 14.5520 22.7190  49
   1  -4 -15 34.8603 39.0550  44
   1  -4 -14 33.1196 35.3591  44
  -1   4  14 49.0021 17.3670  40
   1  -4 -14 84.8493 48.1318  21
   1  -4 -14 39.0378 37.6778  39
   1  -4 -14 47.8153 23.8394  51
   1  -4 -14 22.8579 14.3771  20
  -1   4  14 40.6637 48.0984  49
  -1   4  14 11.2065 17.4188  27
  -1   4  14 87.7153 51.6680  34
  -1   4  13 496.251 96.2672  40
  -1   4  13 623.922 123.223  49
  -1   4  13 478.957 106.206  34
   1  -4 -13 720.408 127.640  21
   1  -4 -13 570.965 104.930  20
  -1   4  13 561.727 109.528  27
   1  -4 -13 705.972 125.217  39
   1  -4 -13 562.732 115.887  51
  -1   4  13 419.887 86.8004  55
   1  -4 -13 642.684 122.474  44
  -1   4  12 321.267 83.8221  55
  -1   4  12 244.127 70.8275  36
   1  -4 -12 154.935 64.8228  21
   1  -4 -12 217.628 74.0501  39
   1  -4 -12 336.170 97.1108  44
  -1   4  12 284.671 86.9126  34
   1  -4 -12 207.169 76.3791  51
   1  -4 -12 364.106 88.3462  20
  -1   4  12 213.657 73.8046  40
  -1   4  12 324.788 99.8414  49
  -1   4  12 315.177 91.2490  27
  -1   4  11 1970.27 225.535  27
  -1   4  11 1950.12 229.402  34
  -1   4  11 2082.86 222.255  55
  -1   4  11 2053.97 221.257  40
   1  -4 -11 2038.89 223.959  39
  -1   4  11 2460.30 241.165  22
  -1   4  11 2042.44 237.861  49
  -1   4  11 2069.86 222.388  36
   1  -4 -11 2001.72 222.872  21
   1  -4 -11 2084.58 228.989  44
   1  -4 -11 1877.32 207.130  20
   1  -4 -11 1956.46 226.424  51
   1  -4 -10 84.8457 51.3430  44
  -1   4  10 96.8082 45.3113  40
  -1   4  10 176.402 58.9286  55
  -1   4  10 85.8708 50.8770  22
  -1   4  10 89.7179 50.3540  36
  -1   4  10 118.814 63.3556  27
   1  -4 -10 106.493 52.6454  21
  -1   4  10 43.2828 53.5462  34
   1  -4 -10 149.441 58.7296  51
  -1   4  10 111.772 68.5702  49
  -1   4   9 208.183 65.8786  22
  -1   4   9 74.6987 42.3143  49
  -1   4   9 75.1772 39.1074  34
  -1   4   9 153.204 63.5940   7
   1  -4  -9 126.966 52.7868  13
  -1   4   9 72.2266 33.6668  55
   1  -4  -9 124.402 56.4493  21
   1  -4  -9 86.9802 59.3875   2
   1  -4  -9 52.2180 35.5004  19
  -1   4   9 90.6135 42.5896  27
   1  -4  -8 1825.91 212.596  13
   1  -4  -8 1673.76 177.145   4
   1  -4  -8 2006.26 196.238  19
  -1   4   8 1620.66 188.117   7
   1  -4  -8 1911.49 204.953   2
   1  -4  -7 19214.4 656.154   2
  -1   4   7 18999.0 656.228   7
   1  -4  -7 19320.4 617.582   4
   1  -4  -7 20300.5 710.559  13
   1  -4  -7 19708.7 621.524  19
   1  -4  -6 854.246 113.454   4
   1  -4  -6 914.754 114.275  19
  -1   4   6 815.975 117.179   7
   1  -4  -6 1005.48 132.198   2
   1  -4  -6 1009.13 139.411  13
  -1   4   6 1020.49 117.944  11
  -1   4   6 974.226 117.281   1
   1  -4  -5 14636.2 499.098   2
  -1   4   5 13242.9 461.030  11
   1  -4  -5 14660.6 472.295  19
   1  -4  -5 15336.7 492.743   4
  -1   4   5 15352.3 484.501   1
   1  -4  -5 15578.2 550.876  13
  -1   4   5 15078.8 509.325   7
  -1   4   4 17.5210 24.2117  11
  -1   4   4 51.1192 31.9516   1
  -1   4   4 1.14792 20.5130   7
   1  -4  -4 4.28611 16.4616  13
   1  -4  -4 18.0151 22.2567   2
   1  -4  -4 12.8195 13.5929   4
   1  -4  -4 1.71740 17.7171  19
   1  -4  -3 833.641 97.0968   2
   1  -4  -3 955.446 105.999   4
   1  -4  -3 904.883 96.7909  19
  -1   4   3 864.879 99.6459   1
   1  -4  -3 919.137 116.149  13
  -1   4   3 1150.09 120.717  11
   1  -4  -3 852.842 83.6692   9
  -1   4   3 863.715 102.983   7
   1  -4  -2 1094.44 120.671  13
   1  -4  -2 877.609 87.5861  19
  -1   4   2 880.173 105.185  11
  -1   4   2 945.657 103.045   7
  -1   4   2 960.575 103.226   1
   1  -4  -2 900.762 101.064   4
   1  -4  -2 933.854 85.2629   9
   1  -4  -1 7655.16 299.959   4
  -1   4   1 7569.49 213.768  10
   1  -4  -1 7956.00 328.239  13
  -1   4   1 6555.98 205.030  16
  -1   4   1 8101.98 328.899  11
  -1   4   1 8212.53 329.456   6
   1  -4  -1 7429.77 256.072  19
  -1   4   1 7634.38 305.611   1
   1  -4  -1 7130.64 251.153   9
   1  -4   0 1527.84 137.263  13
  -1   4   0 1336.81 98.5076  16
  -1   4   0 1864.24 150.597   6
  -1   4   0 1751.72 105.199  10
  -1   4   0 1809.63 149.308  11
  -1   4   0 1781.35 145.142   1
   1  -4   0 1803.24 113.776  19
   1  -4   0 1670.30 134.719   4
   1  -4   0 1526.08 111.796   9
  -1   4  -1 5348.82 264.693   6
  -1   4  -1 4403.74 206.855  16
   1  -4   1 5148.99 241.214   4
   1  -4   1 5121.58 207.658   5
   1  -4   1 5022.81 254.309  13
  -1   4  -1 5112.25 205.086  10
   1  -4   1 5134.84 217.122   9
   1  -4   2 16162.1 494.291  13
  -1   4  -2 15543.1 453.514  16
  -1   4  -2 17249.5 444.796  10
   1  -4   2 15206.1 403.446   5
  -1   4  -2 16137.7 501.958   6
   1  -4   2 17521.6 505.013   3
   1  -4   2 16255.4 465.313   4
   1  -4   2 15479.3 428.397   9
  -1   4  -3 6128.97 270.869  10
   1  -4   3 6189.37 239.160   5
  -1   4  -3 5703.52 288.444   6
   1  -4   3 6379.35 277.691   4
  -1   4  -3 5846.06 281.589  16
   1  -4   3 6165.35 297.968  13
   1  -4   3 6689.01 301.861   3
  -1   4  -3 6291.60 239.043  18
   1  -4   3 6822.14 269.449   9
   1  -4   4 23674.1 572.153   9
   1  -4   4 23040.7 632.176   3
   1  -4   4 22412.9 545.019  14
  -1   4  -4 21746.7 634.640   6
   1  -4   4 22951.5 538.460   5
   1  -4   4 22157.0 502.876   8
  -1   4  -4 22902.5 639.677  16
  -1   4  -4 22585.4 615.214  10
   1  -4   5 61.4214 28.7847   8
   1  -4   5 8.45441 12.1704  14
  -1   4  -5 31.4228 29.7488   6
   1  -4   5 71.9632 29.3387   9
   1  -4   5 24.0619 22.5994   5
  -1   4  -5 4.58420 24.2751  10
  -1   4  -5 20.5316 19.5995  16
   1  -4   5 34.7168 37.6680   3
  -1   4  -6 317.061 76.6457  16
   1  -4   6 320.860 73.6603   3
  -1   4  -6 309.290 72.8664  10
   1  -4   6 284.411 60.8280   9
  -1   4  -6 276.666 68.6847   6
   1  -4   6 279.648 59.0294   5
   1  -4   7 1033.48 119.471   5
  -1   4  -7 841.223 122.124   6
   1  -4   7 1142.80 128.125  12
  -1   4  -7 785.622 127.450  16
  -1   4  -7 937.054 137.384  10
   1  -4   7 1064.69 148.836   3
   1  -4   7 931.208 120.714   9
  -1   4  -8 5553.01 392.952  15
  -1   4  -8 5682.06 368.841  10
   1  -4   8 5249.90 297.837   5
   1  -4   8 5597.88 356.102   3
   1  -4   8 5543.93 321.527   9
   1  -4   9 5.20809 22.0766  25
  -1   4  -9 10.5270 32.8535  48
  -1   4  -9 16.6874 23.7065  38
  -1   4  -9 9.33974 31.6410  23
   1  -4   9 81.8851 41.1281  53
  -1   4  -9 11.3262 32.4154  50
  -1   4  -9 18.2395 26.7918  41
  -1   4  -9-5.24764 23.9421  52
   1  -4   9 12.0693 26.0148  35
   1  -4   9 3.84987 18.0585  32
   1  -4   9 102.300 40.4281  33
  -1   4  -9 65.9836 47.6652  31
   1  -4   9 60.5099 37.9981   5
   1  -4  10 245.339 71.6387  40
  -1   4 -10 246.458 78.6080  50
   1  -4  10 121.219 52.7535  25
  -1   4 -10 130.079 55.5588  23
  -1   4 -10 145.050 55.7651  38
  -1   4 -10 277.791 80.8911  48
  -1   4 -10 234.220 71.9444  31
  -1   4 -10 192.342 64.2401  51
   1  -4  10 254.111 75.7257  35
   1  -4  10 276.470 78.5742  33
   1  -4  10 205.607 78.0020  32
   1  -4  10 259.837 78.0722  53
  -1   4 -10 220.298 84.0623  52
  -1   4 -11 974.460 158.475  52
  -1   4 -11 1019.83 163.839  48
  -1   4 -11 861.885 151.058  51
   1  -4  11 966.901 148.480  25
   1  -4  11 1193.32 157.939  40
   1  -4  11 808.706 131.146  35
   1  -4  11 943.925 154.024  53
   1  -4  11 926.382 147.931  33
   1  -4  11 979.402 162.147  32
  -1   4 -11 1009.16 158.572  50
  -1   4 -11 873.082 155.169  38
   1  -4  11 794.668 140.902  49
   1  -4  12-0.62461 18.1127  25
  -1   4 -12 44.1686 44.9678  38
  -1   4 -12 49.3367 19.5766  51
   1  -4  12 65.1266 49.8175  35
  -1   4 -12-2.90465 36.9336  48
   1  -4  12 69.6759 46.4412  33
   1  -4  12 89.5456 58.5424  32
  -1   4 -12 47.7080 40.1853  52
  -1   4 -12 39.3502 43.8412  50
   1  -4  12 35.9380 24.6757  40
   1  -4  12 4.25956 25.6847  53
   1  -4  12 27.4129 45.7007  49
  -1   4 -13 8020.72 439.490  52
   1  -4  13 8562.62 436.477  53
   1  -4  13 8524.81 417.673  25
   1  -4  13 8027.65 409.676  35
   1  -4  13 9273.16 443.656  34
   1  -4  13 9031.91 458.223  32
   1  -4  13 8657.10 424.632  33
   1  -4  13 9157.95 463.827  49
  -1   4 -13 8307.42 429.199  50
   1  -4  13 9005.27 427.066  40
  -1   4 -13 8677.56 444.348  51
  -1   4 -13 8474.17 450.429  48
  -1   4 -13 8671.22 465.891  38
  -1   4 -14 33.7204 34.1710  38
   1  -4  14 86.7603 43.3409  40
   1  -4  14 78.3398 27.1439  49
  -1   4 -14 5.60182 21.9088  52
  -1   4 -14 22.8370 23.7907  50
  -1   4 -14 31.5138 32.0793  48
   1  -4  14 39.7121 31.8622  35
  -1   4 -14 19.4598 25.1295  51
   1  -4  14 80.6108 41.4131  34
   1  -4  14 29.0401 16.2665  33
   1  -4  14 54.6073 26.8338  53
   1  -4  14 103.394 39.4972  25
  -1   4 -15-3.89156 20.9289  52
   1  -4  15-5.22205 11.2265  35
   1  -4  15-12.6534 20.8338  27
  -1   4 -15 21.0047 15.9930  51
  -1   4 -15 43.0938 25.2117  48
   1  -4  15 47.1861 24.6333  40
   1  -4  15 7.15809 17.0966  49
   1  -4  15-23.1206 19.9560  34
  -1   4 -15-30.4165 24.8173  50
   1  -3 -16 1908.33 153.175  21
   1  -3 -16 2005.20 151.712  51
  -1   3  16 1568.99 125.451  40
  -1   3  16 1975.62 156.165  34
   1  -3 -16 1884.37 154.714  44
  -1   3  16 1819.21 149.250  49
   1  -3 -15 11377.8 471.308  44
   1  -3 -15 11117.0 428.072  39
   1  -3 -15 12324.7 479.259  21
  -1   3  15 11428.6 471.612  34
   1  -3 -15 11889.0 471.759  51
  -1   3  15 11384.2 433.814  27
  -1   3  15 11422.3 472.174  49
  -1   3  15 10224.4 423.653  40
  -1   3  14 811.197 127.045  27
   1  -3 -14 872.246 138.069  51
   1  -3 -14 892.958 134.704  21
  -1   3  14 674.503 119.464  40
   1  -3 -14 984.796 138.945  39
  -1   3  14 731.683 130.008  34
   1  -3 -14 853.233 136.545  44
  -1   3  14 787.611 133.619  49
   1  -3 -13 787.885 137.535  44
  -1   3  13 1092.41 156.747  27
  -1   3  13 748.469 130.987  40
   1  -3 -13 937.537 144.036  39
   1  -3 -13 995.755 161.083  51
   1  -3 -13 951.004 137.507  20
  -1   3  13 1041.86 145.092  36
   1  -3 -13 967.995 151.431  21
  -1   3  13 766.239 138.844  34
  -1   3  13 966.604 159.943  49
  -1   3  12 524.866 116.542  36
  -1   3  12 363.358 96.5004  40
   1  -3 -12 602.894 126.362  44
  -1   3  12 663.837 137.435  34
   1  -3 -12 542.913 113.203  20
  -1   3  12 706.873 137.149  27
  -1   3  12 715.729 139.963  49
   1  -3 -12 815.435 147.245  51
   1  -3 -12 733.680 138.700  21
  -1   3  12 740.688 130.367  22
  -1   3  11 387.883 102.830  27
   1  -3 -11 509.509 112.034  44
  -1   3  11 362.361 96.5325  40
  -1   3  11 580.667 128.754  49
  -1   3  11 546.018 110.889  22
  -1   3  11 366.182 100.166  34
   1  -3 -11 462.171 107.918  21
   1  -3 -11 546.937 120.286  51
  -1   3  10 432.515 105.790  49
  -1   3  10 770.438 132.003  22
  -1   3  10 441.518 103.051  40
  -1   3  10 415.397 103.144   7
  -1   3  10 519.234 111.403  55
   1  -3 -10 441.010 107.329  51
  -1   3  10 352.527 95.9297  27
   1  -3 -10 528.917 106.511  21
  -1   3  10 639.069 124.573  34
   1  -3 -10 461.050 102.010  44
   1  -3  -9 1804.94 186.870   4
   1  -3  -9 1861.35 208.995   2
   1  -3  -9 2446.91 215.709  19
  -1   3   9 2078.62 222.274   7
   1  -3  -9 1813.07 215.818  13
   1  -3  -8 923.415 136.471   2
  -1   3   8 995.703 143.556   7
   1  -3  -8 1070.54 156.461  13
   1  -3  -8 1006.63 130.689   4
   1  -3  -8 1095.06 132.840  19
   1  -3  -7 40393.1 987.057   2
  -1   3   7 41401.2 1014.12   7
   1  -3  -7 41434.5 957.279   4
   1  -3  -7 41234.7 1040.50  13
   1  -3  -7 43795.4 957.768  19
   1  -3  -6 2113.63 190.286  13
   1  -3  -6 1999.67 166.552   4
   1  -3  -6 2128.37 177.047   2
  -1   3   6 2247.41 187.399   7
  -1   3   6 2152.48 160.558   1
   1  -3  -6 2273.60 169.835  19
   1  -3  -6 1978.80 141.613  15
  -1   3   5 85.1217 35.7138   1
   1  -3  -5 93.8672 27.8438  15
   1  -3  -5 108.753 43.2118   2
   1  -3  -5 82.5113 38.6382  13
   1  -3  -5 90.8874 30.5592  19
  -1   3   5 139.867 44.0930  11
   1  -3  -5 141.780 45.8019   4
  -1   3   5 122.584 45.4434   7
   1  -3  -4 2898.65 194.073  13
   1  -3  -4 2728.68 142.540  15
   1  -3  -4 2849.36 165.987  19
  -1   3   4 2795.75 163.442   1
  -1   3   4 2960.40 187.939   7
   1  -3  -4 3284.48 189.323   4
   1  -3  -4 2907.00 177.789   2
  -1   3   4 2717.94 165.283  11
   1  -3  -3 13758.0 392.241   2
   1  -3  -3 14613.6 381.877  19
   1  -3  -3 14164.7 408.207   4
   1  -3  -3 14695.9 445.840  13
  -1   3   3 15006.4 397.791   1
  -1   3   3 14437.5 423.171   7
  -1   3   3 13715.0 400.687  11
   1  -3  -2 3732.45 163.786  19
  -1   3   2 3726.59 192.019  11
   1  -3  -2 3402.19 166.096   2
  -1   3   2 3556.49 174.967   1
  -1   3   2 3536.85 185.588   7
   1  -3  -2 3750.41 199.164  13
   1  -3  -2 3605.02 183.204   4
   1  -3  -1 59786.0 1002.13   2
  -1   3   1 64080.5 1084.20   7
   1  -3  -1 60112.8 1005.36   9
  -1   3   1 63595.9 896.154  10
   1  -3  -1 60987.1 1089.97  13
  -1   3   1 62533.1 1061.89   1
   1  -3  -1 61339.8 984.163  19
  -1   3   1 61257.7 900.552  16
  -1   3   1 57313.4 1074.39  11
   1  -3  -1 61658.9 1056.85   4
  -1   3   0 30039.7 635.984   1
   1  -3   0 30524.5 646.233  13
   1  -3   0 30545.7 545.189  19
   1  -3   0 30221.5 586.718   9
   1  -3   0 30973.0 625.824   4
  -1   3   0 30529.1 547.579  16
  -1   3   0 29783.8 652.317   6
  -1   3   0 29150.9 512.535  10
  -1   3  -1 17529.5 472.459   6
   1  -3   1 18149.9 415.639   5
   1  -3   1 17965.3 463.376  13
  -1   3  -1 18172.9 418.038  16
   1  -3   1 18367.7 423.737   9
  -1   3  -1 19010.8 394.155  10
   1  -3   1 17840.3 356.629  19
   1  -3   1 18046.6 444.243   4
   1  -3   2 11966.4 347.583   4
   1  -3   2 11925.3 370.442  13
   1  -3   2 12219.4 340.688   9
  -1   3  -2 12772.1 362.764  16
  -1   3  -2 13198.0 343.868  10
   1  -3   2 12575.6 381.534   3
  -1   3  -2 12813.1 393.650   6
   1  -3   2 12086.7 330.283   5
  -1   3  -3 1023.50 80.0043  18
   1  -3   3 921.854 98.9169  13
   1  -3   3 965.085 85.1608   5
   1  -3   3 1061.59 94.5287   4
  -1   3  -3 928.169 101.932   6
  -1   3  -3 1019.86 96.2013  10
   1  -3   3 1129.01 98.0769   9
   1  -3   3 908.723 99.7592   3
  -1   3  -3 1001.78 100.365  16
  -1   3  -4 29705.3 709.955   6
  -1   3  -4 30231.6 711.897  16
   1  -3   4 29971.6 643.799   9
   1  -3   4 28632.2 591.842   8
   1  -3   4 30478.2 594.889  14
  -1   3  -4 29806.2 687.451  10
   1  -3   4 30298.6 706.451   3
   1  -3   4 30954.1 626.625   5
   1  -3   5 12787.4 351.398  14
   1  -3   5 13835.3 456.712   3
  -1   3  -5 13523.3 454.694  10
   1  -3   5 13850.5 393.384   5
  -1   3  -5 12799.9 446.041   6
   1  -3   5 13948.0 406.395   9
   1  -3   5 13670.3 365.483   8
  -1   3  -5 12803.7 455.923  16
  -1   3  -6 26086.8 704.398   6
   1  -3   6 26850.8 648.912   9
   1  -3   6 25781.9 708.808   3
  -1   3  -6 26378.1 724.867  10
  -1   3  -6 26685.1 738.628  16
   1  -3   6 26863.1 631.795   5
   1  -3   6 26754.3 585.601   8
  -1   3  -7 29779.1 880.358  15
   1  -3   7 32014.8 745.257   5
  -1   3  -7 29433.4 791.313   6
   1  -3   7 30812.2 745.374  12
   1  -3   7 30919.4 830.384   3
  -1   3  -7 30015.2 836.960  10
   1  -3   7 30523.4 674.952   8
   1  -3   7 30699.2 750.254   9
   1  -3   8 26253.0 701.128  12
   1  -3   8 26275.9 800.173   3
   1  -3   8 25499.6 714.216   9
   1  -3   8 26184.4 708.955   5
   1  -3   8 27169.5 648.118   8
  -1   3  -8 26049.9 816.586  10
  -1   3  -8 25154.3 844.504  15
   1  -3   9 470.927 103.896   3
  -1   3  -9 388.606 105.060  15
   1  -3   9 415.327 86.7801   5
   1  -3   9 487.561 89.6133   9
  -1   3 -10 1877.95 221.954  38
   1  -3  10 1817.67 193.011  25
   1  -3  10 1926.66 219.273  32
   1  -3  10 1979.21 216.449  53
   1  -3  10 2106.01 207.331  40
   1  -3  10 1959.78 195.915  35
  -1   3 -10 2050.68 231.583  52
  -1   3 -10 1988.25 220.326  50
  -1   3 -10 1815.87 215.252  48
   1  -3  10 1909.69 206.059  33
  -1   3 -10 1898.27 219.716  51
   1  -3  11 1944.34 217.488  53
  -1   3 -11 1800.49 220.954  52
   1  -3  11 1916.32 224.101  32
   1  -3  11 1932.90 205.643  25
  -1   3 -11 1693.50 212.945  51
  -1   3 -11 2062.07 237.013  48
  -1   3 -11 2012.63 237.849  38
  -1   3 -11 1854.49 218.849  50
   1  -3  11 1702.85 190.827  35
   1  -3  11 2158.86 237.132  49
   1  -3  11 1832.33 205.399  33
   1  -3  11 2289.76 223.491  40
  -1   3 -12 73.2704 53.7752  50
  -1   3 -12 58.0074 41.2061  48
  -1   3 -12 64.3674 48.7474  52
   1  -3  12 88.7488 47.5738  40
   1  -3  12 128.487 57.4744  35
   1  -3  12 137.051 62.2614  25
  -1   3 -12 90.6817 65.1794  38
  -1   3 -12 59.9694 52.0270  51
   1  -3  12 127.309 61.9993  33
   1  -3  12 79.4079 53.3451  32
   1  -3  12 98.8835 53.0895  49
   1  -3  12 98.3366 57.1374  53
   1  -3  13 1231.57 161.301  40
   1  -3  13 1276.17 165.895  53
   1  -3  13 1017.36 160.499  49
  -1   3 -13 1166.58 171.045  38
   1  -3  13 1131.50 148.771  35
   1  -3  13 1445.69 180.658  34
   1  -3  13 1063.16 145.614  33
  -1   3 -13 1221.21 171.133  51
  -1   3 -13 1295.34 175.539  50
  -1   3 -13 1325.20 181.701  48
  -1   3 -13 1235.29 170.367  52
   1  -3  13 1088.78 147.058  25
  -1   3 -14 1233.26 157.284  52
   1  -3  14 1491.63 167.409  40
  -1   3 -14 1555.19 177.350  51
  -1   3 -14 1378.32 173.268  38
   1  -3  14 1041.32 131.433  35
   1  -3  14 1536.69 183.280  49
   1  -3  14 1281.56 156.977  34
   1  -3  14 1321.01 156.751  53
  -1   3 -14 1297.46 168.596  48
  -1   3 -14 1121.20 154.258  50
   1  -3  15 1125.22 136.957  49
  -1   3 -15 1330.92 150.236  48
  -1   3 -15 1190.64 132.446  52
   1  -3  15 1209.98 134.783  34
   1  -3  15 1327.46 139.702  27
   1  -3  15 1415.61 146.308  40
  -1   3 -15 1269.60 142.920  50
  -1   3 -15 1330.79 145.170  51
  -1   3 -16 924.088 93.5271  51
   1  -3  16 853.951 94.3698  40
  -1   3 -16 818.485 91.7265  50
   1  -3  16 914.207 94.5967  34
   1  -3  16 943.055 102.604  49
   1  -3  16 890.048 89.3577  27
  -1   3 -16 1104.30 112.028  48
  -1   2  16 40.6246 22.6517  40
   1  -2 -16-9.92723 13.7195  44
   1  -2 -16 69.9154 37.6811  21
  -1   2  16 40.0616 25.6961  34
  -1   2  16 4.54573 16.6503  49
   1  -2 -16 14.8173 19.5017  51
  -1   2  15 262.784 64.8477  27
  -1   2  15 355.259 83.2423  40
   1  -2 -15 309.440 66.4818  39
   1  -2 -15 249.264 68.2706  21
  -1   2  15 297.986 76.0323  34
   1  -2 -15 298.552 72.9377  51
  -1   2  15 343.455 81.3186  49
   1  -2 -15 206.584 59.6702  44
   1  -2 -14 131.273 56.5929  39
  -1   2  14 54.6193 32.9843  49
   1  -2 -14 177.955 62.3044  51
   1  -2 -14 156.086 52.9103  50
  -1   2  14 132.020 52.3079  40
  -1   2  14 218.641 71.8477  27
  -1   2  14 157.448 51.6853  36
   1  -2 -14 130.309 47.6762  21
  -1   2  14 133.324 64.1153  34
   1  -2 -14 71.0324 45.5851  44
  -1   2  13 213.192 62.0958  27
  -1   2  13 221.917 60.6818  40
   1  -2 -13 329.220 88.8391  50
   1  -2 -13 306.300 93.9470  51
   1  -2 -13 363.038 93.8458  21
  -1   2  13 284.108 85.1815  34
  -1   2  13 317.357 96.2143  49
   1  -2 -13 285.582 100.880  44
   1  -2 -12 7995.44 464.553  44
  -1   2  12 7112.01 441.281  40
  -1   2  12 8136.61 456.266  27
  -1   2  12 8818.14 439.555  22
   1  -2 -12 8722.13 469.174  21
  -1   2  12 8231.37 479.492  34
   1  -2 -12 8207.20 480.714  51
  -1   2  12 8022.75 479.873  49
   1  -2 -12 8014.92 434.575  50
   1  -2 -11 5238.73 363.182  44
  -1   2  11 4801.54 352.802  40
   1  -2 -11 4933.22 361.886  51
  -1   2  11 4624.57 356.410  49
  -1   2  11 5543.70 350.847  22
  -1   2  11 5042.98 351.497  27
   1  -2 -11 5172.65 352.028  21
  -1   2  11 5183.34 371.529  34
   1  -2 -10 1301.19 164.658  21
   1  -2 -10 1180.09 161.996  44
  -1   2  10 1042.17 155.216  40
   1  -2 -10 1212.99 180.554  13
  -1   2  10 1041.69 166.633   7
  -1   2  10 1150.94 166.517  34
   1  -2 -10 1093.08 144.338  19
   1  -2 -10 1079.74 162.819   2
  -1   2  10 1306.20 180.854  49
  -1   2   9 18338.6 692.767   7
   1  -2  -9 18075.7 621.304   4
  -1   2   9 17189.2 606.543  12
   1  -2  -9 17895.0 689.652  13
   1  -2  -9 18037.5 599.423  19
   1  -2  -9 18637.4 673.780   2
  -1   2   8 2881.67 242.956   7
   1  -2  -8 2775.51 240.502  13
  -1   2   8 2894.02 217.947  12
   1  -2  -8 2877.95 232.424   2
   1  -2  -8 2952.68 212.239  19
   1  -2  -7 15957.6 470.351  15
  -1   2   7 16688.5 567.686   7
   1  -2  -7 16510.8 504.459  19
   1  -2  -7 16322.3 549.733   2
   1  -2  -7 16600.3 571.757  13
  -1   2   7 16333.3 519.415  12
   1  -2  -6 98896.4 1634.51  15
  -1   2   6 100395. 1644.41   1
   1  -2  -6 103932. 1770.16   2
   1  -2  -6 104392. 1812.99  13
  -1   2   6 107518. 1743.98  12
   1  -2  -6 110641. 1719.12  19
  -1   2   6 102908. 1797.12   7
  -1   2   5 110299. 1815.74   7
   1  -2  -5 111897. 1788.60   2
  -1   2   5 111992. 1768.59  12
  -1   2   5 105787. 1638.83  11
   1  -2  -5 113289. 1832.21  13
   1  -2  -5 112940. 1743.59  19
  -1   2   5 110288. 1685.44   1
   1  -2  -5 105819. 1660.45  15
   1  -2  -4 19747.8 424.519  15
   1  -2  -4 20776.4 503.809   2
  -1   2   4 19900.6 520.785   7
   1  -2  -4 21278.4 538.590  13
   1  -2  -4 21105.6 480.758  19
  -1   2   4 19890.4 447.706  11
  -1   2   4 20458.0 450.184   1
   1  -2  -3 43095.9 706.555  15
  -1   2   3 45576.3 842.579   7
   1  -2  -3 43563.9 818.559   4
   1  -2  -3 44309.9 843.026  13
   1  -2  -3 43008.7 797.262   2
  -1   2   3 42309.7 772.949  11
  -1   2   3 45993.0 756.931   1
   1  -2  -3 43861.0 772.909  19
   1  -2  -2 29544.9 562.427   2
  -1   2   2 28754.8 605.394   7
  -1   2   2 30247.2 550.035   1
  -1   2   2 29087.3 579.978  11
   1  -2  -2 29792.7 550.901  19
   1  -2  -1 126.351 24.0206  19
   1  -2  -1 74.2341 23.7169  13
  -1   2   1 115.892 26.5564   1
  -1   2   1 75.5338 17.2134  11
   1  -2  -1 95.6021 21.7958   2
   1  -2   0 114068. 1574.49   2
   1  -2   0 112808. 1571.00  19
   1  -2   0 113642. 1669.84  13
   1  -2   0 113743. 1657.82   4
  -1   2   0 111962. 1517.15  10
  -1   2   0 113001. 1567.02  16
   1  -2   1 207.537 33.8749   4
  -1   2  -1 210.339 26.7558  10
   1  -2   1 166.673 20.5268  19
  -1   2  -1 279.043 36.6140  16
   1  -2   1 203.665 36.1084  13
   1  -2   2 147703. 2176.64   5
   1  -2   2 151570. 2217.16  13
  -1   2  -2 153786. 2206.22  16
  -1   2  -2 146379. 2247.14   6
  -1   2  -2 149218. 2156.53  18
   1  -2   2 145482. 2169.75   4
  -1   2  -2 157923. 2169.57  10
  -1   2  -2 161892. 2069.67  17
   1  -2   3 12698.4 315.717   8
  -1   2  -3 12495.9 355.867  16
   1  -2   3 12217.3 357.419   3
  -1   2  -3 12523.7 373.271   6
   1  -2   3 12275.7 319.917   5
  -1   2  -3 12231.4 244.010   2
  -1   2  -3 12697.6 339.628  10
  -1   2  -3 12783.1 288.579  18
  -1   2  -3 12550.6 238.054  17
   1  -2   3 11079.8 317.676   9
   1  -2   3 12399.8 314.124   4
   1  -2   4 180545. 2477.52   9
   1  -2   4 173778. 2372.41  14
  -1   2  -4 166755. 2318.09  17
  -1   2  -4 172135. 2570.13   6
  -1   2  -4 168933. 2353.09   2
  -1   2  -4 168398. 2554.91  16
   1  -2   4 171553. 2548.60   3
  -1   2  -4 168362. 2336.24  18
  -1   2  -4 173491. 2539.96  10
   1  -2   4 175617. 2467.13   5
   1  -2   4 178100. 2450.89   8
   1  -2   5 2285.87 131.916   8
  -1   2  -5 2187.70 114.283   2
   1  -2   5 2207.98 138.300   9
  -1   2  -5 2223.72 160.434   6
   1  -2   5 2386.63 168.915   3
  -1   2  -5 2288.44 165.267  10
   1  -2   5 2480.71 147.138   5
  -1   2  -5 2289.30 167.422  16
  -1   2  -6 112827. 1909.36   6
   1  -2   6 115578. 1771.36   8
   1  -2   6 115765. 1935.74   3
  -1   2  -6 114738. 1950.36  10
   1  -2   6 118013. 1823.30   5
   1  -2   6 114863. 1812.70   9
   1  -2   6 113108. 1850.22  12
  -1   2  -6 114747. 1997.33  15
  -1   2  -7 26063.4 738.903  10
  -1   2  -7 25930.1 768.027  15
  -1   2  -7 25273.9 692.947   6
   1  -2   7 25697.1 638.185   9
   1  -2   7 25549.1 600.382   8
   1  -2   7 26597.3 730.894   3
   1  -2   7 26596.5 646.754   5
   1  -2   7 25865.9 654.752  12
   1  -2   8 80.5952 33.1453   9
  -1   2  -8 47.8413 39.9733  15
   1  -2   8 62.8678 28.3094   5
   1  -2   8 39.8966 28.1686  12
   1  -2   8 64.7015 44.5664   3
   1  -2   8 101.889 34.9963   8
   1  -2   9 1370.22 136.515   8
   1  -2   9 1120.56 159.174   3
   1  -2   9 1175.79 136.307  12
   1  -2   9 1317.57 147.129   5
   1  -2   9 1224.44 140.961   9
  -1   2  -9 1196.08 174.994  15
  -1   2 -10 2006.71 243.483  15
   1  -2  10 2217.71 209.662  40
   1  -2  10 2135.35 184.087   8
  -1   2 -10 1923.32 216.938  48
  -1   2 -10 1917.69 219.554  38
   1  -2  10 1639.00 203.558   3
  -1   2 -10 1683.97 202.460  51
  -1   2 -10 1903.40 214.904  52
   1  -2  10 2398.99 216.864   5
  -1   2 -10 2166.71 233.581  50
   1  -2  10 1828.82 208.646  49
  -1   2 -11 22181.7 808.070  50
  -1   2 -11 21223.2 782.248  52
   1  -2  11 22357.5 737.986  40
   1  -2  11 20472.9 688.665  35
   1  -2  11 20630.0 754.018  53
  -1   2 -11 21406.7 792.860  51
  -1   2 -11 20980.9 804.119  38
   1  -2  11 21299.4 783.134  32
  -1   2 -11 21112.6 801.467  48
   1  -2  11 22247.0 798.488  49
   1  -2  12 3662.02 287.404  40
  -1   2 -12 3230.00 300.583  48
  -1   2 -12 3289.62 305.497  38
   1  -2  12 3345.46 263.153  35
   1  -2  12 3369.90 300.394  49
   1  -2  12 3539.30 295.474  34
   1  -2  12 3407.99 300.119  32
   1  -2  12 3145.31 279.166  53
  -1   2 -12 3497.54 309.894  50
  -1   2 -12 3493.56 299.686  52
  -1   2 -12 3266.75 297.485  51
  -1   2 -13 2188.02 239.748  50
  -1   2 -13 1956.20 224.447  51
  -1   2 -13 1979.27 218.760  52
   1  -2  13 2079.89 215.947  40
  -1   2 -13 1890.87 222.890  38
   1  -2  13 2115.34 225.329  34
   1  -2  13 2025.18 229.513  49
  -1   2 -13 1984.33 230.512  48
   1  -2  13 2183.87 224.601  53
   1  -2  14 353.606 84.3891  40
   1  -2  14 372.936 94.3189  49
  -1   2 -14 402.217 97.3891  48
  -1   2 -14 485.502 110.437  50
   1  -2  14 394.303 95.2387  34
  -1   2 -14 316.093 81.0229  52
  -1   2 -14 284.708 78.4420  51
   1  -2  15 560.787 98.9380  34
  -1   2 -15 657.368 110.866  50
  -1   2 -15 603.736 97.4803  52
   1  -2  15 520.098 97.9193  40
   1  -2  15 661.297 113.400  49
  -1   2 -15 641.133 107.075  51
   1  -2  15 555.184 96.0206  27
  -1   2 -15 556.659 106.019  48
   1  -2  16 1106.86 113.726  27
   1  -2  16 1113.22 118.049  40
  -1   2 -16 1045.21 120.011  48
  -1   2 -16 1102.23 120.192  50
   1  -2  16 1183.48 122.741  34
  -1   2 -16 1025.41 112.648  51
   1  -2  16 1136.92 124.763  49
   1  -1 -16 435.653 80.9963  51
   1  -1 -16 391.278 67.9839  50
   1  -1 -16 389.160 72.1021  21
  -1   1  16 426.165 75.8827  34
   1  -1 -16 462.536 84.0737  44
  -1   1  16 353.463 71.1586  40
  -1   1  16 405.866 75.4432  49
   1  -1 -15 2726.95 232.975  44
  -1   1  15 2834.95 206.810  27
  -1   1  15 2546.39 205.133  36
  -1   1  15 2760.57 231.376  49
   1  -1 -15 2757.41 222.718  21
  -1   1  15 2935.54 236.133  34
   1  -1 -15 2729.19 200.409  39
  -1   1  15 2399.39 217.559  40
   1  -1 -15 2715.75 218.682  50
   1  -1 -15 2734.11 236.779  51
  -1   1  14 2709.13 231.019  27
   1  -1 -14 2737.01 242.723  50
   1  -1 -14 2572.19 248.792  44
   1  -1 -14 2281.62 216.144  48
  -1   1  14 2268.83 234.445  40
  -1   1  14 2765.41 257.200  49
  -1   1  14 2580.77 245.316  34
   1  -1 -14 2588.45 235.814  21
   1  -1 -14 2383.23 243.366  51
  -1   1  13 99.3879 55.7457  27
  -1   1  13-3.14288 22.1152  40
   1  -1 -13 61.6571 48.7904  44
   1  -1 -13 48.9100 43.1711  21
  -1   1  13 55.0015 43.2297  34
   1  -1 -13 21.3239 18.4499  48
   1  -1 -13 128.463 71.5472  51
   1  -1 -13 78.2158 38.7160  50
  -1   1  13 164.044 78.5689  49
   1  -1 -12 1084.85 167.240  44
  -1   1  12 927.753 150.746  25
   1  -1 -12 813.960 134.559  50
   1  -1 -12 959.038 159.381  51
   1  -1 -12 1057.01 164.555  21
   1  -1 -12 867.605 146.915  48
  -1   1  12 883.976 149.794  40
  -1   1  12 917.104 156.620  34
  -1   1  12 702.076 128.341  27
  -1   1  12 807.001 149.287  49
  -1   1  11 541.065 109.232  27
  -1   1  11 548.905 116.872  40
  -1   1  11 414.549 91.5727  25
   1  -1 -11 585.666 113.417  50
  -1   1  11 629.030 123.461  34
  -1   1  11 527.295 112.931  33
   1  -1 -11 515.545 118.289  51
   1  -1 -11 718.406 133.848  44
  -1   1  11 541.860 124.136  49
  -1   1  11 542.497 104.392  22
   1  -1 -11 574.180 113.552  48
   1  -1 -10 2390.48 206.169  19
   1  -1 -10 1970.48 217.853   2
  -1   1  10 2252.03 242.745   7
  -1   1   9 39835.6 1086.77   7
   1  -1  -9 42230.7 1068.23   2
   1  -1  -9 40760.0 954.549  19
   1  -1  -8 6276.63 343.583   2
  -1   1   8 5673.98 290.949  12
   1  -1  -8 6320.45 303.534  19
  -1   1   8 5891.03 343.960   7
  -1   1   8 5802.51 317.638   8
   1  -1  -7 4560.09 266.511   2
   1  -1  -7 4142.52 223.144  15
  -1   1   7 4497.58 275.225   7
  -1   1   7 4729.15 243.666  12
  -1   1   7 4654.55 259.938   8
   1  -1  -7 4872.82 244.619  19
   1  -1  -6 88330.5 1443.30  15
   1  -1  -6 94712.0 1491.14  19
   1  -1  -6 92338.5 1560.66   2
  -1   1   6 90283.7 1530.46   8
  -1   1   6 85071.9 1462.03  12
  -1   1   6 83465.3 1396.68   1
  -1   1   6 88813.8 1577.63   7
   1  -1  -5 299.866 47.4044  15
  -1   1   5 306.708 52.7790   8
  -1   1   5 260.926 40.7821   1
   1  -1  -5 229.649 43.6412  19
  -1   1   5 207.260 47.9541   7
  -1   1   5 256.914 50.5592  12
   1  -1  -5 213.296 46.2887   2
   1  -1  -4 41125.6 703.551  15
  -1   1   4 41096.9 691.795   1
  -1   1   4 40781.5 809.910   7
   1  -1  -4 42045.7 796.120   2
  -1   1   4 44207.0 766.670  12
   1  -1  -4 41048.3 759.428  19
  -1   1   4 42640.7 658.473  11
   1  -1  -4 39775.2 711.237  10
  -1   1   3 122.576 21.0596   1
   1  -1  -3 113.249 21.8909  10
   1  -1  -3 139.016 21.8379  15
   1  -1  -3 116.515 31.0453   2
   1  -1  -3 123.533 13.7087  16
   1  -1  -2 27783.9 527.791  13
   1  -1  -2 28142.2 513.769   2
  -1   1   2 28244.8 446.357   1
   1  -1  -2 26888.1 424.723  10
   1  -1  -2 28180.4 502.603  19
   1  -1  -2 26724.6 410.541  15
   1  -1  -1 5023.05 161.604  13
   1  -1  -1 4901.01 144.908   2
  -1   1   1 4914.29 133.191   1
   1  -1  -1 4912.00 148.030  19
   1  -1   0 53.7558 12.8473  19
  -1   1   0 77.5506 21.4073  17
   1  -1   0 63.9221 16.3632  13
   1  -1   0 54.6925 17.3949   4
  -1   1   0 67.3880 20.3890   6
  -1   1   0 67.9246 20.3288  18
   1  -1   0 84.1692 13.8778   2
   1  -1   1 167846. 2226.92  19
  -1   1  -1 167837. 2301.74  17
  -1   1  -1 166614. 2341.83  18
   1  -1   1 174958. 2306.47   4
   1  -1   1 171405. 2327.73   9
   1  -1   1 170642. 2316.17  13
   1  -1   2 66574.9 1034.11   3
  -1   1  -2 64100.6 958.707  17
  -1   1  -2 66364.9 987.892  10
  -1   1  -2 63946.8 981.472  18
   1  -1   2 64127.1 955.315   4
   1  -1   2 66111.5 991.781   9
   1  -1   3 999999. 12833.9   3
  -1   1  -3 986785. 12710.9  18
  -1   1  -3 979145. 12799.3  10
  -1   1  -3 978878. 12854.1   6
  -1   1  -3 974607. 12643.5   2
  -1   1  -3 985102. 12718.1  17
   1  -1   3 943989. 12755.9   9
  -1   1  -4 260658. 3617.60  15
  -1   1  -4 250338. 3566.57  10
   1  -1   4 258997. 3498.77   8
  -1   1  -4 256745. 3595.73   6
  -1   1  -4 251956. 3416.08   2
   1  -1   4 253680. 3348.69  14
   1  -1   4 251759. 3579.79   3
   1  -1   4 255242. 3488.70   9
   1  -1   4 254743. 3504.66   5
  -1   1  -5 136173. 2176.92  15
  -1   1  -5 138923. 2135.48   6
   1  -1   5 134803. 2082.16  12
   1  -1   5 134339. 2125.59   3
  -1   1  -5 138556. 1979.66   2
   1  -1   5 140610. 2043.08   5
   1  -1   5 142083. 2021.96   9
   1  -1   5 135514. 2018.52   8
   1  -1   6 387.127 73.1645   3
   1  -1   6 349.079 54.2801   8
   1  -1   6 322.055 56.3402  12
  -1   1  -6 314.821 65.3235  15
  -1   1  -6 292.226 46.0312   2
   1  -1   6 338.926 57.3855   5
   1  -1   6 273.303 46.7524   9
   1  -1   7 5601.71 246.640   9
   1  -1   7 5422.43 262.664  12
   1  -1   7 5653.44 245.851   8
   1  -1   7 5460.60 293.870   3
  -1   1  -7 5453.46 314.947  15
   1  -1   7 5059.73 245.524   5
   1  -1   8-20.3884 28.2628   9
   1  -1   8 49.6985 25.7175  12
   1  -1   8-19.6399 28.7352   3
   1  -1   8 41.6280 28.7507   8
   1  -1   8-11.0826 21.4479   5
  -1   1  -8 25.5285 22.9656  15
   1  -1   9 25625.5 714.852  12
   1  -1   9 25898.6 681.037   8
   1  -1   9 25988.5 721.007   5
  -1   1  -9 25030.9 837.631  15
   1  -1   9 24891.6 793.468   3
   1  -1  10 6703.09 353.391  12
   1  -1  10 6255.46 398.653   3
   1  -1  10 6423.05 358.014   5
   1  -1  10 6794.80 342.020   8
  -1   1 -10 6362.28 424.792  15
  -1   1 -11 21.8571 32.9600  44
   1  -1  11 1.46434 22.1069  49
   1  -1  11 120.736 44.0576  40
  -1   1 -11-22.0774 34.7365  38
   1  -1  11-10.3941 41.4936  53
  -1   1 -11-18.8615 33.9840  48
   1  -1  11-44.6553 52.0459  32
  -1   1 -11 6.56421 31.0156  52
  -1   1 -11-6.22629 41.2711  51
  -1   1 -11 7.29221 42.7652  50
   1  -1  12 11638.3 530.747  40
  -1   1 -12 12084.1 599.398  48
  -1   1 -12 11052.6 568.620  38
   1  -1  12 11976.7 563.475  34
  -1   1 -12 11155.2 543.157  52
  -1   1 -12 11402.7 578.306  50
  -1   1 -12 11434.5 574.754  51
  -1   1 -12 11521.1 542.281  44
   1  -1  12 11394.2 542.809  53
   1  -1  12 11388.1 569.967  49
   1  -1  13 34.9516 21.5346  40
  -1   1 -13 23.1509 36.3933  38
  -1   1 -13 5.62381 37.4189  51
  -1   1 -13 31.9194 52.3511  50
   1  -1  13 0.30482 58.2682  49
   1  -1  13 0.14196 33.1129  34
  -1   1 -13-6.40697 25.7294  52
  -1   1 -13-29.5874 33.9255  48
   1  -1  13 36.8352 21.6583  53
  -1   1 -14 1597.74 194.630  51
   1  -1  14 1486.12 178.559  40
  -1   1 -14 1521.68 175.690  52
   1  -1  14 1886.73 206.297  27
   1  -1  14 1809.27 211.070  49
  -1   1 -14 1669.51 202.761  50
   1  -1  14 1838.82 204.860  34
  -1   1 -14 1376.79 167.710  44
  -1   1 -14 1587.74 198.643  48
   1  -1  15 9602.50 431.560  40
  -1   1 -15 8554.10 434.996  48
   1  -1  15 9040.22 441.434  49
   1  -1  15 9444.06 437.397  34
  -1   1 -15 9348.35 448.922  50
  -1   1 -15 9076.25 436.426  51
   1  -1  15 9500.01 432.112  27
  -1   1 -16 6232.85 313.892  50
   1  -1  16 6161.48 298.919  40
   1  -1  16 6497.88 302.088  27
   1  -1  16 6136.07 303.298  34
   1  -1  16 6402.26 317.935  49
  -1   1 -16 6437.98 310.303  51
  -1   1 -16 6124.68 314.019  48
   1   0 -16 4811.36 267.676  44
  -1   0  16 4559.73 243.614  34
  -1   0  16 4701.99 265.200  40
   1   0 -16 4959.69 277.077  51
  -1   0  16 3884.49 211.788  36
   1   0 -16 4642.00 241.564  21
  -1   0  16 4620.71 252.164  49
   1   0 -16 4550.39 249.747  50
   1   0 -15-14.5139 42.9148  48
  -1   0  15 59.1518 37.9562  40
   1   0 -15 42.4899 34.8809  21
  -1   0  15 17.3832 15.1378  34
   1   0 -15 37.7226 39.9574  51
   1   0 -15 55.2865 23.1436  44
   1   0 -15 49.0161 36.1759  50
  -1   0  15 60.6210 45.3126  49
   1   0 -14 1128.82 167.902  51
   1   0 -14 1127.12 165.736  44
  -1   0  14 1046.35 161.325  40
  -1   0  14 1062.47 154.710  34
  -1   0  14 878.481 128.027  25
   1   0 -14 832.669 128.594  21
  -1   0  14 954.598 152.050  49
   1   0 -14 931.397 141.592  48
   1   0 -14 933.378 146.944  50
   1   0 -13 1000.85 158.209  44
  -1   0  13 890.661 144.554  25
  -1   0  13 1013.89 163.590  40
  -1   0  13 808.565 135.890  35
  -1   0  13 1288.22 178.586  34
  -1   0  13 865.194 149.231  33
  -1   0  13 1163.61 161.010  27
  -1   0  13 775.836 144.074  49
   1   0 -13 950.107 162.740  51
   1   0 -13 1033.54 158.592  48
   1   0 -13 1074.52 161.392  50
   1   0 -13 970.567 150.867  21
  -1   0  12 62.5065 50.2039  27
   1   0 -12 16.9372 24.0243  44
   1   0 -12-11.2846 36.8074  50
  -1   0  12-18.2491 50.7756  49
  -1   0  12 73.0608 56.6070  40
  -1   0  12 37.8750 47.7222  35
  -1   0  12 3.56013 39.2392  34
   1   0 -12 42.2336 50.0045  51
  -1   0  12 61.4523 35.0864  33
  -1   0  12 19.9235 19.5813  25
   1   0 -12 29.4816 23.3506  48
  -1   0  11 2527.62 253.747  40
  -1   0  11 2052.04 221.677  25
  -1   0  11 2063.12 230.483  49
   1   0 -11 2150.83 238.565  51
  -1   0  11 1706.27 199.925  35
  -1   0  11 2185.56 231.508  34
  -1   0  11 1833.76 216.047  33
   1   0 -11 1963.84 213.783  50
  -1   0  11 1992.21 229.690  53
   1   0 -11 2070.58 219.684  48
  -1   0  10 120.527 68.4298   7
   1   0 -10 210.005 69.6362   2
  -1   0   9 15004.2 551.075   8
   1   0  -9 14844.5 503.719  19
   1   0  -9 15286.4 588.756   2
  -1   0   9 14796.4 609.873   7
   1   0  -8 3283.08 242.360   2
  -1   0   8 2707.78 229.780   7
  -1   0   8 2560.91 199.436   8
   1   0  -8 2954.72 197.783  19
   1   0  -8 2825.41 205.671  15
   1   0  -7 4731.79 238.131  19
  -1   0   7 4654.87 249.679   8
  -1   0   7 4595.67 277.359   7
  -1   0   7 4265.20 215.066  12
   1   0  -7 4844.64 274.130   2
   1   0  -7 4509.83 247.944  10
   1   0  -7 4701.37 244.413  15
   1   0  -7 4617.70 213.034  16
  -1   0   6 7007.13 294.901  14
   1   0  -6 7126.06 276.001  19
  -1   0   6 7345.70 320.327   7
  -1   0   6 6346.13 244.593  12
   1   0  -6 7439.08 315.652   2
   1   0  -6 6773.51 271.391  15
   1   0  -6 6927.84 283.269  10
  -1   0   6 6409.42 272.967   8
   1   0  -6 6562.79 238.263  16
   1   0  -5 126.120 26.1315  16
  -1   0   5 135.621 36.3354  14
   1   0  -5 128.869 41.9742   2
  -1   0   5 142.453 34.3023   8
  -1   0   5 193.922 34.0547  12
  -1   0   5 124.893 38.3981   7
   1   0  -5 171.651 40.3528  19
   1   0  -5 280.682 50.8210  10
  -1   0   5 166.215 31.4045  18
   1   0  -5 182.211 37.5966  15
  -1   0   4 421.411 60.0770   7
  -1   0   4 446.260 62.0895  14
   1   0  -4 431.358 61.8852   2
  -1   0   4 477.769 49.8805  12
   1   0  -4 432.073 56.8869  19
   1   0  -4 440.807 55.7167  10
  -1   0   4 432.391 46.8231  18
   1   0  -4 520.670 54.0385  15
   1   0  -4 423.668 44.5477  16
  -1   0   4 488.270 57.4888   8
  -1   0   3 2368.93 98.8805  12
   1   0  -3 2313.77 96.4141  15
  -1   0   3 2197.87 104.744  18
  -1   0   3 2187.22 128.080  14
   1   0  -3 2377.00 112.915  10
   1   0  -3 1959.32 88.6005  16
  -1   0   2 88730.4 1322.06   7
   1   0  -2 87301.0 1323.90   2
  -1   0   2 85764.2 1287.25  18
  -1   0   2 88212.5 1210.28   6
   1   0  -2 87343.3 1267.43  10
   1   0  -2 91661.7 1231.72  16
  -1   0   1 34902.6 587.167   7
  -1   0   1 35783.5 534.961   6
   1   0  -1 35580.3 536.290  10
  -1   0   1 34692.4 589.099  18
  -1   0   0 73724.7 1099.49  14
  -1   0   0 71249.7 1084.77   7
   1   0   0 76822.2 1023.17  13
  -1   0   0 73810.0 1082.33   6
  -1   0   0 78862.1 1038.58  15
   1   0   1 2003.82 82.1807   3
   1   0   1 1985.50 62.1009   4
  -1   0  -1 1962.38 93.1918   6
  -1   0  -1 1911.53 82.3493  15
  -1   0  -1 1989.66 73.6802  14
  -1   0  -1 1925.91 89.7795  17
  -1   0  -1 1939.10 90.2434  18
   1   0   1 1946.85 77.1709   9
   1   0   2 40231.0 553.594   4
  -1   0  -2 41389.1 649.201  18
  -1   0  -2 38711.2 655.724  17
   1   0   2 40222.7 657.571   3
   1   0   2 40437.6 619.454   9
   1   0   2 38442.1 638.613   5
  -1   0  -2 38292.7 668.317  15
  -1   0  -3 97956.2 1377.98   2
  -1   0  -3 97164.2 1493.99  15
   1   0   3 97301.2 1390.30   9
   1   0   3 99209.5 1464.46   3
   1   0   3 98184.3 1423.42   5
   1   0   4 163201. 2294.99   8
  -1   0  -4 167334. 2267.02   2
  -1   0  -4 164010. 2396.03  15
  -1   0  -4 167622. 2384.11   6
   1   0   4 162914. 2341.80  12
   1   0   4 160093. 2351.02   3
   1   0   4 165058. 2249.21   9
   1   0   4 164506. 2287.64   5
   1   0   5 19957.6 446.750   8
  -1   0  -5 18980.7 520.715  15
   1   0   5 20839.1 423.283   9
   1   0   5 20003.4 479.290  12
  -1   0  -5 20491.1 443.269   2
   1   0   5 20431.8 450.865   5
   1   0   5 19881.7 500.786   3
   1   0   6 407.850 58.7559   8
  -1   0  -6 368.758 57.2251   2
   1   0   6 293.754 56.4492  12
   1   0   6 292.925 56.0621   3
  -1   0  -6 400.241 71.1569  15
   1   0   6 328.023 48.5975   9
   1   0   6 414.652 58.3587   5
  -1   0  -7 229.911 50.0374   2
   1   0   7 322.256 55.1166   8
  -1   0  -7 328.835 76.1009  15
   1   0   7 312.997 58.8908   5
   1   0   7 333.627 62.2386  12
   1   0   7 329.846 69.3683   3
   1   0   7 319.907 53.3337   9
   1   0   8 5562.59 268.158   8
  -1   0  -8 5578.71 334.142  15
   1   0   8 5584.76 285.243  12
   1   0   8 5450.24 315.086   3
   1   0   8 5801.76 279.956   5
   1   0   9 1527.10 148.795   8
   1   0   9 1340.07 168.758   3
  -1   0  -9 1499.20 186.024  15
   1   0   9 1402.06 147.513   5
   1   0   9 1322.70 146.988  12
   1   0  10 448.880 99.8887   7
   1   0  10 544.684 98.3067   8
   1   0  10 488.919 96.1081  12
   1   0  10 450.787 106.075   3
  -1   0 -10 279.437 85.9472  15
   1   0  10 520.040 99.3433   5
   1   0  11 1236.35 161.541  40
  -1   0 -11 1301.34 188.886  38
  -1   0 -11 1480.15 182.075  52
   1   0  11 1298.35 178.269  34
  -1   0 -11 1834.52 216.457  51
  -1   0 -11 1357.30 190.180  48
  -1   0 -11 1411.14 196.023  50
   1   0  11 1325.03 186.055  49
  -1   0 -11 1654.53 198.971  44
  -1   0 -12 6244.02 419.573  38
  -1   0 -12 6150.26 401.036  44
   1   0  12 6617.56 416.686  34
   1   0  12 6224.88 379.529  40
  -1   0 -12 6389.46 428.979  48
  -1   0 -12 5773.23 373.740  52
  -1   0 -12 5947.10 407.246  51
  -1   0 -12 6088.40 417.586  50
   1   0  12 6627.09 431.831  49
   1   0  13 10143.9 497.454  40
  -1   0 -13 9656.67 480.324  52
  -1   0 -13 9981.78 533.072  51
   1   0  13 11057.9 542.089  34
   1   0  13 10532.1 548.470  49
  -1   0 -13 9886.33 509.686  44
  -1   0 -13 10623.4 555.228  50
  -1   0 -13 10273.5 548.799  48
   1   0  14 123.209 55.9555  27
   1   0  14 154.542 66.1935  49
  -1   0 -14 113.239 45.6263  44
   1   0  14 202.325 66.1930  40
  -1   0 -14 91.6202 31.8055  50
   1   0  14 157.386 66.3238  34
  -1   0 -14 125.863 56.3274  51
  -1   0 -14 90.5047 47.1532  48
  -1   0 -15 129.462 54.3270  48
   1   0  15 201.421 66.1717  27
  -1   0 -15 156.085 54.8772  44
  -1   0 -15 299.564 77.3062  50
   1   0  15 234.993 68.3881  40
   1   0  15 273.440 81.6748  34
  -1   0 -15 148.768 66.0515  51
   1   0  15 229.004 74.3297  49
  -1   0 -16 9825.71 414.468  50
   1   0  16 11227.3 419.557  27
  -1   0 -16 9737.30 363.957  44
   1   0  16 10452.1 398.869  40
  -1   0 -16 10170.3 412.164  51
   1   0  16 10794.3 421.355  34
   1   0  16 10659.7 423.382  49
  -1   0 -16 10235.4 421.852  48
  -1   0 -17 1057.64 99.8454  48
  -1   0 -17 1244.97 109.673  50
   1   0  17 1394.93 113.835  34
   1   0  17 1067.19 100.553  49
   1   1 -16 4424.51 246.830  50
  -1  -1  16 4138.75 227.017  49
   1   1 -16 3727.23 201.452  21
  -1  -1  16 4154.65 213.548  34
   1   1 -16 4330.56 244.591  44
   1   1 -16 4262.55 252.665  51
   1   1 -16 4302.40 233.856  48
  -1  -1  16 4635.33 257.509  40
  -1  -1  15 4099.26 282.614  40
  -1  -1  15 3818.27 245.891  25
   1   1 -15 4261.81 284.692  50
   1   1 -15 3685.03 239.478  21
   1   1 -15 4304.03 284.269  44
  -1  -1  15 4204.17 266.167  34
  -1  -1  15 3939.36 267.628  49
   1   1 -15 3681.52 275.839  51
   1   1 -15 3994.92 271.731  48
   1   1 -14 894.810 139.522  44
   1   1 -14 1096.50 166.787  51
  -1  -1  14 903.518 145.891  40
   1   1 -14 1005.77 151.169  48
  -1  -1  14 1067.03 156.155  49
  -1  -1  14 746.443 121.588  35
   1   1 -14 924.225 133.440  21
  -1  -1  14 838.642 133.357  34
  -1  -1  14 830.937 133.957  33
  -1  -1  14 977.888 140.081  25
   1   1 -14 999.673 149.487  50
   1   1 -13 228.676 84.3212  51
  -1  -1  13 122.125 57.3649  40
  -1  -1  13 170.443 75.1002  49
  -1  -1  13 207.862 71.1944  35
   1   1 -13 136.058 64.7310  21
  -1  -1  13 120.354 55.8573  34
   1   1 -13 242.584 77.8642  44
  -1  -1  13 165.402 61.6950  33
   1   1 -13 103.580 51.2104  50
  -1  -1  13 128.177 56.8167  25
   1   1 -13 144.554 53.1052  48
  -1  -1  12 114.866 59.5058  25
   1   1 -12 3.38561 27.9362  51
  -1  -1  12 61.7726 60.8169  40
  -1  -1  12 138.026 68.3703  53
  -1  -1  12 102.507 56.3728  35
  -1  -1  12 58.9062 31.1827  34
  -1  -1  12 112.837 62.3783  33
   1   1 -12 50.3853 51.6050  50
  -1  -1  12 114.313 64.5644  49
   1   1 -12 145.492 61.2480  48
  -1  -1  11 6481.71 427.280  53
  -1  -1  11 6788.90 411.783  35
  -1  -1  11 6836.84 423.372  40
  -1  -1  11 6694.25 411.490  25
   1   1 -11 7065.30 414.044  50
  -1  -1  11 7386.62 427.871  34
  -1  -1  11 6876.75 430.120  33
   1   1 -11 7036.51 441.952  51
  -1  -1  11 6025.12 398.183  49
   1   1 -11 6839.57 415.476  48
   1   1 -10 2335.05 233.101   2
  -1  -1  10 2372.45 254.590   7
  -1  -1   9 249.395 80.6078   7
  -1  -1   9 223.565 59.1655   8
   1   1  -9 137.532 59.3383   2
   1   1  -9 136.612 42.8240  19
   1   1  -9 191.145 62.4807  10
  -1  -1   8 288.412 65.6835  14
  -1  -1   8 465.539 82.0099   8
  -1  -1   8 419.403 91.8580   7
   1   1  -8 440.847 74.2320  16
   1   1  -8 505.825 80.3469  19
   1   1  -8 472.563 92.1367   2
   1   1  -8 324.379 72.3028  15
   1   1  -8 374.040 82.3919  10
  -1  -1   7 3212.70 211.345  14
  -1  -1   7 3007.91 211.374   3
   1   1  -7 3166.26 222.536   2
   1   1  -7 3224.90 195.994  19
   1   1  -7 2853.75 207.363  10
   1   1  -7 2992.08 206.120  15
  -1  -1   7 3074.59 225.883   7
  -1  -1   7 2771.98 181.968   8
   1   1  -7 2801.54 180.062  16
   1   1  -6 367.987 65.4463  15
  -1  -1   6 289.225 49.8088   8
   1   1  -6 383.562 70.6189  10
  -1  -1   6 336.712 68.3019   7
   1   1  -6 353.346 71.1229   2
   1   1  -6 348.344 62.3212  19
  -1  -1   6 345.717 62.4744   3
   1   1  -6 335.077 56.4629  16
  -1  -1   6 281.919 45.9120  12
  -1  -1   6 329.721 64.3805  14
  -1  -1   5 5827.67 256.146  14
  -1  -1   5 5985.41 262.633   7
  -1  -1   5 5167.28 177.046  12
  -1  -1   5 5319.62 233.499   3
   1   1  -5 6011.95 229.063  16
   1   1  -5 5907.62 266.383   2
   1   1  -5 6350.54 261.248  10
   1   1  -5 5750.44 233.693  19
  -1  -1   5 5267.76 211.540   8
  -1  -1   4 125646. 1913.02   7
   1   1  -4 112727. 1823.47  16
  -1  -1   4 125577. 1923.49  14
  -1  -1   4 126205. 1738.21  12
  -1  -1   4 130969. 1870.66   3
   1   1  -4 131640. 1954.07   2
   1   1  -4 131154. 1915.28  10
  -1  -1   4 129092. 1741.33  18
  -1  -1   4 115288. 1805.43   8
  -1  -1   3 88784.7 1418.43  14
  -1  -1   3 94169.2 1400.80   7
   1   1  -3 86045.4 1383.40  10
  -1  -1   3 88930.4 1235.62  12
  -1  -1   3 89943.9 1341.79   3
  -1  -1   3 89629.3 1291.57  18
   1   1  -3 93526.7 1346.67  16
  -1  -1   2 87671.6 1266.78   3
  -1  -1   2 86092.1 1278.66  18
   1   1  -2 89298.2 1197.63  11
   1   1  -2 90118.1 1298.50  16
   1   1  -2 90156.8 1335.54  10
  -1  -1   2 90872.5 1326.81   7
   1   1  -1 2437.19 98.8438  16
   1   1  -1 2517.13 76.5575   1
   1   1  -1 2525.77 80.2093  11
  -1  -1   1 2481.99 101.115  18
  -1  -1   0 4802.50 141.238  15
  -1  -1   0 4959.53 151.957  18
  -1  -1   0 4849.76 152.756  14
  -1  -1   0 5152.10 115.489   7
   1   1   0 4738.18 113.504  12
  -1  -1   0 4920.50 157.546  17
   1   1   0 4806.85 129.875   1
  -1  -1  -1 64759.6 983.765  15
   1   1   1 61765.4 925.939   8
  -1  -1  -1 65164.4 938.538  14
   1   1   1 65153.4 968.029   1
   1   1   1 64014.1 937.488  12
   1   1   1 65381.4 892.655   3
   1   1   1 62335.5 908.709   5
  -1  -1  -1 64585.7 868.154  13
  -1  -1  -2 13419.5 319.473  15
   1   1   2 12872.0 219.184   9
   1   1   2 11910.0 264.659   8
   1   1   2 13600.0 271.484   3
   1   1   2 12650.8 284.933  12
   1   1   2 12665.3 249.226   5
  -1  -1  -2 12905.2 236.243  14
   1   1   3 32246.1 564.449   8
  -1  -1  -3 32598.1 467.385  14
  -1  -1  -3 32387.0 583.842   2
   1   1   3 31788.6 540.285   5
   1   1   3 32388.0 588.098   3
   1   1   3 33189.0 493.529   9
   1   1   4 21295.8 443.121   8
  -1  -1  -4 21217.8 518.264  15
   1   1   4 21759.9 383.187   9
  -1  -1  -4 22195.1 328.823   4
  -1  -1  -4 21659.6 464.332   2
   1   1   4 21514.5 477.048  12
   1   1   4 21922.1 484.928   3
  -1  -1  -4 22182.9 456.731  19
   1   1   4 20901.2 424.593   5
  -1  -1  -5 31847.1 721.243  15
  -1  -1  -5 33669.8 657.883   2
   1   1   5 32247.3 608.510   5
   1   1   5 32918.2 670.327  12
   1   1   5 31722.1 680.812   3
   1   1   5 30086.2 617.533  11
   1   1   5 31133.6 623.421   8
   1   1   5 31169.5 554.754   9
  -1  -1  -5 32933.7 627.448  19
  -1  -1  -6 345.879 69.2029  15
   1   1   6 493.651 62.5526  11
  -1  -1  -6 502.695 70.7202   2
   1   1   6 374.494 62.5334  12
   1   1   6 465.900 63.9423   8
   1   1   6 405.680 58.4822   5
  -1  -1  -6 416.567 62.1606  19
   1   1   6 402.863 69.3787   3
  -1  -1  -7 2872.00 186.895   2
   1   1   7 2983.25 181.216   8
   1   1   7 2957.25 178.941   5
   1   1   7 2975.11 194.106  12
   1   1   7 2983.73 210.446   3
   1   1   7 2679.00 156.676  11
  -1  -1  -7 2616.37 163.581  19
  -1  -1  -7 2836.00 217.662  15
  -1  -1  -8 9453.16 383.383   2
   1   1   8 8917.68 352.755   8
   1   1   8 8428.73 365.212   7
   1   1   8 8169.13 395.962   3
   1   1   8 9051.27 376.551  12
   1   1   8 8644.90 306.266  11
  -1  -1  -8 8828.22 427.803  15
   1   1   8 8682.89 352.364   5
   1   1   9 4207.98 256.331   8
  -1  -1  -9 4055.86 308.559  15
   1   1   9 3819.13 262.333   7
   1   1   9 4048.97 296.630   3
   1   1   9 4007.55 263.314  12
   1   1   9 3899.48 252.330   5
   1   1  10 2877.92 229.580   8
   1   1  10 3165.61 283.420   1
   1   1  10 3218.27 250.961  12
   1   1  10 2796.55 229.718   5
   1   1  10 2914.24 248.884   7
  -1  -1 -10 2946.15 280.051  15
  -1  -1 -11 10570.7 529.713  44
   1   1  11 10427.4 481.255  40
  -1  -1 -11 10313.2 532.596  51
  -1  -1 -11 9918.45 523.739  48
  -1  -1 -11 10784.5 522.382  21
   1   1  11 10430.2 533.385  49
  -1  -1 -11 10990.1 549.265  50
   1   1  11 10745.2 528.471  34
   1   1  12 1734.48 194.701  40
   1   1  12 1846.18 222.331  27
  -1  -1 -12 2281.48 247.979  44
  -1  -1 -12 1557.25 196.032  21
  -1  -1 -12 1671.74 213.307  48
   1   1  12 1902.39 223.220  34
   1   1  12 1709.10 217.272  49
  -1  -1 -12 1655.21 212.814  51
  -1  -1 -12 1677.44 216.284  50
   1   1  13 19536.3 749.546  27
  -1  -1 -13 18099.5 738.361  48
   1   1  13 18186.5 680.226  40
   1   1  13 18196.9 740.739  49
  -1  -1 -13 17807.2 716.736  44
  -1  -1 -13 17289.8 682.683  21
   1   1  13 18098.6 719.827  34
  -1  -1 -13 19509.8 765.610  51
  -1  -1 -13 18022.2 737.033  50
  -1  -1 -14 7299.87 436.762  50
  -1  -1 -14 7601.64 429.866  44
   1   1  14 7559.38 408.436  40
   1   1  14 7774.20 441.349  34
   1   1  14 8015.60 457.368  49
  -1  -1 -14 7421.38 439.762  51
  -1  -1 -14 7074.01 396.593  21
  -1  -1 -14 8386.09 467.012  48
   1   1  14 7855.90 445.079  27
  -1  -1 -15 165.514 61.2198  51
   1   1  15 125.868 40.5544  40
   1   1  15 283.580 78.0023  27
  -1  -1 -15 220.550 59.7278  21
  -1  -1 -15 202.254 64.9065  44
   1   1  15 255.598 74.7426  34
   1   1  15 310.019 81.2542  49
  -1  -1 -15 226.831 66.7225  50
  -1  -1 -15 159.465 60.3058  48
  -1  -1 -16 3835.71 233.610  44
  -1  -1 -16 4040.07 254.719  48
  -1  -1 -16 4167.03 259.761  50
  -1  -1 -16 4331.53 264.707  51
   1   1  16 3947.19 232.160  40
   1   1  16 4160.57 256.449  49
   1   1  16 4154.76 254.976  34
   1   1  16 4672.14 265.907  27
   1   1  17 234.889 46.5496  34
   1   2 -16 907.859 102.308  44
  -1  -2  16 977.088 109.367  40
   1   2 -16 935.277 112.994  51
   1   2 -16 862.063 105.608  50
  -1  -2  16 958.000 95.6262  49
   1   2 -16 777.181 94.8156  48
   1   2 -15 11974.8 465.049  44
  -1  -2  15 11505.7 468.915  40
  -1  -2  15 10741.2 427.158  35
   1   2 -15 10926.6 395.752  21
  -1  -2  15 10545.5 425.951  25
   1   2 -15 11831.4 495.284  51
   1   2 -15 11218.5 464.162  50
  -1  -2  15 11377.8 443.579  49
   1   2 -15 11209.0 463.675  48
  -1  -2  14 13429.0 565.670  40
   1   2 -14 13651.4 556.758  44
  -1  -2  14 12651.7 536.061  25
  -1  -2  14 13051.6 540.038  35
   1   2 -14 13144.6 498.989  21
  -1  -2  14 13366.1 523.179  34
  -1  -2  14 13398.7 563.995  33
   1   2 -14 13481.7 590.012  51
   1   2 -14 13228.3 559.008  50
  -1  -2  14 14222.7 565.516  49
   1   2 -14 13362.2 565.796  48
  -1  -2  13 1566.90 196.194  25
  -1  -2  13 1530.20 200.749  53
  -1  -2  13 1765.69 211.622  40
   1   2 -13 1648.88 209.397  51
   1   2 -13 1536.64 196.686  48
  -1  -2  13 1726.38 202.209  35
   1   2 -13 1679.60 183.689  21
  -1  -2  13 1436.95 177.402  34
  -1  -2  13 1940.45 221.419  33
  -1  -2  13 1767.13 206.744  49
   1   2 -13 1454.73 187.445  50
  -1  -2  12 910.274 152.959  25
   1   2 -12 1004.27 170.001  51
  -1  -2  12 1060.54 163.947  40
  -1  -2  12 1034.31 154.008  34
  -1  -2  12 1047.29 161.750  35
  -1  -2  12 1032.61 166.275  33
   1   2 -12 1003.84 162.691  48
   1   2 -12 932.622 150.964  50
  -1  -2  12 1220.57 175.270  49
  -1  -2  12 1009.93 163.089  53
  -1  -2  11 2614.38 246.333  34
  -1  -2  11 2382.32 246.671  25
  -1  -2  11 2549.48 253.504  40
  -1  -2  11 2297.57 247.214  53
   1   2 -11 2577.26 252.717  50
  -1  -2  11 2344.05 242.700  35
  -1  -2  11 2658.87 269.666  33
  -1  -2  11 2494.64 259.077  32
   1   2 -11 2784.06 280.524  51
  -1  -2  11 2206.20 234.740  49
   1   2 -11 2589.18 260.208  48
   1   2 -10 241.755 76.6855  48
  -1  -2  10 339.364 100.941   7
   1   2 -10 367.005 97.9437  51
  -1  -2  10 417.313 100.141  35
   1   2 -10 325.254 86.5208   2
  -1  -2  10 284.092 87.3640  33
  -1  -2  10 289.332 90.9463  32
  -1  -2  10 229.563 78.0893  25
   1   2 -10 298.670 89.6548  10
  -1  -2  10 253.880 72.8635  40
  -1  -2  10 475.034 112.260  53
  -1  -2  10 360.543 91.8186  49
   1   2  -9 5822.03 328.642  16
  -1  -2   9 6549.54 405.114   7
  -1  -2   9 6204.60 371.668   3
   1   2  -9 6929.17 391.417   2
   1   2  -9 7257.85 398.414  15
   1   2  -9 6372.53 383.277  10
  -1  -2   8 1142.01 143.021   3
   1   2  -8 1216.78 150.296  15
  -1  -2   8 955.590 124.580  14
   1   2  -8 1159.75 122.967  19
   1   2  -8 1271.29 155.730   2
  -1  -2   8 1046.09 147.753   7
   1   2  -8 1156.60 148.162  10
   1   2  -8 1006.27 123.490  16
   1   2  -7 3037.09 221.898  15
   1   2  -7 2984.77 200.839  16
  -1  -2   7 2682.33 202.142  14
   1   2  -7 2919.62 186.462  19
  -1  -2   7 2815.04 207.632   3
   1   2  -7 2901.01 222.470   2
  -1  -2   7 3189.54 235.114   7
   1   2  -7 2995.72 223.380  10
  -1  -2   6 2596.76 147.913   8
   1   2  -6 2823.89 204.282   2
  -1  -2   6 2511.65 175.806   3
  -1  -2   6 2721.38 193.005  14
   1   2  -6 2889.92 202.587  10
   1   2  -6 2770.04 174.514  19
  -1  -2   6 2649.38 185.543   5
   1   2  -6 2476.22 170.998  16
  -1  -2   5 7246.91 304.132  14
   1   2  -5 7473.76 312.339  10
  -1  -2   5 7253.17 274.577   3
   1   2  -5 7152.92 281.186  16
  -1  -2   5 7169.32 230.889   8
   1   2  -4 8759.09 314.423  10
  -1  -2   4 8946.13 317.700  14
  -1  -2   4 8318.73 264.011   3
  -1  -2   4 8001.96 276.979   5
   1   2  -4 7739.54 275.700  16
  -1  -2   3 139056. 2014.22   3
   1   2  -3 142650. 2128.26  10
  -1  -2   3 137926. 2137.25  14
   1   2  -3 146423. 2086.16  16
   1   2  -3 144374. 1930.55  11
   1   2  -2 36796.0 656.441  16
   1   2  -2 37242.6 631.958   1
   1   2  -2 37887.2 693.573  10
  -1  -2   2 39600.3 633.224  17
  -1  -2   2 34382.6 580.430   3
   1   2  -2 37016.8 541.624   6
   1   2  -2 36737.9 571.096  11
   1   2  -1 53003.9 823.283   1
   1   2  -1 52102.9 786.827  11
  -1  -2   1 52982.0 834.855  17
   1   2   0 112029. 1628.86   1
  -1  -2   0 111254. 1642.61  17
  -1  -2   0 113322. 1599.49  13
   1   2   0 115353. 1546.54  12
   1   2   0 116618. 1513.53   8
   1   2   0 113869. 1603.16  11
  -1  -2   0 113074. 1515.50   7
  -1  -2   0 114197. 1496.81   3
   1   2   1 22017.6 368.610   8
   1   2   1 21645.8 448.095   1
  -1  -2  -1 22281.8 437.243  14
  -1  -2  -1 22086.0 400.697  13
   1   2   1 22100.9 398.379  12
  -1  -2  -1 23831.4 478.983  15
   1   2   1 22561.1 427.177  11
  -1  -2  -1 22368.0 457.510  17
   1   2   1 22551.3 319.681   5
  -1  -2  -2 50.9442 17.2182  14
  -1  -2  -2 76.0182 14.5224   4
  -1  -2  -2 73.8224 19.8155  13
   1   2   2 54.1514 14.9644   8
   1   2   2 45.7575 16.9133  12
   1   2   2 57.6723 21.9956   1
   1   2   2 116.864 15.9407   5
   1   2   3 34128.9 520.339   7
  -1  -2  -3 32426.6 588.690  13
  -1  -2  -3 33840.2 684.239  15
   1   2   3 33505.8 614.557  12
   1   2   3 33347.6 669.153   1
  -1  -2  -3 32367.7 506.253   4
   1   2   3 32247.3 605.971  11
   1   2   3 32330.1 526.026   5
   1   2   3 32784.2 572.358   8
   1   2   4 485.433 48.6099   7
   1   2   4 522.141 57.2836   8
  -1  -2  -4 565.953 64.0423  13
   1   2   4 489.744 62.3343   3
   1   2   4 554.705 65.8005  12
  -1  -2  -4 493.275 62.2012  19
   1   2   4 429.521 54.0900  11
  -1  -2  -4 443.267 61.1757   2
   1   2   4 530.988 49.4800   5
  -1  -2  -4 471.628 43.2829  14
  -1  -2  -4 628.090 41.8826   4
  -1  -2  -4 499.061 70.9742  15
   1   2   4 408.906 64.1236   1
   1   2   5 14855.0 380.330   8
  -1  -2  -5 14210.2 418.684   2
   1   2   5 15416.4 466.942   1
   1   2   5 15112.3 366.401   7
   1   2   5 14419.3 420.145   3
  -1  -2  -5 15344.6 421.475  19
   1   2   5 14375.0 409.180  12
   1   2   5 13539.2 371.244  11
   1   2   5 14156.4 350.551   5
  -1  -2  -5 14321.9 456.171  15
   1   2   6 2604.38 158.905   8
   1   2   6 2625.07 196.435   1
   1   2   6 2757.20 159.442   7
   1   2   6 2488.61 178.317   3
   1   2   6 3012.07 197.704  12
  -1  -2  -6 2796.76 202.388  15
   1   2   6 2706.78 155.223  11
   1   2   6 2702.88 152.154   5
  -1  -2  -6 2635.10 177.521   2
  -1  -2  -6 2610.37 172.146  19
  -1  -2  -7 67804.7 1295.13   2
  -1  -2  -7 66305.8 1362.58  15
   1   2   7 66801.5 1220.92   7
  -1  -2  -7 68699.8 1260.80  19
   1   2   7 71088.3 1385.50   1
   1   2   7 63980.3 1157.25  11
   1   2   7 64646.1 1182.91   5
   1   2   7 67802.4 1270.51  12
   1   2   7 66603.5 1218.89   8
   1   2   8 1370.28 164.590   1
  -1  -2  -8 1436.98 171.601  15
  -1  -2  -8 1476.62 153.855   2
   1   2   8 1522.08 143.804   8
   1   2   8 1485.71 152.409  12
  -1  -2  -8 1367.60 138.922  19
   1   2   8 1453.34 123.159  11
   1   2   8 1252.70 128.571   5
   1   2   8 1534.97 148.944   7
   1   2   9 26515.3 732.264   8
  -1  -2  -9 26750.8 855.839  15
  -1  -2  -9 24852.4 770.757  13
   1   2   9 26462.0 765.566  12
   1   2   9 24358.7 707.814   5
  -1  -2  -9 28019.2 798.148   2
   1   2   9 27328.8 852.743   1
   1   2  10 549.575 104.381  12
  -1  -2 -10 531.168 120.412  15
   1   2  10 556.853 118.719   1
   1   2  10 569.653 103.398   8
  -1  -2 -10 647.795 120.890  13
  -1  -2 -11 5938.74 395.954  44
  -1  -2 -11 5495.04 386.473  51
   1   2  11 5424.22 338.577  40
   1   2  11 5924.16 388.537  34
   1   2  11 5442.88 379.998  27
  -1  -2 -11 6805.28 420.682  50
  -1  -2 -11 5979.59 394.541  21
   1   2  11 5924.79 400.751  49
  -1  -2 -11 5735.36 392.595  48
  -1  -2 -12 26.4257 41.5747  21
  -1  -2 -12 86.5968 51.3333  44
   1   2  12 83.5038 41.2863  40
   1   2  12 61.6562 55.2727  27
  -1  -2 -12 96.5660 70.7502  50
   1   2  12 161.060 68.2467  34
  -1  -2 -12 99.0142 48.0996  51
   1   2  12 42.0275 50.6808  49
  -1  -2 -12 65.8499 59.8422  48
  -1  -2 -13 2220.61 243.345  44
   1   2  13 1982.57 208.261  40
  -1  -2 -13 2095.56 236.468  50
  -1  -2 -13 2179.96 232.803  21
   1   2  13 2193.75 237.991  34
  -1  -2 -13 1898.51 228.944  51
   1   2  13 1917.84 226.976  27
   1   2  13 1941.33 230.689  49
  -1  -2 -13 2084.97 238.057  48
  -1  -2 -14 17290.0 680.949  44
  -1  -2 -14 18571.4 702.176  50
   1   2  14 16954.4 623.514  40
  -1  -2 -14 18785.9 719.117  51
   1   2  14 18755.3 708.041  27
  -1  -2 -14 17096.7 656.469  21
   1   2  14 19160.9 711.922  34
   1   2  14 19346.8 631.838  55
   1   2  14 18904.4 716.336  49
  -1  -2 -14 18106.3 698.746  48
   1   2  15 2738.84 233.589  27
   1   2  15 2470.40 199.544  40
  -1  -2 -15 2386.49 223.917  51
   1   2  15 2462.26 221.367  34
   1   2  15 2662.67 194.298  55
  -1  -2 -15 2480.56 222.896  50
  -1  -2 -15 2376.24 215.028  44
  -1  -2 -15 2452.01 207.498  21
   1   2  15 2430.64 220.637  49
  -1  -2 -15 2692.35 232.391  48
  -1  -2 -16 2795.02 202.695  50
   1   2  16 3181.30 215.727  27
  -1  -2 -16 2460.86 170.856  21
   1   2  16 2630.70 172.432  40
  -1  -2 -16 2733.39 205.544  51
   1   2  16 2818.56 204.801  34
  -1  -2 -16 2763.21 200.125  48
   1   2  16 2868.42 204.851  49
  -1  -2 -16 2803.29 199.776  44
   1   3 -16 109.249 35.8466  51
  -1  -3  16 130.561 35.6453  40
   1   3 -16 81.3843 27.3579  50
   1   3 -16 122.579 36.7947  48
   1   3 -15 7071.63 324.181  44
  -1  -3  15 6643.96 321.569  25
  -1  -3  15 6232.39 313.242  35
   1   3 -15 7258.65 361.866  51
  -1  -3  15 6936.16 338.035  33
  -1  -3  15 6589.26 299.700  49
  -1  -3  15 6918.15 328.863  40
   1   3 -15 6766.26 337.086  50
   1   3 -15 6816.80 343.088  48
   1   3 -14 722.022 114.602  44
  -1  -3  14 792.845 126.033  25
  -1  -3  14 847.169 127.798  40
  -1  -3  14 809.655 127.990  35
  -1  -3  14 859.360 132.985  33
  -1  -3  14 806.165 117.536  49
   1   3 -14 672.713 124.826  51
   1   3 -14 788.778 123.270  50
   1   3 -14 839.141 133.057  48
  -1  -3  13 1123.33 158.682  40
  -1  -3  13 1205.96 170.426  25
  -1  -3  13 1043.36 157.954  35
   1   3 -13 962.463 130.460  21
  -1  -3  13 999.841 156.218  33
  -1  -3  13 1178.74 173.025  53
   1   3 -13 1191.69 176.554  51
   1   3 -13 1291.21 173.762  50
  -1  -3  13 1226.47 163.943  49
   1   3 -13 1192.11 172.839  48
  -1  -3  12 3964.95 323.131  25
   1   3 -12 3836.70 317.837  48
  -1  -3  12 3981.19 316.154  40
  -1  -3  12 3879.03 324.514  32
  -1  -3  12 3860.91 325.093  53
  -1  -3  12 3582.74 306.842  35
  -1  -3  12 3943.53 328.769  33
   1   3 -12 3953.16 336.229  51
   1   3 -12 3663.96 302.608  50
  -1  -3  12 3914.37 306.450  49
  -1  -3  11 193.520 70.5767  25
   1   3 -11 270.618 94.8280  48
  -1  -3  11 134.092 59.8429  33
  -1  -3  11 69.9932 34.1177  40
  -1  -3  11 172.247 62.3654  35
  -1  -3  11 104.566 36.6751  46
  -1  -3  11 177.507 59.8605  32
  -1  -3  11 247.303 84.5920  53
   1   3 -11 214.019 77.9987  50
   1   3 -11 143.863 59.0432  52
  -1  -3  11 68.1922 47.5138  49
   1   3 -11 177.530 76.5310  51
  -1  -3  10 255.512 91.3457  53
  -1  -3  10 269.492 81.2055  40
  -1  -3  10 218.950 84.5838  33
  -1  -3  10 184.992 81.1859  32
  -1  -3  10 197.382 64.0725  35
  -1  -3  10 257.439 83.0493  46
   1   3 -10 265.485 68.6843  52
  -1  -3  10 223.265 74.1517  25
  -1  -3  10 170.247 56.1643  49
   1   3  -9 2366.20 240.959  15
  -1  -3   9 2478.04 249.243   7
   1   3  -9 2430.33 234.836   2
   1   3  -9 2272.22 235.325  10
   1   3  -9 2187.03 211.031  16
   1   3  -8 2554.62 235.110  15
  -1  -3   8 2325.88 206.681  14
  -1  -3   8 2905.45 250.090   7
  -1  -3   8 2494.16 214.896   3
   1   3  -8 2581.54 214.526  16
   1   3  -8 2564.50 228.705   2
   1   3  -8 2731.12 240.479  10
   1   3  -7 4985.19 257.649  19
  -1  -3   7 5119.45 298.083  14
  -1  -3   7 5068.70 286.005   3
   1   3  -7 5360.12 317.065   2
   1   3  -7 5425.89 323.544  10
   1   3  -7 5232.86 291.758  16
   1   3  -6 131444. 2176.96  16
  -1  -3   6 126858. 2146.18   5
  -1  -3   6 133112. 2222.30  14
   1   3  -6 132987. 2258.95  10
  -1  -3   5 15170.4 435.707   3
  -1  -3   5 15220.6 442.271   5
   1   3  -5 15984.1 510.628  10
   1   3  -5 14906.5 467.908  16
  -1  -3   5 15086.6 490.116  14
  -1  -3   4 3975.94 182.830   3
  -1  -3   4 4513.47 235.287  14
  -1  -3   4 3882.40 185.273   5
   1   3  -4 4016.74 225.651  10
   1   3  -4 3859.29 206.872  16
  -1  -3   3 5884.70 260.605  14
   1   3  -3 6116.49 243.639  16
  -1  -3   3 5544.28 196.518   3
   1   3  -3 6149.84 187.022  11
   1   3  -3 6004.25 170.627   6
   1   3  -3 6252.57 262.378  10
   1   3  -2 10167.2 299.910  16
   1   3  -2 9747.46 294.887   1
  -1  -3   2 9515.44 324.171  14
  -1  -3   2 9637.01 249.025  17
   1   3  -2 9531.33 245.524  11
   1   3  -2 10101.7 241.351   6
  -1  -3   2 9332.56 235.443   3
   1   3  -2 9717.25 320.525  10
   1   3  -1 3373.42 156.695  16
  -1  -3   1 3318.87 173.573  14
  -1  -3   1 3081.10 153.948  13
   1   3  -1 3185.61 153.063   1
  -1  -3   1 3280.84 111.032   3
   1   3  -1 3229.38 133.265  11
  -1  -3   1 3520.36 143.622  17
   1   3   0 22627.5 479.668  16
  -1  -3   0 23987.2 521.896  14
  -1  -3   0 22390.7 476.001  13
   1   3   0 22026.5 489.361   1
   1   3   0 23222.1 452.827  11
  -1  -3   0 22413.1 468.805  17
  -1  -3  -1 5810.96 198.478   4
   1   3   1 5597.86 143.345   8
  -1  -3  -1 5685.00 199.991  13
  -1  -3  -1 5652.19 215.546  14
   1   3   1 5585.55 177.024  12
   1   3   1 5714.03 217.599   1
   1   3   1 5822.99 196.203  11
  -1  -3  -1 5582.79 210.086  17
  -1  -3  -2 12676.9 306.676   4
  -1  -3  -2 13096.1 387.645  15
  -1  -3  -2 12189.9 322.498  13
  -1  -3  -2 12417.5 334.214  14
   1   3   2 12270.0 311.202  12
   1   3   2 12448.8 359.350   1
   1   3   2 12461.4 323.177  11
   1   3   2 12425.6 274.160   8
  -1  -3  -3 896.804 68.7895   4
  -1  -3  -3 843.165 76.7584  14
   1   3   3 820.330 43.3806   7
  -1  -3  -3 748.441 75.1329  13
   1   3   3 822.080 77.4903  12
  -1  -3  -3 967.968 103.943  15
   1   3   3 812.551 76.3865  11
   1   3   3 1076.13 76.3930   8
   1   3   3 943.921 97.3454   1
  -1  -3  -4 8595.15 341.173  15
  -1  -3  -4 8755.98 239.038   4
   1   3   4 8472.91 219.515   7
  -1  -3  -4 8092.33 284.849  13
   1   3   4 8599.78 293.193  12
   1   3   4 8437.95 329.718   1
   1   3   4 8595.02 280.458  11
   1   3   4 8304.98 222.509   5
  -1  -3  -4 8937.34 326.026  19
   1   3   4 8798.66 267.189   8
   1   3   5 28948.3 663.769  12
   1   3   5 28965.3 619.180   8
  -1  -3  -5 28118.7 654.226  13
   1   3   5 30014.0 732.692   1
   1   3   5 29436.1 629.249  11
   1   3   5 28215.7 566.830   5
  -1  -3  -5 30075.2 746.563  15
  -1  -3  -6 140.927 51.3509  15
  -1  -3  -6 56.0309 23.4904  13
   1   3   6 145.857 46.4972  12
   1   3   6 112.882 47.6286   1
   1   3   6 100.218 31.9129  11
  -1  -3  -6 115.252 40.4686  19
   1   3   6 47.9764 21.6312   5
   1   3   6 84.6512 29.4996   8
   1   3   7 27450.9 689.710   8
  -1  -3  -7 29107.3 819.028  15
  -1  -3  -7 29163.1 780.801   2
  -1  -3  -7 28442.1 744.456  13
   1   3   7 28518.5 741.136  12
   1   3   7 30960.6 830.103   1
   1   3   7 27759.3 658.617  11
  -1  -3  -7 30465.8 775.325  19
   1   3   8 20479.1 618.955   8
  -1  -3  -8 21018.3 662.906  13
  -1  -3  -8 22461.3 705.335   2
   1   3   8 22561.4 675.636  12
   1   3   8 21142.0 566.415  11
   1   3   8 22170.1 732.908   1
  -1  -3  -8 22713.9 684.193  19
  -1  -3  -8 21797.7 736.866  15
  -1  -3  -9 8451.47 424.924  13
   1   3   9 8565.89 420.634  12
   1   3   9 7909.15 443.433   1
   1   3   9 7573.28 378.980   8
  -1  -3  -9 8140.74 459.181  15
   1   3  10 188.151 71.6460  27
  -1  -3 -10 133.073 57.2434  44
  -1  -3 -10 173.479 66.1536  15
  -1  -3 -10 170.634 66.6086  51
   1   3  10 145.394 58.9230   1
   1   3  10 203.306 72.3655  12
  -1  -3 -10 254.130 82.4057  21
   1   3  10 133.491 47.1254  34
   1   3  10 130.040 56.4366   8
  -1  -3 -10 132.519 55.0926  50
   1   3  10 161.977 68.8774  49
  -1  -3 -10 124.001 49.0340  48
   1   3  11 843.794 150.591  27
  -1  -3 -11 863.972 155.669  44
  -1  -3 -11 909.527 154.548  48
  -1  -3 -11 593.016 122.734  50
  -1  -3 -11 786.672 147.385  21
   1   3  11 687.221 136.739  34
  -1  -3 -11 855.736 152.034  51
   1   3  11 749.706 143.004  49
  -1  -3 -12 15617.1 682.955  44
   1   3  12 15415.6 682.772  27
  -1  -3 -12 16801.6 699.846  21
   1   3  12 16076.4 677.654  34
  -1  -3 -12 15639.9 671.871  48
  -1  -3 -12 15175.1 676.449  51
  -1  -3 -12 16322.2 678.107  50
   1   3  12 16612.0 701.991  49
   1   3  13 197.058 78.6451  27
  -1  -3 -13 142.954 67.5500  44
  -1  -3 -13 172.074 68.5361  48
  -1  -3 -13 151.375 61.5077  21
   1   3  13 147.364 56.0010  34
  -1  -3 -13 174.268 69.9298  51
  -1  -3 -13 235.462 84.2724  50
   1   3  13 229.023 81.2342  49
  -1  -3 -14 7995.74 445.790  44
   1   3  14 8449.10 454.883  27
   1   3  14 9040.77 420.634  55
  -1  -3 -14 7902.88 432.325  48
  -1  -3 -14 7833.00 428.737  21
   1   3  14 7990.30 436.765  34
  -1  -3 -14 8280.15 456.765  51
   1   3  14 7882.87 436.411  49
  -1  -3 -14 8819.71 451.693  50
  -1  -3 -15 259.563 73.4835  44
   1   3  15 103.269 39.5066  55
   1   3  15 172.128 60.2045  27
   1   3  15 125.258 48.0322  34
  -1  -3 -15 142.658 52.1981  50
  -1  -3 -15 137.120 56.2415  48
  -1  -3 -15 176.987 59.9709  21
   1   3  15 65.6574 34.4789  49
  -1  -3 -15 132.137 46.7216  51
   1   3  16 1578.74 146.180  27
  -1  -3 -16 1501.73 143.365  44
   1   3  16 1371.43 133.135  49
   1   3  16 1401.82 135.688  34
  -1  -3 -16 1517.56 134.267  21
  -1  -3 -16 1295.89 134.242  51
  -1  -3 -16 1350.93 127.550  50
  -1  -3 -16 1467.24 133.906  48
   1   4 -15 3619.56 200.379  44
  -1  -4  15 3371.41 212.004  25
   1   4 -15 4141.87 239.002  50
  -1  -4  15 3344.03 193.711  40
  -1  -4  15 3576.68 220.601  35
  -1  -4  15 3838.54 229.472  33
   1   4 -15 3851.88 241.404  51
   1   4 -15 3960.66 239.520  48
   1   4 -14 2488.56 199.999  44
  -1  -4  14 2686.87 223.044  25
  -1  -4  14 2427.52 196.228  40
  -1  -4  14 2542.51 223.454  53
  -1  -4  14 2525.22 216.132  35
  -1  -4  14 2702.46 228.076  33
   1   4 -14 2660.60 232.724  51
   1   4 -14 2870.18 227.492  50
   1   4 -14 2742.05 228.981  48
  -1  -4  13 151.058 55.0373  25
  -1  -4  13 136.323 65.5587  53
  -1  -4  13 285.111 73.3840  40
  -1  -4  13 68.0172 35.8951  35
  -1  -4  13 87.4531 40.8632  33
   1   4 -13 102.540 54.4895  52
   1   4 -13 80.3844 39.0347  51
   1   4 -13 116.822 56.4537  50
  -1  -4  13 137.254 56.9043  49
   1   4 -13 144.184 60.0188  48
  -1  -4  12 5361.20 344.479  46
  -1  -4  12 5281.38 373.410  25
   1   4 -12 5991.58 395.843  48
  -1  -4  12 5825.68 363.876  40
  -1  -4  12 5365.00 374.072  35
  -1  -4  12 5710.23 389.556  33
  -1  -4  12 5979.65 398.607  32
  -1  -4  12 5887.85 399.310  53
   1   4 -12 5871.06 409.040  51
   1   4 -12 5763.41 360.808  52
   1   4 -12 5784.66 375.430  50
  -1  -4  12 5913.04 363.557  49
  -1  -4  11 2605.81 240.531  26
  -1  -4  11 2909.34 282.505  53
  -1  -4  11 2904.26 276.783  25
  -1  -4  11 2434.43 236.946  40
   1   4 -11 2387.67 254.282  48
  -1  -4  11 2821.31 273.474  35
  -1  -4  11 2512.06 263.507  33
  -1  -4  11 2417.47 255.615  32
   1   4 -11 3165.74 270.054  52
  -1  -4  11 2794.88 256.054  46
   1   4 -11 2678.36 257.629  50
   1   4 -11 2568.00 276.293  51
  -1  -4  10 353.075 95.1397  26
  -1  -4  10 278.055 80.2549  40
   1   4 -10 287.497 78.8411  38
  -1  -4  10 191.337 78.6519  35
  -1  -4  10 274.728 83.5946  25
  -1  -4  10 322.743 89.4812  46
  -1  -4  10 280.610 85.3207  33
  -1  -4  10 288.407 91.5498  53
  -1  -4  10 190.778 72.7435  32
   1   4 -10 288.686 85.9501  52
  -1  -4   9 69.7162 32.4264  26
   1   4  -9 14.0846 31.3718  15
  -1  -4   9 43.0683 37.0891  25
  -1  -4   9 31.9746 21.2299  53
   1   4  -9 51.0929 47.2635  38
   1   4  -9 65.2958 27.4814   2
  -1  -4   9 145.467 63.6067  46
  -1  -4   9 18.2520 25.6932  35
   1   4  -9 117.839 50.8676  16
  -1  -4   9 176.945 69.6326  33
  -1  -4   9 188.608 73.1864  32
   1   4  -9 47.5349 32.6578  52
  -1  -4   8 16987.9 658.095   7
   1   4  -8 16652.6 637.167   2
   1   4  -8 15803.4 644.071  10
   1   4  -8 16406.9 613.220  16
  -1  -4   7 20104.7 669.721  14
   1   4  -7 19395.9 689.146  10
   1   4  -7 21304.0 701.241   2
   1   4  -7 20162.1 658.968  16
  -1  -4   6 2503.26 210.825  14
   1   4  -6 2346.19 214.078  10
   1   4  -6 2249.82 194.971  16
  -1  -4   5 120259. 2049.14  14
   1   4  -5 113415. 1985.45  16
  -1  -4   5 122574. 1901.84   3
  -1  -4   5 111066. 1867.20   5
   1   4  -5 123430. 2076.35  10
  -1  -4   4 5722.44 293.922  14
  -1  -4   4 5164.14 224.166   3
  -1  -4   4 4882.87 212.337   5
   1   4  -4 5346.33 287.413  10
   1   4  -4 4416.85 247.162  16
  -1  -4   3 10592.2 393.799  14
   1   4  -3 11150.9 372.712  16
   1   4  -3 9992.35 301.096  11
  -1  -4   3 10183.9 301.023   3
   1   4  -3 11406.6 401.795  10
  -1  -4   3 9470.73 340.803   9
   1   4  -2 1392.02 116.198  16
   1   4  -2 1353.20 124.335  10
  -1  -4   2 1209.18 122.607  14
   1   4  -2 1295.98 116.892   1
   1   4  -2 1398.35 101.358  11
   1   4  -2 1487.51 101.643   6
  -1  -4   2 1286.13 88.0588   3
  -1  -4   2 1010.93 94.2749   9
  -1  -4   2 1240.30 82.1066  17
  -1  -4   1 6746.96 284.413  14
  -1  -4   1 5903.03 189.536   3
   1   4  -1 6186.62 257.355   1
  -1  -4   1 5912.27 253.316  13
   1   4  -1 7236.66 260.751  16
  -1  -4   1 6068.72 209.432  17
   1   4  -1 6419.30 226.798  11
  -1  -4   1 4911.93 198.934   9
   1   4  -1 6017.17 261.935  10
  -1  -4   0 820.140 78.0434  17
   1   4   0 807.384 80.5247  16
  -1  -4   0 780.553 86.1375  13
  -1  -4   0 966.095 101.160  14
   1   4   0 994.546 100.118   1
   1   4   0 934.786 84.1800  11
  -1  -4  -1 16857.4 435.322   4
   1   4   1 15799.8 410.220  16
  -1  -4  -1 17024.3 464.928  14
  -1  -4  -1 15988.4 431.753  13
   1   4   1 16312.0 409.543  11
   1   4   1 15703.4 448.329   1
  -1  -4  -1 17098.0 429.696  17
   1   4   2 7165.93 209.147   8
   1   4   2 7249.59 260.105  16
  -1  -4  -2 8039.23 296.997  14
   1   4   2 7658.43 267.171  11
   1   4   2 7712.16 303.575   1
  -1  -4  -2 7717.43 269.828   4
  -1  -4  -2 7164.18 273.472  13
   1   4   2 7329.80 253.076  12
  -1  -4  -3 121665. 1816.93   4
  -1  -4  -3 127074. 2008.44  15
  -1  -4  -3 113295. 1859.00  13
   1   4   3 119264. 1761.47   8
   1   4   3 116333. 1838.58  12
   1   4   3 123367. 1850.52  11
  -1  -4  -3 117514. 1869.32  14
   1   4   3 117621. 1937.39   1
   1   4   4 156852. 2434.55   1
  -1  -4  -4 161870. 2483.97  15
  -1  -4  -4 140717. 2283.98  14
  -1  -4  -4 157019. 2349.60  13
   1   4   4 154160. 2333.16  12
   1   4   4 156226. 2304.99  11
  -1  -4  -4 151221. 2242.23   4
   1   4   4 148059. 2240.02   8
   1   4   5 32663.1 806.784   1
  -1  -4  -5 32611.4 827.159  15
  -1  -4  -5 30116.5 726.654  13
   1   4   5 28184.6 706.070  12
   1   4   5 31042.5 692.717  11
   1   4   5 30677.6 673.616   8
   1   4   6 11337.8 464.388   1
   1   4   6 10587.5 375.813   8
  -1  -4  -6 10179.0 402.900  13
   1   4   6 10194.4 404.340  12
   1   4   6 10338.0 370.405  11
  -1  -4  -6 10645.6 437.107  19
  -1  -4  -6 10381.6 454.886  15
   1   4   7 6513.54 367.036   1
  -1  -4  -7 6190.99 365.494  15
  -1  -4  -7 5902.56 319.743  13
   1   4   7 5725.53 318.350  12
   1   4   7 5814.09 281.239  11
  -1  -4  -7 6788.15 360.507  19
   1   4   7 6202.56 305.915   8
   1   4   8 1863.31 176.988   8
  -1  -4  -8 2065.06 221.069  15
  -1  -4  -8 1680.62 179.572  13
   1   4   8 1893.79 162.695  11
  -1  -4  -8 1869.04 197.370  19
   1   4   8 1882.08 189.931  12
   1   4   8 1954.55 211.754   1
   1   4   9 3030.93 243.425   8
  -1  -4  -9 3328.91 295.231  15
   1   4   9 3086.25 281.415   1
   1   4   9 3004.50 257.207  12
   1   4  10 4439.35 339.615  27
  -1  -4 -10 4296.73 335.789  44
  -1  -4 -10 3999.56 311.306  39
  -1  -4 -10 4473.18 341.506  21
   1   4  10 3923.42 310.927  34
  -1  -4 -10 4296.64 336.723  51
   1   4  10 3751.96 307.217  49
  -1  -4 -10 4078.20 316.569  48
  -1  -4 -10 4243.28 315.605  50
   1   4  11 13507.4 625.627  27
  -1  -4 -11 12746.3 615.092  44
  -1  -4 -11 13455.9 586.515  39
  -1  -4 -11 13290.1 601.361  48
  -1  -4 -11 14013.3 637.254  21
   1   4  11 13036.3 597.766  34
  -1  -4 -11 13739.4 634.533  51
  -1  -4 -11 12603.2 577.501  50
   1   4  11 13531.4 616.224  49
  -1  -4 -12 24747.6 882.895  51
  -1  -4 -12 24866.8 879.153  44
  -1  -4 -12 25679.3 888.538  21
   1   4  12 24026.4 840.085  34
   1   4  12 25393.4 826.280  55
   1   4  12 24752.1 868.559  27
  -1  -4 -12 24252.2 830.528  50
   1   4  12 24859.5 862.036  49
  -1  -4 -12 24447.2 842.341  48
  -1  -4 -13 18007.1 713.524  44
   1   4  13 17411.3 648.931  55
  -1  -4 -13 17415.3 702.064  51
  -1  -4 -13 16745.9 661.573  48
  -1  -4 -13 17816.4 700.046  21
   1   4  13 17447.9 677.052  34
   1   4  13 16758.4 673.357  49
   1   4  13 17476.6 695.579  27
  -1  -4 -13 16716.3 652.922  50
  -1  -4 -14 6243.41 382.763  51
   1   4  14 6063.06 369.959  27
   1   4  14 5988.56 358.016  49
  -1  -4 -14 5831.51 359.146  21
   1   4  14 6103.59 362.360  34
  -1  -4 -14 6341.92 382.269  44
   1   4  14 6584.65 353.662  55
  -1  -4 -14 6118.40 353.956  48
  -1  -4 -14 6149.94 351.351  50
   1   4  15 21308.7 658.334  27
  -1  -4 -15 22868.1 687.550  44
  -1  -4 -15 22838.3 690.448  51
  -1  -4 -15 21556.4 654.460  21
  -1  -4 -15 20904.4 612.093  50
   1   4  15 20683.0 633.639  34
   1   4  15 20853.3 635.355  49
   1   4  15 21922.8 612.802  55
  -1  -4 -15 21939.0 629.338  48
   1   4  16 48.9538 26.8358  27
  -1  -4 -16 62.3298 23.2987  21
   1   4  16 86.0241 29.7557  34
  -1  -4 -16 37.1846 25.6571  44
  -1  -4 -16 51.3451 28.1824  51
   1   4  16 26.1016 10.2283  49
  -1  -5  15 4598.79 227.048  35
   1   5 -15 4812.28 240.261  51
  -1  -5  15 4855.19 229.538  25
   1   5 -15 5231.20 246.384  48
  -1  -5  15 5332.78 244.098  33
   1   5 -15 5188.88 235.863  50
  -1  -5  14 4945.46 282.679  25
   1   5 -14 4777.39 240.228  44
   1   5 -14 4577.55 244.835  52
   1   5 -14 4620.20 265.399  50
  -1  -5  14 5054.86 292.710  53
  -1  -5  14 4679.51 277.354  35
  -1  -5  14 4715.65 279.393  33
   1   5 -14 5004.30 295.462  51
   1   5 -14 4704.53 280.735  48
  -1  -5  13 2339.99 221.187  25
  -1  -5  13 2053.80 208.953  53
   1   5 -13 2217.76 219.959  51
  -1  -5  13 2016.88 203.234  35
  -1  -5  13 2317.78 220.304  33
   1   5 -13 2157.20 195.343  52
   1   5 -13 2435.11 213.299  50
   1   5 -13 2213.04 215.526  48
  -1  -5  12 2523.28 246.258  25
   1   5 -12 2142.30 214.919  52
  -1  -5  12 2470.19 223.778  46
  -1  -5  12 2325.07 234.180  35
  -1  -5  12 2448.26 245.962  33
  -1  -5  12 2477.85 242.093  32
  -1  -5  12 2421.58 244.644  53
   1   5 -12 2650.29 261.394  51
   1   5 -12 2724.56 243.506  50
   1   5 -12 2659.79 251.276  48
  -1  -5  11 3038.73 267.548  46
  -1  -5  11 2892.36 274.895  25
   1   5 -11 3536.75 288.989  38
  -1  -5  11 2849.20 274.196  35
  -1  -5  11 3254.98 294.486  33
  -1  -5  11 2894.85 274.890  32
   1   5 -11 3334.76 293.891  48
  -1  -5  11 3581.83 310.596  53
   1   5 -11 3068.79 269.316  52
   1   5 -11 3497.18 313.300  51
   1   5 -11 3342.77 280.077  50
  -1  -5  11 3123.95 265.975  26
  -1  -5  10 438.431 102.449  46
  -1  -5  10 534.287 120.061  53
   1   5 -10 627.082 129.982  38
  -1  -5  10 450.453 111.106  35
  -1  -5  10 487.766 120.471  25
  -1  -5  10 552.614 125.960  33
  -1  -5  10 278.087 88.1132  32
   1   5 -10 502.219 110.737  52
  -1  -5  10 354.977 94.7166  26
  -1  -5   9 2452.59 249.250  46
   1   5  -9 2703.55 259.608  38
  -1  -5   9 2603.96 249.419  26
  -1  -5   9 2710.23 263.826  25
  -1  -5   9 2290.88 240.637  35
  -1  -5   9 2758.26 268.378  32
   1   5  -9 2551.33 244.835  52
  -1  -5   9 2370.35 254.137  53
  -1  -5   9 2646.29 262.620  33
  -1  -5   8 33446.0 982.758  46
  -1  -5   8 32730.9 959.912  26
  -1  -5   8 33353.5 976.221  25
  -1  -5   8 33140.2 992.704   7
   1   5  -8 31942.3 973.429  38
   1   5  -8 32439.2 969.804   2
  -1  -5   8 32456.2 972.534  32
  -1  -5   8 32398.5 978.789  53
   1   5  -8 35762.6 983.714  52
  -1  -5   8 33752.3 978.088  35
  -1  -5   8 32792.0 977.573  33
   1   5  -7 18441.1 700.922  10
  -1  -5   7 17479.2 659.808  14
   1   5  -7 17599.0 664.954   2
   1   5  -7 17677.6 650.611  16
   1   5  -6 14901.0 572.147  16
   1   5  -6 15418.5 613.712  10
  -1  -5   6 15960.4 606.088  14
   1   5  -5 4609.72 290.843  16
  -1  -5   5 5183.43 320.614  14
   1   5  -5 5038.40 319.423  10
  -1  -5   4 12747.1 499.398  14
   1   5  -4 12817.0 501.132  10
   1   5  -4 11725.9 458.414  16
   1   5  -3 323.576 67.5752  16
  -1  -5   3 362.182 80.9030  14
   1   5  -3 343.649 79.0606  10
   1   5  -3 358.405 61.8686  11
   1   5  -2 20676.0 605.507   1
  -1  -5   2 19537.7 527.473   9
  -1  -5   2 23271.5 655.090  14
   1   5  -2 22285.7 546.189  11
   1   5  -2 21531.9 532.846   6
   1   5  -2 22592.6 628.676  10
   1   5  -2 23248.0 602.526  16
   1   5  -1 9201.72 336.939  16
   1   5  -1 8290.13 348.299   1
  -1  -5   1 9022.97 373.424  14
  -1  -5   1 8468.41 347.910  13
   1   5  -1 8607.13 349.944  10
   1   5  -1 8173.26 302.251  11
   1   5   0 9629.35 337.367  16
  -1  -5   0 9611.59 366.185  13
  -1  -5   0 10255.4 393.017  14
  -1  -5   0 9143.02 303.060  17
   1   5   0 9349.25 370.366   1
   1   5   0 9641.44 332.128  11
  -1  -5  -1 9649.29 379.283  14
  -1  -5  -1 8587.33 343.433  13
   1   5   1 9305.21 326.162  16
   1   5   1 8903.11 364.106   1
   1   5   1 9473.32 331.628  11
  -1  -5  -1 8690.47 312.772  17
  -1  -5  -1 9238.10 349.692   4
  -1  -5  -2 205.821 57.1432  14
   1   5   2 127.258 42.3345   1
   1   5   2 171.396 41.8999  16
  -1  -5  -2 74.8905 29.0596   4
  -1  -5  -2 133.132 44.5219  13
   1   5   2 95.1143 28.8415  11
   1   5   3 9401.26 328.773  16
  -1  -5  -3 9534.08 346.077   4
  -1  -5  -3 9326.67 367.244  13
   1   5   3 8791.67 334.375  12
   1   5   3 9832.63 355.539  11
   1   5   3 9663.59 397.651   1
  -1  -5  -3 10025.2 384.093  14
   1   5   4 1273.68 116.145  16
   1   5   4 1304.98 112.132   8
   1   5   4 1516.02 139.314  12
   1   5   4 1410.95 154.059   1
   1   5   4 1450.84 133.142  11
  -1  -5  -4 1498.79 144.702  13
  -1  -5  -4 1478.36 140.991  14
   1   5   5 9685.72 355.772   8
  -1  -5  -5 10106.1 460.212  15
  -1  -5  -5 10675.1 394.600  14
  -1  -5  -5 9896.14 406.160  13
   1   5   5 10010.1 401.093  12
   1   5   5 10020.1 384.103  11
   1   5   5 10431.3 451.880   1
  -1  -5  -6 1262.76 164.793  15
  -1  -5  -6 1203.21 142.000  13
   1   5   6 1349.26 135.060   8
   1   5   6 1178.55 142.140  12
   1   5   6 1243.22 133.413  11
   1   5   6 1314.68 163.360   1
  -1  -5  -7 2711.62 252.176  15
   1   5   7 2606.81 203.371   8
  -1  -5  -7 2182.75 202.094  13
   1   5   7 2388.27 214.949  12
   1   5   7 2239.97 187.865  11
   1   5   7 2790.71 252.418   1
   1   5   8 3286.95 248.489   8
   1   5   8 3454.66 294.073   1
   1   5   8 3517.72 242.764  11
   1   5   8 3440.58 273.615  12
  -1  -5  -8 3346.99 296.572  15
  -1  -5  -9 19.5192 29.5788  44
  -1  -5  -9 47.0707 40.4075  39
  -1  -5  -9 70.7646 59.7703  21
   1   5   9-26.6812 38.8394  34
  -1  -5  -9 74.1497 40.0405  20
  -1  -5  -9-30.2960 44.5686  48
   1   5   9 11.4302 22.0910  27
  -1  -5  -9 4.87912 21.8433  51
  -1  -5  -9 91.1063 49.9353  50
   1   5   9 18.7989 33.0282  49
   1   5  10 252.238 74.5723  27
   1   5  10 367.847 102.028  49
  -1  -5 -10 104.767 42.1069  39
  -1  -5 -10 262.505 81.9753  21
   1   5  10 105.858 60.1906  34
  -1  -5 -10 132.722 70.6517  44
  -1  -5 -10 245.295 84.0322  20
  -1  -5 -10 163.496 78.2693  51
  -1  -5 -10 129.084 59.1038  50
   1   5  10 135.962 51.6726  55
  -1  -5 -10 167.893 64.4137  48
   1   5  11 489.713 112.999  27
   1   5  11 734.042 131.993  55
  -1  -5 -11 683.569 131.574  39
  -1  -5 -11 534.384 121.769  44
  -1  -5 -11 660.154 137.868  51
  -1  -5 -11 671.707 132.382  21
   1   5  11 629.329 123.320  34
  -1  -5 -11 678.844 133.150  48
  -1  -5 -11 595.083 116.742  50
   1   5  11 596.662 122.647  49
   1   5  12 20376.8 766.250  27
  -1  -5 -12 20477.8 776.545  44
  -1  -5 -12 20674.8 733.981  39
   1   5  12 20033.7 739.963  49
  -1  -5 -12 19551.9 699.373  50
  -1  -5 -12 21212.3 783.252  21
   1   5  12 20886.1 747.751  34
   1   5  12 20417.7 734.154  55
  -1  -5 -12 20815.6 736.776  48
  -1  -5 -12 20422.8 775.489  51
   1   5  13 18199.2 688.150  27
  -1  -5 -13 18304.5 699.568  44
  -1  -5 -13 17506.8 618.319  50
   1   5  13 17745.0 648.722  55
  -1  -5 -13 17518.1 623.324  39
   1   5  13 17458.6 653.102  34
  -1  -5 -13 18204.7 643.976  48
   1   5  13 17948.1 660.966  49
  -1  -5 -13 17978.3 686.553  21
  -1  -5 -13 18402.8 704.032  51
  -1  -5 -14 596.714 109.933  44
   1   5  14 793.523 116.475  55
  -1  -5 -14 714.455 104.102  48
  -1  -5 -14 715.410 119.196  21
   1   5  14 550.271 100.110  34
   1   5  14 723.351 121.907  27
  -1  -5 -14 608.736 106.704  51
   1   5  14 723.417 112.857  49
  -1  -5 -15 2154.44 181.546  44
   1   5  15 2246.34 165.598  49
   1   5  15 2081.22 174.510  27
  -1  -5 -15 2187.41 183.397  51
  -1  -5 -15 1919.99 168.917  21
   1   5  15 1966.24 157.647  34
   1   5  15 1922.52 142.936  47
   1   5  15 2071.79 161.407  55
  -1  -6  14 751.970 95.1797  25
  -1  -6  14 834.174 100.385  35
  -1  -6  14 804.657 101.626  33
  -1  -6  14 950.085 110.829  53
   1   6 -14 674.889 80.8380  52
   1   6 -14 813.543 102.115  51
   1   6 -14 731.286 89.4698  50
   1   6 -14 785.897 99.0375  48
   1   6 -13 2509.78 193.052  50
  -1  -6  13 2501.65 207.037  25
  -1  -6  13 2731.33 216.248  35
  -1  -6  13 2751.21 219.438  33
   1   6 -13 2692.33 214.712  48
   1   6 -13 2522.86 197.059  52
   1   6 -13 2963.05 232.102  51
  -1  -6  13 2662.70 216.762  53
  -1  -6  12 184.926 54.0746  46
  -1  -6  12 192.357 50.3927  26
  -1  -6  12 122.161 55.2785  25
   1   6 -12 233.096 67.8478  38
   1   6 -12 141.387 47.7729  50
  -1  -6  12 196.005 66.2038  35
  -1  -6  12 161.756 67.8453  33
  -1  -6  12 215.005 63.8996  32
  -1  -6  12 162.984 64.4286  53
   1   6 -12 216.339 67.6316  52
   1   6 -12 177.417 63.9085  51
   1   6 -12 249.799 70.0120  48
   1   6 -11 8428.29 444.079  52
  -1  -6  11 7416.10 406.799  26
  -1  -6  11 7742.87 438.380  25
   1   6 -11 8860.42 466.747  48
   1   6 -11 8130.25 419.411  50
   1   6 -11 7905.24 425.023  38
  -1  -6  11 8531.35 456.861  35
  -1  -6  11 8098.48 434.296  46
  -1  -6  11 8252.76 456.935  33
  -1  -6  11 8245.52 452.748  32
  -1  -6  11 7981.71 450.173  53
  -1  -6  10 978.380 157.232  46
   1   6 -10 997.629 154.602  52
   1   6 -10 1009.70 156.947  38
  -1  -6  10 890.596 150.657  25
  -1  -6  10 686.531 131.581  35
  -1  -6  10 815.374 147.391  53
  -1  -6  10 725.734 135.111  33
  -1  -6  10 615.842 125.218  32
  -1  -6  10 824.922 141.486  26
  -1  -6   9 3018.35 274.415  26
  -1  -6   9 3401.67 296.534  25
  -1  -6   9 3370.25 300.113  53
   1   6  -9 3748.29 304.984  52
   1   6  -9 3656.21 309.163  38
  -1  -6   9 3539.81 298.115  35
  -1  -6   9 3479.69 302.749  33
  -1  -6   9 2933.54 278.799  32
  -1  -6   9 2894.51 275.811  46
  -1  -6   8 17165.9 695.411  46
   1   6  -8 18323.2 726.895  38
  -1  -6   8 17496.7 692.691  25
  -1  -6   8 17101.5 693.652  53
  -1  -6   8 18645.4 704.208  35
  -1  -6   8 17894.6 708.382  33
  -1  -6   8 16830.8 686.878  32
   1   6  -8 18480.0 700.597  52
  -1  -6   8 17906.4 701.044  26
  -1  -6   7 3774.34 289.849  35
  -1  -6   7 3584.46 296.227  53
  -1  -6   7 3382.66 295.567  14
   1   6  -7 3562.94 305.925  38
  -1  -6   7 3822.29 303.985  33
  -1  -6   7 3234.55 280.303  32
  -1  -6   7 3501.84 284.122  25
  -1  -6   7 3248.52 272.912  45
  -1  -6   7 3429.86 286.252  26
  -1  -6   7 3237.76 285.689  46
  -1  -6   6 1730.75 205.313  14
   1   6  -6 1774.65 210.996  10
   1   6  -6 1891.01 209.560  16
  -1  -6   5 2315.01 232.110  14
   1   6  -5 2013.59 208.281  16
   1   6  -5 2079.17 222.577  10
  -1  -6   4 28138.1 848.328  14
   1   6  -4 25652.4 782.353  16
   1   6  -4 27064.5 825.064  10
   1   6  -3-0.99755 18.5700  16
  -1  -6   3 18.7273 34.7460  14
   1   6  -3 83.9025 35.9533  11
   1   6  -3-3.84316 18.8633  10
  -1  -6   2 9896.16 449.745  14
   1   6  -2 8798.94 365.185  11
   1   6  -2 9765.85 428.775  10
   1   6  -2 9258.68 397.254  16
   1   6  -1 2419.71 210.229   1
  -1  -6   1 2828.93 227.437  14
   1   6  -1 2637.85 209.342  10
  -1  -6   1 2414.98 203.967  13
   1   6  -1 2426.29 182.027  11
   1   6  -1 2286.78 177.353   6
   1   6  -1 2698.51 198.338  16
   1   6   0 8672.43 353.191  16
   1   6   0 8285.72 390.351   1
  -1  -6   0 7976.26 372.362  13
  -1  -6   0 8937.56 413.267  14
   1   6   0 7668.74 362.335  10
   1   6   0 8805.82 358.916  11
   1   6   1 633.418 87.7373  16
  -1  -6  -1 588.644 101.776  14
   1   6   1 519.657 93.4071   1
  -1  -6  -1 573.169 97.2631  13
   1   6   1 616.324 93.6271  11
   1   6   2 24331.7 614.244  16
   1   6   2 22369.3 694.887   1
   1   6   2 22099.2 629.436  11
  -1  -6  -2 24719.7 710.822  14
  -1  -6  -2 22429.0 667.433  13
  -1  -6  -2 21786.6 611.256  17
  -1  -6  -2 24445.0 665.897   4
   1   6   3 14721.8 455.291  16
  -1  -6  -3 14313.3 485.517   4
  -1  -6  -3 14399.5 528.747  14
  -1  -6  -3 13790.8 509.989  13
   1   6   3 14087.4 547.187   1
   1   6   3 14209.7 489.732  11
  -1  -6  -4 874.667 121.024  14
  -1  -6  -4 911.221 126.116  13
   1   6   4 894.086 135.545   1
   1   6   4 963.917 123.544  11
  -1  -6  -5 17259.7 610.129  13
   1   6   5 18507.4 598.679  11
   1   6   5 19448.5 685.709   1
  -1  -6  -6 1470.47 170.655  13
   1   6   6 1402.26 181.112   1
   1   6   6 1459.44 160.424  11
  -1  -6  -7 1139.96 164.931  44
   1   6   7 1452.64 174.021  55
  -1  -6  -7 1543.80 187.148  39
   1   6   7 1391.79 171.936  12
  -1  -6  -7 1137.17 155.210  21
   1   6   7 1290.16 152.262  11
  -1  -6  -7 1283.21 177.144  20
   1   6   7 1402.04 189.098   1
  -1  -6  -7 1278.83 175.937  51
  -1  -6  -8 887.330 148.374  44
  -1  -6  -8 848.542 146.244  51
  -1  -6  -8 1037.87 161.149  39
  -1  -6  -8 832.665 139.198  21
  -1  -6  -8 927.017 150.359  20
   1   6   8 887.957 139.755  55
   1   6   8 1059.11 159.658  27
  -1  -6  -8 856.911 140.975  48
   1   6   9 5807.70 389.405  27
  -1  -6  -9 5536.95 364.154  48
  -1  -6  -9 5572.51 391.245  51
   1   6   9 5936.80 383.220  55
  -1  -6  -9 5338.35 375.991  39
  -1  -6  -9 5254.83 372.333  21
  -1  -6  -9 5661.22 382.550  20
  -1  -6  -9 5412.65 382.721  44
  -1  -6 -10 3522.14 309.245  44
  -1  -6 -10 3408.62 300.964  21
   1   6  10 3911.99 320.709  27
  -1  -6 -10 3559.85 302.563  39
  -1  -6 -10 3314.26 290.962  20
   1   6  10 3690.74 302.025  55
  -1  -6 -10 3495.01 312.548  51
   1   6  10 3586.37 290.314  49
  -1  -6 -10 3014.85 264.483  48
  -1  -6 -11 618.832 129.637  51
   1   6  11 805.929 142.904  27
   1   6  11 735.087 134.307  55
  -1  -6 -11 577.974 116.936  39
  -1  -6 -11 624.976 136.225  44
  -1  -6 -11 764.981 140.600  21
   1   6  11 672.199 120.696  34
  -1  -6 -11 596.013 119.658  20
   1   6  11 683.223 123.635  49
  -1  -6 -11 690.396 127.586  48
  -1  -6 -12 19792.1 739.765  44
   1   6  12 20959.4 747.437  27
  -1  -6 -12 20547.5 716.846  39
   1   6  12 20272.9 700.765  49
  -1  -6 -12 20080.1 740.235  21
   1   6  12 21172.5 704.536  34
  -1  -6 -12 20786.5 690.718  20
   1   6  12 21802.0 742.839  55
  -1  -6 -12 20667.1 762.621  51
   1   6  13 20265.0 688.136  27
  -1  -6 -13 19461.0 687.765  44
  -1  -6 -13 19974.5 645.495  39
  -1  -6 -13 20796.4 714.026  51
   1   6  13 19015.1 630.897  49
  -1  -6 -13 20012.9 691.305  21
   1   6  13 20385.0 642.444  34
   1   6  13 21188.3 687.133  55
   1   6  13 21374.9 673.941  47
   1   6  14 156.034 52.4396  47
  -1  -6 -14 145.752 49.2420  44
   1   6  14 135.998 47.1739  55
  -1  -6 -14 102.777 43.8380  21
   1   6  14 103.355 34.2244  34
  -1  -6 -14 306.939 70.6470  51
   1   6  14 150.595 42.1680  49
   1   6  14 144.892 49.1536  27
   1   6  15 39.4584 15.4235  27
  -1  -6 -15 15.7743 16.0691  44
  -1  -6 -15 50.7192 23.1231  51
   1   6  15 64.1807 28.7776  55
  -1  -6 -15 29.0042 19.3516  21
  -1  -7  13 1650.75 145.025  25
   1   7 -13 1776.52 154.127  51
   1   7 -13 1780.71 145.147  52
  -1  -7  13 1831.79 151.715  35
  -1  -7  13 1705.03 148.960  33
   1   7 -13 1856.35 151.963  48
   1   7 -13 1455.03 119.226  50
  -1  -7  13 1681.40 148.432  53
  -1  -7  12 1362.75 137.908  26
   1   7 -12 1206.42 128.515  50
   1   7 -12 1379.48 138.959  38
   1   7 -12 1452.33 161.316  51
  -1  -7  12 1246.93 142.342  35
  -1  -7  12 1423.10 156.885  33
  -1  -7  12 1695.25 169.071  32
   1   7 -12 1314.65 145.660  52
  -1  -7  12 1356.21 154.343  53
  -1  -7  12 1356.66 152.008  25
   1   7 -12 1278.92 145.017  48
  -1  -7  12 1310.35 138.387  46
  -1  -7  11 67.0178 38.8485  46
   1   7 -11 215.822 62.1787  50
  -1  -7  11 140.438 51.3984  26
  -1  -7  11 181.402 63.3968  25
   1   7 -11 154.671 55.6083  38
  -1  -7  11 69.7935 41.4481  35
  -1  -7  11 144.405 65.0659  33
  -1  -7  11 246.814 72.4945  32
   1   7 -11 115.185 43.7156  52
  -1  -7  11 136.236 53.7431  53
   1   7 -11 217.393 75.7846  51
   1   7 -11 278.255 75.5511  48
  -1  -7  10 1582.09 188.067  26
   1   7 -10 1702.73 195.667  38
  -1  -7  10 1627.66 188.714  35
  -1  -7  10 2108.49 218.190  25
  -1  -7  10 1761.58 204.317  33
  -1  -7  10 2063.91 219.075  32
   1   7 -10 1665.78 192.161  52
   1   7 -10 1863.63 188.626  50
  -1  -7  10 1677.51 200.229  53
  -1  -7  10 1754.04 198.616  46
  -1  -7   9 1954.05 223.476  46
  -1  -7   9 1760.38 209.879  26
  -1  -7   9 1675.57 199.397  25
   1   7  -9 1832.74 209.466  52
   1   7  -9 1583.33 198.343  38
  -1  -7   9 1609.23 193.917  35
  -1  -7   9 1846.86 217.733  33
  -1  -7   9 1566.69 199.021  32
  -1  -7   9 1809.06 211.792  53
  -1  -7   8 2042.89 231.100  46
   1   7  -8 2149.71 240.998  38
  -1  -7   8 2381.24 246.339  26
  -1  -7   8 2124.09 225.492  25
   1   7  -8 2147.88 232.021  52
  -1  -7   8 2094.57 231.427  53
  -1  -7   8 2133.45 226.900  35
  -1  -7   8 2218.00 237.896  33
  -1  -7   8 2152.13 235.076  32
  -1  -7   7 886.002 150.527  46
  -1  -7   7 675.727 126.830  45
  -1  -7   7 732.037 135.380  26
   1   7  -7 875.214 141.686  41
   1   7  -7 769.875 142.950  38
  -1  -7   7 706.994 127.108  35
  -1  -7   7 902.853 150.457  25
  -1  -7   7 659.509 121.216  30
  -1  -7   7 685.595 131.638  33
  -1  -7   7 838.062 145.581  32
  -1  -7   7 733.980 132.147  53
  -1  -7   6 134.487 51.0196  45
  -1  -7   6 159.460 67.0398  26
   1   7  -6 104.049 51.3281  31
  -1  -7   6 146.415 57.6136  25
   1   7  -6 125.408 61.7079  41
   1   7  -6 84.4305 49.0670  38
  -1  -7   6 179.933 68.4412  35
  -1  -7   6 174.473 68.2508  30
  -1  -7   6 77.6709 60.8007  33
  -1  -7   6 199.321 64.5631  32
  -1  -7   6 67.3287 48.1007  53
  -1  -7   6 136.420 63.0554  46
  -1  -7   5 3619.49 296.446  46
  -1  -7   5 3504.31 290.949  45
  -1  -7   5 3622.38 291.825  26
  -1  -7   5 3699.07 290.648  53
   1   7  -5 3399.45 280.211  41
   1   7  -5 3452.82 302.750  38
  -1  -7   5 3379.77 281.936  30
  -1  -7   5 3703.54 290.185  33
  -1  -7   5 3735.77 296.662  32
  -1  -7   5 3440.12 270.264  25
   1   7  -5 3452.99 281.152  31
  -1  -7   4 468.179 102.933  46
  -1  -7   4 459.004 96.0271  26
  -1  -7   4 332.258 89.8215  14
   1   7  -4 428.404 101.600  41
   1   7  -4 311.482 92.5128  16
   1   7  -4 654.727 123.967  10
   1   7  -3 841.702 135.213  16
  -1  -7   3 885.447 145.626  14
   1   7  -3 949.309 145.771  10
   1   7  -2 11059.4 485.729  16
  -1  -7   2 13435.6 583.414  14
   1   7  -2 11804.4 482.478  11
   1   7  -2 12704.0 541.496  10
   1   7  -1 41.3493 34.3267  16
  -1  -7   1 9.71396 15.3864  14
   1   7  -1 114.816 59.0612  11
   1   7  -1 38.9804 27.8546   1
  -1  -7   1 113.970 56.2701  13
   1   7  -1 19.8006 24.9412  10
   1   7   0 4605.32 301.934  10
   1   7   0 4849.50 286.681  16
   1   7   0 5192.66 308.984  11
   1   7   0 4632.58 295.153   6
   1   7   0 5039.69 338.122   1
  -1  -7   0 4722.19 312.061  13
  -1  -7   0 5334.48 347.314  14
  -1  -7  -1 925.509 142.349  14
   1   7   1 864.740 138.734   1
  -1  -7  -1 980.255 141.393  13
   1   7   1 1129.43 143.072  11
   1   7   1 869.636 129.226  10
  -1  -7  -2 293.158 78.1333  14
  -1  -7  -2 231.844 65.9720  13
   1   7   2 204.692 67.2439   1
   1   7   2 253.292 68.8922  11
  -1  -7  -3 15818.0 599.958  13
   1   7   3 15159.4 627.624   1
   1   7   3 16246.2 587.379  11
  -1  -7  -3 15874.9 613.141  14
   1   7   4 560.946 116.305   1
  -1  -7  -4 772.834 127.865  14
  -1  -7  -4 766.922 128.031  13
   1   7   4 829.594 128.228  11
   1   7   5-11.8903 38.1927  47
   1   7   5-17.1272 45.0209   1
  -1  -7  -5 11.5031 25.5673  39
  -1  -7  -5 32.3059 24.5851  51
   1   7   5 106.005 55.5841  11
  -1  -7  -5-0.40728 22.5728  20
   1   7   6 1200.88 167.651  47
   1   7   6 958.093 146.640  27
  -1  -7  -6 1155.37 166.248  44
  -1  -7  -6 1089.32 156.386  45
  -1  -7  -6 1175.73 162.024  21
  -1  -7  -6 1173.39 170.951  20
   1   7   6 1083.10 152.058  55
  -1  -7  -6 1192.16 171.097  39
  -1  -7  -6 995.037 159.428  51
   1   7   7 11164.1 529.346  27
  -1  -7  -7 10940.9 541.141  44
   1   7   7 12071.3 563.936  47
  -1  -7  -7 11513.5 558.593  39
  -1  -7  -7 10960.2 529.385  21
  -1  -7  -7 11545.6 561.243  20
  -1  -7  -7 11308.0 568.129  51
   1   7   7 11511.4 529.241  55
  -1  -7  -8 5143.59 370.709  39
  -1  -7  -8 5168.25 377.737  51
  -1  -7  -8 4953.88 354.147  21
  -1  -7  -8 4932.25 363.661  20
   1   7   8 5357.35 365.324  27
   1   7   8 5201.40 355.542  55
  -1  -7  -8 4693.53 353.665  44
   1   7   9 4089.32 322.398  27
   1   7   9 3952.75 319.315  47
  -1  -7  -9 3662.87 311.717  39
  -1  -7  -9 4216.23 340.942  51
  -1  -7  -9 3875.45 316.384  21
  -1  -7  -9 3743.29 314.759  20
   1   7   9 3784.60 305.645  55
  -1  -7  -9 4119.48 328.833  44
   1   7  10 2.68222 30.8610  47
  -1  -7 -10 30.2465 40.8123  44
  -1  -7 -10-32.8954 52.4372  39
  -1  -7 -10-28.2810 29.5720  21
  -1  -7 -10 66.7431 60.7487  20
   1   7  10-0.41341 41.2957  55
   1   7  10-4.79359 21.2846  27
  -1  -7 -10-4.42668 36.6851  51
   1   7  11 1059.23 159.726  47
   1   7  11 940.824 149.047  27
  -1  -7 -11 812.133 142.503  44
  -1  -7 -11 882.594 144.827  39
  -1  -7 -11 756.064 133.020  21
  -1  -7 -11 831.556 137.077  20
  -1  -7 -11 711.492 130.571  51
   1   7  11 806.199 137.823  55
   1   7  12 3976.11 285.920  27
  -1  -7 -12 4003.25 298.369  51
  -1  -7 -12 3838.31 286.397  44
  -1  -7 -12 4069.37 286.354  39
  -1  -7 -12 3759.98 280.457  21
  -1  -7 -12 4019.99 270.151  20
   1   7  12 3559.84 269.628  55
   1   7  12 3914.58 282.132  47
   1   7  13 29.5171 21.6006  27
  -1  -7 -13-3.25423 22.8959  51
  -1  -7 -13 15.5720 12.7705  39
   1   7  13-4.51028 17.7303  55
   1   7  13 32.0125 29.0002  47
  -1  -7 -13 49.7168 27.6324  44
   1   7  14 8.05925 15.3707  27
  -1  -7 -14 2.45454 13.4732  44
  -1  -7 -14 54.4341 27.2193  21
   1   7  14 67.1205 29.2352  47
   1   7  14 10.1953 11.6162  55
  -1  -8  12-6.05370 19.1768  26
  -1  -8  12 23.8384 27.0239  25
   1   8 -12 5.53029 13.4153  48
  -1  -8  12-10.5014 16.8415  35
  -1  -8  12-12.0335 20.2472  33
  -1  -8  12 6.34290 19.7587  32
  -1  -8  12 14.3796 11.9548  53
   1   8 -12 38.5241 21.4342  52
   1   8 -12 4.32877 22.1717  51
  -1  -8  11 44.2287 30.7085  46
  -1  -8  11 74.1426 38.1796  25
  -1  -8  11-3.64293 28.6886  53
   1   8 -11 6.70391 21.0484  38
  -1  -8  11 63.2338 28.3330  26
   1   8 -11 55.3412 31.2735  51
  -1  -8  11 37.6926 27.8755  35
  -1  -8  11 4.72237 20.5353  33
  -1  -8  11 3.99732 20.7841  32
   1   8 -11 34.7842 21.8738  52
   1   8 -11 56.6852 29.0989  48
  -1  -8  10-13.8392 25.9365  46
  -1  -8  10-3.26651 22.0023  26
  -1  -8  10 21.0590 30.9690  25
   1   8 -10-5.01953 31.5295  38
  -1  -8  10 48.3654 28.9598  35
   1   8 -10-23.7526 22.0062  52
  -1  -8  10 32.9068 26.4074  33
  -1  -8  10 53.8143 39.6474  32
  -1  -8  10-0.89871 28.3360  53
   1   8 -10 35.5333 31.3626  48
  -1  -8   9 1165.81 160.928  26
  -1  -8   9 1148.78 162.471  46
   1   8  -9 1092.85 156.508  38
  -1  -8   9 1146.18 153.821  25
   1   8  -9 1333.24 172.773  52
  -1  -8   9 1019.14 140.791  35
  -1  -8   9 1196.28 161.403  33
  -1  -8   9 972.091 144.741  32
  -1  -8   9 1135.57 159.511  53
  -1  -8   8 18403.7 706.664  46
  -1  -8   8 18461.7 698.282  26
   1   8  -8 19099.7 699.314  52
   1   8  -8 18314.8 658.095  41
   1   8  -8 19411.0 730.289  38
  -1  -8   8 18179.7 672.038  25
  -1  -8   8 18176.4 647.859  35
  -1  -8   8 17197.9 667.639  33
  -1  -8   8 17615.4 683.133  32
  -1  -8   8 18408.0 696.329  53
  -1  -8   7 132.633 75.7230  46
  -1  -8   7 54.1504 38.7271  26
  -1  -8   7 17.4945 32.5604  25
   1   8  -7 40.7195 19.5512  41
   1   8  -7 32.4076 23.2003  38
  -1  -8   7 78.2099 47.1436  53
  -1  -8   7 35.5723 35.3844  30
  -1  -8   7-10.7932 30.6313  45
  -1  -8   7 85.1516 55.3849  35
  -1  -8   7 53.2138 41.2776  33
  -1  -8   7 95.0990 52.0624  32
   1   8  -7 77.6645 63.3810  52
  -1  -8   6 40854.4 1135.45  45
   1   8  -6 42404.8 1132.74  41
   1   8  -6 42084.8 1198.72  38
  -1  -8   6 42285.1 1157.57  26
  -1  -8   6 40862.3 1078.65  25
  -1  -8   6 41290.1 1130.56  53
  -1  -8   6 41320.4 1137.10  32
  -1  -8   6 40451.7 1105.23  33
   1   8  -6 42249.3 1134.18  31
  -1  -8   6 41944.4 1163.87  46
  -1  -8   6 40925.8 1112.00  30
  -1  -8   5 16101.3 666.801  46
  -1  -8   5 16574.9 666.199  26
   1   8  -5 16139.4 659.420  41
   1   8  -5 15259.6 648.089  23
  -1  -8   5 16216.5 646.611  53
  -1  -8   5 15465.0 657.963  45
   1   8  -5 16707.9 710.355  38
  -1  -8   5 16159.2 659.048  30
  -1  -8   5 16552.9 643.349  33
  -1  -8   5 15520.0 647.532  32
   1   8  -5 16271.3 665.482  31
  -1  -8   4 1290.86 173.870  26
  -1  -8   4 1338.20 180.222  30
   1   8  -4 1197.32 174.041  41
  -1  -8   4 1140.19 170.857  46
   1   8  -4 1258.02 179.072  23
   1   8  -4 1191.82 180.780  38
  -1  -8   4 1241.16 161.716  33
  -1  -8   4 1184.33 171.943  32
  -1  -8   4 1187.31 174.079  45
   1   8  -4 1246.53 178.892  31
  -1  -8   4 1282.07 170.169  53
  -1  -8   3 396.614 102.193  26
   1   8  -3 333.661 98.4000  41
   1   8  -3 417.770 107.104  23
   1   8  -3 398.079 104.565  38
  -1  -8   3 424.972 106.765  46
  -1  -8   3 403.590 105.035  45
  -1  -8   3 385.764 100.783  32
   1   8  -3 335.885 92.1097  31
  -1  -8   3 318.442 89.0473  30
  -1  -8   3 188.013 72.6604  53
  -1  -8   2 19018.9 706.587  39
   1   8  -2 19130.9 725.290  23
   1   8  -2 18452.7 738.782  38
  -1  -8   2 18431.3 678.974  26
  -1  -8   2 19034.3 699.404  32
  -1  -8   2 18221.5 660.856  53
  -1  -8   2 18868.5 698.150  46
  -1  -8   2 20233.9 740.957  30
  -1  -8   2 19255.5 729.904  45
   1   8  -2 18795.4 724.458  31
  -1  -8   1 2995.67 275.020  45
  -1  -8   1 3405.41 268.681  26
   1   8  -1 3432.05 276.474  43
  -1  -8   1 3109.90 276.284  39
   1   8  -1 3017.75 274.809  23
   1   8  -1 3101.49 266.539  11
  -1  -8   1 3155.53 264.006  46
  -1  -8   1 3393.75 276.035  20
  -1  -8   1 3657.30 286.063  32
  -1  -8   1 3835.87 304.598  30
   1   8  -1 2682.60 243.503  16
  -1  -8   0 50.1713 34.1075  46
  -1  -8   0 180.108 74.1930  20
  -1  -8   0 120.248 60.0653  39
  -1  -8   0 95.2103 48.2077  13
   1   8   0 57.9417 51.2483  23
  -1  -8   0 160.930 72.3006  45
   1   8   0 83.8490 44.3574  11
  -1  -8   0 56.9594 25.6882  32
   1   8   0 85.8445 41.1948  43
  -1  -8   0 108.947 50.6630  30
   1   8   0 128.458 54.1794  10
   1   8   1 1829.45 199.485  47
   1   8   1 2072.00 216.223  43
  -1  -8  -1 1798.65 209.208  39
   1   8   1 1921.51 215.202  23
  -1  -8  -1 1968.54 215.902  45
  -1  -8  -1 1745.01 198.860  20
  -1  -8  -1 1718.34 192.336  32
   1   8   1 1840.64 201.641  10
  -1  -8  -1 1917.01 213.435  30
   1   8   2 140.416 44.5346  47
  -1  -8  -2 122.980 62.0439  30
  -1  -8  -2 68.4449 26.3063  39
  -1  -8  -2 54.5869 43.1770  45
   1   8   2 103.305 41.5047  23
   1   8   2 116.928 53.2084  43
  -1  -8  -2 138.044 58.8971  20
  -1  -8  -2 41.4474 19.5877  32
   1   8   2 62.0329 31.5838  10
   1   8   3 3878.27 302.033  47
  -1  -8  -3 3718.64 301.316  45
   1   8   3 3847.19 310.084  23
  -1  -8  -3 3755.53 305.664  39
  -1  -8  -3 3905.11 310.473  30
  -1  -8  -3 3803.13 305.021  20
  -1  -8  -3 3572.41 280.018  32
  -1  -8  -3 3956.92 307.670  44
  -1  -8  -4 266.227 88.6809  39
   1   8   4 305.728 84.0804  47
  -1  -8  -4 363.222 98.1242  45
   1   8   4 334.344 93.0695  23
  -1  -8  -4 330.905 88.1617  30
  -1  -8  -4 274.543 85.5320  20
  -1  -8  -4 257.778 76.4930  32
  -1  -8  -4 294.398 82.1525  44
  -1  -8  -5 4877.68 345.765  45
  -1  -8  -5 4616.70 346.255  39
   1   8   5 4540.91 339.335  47
  -1  -8  -5 4181.79 311.044  21
  -1  -8  -5 4980.78 363.139  20
  -1  -8  -5 4488.57 317.042  32
   1   8   5 4609.43 315.906  55
  -1  -8  -5 5157.65 350.432  30
  -1  -8  -5 4770.62 346.584  44
   1   8   6 10409.3 523.027  47
  -1  -8  -6 10290.8 507.485  45
  -1  -8  -6 8673.90 489.784  39
  -1  -8  -6 8995.04 470.193  21
  -1  -8  -6 9842.54 520.437  20
   1   8   6 9580.46 477.174  55
   1   8   6 9422.74 475.637  27
   1   8   7 5122.09 365.562  47
  -1  -8  -7 5393.80 354.636  45
  -1  -8  -7 5313.02 376.778  39
   1   8   7 5673.33 368.685  27
  -1  -8  -7 4961.98 347.548  21
  -1  -8  -7 5039.37 367.939  20
   1   8   7 5056.24 348.568  55
   1   8   8 481.943 112.441  47
   1   8   8 473.778 109.350  27
  -1  -8  -8 369.131 94.6561  39
   1   8   8 528.718 112.179  43
  -1  -8  -8 205.631 62.4884  44
  -1  -8  -8 455.534 102.971  21
  -1  -8  -8 376.591 102.325  20
   1   8   8 499.154 110.411  55
   1   8   9 520.717 117.436  47
   1   8   9 424.042 98.6536  55
  -1  -8  -9 586.931 121.038  44
  -1  -8  -9 429.793 102.884  39
   1   8   9 589.021 113.950  43
  -1  -8  -9 429.369 100.034  21
   1   8   9 420.385 103.196  27
  -1  -8  -9 491.113 116.117  20
   1   8  10 632.379 122.092  47
  -1  -8 -10 472.074 103.552  44
   1   8  10 615.935 106.533  43
  -1  -8 -10 498.480 112.197  39
  -1  -8 -10 406.949 92.3342  21
  -1  -8 -10 456.530 101.767  20
   1   8  10 485.770 100.548  55
   1   8  10 428.171 92.1481  27
   1   8  11 44.7252 39.2189  47
  -1  -8 -11 30.9375 14.8118  44
  -1  -8 -11-5.76170 31.4681  39
   1   8  11 60.6607 38.7714  27
  -1  -8 -11 20.0455 24.5178  21
  -1  -8 -11-1.73588 30.5391  20
   1   8  11 68.7013 45.2197  55
   1   8  12 743.376 107.767  27
   1   8  12 902.076 120.887  47
  -1  -8 -12 805.199 114.568  39
  -1  -8 -12 810.498 111.738  21
  -1  -8 -12 909.528 113.109  20
   1   8  12 794.834 113.872  55
   1   8  13-0.26968 10.2076  47
   1   8  13 9.07274 20.3563  27
  -1  -8 -13 22.0634 15.9247  44
  -1  -8 -13 46.4709 24.8364  39
   1   8  13-3.15457 17.3145  23
   1   8  13 28.5651 10.2335  55
  -1  -8 -13 28.2513 20.2956  21
  -1  -9  11 2909.10 170.316  26
  -1  -9  11 2549.09 156.822  25
  -1  -9  11 2748.39 168.465  46
  -1  -9  11 2897.37 173.321  33
  -1  -9  11 2966.52 172.972  32
  -1  -9  11 2846.10 172.862  53
   1   9 -11 2972.37 183.692  51
   1   9 -11 2906.08 179.435  52
  -1  -9  10 762.599 104.161  26
  -1  -9  10 702.224 94.4581  25
   1   9 -10 710.931 96.2103  38
   1   9 -10 968.177 118.291  52
   1   9 -10 813.558 101.853  48
  -1  -9  10 739.119 90.6643  35
  -1  -9  10 908.542 112.872  46
  -1  -9  10 816.846 104.661  33
  -1  -9  10 655.118 95.4338  32
  -1  -9  10 823.932 107.867  53
  -1  -9   9 162.018 52.3135  46
  -1  -9   9 183.651 57.8259  26
  -1  -9   9 201.278 56.7365  25
   1   9  -9 286.543 71.8305  38
  -1  -9   9 190.553 52.5051  35
  -1  -9   9 207.576 57.2166  33
  -1  -9   9 231.040 62.5264  32
  -1  -9   9 248.466 66.0645  53
   1   9  -9 245.090 69.2705  52
   1   9  -9 279.584 70.2541  48
  -1  -9   8 7530.06 405.604  46
   1   9  -8 8108.56 419.237  38
  -1  -9   8 7304.38 395.109  26
  -1  -9   8 7578.54 386.220  33
  -1  -9   8 7847.76 399.818  32
   1   9  -8 7244.57 369.385  41
  -1  -9   8 7273.02 385.131  53
   1   9  -8 8330.04 411.094  52
  -1  -9   8 7061.82 360.134  25
  -1  -9   7 20595.4 736.728  46
  -1  -9   7 20963.4 729.572  26
   1   9  -7 20965.2 709.227  41
  -1  -9   7 20325.1 660.053  25
   1   9  -7 21619.9 760.166  38
   1   9  -7 20439.3 685.779  31
  -1  -9   7 20826.8 706.569  53
  -1  -9   7 20817.5 693.816  33
  -1  -9   7 20607.1 710.247  32
  -1  -9   7 20081.2 665.755  30
   1   9  -7 21680.9 719.550  52
  -1  -9   7 19777.5 687.335  45
  -1  -9   6 2366.68 239.459  46
   1   9  -6 2327.31 232.074  31
   1   9  -6 1917.32 209.752  41
  -1  -9   6 2251.23 220.386  30
   1   9  -6 2218.55 219.205  23
  -1  -9   6 1886.08 202.730  53
   1   9  -6 2060.89 228.964  38
   1   9  -6 2409.41 231.714  52
  -1  -9   6 2059.25 219.238  26
  -1  -9   6 2219.16 216.843  33
  -1  -9   6 2123.37 219.866  32
  -1  -9   6 2083.12 219.112  45
  -1  -9   5 8663.17 476.666  46
  -1  -9   5 8822.99 482.272  45
  -1  -9   5 9731.79 492.818  26
   1   9  -5 9482.71 493.702  31
  -1  -9   5 8778.46 457.829  53
   1   9  -5 10158.5 501.363  23
   1   9  -5 10033.2 533.574  38
  -1  -9   5 9214.13 483.717  30
  -1  -9   5 8570.58 437.279  33
   1   9  -5 9695.10 495.983  41
  -1  -9   5 8897.36 469.259  32
  -1  -9   4 14465.3 621.391  46
  -1  -9   4 13021.2 605.496  45
  -1  -9   4 13754.4 592.842  26
   1   9  -4 14538.2 626.149  41
   1   9  -4 13691.4 610.643  23
   1   9  -4 13837.7 646.355  38
  -1  -9   4 13606.3 591.791  32
  -1  -9   4 13633.4 606.827  30
  -1  -9   4 13276.4 568.891  53
   1   9  -4 14067.8 621.807  31
  -1  -9   3 257.249 74.6566  45
  -1  -9   3 302.472 86.5906  26
   1   9  -3 349.235 105.064  31
  -1  -9   3 388.635 91.3152  53
   1   9  -3 292.993 94.1646  41
   1   9  -3 295.727 102.192  38
  -1  -9   3 271.842 88.0335  46
  -1  -9   3 219.158 69.7980  32
   1   9  -3 416.007 109.073  23
  -1  -9   3 288.856 83.1555  30
  -1  -9   2 5007.89 348.556  46
  -1  -9   2 5221.92 350.259  26
   1   9  -2 5673.38 364.250  43
   1   9  -2 5731.69 391.451  41
   1   9  -2 5525.04 387.047  23
  -1  -9   2 5481.87 366.448  39
   1   9  -2 5247.62 390.617  38
  -1  -9   2 5688.84 385.371  30
  -1  -9   2 5135.58 371.342  45
  -1  -9   2 5094.14 352.063  32
  -1  -9   2 5062.90 334.146  53
   1   9  -2 5515.52 388.172  31
  -1  -9   1 95.1808 49.7787  46
  -1  -9   1 121.954 53.3331  45
  -1  -9   1 14.9478 16.5961  26
   1   9  -1 44.0434 47.3525  31
  -1  -9   1 102.955 39.6681  39
   1   9  -1 65.4271 42.0550  23
   1   9  -1 115.713 53.5724  38
  -1  -9   1 12.8693 35.7034  32
   1   9  -1 75.6807 39.6632  43
  -1  -9   1 67.4979 41.7238  20
  -1  -9   1 48.0301 36.5443  30
  -1  -9   0 3799.09 310.267  39
   1   9   0 3661.90 317.300  23
   1   9   0 3765.92 305.924  43
  -1  -9   0 3440.48 285.734  20
  -1  -9   0 3380.08 281.927  32
  -1  -9   0 3553.46 282.735  46
  -1  -9   0 3714.06 312.768  30
  -1  -9   0 3496.37 305.459  45
   1   9   1 1052.07 157.785  47
   1   9   1 1306.84 183.076  43
   1   9   1 1175.33 178.579  23
  -1  -9  -1 983.529 157.099  39
  -1  -9  -1 1291.89 180.779  30
  -1  -9  -1 1139.50 164.809  32
  -1  -9  -1 1028.40 161.293  20
  -1  -9  -1 1242.80 178.678  45
   1   9   2 6176.45 393.045  47
  -1  -9  -2 5880.61 395.916  45
  -1  -9  -2 5772.36 390.383  39
   1   9   2 5986.43 406.490  23
  -1  -9  -2 5477.30 375.814  20
  -1  -9  -2 6018.84 395.411  30
   1   9   2 6030.79 395.868  43
  -1  -9  -2 5855.80 369.852  32
   1   9   3-3.42251 27.9875  47
  -1  -9  -3-6.95118 31.3926  45
   1   9   3 45.0982 52.6973  43
  -1  -9  -3 10.8893 36.4429  39
  -1  -9  -3 17.6157 36.2320  20
   1   9   3 23.8956 25.1279  23
  -1  -9  -3 22.3215 24.7087  32
  -1  -9  -3 62.8482 51.5374  30
   1   9   4 1512.52 195.091  47
  -1  -9  -4 1473.42 194.532  45
  -1  -9  -4 1663.96 206.318  39
   1   9   4 1580.53 208.787  23
  -1  -9  -4 1521.35 195.891  20
  -1  -9  -4 1506.62 184.209  32
  -1  -9  -4 1768.06 209.462  30
   1   9   4 1856.15 216.346  43
   1   9   5 8134.90 459.875  47
  -1  -9  -5 7557.41 431.920  44
   1   9   5 8486.66 471.023  43
  -1  -9  -5 7658.35 430.545  30
  -1  -9  -5 7766.33 456.063  39
   1   9   5 7923.55 465.336  23
  -1  -9  -5 7493.34 435.032  45
  -1  -9  -5 7225.98 442.147  20
  -1  -9  -5 7156.29 401.267  32
   1   9   6 1903.24 220.417  47
  -1  -9  -6 1651.89 195.086  45
  -1  -9  -6 1729.09 202.355  44
   1   9   6 2111.84 227.651  43
   1   9   6 1715.45 190.659  55
   1   9   6 1773.90 212.664  23
  -1  -9  -6 1650.92 202.704  20
  -1  -9  -6 1875.30 196.885  32
  -1  -9  -6 1596.26 187.626  30
  -1  -9  -6 1791.00 215.528  39
   1   9   7 5542.22 372.743  47
  -1  -9  -7 5444.28 346.115  45
   1   9   7 5600.39 367.259  43
  -1  -9  -7 5797.27 384.421  39
   1   9   7 5984.64 394.038  23
  -1  -9  -7 4924.66 322.852  21
  -1  -9  -7 4976.15 356.076  20
   1   9   7 5475.19 345.413  55
   1   9   7 5130.09 331.735  27
  -1  -9  -7 5356.64 355.037  44
  -1  -9  -8 473.915 94.4841  21
   1   9   8 331.589 78.2832  27
  -1  -9  -8 488.469 102.434  44
   1   9   8 459.855 104.259  43
   1   9   8 489.307 104.137  23
  -1  -9  -8 449.868 98.3408  20
   1   9   8 323.267 85.5233  55
  -1  -9  -8 370.740 92.6316  39
   1   9   8 452.094 111.264  47
   1   9   9 24.8261 26.6691  47
   1   9   9 65.8437 37.8524  27
  -1  -9  -9 37.6926 18.1733  44
   1   9   9 28.4486 25.3144  43
  -1  -9  -9 77.0326 50.8211  39
   1   9   9 57.5274 49.2402  23
  -1  -9  -9 25.7724 28.3433  21
  -1  -9  -9 37.0708 24.3771  20
   1   9   9 64.1853 26.5527  55
   1   9  10 4493.79 273.484  27
   1   9  10 4928.68 307.161  47
  -1  -9 -10 4378.04 274.097  44
   1   9  10 4308.99 255.761  43
   1   9  10 4391.42 281.579  55
   1   9  10 5129.96 314.889  23
  -1  -9 -10 4213.82 282.856  39
  -1  -9 -10 4085.97 260.982  21
  -1  -9 -10 4734.19 295.713  20
   1   9  11 123.651 44.6630  47
   1   9  11 142.467 46.7666  27
  -1  -9 -11 90.4971 39.3938  39
   1   9  11 144.651 54.1778  23
  -1  -9 -11 82.2664 30.7553  21
  -1  -9 -11 167.609 48.3332  20
   1   9  11 173.697 55.3026  55
  -1  -9 -11 140.302 45.2352  44
   1   9  12 1879.01 147.921  47
  -1  -9 -12 1807.55 132.402  44
   1   9  12 2128.42 154.486  23
  -1  -9 -12 1790.02 129.351  21
  -1  -9 -12 1768.18 131.445  20
  -1  -9 -12 1888.83 143.557  39
  -1 -10   9 1373.92 128.116  26
   1  10  -9 1363.08 120.647  38
  -1 -10   9 1296.35 116.764  53
  -1 -10   9 1327.49 112.777  33
  -1 -10   9 1448.98 123.745  32
  -1 -10   9 1246.93 122.674  46
   1  10  -9 1595.13 134.747  52
  -1 -10   8 18035.0 565.108  26
   1  10  -8 18975.7 576.922  38
  -1 -10   8 18637.6 578.606  46
   1  10  -8 18058.1 529.642  41
  -1 -10   8 17837.5 519.618  33
  -1 -10   8 18316.6 547.080  32
  -1 -10   8 18023.7 539.816  53
   1  10  -8 19512.1 566.609  52
   1  10  -8 18210.2 502.858  48
  -1 -10   7 1145.75 140.581  26
  -1 -10   7 1189.03 146.419  46
   1  10  -7 1072.72 125.811  31
   1  10  -7 944.518 124.758  41
   1  10  -7 1108.50 141.290  38
  -1 -10   7 1068.34 123.920  33
  -1 -10   7 1141.02 135.250  32
  -1 -10   7 1204.72 136.426  53
   1  10  -7 1067.07 130.348  52
  -1 -10   6 19067.3 654.473  46
  -1 -10   6 18254.8 624.645  45
  -1 -10   6 17879.4 596.426  53
   1  10  -6 18758.5 640.828  41
   1  10  -6 18427.8 659.642  38
  -1 -10   6 17841.1 573.762  33
  -1 -10   6 18225.5 615.745  32
  -1 -10   6 17559.0 597.712  30
   1  10  -6 19759.6 628.512  52
   1  10  -6 18375.0 624.283  31
  -1 -10   6 18167.2 630.490  26
  -1 -10   5 1776.71 192.980  45
  -1 -10   5 1700.22 191.699  46
  -1 -10   5 1818.92 193.138  26
   1  10  -5 1722.70 192.649  41
   1  10  -5 1723.00 192.221  31
   1  10  -5 1718.82 179.152  52
   1  10  -5 1816.95 188.097  23
   1  10  -5 1686.61 197.868  38
  -1 -10   5 1837.07 191.250  32
  -1 -10   5 1599.34 171.998  53
  -1 -10   5 1744.16 186.611  30
  -1 -10   4 23245.3 769.209  46
  -1 -10   4 23303.5 783.749  45
  -1 -10   4 23123.6 752.486  26
   1  10  -4 25142.4 807.085  41
   1  10  -4 23948.0 778.007  23
   1  10  -4 23852.5 824.923  38
  -1 -10   4 23413.6 773.223  30
   1  10  -4 24519.7 802.331  31
  -1 -10   4 23224.4 748.662  32
  -1 -10   4 22680.2 715.152  53
   1  10  -4 23603.4 731.598  52
  -1 -10   3 4076.35 302.947  46
  -1 -10   3 3635.50 278.040  26
   1  10  -3 4798.56 338.943  41
   1  10  -3 4086.58 314.927  23
   1  10  -3 4369.43 343.414  38
  -1 -10   3 4300.31 304.660  32
  -1 -10   3 3957.97 278.519  53
  -1 -10   3 4345.14 322.036  30
   1  10  -3 4640.91 339.135  31
  -1 -10   3 4200.09 319.790  45
  -1 -10   2 9355.20 464.607  46
  -1 -10   2 9439.49 454.518  26
   1  10  -2 9588.20 462.989  43
   1  10  -2 9596.50 493.181  41
   1  10  -2 9803.74 504.292  23
   1  10  -2 9659.68 524.416  38
  -1 -10   2 9046.80 456.289  32
   1  10  -2 9913.24 512.373  31
  -1 -10   2 9783.68 500.852  30
  -1 -10   2 9528.59 497.531  45
  -1 -10   1 2458.04 229.827  46
  -1 -10   1 2703.09 249.522  39
  -1 -10   1 2360.85 245.098  45
  -1 -10   1 2510.70 224.268  26
   1  10  -1 2412.51 233.240  43
   1  10  -1 2584.01 261.103  31
   1  10  -1 2832.56 263.198  41
   1  10  -1 2654.77 262.445  23
   1  10  -1 2474.54 261.209  38
  -1 -10   1 2399.70 243.961  30
  -1 -10   1 2420.18 231.422  32
  -1 -10   0 6511.16 373.600  46
  -1 -10   0 6270.45 403.985  45
   1  10   0 6480.83 402.276  41
  -1 -10   0 7029.40 414.863  39
   1  10   0 6838.96 429.265  23
   1  10   0 7412.42 455.513  38
  -1 -10   0 6455.34 406.284  30
  -1 -10   0 6832.74 396.090  20
  -1 -10   0 6561.43 385.577  32
   1  10   0 6826.32 410.923  43
   1  10   0 6959.15 430.933  31
   1  10   1 23525.0 778.278  47
  -1 -10  -1 22652.1 799.600  45
   1  10   1 23593.2 808.946  43
   1  10   1 23047.1 787.091  41
  -1 -10  -1 23699.6 805.802  39
   1  10   1 23259.3 828.746  23
   1  10   1 23512.6 826.448  31
  -1 -10  -1 22332.7 768.271  20
  -1 -10  -1 22222.3 748.072  32
  -1 -10  -1 21713.6 780.818  30
   1  10   2 1544.41 189.665  47
  -1 -10  -2 1584.28 195.451  45
   1  10   2 1784.87 202.288  41
   1  10   2 1570.09 197.540  43
  -1 -10  -2 1574.23 193.366  39
   1  10   2 1658.04 208.043  23
  -1 -10  -2 1501.15 187.627  20
  -1 -10  -2 1424.61 173.275  32
  -1 -10  -2 1398.30 185.518  30
   1  10   3 11026.0 521.418  47
  -1 -10  -3 9963.97 503.201  45
   1  10   3 11075.3 535.827  43
   1  10   3 10269.7 483.907  41
  -1 -10  -3 10661.5 520.954  39
   1  10   3 10107.3 529.628  23
  -1 -10  -3 10044.2 500.712  20
  -1 -10  -3 10515.5 479.353  32
  -1 -10  -3 10233.9 504.863  30
   1  10   4 18082.7 683.265  47
  -1 -10  -4 17264.1 663.004  45
   1  10   4 18590.6 705.173  43
   1  10   4 16293.4 605.017  41
  -1 -10  -4 16876.7 667.654  39
   1  10   4 19021.0 725.991  23
  -1 -10  -4 17015.6 665.008  20
  -1 -10  -4 17170.7 618.924  32
  -1 -10  -4 17088.6 653.645  30
   1  10   5 8563.25 453.392  47
  -1 -10  -5 7936.70 425.088  45
   1  10   5 8367.68 455.583  43
  -1 -10  -5 8243.05 446.631  39
   1  10   5 8787.67 477.209  23
  -1 -10  -5 7985.72 437.370  20
  -1 -10  -5 8395.00 404.783  32
  -1 -10  -5 7795.98 411.851  30
   1  10   6 392.290 92.1485  47
  -1 -10  -6 521.369 102.472  45
  -1 -10  -6 596.827 114.789  39
   1  10   6 513.112 108.687  23
   1  10   6 608.840 120.258  43
  -1 -10  -6 556.142 108.398  20
  -1 -10  -6 471.210 91.0678  30
  -1 -10  -7 6220.42 338.966  45
   1  10   7 6305.94 370.049  47
   1  10   7 6755.56 375.165  43
   1  10   7 7077.69 398.841  23
  -1 -10  -7 6072.39 360.783  20
  -1 -10  -7 6258.50 366.964  39
   1  10   8 8096.31 405.245  47
  -1 -10  -8 7822.37 393.408  39
   1  10   8 7872.60 383.563  43
   1  10   8 8740.40 422.496  23
  -1 -10  -8 8022.81 396.967  20
   1  10   9 573.863 99.2270  47
   1  10   9 516.530 87.7922  43
  -1 -10  -9 642.470 102.542  39
   1  10   9 653.386 103.798  23
  -1 -10  -9 608.735 98.9928  20
   1  10  10 1116.04 124.383  47
  -1 -10 -10 1052.15 116.363  39
   1  10  10 1107.98 124.394  23
  -1 -10 -10 984.353 111.937  20
  -1 -11   7 2171.86 157.854  46
  -1 -11   7 2022.89 150.208  26
   1  11  -7 2094.96 145.567  41
  -1 -11   7 1767.60 132.760  24
   1  11  -7 2240.15 157.457  38
   1  11  -7 1906.87 131.549  52
  -1 -11   6 959.193 114.057  46
  -1 -11   6 1065.95 115.823  26
   1  11  -6 1020.44 116.264  41
   1  11  -6 919.445 115.912  38
  -1 -11   6 1079.24 110.126  32
   1  11  -6 1120.17 114.926  31
  -1 -11   6 920.457 95.1941  53
  -1 -11   6 776.827 88.7008  30
   1  11  -6 887.931 97.6288  52
  -1 -11   5 3115.14 219.562  46
  -1 -11   5 3197.43 216.290  26
   1  11  -5 3099.72 223.075  41
   1  11  -5 3050.21 225.684  38
   1  11  -5 3313.85 223.173  31
  -1 -11   5 2992.71 199.680  32
  -1 -11   5 3017.58 206.087  30
   1  11  -5 2951.94 189.996  52
  -1 -11   5 3298.61 222.057  45
  -1 -11   4 2766.18 207.415  26
  -1 -11   4 2822.69 217.093  46
  -1 -11   4 2970.74 226.002  45
   1  11  -4 3196.05 237.855  41
   1  11  -4 2752.20 207.349  23
   1  11  -4 3085.64 243.147  38
   1  11  -4 3146.06 235.130  31
  -1 -11   4 2783.28 202.672  32
  -1 -11   4 2806.06 216.115  30
  -1 -11   3 7029.72 342.838  26
   1  11  -3 7547.21 386.618  41
   1  11  -3 7364.34 372.721  23
   1  11  -3 8038.30 414.855  38
  -1 -11   3 7527.04 384.644  45
   1  11  -3 7631.66 391.299  31
  -1 -11   3 7401.44 350.095  32
  -1 -11   3 7127.73 357.027  46
  -1 -11   3 7759.14 385.812  30
  -1 -11   2 5396.79 333.631  45
  -1 -11   2 5312.71 293.851  26
  -1 -11   2 5565.41 335.960  30
   1  11  -2 6414.42 362.354  41
   1  11  -2 5637.04 337.572  23
   1  11  -2 5981.98 366.530  38
  -1 -11   2 5706.90 318.053  46
  -1 -11   2 5866.41 316.159  32
   1  11  -2 6446.28 370.808  31
  -1 -11   1 4092.95 263.982  46
  -1 -11   1 4130.36 294.083  45
   1  11  -1 4172.37 279.032  43
   1  11  -1 4652.13 308.996  41
   1  11  -1 4182.03 297.477  23
   1  11  -1 4379.91 318.593  38
  -1 -11   1 3962.75 286.702  30
  -1 -11   1 3968.31 262.648  32
   1  11  -1 4374.78 309.919  31
  -1 -11   0 43.3456 34.5168  46
  -1 -11   0 55.2634 43.6125  45
   1  11   0 34.8946 24.3424  43
   1  11   0 53.3602 42.1523  31
   1  11   0 36.3808 41.0726  41
   1  11   0 32.8536 37.4940  23
   1  11   0 54.2600 58.9147  38
  -1 -11   0 30.2957 23.4980  32
  -1 -11   0 110.035 52.7456  30
  -1 -11  -1 521.400 108.195  45
   1  11   1 488.788 96.8844  43
  -1 -11  -1 562.733 108.264  30
   1  11   1 577.944 102.086  41
  -1 -11  -1 732.230 118.718  39
   1  11   1 557.892 110.258  23
   1  11   1 676.126 128.144  38
  -1 -11  -1 510.382 91.5340  20
  -1 -11  -1 429.568 83.3584  32
   1  11   1 595.288 116.630  31
   1  11   2-1.37533 14.8059  47
  -1 -11  -2 120.670 55.3914  45
   1  11   2 59.5523 43.4305  43
   1  11   2 153.585 57.0318  41
  -1 -11  -2 71.6144 46.3527  39
   1  11   2 100.014 48.2656  23
   1  11   2 115.236 55.4050  38
   1  11   2-7.81423 30.4419  31
  -1 -11  -2 100.733 46.4767  20
  -1 -11  -2 89.2378 44.4255  32
  -1 -11  -2 64.5129 37.9656  30
   1  11   3 1065.41 142.242  47
  -1 -11  -3 1088.64 144.732  45
  -1 -11  -3 1138.72 148.343  39
   1  11   3 1249.42 160.328  43
   1  11   3 1345.82 149.762  41
   1  11   3 1162.84 157.451  23
   1  11   3 1309.91 172.283  38
  -1 -11  -3 1057.97 141.963  20
  -1 -11  -3 1133.53 146.000  30
   1  11   3 1150.76 152.354  31
   1  11   4 3105.49 241.397  47
  -1 -11  -4 2996.02 235.402  45
   1  11   4 3785.20 277.814  43
   1  11   4 3501.38 259.038  31
  -1 -11  -4 3572.30 260.312  39
   1  11   4 3573.45 275.024  23
  -1 -11  -4 3630.43 253.390  30
  -1 -11  -4 3456.52 252.097  20
  -1 -11  -5 1572.27 160.953  45
   1  11   5 1929.67 190.304  43
  -1 -11  -5 1654.43 170.635  39
   1  11   5 1857.49 188.874  23
   1  11   5 1865.90 180.493  31
  -1 -11  -5 1595.73 167.434  20
  -1 -11  -5 1657.63 159.820  30
   1  11   5 1658.07 171.746  47
  -1 -11  -6 1172.69 127.711  45
   1  11   6 998.202 132.726  43
  -1 -11  -6 1180.98 140.512  39
   1  11   6 1122.14 143.404  23
  -1 -11  -6 1240.03 141.098  20
   1  11   6 1177.17 128.882  31
   1  11   6 1023.03 115.408  54
  -1 -11  -6 991.425 110.923  30
   1  11   6 1285.59 147.905  47
  -1 -11  -7 62.3203 26.1820  45
   1  11   7 126.311 43.4838  43
  -1 -11  -7 115.654 44.8371  39
   1  11   7 86.2873 44.4064  23
  -1 -11  -7 105.786 38.8425  20
   1  11   7 72.0591 37.6959  47
   1  11   8 1305.69 129.722  47
   1  11   8 1256.46 122.428  43
  -1 -11  -8 1161.96 119.683  39
   1  11   8 1493.66 141.855  23
  -1 -11  -8 1220.40 121.804  20
  -1 -11  -9 314.535 55.0248  39
  -1 -11  -9 252.329 50.1239  20
  -1 -12   4 1693.23 123.731  46
   1  12  -4 1806.56 141.372  38
   1  12  -4 1880.56 136.974  31
   1  12  -4 1754.54 136.510  41
  -1 -12   3 1149.73 105.680  46
   1  12  -3 1235.09 123.496  41
   1  12  -3 1439.05 136.514  38
  -1 -12   3 1200.28 115.859  30
  -1 -12   3 1190.52 116.275  45
   1  12  -3 1191.59 119.679  31
  -1 -12   2 28.4181 23.3276  46
  -1 -12   2-6.20778 17.8989  45
   1  12  -2 33.0900 23.9197  41
   1  12  -2 26.8688 24.8644  23
   1  12  -2 40.4157 24.4679  38
   1  12  -2-11.7510 17.8978  31
  -1 -12   2 2.62315 17.4267  30
   1  12  -1 1240.29 129.918  41
  -1 -12   1 1356.95 136.444  30
   1  12  -1 1298.08 130.032  23
   1  12  -1 1287.38 140.370  38
  -1 -12   1 1186.97 129.507  45
   1  12  -1 1331.63 139.303  31
  -1 -12   0 604.240 94.4279  45
   1  12   0 606.762 86.0341  43
   1  12   0 765.057 100.960  41
   1  12   0 636.008 92.3071  23
   1  12   0 591.052 97.1001  38
  -1 -12   0 620.028 94.3425  30
   1  12   0 700.224 100.779  31
   1  12   1 158.161 52.6408  43
   1  12   1 115.452 40.3672  41
   1  12   1 138.541 45.2588  23
   1  12   1 167.835 55.2423  38
   1  12   1 184.199 57.2784  31
  -1 -12  -1 101.336 33.7364  30
  -1 -12  -1 132.128 43.2231  45
  -1 -12  -2 279.778 65.4146  45
   1  12   2 312.052 58.1444  41
   1  12   2 430.438 78.3596  23
   1  12   2 337.124 73.1671  38
   1  12   2 302.103 63.2186  43
   1  12   2 369.140 73.4027  31
  -1 -12  -2 281.867 62.5636  30
   1  12   3 3752.10 204.551  47
  -1 -12  -3 3980.72 230.770  45
   1  12   3 4095.05 242.386  43
  -1 -12  -3 4045.76 228.861  30
   1  12   3 4771.85 268.348  38
   1  12   3 4192.80 247.357  23
   1  12   3 4233.01 242.425  31
  -1 -12  -3 3984.70 212.337  20
   1  12   4 975.709 101.098  47
  -1 -12  -4 990.882 103.937  39
   1  12   4 1082.79 119.878  23
   1  12   4 1176.08 126.947  38
  -1 -12  -4 935.535 103.100  45
  -1 -12  -4 1005.85 103.715  30
  -1 -12  -4 1091.83 108.617  20
   1  12   4 952.629 104.730  54
   1  12   4 1010.52 108.507  31
   1  12   4 1085.13 119.687  43
  -1 -12  -5 13.5637 14.0715  45
  -1 -12  -5 7.35735 17.6344  39
   1  12   5 61.3166 26.2681  23
   1  12   5 32.9683 11.5126  38
  -1 -12  -5 39.5014 16.4729  20
   1  12   6 1760.60 136.421  23
  -2  12   1 2963.34 173.867  43
   2 -12  -1 3006.64 169.903  32
   2 -12  -1 3275.90 174.654  53
  -2  12   1 2856.89 171.947  47
  -2  12   0 100.758 34.4552  47
   2 -12   0 98.0266 28.7569  46
   2 -12   0 111.634 31.9984  32
   2 -12   0 74.5979 30.1270  53
  -2  12   0 68.0888 26.1779  43
   2 -11  -7 761.096 83.3743  45
   2 -11  -7 804.744 86.0774  32
   2 -11  -6 846.983 94.0685  53
   2 -11  -6 814.008 97.3841  32
   2 -11  -6 873.415 96.2569  30
  -2  11   6 749.382 91.2637  47
   2 -11  -6 767.887 92.5448  45
  -2  11   6 672.370 79.9927  54
   2 -11  -5 2774.58 166.019  46
   2 -11  -5 2847.51 191.959  45
  -2  11   5 2541.17 179.697  54
  -2  11   5 2740.98 162.713  36
  -2  11   5 2466.45 172.984  43
   2 -11  -5 2712.39 193.390  32
   2 -11  -5 2806.72 190.336  53
   2 -11  -5 3164.32 199.259  30
  -2  11   5 2543.95 188.702  47
   2 -11  -4 40.0290 33.3237  45
  -2  11   4 75.4326 26.1947  36
   2 -11  -4 10.0459 18.0382  46
   2 -11  -4 85.5126 40.0052  32
   2 -11  -4 64.1509 33.2974  30
   2 -11  -4 92.6420 40.0713  53
  -2  11   4 26.4561 39.9043  43
  -2  11   4 96.6653 43.2397  54
  -2  11   4 74.9763 36.1493  47
   2 -11  -3 5390.99 271.520  46
   2 -11  -3 4839.56 271.189  45
  -2  11   3 4962.61 290.295  43
  -2  11   3 4646.24 259.211  23
  -2  11   3 5219.95 265.199  36
  -2  11   3 4951.64 293.266  47
   2 -11  -3 4857.98 285.311  32
  -2  11   3 4810.89 283.154  54
   2 -11  -3 5418.08 293.218  53
   2 -11  -3 5327.16 283.301  30
  -2  11   2-36.0372 37.2996  43
  -2  11   2 3.90175 15.5095  54
   2 -11  -2 1.65816 13.8818  26
  -2  11   2 3.07823 16.1470  23
  -2  11   2 73.2417 45.6833  47
   2 -11  -2 11.3255 21.4813  46
   2 -11  -2 40.6302 28.7149  45
   2 -11  -2 26.8115 26.1080  33
   2 -11  -2-2.40593 16.2621  32
   2 -11  -2 25.8146 15.6924  30
   2 -11  -2-9.71851 17.6815  53
   2 -11  -1 3554.49 231.542  46
   2 -11  -1 3389.13 204.822  26
  -2  11   1 3188.37 229.566  23
  -2  11   1 3226.27 235.012  54
   2 -11  -1 3168.92 214.224  45
   2 -11  -1 3577.25 226.671  33
   2 -11  -1 3269.58 239.942  32
  -2  11   1 3172.44 242.959  47
   2 -11  -1 3805.03 252.808  53
   2 -11  -1 3435.96 228.907  30
  -2  11   1 3575.94 257.111  43
  -2  11   0 93.7083 45.9862  47
   2 -11   0 100.728 39.5902  46
  -2  11   0 79.8036 34.9100  43
  -2  11   0 66.2580 31.3778  23
   2 -11   0 57.5579 23.9046  53
   2 -11   0 93.2334 38.9602  33
   2 -11   0 107.131 47.8315  32
  -2  11   0 59.2393 23.5124  31
   2 -11   0 32.3240 15.4547  26
   2 -11   0 65.5400 30.3321  30
  -2  11   0 29.0776 26.9638  54
  -2  11  -1 277.844 66.7894  43
  -2  11  -1 366.019 83.1918  47
   2 -11   1 354.484 60.0018  25
   2 -11   1 440.111 76.0368  30
   2 -11   1 389.266 80.5204  53
  -2  11  -1 276.061 69.4246  23
  -2  11  -1 313.665 70.4530  31
   2 -11   1 378.409 76.3766  46
   2 -11   1 351.243 64.2176  26
   2 -11   1 257.502 59.4425  33
   2 -11   1 304.111 69.1074  32
  -2  11  -1 278.923 63.8088  54
  -2  11  -2 324.431 74.2662  47
  -2  11  -2 335.929 66.2366  41
   2 -11   2 430.840 79.6320  46
   2 -11   2 291.815 63.4861  26
  -2  11  -2 360.713 74.1930  43
  -2  11  -2 402.782 69.7663  54
   2 -11   2 386.157 63.8761  25
  -2  11  -2 511.153 92.4925  23
   2 -11   2 411.444 77.8265  33
   2 -11   2 333.339 70.3524  32
  -2  11  -2 282.340 66.8397  31
   2 -11   2 294.498 66.4708  53
   2 -11   3 36.7936 26.3938  46
   2 -11   3 10.1480 30.5452  26
  -2  11  -3 72.5948 42.4109  43
   2 -11   3-4.12450 18.2067  25
   2 -11   3 25.8650 16.1791  53
  -2  11  -3 38.4265 25.2990  41
  -2  11  -3 23.8317 35.8132  23
   2 -11   3 11.2023 23.3491  33
   2 -11   3 29.6517 25.6926  32
  -2  11  -3 43.1047 21.1946  31
  -2  11  -3 68.3027 36.5786  47
   2 -11   4 284.999 59.8282  46
   2 -11   4 264.319 57.7682  26
  -2  11  -4 247.615 56.5185  43
   2 -11   4 178.204 43.0098  25
  -2  11  -4 160.939 46.3412  41
  -2  11  -4 238.017 57.5492  31
   2 -11   4 193.853 48.0078  33
  -2  11  -4 233.305 57.0486  23
   2 -11   4 225.393 58.4215  32
   2 -11   4 175.201 48.6295  53
   2 -11   5 90.8562 33.6627  46
   2 -11   5 101.225 34.8051  26
  -2  11  -5 132.804 39.9785  41
   2 -11   5 80.3259 22.7171  25
  -2  11  -5 152.660 44.7649  23
   2 -11   5 158.708 42.7892  53
   2 -11   5 150.756 46.0035  33
   2 -11   5 146.263 40.8130  32
  -2  11  -5 123.712 41.9299  31
   2 -11   6 716.951 78.7391  26
  -2  11  -6 752.180 86.9268  23
  -2  11  -6 804.959 87.7308  41
   2 -11   6 863.562 90.8828  33
  -2  11  -6 894.998 93.8979  31
   2 -11   6 783.548 87.3354  53
   2 -10  -9 2164.76 150.522  45
   2 -10  -9 2081.34 150.141  32
   2 -10  -8 4448.57 244.965  45
  -2  10   8 3740.19 212.911  47
   2 -10  -8 3629.17 207.646  30
   2 -10  -8 3663.96 205.249  20
   2 -10  -8 4261.27 245.892  32
  -2  10   8 4437.85 253.567  27
  -2  10   7 98.1068 39.6850  27
   2 -10  -7 77.9328 42.5851  45
   2 -10  -7 105.407 38.0669  46
  -2  10   7 12.7445 20.8097  54
   2 -10  -7 94.4770 36.7131  30
  -2  10   7 51.5655 22.3581  36
  -2  10   7 126.455 45.0780  47
   2 -10  -7 92.5957 33.9725  20
   2 -10  -7 73.3703 32.8558  32
  -2  10   6 3167.49 242.527  47
   2 -10  -6 3573.96 220.736  46
   2 -10  -6 3105.90 233.557  45
  -2  10   6 2924.67 221.101  54
   2 -10  -6 3259.12 245.776  32
  -2  10   6 3420.69 225.228  36
   2 -10  -6 3438.65 235.299  30
  -2  10   6 2894.36 216.160  43
  -2  10   6 3286.15 249.453  27
   2 -10  -5 6963.73 367.622  45
   2 -10  -5 7747.23 377.754  30
  -2  10   5 6862.74 345.819  36
  -2  10   5 6887.54 382.996  47
   2 -10  -5 6754.34 375.466  32
  -2  10   5 6176.56 353.088  43
   2 -10  -5 7006.50 337.488  46
  -2  10   5 6286.93 355.677  54
  -2  10   4 109.336 54.1349  47
   2 -10  -4 117.993 45.2651  45
  -2  10   4 65.4467 32.2933  43
  -2  10   4 140.240 51.7248  23
   2 -10  -4 107.105 35.7994  30
  -2  10   4 214.206 64.1411  36
   2 -10  -4 101.043 39.6453  32
  -2  10   4 142.984 62.9764  54
  -2  10   3 1292.79 174.852  47
   2 -10  -3 1432.64 170.749  45
   2 -10  -3 1487.82 165.999  46
   2 -10  -3 1286.99 136.100  26
  -2  10   3 1372.83 178.978  43
  -2  10   3 1483.03 166.511  36
   2 -10  -3 1550.75 174.631  30
   2 -10  -3 1273.33 168.371  32
  -2  10   3 1208.28 166.242  54
  -2  10   3 1370.25 167.644  23
  -2  10   2 0.13907 28.5370  47
   2 -10  -2 78.2468 29.3981  46
   2 -10  -2 48.2419 39.1157  45
  -2  10   2 91.0955 46.4084  43
   2 -10  -2 64.4614 40.9110  26
  -2  10   2 106.739 51.7756  23
  -2  10   2 50.3661 50.0959  54
  -2  10   2 90.0303 43.9595  36
   2 -10  -2 57.9928 35.7332  30
   2 -10  -2 111.919 56.7699  32
   2 -10  -2 152.758 58.6854  53
   2 -10  -1 16155.1 603.828  45
   2 -10  -1 16576.2 562.824  26
   2 -10  -1 16714.1 610.329  46
  -2  10   1 15852.5 663.977  43
  -2  10   1 16692.9 648.829  23
   2 -10  -1 16717.7 609.767  30
  -2  10   1 17355.3 629.749  36
  -2  10   1 15425.8 634.926  54
   2 -10  -1 17245.8 662.720  32
   2 -10  -1 17632.7 669.272  53
  -2  10   1 15169.5 643.175  47
  -2  10   0 812.166 137.088  47
   2 -10   0 1119.11 152.021  46
   2 -10   0 914.874 132.018  45
  -2  10   0 848.359 132.930  31
   2 -10   0 891.930 126.335  26
  -2  10   0 738.418 130.702  23
   2 -10   0 898.839 149.976  32
  -2  10   0 905.996 142.140  54
  -2  10   0 998.825 155.661  43
  -2  10   0 907.988 135.890  36
   2 -10   0 933.828 133.895  30
   2 -10   0 948.301 148.368  53
  -2  10  -1 3335.81 286.703  43
  -2  10  -1 3344.80 272.698  31
   2 -10   1 3422.29 255.826  30
  -2  10  -1 2871.83 239.929  41
  -2  10  -1 3611.10 292.437  23
  -2  10  -1 3279.27 262.852  36
   2 -10   1 3389.39 246.433  26
   2 -10   1 3707.78 277.148  33
   2 -10   1 3258.70 273.952  32
  -2  10  -1 3498.56 278.072  54
   2 -10   1 3411.36 279.334  53
   2 -10   1 3229.07 258.528  46
  -2  10  -1 3291.04 283.628  47
  -2  10  -2 669.756 124.247  47
   2 -10   2 890.667 132.840  46
   2 -10   2 787.473 116.883  26
  -2  10  -2 868.850 143.086  43
  -2  10  -2 751.707 122.205  41
  -2  10  -2 622.869 110.001  54
   2 -10   2 750.282 112.206  30
  -2  10  -2 739.312 128.476  23
   2 -10   2 598.543 116.623  53
   2 -10   2 818.144 129.514  33
   2 -10   2 773.290 132.620  32
  -2  10  -2 832.272 135.465  31
   2 -10   3 1333.23 158.710  46
   2 -10   3 1430.95 158.944  26
  -2  10  -3 1128.26 152.831  41
  -2  10  -3 1071.67 153.715  23
  -2  10  -3 1110.16 147.300  38
  -2  10  -3 1200.88 137.962  54
   2 -10   3 1321.83 145.585  25
   2 -10   3 1514.42 172.727  33
   2 -10   3 1237.48 161.726  32
  -2  10  -3 1269.01 166.233  47
   2 -10   3 1407.73 173.061  53
  -2  10  -3 1270.84 165.141  43
  -2  10  -3 1261.31 165.670  31
   2 -10   4 2228.32 194.660  26
   2 -10   4 2425.57 197.399  25
  -2  10  -4 2212.32 211.208  41
   2 -10   4 2315.96 205.867  46
  -2  10  -4 2553.94 232.239  23
  -2  10  -4 2256.89 202.681  38
  -2  10  -4 2536.61 230.764  31
  -2  10  -4 2144.42 203.192  43
   2 -10   4 2490.22 218.107  33
   2 -10   4 2149.35 207.786  32
   2 -10   4 2224.40 213.272  53
  -2  10  -4 2152.72 207.901  47
   2 -10   5 832.344 119.430  46
   2 -10   5 832.390 115.658  26
  -2  10  -5 771.466 111.660  43
   2 -10   5 808.184 110.867  25
  -2  10  -5 905.215 130.233  41
  -2  10  -5 918.773 133.370  23
  -2  10  -5 749.035 111.326  38
   2 -10   5 767.425 96.0978  35
   2 -10   5 801.686 116.145  33
   2 -10   5 815.597 122.605  32
  -2  10  -5 828.932 125.010  31
   2 -10   5 872.537 129.067  53
   2 -10   6 2748.31 201.700  26
   2 -10   6 3024.90 208.705  46
  -2  10  -6 2937.37 226.228  31
   2 -10   6 3225.50 215.147  25
  -2  10  -6 2803.28 221.106  41
  -2  10  -6 3003.57 229.061  23
  -2  10  -6 2770.43 205.223  38
   2 -10   6 2762.33 178.864  35
   2 -10   6 2998.42 220.643  33
   2 -10   6 2849.81 216.976  32
   2 -10   6 2980.59 222.125  53
   2 -10   7 14.7668 14.3689  46
   2 -10   7 18.4064 20.6691  26
   2 -10   7 34.6354 23.4344  25
  -2  10  -7 26.7290 37.2419  41
  -2  10  -7 17.1459 14.9161  23
  -2  10  -7 28.1942 26.2625  38
   2 -10   7 57.6259 31.3474  35
   2 -10   7 20.5936 19.5914  33
   2 -10   7 20.8471 25.7583  32
  -2  10  -7 61.4640 36.5298  31
   2 -10   7 63.3891 34.9405  53
   2 -10   8 508.110 66.7739  26
   2 -10   8 719.126 87.1663  25
  -2  10  -8 669.333 88.6853  23
  -2  10  -8 610.830 86.7221  41
  -2  10  -8 548.420 74.7521  38
   2 -10   8 578.011 70.8419  35
   2 -10   8 762.240 93.7068  33
   2 -10   8 547.254 75.2658  32
  -2  10  -8 552.603 80.3135  31
   2 -10   8 644.104 85.4610  53
   2  -9 -11 4165.61 204.427  20
   2  -9 -11 4089.52 206.182  32
  -2   9  11 4018.24 201.528  27
   2  -9 -10 5098.55 227.460  30
   2  -9 -10 6115.11 283.821  45
   2  -9 -10 5598.45 258.916  39
   2  -9 -10 6007.90 283.626  20
   2  -9 -10 6110.21 295.507  32
  -2   9  10 5638.00 284.359  27
   2  -9  -9 1499.30 152.771  45
   2  -9  -9 1418.86 146.166  20
   2  -9  -9 1333.98 136.467  39
   2  -9  -9 1405.59 153.224  32
   2  -9  -9 1484.28 139.479  30
  -2   9   9 1483.10 159.432  27
  -2   9   8 3500.26 253.151  47
   2  -9  -8 4275.60 281.101  45
   2  -9  -8 3740.15 246.029  39
  -2   9   8 3986.72 251.170  36
   2  -9  -8 3790.78 257.222  20
   2  -9  -8 3992.79 279.441  32
   2  -9  -8 4337.81 266.578  30
  -2   9   8 4071.41 286.768  27
   2  -9  -7 5468.73 339.339  45
  -2   9   7 5119.91 341.467  27
  -2   9   7 5573.08 322.717  36
   2  -9  -7 5773.25 331.412  20
   2  -9  -7 5503.43 351.193  32
  -2   9   7 5411.74 320.441  54
   2  -9  -7 5728.18 329.600  30
  -2   9   7 5471.75 344.403  47
  -2   9   6 8344.81 453.508  47
   2  -9  -6 8855.76 448.992  45
  -2   9   6 8259.54 432.481  43
  -2   9   6 9083.15 435.991  36
   2  -9  -6 8137.30 406.084  20
   2  -9  -6 9295.79 476.251  32
  -2   9   6 7693.86 421.992  54
   2  -9  -6 8761.14 431.129  30
  -2   9   6 8462.70 457.280  27
  -2   9   5 3310.23 290.495  47
   2  -9  -5 3768.47 293.718  45
  -2   9   5 3120.90 279.537  43
  -2   9   5 3275.40 283.536  54
  -2   9   5 3724.29 282.693  36
   2  -9  -5 3515.06 263.022  20
   2  -9  -5 3786.20 309.749  32
   2  -9  -5 3878.38 288.834  30
  -2   9   5 3211.41 286.915  27
  -2   9   4 247.009 84.1116  47
  -2   9   4 170.906 68.6850  27
   2  -9  -4 76.3640 44.8353  45
  -2   9   4 353.784 100.665  54
  -2   9   4 206.731 78.8790  23
  -2   9   4 155.737 79.2469  43
  -2   9   4 151.298 61.7737  36
   2  -9  -4 201.628 71.2048  32
   2  -9  -4 130.443 56.5558  30
  -2   9   3 8122.46 483.304  47
   2  -9  -3 8457.04 457.606  45
  -2   9   3 9025.52 518.297  43
  -2   9   3 8551.40 472.870  23
  -2   9   3 9512.07 478.697  36
   2  -9  -3 8540.42 484.198  32
  -2   9   3 7815.75 474.366  54
   2  -9  -3 9055.92 459.600  30
  -2   9   3 8769.05 489.516  27
  -2   9   2 5841.29 411.968  47
   2  -9  -2 6267.93 389.739  45
  -2   9   2 5808.68 418.991  43
  -2   9   2 5564.03 387.472  23
  -2   9   2 6130.03 384.513  36
   2  -9  -2 6096.77 409.040  32
  -2   9   2 5763.51 407.584  54
   2  -9  -2 6315.33 382.467  30
  -2   9   1 5823.03 410.518  47
   2  -9  -1 5882.74 373.188  46
   2  -9  -1 5662.38 366.179  45
  -2   9   1 5634.41 401.565  54
  -2   9   1 5738.27 418.159  43
  -2   9   1 5921.09 402.553  23
  -2   9   1 6211.10 390.847  36
   2  -9  -1 6009.96 407.651  32
   2  -9  -1 6471.65 384.855  30
   2  -9  -1 6136.45 349.638  26
   2  -9   0 3796.01 293.109  45
   2  -9   0 3391.87 263.715  26
  -2   9   0 3156.41 306.988  43
  -2   9   0 3332.69 308.589  47
  -2   9   0 3420.47 304.880  23
  -2   9   0 3382.17 301.091  31
  -2   9   0 3407.18 287.712  36
   2  -9   0 3330.36 281.709  46
   2  -9   0 3639.33 284.762  30
   2  -9   0 3538.07 308.888  32
  -2   9   0 3735.42 320.299  54
   2  -9   0 3840.81 320.927  53
   2  -9   1 3561.97 288.636  46
   2  -9   1 3405.58 267.869  26
   2  -9   1 3274.93 292.720  53
  -2   9  -1 3430.27 315.404  43
  -2   9  -1 3338.46 299.845  54
   2  -9   1 3326.99 269.091  30
  -2   9  -1 3120.89 279.190  41
  -2   9  -1 3153.21 293.809  23
  -2   9  -1 3009.05 271.515  36
   2  -9   1 3205.21 292.486  32
  -2   9  -1 3552.54 308.549  31
  -2   9  -1 3077.41 294.081  47
   2  -9   2 8422.47 445.394  46
   2  -9   2 8460.51 426.649  26
  -2   9  -2 8086.26 484.296  43
   2  -9   2 8546.07 476.970  53
  -2   9  -2 7477.66 462.469  23
  -2   9  -2 7984.68 464.144  41
  -2   9  -2 7863.03 444.688  38
  -2   9  -2 8570.27 465.383  36
   2  -9   2 8757.34 483.605  32
   2  -9   2 8896.47 433.469  30
  -2   9  -2 8129.66 454.335  54
  -2   9  -2 7652.65 466.939  31
  -2   9  -2 7581.51 466.197  47
  -2   9  -3 59.6054 51.3275  47
   2  -9   3 57.8139 50.8202  46
   2  -9   3 60.4605 43.0692  26
  -2   9  -3 4.94720 38.2991  23
  -2   9  -3-39.5762 37.8698  38
  -2   9  -3 62.1916 64.0516  31
   2  -9   3-8.32135 25.7456  33
  -2   9  -3-19.8098 56.3373  41
   2  -9   3 85.9580 62.6534  32
  -2   9  -3 69.6127 46.9938  54
   2  -9   3-9.78469 31.4102  53
  -2   9  -3-6.39590 37.6903  43
   2  -9   4 5649.73 352.568  46
   2  -9   4 5250.11 329.489  26
  -2   9  -4 5152.49 365.456  47
  -2   9  -4 5017.25 365.616  41
  -2   9  -4 5470.08 381.139  23
  -2   9  -4 5292.31 358.540  38
   2  -9   4 5559.19 306.253  35
  -2   9  -4 4731.98 345.223  43
   2  -9   4 5880.26 372.187  33
   2  -9   4 5218.46 361.018  32
  -2   9  -4 5300.42 380.148  31
   2  -9   4 5240.56 361.672  53
   2  -9   5 1336.47 166.070  46
   2  -9   5 1167.93 150.572  26
  -2   9  -5 1228.38 163.153  43
  -2   9  -5 1216.28 169.819  47
  -2   9  -5 1005.08 159.820  41
  -2   9  -5 1258.25 180.163  23
  -2   9  -5 1233.55 169.388  38
   2  -9   5 1305.49 159.492  25
   2  -9   5 1278.54 173.266  53
   2  -9   5 1288.38 143.714  35
   2  -9   5 1293.29 171.675  33
   2  -9   5 1323.80 176.391  32
  -2   9  -5 1214.67 184.080  31
   2  -9   6 7208.11 375.165  46
   2  -9   6 7065.55 369.817  26
  -2   9  -6 6598.66 364.449  43
  -2   9  -6 7331.63 423.974  41
  -2   9  -6 7500.85 426.978  23
  -2   9  -6 7041.59 396.889  38
   2  -9   6 7552.99 356.406  35
   2  -9   6 7582.98 404.588  33
   2  -9   6 7176.73 397.817  32
   2  -9   6 6980.50 396.334  53
  -2   9  -6 7240.20 422.574  31
   2  -9   6 7607.37 386.511  25
   2  -9   7 230.467 56.6482  46
   2  -9   7 336.176 75.6040  26
  -2   9  -7 382.680 87.9052  31
   2  -9   7 339.585 76.6582  25
  -2   9  -7 337.466 88.4507  41
  -2   9  -7 378.181 93.0969  23
  -2   9  -7 281.513 68.7031  38
   2  -9   7 270.782 63.1538  35
   2  -9   7 303.342 73.0596  33
   2  -9   7 310.455 78.1767  32
   2  -9   7 298.364 79.8385  53
   2  -9   8 608.265 100.177  25
  -2   9  -8 620.033 105.710  41
  -2   9  -8 455.465 92.0639  23
   2  -9   8 467.633 82.6368  26
  -2   9  -8 453.218 88.4411  38
   2  -9   8 493.940 81.3967  35
   2  -9   8 493.594 91.0339  33
   2  -9   8 403.599 81.5993  32
  -2   9  -8 455.378 90.1052  31
   2  -9   8 478.951 88.7707  53
   2  -9   9-15.1821 21.9796  26
  -2   9  -9 24.9765 26.2385  41
  -2   9  -9-7.47271 25.7489  38
   2  -9   9 57.2907 26.6775  53
   2  -9   9 34.3316 27.3940  25
   2  -9   9 87.0286 38.2197  35
   2  -9   9 1.37580 11.7116  33
   2  -9   9 21.3291 26.8962  32
  -2   9  -9 12.2958 12.8408  31
   2  -9  10 4.03860 12.5039  25
  -2   9 -10-29.6288 26.2135  41
  -2   9 -10-4.23665 12.6411  38
   2  -9  10-6.04570 10.8119  35
   2  -9  10 25.2008 16.8749  33
   2  -9  10 23.5365 17.9422  32
  -2   9 -10-10.1977 13.1036  31
   2  -9  10 7.12198 17.1929  49
   2  -9  10 19.1005 12.4790  53
   2  -8 -12 7111.80 266.703  45
  -2   8  12 6490.29 272.945  27
   2  -8 -12 6435.15 273.397  39
   2  -8 -12 6689.55 285.039  20
   2  -8 -12 6808.19 289.088  32
   2  -8 -11 9161.91 368.070  45
   2  -8 -11 8899.15 370.972  39
   2  -8 -11 8913.99 377.710  20
  -2   8  11 8765.30 374.920  27
   2  -8 -10 4675.81 285.625  45
   2  -8 -10 4684.37 286.966  39
  -2   8  10 4614.16 263.637  36
   2  -8 -10 4345.09 281.235  20
   2  -8 -10 4802.07 263.182  30
  -2   8  10 4378.67 288.438  27
   2  -8  -9 4618.97 307.419  45
  -2   8   9 4317.39 307.525  27
   2  -8  -9 4497.95 296.332  39
  -2   8   9 4857.96 299.659  36
  -2   8   9 4540.11 317.377  34
   2  -8  -9 4203.36 289.569  20
   2  -8  -9 5278.35 302.503  30
  -2   8   8 108.174 42.4315  27
   2  -8  -8 69.0355 42.2828  45
   2  -8  -8 180.260 71.6827  30
  -2   8   8 120.735 58.1882  47
   2  -8  -8 150.402 56.4814  39
  -2   8   8 90.0919 43.2131  36
  -2   8   8 40.6310 47.7956  34
   2  -8  -8-7.82052 33.9120  20
  -2   8   7 5629.35 378.961  27
  -2   8   7 5343.07 367.029  47
   2  -8  -7 5401.78 359.933  45
  -2   8   7 5033.27 334.970  54
   2  -8  -7 5499.52 348.863  39
  -2   8   7 5732.39 359.434  36
   2  -8  -7 5370.92 341.968  30
   2  -8  -7 5049.96 336.952  20
  -2   8   6 463.300 107.852  47
  -2   8   6 420.461 103.215  27
   2  -8  -6 397.415 96.7472  45
  -2   8   6 401.827 98.6032  54
   2  -8  -6 438.979 96.0833  39
  -2   8   6 503.940 114.086  36
   2  -8  -6 398.130 97.7000  20
   2  -8  -6 420.809 103.418  30
  -2   8   5 8610.23 494.964  47
  -2   8   5 8173.50 485.750  43
  -2   8   5 8825.38 466.594  36
   2  -8  -5 8029.19 427.769  20
  -2   8   5 8278.62 479.451  54
   2  -8  -5 8336.77 446.066  30
   2  -8  -5 9053.89 479.780  45
  -2   8   5 8331.26 482.912  27
  -2   8   4 16612.0 710.698  47
  -2   8   4 15866.3 685.387  27
  -2   8   4 17966.2 686.263  36
   2  -8  -4 17006.8 708.294  32
  -2   8   4 16191.2 707.531  54
   2  -8  -4 16623.3 645.899  30
   2  -8  -4 17295.2 679.950  45
  -2   8   4 16256.3 723.250  43
  -2   8   3 155409. 2913.50  47
   2  -8  -3 163574. 2829.14  45
  -2   8   3 157900. 2979.70  43
  -2   8   3 153085. 2861.07  27
  -2   8   3 158582. 2862.24  23
   2  -8  -3 155705. 2765.04  30
  -2   8   3 164864. 2837.48  36
   2  -8  -3 164758. 2922.73  32
  -2   8   3 150538. 2909.14  54
  -2   8   2 43835.9 1244.57  47
   2  -8  -2 43410.0 1145.12  45
  -2   8   2 44041.5 1290.63  43
   2  -8  -2 45359.0 1140.23  30
  -2   8   2 42792.3 1196.45  23
  -2   8   2 43783.7 1160.10  36
   2  -8  -2 45195.6 1225.28  32
  -2   8   2 41864.7 1191.88  27
  -2   8   2 39539.5 1208.44  54
  -2   8   1 557.638 127.336  47
  -2   8   1 505.443 111.994  27
  -2   8   1 501.759 123.977  43
  -2   8   1 433.364 116.402  54
  -2   8   1 470.902 123.770  23
  -2   8   1 400.352 103.285  36
   2  -8  -1 415.313 99.5357  45
   2  -8  -1 586.308 124.058  32
   2  -8  -1 552.694 112.429  30
  -2   8   0 15722.5 698.048  47
   2  -8   0 16987.3 646.140  45
  -2   8   0 17187.7 753.308  43
  -2   8   0 15849.2 692.373  23
  -2   8   0 16972.9 670.729  36
   2  -8   0 16115.8 681.805  32
  -2   8   0 17549.7 729.171  31
  -2   8   0 17051.3 729.282  54
   2  -8   0 17088.9 640.883  30
   2  -8   1 465.899 102.891  46
  -2   8  -1 629.835 145.549  43
  -2   8  -1 449.938 113.607  41
  -2   8  -1 430.524 119.980  23
  -2   8  -1 379.335 99.9440  36
   2  -8   1 575.699 123.280  32
  -2   8  -1 476.995 117.070  54
  -2   8  -1 566.247 131.706  31
   2  -8   1 440.707 97.6170  30
  -2   8  -1 426.035 107.474  47
   2  -8   2 2706.66 252.497  46
   2  -8   2 2646.77 232.568  26
  -2   8  -2 2376.00 264.671  43
  -2   8  -2 2493.15 268.613  31
  -2   8  -2 2358.02 260.426  41
  -2   8  -2 2560.22 270.559  23
  -2   8  -2 2527.52 253.695  38
  -2   8  -2 2530.57 253.458  36
   2  -8   2 2340.01 248.785  32
  -2   8  -2 2484.17 258.658  54
   2  -8   2 2760.37 270.336  53
   2  -8   2 2401.34 223.051  30
  -2   8  -2 2476.48 265.853  47
   2  -8   3 0.91174 27.6265  46
   2  -8   3-12.5671 29.3615  26
  -2   8  -3 54.0246 47.9758  43
  -2   8  -3 72.2577 42.3362  41
  -2   8  -3 43.6549 21.3665  23
  -2   8  -3 38.8142 36.1869  38
  -2   8  -3-5.62938 32.3926  36
   2  -8   3-1.18753 22.6103  32
  -2   8  -3 51.1562 45.8886  54
  -2   8  -3 110.951 66.0100  31
   2  -8   3 31.7094 21.5463  53
  -2   8  -3-3.54178 24.0534  47
   2  -8   4 12738.5 556.539  46
  -2   8  -4 12324.2 618.334  31
  -2   8  -4 11904.5 588.134  43
  -2   8  -4 13014.5 633.070  41
   2  -8   4 13187.9 597.270  53
  -2   8  -4 11840.6 600.442  23
  -2   8  -4 12347.0 587.437  38
   2  -8   4 12994.0 543.783  26
   2  -8   4 13147.7 584.622  33
   2  -8   4 12254.2 581.281  32
   2  -8   5 2818.91 247.384  46
  -2   8  -5 2410.53 250.808  43
   2  -8   5 2673.89 239.161  26
  -2   8  -5 2945.30 292.120  41
  -2   8  -5 2481.61 265.491  23
  -2   8  -5 2806.54 272.080  38
   2  -8   5 2670.77 254.187  33
   2  -8   5 2510.33 253.824  32
  -2   8  -5 2617.01 276.545  31
   2  -8   5 2670.62 263.275  53
  -2   8  -5 2706.45 269.913  47
   2  -8   6 3508.17 274.374  46
  -2   8  -6 2962.89 264.426  43
   2  -8   6 3804.94 279.506  26
  -2   8  -6 3455.08 309.933  41
  -2   8  -6 3420.51 309.462  31
  -2   8  -6 3084.99 283.642  47
  -2   8  -6 3316.31 302.801  23
  -2   8  -6 3160.96 286.921  38
   2  -8   6 3532.73 259.690  35
   2  -8   6 3280.52 279.869  33
   2  -8   6 3199.76 279.339  32
   2  -8   6 3304.41 285.665  53
   2  -8   6 3710.23 282.958  25
   2  -8   7 7805.28 398.208  46
   2  -8   7 7526.07 388.460  26
   2  -8   7 7944.03 413.079  25
  -2   8  -7 7481.95 450.078  31
  -2   8  -7 7443.08 449.311  41
  -2   8  -7 7358.87 443.073  23
  -2   8  -7 7167.10 428.199  38
   2  -8   7 7964.19 391.122  35
   2  -8   7 7448.91 416.174  33
   2  -8   7 7095.33 409.882  32
   2  -8   7 7713.04 427.702  53
   2  -8   8 3367.37 243.997  26
   2  -8   8 3572.97 266.628  25
  -2   8  -8 3778.59 299.663  41
  -2   8  -8 3183.46 276.832  23
  -2   8  -8 3259.27 274.735  38
   2  -8   8 3419.51 249.026  35
   2  -8   8 3800.93 281.656  33
   2  -8   8 3586.31 274.487  32
  -2   8  -8 3267.26 279.692  31
   2  -8   8 3717.91 280.886  53
  -2   8  -8 3346.24 257.673  52
   2  -8   9 5598.13 291.062  26
   2  -8   9 6158.32 336.326  25
  -2   8  -9 5453.73 339.203  41
  -2   8  -9 5032.72 329.762  23
  -2   8  -9 5614.97 340.857  38
  -2   8  -9 5497.71 338.355  31
   2  -8   9 6347.61 328.372  35
   2  -8   9 5693.23 331.091  33
   2  -8   9 5360.25 320.312  32
   2  -8   9 5493.96 323.781  53
  -2   8  -9 5626.28 320.370  52
   2  -8  10-20.7550 21.4769  25
  -2   8 -10 43.8777 35.5659  31
  -2   8 -10-4.51210 20.1398  41
  -2   8 -10 15.4510 24.1900  38
   2  -8  10 82.8790 39.3354  35
   2  -8  10 17.0011 17.3653  33
   2  -8  10 2.41127 20.7731  32
   2  -8  10 24.6479 26.5561  53
  -2   8 -10 24.8761 18.3129  52
   2  -8  11 3294.97 202.437  25
  -2   8 -11 2932.81 187.881  52
  -2   8 -11 3266.74 198.540  41
  -2   8 -11 3193.24 206.876  38
   2  -8  11 3600.02 210.711  35
   2  -8  11 3186.44 195.824  33
   2  -8  11 3128.49 189.803  32
  -2   8 -11 3157.50 196.907  31
   2  -8  11 3205.56 190.202  53
   2  -8  11 3611.02 216.239  49
   2  -8  12 4198.19 195.951  35
  -2   7  13 36.6766 20.2191  27
   2  -7 -13-11.4569 20.0672  39
  -2   7  13-3.92928 10.5346  34
   2  -7 -13 31.4423 17.9668  20
  -2   7  12 317.419 67.1085  27
   2  -7 -12 336.742 68.4168  45
   2  -7 -12 437.218 86.0469  39
  -2   7  12 264.719 67.4573  34
   2  -7 -12 399.857 78.0152  20
  -2   7  11 1364.59 161.544  27
   2  -7 -11 1784.66 176.814  45
   2  -7 -11 1765.37 181.415  39
  -2   7  11 1510.02 154.332  36
  -2   7  11 1649.14 182.962  34
   2  -7 -11 1453.48 165.729  20
  -2   7  10 174.300 69.5911  27
   2  -7 -10 178.157 64.0038  39
  -2   7  10 167.127 53.3911  36
  -2   7  10 114.066 51.4450  34
   2  -7 -10 211.058 65.1553  20
   2  -7 -10 180.174 58.7737  30
  -2   7   9 2364.81 240.479  27
   2  -7  -9 2101.51 219.593  39
  -2   7   9 2109.67 214.727  36
  -2   7   9 2450.44 249.599  34
   2  -7  -9 2216.73 221.754  20
  -2   7   8 5486.38 380.692  27
   2  -7  -8 5842.92 373.662  39
  -2   7   8 6657.74 396.636  36
  -2   7   8 6639.69 422.790  34
   2  -7  -8 6506.48 392.792  20
  -2   7   7 4165.55 336.779  27
  -2   7   7 4252.35 331.758  47
   2  -7  -7 4472.16 324.986  39
  -2   7   7 4317.88 318.403  54
  -2   7   7 4792.68 339.048  36
  -2   7   7 4172.46 335.911  34
   2  -7  -7 4640.28 327.913  20
  -2   7   6 23009.3 831.402  27
  -2   7   6 24200.4 854.164  47
   2  -7  -6 24996.1 805.263  39
  -2   7   6 23803.8 813.244  36
  -2   7   6 24876.0 863.426  34
   2  -7  -6 24276.0 791.607  20
  -2   7   6 24353.1 842.503  54
  -2   7   5 200.612 74.2336  47
  -2   7   5 103.279 57.6733  27
  -2   7   5 25.7150 23.0324  43
  -2   7   5 81.6875 54.3323  36
  -2   7   5-8.63232 43.0598  34
   2  -7  -5 63.7265 39.9098  20
  -2   7   5 59.4587 57.3968  54
  -2   7   4 397.164 108.689  47
  -2   7   4 307.920 88.7858  27
  -2   7   4 349.884 112.035  43
  -2   7   4 285.239 87.2266  36
  -2   7   4 335.001 93.1377  34
   2  -7  -4 294.457 74.7994  20
  -2   7   4 518.200 118.535  54
  -2   7   3 1589.31 205.145  47
   2  -7  -3 1526.95 185.327  45
  -2   7   3 1281.46 198.898  43
  -2   7   3 1239.68 167.158  36
  -2   7   3 1545.02 205.722  54
  -2   7   3 1583.47 197.428  27
  -2   7   2 29448.0 949.183  47
   2  -7  -2 29830.8 997.647  13
  -2   7   2 27117.6 891.561  23
  -2   7   2 30213.5 905.120  36
   2  -7  -2 29878.7 927.838  32
  -2   7   2 28264.6 956.078  54
  -2   7   2 30357.7 1013.22  43
   2  -7  -2 29941.9 881.489  45
  -2   7   2 28563.0 909.809  27
  -2   7   1 996.374 162.026  47
  -2   7   1 680.800 128.640  27
   2  -7  -1 1032.80 161.204   4
   2  -7  -1 717.060 119.839  45
  -2   7   1 1106.35 185.714  43
  -2   7   1 657.161 134.725  54
   2  -7  -1 807.186 153.349  13
  -2   7   1 749.618 133.763  23
   2  -7  -1 784.920 131.581  30
  -2   7   1 703.456 128.933  36
  -2   7   1 765.011 151.190   6
  -2   7   1 1115.60 177.018  18
   2  -7  -1 891.825 144.254  32
  -2   7   0 7031.52 436.193  47
   2  -7   0 6741.29 415.119   4
  -2   7   0 6364.19 401.864  27
  -2   7   0 7525.62 472.948  43
   2  -7   0 6822.48 442.648  13
  -2   7   0 6691.69 419.091  23
  -2   7   0 7482.04 416.619  36
  -2   7   0 6942.71 456.916   6
   2  -7   0 7013.52 415.365  32
  -2   7   0 6985.03 441.514  54
   2  -7   0 7170.32 381.561  30
  -2   7   0 7075.07 439.729  18
   2  -7   0 6589.78 349.469   9
  -2   7  -1 844.121 151.966  47
  -2   7  -1 618.234 135.448  43
   2  -7   1 625.124 124.923  32
  -2   7  -1 656.917 135.746  41
   2  -7   1 528.507 111.312   4
   2  -7   1 579.698 120.804  13
  -2   7  -1 698.168 133.383  23
  -2   7  -1 752.730 140.545  31
  -2   7  -1 783.288 135.351  36
   2  -7   1 602.641 109.716  30
  -2   7  -1 596.477 131.513   6
   2  -7   1 717.234 140.276   3
  -2   7  -1 822.084 150.432  54
   2  -7   1 613.746 103.014   9
  -2   7  -2 7533.87 468.463  43
  -2   7  -2 7174.99 454.224  41
  -2   7  -2 7113.50 439.461  23
  -2   7  -2 7442.52 421.901  36
   2  -7   2 7743.49 438.099  32
  -2   7  -2 8016.22 482.601  31
  -2   7  -2 7304.30 438.652  54
   2  -7   2 7689.98 439.161  53
  -2   7  -2 6843.42 432.262  47
   2  -7   3 1294.85 165.075  46
  -2   7  -3 1143.56 177.596  43
  -2   7  -3 1125.81 180.119  41
  -2   7  -3 1020.69 166.605  23
  -2   7  -3 1123.91 168.109  38
  -2   7  -3 1305.75 176.016  36
   2  -7   3 1102.21 161.811  32
  -2   7  -3 1465.85 200.127  31
   2  -7   3 1332.51 181.514  53
  -2   7  -3 1294.13 187.076  47
   2  -7   4 1943.98 205.898  46
   2  -7   4 2155.47 209.060  26
  -2   7  -4 2002.12 230.343  43
  -2   7  -4 1776.31 233.608  41
  -2   7  -4 2070.21 243.158  23
  -2   7  -4 2222.54 240.747  38
  -2   7  -4 2151.72 250.105  31
  -2   7  -4 1813.92 209.877  36
   2  -7   4 1888.33 217.090  32
   2  -7   4 1845.77 211.614  53
  -2   7  -4 2112.77 239.163  47
  -2   7  -5 498.421 106.714  47
   2  -7   5 723.661 125.539  46
  -2   7  -5 656.163 144.109  41
  -2   7  -5 571.815 125.430  23
  -2   7  -5 572.002 124.155  38
   2  -7   5 528.584 101.461  26
  -2   7  -5 483.176 114.597  43
   2  -7   5 618.859 122.225  33
   2  -7   5 602.255 119.840  32
  -2   7  -5 506.676 133.733  31
   2  -7   5 635.333 128.669  53
   2  -7   6 1601.66 182.731  46
   2  -7   6 1505.21 174.383  26
   2  -7   6 1653.52 200.678  53
  -2   7  -6 1582.91 196.179  43
  -2   7  -6 1468.48 212.026  41
  -2   7  -6 1981.34 235.953  23
  -2   7  -6 1398.16 194.093  38
  -2   7  -6 1516.47 208.672  31
   2  -7   6 1641.79 198.279  33
   2  -7   6 1352.46 180.382  32
  -2   7  -6 1641.86 212.098  47
   2  -7   7 3468.82 264.396  26
   2  -7   7 3209.15 267.849  25
  -2   7  -7 3583.15 321.459  41
  -2   7  -7 3387.77 310.908  23
  -2   7  -7 3394.61 304.422  38
  -2   7  -7 3373.72 311.392  31
  -2   7  -7 3345.19 279.313  43
   2  -7   7 3637.70 272.223  35
   2  -7   7 3502.85 289.218  33
   2  -7   7 3443.32 289.051  32
   2  -7   7 3634.76 296.108  53
  -2   7  -7 3309.51 290.232  52
   2  -7   8 450.255 91.4694  26
  -2   7  -8 399.441 104.282  31
   2  -7   8 293.992 79.5516  25
  -2   7  -8 514.365 116.655  41
  -2   7  -8 486.981 113.684  23
  -2   7  -8 436.618 108.890  38
   2  -7   8 585.788 108.909  35
   2  -7   8 501.198 106.250  33
   2  -7   8 362.336 99.8642  32
   2  -7   8 415.158 106.682  53
  -2   7  -8 359.609 89.1069  52
  -2   7  -9 1642.93 200.670  31
   2  -7   9 1899.92 196.974  25
   2  -7   9 1739.73 193.999  53
  -2   7  -9 1762.46 209.403  23
  -2   7  -9 1768.04 208.492  38
   2  -7   9 1630.73 179.216  35
   2  -7   9 1938.79 203.976  33
   2  -7   9 1764.68 196.543  32
  -2   7  -9 1789.73 207.082  52
  -2   7  -9 1595.61 199.126  41
   2  -7  10 3410.18 253.227  25
  -2   7 -10 3403.68 268.212  41
   2  -7  10 3387.92 217.345  40
  -2   7 -10 3729.60 288.779  38
  -2   7 -10 3336.08 265.861  52
   2  -7  10 3252.62 242.136  35
   2  -7  10 3341.19 253.832  33
   2  -7  10 3261.88 251.986  32
   2  -7  10 3127.65 244.607  53
  -2   7 -10 3150.51 258.904  31
   2  -7  11 915.957 121.003  25
  -2   7 -11 969.903 125.379  41
  -2   7 -11 1104.56 142.201  38
   2  -7  11 1037.76 128.756  35
   2  -7  11 1014.49 125.792  33
   2  -7  11 1008.82 126.797  32
  -2   7 -11 1140.02 139.166  31
  -2   7 -11 963.089 130.249  52
   2  -7  11 1188.11 145.323  49
   2  -7  11 990.882 123.120  53
   2  -7  12-8.76321 20.4706  25
  -2   7 -12-12.1931 28.0393  38
  -2   7 -12-6.07293 16.9055  31
   2  -7  12-5.78358 14.6258  35
   2  -7  12 22.2770 23.7539  34
   2  -7  12-9.33843 14.3004  33
   2  -7  12-21.3187 22.0160  32
   2  -7  12-1.06919 16.8103  53
  -2   7 -12 33.1521 21.9447  52
   2  -7  12 7.19733 13.1968  49
  -2   7 -12-3.65294 17.5467  41
   2  -7  13 33.4383 20.8612  49
  -2   7 -13 31.0095 18.6652  38
   2  -7  13 75.2533 25.9507  35
  -2   7 -13 57.2592 23.4577  52
   2  -6 -14 71.7771 28.7575  39
  -2   6  14 31.5907 17.7072  34
   2  -6 -14 54.1766 24.7950  20
  -2   6  13 409.153 72.9355  27
   2  -6 -13 526.694 81.6107  45
   2  -6 -13 523.453 91.3461  39
  -2   6  13 448.434 86.2327  49
   2  -6 -13 463.739 74.0648  21
  -2   6  13 542.014 95.5691  34
   2  -6 -13 459.484 80.2696  20
  -2   6  12 1812.24 182.370  27
   2  -6 -12 1843.55 187.257  39
  -2   6  12 1894.04 175.762  36
   2  -6 -12 1565.19 157.516  21
  -2   6  12 1652.68 183.781  34
   2  -6 -12 1976.80 189.338  20
  -2   6  12 1816.24 190.898  49
  -2   6  11 582.568 111.179  27
   2  -6 -11 752.044 128.380  39
  -2   6  11 597.092 106.899  36
  -2   6  11 737.357 132.859  34
   2  -6 -11 857.062 135.273  20
  -2   6  11 715.727 129.869  49
  -2   6  10 2519.58 247.408  27
   2  -6 -10 2762.63 255.472  39
  -2   6  10 2389.94 232.558  36
  -2   6  10 2399.60 247.756  49
  -2   6  10 2613.53 262.697  34
   2  -6 -10 2255.38 229.131  20
  -2   6   9 580.466 123.180  27
   2  -6  -9 631.311 125.763  39
  -2   6   9 604.171 117.101  36
  -2   6   9 646.169 133.545  49
  -2   6   9 558.486 124.332  34
   2  -6  -9 773.961 134.025  20
  -2   6   9 613.747 130.338  55
  -2   6   8 52.3081 45.2365  27
   2  -6  -8 2.57518 22.4505  39
  -2   6   8 8.78253 44.3777  36
  -2   6   8 30.1669 28.7285  34
   2  -6  -8 13.3975 33.7662  20
  -2   6   8-9.22589 24.2425  55
  -2   6   8 14.0260 48.6218  49
  -2   6   7 4867.75 354.427  27
   2  -6  -7 4596.26 326.476  39
  -2   6   7 4675.59 334.703  36
  -2   6   7 4512.98 349.352  34
   2  -6  -7 4751.58 326.521  20
  -2   6   7 4756.66 363.442  55
  -2   6   7 4438.42 318.862  54
  -2   6   7 4279.05 340.973  49
  -2   6   6 17647.0 697.175  27
  -2   6   6 18491.7 707.535  47
   2  -6  -6 18563.6 665.454  39
  -2   6   6 17680.3 703.358  49
  -2   6   6 16704.6 661.776  36
  -2   6   6 17638.0 710.864  34
   2  -6  -6 18148.1 652.055  20
  -2   6   6 18009.4 723.402  55
  -2   6   6 18166.2 690.478  54
  -2   6   5 44092.7 1177.57  27
   2  -6  -5 49984.3 1243.97   4
   2  -6  -5 49024.8 1308.12  13
  -2   6   5 46269.0 1171.91  36
  -2   6   5 46174.9 1207.22  34
  -2   6   5 51132.8 1346.24   6
   2  -6  -5 47072.3 1122.82  20
   2  -6  -5 45838.6 1138.25  19
  -2   6   5 47016.7 1224.38  54
  -2   6   5 45103.7 1197.81  49
   2  -6  -4 580.388 116.793   4
   2  -6  -4 574.220 125.282  13
  -2   6   4 516.372 120.768   6
   2  -6  -4 502.665 101.017  19
   2  -6  -3 4737.91 327.667   4
   2  -6  -3 4551.56 342.945  13
  -2   6   3 4660.13 356.108   6
   2  -6  -3 4222.92 258.089   9
   2  -6  -3 4197.72 270.981  19
   2  -6  -2 4959.17 352.267  13
   2  -6  -2 5661.61 353.550   4
  -2   6   2 5130.42 371.151   6
   2  -6  -2 5280.66 291.544   9
   2  -6  -1 9658.70 490.369  13
   2  -6  -1 9529.31 463.504   4
  -2   6   1 9948.47 519.149   6
   2  -6  -1 9213.89 395.152   9
   2  -6   0 3318.01 264.700   4
   2  -6   0 3178.10 273.047  13
  -2   6   0 3094.69 280.164   6
  -2   6   0 3276.07 280.440  18
   2  -6   0 3092.70 217.791   5
   2  -6   0 2891.96 215.709   9
   2  -6   1 1492.28 174.552   4
   2  -6   1 1371.09 148.722   9
   2  -6   1 1735.19 200.810  13
  -2   6  -1 1349.49 182.806   6
   2  -6   1 1400.62 141.719   5
   2  -6   1 1419.99 183.037   3
  -2   6  -1 1377.65 171.661  18
   2  -6   2 1135.72 150.376   4
   2  -6   2 1080.73 158.422  13
   2  -6   2 1001.14 133.402   9
   2  -6   2 962.574 117.536   5
  -2   6  -2 996.725 155.266   6
   2  -6   2 1222.63 168.891   3
   2  -6   3 3751.76 280.647   4
   2  -6   3 3650.24 295.275  13
  -2   6  -3 3599.83 307.834   6
   2  -6   3 3916.11 306.573   3
   2  -6   3 3768.29 258.384   9
   2  -6   3 3414.95 226.152   5
   2  -6   4 1051.17 125.159   5
  -2   6  -4 1004.02 158.302   6
   2  -6   4 1168.73 171.921   3
   2  -6   4 1230.74 147.954   9
   2  -6   5 4204.59 284.946  46
   2  -6   5 4673.89 291.285  26
  -2   6  -5 4529.39 359.194  41
  -2   6  -5 4363.60 339.822  23
  -2   6  -5 4808.57 350.966  38
  -2   6  -5 4405.81 349.349  31
  -2   6  -5 4992.88 335.261  36
  -2   6  -5 4326.15 341.258   6
   2  -6   5 5075.54 330.540  33
   2  -6   5 4360.42 315.105  32
   2  -6   5 4388.42 266.202   5
   2  -6   5 4435.56 314.471  53
  -2   6  -5 4209.97 323.861  43
  -2   6  -5 4253.25 331.823  47
   2  -6   6 14343.8 540.416  26
  -2   6  -6 13623.6 597.566  43
  -2   6  -6 14254.9 659.071  41
  -2   6  -6 13741.1 644.591  23
  -2   6  -6 14063.8 635.320  38
   2  -6   6 14746.7 597.251  33
   2  -6   6 14393.7 600.466  32
  -2   6  -6 14383.7 659.758  31
   2  -6   6 13874.8 589.698  53
  -2   6  -6 14032.1 621.881  52
  -2   6  -6 14568.5 639.111  47
  -2   6  -7 22905.1 786.172  43
   2  -6   7 25627.4 792.264  25
  -2   6  -7 24805.9 894.555  41
  -2   6  -7 23525.9 868.288  31
  -2   6  -7 23488.0 861.448  23
  -2   6  -7 23569.6 853.872  38
   2  -6   7 23549.1 788.554  33
   2  -6   7 23210.2 802.362  32
   2  -6   7 23581.7 799.442  53
  -2   6  -7 23503.1 849.520  52
   2  -6   7 24223.4 730.719  26
   2  -6   8 121.904 60.1175  53
   2  -6   8 174.826 64.7787  25
  -2   6  -8 14.6424 42.0740  41
  -2   6  -8 211.159 79.8294  23
  -2   6  -8 202.619 74.1568  38
   2  -6   8 96.1935 50.8423  35
   2  -6   8 183.277 69.2237  33
   2  -6   8 165.269 64.7497  32
  -2   6  -8 218.439 79.4842  31
  -2   6  -8 167.031 70.6256  52
   2  -6   9 10354.6 487.207  25
  -2   6  -9 10625.3 553.591  23
  -2   6  -9 9979.70 534.854  38
  -2   6  -9 9994.52 533.730  31
  -2   6  -9 9404.77 514.014  41
   2  -6   9 10941.9 485.606  35
   2  -6   9 10820.1 506.293  33
   2  -6   9 10525.9 509.144  32
   2  -6   9 10351.7 500.140  53
  -2   6  -9 10074.7 536.195  52
   2  -6  10 5654.34 346.361  25
  -2   6 -10 5732.34 373.696  41
   2  -6  10 5411.94 344.062  53
   2  -6  10 6250.13 334.319  40
  -2   6 -10 5920.78 392.956  38
   2  -6  10 6104.97 352.105  35
   2  -6  10 5447.08 344.539  33
   2  -6  10 5376.78 348.211  32
  -2   6 -10 5654.31 374.370  31
  -2   6 -10 5242.44 371.324  52
   2  -6  11 211.081 67.2904  25
  -2   6 -11 96.4667 46.6415  41
   2  -6  11 183.190 58.9399  53
   2  -6  11 124.029 43.4869  40
  -2   6 -11 184.938 72.6464  38
   2  -6  11 55.1471 18.9165  35
  -2   6 -11 95.6943 46.3560  52
   2  -6  11 157.580 53.1835  33
   2  -6  11 95.5774 43.2045  32
  -2   6 -11 209.601 59.8628  31
  -2   6 -12 70.7022 32.9763  41
   2  -6  12 12.7443 24.0185  25
   2  -6  12 8.68773 16.0365  40
  -2   6 -12 8.26704 17.3069  38
   2  -6  12 26.7502 25.3813  35
   2  -6  12-1.69771 14.6564  33
   2  -6  12 25.0077 29.7183  32
  -2   6 -12 32.4866 20.8805  31
   2  -6  12 44.8575 30.9519  53
  -2   6 -12 24.7239 27.1552  52
   2  -6  12 30.7542 24.1781  49
   2  -6  13 1948.34 147.635  25
   2  -6  13 2006.55 146.760  40
  -2   6 -13 2069.52 175.444  38
   2  -6  13 2001.37 157.156  35
   2  -6  13 2353.92 169.040  34
  -2   6 -13 2028.91 173.374  52
   2  -6  13 2302.41 182.452  49
  -2   6 -14 83.4812 26.1853  52
   2  -6  14 115.833 34.3727  49
   2  -5 -15 1396.23 114.744  39
  -2   5  14 2459.56 166.088  27
   2  -5 -14 3006.08 208.480  39
  -2   5  14 2764.78 171.521  36
   2  -5 -14 2708.39 186.589  21
  -2   5  14 3213.89 220.133  34
   2  -5 -14 2521.80 178.366  20
  -2   5  14 3093.80 212.107  49
  -2   5  13 43.6596 31.5943  27
  -2   5  13 52.6203 25.3866  40
   2  -5 -13 36.2181 24.0312  39
  -2   5  13 40.1656 31.1336  36
   2  -5 -13 44.2311 35.1675  21
  -2   5  13 62.4151 43.8940  34
   2  -5 -13 112.936 53.7227  20
  -2   5  13 44.4411 37.4656  49
  -2   5  12 596.288 111.297  27
  -2   5  12 589.820 105.884  40
   2  -5 -12 900.385 138.109  39
  -2   5  12 618.853 109.628  36
   2  -5 -12 694.886 117.752  21
  -2   5  12 687.842 124.288  34
   2  -5 -12 657.768 117.778  20
  -2   5  12 768.862 130.606  49
  -2   5  11 24.1773 35.5706  27
  -2   5  11 95.5551 53.7107  40
   2  -5 -11 70.6446 46.6831  39
  -2   5  11 39.2041 45.5222  36
   2  -5 -11 13.8078 21.5677  21
  -2   5  11-2.85236 47.1661  34
  -2   5  11 97.0109 48.3993  49
   2  -5 -11 97.0712 56.9129  20
  -2   5  11 47.8997 35.2182  55
  -2   5  10 2447.06 250.567  27
  -2   5  10 2831.06 263.947  36
  -2   5  10 2711.09 249.972  40
   2  -5 -10 3100.06 274.547  39
  -2   5  10 2940.48 274.535  22
  -2   5  10 2704.40 271.300  49
   2  -5 -10 2712.88 239.215  21
  -2   5  10 2730.11 275.057  34
   2  -5 -10 2465.86 242.335  20
  -2   5  10 2175.09 237.859  55
  -2   5   9 2515.76 253.422  27
  -2   5   9 2537.94 242.860  40
   2  -5  -9 2375.07 241.002  39
  -2   5   9 3296.85 291.274  22
  -2   5   9 2519.53 250.032  36
  -2   5   9 2791.03 276.363  34
  -2   5   9 2525.40 259.571  55
  -2   5   9 2590.50 264.644  49
  -2   5   8 80.5438 46.0819  27
  -2   5   8 50.5835 46.8171  40
   2  -5  -8 51.1829 34.4179  39
  -2   5   8 34.0429 48.0308  22
  -2   5   8 50.0002 39.0755  36
  -2   5   8 30.2448 42.6941  34
  -2   5   8 38.0920 38.1038  55
  -2   5   8 63.4926 40.7969  49
  -2   5   7 2084.50 222.374  27
   2  -5  -7 1769.70 206.120   2
   2  -5  -7 2097.78 224.219   4
  -2   5   7 1815.08 218.140   7
  -2   5   7 1719.93 192.523  40
   2  -5  -7 1902.88 226.967  13
  -2   5   7 2303.95 230.055  22
   2  -5  -7 2165.67 218.037  19
  -2   5   7 1891.89 207.035  36
  -2   5   7 1985.52 223.915  34
  -2   5   7 2128.77 229.777  55
  -2   5   7 2237.37 234.684  49
  -2   5   6 58.0389 40.8140   7
   2  -5  -6 83.6965 41.3288   4
   2  -5  -6 37.4189 20.7916  13
  -2   5   6 16.4326 23.9899   6
   2  -5  -6 18.9053 26.2300   2
   2  -5  -6 65.6607 42.1249  19
   2  -5  -5 34965.4 931.230   2
   2  -5  -5 36497.3 983.394   4
  -2   5   5 35759.6 1000.89   7
   2  -5  -5 33796.3 892.259  19
   2  -5  -5 34286.4 1005.58  13
   2  -5  -5 35275.4 863.587   9
  -2   5   5 37281.4 1054.90   6
  -2   5   4 347.348 87.4371   7
   2  -5  -4 259.250 78.8559   4
   2  -5  -4 430.072 97.4773  13
  -2   5   4 262.380 87.0481   6
   2  -5  -4 243.745 62.5704  19
   2  -5  -4 300.464 66.6397   9
   2  -5  -3 3765.30 267.569   4
   2  -5  -3 3270.80 218.649   9
   2  -5  -3 3131.19 258.964  13
  -2   5   3 3991.98 300.094   6
   2  -5  -3 3278.75 216.038  19
   2  -5  -2 8667.47 406.974   4
   2  -5  -2 8372.06 338.696  19
   2  -5  -2 8626.26 426.875  13
  -2   5   2 9360.36 464.733   6
   2  -5  -2 8790.01 364.643   9
   2  -5  -1 2508.72 209.527   4
   2  -5  -1 2094.51 201.178  13
  -2   5   1 2376.10 227.731   6
   2  -5  -1 2528.02 188.338   9
   2  -5   0 3337.76 242.541   4
   2  -5   0 3594.48 225.956   9
   2  -5   0 3599.67 261.463  13
   2  -5   0 3461.93 223.834   5
  -2   5   0 3772.69 277.641  18
   2  -5   1 20330.0 638.210   4
   2  -5   1 20181.3 654.847  13
  -2   5  -1 20900.8 710.616   6
  -2   5  -1 20683.7 665.334  18
   2  -5   1 20157.7 587.488   5
   2  -5   1 20516.6 595.728   9
   2  -5   2 25246.0 746.477  13
   2  -5   2 25635.7 669.857   5
  -2   5  -2 24137.2 780.022   6
   2  -5   2 24949.5 715.537   4
   2  -5   2 26497.7 785.972   3
  -2   5  -2 23643.2 697.996  18
   2  -5   2 23694.8 665.963   9
   2  -5   3 3874.52 258.452   4
   2  -5   3 4113.79 280.850  13
   2  -5   3 3869.96 235.486   5
  -2   5  -3 3810.91 290.848   6
   2  -5   3 3977.18 286.249   3
   2  -5   3 3884.52 248.953   9
   2  -5   4 862.964 120.169   4
   2  -5   4 950.462 112.565   8
   2  -5   4 948.836 114.467   5
  -2   5  -4 885.046 138.780   6
   2  -5   4 852.424 134.474   3
   2  -5   4 890.764 117.939   9
  -2   5  -5 1506.06 187.964   6
   2  -5   5 1627.74 191.565   3
   2  -5   5 1838.22 167.299   5
   2  -5   5 1739.86 169.915   9
  -2   5  -6 1646.52 210.711  15
  -2   5  -6 1666.98 201.700   6
   2  -5   6 1561.00 193.326   3
   2  -5   6 1469.52 161.245   9
   2  -5   6 1613.11 159.874   5
  -2   5  -7 3629.11 284.348  43
  -2   5  -7 3553.45 310.176  41
  -2   5  -7 3769.79 315.258  23
  -2   5  -7 3658.88 309.975  38
  -2   5  -7 3862.84 319.887  31
  -2   5  -7 3538.25 301.656   6
   2  -5   7 3412.96 266.577  33
   2  -5   7 3782.72 288.006  32
   2  -5   7 3500.95 276.438  53
  -2   5  -7 3449.83 305.715  52
   2  -5   8 4802.55 315.791  25
  -2   5  -8 4773.32 364.792  41
  -2   5  -8 4801.47 365.865  23
  -2   5  -8 4631.98 359.461  38
   2  -5   8 5553.28 331.111  35
   2  -5   8 4633.05 318.715  33
   2  -5   8 5134.34 346.262  32
   2  -5   8 4395.79 316.717  53
  -2   5  -8 5243.30 385.705  52
  -2   5  -8 4722.24 362.884  31
   2  -5   9 5214.89 333.312  25
  -2   5  -9 5249.33 378.899  41
  -2   5  -9 5554.08 391.655  31
  -2   5  -9 5316.16 392.216  23
  -2   5  -9 5322.13 389.763  38
   2  -5   9 5674.80 342.970  35
   2  -5   9 5561.51 353.759  33
   2  -5   9 5050.34 348.262  32
   2  -5   9 5196.36 346.530  53
  -2   5  -9 5308.16 395.424  52
  -2   5 -10 3437.24 301.739  31
   2  -5  10 3672.25 278.297  25
  -2   5 -10 3515.06 311.668  38
   2  -5  10 3944.08 282.495  35
  -2   5 -10 3579.21 304.166  41
   2  -5  10 3450.46 273.363  33
   2  -5  10 3477.00 286.588  32
   2  -5  10 4050.86 300.509  53
  -2   5 -10 3896.02 334.354  52
   2  -5  11 1873.63 192.259  25
  -2   5 -11 1848.46 206.443  31
  -2   5 -11 1711.04 195.137  41
   2  -5  11 2173.28 201.220  40
  -2   5 -11 1749.56 210.823  38
   2  -5  11 1838.77 188.804  35
   2  -5  11 1772.82 187.424  33
   2  -5  11 1658.73 187.343  32
   2  -5  11 1757.08 189.142  53
  -2   5 -11 1785.42 215.852  52
   2  -5  12 72.2464 41.2916  25
   2  -5  12 55.8033 41.5523  40
  -2   5 -12 96.7724 58.1767  38
  -2   5 -12 57.3197 36.4353  41
   2  -5  12 46.9111 20.5500  35
   2  -5  12 92.7621 38.0377  32
  -2   5 -12 14.8242 36.5859  31
  -2   5 -12 27.5843 32.4620  52
   2  -5  12 125.064 58.6722  49
   2  -5  13 1314.68 131.119  25
   2  -5  13 1571.68 151.691  40
  -2   5 -13 1393.47 159.865  38
   2  -5  13 1330.60 139.517  35
   2  -5  13 1507.72 154.233  34
  -2   5 -13 1331.92 157.477  52
   2  -5  13 1413.71 159.816  49
   2  -5  14 642.109 83.8736  40
  -2   5 -14 436.452 76.4094  38
  -2   5 -14 306.907 51.9574  37
   2  -5  14 557.824 73.5259  35
   2  -5  14 587.664 85.7370  34
  -2   5 -14 466.116 80.1364  52
   2  -5  14 503.109 83.9876  49
   2  -4 -15 449.467 64.7246  44
  -2   4  15 415.464 60.8399  40
   2  -4 -15 582.689 82.7060  39
   2  -4 -15 474.679 74.3064  21
  -2   4  15 532.178 78.9333  34
  -2   4  15 509.773 75.0250  49
   2  -4 -14 7571.01 342.759  44
  -2   4  14 6706.66 331.190  40
   2  -4 -14 7633.89 365.229  39
  -2   4  14 7204.29 330.043  36
   2  -4 -14 7043.20 344.232  21
  -2   4  14 7218.09 362.850  34
   2  -4 -14 7317.39 331.860  20
  -2   4  14 7142.02 356.618  49
   2  -4 -13 119.023 47.9994  44
  -2   4  13 102.966 43.5735  40
   2  -4 -13 152.256 60.2101  39
  -2   4  13 149.221 62.9000  36
  -2   4  13 126.546 53.0144  27
   2  -4 -13 29.8719 25.6058  21
  -2   4  13 56.5602 22.7500  34
   2  -4 -13 101.406 52.0306  20
  -2   4  13 71.5547 36.5422  49
   2  -4 -12 11326.8 508.067  44
  -2   4  12 10213.7 504.490  40
   2  -4 -12 12206.0 547.634  39
  -2   4  12 12556.5 546.567  22
  -2   4  12 10838.0 514.280  36
   2  -4 -12 11785.6 521.997  21
  -2   4  12 10846.4 544.390  34
   2  -4 -12 12320.9 526.738  20
  -2   4  12 10204.3 488.905  27
  -2   4  12 10913.9 536.709  49
   2  -4 -11 4709.46 327.111  44
  -2   4  11 3962.58 310.417  27
  -2   4  11 4181.60 324.104  40
  -2   4  11 4616.66 340.492  22
  -2   4  11 4321.03 329.616  36
   2  -4 -11 4329.21 314.353  21
  -2   4  11 4146.77 338.361  34
  -2   4  11 4654.91 354.786  49
  -2   4  10 4582.16 340.196  27
  -2   4  10 4907.04 369.669  49
  -2   4  10 5584.75 377.988  22
  -2   4  10 4528.37 341.561  36
   2  -4 -10 5354.48 350.915  21
  -2   4  10 4944.08 370.964  34
  -2   4  10 4854.60 352.376  40
  -2   4   9 551.021 121.435  40
  -2   4   9 646.219 128.879  22
  -2   4   9 504.116 104.161  36
  -2   4   9 684.237 134.898  34
   2  -4  -9 721.116 126.036  21
  -2   4   9 542.105 111.381  55
  -2   4   9 423.598 107.973  49
  -2   4   9 453.129 104.231  27
  -2   4   8 1887.52 205.635  27
   2  -4  -8 1706.23 189.737  19
   2  -4  -8 2029.15 223.903   2
  -2   4   8 1688.73 214.392   7
   2  -4  -8 2005.78 219.429   4
  -2   4   8 1865.33 206.839  40
   2  -4  -8 1921.51 224.657  13
  -2   4   8 2305.24 232.219  22
  -2   4   8 1860.55 209.830  36
  -2   4   8 2136.70 230.753  34
  -2   4   8 1989.07 221.523  55
  -2   4   8 1814.73 214.511  18
  -2   4   8 2201.19 230.944  49
  -2   4   7 16576.0 672.146   7
   2  -4  -7 17618.4 659.492   4
   2  -4  -7 15954.4 656.869  13
   2  -4  -7 16871.4 641.419   2
   2  -4  -7 16441.6 600.322  19
  -2   4   7 18525.8 710.743  18
  -2   4   6 458.462 101.789   7
   2  -4  -6 392.106 93.1627   4
   2  -4  -6 386.722 90.3043  13
  -2   4   6 531.164 107.253   6
   2  -4  -6 373.097 82.9081   2
   2  -4  -6 433.853 85.0057  19
   2  -4  -5 3890.75 258.689   2
  -2   4   5 3855.04 283.091   7
   2  -4  -5 4009.95 277.349   4
   2  -4  -5 3717.54 275.229  13
  -2   4   5 4414.58 301.785   6
   2  -4  -5 3790.14 244.286  19
   2  -4  -4 2783.73 202.961   2
  -2   4   4 2870.48 230.600   7
   2  -4  -4 3246.99 239.129   4
   2  -4  -4 2877.85 231.642  13
  -2   4   4 3207.16 252.735   6
   2  -4  -4 2936.10 198.827  19
   2  -4  -3 3381.44 207.151   2
   2  -4  -3 3360.97 199.200  19
  -2   4   3 3223.42 235.155   7
   2  -4  -3 3346.71 233.153   4
   2  -4  -3 3238.39 235.816  13
   2  -4  -3 3145.41 206.134   9
  -2   4   3 3534.74 258.264   6
  -2   4   3 3259.18 215.535   1
  -2   4   2 118.328 46.8538   7
   2  -4  -2 115.938 43.5356   4
   2  -4  -2 51.4382 27.2181  13
  -2   4   2 148.493 57.4950   6
   2  -4  -2 123.124 39.9466   9
   2  -4  -2 136.975 39.9919   2
   2  -4  -2 78.4293 27.5407  19
   2  -4  -1 240.165 60.2389   4
   2  -4  -1 358.845 77.2841  13
  -2   4   1 404.742 83.8376   6
   2  -4  -1 444.194 61.7346  19
   2  -4  -1 405.091 68.7435   9
   2  -4   0 50093.2 1030.93   4
   2  -4   0 47474.8 1031.83  13
   2  -4   0 46958.9 864.148  19
  -2   4   0 49869.1 1115.22   6
  -2   4   0 50042.1 1108.46  18
   2  -4   0 52486.8 1007.38   9
   2  -4   1 11414.2 425.784  13
  -2   4  -1 12361.8 482.969   6
   2  -4   1 11862.1 413.445   5
   2  -4   1 12651.6 416.881   9
  -2   4  -1 12138.7 454.075  18
   2  -4   1 11646.2 419.188   4
   2  -4   2 13504.6 438.665   5
   2  -4   2 12424.9 450.725  13
  -2   4  -2 12476.5 498.161   6
   2  -4   2 12408.8 433.022   4
   2  -4   2 12599.2 477.263   3
  -2   4  -2 12770.1 449.998  18
   2  -4   2 13507.6 440.540   9
   2  -4   3 16227.0 501.205   4
   2  -4   3 15751.0 497.769   9
   2  -4   3 15911.4 527.191  13
  -2   4  -3 15704.0 574.217   6
   2  -4   3 16832.3 565.558   3
  -2   4  -3 15467.2 480.999  18
   2  -4   3 16867.0 500.971   5
   2  -4   4 3513.65 210.803   8
   2  -4   4 3224.89 209.162   4
  -2   4  -4 3412.99 259.654   6
   2  -4   4 3183.79 240.508   3
   2  -4   4 3045.85 208.307   9
   2  -4   4 3477.07 214.909   5
   2  -4   5 2524.81 181.262   8
  -2   4  -5 2852.19 242.559   6
   2  -4   5 2636.63 224.983   3
   2  -4   5 2846.60 197.686   5
   2  -4   5 2785.59 200.233   9
   2  -4   6 9079.53 361.102   8
  -2   4  -6 10587.3 516.022  15
  -2   4  -6 8864.37 455.048   6
   2  -4   6 9033.00 452.845   3
   2  -4   6 9854.82 394.920   5
   2  -4   6 9329.21 393.633   9
   2  -4   7 14386.1 479.368   8
  -2   4  -7 14471.8 610.182   6
   2  -4   7 15490.5 543.366   9
   2  -4   7 15723.8 580.404  12
   2  -4   7 15931.6 633.484   3
  -2   4  -7 15522.8 671.860  15
   2  -4   7 15825.0 536.528   5
  -2   4  -8 512.448 123.101  15
   2  -4   8 578.773 105.893  25
  -2   4  -8 528.874 116.910  41
  -2   4  -8 526.325 111.203  23
  -2   4  -8 729.905 133.850  38
   2  -4   8 581.061 104.633  12
  -2   4  -8 464.549 108.174   6
   2  -4   8 460.287 97.6555  33
   2  -4   8 439.761 93.0830  32
  -2   4  -8 571.734 120.333  31
  -2   4  -8 622.371 124.242  52
   2  -4   8 593.242 103.356   9
  -2   4  -9 10887.8 556.514  31
   2  -4   9 11330.9 490.916  25
  -2   4  -9 11276.0 556.020  41
  -2   4  -9 11583.2 579.402  23
  -2   4  -9 11000.4 565.491  38
   2  -4   9 12378.0 499.393  35
   2  -4   9 10806.8 491.902  33
   2  -4   9 11044.3 517.160  32
  -2   4  -9 11495.2 589.534  52
   2  -4  10 1144.58 150.894  25
  -2   4 -10 1402.33 187.767  41
  -2   4 -10 1179.10 182.351  38
   2  -4  10 993.305 141.145  35
   2  -4  10 1046.34 155.468  32
  -2   4 -10 1245.33 179.888  31
  -2   4 -10 986.266 171.543  52
  -2   4 -10 1110.13 171.181  48
   2  -4  11 5270.32 328.085  25
  -2   4 -11 5825.74 374.388  41
   2  -4  11 6836.04 375.360  40
  -2   4 -11 5472.05 392.320  38
   2  -4  11 5431.00 329.750  35
   2  -4  11 5495.74 357.531  32
  -2   4 -11 5509.64 373.731  31
  -2   4 -11 5210.15 388.716  52
  -2   4 -11 5611.38 380.147  48
   2  -4  11 5878.80 391.030  49
  -2   4 -12 1424.85 168.438  41
   2  -4  12 1782.04 184.886  40
  -2   4 -12 1422.52 191.255  38
   2  -4  12 1483.05 165.826  35
   2  -4  12 1609.79 178.786  32
  -2   4 -12 1368.79 170.516  31
  -2   4 -12 1646.55 205.907  52
   2  -4  12 1621.67 195.162  49
  -2   4 -12 1466.37 183.878  48
   2  -4  13 1430.17 173.410  49
   2  -4  13 1428.21 158.524  40
  -2   4 -13 1366.39 173.289  38
   2  -4  13 1132.37 132.794  35
   2  -4  13 1281.61 156.564  34
  -2   4 -13 1322.82 169.832  52
  -2   4 -13 1284.43 159.851  48
  -2   4 -14 936.138 126.149  52
   2  -4  14 1054.81 121.738  40
  -2   4 -14 924.638 130.046  38
   2  -4  14 1130.11 131.537  34
   2  -4  14 1003.37 129.163  49
  -2   4 -14 1022.67 122.639  48
  -2   4 -15 2404.81 166.646  52
   2  -4  15 2640.35 166.518  40
   2  -4  15 2657.83 177.472  49
   2  -4  15 2914.84 177.051  34
   2  -4  15 2598.24 169.593  27
   2  -3 -15 372.966 69.0353  44
  -2   3  15 304.695 65.3559  40
   2  -3 -15 433.332 75.0465  39
  -2   3  15 354.074 62.4868  36
   2  -3 -15 417.890 76.2233  21
  -2   3  15 509.221 83.4273  34
  -2   3  15 502.026 83.0993  49
   2  -3 -14 108.379 47.4491  44
  -2   3  14 46.5869 31.8546  40
   2  -3 -14 50.1330 35.3665  39
  -2   3  14 16.3294 31.8080  36
   2  -3 -14-22.1399 34.1230  21
  -2   3  14 47.6266 37.0444  34
   2  -3 -14 38.1836 19.7310  20
  -2   3  14-0.53334 15.9799  49
   2  -3 -13 4465.55 310.570  44
  -2   3  13 4071.38 308.657  40
  -2   3  13 4807.54 311.858  22
  -2   3  13 4226.78 314.496  49
  -2   3  13 4054.87 297.951  36
   2  -3 -13 4483.18 311.079  21
  -2   3  13 4154.88 314.034  34
   2  -3 -13 4504.46 299.115  20
   2  -3 -12 1838.67 204.080  44
  -2   3  12 1810.37 216.094  49
  -2   3  12 1784.26 215.181  40
  -2   3  12 2306.02 228.783  22
  -2   3  12 1822.65 213.941  36
   2  -3 -12 1899.86 211.191  21
  -2   3  12 1823.27 220.040  34
  -2   3  11 2297.09 234.013  27
   2  -3 -11 2231.26 229.418  44
  -2   3  11 2261.49 247.852  40
  -2   3  11 3155.08 279.626  22
  -2   3  11 2363.00 251.245  49
  -2   3  11 2040.10 230.709  36
   2  -3 -11 2650.14 249.463  21
  -2   3  11 2055.90 238.409  34
  -2   3  10 3468.44 284.463  27
   2  -3 -10 3624.83 286.552  44
  -2   3  10 2878.29 278.519  40
  -2   3  10 3891.36 312.648  22
  -2   3  10 3195.95 287.062  36
   2  -3 -10 3514.38 284.898  21
  -2   3  10 3221.86 297.061  34
  -2   3  10 3097.74 286.760  49
   2  -3  -9 3300.35 264.318  44
  -2   3   9 3106.46 263.872  27
  -2   3   9 3012.79 275.022  40
  -2   3   9 3549.30 289.906  22
  -2   3   9 3195.87 287.993  34
  -2   3   9 3115.66 279.879  49
   2  -3  -8 7341.14 418.052   2
   2  -3  -8 7254.66 386.719  19
  -2   3   8 6767.89 426.076   7
   2  -3  -8 6946.62 405.610   4
   2  -3  -8 6430.15 400.563  13
   2  -3  -7 1731.50 186.210   2
  -2   3   7 1854.57 207.170   7
   2  -3  -7 1646.81 185.060   4
   2  -3  -7 1796.96 197.125  13
   2  -3  -7 1899.67 181.006  19
  -2   3   7 1807.14 192.040  18
   2  -3  -6 4117.08 273.457   2
   2  -3  -6 4400.20 287.953   4
  -2   3   6 4281.11 301.255   7
   2  -3  -6 4029.24 279.930  13
   2  -3  -6 4320.49 260.722  19
  -2   3   6 5049.06 318.724  18
   2  -3  -5 7896.05 356.224   2
  -2   3   5 7891.59 388.230   7
   2  -3  -5 8442.96 386.851   4
   2  -3  -5 7766.91 374.684  13
  -2   3   5 7925.26 368.310   6
   2  -3  -5 7969.13 338.698  19
   2  -3  -4 16117.9 493.237   2
  -2   3   4 16411.1 553.541   7
   2  -3  -4 16916.2 542.989   4
   2  -3  -4 16232.7 533.561  13
  -2   3   4 16052.8 538.007   6
   2  -3  -4 15183.5 462.881  19
   2  -3  -3 64571.0 1164.28   2
  -2   3   3 63317.4 1269.47   7
   2  -3  -3 67405.1 1260.50   4
   2  -3  -3 63407.7 1234.25  13
  -2   3   3 64751.1 1269.26   6
   2  -3  -3 63096.3 1138.58  19
   2  -3  -2 217829. 3150.05   2
  -2   3   2 218244. 3313.16   7
   2  -3  -2 221880. 3269.89  13
  -2   3   2 216569. 3327.24   6
   2  -3  -2 219239. 3144.30  19
   2  -3  -1 3290.14 156.485   2
  -2   3   1 3251.45 207.750   7
   2  -3  -1 3236.88 155.742  19
   2  -3  -1 3429.64 201.315   4
   2  -3  -1 3181.09 192.786  13
  -2   3   1 3341.20 218.326   6
  -2   3   1 3568.85 232.932  18
   2  -3  -1 3284.31 190.733   9
   2  -3   0 67250.8 1215.78   4
   2  -3   0 65082.0 1206.13  13
   2  -3   0 67768.2 1075.50  19
  -2   3   0 69197.6 1309.86   6
  -2   3   0 69607.3 1302.36  18
   2  -3   0 72229.6 1225.40   9
   2  -3   1 868.805 93.6069   4
   2  -3   1 759.465 90.3349  13
  -2   3  -1 903.493 111.737   6
  -2   3  -1 944.429 108.037  18
   2  -3   1 848.566 95.4280   9
   2  -3   2 1042.48 103.348   4
   2  -3   2 1080.82 108.208  13
   2  -3   2 941.928 110.916   3
  -2   3  -2 1019.62 123.052   6
  -2   3  -2 1006.18 106.023  18
   2  -3   2 1053.35 105.329   5
   2  -3   2 1038.80 103.474   9
   2  -3   3 29697.7 660.341   4
   2  -3   3 30434.1 693.537   5
   2  -3   3 30511.2 701.585  13
   2  -3   3 30283.2 690.286   9
  -2   3  -3 29225.1 772.149   6
   2  -3   3 29449.5 743.421   3
  -2   3  -3 29071.5 667.816  18
   2  -3   4 5114.41 232.289   4
   2  -3   4 5146.95 246.421   8
   2  -3   4 4902.69 245.736   5
  -2   3  -4 4863.74 290.932   6
   2  -3   4 4952.78 278.215   3
  -2   3  -4 4561.58 214.435  18
   2  -3   4 4744.71 245.639   9
   2  -3   5 77677.1 1372.31   8
  -2   3  -5 80868.3 1565.28  15
   2  -3   5 79099.6 1393.68   5
  -2   3  -5 73483.7 1515.08   6
   2  -3   5 74374.5 1478.08   3
   2  -3   5 77970.8 1384.07   9
   2  -3   6 147.192 45.0545   5
   2  -3   6 155.560 51.7093   8
  -2   3  -6 99.7669 48.1425  15
   2  -3   6 97.5955 44.2142   3
   2  -3   6 143.649 46.0373   9
   2  -3   7 93971.5 1619.07   8
  -2   3  -7 93669.7 1913.62  15
  -2   3  -7 91220.6 1824.63   6
   2  -3   7 94012.3 1751.76  12
   2  -3   7 90868.5 1808.91   3
   2  -3   7 90786.5 1650.49   5
   2  -3   7 89417.0 1636.05   9
   2  -3   8 1147.26 126.507   8
   2  -3   8 1138.55 137.395   5
  -2   3  -8 918.771 158.881  15
  -2   3  -8 1028.00 152.746   6
   2  -3   8 965.547 136.212  12
   2  -3   8 1073.96 159.898   3
   2  -3   8 899.335 121.515   9
   2  -3   9 60507.8 1228.50   8
  -2   3  -9 57042.8 1389.41  41
   2  -3   9 57409.1 1274.35   9
  -2   3  -9 58224.6 1442.01  38
  -2   3  -9 58850.0 1418.76  31
   2  -3   9 61029.4 1267.28  35
  -2   3  -9 59603.5 1483.15  52
  -2   3  -9 57169.4 1425.92  48
  -2   3 -10 2069.85 224.056  41
  -2   3 -10 1920.47 232.972  38
   2  -3  10 1951.56 189.138  35
  -2   3 -10 1975.35 225.588  31
  -2   3 -10 2067.55 241.720  52
  -2   3 -10 2001.48 233.680  50
  -2   3 -10 1943.11 231.172  48
  -2   3 -11 808.470 135.336  41
   2  -3  11 828.151 131.992  40
  -2   3 -11 855.902 152.765  38
   2  -3  11 674.205 112.540  35
   2  -3  11 588.659 112.118  32
  -2   3 -11 737.185 133.285  31
  -2   3 -11 683.172 139.042  52
  -2   3 -11 649.782 131.914  50
   2  -3  11 789.955 142.381  49
  -2   3 -11 730.989 137.188  48
  -2   3 -12 1735.18 207.716  50
   2  -3  12 1664.74 185.552  40
  -2   3 -12 1613.28 211.350  38
   2  -3  12 1769.17 181.484  35
   2  -3  12 1651.17 189.319  32
  -2   3 -12 1640.93 213.300  52
   2  -3  12 1743.27 212.411  49
  -2   3 -12 1684.65 211.135  48
   2  -3  13 1689.22 180.340  40
  -2   3 -13 1491.02 187.757  38
   2  -3  13 1553.06 184.206  34
  -2   3 -13 1571.69 185.734  50
  -2   3 -13 1563.53 193.368  52
   2  -3  13 1373.93 179.228  49
  -2   3 -13 1550.62 188.859  48
   2  -3  14 4306.19 268.897  40
   2  -3  14 4286.64 280.768  34
  -2   3 -14 3799.55 272.224  52
  -2   3 -14 3408.31 245.412  50
   2  -3  14 4292.34 288.377  49
  -2   3 -14 3994.07 276.449  48
   2  -3  15 347.503 69.7723  27
  -2   3 -15 326.856 67.7345  52
   2  -3  15 397.873 68.7554  40
   2  -3  15 334.176 68.6473  34
  -2   3 -15 451.017 74.0097  50
   2  -3  15 234.628 58.6128  49
  -2   3 -15 326.822 66.6008  48
   2  -2 -16 4468.21 214.151  44
  -2   2  16 4597.59 218.265  40
   2  -2 -16 4359.56 216.673  21
   2  -2 -15 180.059 51.0516  44
  -2   2  15 190.982 54.4907  40
   2  -2 -15 178.709 51.8304  39
  -2   2  15 193.994 51.4123  36
   2  -2 -15 139.412 48.1056  21
  -2   2  15 174.411 46.6281  34
  -2   2  15 143.829 48.8315  49
   2  -2 -14 15699.5 585.897  44
   2  -2 -14 14096.4 519.191  51
  -2   2  14 14665.0 584.778  40
  -2   2  14 17336.7 554.982  22
  -2   2  14 14521.4 556.363  36
   2  -2 -14 16121.9 586.453  21
  -2   2  14 15917.0 588.217  34
   2  -2 -14 15460.3 513.324  20
  -2   2  14 15260.9 574.439  49
   2  -2 -13 1582.47 190.189  44
  -2   2  13 1400.60 191.116  40
  -2   2  13 1603.15 181.108  22
  -2   2  13 1306.54 173.491  36
   2  -2 -13 1751.45 196.324  21
  -2   2  13 1336.58 180.961  34
   2  -2 -13 1663.68 183.364  51
  -2   2  13 1627.31 194.457  49
  -2   2  12 9908.48 536.242  40
  -2   2  12 11893.3 535.311  22
   2  -2 -12 10822.1 529.419  44
   2  -2 -12 11039.1 523.260  21
  -2   2  12 10219.9 536.034  34
   2  -2 -12 9566.62 479.626  51
  -2   2  12 10127.0 528.723  49
   2  -2 -11 2640.47 255.135  44
  -2   2  11 2816.21 274.694  49
  -2   2  11 2374.58 257.040  40
  -2   2  11 2720.26 257.611  22
  -2   2  11 2260.96 225.927  35
   2  -2 -11 2801.64 259.324  21
  -2   2  11 2654.59 270.245  34
   2  -2 -10 2382.87 235.746  44
  -2   2  10 2368.51 248.264  49
  -2   2  10 2560.88 265.713  40
  -2   2  10 2857.20 263.511  22
  -2   2  10 2081.52 221.271  35
  -2   2  10 2374.27 250.643  34
   2  -2  -9 1571.25 196.656   2
  -2   2   9 1570.29 207.083   7
  -2   2   9 1554.33 196.108  40
   2  -2  -9 1671.72 184.928  19
   2  -2  -9 1519.83 190.467   4
   2  -2  -9 1408.26 187.684  13
  -2   2   9 1705.30 198.183  22
   2  -2  -8 3868.79 294.691   2
  -2   2   8 3701.25 304.367   7
   2  -2  -8 3434.91 276.521  13
   2  -2  -8 4146.77 278.075  19
  -2   2   7 8134.51 372.966  18
  -2   2   7 7990.50 428.006   7
   2  -2  -7 7674.29 396.082   2
   2  -2  -7 7491.70 388.896  13
   2  -2  -7 8477.33 381.414  19
  -2   2   6 6964.05 371.574   7
   2  -2  -6 6791.59 342.675   2
   2  -2  -6 6200.90 328.714  13
   2  -2  -6 6871.87 321.928  19
  -2   2   6 6600.23 329.939  18
  -2   2   5 2496.83 202.238   7
   2  -2  -5 2622.98 193.012   2
   2  -2  -5 2145.58 178.485  13
   2  -2  -5 2307.47 170.279  19
  -2   2   5 2518.07 196.229  18
  -2   2   4 758.733 105.307   7
   2  -2  -4 767.202 101.265   4
   2  -2  -4 731.249 95.4346  13
  -2   2   4 894.227 100.636   6
   2  -2  -4 707.050 92.2085   2
  -2   2   4 774.569 106.719  18
   2  -2  -4 857.594 95.1127  19
  -2   2   3 61872.7 1192.32   7
   2  -2  -3 62060.9 1116.07   2
   2  -2  -3 64485.3 1187.12   4
   2  -2  -3 59735.8 1132.22  13
  -2   2   3 62312.0 1143.89   6
   2  -2  -3 62380.5 1099.61  19
  -2   2   2 332.661 64.9802   7
   2  -2  -2 252.787 47.3940  13
   2  -2  -2 185.175 42.4776   4
  -2   2   2 204.100 46.4431   6
   2  -2  -2 278.080 46.6320   2
   2  -2  -2 229.737 43.7958  19
  -2   2   2 304.877 65.1702  18
  -2   2   1 9479.13 339.906   7
   2  -2  -1 9726.49 265.707   2
   2  -2  -1 9207.21 269.199  19
   2  -2  -1 9908.18 329.012   4
   2  -2  -1 9750.79 307.363  13
  -2   2   1 9730.63 339.546   6
  -2   2   1 9499.42 356.929  18
   2  -2   0 610.163 47.8811   2
   2  -2   0 657.478 77.0905   4
   2  -2   0 685.424 71.6596  13
  -2   2   0 451.181 71.4258  18
  -2   2   0 562.380 79.2918   6
   2  -2   0 573.502 53.9735  19
   2  -2   0 471.425 63.6842   9
   2  -2   1 2382.43 138.991   4
   2  -2   1 2153.99 129.467  13
  -2   2  -1 2091.12 155.871   6
   2  -2   1 2304.98 94.8863  19
  -2   2  -1 2206.57 152.397  18
   2  -2   1 2473.02 150.018   9
  -2   2  -2 2412.92 133.962  17
  -2   2  -2 2398.95 147.588  15
   2  -2   2 2582.96 141.089   4
  -2   2  -2 2480.07 157.758  18
   2  -2   2 2480.83 143.045  13
  -2   2  -2 2690.26 182.727   6
   2  -2   2 2537.07 166.938   3
   2  -2   2 2730.95 163.110   5
   2  -2   2 2808.82 162.105   9
   2  -2   3 5492.85 242.526   5
   2  -2   3 5469.17 235.793   9
   2  -2   3 5466.70 208.058   4
  -2   2  -3 5769.94 259.221  15
  -2   2  -3 6004.92 289.678   6
   2  -2   3 5485.14 257.858   3
  -2   2  -3 5557.52 234.104  18
  -2   2  -3 5591.78 206.067  17
  -2   2  -4 442.232 76.2898  15
   2  -2   4 463.133 69.2134   8
   2  -2   4 393.904 52.9506   4
  -2   2  -4 450.726 83.8614   6
   2  -2   4 375.348 64.1911   5
  -2   2  -4 402.345 59.0017  18
  -2   2  -4 383.811 52.4155  17
   2  -2   4 440.387 73.2769   3
   2  -2   4 418.454 67.4372   9
   2  -2   5 1012.87 105.813   8
   2  -2   5 1052.26 108.373   5
  -2   2  -5 1023.21 129.324   6
   2  -2   5 805.799 108.999   3
   2  -2   5 961.401 100.594   9
  -2   2  -5 831.433 115.881  15
   2  -2   6 148248. 2293.12   8
  -2   2  -6 147823. 2512.52  15
  -2   2  -6 146493. 2474.66   6
   2  -2   6 152384. 2424.31  12
   2  -2   6 144946. 2442.90   3
   2  -2   6 140574. 2288.00   5
   2  -2   6 148982. 2278.17   9
   2  -2   7 66724.3 1255.64   8
  -2   2  -7 66678.3 1475.27  15
   2  -2   7 66969.0 1256.04   9
  -2   2  -7 68131.5 1440.02   6
   2  -2   7 70767.5 1378.65  12
   2  -2   7 66360.2 1414.00   3
   2  -2   7 65784.0 1272.80   5
  -2   2  -8 35.1859 45.8139  15
   2  -2   8-11.7011 19.9074   8
   2  -2   8 65.5451 31.6322   9
   2  -2   8 17.9703 23.3984  12
   2  -2   8 22.2873 26.7310   3
   2  -2   8 5.63290 18.6823   5
   2  -2   9 1751.08 166.577   8
  -2   2  -9 1768.47 226.360  15
   2  -2   9 1926.07 195.565  12
   2  -2   9 1630.43 165.696   9
   2  -2   9 1766.85 208.490   3
   2  -2   9 1693.76 173.200   5
  -2   2  -9 1765.76 216.279  52
  -2   2 -10 286.427 78.1003  41
  -2   2 -10 242.175 84.9022  38
  -2   2 -10 193.925 64.4004  31
  -2   2 -10 77.4092 26.2571  52
  -2   2 -10 184.838 66.6664  50
   2  -2  10 222.983 76.7530  49
  -2   2 -10 183.718 86.2067  48
   2  -2  11 1779.53 194.896  40
  -2   2 -11 1544.39 206.724  38
  -2   2 -11 1635.01 201.153  31
  -2   2 -11 1579.64 211.407  52
  -2   2 -11 1625.18 213.748  50
  -2   2 -11 1588.93 216.467  48
   2  -2  11 1893.39 222.980  49
  -2   2 -12 8497.49 497.397  48
   2  -2  12 9129.86 452.367  40
  -2   2 -12 8065.29 482.620  38
  -2   2 -12 8667.04 495.963  52
  -2   2 -12 8969.43 505.649  50
   2  -2  12 8890.81 489.747  49
   2  -2  13 84.3912 51.7028  40
  -2   2 -13 25.9993 40.3464  38
   2  -2  13 52.5598 36.9356  34
  -2   2 -13 49.6651 35.3783  52
  -2   2 -13 29.6774 33.2004  51
  -2   2 -13 92.5233 54.3326  50
   2  -2  13 75.4823 50.5727  49
  -2   2 -13 86.5113 57.9587  48
  -2   2 -14 83.2503 40.5553  52
   2  -2  14 75.7936 29.4616  40
   2  -2  14 122.579 52.3083  34
  -2   2 -14 121.040 54.8921  50
   2  -2  14 173.041 58.4225  49
  -2   2 -14 130.087 63.6011  48
   2  -2  15 52.9133 34.8764  27
   2  -2  15-43.8368 33.1675  40
   2  -2  15 23.8768 19.7784  34
  -2   2 -15 33.1226 13.3163  50
  -2   2 -15 62.4539 33.8766  52
   2  -2  15 42.8608 21.0120  49
  -2   2 -15 34.1133 33.8541  48
   2  -2  16 214.142 47.3975  27
   2  -2  16 187.453 44.1452  40
   2  -2  16 217.664 48.3041  34
   2  -2  16 170.381 40.0437  49
  -2   2 -16 176.552 42.1659  48
   2  -1 -16 5886.05 262.106  44
  -2   1  16 5316.96 251.775  40
  -2   1  16 5215.53 223.843  36
   2  -1 -16 5666.46 252.941  21
  -2   1  15-13.8917 23.6722  40
   2  -1 -15-3.62823 14.6219  39
  -2   1  15 9.49846 24.4769  36
   2  -1 -15-15.7275 17.0828  21
  -2   1  15 3.60867 12.0887  34
   2  -1 -15 25.1020 21.2052  51
   2  -1 -15 13.4922 16.3650  44
  -2   1  15 34.6975 27.5412  49
   2  -1 -14 2924.25 245.889  44
  -2   1  14 2885.92 254.266  40
  -2   1  14 3514.19 237.670  22
   2  -1 -14 3573.21 264.579  21
  -2   1  14 3176.92 248.630  34
   2  -1 -14 2979.07 235.972  51
  -2   1  14 3281.22 252.130  49
   2  -1 -13 4236.63 318.817  44
  -2   1  13 4137.95 331.762  40
  -2   1  13 4703.97 312.103  22
  -2   1  13 3967.64 287.455  35
   2  -1 -13 4761.53 332.869  21
  -2   1  13 3935.26 307.450  34
   2  -1 -13 4184.91 304.896  51
  -2   1  13 4101.30 314.534  49
   2  -1 -12 1995.57 225.048  44
  -2   1  12 1763.53 211.584  25
  -2   1  12 1524.34 205.175  40
  -2   1  12 1794.69 203.729  22
  -2   1  12 2017.42 219.617  35
  -2   1  12 1757.32 212.807  49
  -2   1  12 1860.82 219.522  34
   2  -1 -12 1732.43 206.257  51
  -2   1  11 438.344 104.412  25
  -2   1  11 518.368 122.626  40
  -2   1  11 599.360 124.045  22
  -2   1  11 582.962 119.160  35
  -2   1  11 494.279 111.811  34
   2  -1 -11 739.347 133.391  51
  -2   1  11 684.895 135.901  49
  -2   1  10 9149.18 482.895  25
  -2   1  10 8554.43 496.914  40
  -2   1  10 9632.78 487.074  22
  -2   1  10 8803.90 470.749  35
  -2   1  10 9694.03 506.328  34
   2  -1 -10 9418.48 470.364  51
  -2   1  10 8912.25 481.816  49
  -2   1   9 459.176 115.319   7
   2  -1  -9 701.385 125.413  13
   2  -1  -9 674.577 114.659  19
   2  -1  -9 745.739 135.641   2
  -2   1   8 79.3050 55.3330   7
   2  -1  -8 5.30203 27.1616  13
   2  -1  -8 37.6918 15.4513  19
   2  -1  -8 59.3701 36.0428   2
  -2   1   7 6082.93 363.247   7
   2  -1  -7 5113.69 317.582   2
   2  -1  -7 5866.97 309.157  19
  -2   1   6 733.087 113.984   7
  -2   1   6 585.576 85.1084  18
   2  -1  -6 532.432 83.7280  19
   2  -1  -6 632.473 101.791   2
  -2   1   5 2240.44 186.984   7
   2  -1  -5 2137.23 164.648  13
   2  -1  -5 2329.36 177.562   2
   2  -1  -5 2340.36 169.535  19
  -2   1   5 2255.73 163.628  18
  -2   1   4 24095.9 636.148   7
   2  -1  -4 22731.1 587.249   2
  -2   1   4 23634.5 506.486   6
   2  -1  -4 23111.8 573.274  19
  -2   1   4 24196.2 595.472  18
  -2   1   3 378.580 65.4558   7
   2  -1  -3 275.638 49.8907  13
   2  -1  -3 317.679 57.2246   2
  -2   1   3 348.202 48.8381   6
   2  -1  -3 291.034 55.0746  19
  -2   1   3 288.679 52.6364  18
  -2   1   2 26930.4 625.638   7
   2  -1  -2 28644.2 454.790  16
   2  -1  -2 28038.0 569.528  13
   2  -1  -2 27198.1 575.182   2
  -2   1   2 28042.5 573.729   6
   2  -1  -2 27871.4 584.073  19
  -2   1   2 27782.9 637.568  18
  -2   1   1 47294.4 885.834   7
  -2   1   1 47940.7 907.080  18
   2  -1  -1 48995.9 800.998  13
   2  -1  -1 52745.9 809.613   2
  -2   1   1 48947.1 855.625   6
   2  -1  -1 45183.3 644.022  10
   2  -1  -1 49840.7 827.241  19
  -2   1   0 611.591 39.4373  15
  -2   1   0 635.875 77.0970  18
   2  -1   0 635.301 67.3763   4
   2  -1   0 673.431 57.6338  13
   2  -1   0 680.199 50.5628   2
  -2   1   0 601.124 71.1823   6
  -2   1   0 673.919 76.1050   7
  -2   1   0 692.698 73.4788  17
   2  -1   0 682.866 60.6338  19
   2  -1   1 9248.03 164.062   2
   2  -1   1 9723.95 266.326   4
   2  -1   1 9467.75 237.728  13
  -2   1  -1 9026.84 309.035   6
  -2   1  -1 8992.02 239.072  15
   2  -1   1 9434.56 228.864  19
  -2   1  -1 9234.44 309.134  18
  -2   1  -1 9308.02 286.398  17
   2  -1   1 9496.04 289.779   9
  -2   1  -2 13224.7 352.540  15
   2  -1   2 14401.9 320.859   4
  -2   1  -2 14104.8 416.173   6
   2  -1   2 13997.5 261.119  19
   2  -1   2 13851.9 384.809   3
  -2   1  -2 13067.5 376.928  18
  -2   1  -2 13370.6 361.516  17
   2  -1   2 13569.9 379.430   5
   2  -1   2 14595.7 369.183   9
   2  -1   3 10686.7 258.786   4
  -2   1  -3 10617.9 342.193  15
   2  -1   3 11429.5 345.705   8
  -2   1  -3 10926.2 323.174  17
  -2   1  -3 11430.4 382.674   6
   2  -1   3 11401.2 355.676   3
  -2   1  -3 10589.0 327.842  18
   2  -1   3 10777.6 335.878   5
   2  -1   3 11377.9 321.423   9
  -2   1  -4 9929.08 359.469  15
   2  -1   4 10513.4 339.014   8
   2  -1   4 9756.01 321.681   5
  -2   1  -4 10547.5 386.910   6
   2  -1   4 9878.62 352.625   3
  -2   1  -4 10493.1 318.616  18
   2  -1   4 9580.74 304.328   9
  -2   1  -4 9694.64 314.079  17
  -2   1  -5 13362.4 461.087  15
   2  -1   5 12771.7 389.664   8
  -2   1  -5 12419.0 452.098   6
   2  -1   5 12349.1 426.507   3
   2  -1   5 12820.1 368.758   9
   2  -1   5 12404.7 382.421   5
  -2   1  -5 12233.9 373.232  17
   2  -1   6 13190.6 415.077   8
   2  -1   6 13466.4 389.513   9
  -2   1  -6 13748.9 502.031   6
  -2   1  -6 13131.3 501.052  15
   2  -1   6 13949.0 474.945  12
   2  -1   6 12857.4 470.581   3
   2  -1   6 13519.3 418.177   5
  -2   1  -6 12722.3 400.247  17
   2  -1   7 222506. 3248.86   8
  -2   1  -7 217776. 3492.65  15
   2  -1   7 213184. 3181.27   9
   2  -1   7 217934. 3408.28   3
   2  -1   7 212804. 3238.05   5
  -2   1  -8 1139.60 164.301  15
   2  -1   8 1257.66 148.686  12
   2  -1   8 1142.09 151.778   3
   2  -1   8 1068.18 121.718   8
   2  -1   8 1159.58 129.664   5
   2  -1   8 1140.76 119.255   9
   2  -1   9 1049.12 126.360   8
  -2   1  -9 995.329 163.820  15
   2  -1   9 936.251 137.093  12
   2  -1   9 1010.62 153.978   3
   2  -1   9 912.561 123.192   5
  -2   1 -10 11.8538 27.1986  38
  -2   1 -10-4.12685 18.1336  31
  -2   1 -10 97.1026 54.7596  52
  -2   1 -10 103.216 72.8427  50
   2  -1  10 7.19100 32.9686  49
  -2   1 -10-8.16738 32.9756  48
   2  -1  11 3531.43 271.118  40
  -2   1 -11 2680.82 273.572  38
  -2   1 -11 2834.05 280.250  52
  -2   1 -11 2787.29 266.065  51
  -2   1 -11 2849.44 290.265  50
   2  -1  11 3154.53 286.217  49
  -2   1 -11 3142.25 302.289  48
   2  -1  12 65.0651 48.6061  40
  -2   1 -12-9.59501 30.3840  38
  -2   1 -12 70.4551 43.4027  52
   2  -1  12 70.1304 38.2501  34
  -2   1 -12 36.0887 42.8710  51
  -2   1 -12 4.02266 28.3687  50
   2  -1  12 0.89745 22.5062  49
  -2   1 -12 59.0521 41.7739  48
   2  -1  13 1967.01 201.865  40
  -2   1 -13 1974.12 213.535  51
   2  -1  13 1804.23 209.077  34
   2  -1  13 1792.53 209.708  49
  -2   1 -13 1795.74 209.412  52
  -2   1 -13 1633.40 207.553  50
  -2   1 -13 1754.18 220.351  48
   2  -1  14 2641.38 221.691  40
  -2   1 -14 2449.90 225.077  52
   2  -1  14 2658.03 238.258  34
  -2   1 -14 2711.66 230.742  51
  -2   1 -14 2539.90 242.863  50
   2  -1  14 2467.17 232.255  49
  -2   1 -14 2504.23 242.594  48
  -2   1 -15 2692.54 203.707  52
   2  -1  15 2863.62 209.243  40
   2  -1  15 2844.46 223.255  27
   2  -1  15 2717.83 216.299  34
  -2   1 -15 2706.79 198.788  51
  -2   1 -15 2831.63 225.905  50
   2  -1  15 2726.44 216.486  49
  -2   1 -15 2759.27 225.665  48
   2  -1  16 7519.69 307.175  27
   2  -1  16 6786.28 279.553  40
  -2   1 -16 7006.16 304.283  48
   2  -1  16 6584.66 290.018  34
  -2   1 -16 6608.91 291.256  50
   2  -1  16 6688.07 287.209  49
   2   0 -16 2004.69 152.529  44
  -2   0  16 1925.83 149.046  40
  -2   0  16 1616.58 126.249  36
   2   0 -16 1837.14 136.970  21
   2   0 -15-17.7758 26.5110  44
  -2   0  15-2.87727 18.5098  40
   2   0 -15-1.76210 11.6687  50
  -2   0  15-34.1017 35.8227  36
   2   0 -15-10.6763 20.2712  21
   2   0 -15 0.41498 19.9279  51
  -2   0  15 5.78492 21.1621  49
   2   0 -14 1047.29 147.631  44
  -2   0  14 1291.44 170.980  40
  -2   0  14 1274.52 139.156  22
   2   0 -14 888.501 131.757  51
  -2   0  14 906.722 128.076  35
   2   0 -14 1041.79 144.217  21
  -2   0  14 1051.30 135.481  34
   2   0 -14 1157.20 145.393  50
  -2   0  14 1214.84 147.862  49
   2   0 -13 3660.87 296.942  44
  -2   0  13 3682.12 293.951  25
  -2   0  13 3548.69 310.739  40
  -2   0  13 3978.77 280.970  22
   2   0 -13 3208.07 272.488  51
  -2   0  13 3259.57 274.430  35
   2   0 -13 3614.92 285.392  21
  -2   0  13 3298.64 273.061  34
   2   0 -13 3569.91 276.602  50
  -2   0  13 3328.10 277.187  49
  -2   0  12 1446.41 199.590  25
  -2   0  12 1376.37 199.809  40
  -2   0  12 1310.11 172.823  22
  -2   0  12 1081.43 168.878  35
  -2   0  12 1387.85 190.473  34
   2   0 -12 1371.03 185.584  51
   2   0 -12 1247.51 169.218  50
  -2   0  12 943.231 157.721  49
  -2   0  11 87.1974 48.7057  25
  -2   0  11 58.1141 39.9316  49
  -2   0  11 49.8293 50.9524  40
   2   0 -11 152.494 67.4665  50
  -2   0  11 133.246 63.6485  22
  -2   0  11 143.465 68.8508  35
  -2   0  11 86.0393 50.6314  34
  -2   0  11 55.1183 43.7003  33
   2   0 -11-3.24991 44.9757  51
  -2   0  10-12.7082 32.8576  25
   2   0 -10-21.6711 32.5034  50
  -2   0  10 246.171 79.2073  40
  -2   0  10 33.4681 28.4254  22
  -2   0  10 53.5486 34.8227  35
  -2   0  10 331.762 84.9876  34
  -2   0  10 25.5538 34.8813  33
   2   0 -10 20.4624 22.2030  51
  -2   0  10 21.8313 29.9014  49
  -2   0   9 1746.98 222.649   7
   2   0  -9 1519.95 194.278   2
   2   0  -9 2021.48 196.367  19
  -2   0   8 669.293 126.398   7
   2   0  -8 511.555 103.797   2
   2   0  -8 537.798 94.4326  19
  -2   0   7 9260.08 454.730   7
   2   0  -7 9122.07 428.993   2
   2   0  -7 8945.56 366.464  10
   2   0  -7 9798.53 405.351  19
  -2   0   6 825.488 118.411  14
   2   0  -6 894.937 111.991  19
  -2   0   6 1093.99 140.390   7
   2   0  -6 1003.34 129.184   2
   2   0  -6 998.122 107.061  10
  -2   0   5 2313.84 186.071  14
  -2   0   5 2280.61 185.678   7
   2   0  -5 2259.28 177.542   2
   2   0  -5 2290.56 148.054  10
  -2   0   5 2050.88 141.088  18
   2   0  -5 2407.39 174.301  19
  -2   0   4 11703.6 415.720  14
  -2   0   4 12831.2 426.244   7
   2   0  -4 12253.6 406.982   2
   2   0  -4 13146.2 348.654  10
   2   0  -4 12944.0 400.383  19
  -2   0   4 11494.9 356.824  18
   2   0  -4 10568.5 285.586  16
   2   0  -3 14046.9 308.452  16
  -2   0   3 13349.6 425.652  14
  -2   0   3 13883.0 417.199   7
   2   0  -3 13520.5 404.221   2
   2   0  -3 14106.6 341.624  10
   2   0  -3 13921.8 399.964  19
   2   0  -2 41807.1 672.306  16
  -2   0   2 39868.8 814.013  14
  -2   0   2 39847.1 780.047   7
   2   0  -2 38880.2 690.593  13
   2   0  -2 42742.9 692.176  10
  -2   0   2 39340.4 655.289   6
   2   0  -2 40243.9 771.644   2
  -2   0   2 38958.6 772.970  18
  -2   0   1 4166.30 197.004  14
  -2   0   1 4297.36 193.832  17
  -2   0   1 4318.70 185.642   7
   2   0  -1 4045.69 89.1479   1
   2   0  -1 4241.51 137.169  13
  -2   0   1 4192.77 155.668   6
   2   0  -1 4522.90 148.623  10
  -2   0   1 3922.37 187.843  18
  -2   0   0 5368.45 141.899  15
  -2   0   0 5238.21 206.607  14
  -2   0   0 5095.72 195.816   7
   2   0   0 5299.46 123.533  13
  -2   0   0 5049.32 189.853   6
  -2   0   0 5139.75 214.357  18
  -2   0   0 5420.34 216.956  17
  -2   0  -1 2429.09 112.085  15
  -2   0  -1 2291.65 122.904  14
   2   0   1 2453.88 109.039   4
  -2   0  -1 2455.86 143.103  18
  -2   0  -1 2386.58 135.962   6
   2   0   1 2563.34 122.503   3
  -2   0  -1 2530.26 145.851  17
  -2   0  -2 95372.8 1491.52  15
   2   0   2 98633.8 1368.52   4
  -2   0  -2 97702.0 1560.69   6
   2   0   2 96752.0 1487.00   3
  -2   0  -2 94070.4 1540.88  17
  -2   0  -2 98491.3 1541.05  18
   2   0   2 98945.1 1511.15   5
   2   0   3 9070.77 290.059   8
  -2   0  -3 8846.70 319.610   6
  -2   0  -3 8305.43 292.550  15
   2   0   3 8933.92 285.283   3
  -2   0  -3 9687.08 302.935  18
   2   0   3 8758.95 279.228   5
   2   0   3 8846.15 254.857   9
  -2   0  -3 8786.52 303.238  17
  -2   0  -4 8414.67 319.362  15
   2   0   4 8546.98 291.073   8
  -2   0  -4 9721.78 354.258   6
   2   0   4 8619.15 315.791  12
   2   0   4 8727.52 307.390   3
   2   0   4 8463.48 278.694   5
   2   0   4 7369.06 244.202   9
  -2   0  -4 7864.66 299.634  17
  -2   0  -5 315.491 66.7546  15
   2   0   5 368.202 62.8265   8
   2   0   5 359.689 66.9557  12
   2   0   5 298.796 59.5594   3
   2   0   5 577.072 64.4696   9
  -2   0  -5 437.822 70.1317  17
   2   0   5 344.759 55.4859   5
  -2   0  -6 238.490 67.7238  15
   2   0   6 391.628 68.0083   8
   2   0   6 312.407 67.7929   3
   2   0   6 285.415 64.1698  12
  -2   0  -6 236.624 55.4472  17
   2   0   6 448.071 71.3920   5
   2   0   6 301.730 47.9321   9
  -2   0  -7 4401.81 295.006  15
   2   0   7 4376.79 232.232   5
   2   0   7 4753.36 274.650  12
   2   0   7 4254.52 271.769   3
  -2   0  -7 4674.12 265.120  17
  -2   0  -8 1188.03 165.646  15
   2   0   8 1165.79 127.688   8
   2   0   8 1205.39 145.378  12
   2   0   8 1245.12 155.578   3
   2   0   8 975.863 117.341   5
   2   0   9 4954.96 284.935   8
  -2   0  -9 4805.20 358.794  15
   2   0   9 4572.96 303.619  12
   2   0   9 4701.50 329.795   3
   2   0   9 4709.32 282.717   5
  -2   0 -10 2245.87 241.706  38
   2   0  10 1824.24 217.604   3
   2   0  10 1840.93 188.621   5
  -2   0 -10 1900.14 216.900  52
  -2   0 -10 1940.79 214.063  51
  -2   0 -10 2097.80 240.433  50
   2   0  10 2194.18 226.812  49
  -2   0 -10 2070.14 234.083  48
   2   0  11 9269.55 443.522  40
  -2   0 -11 8556.41 495.599  38
   2   0  11 8963.76 477.786  34
  -2   0 -11 8294.36 475.287  52
  -2   0 -11 8060.23 464.409  51
  -2   0 -11 9087.33 528.208  50
   2   0  11 8669.17 481.560  49
  -2   0 -11 9293.23 524.577  48
  -2   0 -12 7588.60 454.221  52
   2   0  12 8228.40 425.843  40
   2   0  12 8114.46 459.165  34
  -2   0 -12 7161.12 439.096  51
  -2   0 -12 7996.20 495.522  50
   2   0  12 7608.21 455.123  49
  -2   0 -12 7692.37 482.445  48
  -2   0 -13 3220.36 302.070  50
   2   0  13 3107.39 256.925  40
  -2   0 -13 3412.22 287.247  52
   2   0  13 3683.33 304.646  49
   2   0  13 3709.26 301.767  34
  -2   0 -13 3322.50 285.382  51
  -2   0 -13 3054.94 294.394  48
   2   0  14 1155.80 161.659  27
   2   0  14 950.552 132.785  40
  -2   0 -14 1159.69 150.564  52
  -2   0 -14 944.277 140.531  51
   2   0  14 1225.39 164.081  34
  -2   0 -14 1015.63 157.109  50
   2   0  14 1186.34 159.293  49
  -2   0 -14 1106.00 165.058  48
   2   0  15 606.785 104.209  27
   2   0  15 550.835 94.2650  40
  -2   0 -15 442.555 76.2895  52
   2   0  15 527.771 95.1072  49
   2   0  15 557.910 98.5520  34
  -2   0 -15 567.628 102.254  50
  -2   0 -15 582.164 96.9764  51
  -2   0 -15 665.695 113.758  48
   2   0  16 1439.05 134.999  27
   2   0  16 1225.82 113.666  40
   2   0  16 1428.61 133.607  34
  -2   0 -16 1375.94 135.256  50
   2   0  16 1253.46 121.303  49
  -2   0 -16 1365.21 135.062  48
  -2   0 -16 917.431 94.0170  51
   2   1 -16 15.6814 14.7677  44
  -2  -1  16 17.4653 13.4110  40
  -2  -1  16 39.8990 22.5076  36
   2   1 -16 16.0367 16.2898  21
   2   1 -15 855.887 118.813  44
  -2  -1  15 963.846 124.603  40
  -2  -1  15 887.007 107.546  35
   2   1 -15 932.699 115.238  21
   2   1 -15 948.731 116.817  51
   2   1 -15 878.811 111.250  50
   2   1 -14 10682.7 483.579  44
  -2  -1  14 10332.1 465.313  25
  -2  -1  14 10512.7 493.267  40
  -2  -1  14 9854.77 449.549  35
   2   1 -14 10619.5 456.165  21
   2   1 -14 9602.80 449.860  51
   2   1 -14 10426.3 457.362  50
  -2  -1  13 12279.7 561.669  25
  -2  -1  13 12595.7 591.873  40
  -2  -1  13 13163.7 517.911  22
  -2  -1  13 12257.5 560.103  35
   2   1 -13 12264.3 554.403  51
   2   1 -13 13148.4 556.836  50
   2   1 -13 12424.7 532.637  48
  -2  -1  12 35679.2 1081.16  25
  -2  -1  12 39601.4 1152.67  40
  -2  -1  12 38235.2 1025.38  22
  -2  -1  12 36719.7 1090.71  35
  -2  -1  12 35967.0 1096.15  33
   2   1 -12 37240.7 1075.36  51
   2   1 -12 38394.9 1058.99  50
   2   1 -12 37776.4 1037.81  48
  -2  -1  11 20932.7 799.721  25
   2   1 -11 23680.4 794.929  50
  -2  -1  11 22215.2 849.938  40
  -2  -1  11 23477.7 783.330  22
  -2  -1  11 22143.8 822.137  35
  -2  -1  11 20855.2 809.380  33
   2   1 -11 22703.4 806.606  51
   2   1 -11 22708.4 774.637  48
  -2  -1  10 1387.05 169.960  26
  -2  -1  10 1543.95 201.498  25
  -2  -1  10 1797.07 223.879  40
  -2  -1  10 1562.96 184.779  22
  -2  -1  10 1651.87 209.072  35
  -2  -1  10 1451.57 200.119  33
   2   1 -10 1723.96 204.250  51
  -2  -1  10 1448.14 193.908  53
   2   1 -10 1692.11 191.372  48
  -2  -1   9 2295.98 255.384   7
   2   1  -9 2469.46 249.430   2
   2   1  -9 2056.08 206.198  10
   2   1  -9 2409.38 219.707  19
  -2  -1   8 6401.00 376.043  14
  -2  -1   8 6280.18 400.142   7
   2   1  -8 6944.97 400.806   2
   2   1  -8 6837.58 360.224  10
   2   1  -8 7009.59 359.990  19
  -2  -1   7 1484.90 168.701  14
  -2  -1   7 1433.03 176.524   7
   2   1  -7 1635.81 179.742   2
   2   1  -7 1521.77 154.157  10
   2   1  -7 1365.00 148.794  19
  -2  -1   6 2781.09 222.485  14
  -2  -1   6 3634.76 258.072   7
   2   1  -6 3259.52 238.217   2
   2   1  -6 3205.78 212.501  10
   2   1  -6 3369.56 222.864  19
   2   1  -6 3248.26 185.741  16
   2   1  -5 101.049 37.9944  16
   2   1  -5 82.2566 36.7423  19
  -2  -1   5 89.9940 40.5788   7
   2   1  -5 46.1655 22.3249  10
  -2  -1   5 61.8487 36.2183  14
  -2  -1   5 71.9533 24.0352  18
   2   1  -5 74.9885 38.7402   2
   2   1  -4 10552.1 311.396  16
  -2  -1   4 10120.9 390.849  14
  -2  -1   4 11484.0 396.344   7
   2   1  -4 11472.0 405.990   2
   2   1  -4 10715.4 353.943  10
  -2  -1   4 10225.7 314.749  18
   2   1  -3 171.687 32.4533  16
  -2  -1   3 176.534 48.6752  14
  -2  -1   3 227.088 47.5414   7
   2   1  -3 238.373 47.3277  10
  -2  -1   3 187.837 40.3275  18
   2   1  -2 40459.8 704.008  16
  -2  -1   2 37896.2 802.647  14
  -2  -1   2 37964.5 742.939   7
   2   1  -2 39581.5 730.992  10
  -2  -1   2 38305.7 742.533  18
  -2  -1   2 41069.7 775.508  17
  -2  -1   1 17709.3 466.676  14
  -2  -1   1 18583.0 410.601   7
  -2  -1   1 18643.6 447.222  18
   2   1  -1 18622.4 305.439   1
  -2  -1   1 18441.8 455.169  17
  -2  -1   0 75852.2 1134.16  15
  -2  -1   0 73563.5 1225.81  14
  -2  -1   0 73422.3 1138.34   7
   2   1   0 78228.6 1114.55   1
   2   1   0 75162.0 1052.12   3
  -2  -1   0 73939.8 1242.18  17
  -2  -1   0 73672.4 1229.33  18
  -2  -1  -1 883.339 75.0330  15
  -2  -1  -1 772.272 73.3803  14
   2   1   1 1013.33 77.6546   1
   2   1   1 1000.83 58.4490   3
  -2  -1  -1 1073.66 93.9303  18
  -2  -1  -1 1255.11 105.499  17
  -2  -1  -2 15292.9 398.741  15
   2   1   2 15818.2 378.878   8
  -2  -1  -2 15408.7 348.347  14
   2   1   2 15437.9 251.126   4
   2   1   2 17013.1 398.289  12
   2   1   2 15008.5 358.185   5
   2   1   2 16177.3 342.098   3
  -2  -1  -2 17313.7 434.544  18
  -2  -1  -2 15906.8 436.252  17
   2   1   2 15651.3 335.186   9
  -2  -1  -3 854.197 90.6758  15
   2   1   3 999.119 85.5576   8
  -2  -1  -3 942.674 58.3667  14
   2   1   3 1057.28 95.9408  12
   2   1   3 993.865 80.2858   3
   2   1   3 822.794 72.5205   5
   2   1   3 971.553 65.5369   9
  -2  -1  -3 950.244 100.205  17
   2   1   4 25090.8 561.237   8
  -2  -1  -4 26359.1 636.514  15
   2   1   4 26429.9 537.247   5
  -2  -1  -4 26619.5 649.821  17
   2   1   4 26087.3 604.202  12
   2   1   4 25960.5 573.224   3
   2   1   4 26505.9 482.851   9
  -2  -1  -5 22694.2 625.580  15
   2   1   5 22560.2 534.919   8
   2   1   5 23024.6 586.936  12
   2   1   5 23291.4 574.141   3
   2   1   5 23117.0 513.822   5
  -2  -1  -5 21667.2 609.795  17
   2   1   6 585.256 79.8672   8
  -2  -1  -6 743.654 110.682  15
   2   1   6 765.587 100.685  12
   2   1   6 668.588 94.3151   3
   2   1   6 677.478 81.4274   5
  -2  -1  -6 558.267 91.5259  17
   2   1   7 774.738 98.1395   8
  -2  -1  -7 866.264 128.914  15
   2   1   7 836.397 111.642  12
   2   1   7 848.289 117.425   3
   2   1   7 706.191 96.5451  11
   2   1   7 944.215 103.276   5
  -2  -1  -7 688.941 108.454  17
   2   1   8 2018.62 170.188   8
  -2  -1  -8 1958.27 210.303  15
   2   1   8 2056.26 189.653  12
   2   1   8 1784.11 187.304   3
   2   1   8 2017.77 171.266  11
   2   1   8 2054.46 166.643   5
  -2  -1  -8 1889.71 194.584  17
   2   1   9 11649.7 456.861   8
  -2  -1  -9 11261.2 559.211  15
   2   1   9 11528.7 528.850   3
   2   1   9 11534.4 498.134  12
   2   1   9 10888.9 430.021  11
   2   1   9 11705.4 452.571   5
  -2  -1  -9 11689.6 518.572  17
  -2  -1 -10 17695.4 695.061  44
   2   1  10 18014.6 606.815  40
   2   1  10 17452.2 705.591   3
   2   1  10 18600.4 683.757  34
   2   1  10 16312.7 593.277   5
  -2  -1 -10 15615.5 644.745  52
  -2  -1 -10 15993.2 653.096  51
  -2  -1 -10 18536.3 743.197  50
   2   1  10 16935.7 665.547  49
  -2  -1 -10 17823.0 718.146  48
  -2  -1 -11 1076.15 174.261  44
   2   1  11 1080.99 144.254  40
  -2  -1 -11 1123.00 168.594  52
   2   1  11 1065.65 162.838  34
  -2  -1 -11 1059.15 170.396  51
  -2  -1 -11 1405.30 207.128  50
   2   1  11 908.504 156.071  49
  -2  -1 -11 957.188 165.670  48
  -2  -1 -12 20794.6 782.810  44
   2   1  12 21328.2 708.466  40
  -2  -1 -12 19587.4 740.346  52
   2   1  12 21622.5 780.405  34
  -2  -1 -12 19707.1 759.894  51
  -2  -1 -12 20231.8 817.887  50
   2   1  12 19801.9 761.726  49
  -2  -1 -12 21169.7 827.237  48
   2   1  13 5069.80 365.309  27
  -2  -1 -13 4981.41 351.099  44
   2   1  13 5229.35 327.587  40
  -2  -1 -13 5269.35 349.276  52
   2   1  13 5721.25 376.438  34
  -2  -1 -13 5292.37 366.905  51
  -2  -1 -13 5122.46 381.590  50
   2   1  13 5202.23 363.484  49
  -2  -1 -13 5217.25 384.388  48
   2   1  14 764.459 129.354  27
  -2  -1 -14 750.093 121.067  44
   2   1  14 618.871 104.678  40
   2   1  14 882.875 136.633  34
  -2  -1 -14 857.279 136.051  51
  -2  -1 -14 796.017 117.806  52
  -2  -1 -14 710.777 134.034  50
   2   1  14 781.704 129.877  49
  -2  -1 -14 861.069 145.376  48
   2   1  15 1111.53 126.448  40
   2   1  15 1004.23 135.012  27
   2   1  15 1339.13 151.343  34
  -2  -1 -15 1259.80 143.429  51
   2   1  15 1219.22 142.165  49
  -2  -1 -15 1065.22 144.643  48
  -2  -1 -15 1130.51 147.816  50
   2   1  16 4859.58 252.881  27
   2   1  16 3921.93 196.689  40
  -2  -1 -16 4715.32 256.210  50
   2   1  16 4460.03 237.199  34
   2   1  16 4474.99 228.621  49
  -2  -1 -16 3990.84 210.153  51
  -2  -1 -16 4598.47 253.445  48
   2   2 -16 1150.93 103.522  44
  -2  -2  15 4299.00 250.175  40
   2   2 -15 4482.95 260.926  44
  -2  -2  15 4175.52 241.455  35
   2   2 -15 4106.56 225.900  21
   2   2 -15 4005.44 222.758  48
   2   2 -15 3809.62 234.914  51
   2   2 -15 4171.17 244.979  50
   2   2 -14 5037.02 317.390  44
  -2  -2  14 4860.28 309.268  25
  -2  -2  14 4437.85 298.556  40
  -2  -2  14 4495.39 299.846  35
   2   2 -14 5035.41 291.371  21
   2   2 -14 4693.14 304.354  51
   2   2 -14 4873.47 303.871  50
   2   2 -14 4681.04 289.449  48
  -2  -2  13 11363.9 537.242  25
   2   2 -13 11918.0 529.490  50
  -2  -2  13 11853.0 550.485  40
  -2  -2  13 11306.6 460.342  22
  -2  -2  13 11206.5 535.084  35
  -2  -2  13 10945.3 536.512  33
   2   2 -13 11479.2 532.166  51
   2   2 -13 11163.3 506.911  48
  -2  -2  12 407.000 102.746  25
  -2  -2  12 392.178 107.244  40
  -2  -2  12 389.151 91.1243  22
  -2  -2  12 508.099 119.785  35
  -2  -2  12 346.224 100.758  33
   2   2 -12 498.639 119.209  51
   2   2 -12 395.165 101.857  50
   2   2 -12 352.076 94.6863  48
  -2  -2  11 3975.77 303.704  26
  -2  -2  11 4559.45 359.835  25
  -2  -2  11 4522.98 358.969  40
  -2  -2  11 5051.66 338.910  22
   2   2 -11 4706.13 342.951  50
   2   2 -11 4865.18 347.848  48
  -2  -2  11 4761.49 368.535  35
  -2  -2  11 4601.84 359.764  33
  -2  -2  11 4681.43 363.590  53
   2   2 -11 4413.47 345.081  51
  -2  -2  10 3450.76 283.129  26
  -2  -2  10 3424.82 306.778  25
  -2  -2  10 3675.18 321.514  40
  -2  -2  10 3072.43 264.567  22
  -2  -2  10 3906.60 333.181  35
  -2  -2  10 3580.35 314.052  33
  -2  -2  10 3108.09 291.504  53
   2   2 -10 3713.39 308.956  51
   2   2 -10 3812.14 304.209  48
  -2  -2   9 12834.5 577.312  46
  -2  -2   9 12397.4 567.369  14
  -2  -2   9 13693.9 609.025  25
  -2  -2   9 14693.2 673.087   7
  -2  -2   9 13083.3 554.505  22
   2   2  -9 14875.1 640.907   2
  -2  -2   9 12992.6 601.875  35
  -2  -2   9 13254.1 598.541  33
   2   2  -9 13839.7 586.469  10
   2   2  -9 13964.6 543.056  19
  -2  -2   9 12553.9 579.592  53
  -2  -2   8 21.6564 21.2815  14
  -2  -2   8 13.4841 21.0446   7
   2   2  -8 44.1463 25.2310  10
   2   2  -8 34.3901 39.8024  19
   2   2  -8 59.7683 44.0672   2
  -2  -2   7 11436.4 503.491  14
  -2  -2   7 11605.6 526.262   7
   2   2  -7 12593.1 540.702   2
   2   2  -7 12654.3 502.234  10
   2   2  -7 12699.5 485.592  19
   2   2  -7 12365.0 443.011  16
  -2  -2   6 2917.04 235.273   7
  -2  -2   6 2546.58 219.150  14
   2   2  -6 3293.10 252.128   2
   2   2  -6 3098.79 225.120  10
   2   2  -6 2940.51 197.944  16
   2   2  -6 3096.71 221.769  19
   2   2  -5 49.0201 29.5856  16
  -2  -2   5 94.3203 44.5184  14
  -2  -2   5 27.7310 17.6162   7
   2   2  -5 87.9726 39.2548  10
   2   2  -4 127.213 39.9444  16
  -2  -2   4 57.6238 36.2313  14
  -2  -2   4 84.8789 35.6816   7
  -2  -2   4 123.091 33.3156  18
   2   2  -4 80.6122 35.8826  10
   2   2  -3 7981.90 273.770  16
  -2  -2   3 7407.81 325.273  14
  -2  -2   3 7968.48 267.968  18
  -2  -2   3 7968.15 300.136   7
   2   2  -3 7939.07 304.521  10
   2   2  -2 532.628 64.8894  16
  -2  -2   2 498.036 67.2889  17
  -2  -2   2 449.889 73.6984  14
  -2  -2   2 572.156 65.3141   7
  -2  -2   2 527.626 66.0814  18
   2   2  -2 538.209 47.0235  11
   2   2  -2 731.083 83.3869  10
   2   2  -1 3845.39 177.263  16
  -2  -2   1 3721.93 202.310  14
  -2  -2   1 3805.37 149.808   7
   2   2  -1 3998.90 139.515   1
  -2  -2   1 4373.71 195.518  18
   2   2  -1 3950.97 150.124  11
  -2  -2   1 3773.10 189.298  17
   2   2   0 34706.9 598.519   8
  -2  -2   0 34548.6 718.562  14
  -2  -2   0 34366.0 557.660   7
   2   2   0 35671.4 570.565  12
   2   2   0 35405.5 647.405  11
   2   2   0 34567.1 628.948   1
  -2  -2  -1 126.888 34.0898  15
   2   2   1 169.684 29.4201   8
   2   2   1 111.201 29.5191   1
  -2  -2  -1 118.770 30.8373  14
   2   2   1 161.232 28.4650  12
[truncated: 265,029 more chars]
