# Supplementary material for: Structural and Functional Diversity in Rigid Thiosemicarbazones with Extended Aromatic Frameworks: Microwave-Assisted Synthesis and Structural Investigations
Source: ACS Omega. 2023 Apr 25;8(18):16047–79. doi: 10.1021/acsomega.2c08157 (PMC10173449; doi:10.1021/acsomega.2c08157)
Supplement: Supplementary file 2 — ao2c08157_si_002.zip [file ao2c08157_si_002.zip]

Archive with 32 entries (32 files):
- xyz/._.DS_Store
- xyz/._CuL(OAc)[ANPh].xyz
- xyz/._CuL(OAc)ANH.xyz
- xyz/._CuL[DMSO]+[ANH].xyz
- xyz/._CuL[DMSO]+[ANPh].xyz
- xyz/._CuL2_[ANPh].xyz
- xyz/._CuL2_ANH.xyz
- xyz/._fragment Cu(OAc)2.xyz
- xyz/._Ligand_ANH.xyz
- xyz/._Ligand_ANPh.xyz
- xyz/._Zn(OAc)2.xyz
- xyz/._Zn_Ligand_Acetate_ANPh.xyz
- xyz/._ZnL(OAc)_ANH.xyz
- xyz/._ZnL[DMSO]+ ANH.xyz
- xyz/._ZnL[DMSO]+ ANPh.xyz
- xyz/._ZnL2_ANH.xyz
- xyz/._ZnL2_ANPh.xyz
- xyz/.DS_Store
- xyz/CuL(OAc)[ANPh].xyz
- xyz/CuL(OAc)ANH.xyz
- xyz/CuL[DMSO]+[ANH].xyz
- xyz/CuL[DMSO]+[ANPh].xyz
- xyz/CuL2_[ANPh].xyz
- xyz/CuL2_ANH.xyz
- xyz/Ligand_ANH.xyz
- xyz/Ligand_ANPh.xyz
- xyz/Zn_Ligand_Acetate_ANPh.xyz
- xyz/ZnL(OAc)_ANH.xyz
- xyz/ZnL[DMSO]+ ANH.xyz
- xyz/ZnL[DMSO]+ ANPh.xyz
- xyz/ZnL2_ANH.xyz
- xyz/ZnL2_ANPh.xyz
