# Supplementary material for: Structural and Functional Diversity in Rigid Thiosemicarbazones with Extended Aromatic Frameworks: Microwave-Assisted Synthesis and Structural Investigations
Source: ACS Omega. 2023 Apr 25;8(18):16047–79. doi: 10.1021/acsomega.2c08157 (PMC10173449; doi:10.1021/acsomega.2c08157)
Supplement: Supplementary file 2 — ao2c08157_si_002.zip [file ao2c08157_si_002.zip › xyz/CuL(OAc)[ANPh].xyz]

44
symmetry c1
Cu      12.194149000     10.332812000     19.312170000
S       13.371286000     12.025269000     18.310045000
N       12.827944000     12.753147000     15.817271000
H       13.741528000     13.173981000     15.984615000
N       11.256921000     11.273742000     16.705138000
N       10.966943000     10.562794000     17.794380000
O       10.381672000      9.317176000     20.161765000
C       12.395664000     11.987895000     16.865437000
C        9.860614000      9.842867000     17.866936000
C        9.618529000      9.185983000     19.177598000
C        8.348168000      8.439500000     19.042843000
C        7.601982000      7.634565000     19.894021000
H        7.932671000      7.434517000     20.917115000
C        6.394627000      7.072557000     19.396256000
H        5.797966000      6.435946000     20.056044000
C        5.947789000      7.303872000     18.093613000
H        5.012475000      6.848074000     17.752245000
C        6.695827000      8.125348000     17.198091000
C        6.384198000      8.447435000     15.841181000
H        5.472767000      8.049457000     15.384056000
C        7.240064000      9.259608000     15.100956000
H        6.986107000      9.486643000     14.061195000
C        8.440511000      9.808927000     15.639607000
H        9.092773000     10.429571000     15.020901000
C        8.766466000      9.521750000     16.960293000
C        7.890225000      8.677267000     17.716219000
C       14.457358000      7.941168000     21.449961000
C       13.585423000      8.753300000     20.521089000
H       14.613010000      6.932354000     21.045672000
H       13.980764000      7.875667000     22.441123000
H       15.427109000      8.445150000     21.586629000
O       13.100678000      8.272138000     19.455895000
O       13.334820000      9.988755000     20.848012000
C       11.271055000     13.783729000     12.023563000
C       10.412484000     13.250224000     12.995621000
C       12.628151000     13.961069000     12.331305000
H        9.348873000     13.120958000     12.772842000
H       13.313015000     14.380088000     11.588429000
C       10.886840000     12.887033000     14.261917000
C       13.118668000     13.601132000     13.589357000
H       10.217937000     12.484179000     15.021669000
H       14.180896000     13.734333000     13.822758000
C       12.254353000     13.054548000     14.563234000
H       10.886698000     14.063477000     11.038933000
