# Supplementary material for: Structural and Functional Diversity in Rigid Thiosemicarbazones with Extended Aromatic Frameworks: Microwave-Assisted Synthesis and Structural Investigations
Source: ACS Omega. 2023 Apr 25;8(18):16047–79. doi: 10.1021/acsomega.2c08157 (PMC10173449; doi:10.1021/acsomega.2c08157)
Supplement: Supplementary file 2 — ao2c08157_si_002.zip [file ao2c08157_si_002.zip › xyz/CuL(OAc)ANH.xyz]

34
symmetry c1
Cu      12.641890000      9.430885000     18.544579000
S       13.943705000     10.858903000     17.294923000
N       12.730004000     12.727194000     15.812005000
H       11.912872000     13.170834000     15.402113000
H       13.647488000     13.144726000     15.709202000
N       11.278702000     11.172877000     16.639074000
N       11.180909000     10.090945000     17.406133000
O       11.165996000      7.782441000     18.881834000
C       12.564198000     11.613073000     16.561502000
C       10.042208000      9.431140000     17.529021000
C       10.107286000      8.204168000     18.360773000
C        8.738801000      7.640024000     18.381494000
C        8.156553000      6.529835000     18.979376000
H        8.743310000      5.851535000     19.605299000
C        6.771221000      6.299458000     18.756955000
H        6.299665000      5.429879000     19.224013000
C        5.993877000      7.145227000     17.962694000
H        4.930340000      6.927560000     17.818834000
C        6.567155000      8.291130000     17.334583000
C        5.914664000      9.248646000     16.497860000
H        4.847897000      9.140295000     16.277951000
C        6.633191000     10.316359000     15.964796000
H        6.113130000     11.037628000     15.327168000
C        8.023225000     10.512860000     16.215329000
H        8.555839000     11.361927000     15.781384000
C        8.685397000      9.598597000     17.025692000
C        7.945181000      8.501435000     17.572528000
C       14.074790000      8.853662000     22.153092000
C       13.418344000      9.163334000     20.828083000
H       13.462803000      9.232648000     22.982094000
H       15.073956000      9.316889000     22.187147000
H       14.215403000      7.766123000     22.255236000
O       12.350027000      9.836115000     20.743387000
O       13.991972000      8.718650000     19.746846000
