# Supplementary material for: Structural and Functional Diversity in Rigid Thiosemicarbazones with Extended Aromatic Frameworks: Microwave-Assisted Synthesis and Structural Investigations
Source: ACS Omega. 2023 Apr 25;8(18):16047–79. doi: 10.1021/acsomega.2c08157 (PMC10173449; doi:10.1021/acsomega.2c08157)
Supplement: Supplementary file 2 — ao2c08157_si_002.zip [file ao2c08157_si_002.zip › xyz/CuL[DMSO]+[ANH].xyz]

37
symmetry c1
Cu      12.128951000      9.915584000     19.082418000
S       13.516156000     11.444653000     18.158640000
N       12.746665000     12.760613000     15.959913000
H       12.096885000     12.985308000     15.209392000
H       13.638390000     13.242909000     16.015057000
N       11.179557000     11.264586000     16.680427000
N       10.917650000     10.362268000     17.612033000
O       10.636381000      8.578722000     19.626103000
C       12.403783000     11.831583000     16.867416000
C        9.793471000      9.664497000     17.645149000
C        9.701448000      8.708784000     18.770940000
C        8.412268000      8.033706000     18.659431000
C        7.751315000      7.051384000     19.395340000
H        8.202554000      6.604684000     20.285545000
C        6.467443000      6.640054000     18.956877000
H        5.936942000      5.870687000     19.524133000
C        5.857118000      7.185953000     17.821849000
H        4.863945000      6.835046000     17.523712000
C        6.507775000      8.191279000     17.047237000
C        6.019810000      8.841496000     15.871630000
H        5.036060000      8.576326000     15.473163000
C        6.792488000      9.809636000     15.234207000
H        6.399389000     10.294231000     14.336341000
C        8.080898000     10.197821000     15.704878000
H        8.657822000     10.961196000     15.178047000
C        8.579902000      9.581713000     16.845978000
C        7.786237000      8.588413000     17.499976000
S       13.227590000      8.063639000     21.247799000
C       12.140133000      8.194445000     22.700091000
C       14.839611000      8.009429000     22.080300000
O       13.242102000      9.517901000     20.614325000
H       15.606064000      8.000381000     21.292860000
H       14.898790000      7.083600000     22.672925000
H       14.949984000      8.900886000     22.715094000
H       12.213987000      7.260921000     23.279620000
H       11.120254000      8.316422000     22.309284000
H       12.436181000      9.065245000     23.303868000
