# Supplementary material for: Structural and Functional Diversity in Rigid Thiosemicarbazones with Extended Aromatic Frameworks: Microwave-Assisted Synthesis and Structural Investigations
Source: ACS Omega. 2023 Apr 25;8(18):16047–79. doi: 10.1021/acsomega.2c08157 (PMC10173449; doi:10.1021/acsomega.2c08157)
Supplement: Supplementary file 2 — ao2c08157_si_002.zip [file ao2c08157_si_002.zip › xyz/CuL[DMSO]+[ANPh].xyz]

47
symmetry c1
Cu      12.054008000      9.900435000     18.996337000
S       13.391901000     11.456159000     18.039404000
N       12.487831000     12.731851000     15.784516000
H       11.719257000     12.741218000     15.107748000
N       11.035208000     11.229472000     16.623963000
N       10.804643000     10.335573000     17.562845000
O       10.597650000      8.561927000     19.593342000
C       12.258226000     11.829668000     16.769172000
C        9.687192000      9.618626000     17.628852000
C        9.638899000      8.673451000     18.755929000
C        8.358288000      7.973065000     18.680490000
C        7.732654000      6.983325000     19.435948000
H        8.212789000      6.548705000     20.317078000
C        6.445402000      6.546811000     19.030488000
H        5.943105000      5.770765000     19.614167000
C        5.797999000      7.075973000     17.908804000
H        4.804371000      6.706406000     17.635924000
C        6.412589000      8.089108000     17.114723000
C        5.884922000      8.724827000     15.948103000
H        4.896583000      8.441000000     15.574585000
C        6.626006000      9.702457000     15.288671000
H        6.203886000     10.176570000     14.398319000
C        7.918940000     10.114105000     15.727016000
H        8.468486000     10.884936000     15.181941000
C        8.456642000      9.512866000     16.858433000
C        7.693939000      8.509945000     17.534720000
S       13.205783000      8.068374000     21.154204000
C       12.128878000      8.258275000     22.608117000
C       14.820516000      8.020697000     21.982623000
O       13.239590000      9.501615000     20.476260000
H       15.584233000      7.978549000     21.193656000
H       14.871606000      7.113571000     22.604215000
H       14.942303000      8.930399000     22.588815000
H       12.186965000      7.338990000     23.211701000
H       11.110272000      8.389802000     22.217064000
H       12.444954000      9.138463000     23.187645000
C       13.556357000     13.600353000     15.478109000
C       14.554310000     13.982639000     16.397606000
C       13.568649000     14.123988000     14.165529000
H       14.534436000     13.616875000     17.424722000
H       12.788928000     13.828818000     13.454864000
C       15.561413000     14.862730000     15.984968000
C       14.579130000     15.002354000     13.771473000
H       16.332110000     15.158653000     16.701797000
H       14.581862000     15.397259000     12.752157000
C       15.584197000     15.372861000     14.678968000
H       16.376091000     16.060494000     14.370993000
