# Supplementary material for: Structural and Functional Diversity in Rigid Thiosemicarbazones with Extended Aromatic Frameworks: Microwave-Assisted Synthesis and Structural Investigations
Source: ACS Omega. 2023 Apr 25;8(18):16047–79. doi: 10.1021/acsomega.2c08157 (PMC10173449; doi:10.1021/acsomega.2c08157)
Supplement: Supplementary file 2 — ao2c08157_si_002.zip [file ao2c08157_si_002.zip › xyz/CuL2_[ANPh].xyz]

73
symmetry c1
Cu       0.301214000     -0.101620000     -0.169664000
S       -0.100713000     -0.279788000     -2.503363000
S        0.471341000      2.232583000      0.367661000
N       -2.581986000     -0.166657000     -3.421562000
H       -2.025999000     -0.002699000     -4.259617000
N       -2.475631000     -0.287647000     -1.100727000
N       -1.657063000     -0.345703000     -0.048575000
N        2.917785000      3.395496000     -0.077018000
H        3.893985000      3.154340000     -0.260768000
N        2.936828000      1.157370000     -0.184286000
N        2.272115000      0.009465000     -0.161829000
O        0.018523000     -0.617165000      2.200340000
O        0.928880000     -2.482087000     -0.069597000
C       -1.818991000     -0.246868000     -2.282315000
C       -2.170549000     -0.462787000      1.166756000
C       -1.220995000     -0.596044000      2.309708000
C       -2.062916000     -0.706276000      3.530254000
C       -1.780463000     -0.845343000      4.881995000
H       -0.748154000     -0.893635000      5.240522000
C       -2.872496000     -0.919837000      5.790312000
H       -2.664216000     -1.029753000      6.858785000
C       -4.200036000     -0.853439000      5.363331000
H       -5.010262000     -0.911058000      6.097883000
C       -4.516573000     -0.707559000      3.979519000
C       -5.811862000     -0.608501000      3.384719000
H       -6.705127000     -0.651343000      4.016125000
C       -5.935614000     -0.450428000      2.006438000
H       -6.936390000     -0.366845000      1.571455000
C       -4.812278000     -0.390137000      1.130172000
H       -4.953238000     -0.252050000      0.056163000
C       -3.537243000     -0.495508000      1.676579000
C       -3.413526000     -0.643856000      3.095893000
C        2.152785000      2.259715000      0.015491000
C        2.943475000     -1.134666000     -0.199986000
C        2.167739000     -2.405282000     -0.165576000
C        3.174182000     -3.499726000     -0.247240000
C        3.087364000     -4.884620000     -0.265640000
H        2.118014000     -5.390101000     -0.226000000
C        4.296306000     -5.631185000     -0.337651000
H        4.241874000     -6.723888000     -0.354489000
C        5.548458000     -5.015673000     -0.385994000
H        6.453809000     -5.629657000     -0.439221000
C        5.664554000     -3.593517000     -0.366165000
C        6.860594000     -2.812585000     -0.408133000
H        7.834017000     -3.310393000     -0.462801000
C        6.786029000     -1.422020000     -0.379787000
H        7.713832000     -0.842398000     -0.412515000
C        5.549600000     -0.715124000     -0.310432000
H        5.529290000      0.376066000     -0.290225000
C        4.366625000     -1.445519000     -0.268612000
C        4.447961000     -2.875233000     -0.297499000
C       -5.853172000      0.162839000     -5.115916000
C       -4.491329000      0.273762000     -4.819279000
C       -6.719941000     -0.496678000     -4.231893000
H       -3.819687000      0.799217000     -5.507047000
H       -7.785663000     -0.580309000     -4.461937000
C       -3.972856000     -0.278269000     -3.627851000
C       -6.201278000     -1.054715000     -3.054156000
H       -6.862562000     -1.588531000     -2.364471000
C       -4.838920000     -0.958062000     -2.746256000
H       -4.434574000     -1.406834000     -1.839116000
H       -6.237332000      0.599874000     -6.042372000
C        2.665813000      4.769475000      0.055796000
C        3.800442000      5.614710000      0.018645000
C        1.385578000      5.344312000      0.203729000
H        4.796704000      5.172848000     -0.098238000
H        0.502561000      4.705011000      0.220848000
C        3.660637000      6.998737000      0.133359000
C        1.264077000      6.734777000      0.320257000
H        4.552034000      7.632251000      0.103122000
H        0.265102000      7.166319000      0.435001000
C        2.388274000      7.570922000      0.287915000
H        2.276442000      8.654822000      0.379502000
