# Supplementary material for: Structural and Functional Diversity in Rigid Thiosemicarbazones with Extended Aromatic Frameworks: Microwave-Assisted Synthesis and Structural Investigations
Source: ACS Omega. 2023 Apr 25;8(18):16047–79. doi: 10.1021/acsomega.2c08157 (PMC10173449; doi:10.1021/acsomega.2c08157)
Supplement: Supplementary file 2 — ao2c08157_si_002.zip [file ao2c08157_si_002.zip › xyz/CuL2_ANH.xyz]

53
symmetry c1
Cu      -0.001258000     -1.029372000     -0.001001000
S       -0.451356000     -2.411826000     -1.895949000
S        0.450267000     -2.414463000      1.891617000
N        1.645321000     -3.361821000     -3.251330000
H        2.642052000     -3.459854000     -3.421358000
H        0.989009000     -4.013829000     -3.663690000
N        2.226317000     -1.752933000     -1.749798000
N        1.805576000     -0.927103000     -0.793280000
N       -1.647569000     -3.379637000      3.234169000
H       -2.628191000     -3.386319000      3.498728000
H       -0.973311000     -3.938068000      3.743196000
N       -2.227363000     -1.753663000      1.751161000
N       -1.807609000     -0.929153000      0.793156000
O        0.978651000      0.912541000      1.198554000
O       -0.976204000      0.914058000     -1.190875000
C        1.226898000     -2.499236000     -2.289360000
C        2.647452000     -0.040354000     -0.285355000
C        2.146494000      0.883807000      0.772523000
C        3.310546000      1.729092000      1.158283000
C        3.489594000      2.753524000      2.077144000
H        2.667204000      3.088526000      2.715995000
C        4.774832000      3.356953000      2.165912000
H        4.930337000      4.164807000      2.887362000
C        5.842896000      2.953300000      1.362483000
H        6.815365000      3.446800000      1.463790000
C        5.683977000      1.903917000      0.408550000
C        6.667172000      1.374897000     -0.483359000
H        7.682225000      1.784896000     -0.479350000
C        6.333572000      0.340285000     -1.354338000
H        7.101596000     -0.050085000     -2.029348000
C        5.030692000     -0.236983000     -1.406880000
H        4.802653000     -1.047327000     -2.101878000
C        4.051133000      0.255402000     -0.551286000
C        4.397450000      1.318966000      0.342395000
C       -1.227496000     -2.501838000      2.287646000
C       -2.649024000     -0.041445000      0.286090000
C       -2.145343000      0.885159000     -0.768078000
C       -3.307807000      1.732222000     -1.154201000
C       -3.484304000      2.759110000     -2.070822000
H       -2.660416000      3.095167000     -2.707171000
C       -4.769027000      3.363441000     -2.160824000
H       -4.922519000      4.173215000     -2.880542000
C       -5.839124000      2.958136000     -1.360941000
H       -6.811166000      3.452265000     -1.463264000
C       -5.682909000      1.906081000     -0.409504000
C       -6.668620000      1.374726000      0.478238000
H       -7.683545000      1.785018000      0.472717000
C       -6.337753000      0.337201000      1.346788000
H       -7.107835000     -0.055294000      2.018210000
C       -5.035181000     -0.240591000      1.401036000
H       -4.809576000     -1.053810000      2.093475000
C       -4.053087000      0.254282000      0.549816000
C       -4.396744000      1.320557000     -0.341712000
