# Supplementary material for: Structural and Functional Diversity in Rigid Thiosemicarbazones with Extended Aromatic Frameworks: Microwave-Assisted Synthesis and Structural Investigations
Source: ACS Omega. 2023 Apr 25;8(18):16047–79. doi: 10.1021/acsomega.2c08157 (PMC10173449; doi:10.1021/acsomega.2c08157)
Supplement: Supplementary file 2 — ao2c08157_si_002.zip [file ao2c08157_si_002.zip › xyz/Ligand_ANH.xyz]

27
symmetry c1
S        2.908000000     -2.785000000      0.000000000
O       -1.648000000     -2.643000000      0.000000000
N        2.648000000     -0.037000000      0.000000000
H        1.902000000      0.673000000      0.000000000
N        0.735000000     -1.296000000      0.000000000
H        0.235000000     -2.204000000      0.000000000
N        0.044000000     -0.152000000      0.000000000
C        2.139000000     -1.297000000      0.000000000
C       -1.270000000     -0.226000000      0.000000000
C       -2.100000000     -1.486000000      0.000000000
C       -3.518000000     -1.037000000      0.000000000
C       -4.731000000     -1.712000000      0.000000000
H       -4.768000000     -2.805000000      0.000000000
C       -5.925000000     -0.941000000      0.000000000
H       -6.888000000     -1.459000000      0.000000000
C       -5.909000000      0.456000000      0.000000000
H       -6.854000000      1.008000000      0.000000000
C       -4.676000000      1.174000000      0.000000000
C       -4.485000000      2.589000000      0.000000000
H       -5.353000000      3.256000000      0.000000000
C       -3.197000000      3.117000000      0.000000000
H       -3.071000000      4.204000000      0.000000000
C       -2.029000000      2.301000000      0.000000000
H       -1.037000000      2.762000000      0.000000000
C       -2.181000000      0.920000000      0.000000000
C       -3.502000000      0.382000000      0.000000000
H        3.625380434      0.174488738      0.000000000
