# Supplementary material for: Structural and Functional Diversity in Rigid Thiosemicarbazones with Extended Aromatic Frameworks: Microwave-Assisted Synthesis and Structural Investigations
Source: ACS Omega. 2023 Apr 25;8(18):16047–79. doi: 10.1021/acsomega.2c08157 (PMC10173449; doi:10.1021/acsomega.2c08157)
Supplement: Supplementary file 2 — ao2c08157_si_002.zip [file ao2c08157_si_002.zip › xyz/Ligand_ANPh.xyz]

37
symmetry c1
S       13.628499000     10.188934000     -7.149593000
O       10.463185000      8.266827000     -4.492212000
N       12.328927000      8.771190000     -9.130619000
H       11.531068000      8.129373000     -9.229428000
N       11.538936000      8.594064000     -6.988561000
H       11.568211000      8.823525000     -5.978534000
N       10.600339000      7.766729000     -7.458584000
C       13.019997000      9.065978000    -10.321073000
C       12.528634000      8.444067000    -11.490972000
H       11.659049000      7.780279000    -11.425077000
C       13.142823000      8.670211000    -12.724292000
H       12.748008000      8.179806000    -13.618827000
C       14.256330000      9.519142000    -12.813717000
H       14.738702000      9.697526000    -13.778679000
C       14.741575000     10.134546000    -11.652283000
H       15.609146000     10.798843000    -11.707820000
C       14.138352000      9.919486000    -10.406529000
H       14.516599000     10.398815000     -9.503100000
C       12.496886000      9.165934000     -7.840502000
C        9.734425000      7.267316000     -6.602861000
C        9.682487000      7.530636000     -5.118301000
C        8.532067000      6.739319000     -4.606175000
C        7.980352000      6.567859000     -3.343736000
H        8.401503000      7.074519000     -2.470789000
C        6.851003000      5.713756000     -3.218551000
H        6.405357000      5.568860000     -2.230074000
C        6.291699000      5.053752000     -4.314951000
H        5.421320000      4.405301000     -4.170564000
C        6.839303000      5.212821000     -5.622305000
C        6.391671000      4.615139000     -6.839190000
H        5.527553000      3.943665000     -6.831180000
C        7.054811000      4.887300000     -8.033640000
H        6.696728000      4.419700000     -8.955693000
C        8.184934000      5.752471000     -8.107704000
H        8.672840000      5.935837000     -9.068962000
C        8.644566000      6.349182000     -6.941208000
C        7.963112000      6.068295000     -5.719712000
