# Supplementary material for: Structural and Functional Diversity in Rigid Thiosemicarbazones with Extended Aromatic Frameworks: Microwave-Assisted Synthesis and Structural Investigations
Source: ACS Omega. 2023 Apr 25;8(18):16047–79. doi: 10.1021/acsomega.2c08157 (PMC10173449; doi:10.1021/acsomega.2c08157)
Supplement: Supplementary file 2 — ao2c08157_si_002.zip [file ao2c08157_si_002.zip › xyz/Zn_Ligand_Acetate_ANPh.xyz]

44
symmetry c1
Zn       1.039000000     -2.175000000      0.143000000
S       -1.116000000     -2.991000000      0.665000000
N       -3.256000000     -1.480000000      0.306000000
H       -3.647000000     -2.383000000      0.571000000
N       -1.285000000     -0.266000000      0.148000000
N        0.045000000     -0.335000000      0.141000000
O        2.814000000     -0.532000000      0.181000000
C       -1.887000000     -1.467000000      0.336000000
C        0.768000000      0.764000000      0.116000000
C        2.253000000      0.577000000      0.124000000
C        2.839000000      1.939000000      0.077000000
C        4.139000000      2.428000000      0.056000000
H        4.997000000      1.751000000      0.064000000
C        4.323000000      3.838000000      0.025000000
H        5.341000000      4.237000000      0.006000000
C        3.247000000      4.728000000      0.022000000
H        3.436000000      5.807000000      0.001000000
C        1.902000000      4.252000000      0.048000000
C        0.701000000      5.025000000      0.060000000
H        0.758000000      6.118000000      0.042000000
C       -0.539000000      4.390000000      0.097000000
H       -1.446000000      5.002000000      0.112000000
C       -0.680000000      2.972000000      0.119000000
H       -1.671000000      2.512000000      0.158000000
C        0.471000000      2.191000000      0.101000000
C        1.744000000      2.846000000      0.071000000
C        3.864000000     -4.640000000     -0.883000000
C        2.743000000     -3.712000000     -0.478000000
H        3.633000000     -5.130000000     -1.839000000
H        4.051000000     -5.386000000     -0.098000000
H        4.783000000     -4.045000000     -1.019000000
O        2.055000000     -3.111000000     -1.383000000
O        2.500000000     -3.500000000      0.764000000
C       -6.257000000      1.361000000     -0.595000000
C       -4.944000000      1.587000000     -1.035000000
C       -6.543000000      0.199000000      0.137000000
H       -4.711000000      2.481000000     -1.622000000
H       -7.562000000      0.002000000      0.485000000
C       -3.918000000      0.677000000     -0.752000000
C       -5.529000000     -0.716000000      0.433000000
H       -2.902000000      0.846000000     -1.107000000
H       -5.756000000     -1.618000000      1.012000000
C       -4.206000000     -0.483000000     -0.002000000
H       -7.049000000      2.078000000     -0.825000000
