# Supplementary material for: Structural and Functional Diversity in Rigid Thiosemicarbazones with Extended Aromatic Frameworks: Microwave-Assisted Synthesis and Structural Investigations
Source: ACS Omega. 2023 Apr 25;8(18):16047–79. doi: 10.1021/acsomega.2c08157 (PMC10173449; doi:10.1021/acsomega.2c08157)
Supplement: Supplementary file 2 — ao2c08157_si_002.zip [file ao2c08157_si_002.zip › xyz/ZnL(OAc)_ANH.xyz]

34
symmetry c1
Zn      12.579421000     10.038275000     18.977448000
S       13.598019000     11.826296000     17.818539000
N       12.311679000     13.011301000     15.813070000
H       11.520805000     13.133749000     15.186225000
H       13.134252000     13.597427000     15.732376000
N       11.082271000     11.340062000     16.726387000
N       11.008271000     10.383248000     17.646242000
O       10.860849000      8.374453000     19.584585000
C       12.252013000     12.040607000     16.754875000
C        9.931211000      9.629554000     17.731067000
C        9.924105000      8.574885000     18.792606000
C        8.616463000      7.881247000     18.671513000
C        8.017569000      6.831863000     19.355429000
H        8.529251000      6.331542000     20.182564000
C        6.716966000      6.424423000     18.949641000
H        6.233035000      5.598792000     19.479672000
C        6.038066000      7.043134000     17.897860000
H        5.037405000      6.696042000     17.619669000
C        6.631384000      8.123585000     17.179098000
C        6.075458000      8.858613000     16.087138000
H        5.077518000      8.606668000     15.714567000
C        6.800641000      9.892325000     15.498512000
H        6.354870000     10.441494000     14.663589000
C        8.103815000     10.268347000     15.937523000
H        8.645659000     11.083796000     15.454239000
C        8.672363000      9.571992000     16.998293000
C        7.925206000      8.510452000     17.601303000
C       14.472099000      8.302620000     21.890121000
C       13.768243000      9.002897000     20.752101000
H       14.673243000      9.004879000     22.710735000
H       15.403032000      7.835997000     21.539762000
H       13.812960000      7.506061000     22.273975000
O       13.011193000     10.013321000     20.991652000
O       13.902663000      8.567054000     19.550624000
