# Supplementary material for: Structural and Functional Diversity in Rigid Thiosemicarbazones with Extended Aromatic Frameworks: Microwave-Assisted Synthesis and Structural Investigations
Source: ACS Omega. 2023 Apr 25;8(18):16047–79. doi: 10.1021/acsomega.2c08157 (PMC10173449; doi:10.1021/acsomega.2c08157)
Supplement: Supplementary file 2 — ao2c08157_si_002.zip [file ao2c08157_si_002.zip › xyz/ZnL[DMSO]+ ANH.xyz]

37
symmetry c1
Zn      12.136999000     10.366071000     19.301683000
S       13.205850000     12.205284000     18.439744000
N       12.629168000     12.969764000     15.955693000
H       12.090701000     12.948954000     15.091604000
H       13.398805000     13.623646000     16.060236000
N       11.199542000     11.353732000     16.670974000
N       10.899421000     10.529940000     17.660251000
O       10.448756000      9.115177000     19.948096000
C       12.281206000     12.141218000     16.954875000
C        9.818271000      9.781888000     17.700199000
C        9.638369000      9.030056000     18.975597000
C        8.388856000      8.280559000     18.853093000
C        7.686553000      7.411802000     19.686436000
H        8.058680000      7.149937000     20.680806000
C        6.465188000      6.871170000     19.210603000
H        5.904089000      6.187069000     19.852789000
C        5.952815000      7.187626000     17.947395000
H        5.003427000      6.747438000     17.625959000
C        6.645226000      8.077699000     17.074225000
C        6.251208000      8.504033000     15.768235000
H        5.318413000      8.132191000     15.333990000
C        7.049429000      9.391809000     15.050252000
H        6.727775000      9.705760000     14.053465000
C        8.273434000      9.912435000     15.563155000
H        8.871095000     10.609463000     14.971281000
C        8.681509000      9.512763000     16.829985000
C        7.862896000      8.601959000     17.565101000
S       13.040593000      7.949289000     21.082024000
C       12.123298000      8.205087000     22.630799000
C       14.664455000      7.510658000     21.763110000
O       13.323359000      9.405491000     20.519080000
H       15.350467000      7.402337000     20.911494000
H       14.575301000      6.552574000     22.297780000
H       15.005370000      8.314178000     22.432399000
H       12.052119000      7.240025000     23.156662000
H       11.122164000      8.550598000     22.337352000
H       12.641194000      8.956320000     23.245579000
