# Supplementary material for: Structural and Functional Diversity in Rigid Thiosemicarbazones with Extended Aromatic Frameworks: Microwave-Assisted Synthesis and Structural Investigations
Source: ACS Omega. 2023 Apr 25;8(18):16047–79. doi: 10.1021/acsomega.2c08157 (PMC10173449; doi:10.1021/acsomega.2c08157)
Supplement: Supplementary file 2 — ao2c08157_si_002.zip [file ao2c08157_si_002.zip › xyz/ZnL[DMSO]+ ANPh.xyz]

47
symmetry c1
Zn      12.104941000     10.245074000     19.243832000
S       13.230759000     12.018460000     18.299802000
N       12.610812000     12.678162000     15.723970000
H       11.916184000     12.515951000     14.987891000
N       11.218362000     11.138125000     16.572707000
N       10.898837000     10.365607000     17.587361000
O       10.405093000      9.074121000     19.939157000
C       12.327257000     11.921828000     16.812765000
C        9.795218000      9.642596000     17.660526000
C        9.593773000      8.964688000     18.963834000
C        8.321179000      8.245937000     18.878751000
C        7.591824000      7.443434000     19.753378000
H        7.954799000      7.221417000     20.760846000
C        6.353883000      6.916673000     19.303352000
H        5.771752000      6.284608000     19.979358000
C        5.852546000      7.181976000     18.024570000
H        4.890518000      6.755049000     17.723520000
C        6.573736000      8.004034000     17.108706000
C        6.194615000      8.374158000     15.781006000
H        5.252107000      8.008298000     15.362956000
C        7.020643000      9.199985000     15.022250000
H        6.711131000      9.472023000     14.009354000
C        8.258418000      9.710193000     15.513099000
H        8.876863000     10.358140000     14.887722000
C        8.653035000      9.364337000     16.799866000
C        7.805211000      8.515793000     17.575767000
S       12.955342000      7.911333000     21.140731000
C       12.027558000      8.258616000     22.665129000
C       14.560737000      7.465657000     21.860978000
O       13.279404000      9.332622000     20.515241000
H       15.252831000      7.300557000     21.023492000
H       14.443027000      6.536274000     22.439073000
H       14.914827000      8.291153000     22.495763000
H       11.928643000      7.320493000     23.233451000
H       11.038206000      8.612717000     22.342932000
H       12.555958000      9.025632000     23.250809000
C       13.577875000     13.658062000     15.414546000
C       14.785150000     13.841716000     16.120034000
C       13.291695000     14.464029000     14.288761000
H       15.035818000     13.205858000     16.968534000
H       12.355629000     14.316168000     13.739063000
C       15.673078000     14.840650000     15.704017000
C       14.189478000     15.453913000     13.886807000
H       16.608197000     14.978538000     16.253634000
H       13.953707000     16.073944000     13.017926000
C       15.384685000     15.650498000     14.596376000
H       16.088660000     16.425901000     14.283355000
