# Supplementary material for: Structural and Functional Diversity in Rigid Thiosemicarbazones with Extended Aromatic Frameworks: Microwave-Assisted Synthesis and Structural Investigations
Source: ACS Omega. 2023 Apr 25;8(18):16047–79. doi: 10.1021/acsomega.2c08157 (PMC10173449; doi:10.1021/acsomega.2c08157)
Supplement: Supplementary file 2 — ao2c08157_si_002.zip [file ao2c08157_si_002.zip › xyz/ZnL2_ANH.xyz]

53
symmetry c1
Zn       0.000113000     -1.460961000      0.000121000
S       -0.115246000     -2.928801000     -1.910710000
S        0.113652000     -2.932037000      1.907804000
N        1.992388000     -3.171847000     -3.515640000
H        2.924626000     -2.920167000     -3.832447000
H        1.434150000     -3.847712000     -4.023085000
N        2.349932000     -1.628140000     -1.896487000
N        1.874111000     -0.996265000     -0.831292000
N       -1.994204000     -3.174893000      3.512440000
H       -2.926281000     -2.922836000      3.829465000
H       -1.436515000     -3.851878000      4.019003000
N       -2.350573000     -1.629471000      1.894689000
N       -1.873989000     -0.996214000      0.830573000
O        0.842727000      0.416500000      1.368921000
O       -0.841403000      0.419854000     -1.367189000
C        1.478787000     -2.533776000     -2.434375000
C        2.593758000     -0.059947000     -0.244659000
C        1.981419000      0.643281000      0.919582000
C        2.992508000      1.634390000      1.378367000
C        3.023833000      2.572308000      2.401147000
H        2.176322000      2.693548000      3.082119000
C        4.191565000      3.372454000      2.540827000
H        4.230198000      4.114895000      3.343678000
C        5.289074000      3.241642000      1.687507000
H        6.167559000      3.879650000      1.831609000
C        5.281356000      2.286549000      0.627377000
C        6.312864000      2.030551000     -0.328033000
H        7.244353000      2.604417000     -0.290137000
C        6.131542000      1.053641000     -1.304195000
H        6.933770000      0.873541000     -2.026647000
C        4.941905000      0.273389000     -1.405733000
H        4.832237000     -0.483860000     -2.184576000
C        3.920104000      0.497625000     -0.489927000
C        4.109478000      1.502409000      0.511053000
C       -1.480121000     -2.536131000      2.431773000
C       -2.593380000     -0.059277000      0.244655000
C       -1.980313000      0.645846000     -0.918165000
C       -2.991339000      1.637418000     -1.376173000
C       -3.022214000      2.576734000     -2.397674000
H       -2.174222000      2.699208000     -3.077826000
C       -4.190082000      3.376738000     -2.537091000
H       -4.228357000      4.120280000     -3.338939000
C       -5.288168000      3.244406000     -1.684756000
H       -6.166744000      3.882346000     -1.828596000
C       -5.280929000      2.287823000     -0.625968000
C       -6.313074000      2.030149000      0.328291000
H       -7.244695000      2.603809000      0.290531000
C       -6.132223000      1.051872000      1.303181000
H       -6.934942000      0.870520000      2.024780000
C       -4.942467000      0.271778000      1.404457000
H       -4.833189000     -0.486607000      2.182236000
C       -3.920040000      0.497628000      0.489736000
C       -4.108907000      1.503846000     -0.509893000
