# Supplementary material for: Structural and Functional Diversity in Rigid Thiosemicarbazones with Extended Aromatic Frameworks: Microwave-Assisted Synthesis and Structural Investigations
Source: ACS Omega. 2023 Apr 25;8(18):16047–79. doi: 10.1021/acsomega.2c08157 (PMC10173449; doi:10.1021/acsomega.2c08157)
Supplement: Supplementary file 2 — ao2c08157_si_002.zip [file ao2c08157_si_002.zip › xyz/ZnL2_ANPh.xyz]

73
symmetry c1
Zn       0.263957000      0.112081000     -0.578481000
S       -0.634304000     -0.199895000     -2.783781000
S        1.300172000      2.308316000     -0.675506000
N       -3.235548000     -0.272419000     -3.220720000
H       -2.836222000     -0.313592000     -4.157476000
N       -2.736696000      0.107981000     -0.988399000
N       -1.773169000      0.219350000     -0.075599000
N        4.029098000      2.470886000     -0.638183000
H        4.859109000      1.879364000     -0.547287000
N        3.273081000      0.382031000     -0.414425000
N        2.265201000     -0.468705000     -0.343379000
O        0.227327000      0.306641000      1.894627000
O        0.116154000     -2.243901000     -0.095644000
C       -2.279845000     -0.118178000     -2.245441000
C       -2.089778000      0.469137000      1.179119000
C       -0.970647000      0.496250000      2.171112000
C       -1.598112000      0.774749000      3.489860000
C       -1.100599000      0.922773000      4.777336000
H       -0.030047000      0.831718000      4.982795000
C       -2.022818000      1.200283000      5.823818000
H       -1.644583000      1.319164000      6.843582000
C       -3.393549000      1.329724000      5.591404000
H       -4.067419000      1.547429000      6.426826000
C       -3.929510000      1.185205000      4.277032000
C       -5.295118000      1.298149000      3.872504000
H       -6.067260000      1.514412000      4.617778000
C       -5.640412000      1.137640000      2.532758000
H       -6.691018000      1.234985000      2.242048000
C       -4.682621000      0.851379000      1.515535000
H       -4.995021000      0.742087000      0.474642000
C       -3.345575000      0.726675000      1.878409000
C       -2.993021000      0.902762000      3.254452000
C        2.898224000      1.697698000     -0.574065000
C        2.491586000     -1.754896000     -0.138957000
C        1.298583000     -2.635709000     -0.020917000
C        1.819698000     -4.008785000      0.210479000
C        1.220874000     -5.247577000      0.394468000
H        0.132429000     -5.356300000      0.382662000
C        2.063360000     -6.375520000      0.597885000
H        1.604385000     -7.358070000      0.743294000
C        3.455505000     -6.269680000      0.617707000
H        4.065488000     -7.165101000      0.777898000
C        4.095551000     -5.007933000      0.431821000
C        5.497605000     -4.730230000      0.425345000
H        6.214374000     -5.543967000      0.574889000
C        5.948464000     -3.427146000      0.229348000
H        7.026036000     -3.235617000      0.228015000
C        5.065350000     -2.325028000      0.029696000
H        5.455255000     -1.316143000     -0.119099000
C        3.695226000     -2.562009000      0.029123000
C        3.236015000     -3.902788000      0.230980000
C       -6.736559000     -0.242762000     -4.404696000
C       -5.344746000     -0.121417000     -4.360898000
C       -7.451678000     -0.614631000     -3.256586000
H       -4.791572000      0.178938000     -5.257739000
H       -8.540823000     -0.706637000     -3.289010000
C       -4.640782000     -0.373207000     -3.162466000
C       -6.751221000     -0.874495000     -2.069536000
H       -7.294451000     -1.182265000     -1.170547000
C       -5.356582000     -0.763689000     -2.010823000
H       -4.812372000     -0.979287000     -1.091876000
H       -7.263304000     -0.040473000     -5.341997000
C        4.293936000      3.842159000     -0.772788000
C        5.660013000      4.212264000     -0.737377000
C        3.315511000      4.845798000     -0.939992000
H        6.423864000      3.436776000     -0.608882000
H        2.260409000      4.575891000     -0.973765000
C        6.039112000      5.549566000     -0.862417000
C        3.714144000      6.182836000     -1.063089000
H        7.100899000      5.811333000     -0.831652000
H        2.944193000      6.949571000     -1.191918000
C        5.066473000      6.548306000     -1.025729000
H        5.361090000      7.596794000     -1.123557000
